# Supplementary material for: Cell-to-cell expression dispersion of B-cell surface proteins is linked to genetic variants in humans
Source: Commun Biol. 2020 Jul 3;3:346. doi: 10.1038/s42003-020-1075-1 (PMC7335051; doi:10.1038/s42003-020-1075-1)
Supplement: Supplementary file 4 — Supplementary Data 2 [file 42003_2020_1075_MOESM4_ESM.zip › Supplementary_Data_S2/plink-results-40LCLs/CD86_chr3_mean/CD86_mean_40_LCLs.qassoc.means]

 CHR          SNP  VALUE      G11      G12      G22
   3   rs76083426   GENO      T/T      T/G      G/G
   3   rs76083426 COUNTS        0       12       28
   3   rs76083426   FREQ        0      0.3      0.7
   3   rs76083426   MEAN       NA     7.39    7.526
   3   rs76083426     SD       NA    0.324   0.4965
   3   rs72969184   GENO      G/G      G/A      A/A
   3   rs72969184 COUNTS        0        4       36
   3   rs72969184   FREQ        0      0.1      0.9
   3   rs72969184   MEAN       NA    7.804     7.45
   3   rs72969184     SD       NA    0.421   0.4467
   3   rs74637378   GENO      C/C      C/T      T/T
   3   rs74637378 COUNTS        0       12       28
   3   rs74637378   FREQ        0      0.3      0.7
   3   rs74637378   MEAN       NA     7.39    7.526
   3   rs74637378     SD       NA    0.324   0.4965
   3    rs6779828   GENO      C/C      C/T      T/T
   3    rs6779828 COUNTS        8       19       13
   3    rs6779828   FREQ      0.2    0.475    0.325
   3    rs6779828   MEAN    7.551    7.495    7.431
   3    rs6779828     SD   0.6312    0.458   0.3328
   3  rs571909772   GENO      C/C     C/CA    CA/CA
   3  rs571909772 COUNTS        1        2       37
   3  rs571909772   FREQ    0.025     0.05    0.925
   3  rs571909772   MEAN    6.945    7.119     7.52
   3  rs571909772     SD        0   0.1156   0.4519
   3    rs4687891   GENO      C/C      C/T      T/T
   3    rs4687891 COUNTS        0        5       35
   3    rs4687891   FREQ        0    0.125    0.875
   3    rs4687891   MEAN       NA    7.235    7.521
   3    rs4687891     SD       NA   0.4802   0.4435
   3  rs150308251   GENO      T/T      T/C      C/C
   3  rs150308251 COUNTS        0        6       34
   3  rs150308251   FREQ        0     0.15     0.85
   3  rs150308251   MEAN       NA    7.475    7.487
   3  rs150308251     SD       NA   0.3598    0.471
   3   rs78737715   GENO      T/T      T/C      C/C
   3   rs78737715 COUNTS        0       12       28
   3   rs78737715   FREQ        0      0.3      0.7
   3   rs78737715   MEAN       NA     7.39    7.526
   3   rs78737715     SD       NA    0.324   0.4965
   3  rs112630184   GENO      G/G      G/C      C/C
   3  rs112630184 COUNTS        0       12       28
   3  rs112630184   FREQ        0      0.3      0.7
   3  rs112630184   MEAN       NA     7.39    7.526
   3  rs112630184     SD       NA    0.324   0.4965
   3  rs115325351   GENO      A/A      A/C      C/C
   3  rs115325351 COUNTS        0       12       28
   3  rs115325351   FREQ        0      0.3      0.7
   3  rs115325351   MEAN       NA     7.39    7.526
   3  rs115325351     SD       NA    0.324   0.4965
   3   rs78247728   GENO      T/T      T/G      G/G
   3   rs78247728 COUNTS        1        2       37
   3   rs78247728   FREQ    0.025     0.05    0.925
   3   rs78247728   MEAN    6.945    7.119     7.52
   3   rs78247728     SD        0   0.1156   0.4519
   3  rs114719808   GENO      C/C      C/T      T/T
   3  rs114719808 COUNTS        0        4       36
   3  rs114719808   FREQ        0      0.1      0.9
   3  rs114719808   MEAN       NA    7.308    7.505
   3  rs114719808     SD       NA  0.07469   0.4724
   3   rs79729654   GENO      A/A      A/G      G/G
   3   rs79729654 COUNTS        0       11       29
   3   rs79729654   FREQ        0    0.275    0.725
   3   rs79729654   MEAN       NA    7.449    7.499
   3   rs79729654     SD       NA   0.2556   0.5104
   3  rs200808389   GENO AATTT/AATTT  AATTT/A      A/A
   3  rs200808389 COUNTS        1        2       37
   3  rs200808389   FREQ    0.025     0.05    0.925
   3  rs200808389   MEAN    8.255    7.377    7.471
   3  rs200808389     SD        0   0.1393   0.4511
   3   rs62266274   GENO      G/G      G/C      C/C
   3   rs62266274 COUNTS        6       20       14
   3   rs62266274   FREQ     0.15      0.5     0.35
   3   rs62266274   MEAN    7.684    7.433    7.476
   3   rs62266274     SD   0.6753   0.4418     0.36
   3   rs74920469   GENO      G/G      G/T      T/T
   3   rs74920469 COUNTS        0       12       28
   3   rs74920469   FREQ        0      0.3      0.7
   3   rs74920469   MEAN       NA     7.39    7.526
   3   rs74920469     SD       NA    0.324   0.4965
   3  rs113567496   GENO      A/A      A/T      T/T
   3  rs113567496 COUNTS        0        6       34
   3  rs113567496   FREQ        0     0.15     0.85
   3  rs113567496   MEAN       NA    7.788    7.432
   3  rs113567496     SD       NA   0.5695   0.4156
   3    rs9866536   GENO      T/T      T/C      C/C
   3    rs9866536 COUNTS        1        5       34
   3    rs9866536   FREQ    0.025    0.125     0.85
   3    rs9866536   MEAN    6.945     7.26    7.535
   3    rs9866536     SD        0   0.3754   0.4531
   3     rs334560   GENO      A/A      A/G      G/G
   3     rs334560 COUNTS        4       17       19
   3     rs334560   FREQ      0.1    0.425    0.475
   3     rs334560   MEAN    7.675    7.547    7.391
   3     rs334560     SD    0.321   0.4097   0.5052
   3   rs72969194   GENO      C/C      C/T      T/T
   3   rs72969194 COUNTS        0        4       36
   3   rs72969194   FREQ        0      0.1      0.9
   3   rs72969194   MEAN       NA    7.804     7.45
   3   rs72969194     SD       NA    0.421   0.4467
   3   rs74778169   GENO      G/G      G/A      A/A
   3   rs74778169 COUNTS        0       12       28
   3   rs74778169   FREQ        0      0.3      0.7
   3   rs74778169   MEAN       NA     7.39    7.526
   3   rs74778169     SD       NA    0.324   0.4965
   3    rs6805931   GENO      C/C      C/T      T/T
   3    rs6805931 COUNTS        0       12       28
   3    rs6805931   FREQ        0      0.3      0.7
   3    rs6805931   MEAN       NA    7.462    7.495
   3    rs6805931     SD       NA   0.2483   0.5193
   3    rs9840111   GENO      G/G      G/A      A/A
   3    rs9840111 COUNTS        1        2       37
   3    rs9840111   FREQ    0.025     0.05    0.925
   3    rs9840111   MEAN    6.945    7.119     7.52
   3    rs9840111     SD        0   0.1156   0.4519
   3     rs334561   GENO      A/A      A/C      C/C
   3     rs334561 COUNTS        0       11       29
   3     rs334561   FREQ        0    0.275    0.725
   3     rs334561   MEAN       NA    7.449    7.499
   3     rs334561     SD       NA   0.2556   0.5104
   3   rs78453198   GENO      C/C      C/T      T/T
   3   rs78453198 COUNTS        0       12       28
   3   rs78453198   FREQ        0      0.3      0.7
   3   rs78453198   MEAN       NA     7.39    7.526
   3   rs78453198     SD       NA    0.324   0.4965
   3   rs77618823   GENO      A/A      A/G      G/G
   3   rs77618823 COUNTS        0       13       27
   3   rs77618823   FREQ        0    0.325    0.675
   3   rs77618823   MEAN       NA     7.41    7.522
   3   rs77618823     SD       NA   0.3185   0.5053
   3   rs58863896   GENO      A/A      A/C      C/C
   3   rs58863896 COUNTS        6       20       14
   3   rs58863896   FREQ     0.15      0.5     0.35
   3   rs58863896   MEAN    7.684    7.433    7.476
   3   rs58863896     SD   0.6753   0.4418     0.36
   3   rs67515346   GENO    CA/CA     CA/C      C/C
   3   rs67515346 COUNTS        1       11       28
   3   rs67515346   FREQ    0.025    0.275      0.7
   3   rs67515346   MEAN    6.945    7.517    7.493
   3   rs67515346     SD        0   0.4035   0.4728
   3   rs59703574   GENO      C/C      C/A      A/A
   3   rs59703574 COUNTS        0       12       28
   3   rs59703574   FREQ        0      0.3      0.7
   3   rs59703574   MEAN       NA     7.39    7.526
   3   rs59703574     SD       NA    0.324   0.4965
   3  rs146591776   GENO      G/G      G/C      C/C
   3  rs146591776 COUNTS        1        2       37
   3  rs146591776   FREQ    0.025     0.05    0.925
   3  rs146591776   MEAN    6.945    7.119     7.52
   3  rs146591776     SD        0   0.1156   0.4519
   3  rs112353629   GENO      G/G      G/A      A/A
   3  rs112353629 COUNTS        0       12       28
   3  rs112353629   FREQ        0      0.3      0.7
   3  rs112353629   MEAN       NA     7.39    7.526
   3  rs112353629     SD       NA    0.324   0.4965
   3     rs334565   GENO      A/A      A/G      G/G
   3     rs334565 COUNTS        0       11       29
   3     rs334565   FREQ        0    0.275    0.725
   3     rs334565   MEAN       NA    7.449    7.499
   3     rs334565     SD       NA   0.2556   0.5104
   3   rs78001869   GENO      G/G      G/T      T/T
   3   rs78001869 COUNTS        0       12       28
   3   rs78001869   FREQ        0      0.3      0.7
   3   rs78001869   MEAN       NA     7.39    7.526
   3   rs78001869     SD       NA    0.324   0.4965
   3     rs334566   GENO      C/C      C/T      T/T
   3     rs334566 COUNTS        4       17       19
   3     rs334566   FREQ      0.1    0.425    0.475
   3     rs334566   MEAN    7.675    7.547    7.391
   3     rs334566     SD    0.321   0.4097   0.5052
   3  rs112446701   GENO      A/A      A/T      T/T
   3  rs112446701 COUNTS        0       12       28
   3  rs112446701   FREQ        0      0.3      0.7
   3  rs112446701   MEAN       NA     7.39    7.526
   3  rs112446701     SD       NA    0.324   0.4965
   3  rs570238285   GENO      G/G     G/GA    GA/GA
   3  rs570238285 COUNTS        0       20       20
   3  rs570238285   FREQ        0      0.5      0.5
   3  rs570238285   MEAN       NA    7.474    7.497
   3  rs570238285     SD       NA   0.3965   0.5117
   3  rs200679386   GENO      C/C      C/A      A/A
   3  rs200679386 COUNTS        3       13       24
   3  rs200679386   FREQ    0.075    0.325      0.6
   3  rs200679386   MEAN    7.298    7.314    7.602
   3  rs200679386     SD   0.4099   0.3416   0.4853
   3  rs576972874   GENO      T/T     T/TA    TA/TA
   3  rs576972874 COUNTS        1        9       30
   3  rs576972874   FREQ    0.025    0.225     0.75
   3  rs576972874   MEAN    6.945    7.676    7.446
   3  rs576972874     SD        0   0.5624   0.4056
   3  rs115941008   GENO      A/A      A/T      T/T
   3  rs115941008 COUNTS        0        4       36
   3  rs115941008   FREQ        0      0.1      0.9
   3  rs115941008   MEAN       NA    7.308    7.505
   3  rs115941008     SD       NA  0.07469   0.4724
   3   rs76530580   GENO      G/G      G/A      A/A
   3   rs76530580 COUNTS        0       12       28
   3   rs76530580   FREQ        0      0.3      0.7
   3   rs76530580   MEAN       NA     7.39    7.526
   3   rs76530580     SD       NA    0.324   0.4965
   3  rs116062432   GENO      A/A      A/G      G/G
   3  rs116062432 COUNTS        0        4       36
   3  rs116062432   FREQ        0      0.1      0.9
   3  rs116062432   MEAN       NA    7.308    7.505
   3  rs116062432     SD       NA  0.07469   0.4724
   3   rs72969200   GENO      A/A      A/G      G/G
   3   rs72969200 COUNTS        0        5       35
   3   rs72969200   FREQ        0    0.125    0.875
   3   rs72969200   MEAN       NA    7.247     7.52
   3   rs72969200     SD       NA   0.3604   0.4577
   3     rs182839   GENO      C/C      C/T      T/T
   3     rs182839 COUNTS        0       11       29
   3     rs182839   FREQ        0    0.275    0.725
   3     rs182839   MEAN       NA    7.449    7.499
   3     rs182839     SD       NA   0.2556   0.5104
   3     rs334536   GENO      C/C      C/A      A/A
   3     rs334536 COUNTS        4       17       19
   3     rs334536   FREQ      0.1    0.425    0.475
   3     rs334536   MEAN    7.675    7.547    7.391
   3     rs334536     SD    0.321   0.4097   0.5052
   3   rs72971006   GENO      A/A      A/G      G/G
   3   rs72971006 COUNTS        0        9       31
   3   rs72971006   FREQ        0    0.225    0.775
   3   rs72971006   MEAN       NA     7.74    7.412
   3   rs72971006     SD       NA    0.495   0.4186
   3   rs75300086   GENO      C/C      C/G      G/G
   3   rs75300086 COUNTS        0       12       28
   3   rs75300086   FREQ        0      0.3      0.7
   3   rs75300086   MEAN       NA     7.39    7.526
   3   rs75300086     SD       NA    0.324   0.4965
   3  rs201701050   GENO      G/G      G/A      A/A
   3  rs201701050 COUNTS        0       12       28
   3  rs201701050   FREQ        0      0.3      0.7
   3  rs201701050   MEAN       NA     7.39    7.526
   3  rs201701050     SD       NA    0.324   0.4965
   3     rs334535   GENO      C/C      C/T      T/T
   3     rs334535 COUNTS        7       20       13
   3     rs334535   FREQ    0.175      0.5    0.325
   3     rs334535   MEAN    7.637    7.468    7.431
   3     rs334535     SD   0.6289   0.4622   0.3328
   3   rs17205095   GENO      A/A      A/G      G/G
   3   rs17205095 COUNTS        1        8       31
   3   rs17205095   FREQ    0.025      0.2    0.775
   3   rs17205095   MEAN    8.026    7.704    7.412
   3   rs17205095     SD        0   0.5166   0.4186
   3   rs77726485   GENO      C/C      C/G      G/G
   3   rs77726485 COUNTS        0       12       28
   3   rs77726485   FREQ        0      0.3      0.7
   3   rs77726485   MEAN       NA     7.39    7.526
   3   rs77726485     SD       NA    0.324   0.4965
   3     rs334534   GENO      T/T      T/C      C/C
   3     rs334534 COUNTS        0       12       28
   3     rs334534   FREQ        0      0.3      0.7
   3     rs334534   MEAN       NA    7.462    7.495
   3     rs334534     SD       NA   0.2483   0.5193
   3    rs9816864   GENO      A/A      A/C      C/C
   3    rs9816864 COUNTS        1        2       37
   3    rs9816864   FREQ    0.025     0.05    0.925
   3    rs9816864   MEAN    6.945    7.119     7.52
   3    rs9816864     SD        0   0.1156   0.4519
   3  rs112158126   GENO      T/T      T/C      C/C
   3  rs112158126 COUNTS        0       12       28
   3  rs112158126   FREQ        0      0.3      0.7
   3  rs112158126   MEAN       NA     7.39    7.526
   3  rs112158126     SD       NA    0.324   0.4965
   3   rs62266277   GENO      A/A      A/T      T/T
   3   rs62266277 COUNTS        6       20       14
   3   rs62266277   FREQ     0.15      0.5     0.35
   3   rs62266277   MEAN    7.684    7.433    7.476
   3   rs62266277     SD   0.6753   0.4418     0.36
   3  rs112912146   GENO      C/C      C/T      T/T
   3  rs112912146 COUNTS        0       12       28
   3  rs112912146   FREQ        0      0.3      0.7
   3  rs112912146   MEAN       NA     7.39    7.526
   3  rs112912146     SD       NA    0.324   0.4965
   3   rs61588608   GENO      C/C     C/CT    CT/CT
   3   rs61588608 COUNTS        7       22       11
   3   rs61588608   FREQ    0.175     0.55    0.275
   3   rs61588608   MEAN    7.423    7.445    7.606
   3   rs61588608     SD   0.4252   0.4322    0.523
   3   rs76375771   GENO      G/G      G/A      A/A
   3   rs76375771 COUNTS        0       12       28
   3   rs76375771   FREQ        0      0.3      0.7
   3   rs76375771   MEAN       NA     7.39    7.526
   3   rs76375771     SD       NA    0.324   0.4965
   3   rs72971013   GENO      C/C      C/T      T/T
   3   rs72971013 COUNTS        0        6       34
   3   rs72971013   FREQ        0     0.15     0.85
   3   rs72971013   MEAN       NA    7.788    7.432
   3   rs72971013     SD       NA   0.5695   0.4156
   3    rs9842216   GENO      C/C      C/T      T/T
   3    rs9842216 COUNTS        1        2       37
   3    rs9842216   FREQ    0.025     0.05    0.925
   3    rs9842216   MEAN    6.945    7.119     7.52
   3    rs9842216     SD        0   0.1156   0.4519
   3   rs58959678   GENO      T/T      T/C      C/C
   3   rs58959678 COUNTS        0        4       36
   3   rs58959678   FREQ        0      0.1      0.9
   3   rs58959678   MEAN       NA    7.972    7.431
   3   rs58959678     SD       NA   0.5292   0.4166
   3  rs149997834   GENO      G/G     G/GC    GC/GC
   3  rs149997834 COUNTS        0       12       28
   3  rs149997834   FREQ        0      0.3      0.7
   3  rs149997834   MEAN       NA     7.39    7.526
   3  rs149997834     SD       NA    0.324   0.4965
   3  rs116455472   GENO      T/T      T/C      C/C
   3  rs116455472 COUNTS        0        4       36
   3  rs116455472   FREQ        0      0.1      0.9
   3  rs116455472   MEAN       NA    7.308    7.505
   3  rs116455472     SD       NA  0.07469   0.4724
   3  rs144880072   GENO      G/G      G/T      T/T
   3  rs144880072 COUNTS        0       12       28
   3  rs144880072   FREQ        0      0.3      0.7
   3  rs144880072   MEAN       NA     7.39    7.526
   3  rs144880072     SD       NA    0.324   0.4965
   3     rs334551   GENO      A/A      A/G      G/G
   3     rs334551 COUNTS        0       12       28
   3     rs334551   FREQ        0      0.3      0.7
   3     rs334551   MEAN       NA    7.462    7.495
   3     rs334551     SD       NA   0.2483   0.5193
   3   rs76224378   GENO      T/T      T/C      C/C
   3   rs76224378 COUNTS        0       12       28
   3   rs76224378   FREQ        0      0.3      0.7
   3   rs76224378   MEAN       NA     7.39    7.526
   3   rs76224378     SD       NA    0.324   0.4965
   3     rs334552   GENO      A/A      A/G      G/G
   3     rs334552 COUNTS        0       12       28
   3     rs334552   FREQ        0      0.3      0.7
   3     rs334552   MEAN       NA    7.462    7.495
   3     rs334552     SD       NA   0.2483   0.5193
   3  rs140499519   GENO      C/C    C/CTA  CTA/CTA
   3  rs140499519 COUNTS        0       12       28
   3  rs140499519   FREQ        0      0.3      0.7
   3  rs140499519   MEAN       NA     7.39    7.526
   3  rs140499519     SD       NA    0.324   0.4965
   3  rs141411516   GENO      T/T T/TCTTCCTTTA TCTTCCTTTA/TCTTCCTTTA
   3  rs141411516 COUNTS        0       12       28
   3  rs141411516   FREQ        0      0.3      0.7
   3  rs141411516   MEAN       NA     7.39    7.526
   3  rs141411516     SD       NA    0.324   0.4965
   3  rs199806110   GENO      C/C     C/CT    CT/CT
   3  rs199806110 COUNTS        5       21       14
   3  rs199806110   FREQ    0.125    0.525     0.35
   3  rs199806110   MEAN    7.691    7.443    7.476
   3  rs199806110     SD   0.7547   0.4332     0.36
   3  rs112003116   GENO      T/T  T/TACAC TACAC/TACAC
   3  rs112003116 COUNTS        7       21       12
   3  rs112003116   FREQ    0.175    0.525      0.3
   3  rs112003116   MEAN     7.28    7.442    7.681
   3  rs112003116     SD   0.3766   0.3633   0.5785
   3  rs112369966   GENO      C/C      C/T      T/T
   3  rs112369966 COUNTS        0       12       28
   3  rs112369966   FREQ        0      0.3      0.7
   3  rs112369966   MEAN       NA     7.39    7.526
   3  rs112369966     SD       NA    0.324   0.4965
   3  rs113228536   GENO      T/T      T/C      C/C
   3  rs113228536 COUNTS        0       12       28
   3  rs113228536   FREQ        0      0.3      0.7
   3  rs113228536   MEAN       NA     7.39    7.526
   3  rs113228536     SD       NA    0.324   0.4965
   3    rs9289139   GENO      A/A      A/C      C/C
   3    rs9289139 COUNTS        1        2       37
   3    rs9289139   FREQ    0.025     0.05    0.925
   3    rs9289139   MEAN    6.945    7.119     7.52
   3    rs9289139     SD        0   0.1156   0.4519
   3   rs72971017   GENO      T/T      T/C      C/C
   3   rs72971017 COUNTS        0        6       34
   3   rs72971017   FREQ        0     0.15     0.85
   3   rs72971017   MEAN       NA    7.788    7.432
   3   rs72971017     SD       NA   0.5695   0.4156
   3    rs7626888   GENO      A/A      A/G      G/G
   3    rs7626888 COUNTS        0        4       36
   3    rs7626888   FREQ        0      0.1      0.9
   3    rs7626888   MEAN       NA    7.623     7.47
   3    rs7626888     SD       NA   0.3433   0.4638
   3   rs79100041   GENO      C/C      C/T      T/T
   3   rs79100041 COUNTS        0       12       28
   3   rs79100041   FREQ        0      0.3      0.7
   3   rs79100041   MEAN       NA     7.39    7.526
   3   rs79100041     SD       NA    0.324   0.4965
   3   rs78106885   GENO      C/C      C/T      T/T
   3   rs78106885 COUNTS        0       12       28
   3   rs78106885   FREQ        0      0.3      0.7
   3   rs78106885   MEAN       NA     7.39    7.526
   3   rs78106885     SD       NA    0.324   0.4965
   3   rs72971018   GENO      C/C      C/T      T/T
   3   rs72971018 COUNTS        0        6       34
   3   rs72971018   FREQ        0     0.15     0.85
   3   rs72971018   MEAN       NA    7.788    7.432
   3   rs72971018     SD       NA   0.5695   0.4156
   3    rs9836325   GENO      A/A      A/G      G/G
   3    rs9836325 COUNTS        1        2       37
   3    rs9836325   FREQ    0.025     0.05    0.925
   3    rs9836325   MEAN    6.945    7.119     7.52
   3    rs9836325     SD        0   0.1156   0.4519
   3     rs334554   GENO      C/C      C/T      T/T
   3     rs334554 COUNTS        0       12       28
   3     rs334554   FREQ        0      0.3      0.7
   3     rs334554   MEAN       NA    7.462    7.495
   3     rs334554     SD       NA   0.2483   0.5193
   3   rs55974533   GENO      G/G      G/A      A/A
   3   rs55974533 COUNTS        0        4       36
   3   rs55974533   FREQ        0      0.1      0.9
   3   rs55974533   MEAN       NA    7.623     7.47
   3   rs55974533     SD       NA   0.3433   0.4638
   3    rs9862099   GENO      C/C      C/T      T/T
   3    rs9862099 COUNTS        1        2       37
   3    rs9862099   FREQ    0.025     0.05    0.925
   3    rs9862099   MEAN    6.945    7.119     7.52
   3    rs9862099     SD        0   0.1156   0.4519
   3   rs75766927   GENO      T/T      T/C      C/C
   3   rs75766927 COUNTS        0       12       28
   3   rs75766927   FREQ        0      0.3      0.7
   3   rs75766927   MEAN       NA     7.39    7.526
   3   rs75766927     SD       NA    0.324   0.4965
   3   rs62266281   GENO      T/T      T/C      C/C
   3   rs62266281 COUNTS        6       20       14
   3   rs62266281   FREQ     0.15      0.5     0.35
   3   rs62266281   MEAN    7.684    7.433    7.476
   3   rs62266281     SD   0.6753   0.4418     0.36
   3  rs151266821   GENO      G/G      G/A      A/A
   3  rs151266821 COUNTS        0        4       36
   3  rs151266821   FREQ        0      0.1      0.9
   3  rs151266821   MEAN       NA    7.623     7.47
   3  rs151266821     SD       NA   0.3433   0.4638
   3   rs78984101   GENO      C/C      C/T      T/T
   3   rs78984101 COUNTS        0       12       28
   3   rs78984101   FREQ        0      0.3      0.7
   3   rs78984101   MEAN       NA     7.39    7.526
   3   rs78984101     SD       NA    0.324   0.4965
   3  rs111759277   GENO      C/C      C/T      T/T
   3  rs111759277 COUNTS        0       12       28
   3  rs111759277   FREQ        0      0.3      0.7
   3  rs111759277   MEAN       NA     7.39    7.526
   3  rs111759277     SD       NA    0.324   0.4965
   3   rs76950123   GENO      C/C      C/T      T/T
   3   rs76950123 COUNTS        0       12       28
   3   rs76950123   FREQ        0      0.3      0.7
   3   rs76950123   MEAN       NA     7.39    7.526
   3   rs76950123     SD       NA    0.324   0.4965
   3  rs112627323   GENO      G/G      G/C      C/C
   3  rs112627323 COUNTS        0       12       28
   3  rs112627323   FREQ        0      0.3      0.7
   3  rs112627323   MEAN       NA     7.39    7.526
   3  rs112627323     SD       NA    0.324   0.4965
   3  rs113392759   GENO      G/G      G/A      A/A
   3  rs113392759 COUNTS        0       12       28
   3  rs113392759   FREQ        0      0.3      0.7
   3  rs113392759   MEAN       NA     7.39    7.526
   3  rs113392759     SD       NA    0.324   0.4965
   3   rs71688969   GENO      C/C  C/CTGAG CTGAG/CTGAG
   3   rs71688969 COUNTS        0       12       28
   3   rs71688969   FREQ        0      0.3      0.7
   3   rs71688969   MEAN       NA    7.462    7.495
   3   rs71688969     SD       NA   0.2483   0.5193
   3   rs73854776   GENO      A/A      A/C      C/C
   3   rs73854776 COUNTS        0        5       35
   3   rs73854776   FREQ        0    0.125    0.875
   3   rs73854776   MEAN       NA    7.797    7.441
   3   rs73854776     SD       NA   0.4894   0.4358
   3   rs77026850   GENO      T/T      T/C      C/C
   3   rs77026850 COUNTS        0       12       28
   3   rs77026850   FREQ        0      0.3      0.7
   3   rs77026850   MEAN       NA     7.39    7.526
   3   rs77026850     SD       NA    0.324   0.4965
   3   rs60235167   GENO      A/A      A/G      G/G
   3   rs60235167 COUNTS        6       20       14
   3   rs60235167   FREQ     0.15      0.5     0.35
   3   rs60235167   MEAN    7.684    7.433    7.476
   3   rs60235167     SD   0.6753   0.4418     0.36
   3  rs115760931   GENO      T/T      T/C      C/C
   3  rs115760931 COUNTS        0        8       32
   3  rs115760931   FREQ        0      0.2      0.8
   3  rs115760931   MEAN       NA    7.431    7.499
   3  rs115760931     SD       NA   0.3961   0.4697
   3   rs72971020   GENO      T/T      T/A      A/A
   3   rs72971020 COUNTS        0        5       35
   3   rs72971020   FREQ        0    0.125    0.875
   3   rs72971020   MEAN       NA    7.247     7.52
   3   rs72971020     SD       NA   0.3604   0.4577
   3  rs114214246   GENO      A/A      A/C      C/C
   3  rs114214246 COUNTS        1        2       37
   3  rs114214246   FREQ    0.025     0.05    0.925
   3  rs114214246   MEAN    8.255    7.377    7.471
   3  rs114214246     SD        0   0.1393   0.4511
   3   rs76748801   GENO      G/G      G/C      C/C
   3   rs76748801 COUNTS        0       12       28
   3   rs76748801   FREQ        0      0.3      0.7
   3   rs76748801   MEAN       NA     7.39    7.526
   3   rs76748801     SD       NA    0.324   0.4965
   3     rs334559   GENO      G/G      G/A      A/A
   3     rs334559 COUNTS        9       18       13
   3     rs334559   FREQ    0.225     0.45    0.325
   3     rs334559   MEAN    7.496     7.52    7.431
   3     rs334559     SD   0.6135   0.4581   0.3328
   3  rs112201072   GENO      T/T      T/G      G/G
   3  rs112201072 COUNTS        0       12       28
   3  rs112201072   FREQ        0      0.3      0.7
   3  rs112201072   MEAN       NA     7.39    7.526
   3  rs112201072     SD       NA    0.324   0.4965
   3   rs60325644   GENO      G/G      G/A      A/A
   3   rs60325644 COUNTS        0       12       28
   3   rs60325644   FREQ        0      0.3      0.7
   3   rs60325644   MEAN       NA     7.39    7.526
   3   rs60325644     SD       NA    0.324   0.4965
   3  rs373339796   GENO      G/G     G/GA    GA/GA
   3  rs373339796 COUNTS        0       14       26
   3  rs373339796   FREQ        0     0.35     0.65
   3  rs373339796   MEAN       NA    7.419    7.521
   3  rs373339796     SD       NA   0.2668   0.5271
   3    rs4688059   GENO      A/A      A/G      G/G
   3    rs4688059 COUNTS        6       20       14
   3    rs4688059   FREQ     0.15      0.5     0.35
   3    rs4688059   MEAN    7.684    7.433    7.476
   3    rs4688059     SD   0.6753   0.4418     0.36
   3   rs77066685   GENO      C/C      C/T      T/T
   3   rs77066685 COUNTS        1        5       34
   3   rs77066685   FREQ    0.025    0.125     0.85
   3   rs77066685   MEAN    6.945     7.26    7.535
   3   rs77066685     SD        0   0.3754   0.4531
   3  rs569442510   GENO      C/C     C/CT    CT/CT
   3  rs569442510 COUNTS        0        4       36
   3  rs569442510   FREQ        0      0.1      0.9
   3  rs569442510   MEAN       NA    7.308    7.505
   3  rs569442510     SD       NA  0.07469   0.4724
   3   rs72971026   GENO      A/A      A/C      C/C
   3   rs72971026 COUNTS        0        6       34
   3   rs72971026   FREQ        0     0.15     0.85
   3   rs72971026   MEAN       NA    7.788    7.432
   3   rs72971026     SD       NA   0.5695   0.4156
   3    rs3755556   GENO      A/A      A/C      C/C
   3    rs3755556 COUNTS        0       13       27
   3    rs3755556   FREQ        0    0.325    0.675
   3    rs3755556   MEAN       NA    7.446    7.504
   3    rs3755556     SD       NA   0.3709   0.4917
   3    rs9846422   GENO      C/C      C/G      G/G
   3    rs9846422 COUNTS        1        2       37
   3    rs9846422   FREQ    0.025     0.05    0.925
   3    rs9846422   MEAN    6.945    7.119     7.52
   3    rs9846422     SD        0   0.1156   0.4519
   3    rs3755557   GENO      A/A      A/T      T/T
   3    rs3755557 COUNTS        2        5       33
   3    rs3755557   FREQ     0.05    0.125    0.825
   3    rs3755557   MEAN    7.641    7.907    7.412
   3    rs3755557     SD   0.5449   0.4805   0.4195
   3   rs78247451   GENO      G/G      G/A      A/A
   3   rs78247451 COUNTS        1        2       37
   3   rs78247451   FREQ    0.025     0.05    0.925
   3   rs78247451   MEAN    6.945    7.119     7.52
   3   rs78247451     SD        0   0.1156   0.4519
   3   rs80234913   GENO      G/G      G/A      A/A
   3   rs80234913 COUNTS        0        6       34
   3   rs80234913   FREQ        0     0.15     0.85
   3   rs80234913   MEAN       NA    7.488    7.485
   3   rs80234913     SD       NA   0.7806   0.3862
   3   rs80050568   GENO      A/A      A/C      C/C
   3   rs80050568 COUNTS        2        5       33
   3   rs80050568   FREQ     0.05    0.125    0.825
   3   rs80050568   MEAN    7.641    7.907    7.412
   3   rs80050568     SD   0.5449   0.4805   0.4195
   3   rs73177909   GENO      A/A      A/C      C/C
   3   rs73177909 COUNTS        2        5       33
   3   rs73177909   FREQ     0.05    0.125    0.825
   3   rs73177909   MEAN    7.641    7.907    7.412
   3   rs73177909     SD   0.5449   0.4805   0.4195
   3  rs114265738   GENO      G/G      G/C      C/C
   3  rs114265738 COUNTS        0        4       36
   3  rs114265738   FREQ        0      0.1      0.9
   3  rs114265738   MEAN       NA    7.308    7.505
   3  rs114265738     SD       NA  0.07469   0.4724
   3   rs12632325   GENO      C/C      C/G      G/G
   3   rs12632325 COUNTS        4       19       17
   3   rs12632325   FREQ      0.1    0.475    0.425
   3   rs12632325   MEAN    7.414     7.45    7.542
   3   rs12632325     SD   0.6778   0.4585   0.4113
   3    rs6806460   GENO      A/A      A/G      G/G
   3    rs6806460 COUNTS        6       19       15
   3    rs6806460   FREQ     0.15    0.475    0.375
   3    rs6806460   MEAN    7.326    7.524      7.5
   3    rs6806460     SD   0.5573   0.4608   0.4147
   3   rs80083327   GENO      A/A      A/G      G/G
   3   rs80083327 COUNTS        0       13       27
   3   rs80083327   FREQ        0    0.325    0.675
   3   rs80083327   MEAN       NA    7.446    7.504
   3   rs80083327     SD       NA   0.3709   0.4917
   3   rs72971030   GENO      A/A      A/G      G/G
   3   rs72971030 COUNTS        0        4       36
   3   rs72971030   FREQ        0      0.1      0.9
   3   rs72971030   MEAN       NA    7.804     7.45
   3   rs72971030     SD       NA    0.421   0.4467
   3   rs17811013   GENO      C/C      C/G      G/G
   3   rs17811013 COUNTS        2        5       33
   3   rs17811013   FREQ     0.05    0.125    0.825
   3   rs17811013   MEAN    7.641    7.907    7.412
   3   rs17811013     SD   0.5449   0.4805   0.4195
   3  rs200931686   GENO      G/G     G/GA    GA/GA
   3  rs200931686 COUNTS        4       15       21
   3  rs200931686   FREQ      0.1    0.375    0.525
   3  rs200931686   MEAN    7.389    7.396    7.568
   3  rs200931686     SD   0.7662   0.4524   0.3899
   3  rs147396134   GENO GCACT/GCACT  GCACT/G      G/G
   3  rs147396134 COUNTS        0        6       34
   3  rs147396134   FREQ        0     0.15     0.85
   3  rs147396134   MEAN       NA    7.788    7.432
   3  rs147396134     SD       NA   0.5695   0.4156
   3   rs58159117   GENO      C/C      C/T      T/T
   3   rs58159117 COUNTS        4       21       15
   3   rs58159117   FREQ      0.1    0.525    0.375
   3   rs58159117   MEAN    7.414    7.467     7.53
   3   rs58159117     SD   0.6778   0.4399    0.436
   3   rs12635508   GENO      T/T      T/C      C/C
   3   rs12635508 COUNTS        4       21       15
   3   rs12635508   FREQ      0.1    0.525    0.375
   3   rs12635508   MEAN    7.414    7.467     7.53
   3   rs12635508     SD   0.6778   0.4399    0.436
   3   rs17811061   GENO      C/C      C/T      T/T
   3   rs17811061 COUNTS        2        5       33
   3   rs17811061   FREQ     0.05    0.125    0.825
   3   rs17811061   MEAN    7.641    7.907    7.412
   3   rs17811061     SD   0.5449   0.4805   0.4195
   3     rs184576   GENO      G/G      G/A      A/A
   3     rs184576 COUNTS        4       20       16
   3     rs184576   FREQ      0.1      0.5      0.4
   3     rs184576   MEAN    7.429    7.449    7.546
   3     rs184576     SD   0.4111   0.3059   0.6102
   3  rs139172121   GENO AGCAGATATCCACGTGGCT/AGCAGATATCCACGTGGCT AGCAGATATCCACGTGGCT/A      A/A
   3  rs139172121 COUNTS        9       21       10
   3  rs139172121   FREQ    0.225    0.525     0.25
   3  rs139172121   MEAN    7.517    7.538    7.346
   3  rs139172121     SD   0.5184   0.4292   0.4559
   3   rs11925868   GENO      A/A      A/C      C/C
   3   rs11925868 COUNTS        2        5       33
   3   rs11925868   FREQ     0.05    0.125    0.825
   3   rs11925868   MEAN    7.641    7.907    7.412
   3   rs11925868     SD   0.5449   0.4805   0.4195
   3   rs11925952   GENO      A/A      A/G      G/G
   3   rs11925952 COUNTS        2        5       33
   3   rs11925952   FREQ     0.05    0.125    0.825
   3   rs11925952   MEAN    7.641    7.907    7.412
   3   rs11925952     SD   0.5449   0.4805   0.4195
   3   rs11925899   GENO      A/A      A/C      C/C
   3   rs11925899 COUNTS        2        5       33
   3   rs11925899   FREQ     0.05    0.125    0.825
   3   rs11925899   MEAN    7.641    7.907    7.412
   3   rs11925899     SD   0.5449   0.4805   0.4195
   3   rs74517115   GENO      T/T      T/C      C/C
   3   rs74517115 COUNTS        0        5       35
   3   rs74517115   FREQ        0    0.125    0.875
   3   rs74517115   MEAN       NA    7.471    7.488
   3   rs74517115     SD       NA     0.37   0.4671
   3  rs376466699   GENO      C/C     C/CT    CT/CT
   3  rs376466699 COUNTS        2       11       27
   3  rs376466699   FREQ     0.05    0.275    0.675
   3  rs376466699   MEAN    7.641     7.59    7.431
   3  rs376466699     SD   0.5449   0.5288   0.4219
   3   rs62266287   GENO      C/C      C/G      G/G
   3   rs62266287 COUNTS        0        4       36
   3   rs62266287   FREQ        0      0.1      0.9
   3   rs62266287   MEAN       NA    7.496    7.484
   3   rs62266287     SD       NA   0.4319     0.46
   3  rs113872954   GENO      T/T      T/C      C/C
   3  rs113872954 COUNTS        0        5       35
   3  rs113872954   FREQ        0    0.125    0.875
   3  rs113872954   MEAN       NA    7.471    7.488
   3  rs113872954     SD       NA     0.37   0.4671
   3     rs334537   GENO      T/T      T/A      A/A
   3     rs334537 COUNTS        0       12       28
   3     rs334537   FREQ        0      0.3      0.7
   3     rs334537   MEAN       NA    7.465    7.494
   3     rs334537     SD       NA   0.2506   0.5189
   3   rs11927974   GENO      A/A      A/G      G/G
   3   rs11927974 COUNTS        0        4       36
   3   rs11927974   FREQ        0      0.1      0.9
   3   rs11927974   MEAN       NA    7.972    7.431
   3   rs11927974     SD       NA   0.5292   0.4166
   3   rs16830720   GENO      G/G      G/A      A/A
   3   rs16830720 COUNTS        0        6       34
   3   rs16830720   FREQ        0     0.15     0.85
   3   rs16830720   MEAN       NA    7.534    7.477
   3   rs16830720     SD       NA   0.4411   0.4598
   3  rs199498515   GENO      A/A A/AATTTATGT AATTTATGT/AATTTATGT
   3  rs199498515 COUNTS        0        4       36
   3  rs199498515   FREQ        0      0.1      0.9
   3  rs199498515   MEAN       NA    7.972    7.431
   3  rs199498515     SD       NA   0.5292   0.4166
   3  rs111661335   GENO      G/G      G/A      A/A
   3  rs111661335 COUNTS        0        4       36
   3  rs111661335   FREQ        0      0.1      0.9
   3  rs111661335   MEAN       NA    7.972    7.431
   3  rs111661335     SD       NA   0.5292   0.4166
   3     rs334538   GENO      A/A      A/G      G/G
   3     rs334538 COUNTS        1       23       16
   3     rs334538   FREQ    0.025    0.575      0.4
   3     rs334538   MEAN    7.188    7.521    7.452
   3     rs334538     SD        0   0.3888   0.5481
   3   rs17205536   GENO      T/T      T/A      A/A
   3   rs17205536 COUNTS        0        4       36
   3   rs17205536   FREQ        0      0.1      0.9
   3   rs17205536   MEAN       NA    7.972    7.431
   3   rs17205536     SD       NA   0.5292   0.4166
   3  rs115836494   GENO      T/T      T/G      G/G
   3  rs115836494 COUNTS        0        4       36
   3  rs115836494   FREQ        0      0.1      0.9
   3  rs115836494   MEAN       NA    7.308    7.505
   3  rs115836494     SD       NA  0.07469   0.4724
   3   rs73177912   GENO      C/C      C/G      G/G
   3   rs73177912 COUNTS        0        4       36
   3   rs73177912   FREQ        0      0.1      0.9
   3   rs73177912   MEAN       NA    7.972    7.431
   3   rs73177912     SD       NA   0.5292   0.4166
   3   rs12053912   GENO      T/T      T/A      A/A
   3   rs12053912 COUNTS        2       17       21
   3   rs12053912   FREQ     0.05    0.425    0.525
   3   rs12053912   MEAN    6.898    7.595    7.453
   3   rs12053912     SD   0.2169   0.4715   0.4153
   3  rs113898838   GENO      T/T      T/C      C/C
   3  rs113898838 COUNTS        0        4       36
   3  rs113898838   FREQ        0      0.1      0.9
   3  rs113898838   MEAN       NA    7.308    7.505
   3  rs113898838     SD       NA  0.07469   0.4724
   3     rs334539   GENO      G/G      G/C      C/C
   3     rs334539 COUNTS        0       14       26
   3     rs334539   FREQ        0     0.35     0.65
   3     rs334539   MEAN       NA    7.439     7.51
   3     rs334539     SD       NA   0.2733   0.5273
   3     rs334540   GENO      T/T      T/C      C/C
   3     rs334540 COUNTS        0       14       26
   3     rs334540   FREQ        0     0.35     0.65
   3     rs334540   MEAN       NA    7.439     7.51
   3     rs334540     SD       NA   0.2733   0.5273
   3   rs11359839   GENO    CA/CA     CA/C      C/C
   3   rs11359839 COUNTS        0       21       19
   3   rs11359839   FREQ        0    0.525    0.475
   3   rs11359839   MEAN       NA    7.411    7.567
   3   rs11359839     SD       NA   0.3962   0.5047
   3   rs34639411   GENO      C/C     C/CT    CT/CT
   3   rs34639411 COUNTS       11       17       12
   3   rs34639411   FREQ    0.275    0.425      0.3
   3   rs34639411   MEAN    7.604    7.417    7.474
   3   rs34639411     SD   0.5111   0.3933   0.4903
   3  rs112232014   GENO      T/T      T/G      G/G
   3  rs112232014 COUNTS        1        4       35
   3  rs112232014   FREQ    0.025      0.1    0.875
   3  rs112232014   MEAN    6.849     7.58    7.493
   3  rs112232014     SD        0   0.1476   0.4684
   3  rs111918115   GENO      A/A      A/G      G/G
   3  rs111918115 COUNTS        0        4       36
   3  rs111918115   FREQ        0      0.1      0.9
   3  rs111918115   MEAN       NA    7.308    7.505
   3  rs111918115     SD       NA  0.07469   0.4724
   3   rs78093713   GENO      A/A      A/G      G/G
   3   rs78093713 COUNTS        2       14       24
   3   rs78093713   FREQ     0.05     0.35      0.6
   3   rs78093713   MEAN    7.785     7.36    7.534
   3   rs78093713     SD   0.6636   0.2699   0.5159
   3    rs9868486   GENO      T/T      T/C      C/C
   3    rs9868486 COUNTS        1        3       36
   3    rs9868486   FREQ    0.025    0.075      0.9
   3    rs9868486   MEAN    6.945    7.454    7.503
   3    rs9868486     SD        0   0.5852   0.4465
   3   rs16830730   GENO      G/G      G/A      A/A
   3   rs16830730 COUNTS        1       18       21
   3   rs16830730   FREQ    0.025     0.45    0.525
   3   rs16830730   MEAN    6.745    7.564    7.453
   3   rs16830730     SD        0    0.475   0.4153
   3    rs9873873   GENO      T/T      T/C      C/C
   3    rs9873873 COUNTS        1        3       36
   3    rs9873873   FREQ    0.025    0.075      0.9
   3    rs9873873   MEAN    6.945    7.454    7.503
   3    rs9873873     SD        0   0.5852   0.4465
   3    rs4688062   GENO      C/C      C/G      G/G
   3    rs4688062 COUNTS        1        4       35
   3    rs4688062   FREQ    0.025      0.1    0.875
   3    rs4688062   MEAN    6.849     7.58    7.493
   3    rs4688062     SD        0   0.1476   0.4684
   3  rs114455334   GENO      G/G      G/T      T/T
   3  rs114455334 COUNTS        1        5       34
   3  rs114455334   FREQ    0.025    0.125     0.85
   3  rs114455334   MEAN    8.255    7.406    7.475
   3  rs114455334     SD        0   0.3958    0.451
   3   rs78850370   GENO      G/G      G/A      A/A
   3   rs78850370 COUNTS        1        2       37
   3   rs78850370   FREQ    0.025     0.05    0.925
   3   rs78850370   MEAN    6.945    7.119     7.52
   3   rs78850370     SD        0   0.1156   0.4519
   3  rs113236173   GENO      T/T      T/C      C/C
   3  rs113236173 COUNTS        0        4       36
   3  rs113236173   FREQ        0      0.1      0.9
   3  rs113236173   MEAN       NA    7.308    7.505
   3  rs113236173     SD       NA  0.07469   0.4724
   3  rs147912912   GENO      C/C      C/G      G/G
   3  rs147912912 COUNTS        1        3       36
   3  rs147912912   FREQ    0.025    0.075      0.9
   3  rs147912912   MEAN    6.945    7.454    7.503
   3  rs147912912     SD        0   0.5852   0.4465
   3  rs143681766   GENO      A/A      A/C      C/C
   3  rs143681766 COUNTS        0        6       34
   3  rs143681766   FREQ        0     0.15     0.85
   3  rs143681766   MEAN       NA    7.488    7.485
   3  rs143681766     SD       NA   0.7806   0.3862
   3    rs9289141   GENO      C/C      C/T      T/T
   3    rs9289141 COUNTS        1        4       35
   3    rs9289141   FREQ    0.025      0.1    0.875
   3    rs9289141   MEAN    6.849     7.58    7.493
   3    rs9289141     SD        0   0.1476   0.4684
   3     rs334542   GENO      A/A      A/G      G/G
   3     rs334542 COUNTS        9       21       10
   3     rs334542   FREQ    0.225    0.525     0.25
   3     rs334542   MEAN    7.644    7.427    7.465
   3     rs334542     SD   0.7343   0.3231   0.3747
   3  rs112442742   GENO      C/C      C/T      T/T
   3  rs112442742 COUNTS        0        4       36
   3  rs112442742   FREQ        0      0.1      0.9
   3  rs112442742   MEAN       NA    7.308    7.505
   3  rs112442742     SD       NA  0.07469   0.4724
   3     rs334543   GENO      C/C      C/A      A/A
   3     rs334543 COUNTS        0        7       33
   3     rs334543   FREQ        0    0.175    0.825
   3     rs334543   MEAN       NA    7.645    7.452
   3     rs334543     SD       NA   0.4697   0.4482
   3   rs58321096   GENO      C/C      C/G      G/G
   3   rs58321096 COUNTS        0        5       35
   3   rs58321096   FREQ        0    0.125    0.875
   3   rs58321096   MEAN       NA    7.647    7.462
   3   rs58321096     SD       NA   0.5067   0.4469
   3   rs12493535   GENO      G/G      G/A      A/A
   3   rs12493535 COUNTS        1        4       35
   3   rs12493535   FREQ    0.025      0.1    0.875
   3   rs12493535   MEAN    6.849     7.58    7.493
   3   rs12493535     SD        0   0.1476   0.4684
   3     rs334544   GENO      T/T      T/C      C/C
   3     rs334544 COUNTS        2       20       18
   3     rs334544   FREQ     0.05      0.5     0.45
   3     rs334544   MEAN    7.254    7.419    7.585
   3     rs334544     SD   0.5731   0.2402   0.6024
   3    rs6804929   GENO      A/A      A/G      G/G
   3    rs6804929 COUNTS        1       15       24
   3    rs6804929   FREQ    0.025    0.375      0.6
   3    rs6804929   MEAN    6.745    7.549    7.477
   3    rs6804929     SD        0   0.5011   0.4087
   3   rs77709982   GENO      T/T      T/C      C/C
   3   rs77709982 COUNTS        1        5       34
   3   rs77709982   FREQ    0.025    0.125     0.85
   3   rs77709982   MEAN    8.255    7.406    7.475
   3   rs77709982     SD        0   0.3958    0.451
   3    rs1488766   GENO      T/T      T/A      A/A
   3    rs1488766 COUNTS        7       25        8
   3    rs1488766   FREQ    0.175    0.625      0.2
   3    rs1488766   MEAN    7.211    7.558      7.5
   3    rs1488766     SD   0.2896   0.4143   0.6193
   3  rs113461270   GENO      C/C   C/CTTG CTTG/CTTG
   3  rs113461270 COUNTS        0        4       36
   3  rs113461270   FREQ        0      0.1      0.9
   3  rs113461270   MEAN       NA    7.308    7.505
   3  rs113461270     SD       NA  0.07469   0.4724
   3     rs334545   GENO      T/T      T/C      C/C
   3     rs334545 COUNTS        0       14       26
   3     rs334545   FREQ        0     0.35     0.65
   3     rs334545   MEAN       NA    7.439     7.51
   3     rs334545     SD       NA   0.2733   0.5273
   3  rs113635897   GENO      C/C      C/G      G/G
   3  rs113635897 COUNTS        0        4       36
   3  rs113635897   FREQ        0      0.1      0.9
   3  rs113635897   MEAN       NA    7.308    7.505
   3  rs113635897     SD       NA  0.07469   0.4724
   3   rs59081488   GENO      G/G      G/A      A/A
   3   rs59081488 COUNTS        1       15       24
   3   rs59081488   FREQ    0.025    0.375      0.6
   3   rs59081488   MEAN    8.255    7.424    7.492
   3   rs59081488     SD        0   0.3162   0.5073
   3  rs144865819   GENO      C/C      C/G      G/G
   3  rs144865819 COUNTS        1        3       36
   3  rs144865819   FREQ    0.025    0.075      0.9
   3  rs144865819   MEAN    6.945    7.454    7.503
   3  rs144865819     SD        0   0.5852   0.4465
   3  rs112321186   GENO      T/T      T/C      C/C
   3  rs112321186 COUNTS        0        4       36
   3  rs112321186   FREQ        0      0.1      0.9
   3  rs112321186   MEAN       NA    7.972    7.431
   3  rs112321186     SD       NA   0.5292   0.4166
   3   rs62266291   GENO      T/T      T/C      C/C
   3   rs62266291 COUNTS        0       10       30
   3   rs62266291   FREQ        0     0.25     0.75
   3   rs62266291   MEAN       NA    7.434    7.503
   3   rs62266291     SD       NA   0.2925   0.4969
   3  rs149131446   GENO      T/T      T/C      C/C
   3  rs149131446 COUNTS        0       10       30
   3  rs149131446   FREQ        0     0.25     0.75
   3  rs149131446   MEAN       NA    7.434    7.503
   3  rs149131446     SD       NA   0.2925   0.4969
   3   rs59660423   GENO      A/A      A/G      G/G
   3   rs59660423 COUNTS        1        5       34
   3   rs59660423   FREQ    0.025    0.125     0.85
   3   rs59660423   MEAN    8.255    7.406    7.475
   3   rs59660423     SD        0   0.3958    0.451
   3  rs141103461   GENO      A/A      A/C      C/C
   3  rs141103461 COUNTS        0        7       33
   3  rs141103461   FREQ        0    0.175    0.825
   3  rs141103461   MEAN       NA    7.344    7.516
   3  rs141103461     SD       NA   0.2177   0.4845
   3   rs80300251   GENO      A/A      A/G      G/G
   3   rs80300251 COUNTS        0        4       36
   3   rs80300251   FREQ        0      0.1      0.9
   3   rs80300251   MEAN       NA    7.308    7.505
   3   rs80300251     SD       NA  0.07469   0.4724
   3     rs749768   GENO      T/T      T/C      C/C
   3     rs749768 COUNTS        1        6       33
   3     rs749768   FREQ    0.025     0.15    0.825
   3     rs749768   MEAN    6.849     7.47    7.507
   3     rs749768     SD        0   0.2816   0.4726
   3  rs115655564   GENO      A/A      A/C      C/C
   3  rs115655564 COUNTS        0        4       36
   3  rs115655564   FREQ        0      0.1      0.9
   3  rs115655564   MEAN       NA    7.308    7.505
   3  rs115655564     SD       NA  0.07469   0.4724
   3   rs59504548   GENO      G/G      G/C      C/C
   3   rs59504548 COUNTS        0        5       35
   3   rs59504548   FREQ        0    0.125    0.875
   3   rs59504548   MEAN       NA    7.603    7.469
   3   rs59504548     SD       NA   0.6631   0.4246
   3    rs9813357   GENO      T/T      T/C      C/C
   3    rs9813357 COUNTS        0        4       36
   3    rs9813357   FREQ        0      0.1      0.9
   3    rs9813357   MEAN       NA    7.327    7.503
   3    rs9813357     SD       NA   0.5411   0.4465
   3    rs3036733   GENO  GGT/GGT    GGT/G      G/G
   3    rs3036733 COUNTS        1       11       28
   3    rs3036733   FREQ    0.025    0.275      0.7
   3    rs3036733   MEAN    6.849    7.373    7.552
   3    rs3036733     SD        0    0.243   0.4985
   3   rs76014591   GENO      A/A      A/G      G/G
   3   rs76014591 COUNTS        0        4       36
   3   rs76014591   FREQ        0      0.1      0.9
   3   rs76014591   MEAN       NA    7.327    7.503
   3   rs76014591     SD       NA   0.5411   0.4465
   3  rs111477984   GENO      A/A      A/C      C/C
   3  rs111477984 COUNTS        0        4       36
   3  rs111477984   FREQ        0      0.1      0.9
   3  rs111477984   MEAN       NA    7.308    7.505
   3  rs111477984     SD       NA  0.07469   0.4724
   3   rs11362154   GENO      G/G     G/GC    GC/GC
   3   rs11362154 COUNTS        1       13       26
   3   rs11362154   FREQ    0.025    0.325     0.65
   3   rs11362154   MEAN    7.188    7.498    7.491
   3   rs11362154     SD        0   0.3292   0.5129
   3   rs79106432   GENO      T/T      T/C      C/C
   3   rs79106432 COUNTS        1        9       30
   3   rs79106432   FREQ    0.025    0.225     0.75
   3   rs79106432   MEAN    8.255    7.362    7.497
   3   rs79106432     SD        0   0.2883    0.476
   3   rs34825829   GENO      G/G      G/T      T/T
   3   rs34825829 COUNTS        0        7       33
   3   rs34825829   FREQ        0    0.175    0.825
   3   rs34825829   MEAN       NA    7.659    7.449
   3   rs34825829     SD       NA   0.5547   0.4281
   3    rs6776878   GENO      C/C      C/G      G/G
   3    rs6776878 COUNTS        1        3       36
   3    rs6776878   FREQ    0.025    0.075      0.9
   3    rs6776878   MEAN    6.849    7.553    7.498
   3    rs6776878     SD        0   0.1968   0.4618
   3    rs9861883   GENO      G/G      G/A      A/A
   3    rs9861883 COUNTS        1       10       29
   3    rs9861883   FREQ    0.025     0.25    0.725
   3    rs9861883   MEAN    6.802    7.528    7.494
   3    rs9861883     SD        0   0.5912   0.3934
   3     rs334547   GENO      A/A      A/G      G/G
   3     rs334547 COUNTS        1       22       17
   3     rs334547   FREQ    0.025     0.55    0.425
   3     rs334547   MEAN    7.188    7.568    7.397
   3     rs334547     SD        0    0.411    0.503
   3    rs9849392   GENO      A/A      A/T      T/T
   3    rs9849392 COUNTS        3       20       17
   3    rs9849392   FREQ    0.075      0.5    0.425
   3    rs9849392   MEAN     6.85    7.592    7.472
   3    rs9849392     SD   0.1362   0.4099   0.4539
   3     rs334548   GENO      G/G      G/A      A/A
   3     rs334548 COUNTS        0        5       35
   3     rs334548   FREQ        0    0.125    0.875
   3     rs334548   MEAN       NA    7.427    7.494
   3     rs334548     SD       NA   0.2844   0.4735
   3     rs334549   GENO      T/T      T/A      A/A
   3     rs334549 COUNTS        1       13       26
   3     rs334549   FREQ    0.025    0.325     0.65
   3     rs334549   MEAN    7.188    7.498    7.491
   3     rs334549     SD        0   0.3292   0.5129
   3     rs334550   GENO      A/A      A/C      C/C
   3     rs334550 COUNTS        0        5       35
   3     rs334550   FREQ        0    0.125    0.875
   3     rs334550   MEAN       NA    7.427    7.494
   3     rs334550     SD       NA   0.2844   0.4735
   3   rs72971050   GENO      G/G      G/C      C/C
   3   rs72971050 COUNTS        0        5       35
   3   rs72971050   FREQ        0    0.125    0.875
   3   rs72971050   MEAN       NA    7.647    7.462
   3   rs72971050     SD       NA   0.5067   0.4469
   3   rs72971051   GENO      A/A      A/G      G/G
   3   rs72971051 COUNTS        0        5       35
   3   rs72971051   FREQ        0    0.125    0.875
   3   rs72971051   MEAN       NA    7.647    7.462
   3   rs72971051     SD       NA   0.5067   0.4469
   3   rs56808971   GENO      T/T      T/C      C/C
   3   rs56808971 COUNTS        1        9       30
   3   rs56808971   FREQ    0.025    0.225     0.75
   3   rs56808971   MEAN    8.255    7.362    7.497
   3   rs56808971     SD        0   0.2883    0.476
   3    rs6792814   GENO      G/G      G/A      A/A
   3    rs6792814 COUNTS        1        3       36
   3    rs6792814   FREQ    0.025    0.075      0.9
   3    rs6792814   MEAN    6.849    7.553    7.498
   3    rs6792814     SD        0   0.1968   0.4618
   3    rs3112282   GENO      T/T      T/C      C/C
   3    rs3112282 COUNTS        1       13       26
   3    rs3112282   FREQ    0.025    0.325     0.65
   3    rs3112282   MEAN    7.188    7.498    7.491
   3    rs3112282     SD        0   0.3292   0.5129
   3    rs3112283   GENO      G/G      G/A      A/A
   3    rs3112283 COUNTS        1       13       26
   3    rs3112283   FREQ    0.025    0.325     0.65
   3    rs3112283   MEAN    7.188    7.498    7.491
   3    rs3112283     SD        0   0.3292   0.5129
   3   rs62266309   GENO      C/C      C/T      T/T
   3   rs62266309 COUNTS        0        7       33
   3   rs62266309   FREQ        0    0.175    0.825
   3   rs62266309   MEAN       NA    7.472    7.488
   3   rs62266309     SD       NA   0.4087   0.4665
   3  rs373414536   GENO      T/T     T/TC    TC/TC
   3  rs373414536 COUNTS        0        7       33
   3  rs373414536   FREQ        0    0.175    0.825
   3  rs373414536   MEAN       NA    7.472    7.488
   3  rs373414536     SD       NA   0.4087   0.4665
   3   rs62266310   GENO      T/T      T/C      C/C
   3   rs62266310 COUNTS        0        7       33
   3   rs62266310   FREQ        0    0.175    0.825
   3   rs62266310   MEAN       NA    7.472    7.488
   3   rs62266310     SD       NA   0.4087   0.4665
   3   rs62266311   GENO      G/G      G/C      C/C
   3   rs62266311 COUNTS        0        7       33
   3   rs62266311   FREQ        0    0.175    0.825
   3   rs62266311   MEAN       NA    7.472    7.488
   3   rs62266311     SD       NA   0.4087   0.4665
   3   rs13086387   GENO      G/G      G/T      T/T
   3   rs13086387 COUNTS        0        9       31
   3   rs13086387   FREQ        0    0.225    0.775
   3   rs13086387   MEAN       NA    7.501    7.481
   3   rs13086387     SD       NA    0.455   0.4586
   3    rs7644268   GENO      A/A      A/G      G/G
   3    rs7644268 COUNTS        1       12       27
   3    rs7644268   FREQ    0.025      0.3    0.675
   3    rs7644268   MEAN    7.188    7.543    7.471
   3    rs7644268     SD        0   0.2974   0.5137
   3   rs35450153   GENO      A/A      A/G      G/G
   3   rs35450153 COUNTS        0        9       31
   3   rs35450153   FREQ        0    0.225    0.775
   3   rs35450153   MEAN       NA    7.501    7.481
   3   rs35450153     SD       NA    0.455   0.4586
   3   rs34473571   GENO      T/T     T/TG    TG/TG
   3   rs34473571 COUNTS        0        5       35
   3   rs34473571   FREQ        0    0.125    0.875
   3   rs34473571   MEAN       NA     7.43    7.493
   3   rs34473571     SD       NA   0.3771   0.4659
   3   rs72971057   GENO      T/T      T/C      C/C
   3   rs72971057 COUNTS        0        4       36
   3   rs72971057   FREQ        0      0.1      0.9
   3   rs72971057   MEAN       NA    7.804     7.45
   3   rs72971057     SD       NA    0.421   0.4467
   3   rs73177923   GENO      C/C      C/T      T/T
   3   rs73177923 COUNTS        0        9       31
   3   rs73177923   FREQ        0    0.225    0.775
   3   rs73177923   MEAN       NA    7.501    7.481
   3   rs73177923     SD       NA    0.455   0.4586
   3  rs113170394   GENO      G/G      G/A      A/A
   3  rs113170394 COUNTS        1        4       35
   3  rs113170394   FREQ    0.025      0.1    0.875
   3  rs113170394   MEAN    7.354    7.586    7.478
   3  rs113170394     SD        0   0.7068   0.4342
   3  rs539276505   GENO      C/C  C/CTTTT CTTTT/CTTTT
   3  rs539276505 COUNTS        0        4       36
   3  rs539276505   FREQ        0      0.1      0.9
   3  rs539276505   MEAN       NA    7.804     7.45
   3  rs539276505     SD       NA    0.421   0.4467
   3    rs6438558   GENO      C/C      C/T      T/T
   3    rs6438558 COUNTS        3       21       16
   3    rs6438558   FREQ    0.075    0.525      0.4
   3    rs6438558   MEAN     7.53    7.536    7.411
   3    rs6438558     SD   0.5153   0.3354   0.5795
   3   rs75684688   GENO      G/G      G/A      A/A
   3   rs75684688 COUNTS        1        4       35
   3   rs75684688   FREQ    0.025      0.1    0.875
   3   rs75684688   MEAN    7.354    7.586    7.478
   3   rs75684688     SD        0   0.7068   0.4342
   3   rs59250491   GENO      G/G      G/A      A/A
   3   rs59250491 COUNTS        0       15       25
   3   rs59250491   FREQ        0    0.375    0.625
   3   rs59250491   MEAN       NA    7.504    7.475
   3   rs59250491     SD       NA   0.4492   0.4626
   3  rs115802497   GENO      G/G      G/A      A/A
   3  rs115802497 COUNTS        0        4       36
   3  rs115802497   FREQ        0      0.1      0.9
   3  rs115802497   MEAN       NA    7.308    7.505
   3  rs115802497     SD       NA  0.07469   0.4724
   3   rs13067539   GENO      A/A      A/C      C/C
   3   rs13067539 COUNTS        4       17       19
   3   rs13067539   FREQ      0.1    0.425    0.475
   3   rs13067539   MEAN    7.205    7.543    7.493
   3   rs13067539     SD     0.44   0.5085   0.3998
   3   rs59669360   GENO      G/G      G/T      T/T
   3   rs59669360 COUNTS        6       24       10
   3   rs59669360   FREQ     0.15      0.6     0.25
   3   rs59669360   MEAN    7.551    7.537    7.322
   3   rs59669360     SD    0.391   0.3879   0.6134
   3    rs6781470   GENO      C/C      C/A      A/A
   3    rs6781470 COUNTS        2       13       25
   3    rs6781470   FREQ     0.05    0.325    0.625
   3    rs6781470   MEAN    7.184    7.596    7.452
   3    rs6781470     SD 0.006477   0.3025   0.5205
   3  rs111382882   GENO      T/T      T/C      C/C
   3  rs111382882 COUNTS        0        4       36
   3  rs111382882   FREQ        0      0.1      0.9
   3  rs111382882   MEAN       NA    7.804     7.45
   3  rs111382882     SD       NA    0.421   0.4467
   3    rs8180068   GENO      C/C      C/T      T/T
   3    rs8180068 COUNTS        0        5       35
   3    rs8180068   FREQ        0    0.125    0.875
   3    rs8180068   MEAN       NA     7.43    7.493
   3    rs8180068     SD       NA   0.3771   0.4659
   3   rs57072752   GENO      T/T      T/G      G/G
   3   rs57072752 COUNTS        0       14       26
   3   rs57072752   FREQ        0     0.35     0.65
   3   rs57072752   MEAN       NA    7.527    7.463
   3   rs57072752     SD       NA   0.4567   0.4569
   3   rs11927947   GENO      A/A      A/G      G/G
   3   rs11927947 COUNTS        0        9       31
   3   rs11927947   FREQ        0    0.225    0.775
   3   rs11927947   MEAN       NA    7.501    7.481
   3   rs11927947     SD       NA    0.455   0.4586
   3   rs57664228   GENO      G/G      G/C      C/C
   3   rs57664228 COUNTS        0        5       35
   3   rs57664228   FREQ        0    0.125    0.875
   3   rs57664228   MEAN       NA     7.43    7.493
   3   rs57664228     SD       NA   0.3771   0.4659
   3   rs57147159   GENO      G/G      G/A      A/A
   3   rs57147159 COUNTS        0        4       36
   3   rs57147159   FREQ        0      0.1      0.9
   3   rs57147159   MEAN       NA    7.804     7.45
   3   rs57147159     SD       NA    0.421   0.4467
   3   rs28398784   GENO      G/G      G/A      A/A
   3   rs28398784 COUNTS        2       13       25
   3   rs28398784   FREQ     0.05    0.325    0.625
   3   rs28398784   MEAN    7.184    7.596    7.452
   3   rs28398784     SD 0.006477   0.3025   0.5205
   3    rs4687895   GENO      G/G      G/A      A/A
   3    rs4687895 COUNTS        7       20       13
   3    rs4687895   FREQ    0.175      0.5    0.325
   3    rs4687895   MEAN    7.378    7.459    7.584
   3    rs4687895     SD   0.7123     0.39   0.3887
   3   rs59328871   GENO      G/G      G/C      C/C
   3   rs59328871 COUNTS        0        5       35
   3   rs59328871   FREQ        0    0.125    0.875
   3   rs59328871   MEAN       NA     7.43    7.493
   3   rs59328871     SD       NA   0.3771   0.4659
   3   rs55903100   GENO      A/A      A/C      C/C
   3   rs55903100 COUNTS        0       14       26
   3   rs55903100   FREQ        0     0.35     0.65
   3   rs55903100   MEAN       NA    7.527    7.463
   3   rs55903100     SD       NA   0.4567   0.4569
   3     rs923380   GENO      T/T      T/C      C/C
   3     rs923380 COUNTS        1       12       27
   3     rs923380   FREQ    0.025      0.3    0.675
   3     rs923380   MEAN    7.188    7.543    7.471
   3     rs923380     SD        0   0.2974   0.5137
   3     rs901920   GENO      A/A      A/T      T/T
   3     rs901920 COUNTS        1       14       25
   3     rs901920   FREQ    0.025     0.35    0.625
   3     rs901920   MEAN    7.188    7.566    7.452
   3     rs901920     SD        0   0.3112   0.5205
   3   rs72952818   GENO      A/A      A/C      C/C
   3   rs72952818 COUNTS        0        4       36
   3   rs72952818   FREQ        0      0.1      0.9
   3   rs72952818   MEAN       NA    7.804     7.45
   3   rs72952818     SD       NA    0.421   0.4467
   3   rs67984114   GENO      A/A      A/C      C/C
   3   rs67984114 COUNTS        0        9       31
   3   rs67984114   FREQ        0    0.225    0.775
   3   rs67984114   MEAN       NA    7.501    7.481
   3   rs67984114     SD       NA    0.455   0.4586
   3  rs111962976   GENO      C/C      C/A      A/A
   3  rs111962976 COUNTS        0        4       36
   3  rs111962976   FREQ        0      0.1      0.9
   3  rs111962976   MEAN       NA    7.804     7.45
   3  rs111962976     SD       NA    0.421   0.4467
   3  rs144296171   GENO      T/T     T/TC    TC/TC
   3  rs144296171 COUNTS        0        5       35
   3  rs144296171   FREQ        0    0.125    0.875
   3  rs144296171   MEAN       NA     7.43    7.493
   3  rs144296171     SD       NA   0.3771   0.4659
   3   rs60166367   GENO      C/C     C/CA    CA/CA
   3   rs60166367 COUNTS        3       28        9
   3   rs60166367   FREQ    0.075      0.7    0.225
   3   rs60166367   MEAN    7.146    7.515    7.507
   3   rs60166367     SD   0.5306   0.4772   0.3321
   3   rs59426062   GENO      T/T      T/A      A/A
   3   rs59426062 COUNTS        0       14       26
   3   rs59426062   FREQ        0     0.35     0.65
   3   rs59426062   MEAN       NA    7.527    7.463
   3   rs59426062     SD       NA   0.4567   0.4569
   3   rs72625409   GENO      C/C      C/T      T/T
   3   rs72625409 COUNTS        0        9       31
   3   rs72625409   FREQ        0    0.225    0.775
   3   rs72625409   MEAN       NA    7.501    7.481
   3   rs72625409     SD       NA    0.455   0.4586
   3   rs34548229   GENO      G/G     G/GA    GA/GA
   3   rs34548229 COUNTS        9       17       14
   3   rs34548229   FREQ    0.225    0.425     0.35
   3   rs34548229   MEAN    7.549    7.487    7.443
   3   rs34548229     SD   0.6648   0.3619   0.4184
   3   rs58075517   GENO      T/T      T/A      A/A
   3   rs58075517 COUNTS        0       14       26
   3   rs58075517   FREQ        0     0.35     0.65
   3   rs58075517   MEAN       NA    7.527    7.463
   3   rs58075517     SD       NA   0.4567   0.4569
   3    rs6781123   GENO      G/G      G/A      A/A
   3    rs6781123 COUNTS        6       17       17
   3    rs6781123   FREQ     0.15    0.425    0.425
   3    rs6781123   MEAN     7.45    7.525    7.458
   3    rs6781123     SD   0.7522   0.3851   0.4122
   3   rs12495656   GENO      T/T      T/C      C/C
   3   rs12495656 COUNTS        0        5       35
   3   rs12495656   FREQ        0    0.125    0.875
   3   rs12495656   MEAN       NA     7.43    7.493
   3   rs12495656     SD       NA   0.3771   0.4659
   3    rs2130001   GENO      G/G      G/A      A/A
   3    rs2130001 COUNTS        2       13       25
   3    rs2130001   FREQ     0.05    0.325    0.625
   3    rs2130001   MEAN    7.184    7.596    7.452
   3    rs2130001     SD 0.006477   0.3025   0.5205
   3    rs9637384   GENO      A/A      A/G      G/G
   3    rs9637384 COUNTS        0        5       35
   3    rs9637384   FREQ        0    0.125    0.875
   3    rs9637384   MEAN       NA     7.43    7.493
   3    rs9637384     SD       NA   0.3771   0.4659
   3    rs2171599   GENO      C/C      C/T      T/T
   3    rs2171599 COUNTS        1       14       25
   3    rs2171599   FREQ    0.025     0.35    0.625
   3    rs2171599   MEAN    7.188    7.566    7.452
   3    rs2171599     SD        0   0.3112   0.5205
   3   rs13095684   GENO      T/T      T/C      C/C
   3   rs13095684 COUNTS        6       18       16
   3   rs13095684   FREQ     0.15     0.45      0.4
   3   rs13095684   MEAN     7.45    7.506    7.476
   3   rs13095684     SD   0.7522   0.3824   0.4192
   3   rs11705695   GENO      A/A      A/C      C/C
   3   rs11705695 COUNTS        0        9       31
   3   rs11705695   FREQ        0    0.225    0.775
   3   rs11705695   MEAN       NA    7.501    7.481
   3   rs11705695     SD       NA    0.455   0.4586
   3   rs10934510   GENO      T/T      T/A      A/A
   3   rs10934510 COUNTS        2       12       26
   3   rs10934510   FREQ     0.05      0.3     0.65
   3   rs10934510   MEAN    6.825    7.652    7.459
   3   rs10934510     SD  0.03312   0.5519   0.3683
   3   rs11706916   GENO      A/A      A/G      G/G
   3   rs11706916 COUNTS        0        5       35
   3   rs11706916   FREQ        0    0.125    0.875
   3   rs11706916   MEAN       NA     7.43    7.493
   3   rs11706916     SD       NA   0.3771   0.4659
   3   rs57199107   GENO      A/A      A/G      G/G
   3   rs57199107 COUNTS        0       10       30
   3   rs57199107   FREQ        0     0.25     0.75
   3   rs57199107   MEAN       NA    7.582    7.453
   3   rs57199107     SD       NA   0.4407   0.4585
   3    rs2035674   GENO      C/C      C/G      G/G
   3    rs2035674 COUNTS        1       14       25
   3    rs2035674   FREQ    0.025     0.35    0.625
   3    rs2035674   MEAN    7.188    7.566    7.452
   3    rs2035674     SD        0   0.3112   0.5205
   3    rs2035673   GENO      T/T      T/G      G/G
   3    rs2035673 COUNTS        1       14       25
   3    rs2035673   FREQ    0.025     0.35    0.625
   3    rs2035673   MEAN    7.188    7.566    7.452
   3    rs2035673     SD        0   0.3112   0.5205
   3    rs2035672   GENO      C/C      C/T      T/T
   3    rs2035672 COUNTS        1       14       25
   3    rs2035672   FREQ    0.025     0.35    0.625
   3    rs2035672   MEAN    7.188    7.566    7.452
   3    rs2035672     SD        0   0.3112   0.5205
   3    rs6804257   GENO      A/A      A/G      G/G
   3    rs6804257 COUNTS        0       14       26
   3    rs6804257   FREQ        0     0.35     0.65
   3    rs6804257   MEAN       NA    7.527    7.463
   3    rs6804257     SD       NA   0.4567   0.4569
   3   rs58155463   GENO      A/A      A/G      G/G
   3   rs58155463 COUNTS        0        7       33
   3   rs58155463   FREQ        0    0.175    0.825
   3   rs58155463   MEAN       NA     7.54    7.474
   3   rs58155463     SD       NA   0.4475   0.4589
   3    rs1807075   GENO      T/T      T/C      C/C
   3    rs1807075 COUNTS        8       23        9
   3    rs1807075   FREQ      0.2    0.575    0.225
   3    rs1807075   MEAN    7.535    7.459     7.51
   3    rs1807075     SD   0.3613   0.3917   0.6743
   3    rs2046954   GENO      C/C      C/G      G/G
   3    rs2046954 COUNTS        0       12       28
   3    rs2046954   FREQ        0      0.3      0.7
   3    rs2046954   MEAN       NA    7.542    7.461
   3    rs2046954     SD       NA   0.3306   0.4985
   3    rs2046953   GENO      G/G      G/A      A/A
   3    rs2046953 COUNTS        0        8       32
   3    rs2046953   FREQ        0      0.2      0.8
   3    rs2046953   MEAN       NA    7.416    7.503
   3    rs2046953     SD       NA   0.2486   0.4914
   3    rs4676703   GENO      A/A      A/G      G/G
   3    rs4676703 COUNTS        2       12       26
   3    rs4676703   FREQ     0.05      0.3     0.65
   3    rs4676703   MEAN    6.825    7.652    7.459
   3    rs4676703     SD  0.03312   0.5519   0.3683
   3    rs4676811   GENO      A/A      A/T      T/T
   3    rs4676811 COUNTS        2        9       29
   3    rs4676811   FREQ     0.05    0.225    0.725
   3    rs4676811   MEAN    6.825    7.611    7.492
   3    rs4676811     SD  0.03312   0.6174   0.3733
   3     rs902796   GENO      A/A      A/G      G/G
   3     rs902796 COUNTS        0       10       30
   3     rs902796   FREQ        0     0.25     0.75
   3     rs902796   MEAN       NA     7.51    7.477
   3     rs902796     SD       NA   0.3159   0.4935
   3   rs13317104   GENO      T/T      T/C      C/C
   3   rs13317104 COUNTS        1        6       33
   3   rs13317104   FREQ    0.025     0.15    0.825
   3   rs13317104   MEAN    7.771     7.37    7.498
   3   rs13317104     SD        0   0.3279   0.4764
   3   rs56148233   GENO      A/A      A/G      G/G
   3   rs56148233 COUNTS        0       15       25
   3   rs56148233   FREQ        0    0.375    0.625
   3   rs56148233   MEAN       NA    7.495     7.48
   3   rs56148233     SD       NA   0.4569   0.4584
   3   rs13073885   GENO      C/C      C/T      T/T
   3   rs13073885 COUNTS        2       13       25
   3   rs13073885   FREQ     0.05    0.325    0.625
   3   rs13073885   MEAN    6.825    7.671    7.442
   3   rs13073885     SD  0.03312   0.5541   0.3487
   3   rs80204461   GENO      T/T      T/C      C/C
   3   rs80204461 COUNTS        0        4       36
   3   rs80204461   FREQ        0      0.1      0.9
   3   rs80204461   MEAN       NA    7.434    7.491
   3   rs80204461     SD       NA   0.4304   0.4598
   3  rs149787510   GENO      C/C      C/T      T/T
   3  rs149787510 COUNTS        0        8       32
   3  rs149787510   FREQ        0      0.2      0.8
   3  rs149787510   MEAN       NA    7.516    7.478
   3  rs149787510     SD       NA   0.5228   0.4416
   3  rs369983951   GENO    CT/CT     CT/C      C/C
   3  rs369983951 COUNTS        0       14       26
   3  rs369983951   FREQ        0     0.35     0.65
   3  rs369983951   MEAN       NA    7.447    7.506
   3  rs369983951     SD       NA   0.3899   0.4882
   3   rs34591954   GENO      C/C      C/T      T/T
   3   rs34591954 COUNTS        0        6       34
   3   rs34591954   FREQ        0     0.15     0.85
   3   rs34591954   MEAN       NA    7.565    7.472
   3   rs34591954     SD       NA    0.423   0.4615
   3     rs902795   GENO      A/A      A/G      G/G
   3     rs902795 COUNTS        0       10       30
   3     rs902795   FREQ        0     0.25     0.75
   3     rs902795   MEAN       NA     7.51    7.477
   3     rs902795     SD       NA   0.3159   0.4935
   3    rs5852232   GENO      T/T T/TTTCTC TTTCTC/TTTCTC
   3    rs5852232 COUNTS        1       14       25
   3    rs5852232   FREQ    0.025     0.35    0.625
   3    rs5852232   MEAN    7.278    7.583    7.439
   3    rs5852232     SD        0   0.3652   0.5002
   3  rs115217221   GENO      A/A      A/G      G/G
   3  rs115217221 COUNTS        0        4       36
   3  rs115217221   FREQ        0      0.1      0.9
   3  rs115217221   MEAN       NA    7.308    7.505
   3  rs115217221     SD       NA  0.07469   0.4724
   3    rs6438559   GENO      A/A      A/G      G/G
   3    rs6438559 COUNTS        1       12       27
   3    rs6438559   FREQ    0.025      0.3    0.675
   3    rs6438559   MEAN    7.278    7.563    7.459
   3    rs6438559     SD        0    0.364   0.4952
   3    rs6438560   GENO      T/T      T/A      A/A
   3    rs6438560 COUNTS        4       17       19
   3    rs6438560   FREQ      0.1    0.425    0.475
   3    rs6438560   MEAN    7.452    7.484    7.494
   3    rs6438560     SD   0.1627   0.4026    0.542
   3    rs6782570   GENO      T/T      T/C      C/C
   3    rs6782570 COUNTS        1       12       27
   3    rs6782570   FREQ    0.025      0.3    0.675
   3    rs6782570   MEAN    7.278    7.563    7.459
   3    rs6782570     SD        0    0.364   0.4952
   3    rs6769988   GENO      G/G      G/A      A/A
   3    rs6769988 COUNTS        1       12       27
   3    rs6769988   FREQ    0.025      0.3    0.675
   3    rs6769988   MEAN    7.278    7.563    7.459
   3    rs6769988     SD        0    0.364   0.4952
   3    rs6794478   GENO      A/A      A/G      G/G
   3    rs6794478 COUNTS        1       12       27
   3    rs6794478   FREQ    0.025      0.3    0.675
   3    rs6794478   MEAN    7.278    7.563    7.459
   3    rs6794478     SD        0    0.364   0.4952
   3   rs10934511   GENO      T/T      T/C      C/C
   3   rs10934511 COUNTS        6       19       15
   3   rs10934511   FREQ     0.15    0.475    0.375
   3   rs10934511   MEAN    7.691    7.489    7.399
   3   rs10934511     SD   0.4087   0.3841   0.5419
   3    rs7641727   GENO      G/G      G/A      A/A
   3    rs7641727 COUNTS        8       22       10
   3    rs7641727   FREQ      0.2     0.55     0.25
   3    rs7641727   MEAN    7.519    7.402    7.642
   3    rs7641727     SD   0.6532   0.4071   0.3486
   3   rs34291253   GENO      A/A     A/AT    AT/AT
   3   rs34291253 COUNTS        1        9       30
   3   rs34291253   FREQ    0.025    0.225     0.75
   3   rs34291253   MEAN    7.771    7.286    7.536
   3   rs34291253     SD        0   0.3461   0.4731
   3    rs4488869   GENO      A/A      A/G      G/G
   3    rs4488869 COUNTS        1       12       27
   3    rs4488869   FREQ    0.025      0.3    0.675
   3    rs4488869   MEAN    7.278    7.563    7.459
   3    rs4488869     SD        0    0.364   0.4952
   3    rs4563433   GENO      C/C      C/T      T/T
   3    rs4563433 COUNTS        8       19       13
   3    rs4563433   FREQ      0.2    0.475    0.325
   3    rs4563433   MEAN    7.519    7.456    7.508
   3    rs4563433     SD   0.6532   0.4111   0.3986
   3   rs13075809   GENO      G/G      G/A      A/A
   3   rs13075809 COUNTS        0        6       34
   3   rs13075809   FREQ        0     0.15     0.85
   3   rs13075809   MEAN       NA    7.565    7.472
   3   rs13075809     SD       NA    0.423   0.4615
   3   rs79068333   GENO      A/A    A/ATT  ATT/ATT
   3   rs79068333 COUNTS       11       15       14
   3   rs79068333   FREQ    0.275    0.375     0.35
   3   rs79068333   MEAN    7.327    7.551     7.54
   3   rs79068333     SD   0.5115   0.4021   0.4561
   3    rs6438561   GENO      A/A      A/G      G/G
   3    rs6438561 COUNTS        1       12       27
   3    rs6438561   FREQ    0.025      0.3    0.675
   3    rs6438561   MEAN    7.278    7.563    7.459
   3    rs6438561     SD        0    0.364   0.4952
   3    rs6438562   GENO      C/C      C/T      T/T
   3    rs6438562 COUNTS        1       15       24
   3    rs6438562   FREQ    0.025    0.375      0.6
   3    rs6438562   MEAN    7.278    7.565    7.444
   3    rs6438562     SD        0   0.3568    0.511
   3   rs35605064   GENO      G/G      G/A      A/A
   3   rs35605064 COUNTS        0       10       30
   3   rs35605064   FREQ        0     0.25     0.75
   3   rs35605064   MEAN       NA    7.535    7.469
   3   rs35605064     SD       NA   0.3531   0.4847
   3    rs6438564   GENO      A/A      A/T      T/T
   3    rs6438564 COUNTS        1       12       27
   3    rs6438564   FREQ    0.025      0.3    0.675
   3    rs6438564   MEAN    7.278    7.563    7.459
   3    rs6438564     SD        0    0.364   0.4952
   3    rs6438565   GENO      T/T      T/C      C/C
   3    rs6438565 COUNTS       11       17       12
   3    rs6438565   FREQ    0.275    0.425      0.3
   3    rs6438565   MEAN    7.471    7.461    7.534
   3    rs6438565     SD   0.5526   0.4379    0.405
   3   rs72952850   GENO      A/A      A/G      G/G
   3   rs72952850 COUNTS        0        4       36
   3   rs72952850   FREQ        0      0.1      0.9
   3   rs72952850   MEAN       NA    7.804     7.45
   3   rs72952850     SD       NA    0.421   0.4467
   3    rs6438566   GENO      T/T      T/C      C/C
   3    rs6438566 COUNTS        1       12       27
   3    rs6438566   FREQ    0.025      0.3    0.675
   3    rs6438566   MEAN    7.278    7.563    7.459
   3    rs6438566     SD        0    0.364   0.4952
   3   rs58043269   GENO      A/A      A/G      G/G
   3   rs58043269 COUNTS        4       16       20
   3   rs58043269   FREQ      0.1      0.4      0.5
   3   rs58043269   MEAN     7.48    7.488    7.485
   3   rs58043269     SD   0.7312   0.4176   0.4441
   3  rs543965823   GENO    GT/GT     GT/G      G/G
   3  rs543965823 COUNTS        0       11       29
   3  rs543965823   FREQ        0    0.275    0.725
   3  rs543965823   MEAN       NA    7.202    7.593
   3  rs543965823     SD       NA   0.3064   0.4556
   3    rs9877813   GENO      G/G      G/A      A/A
   3    rs9877813 COUNTS        0        6       34
   3    rs9877813   FREQ        0     0.15     0.85
   3    rs9877813   MEAN       NA    7.195    7.537
   3    rs9877813     SD       NA   0.3719     0.45
   3   rs10804550   GENO      A/A      A/C      C/C
   3   rs10804550 COUNTS        0        6       34
   3   rs10804550   FREQ        0     0.15     0.85
   3   rs10804550   MEAN       NA    7.195    7.537
   3   rs10804550     SD       NA   0.3719     0.45
   3    rs9851098   GENO      C/C      C/T      T/T
   3    rs9851098 COUNTS       11       17       12
   3    rs9851098   FREQ    0.275    0.425      0.3
   3    rs9851098   MEAN     7.57    7.457    7.448
   3    rs9851098     SD   0.4082   0.4381   0.5327
   3   rs71327212   GENO      T/T      T/C      C/C
   3   rs71327212 COUNTS        0       12       28
   3   rs71327212   FREQ        0      0.3      0.7
   3   rs71327212   MEAN       NA    7.544     7.46
   3   rs71327212     SD       NA   0.4496   0.4589
   3   rs71327213   GENO      A/A      A/G      G/G
   3   rs71327213 COUNTS        1       10       29
   3   rs71327213   FREQ    0.025     0.25    0.725
   3   rs71327213   MEAN    7.771    7.464    7.483
   3   rs71327213     SD        0   0.4019   0.4791
   3    rs5852233   GENO      C/C     C/CA    CA/CA
   3    rs5852233 COUNTS        5       16       19
   3    rs5852233   FREQ    0.125      0.4    0.475
   3    rs5852233   MEAN    7.335     7.64    7.395
   3    rs5852233     SD   0.3112   0.5145   0.4056
   3    rs2035671   GENO      C/C      C/T      T/T
   3    rs2035671 COUNTS        1       14       25
   3    rs2035671   FREQ    0.025     0.35    0.625
   3    rs2035671   MEAN    7.278    7.583    7.439
   3    rs2035671     SD        0   0.3652   0.5002
   3   rs68123844   GENO      G/G  G/GGTGA GGTGA/GGTGA
   3   rs68123844 COUNTS        0       12       28
   3   rs68123844   FREQ        0      0.3      0.7
   3   rs68123844   MEAN       NA    7.544     7.46
   3   rs68123844     SD       NA   0.4496   0.4589
   3   rs12489527   GENO      A/A      A/G      G/G
   3   rs12489527 COUNTS        0        5       35
   3   rs12489527   FREQ        0    0.125    0.875
   3   rs12489527   MEAN       NA    7.245     7.52
   3   rs12489527     SD       NA   0.3931   0.4543
   3   rs72952852   GENO      C/C      C/T      T/T
   3   rs72952852 COUNTS        0        4       36
   3   rs72952852   FREQ        0      0.1      0.9
   3   rs72952852   MEAN       NA    7.804     7.45
   3   rs72952852     SD       NA    0.421   0.4467
   3   rs11712811   GENO      A/A      A/G      G/G
   3   rs11712811 COUNTS        2       13       25
   3   rs11712811   FREQ     0.05    0.325    0.625
   3   rs11712811   MEAN     7.48    7.654    7.398
   3   rs11712811     SD   0.4121   0.4759    0.434
   3   rs60845666   GENO      A/A      A/G      G/G
   3   rs60845666 COUNTS       11       16       13
   3   rs60845666   FREQ    0.275      0.4    0.325
   3   rs60845666   MEAN    7.471    7.499    7.481
   3   rs60845666     SD   0.5526   0.4219   0.4318
   3    rs9844063   GENO      C/C      C/T      T/T
   3    rs9844063 COUNTS       11       17       12
   3    rs9844063   FREQ    0.275    0.425      0.3
   3    rs9844063   MEAN     7.57    7.457    7.448
   3    rs9844063     SD   0.4082   0.4381   0.5327
   3    rs9881717   GENO      A/A      A/G      G/G
   3    rs9881717 COUNTS        1       12       27
   3    rs9881717   FREQ    0.025      0.3    0.675
   3    rs9881717   MEAN    7.278    7.563    7.459
   3    rs9881717     SD        0    0.364   0.4952
   3   rs12152218   GENO      A/A      A/G      G/G
   3   rs12152218 COUNTS        1       12       27
   3   rs12152218   FREQ    0.025      0.3    0.675
   3   rs12152218   MEAN    7.278    7.563    7.459
   3   rs12152218     SD        0    0.364   0.4952
   3   rs10523022   GENO    AT/AT     AT/A      A/A
   3   rs10523022 COUNTS        0        8       32
   3   rs10523022   FREQ        0      0.2      0.8
   3   rs10523022   MEAN       NA    7.416    7.503
   3   rs10523022     SD       NA   0.2486   0.4914
   3  rs141681040   GENO      C/C C/CATAATATTTCT CATAATATTTCT/CATAATATTTCT
   3  rs141681040 COUNTS        0        9       31
   3  rs141681040   FREQ        0    0.225    0.775
   3  rs141681040   MEAN       NA    7.531    7.472
   3  rs141681040     SD       NA   0.5342   0.4344
   3    rs4676767   GENO      G/G      G/A      A/A
   3    rs4676767 COUNTS        0       10       30
   3    rs4676767   FREQ        0     0.25     0.75
   3    rs4676767   MEAN       NA     7.51    7.477
   3    rs4676767     SD       NA   0.3159   0.4935
   3  rs140706014   GENO ATTGAT/ATTGAT ATTGAT/A      A/A
   3  rs140706014 COUNTS        1       14       25
   3  rs140706014   FREQ    0.025     0.35    0.625
   3  rs140706014   MEAN    7.278    7.583    7.439
   3  rs140706014     SD        0   0.3652   0.5002
   3   rs77557687   GENO      C/C      C/T      T/T
   3   rs77557687 COUNTS        0        5       35
   3   rs77557687   FREQ        0    0.125    0.875
   3   rs77557687   MEAN       NA    7.555    7.476
   3   rs77557687     SD       NA   0.4722   0.4553
   3  rs200601614   GENO      C/C C/CCTCTTT CCTCTTT/CCTCTTT
   3  rs200601614 COUNTS        0        7       33
   3  rs200601614   FREQ        0    0.175    0.825
   3  rs200601614   MEAN       NA    7.414    7.501
   3  rs200601614     SD       NA   0.4855    0.451
   3   rs58361974   GENO      C/C      C/G      G/G
   3   rs58361974 COUNTS        1       11       28
   3   rs58361974   FREQ    0.025    0.275      0.7
   3   rs58361974   MEAN    8.492    7.375    7.493
   3   rs58361974     SD        0   0.5018   0.3991
   3   rs13079094   GENO      T/T      T/C      C/C
   3   rs13079094 COUNTS        0        7       33
   3   rs13079094   FREQ        0    0.175    0.825
   3   rs13079094   MEAN       NA    7.414    7.501
   3   rs13079094     SD       NA   0.4855    0.451
   3   rs72952863   GENO      T/T      T/C      C/C
   3   rs72952863 COUNTS        0        4       36
   3   rs72952863   FREQ        0      0.1      0.9
   3   rs72952863   MEAN       NA    7.804     7.45
   3   rs72952863     SD       NA    0.421   0.4467
   3   rs10514764   GENO      T/T      T/C      C/C
   3   rs10514764 COUNTS        8       17       15
   3   rs10514764   FREQ      0.2    0.425    0.375
   3   rs10514764   MEAN    7.577    7.444    7.484
   3   rs10514764     SD   0.5651   0.4176   0.4509
   3    rs7633395   GENO      T/T      T/C      C/C
   3    rs7633395 COUNTS        0        5       35
   3    rs7633395   FREQ        0    0.125    0.875
   3    rs7633395   MEAN       NA    7.313     7.51
   3    rs7633395     SD       NA   0.5511     0.44
   3    rs3732362   GENO      T/T      T/A      A/A
   3    rs3732362 COUNTS        9       18       13
   3    rs3732362   FREQ    0.225     0.45    0.325
   3    rs3732362   MEAN    7.535    7.407    7.559
   3    rs3732362     SD   0.5432   0.4285   0.4362
   3    rs3732363   GENO      T/T      T/C      C/C
   3    rs3732363 COUNTS        0        6       34
   3    rs3732363   FREQ        0     0.15     0.85
   3    rs3732363   MEAN       NA    7.195    7.537
   3    rs3732363     SD       NA   0.3719     0.45
   3   rs13092071   GENO      A/A      A/G      G/G
   3   rs13092071 COUNTS        1       10       29
   3   rs13092071   FREQ    0.025     0.25    0.725
   3   rs13092071   MEAN    7.188    7.487    7.495
   3   rs13092071     SD        0   0.4115   0.4763
   3    rs1488763   GENO      T/T      T/G      G/G
   3    rs1488763 COUNTS        4       17       19
   3    rs1488763   FREQ      0.1    0.425    0.475
   3    rs1488763   MEAN    7.591    7.522    7.431
   3    rs1488763     SD   0.3924   0.5104   0.4225
   3   rs60464555   GENO      T/T      T/G      G/G
   3   rs60464555 COUNTS        8       17       15
   3   rs60464555   FREQ      0.2    0.425    0.375
   3   rs60464555   MEAN    7.577    7.444    7.484
   3   rs60464555     SD   0.5651   0.4176   0.4509
   3   rs60112606   GENO  CAA/CAA    CAA/C      C/C
   3   rs60112606 COUNTS        3       11       26
   3   rs60112606   FREQ    0.075    0.275     0.65
   3   rs60112606   MEAN    7.305    7.495    7.502
   3   rs60112606     SD  0.09124   0.5532   0.4375
   3    rs9853082   GENO      G/G      G/C      C/C
   3    rs9853082 COUNTS        1       11       28
   3    rs9853082   FREQ    0.025    0.275      0.7
   3    rs9853082   MEAN    7.278    7.595     7.45
   3    rs9853082     SD        0   0.3633   0.4882
   3    rs1873070   GENO      A/A      A/C      C/C
   3    rs1873070 COUNTS        0        5       35
   3    rs1873070   FREQ        0    0.125    0.875
   3    rs1873070   MEAN       NA    7.245     7.52
   3    rs1873070     SD       NA   0.3931   0.4543
   3    rs9858566   GENO      G/G      G/C      C/C
   3    rs9858566 COUNTS        1       12       27
   3    rs9858566   FREQ    0.025      0.3    0.675
   3    rs9858566   MEAN    7.278    7.563    7.459
   3    rs9858566     SD        0    0.364   0.4952
   3     rs902790   GENO      T/T      T/A      A/A
   3     rs902790 COUNTS        1       12       27
   3     rs902790   FREQ    0.025      0.3    0.675
   3     rs902790   MEAN    7.278    7.563    7.459
   3     rs902790     SD        0    0.364   0.4952
   3   rs10934512   GENO      C/C      C/A      A/A
   3   rs10934512 COUNTS        1       12       27
   3   rs10934512   FREQ    0.025      0.3    0.675
   3   rs10934512   MEAN    7.278    7.563    7.459
   3   rs10934512     SD        0    0.364   0.4952
   3    rs9868058   GENO      C/C      C/T      T/T
   3    rs9868058 COUNTS        1       12       27
   3    rs9868058   FREQ    0.025      0.3    0.675
   3    rs9868058   MEAN    7.278    7.563    7.459
   3    rs9868058     SD        0    0.364   0.4952
   3    rs9868312   GENO      G/G      G/A      A/A
   3    rs9868312 COUNTS        1       12       27
   3    rs9868312   FREQ    0.025      0.3    0.675
   3    rs9868312   MEAN    7.278    7.563    7.459
   3    rs9868312     SD        0    0.364   0.4952
   3    rs6805050   GENO      C/C      C/T      T/T
   3    rs6805050 COUNTS        1       12       27
   3    rs6805050   FREQ    0.025      0.3    0.675
   3    rs6805050   MEAN    7.278    7.563    7.459
   3    rs6805050     SD        0    0.364   0.4952
   3   rs11719262   GENO      G/G      G/A      A/A
   3   rs11719262 COUNTS        9       20       11
   3   rs11719262   FREQ    0.225      0.5    0.275
   3   rs11719262   MEAN     7.44    7.457    7.574
   3   rs11719262     SD   0.4669   0.4496   0.4755
   3    rs9841122   GENO      A/A      A/G      G/G
   3    rs9841122 COUNTS        1       12       27
   3    rs9841122   FREQ    0.025      0.3    0.675
   3    rs9841122   MEAN    7.278    7.563    7.459
   3    rs9841122     SD        0    0.364   0.4952
   3    rs9841303   GENO      A/A      A/G      G/G
   3    rs9841303 COUNTS        1       12       27
   3    rs9841303   FREQ    0.025      0.3    0.675
   3    rs9841303   MEAN    7.278    7.563    7.459
   3    rs9841303     SD        0    0.364   0.4952
   3   rs34720062   GENO      G/G      G/A      A/A
   3   rs34720062 COUNTS        0        5       35
   3   rs34720062   FREQ        0    0.125    0.875
   3   rs34720062   MEAN       NA    7.313     7.51
   3   rs34720062     SD       NA   0.5511     0.44
   3   rs10629335   GENO      T/T    T/TAA  TAA/TAA
   3   rs10629335 COUNTS        1       12       27
   3   rs10629335   FREQ    0.025      0.3    0.675
   3   rs10629335   MEAN    7.278    7.563    7.459
   3   rs10629335     SD        0    0.364   0.4952
   3    rs7653263   GENO      T/T      T/C      C/C
   3    rs7653263 COUNTS        1       12       27
   3    rs7653263   FREQ    0.025      0.3    0.675
   3    rs7653263   MEAN    7.278    7.563    7.459
   3    rs7653263     SD        0    0.364   0.4952
   3   rs11456826   GENO      G/G     G/GA    GA/GA
   3   rs11456826 COUNTS        1       12       27
   3   rs11456826   FREQ    0.025      0.3    0.675
   3   rs11456826   MEAN    7.278    7.563    7.459
   3   rs11456826     SD        0    0.364   0.4952
   3    rs7653396   GENO      T/T      T/C      C/C
   3    rs7653396 COUNTS        1       12       27
   3    rs7653396   FREQ    0.025      0.3    0.675
   3    rs7653396   MEAN    7.278    7.563    7.459
   3    rs7653396     SD        0    0.364   0.4952
   3    rs7641838   GENO      G/G      G/A      A/A
   3    rs7641838 COUNTS        1       12       27
   3    rs7641838   FREQ    0.025      0.3    0.675
   3    rs7641838   MEAN    7.278    7.563    7.459
   3    rs7641838     SD        0    0.364   0.4952
   3    rs7642171   GENO      C/C      C/T      T/T
   3    rs7642171 COUNTS        1       12       27
   3    rs7642171   FREQ    0.025      0.3    0.675
   3    rs7642171   MEAN    7.278    7.563    7.459
   3    rs7642171     SD        0    0.364   0.4952
   3   rs13064815   GENO      G/G      G/C      C/C
   3   rs13064815 COUNTS        0       10       30
   3   rs13064815   FREQ        0     0.25     0.75
   3   rs13064815   MEAN       NA    7.443      7.5
   3   rs13064815     SD       NA   0.5341   0.4306
   3    rs9289142   GENO      T/T      T/G      G/G
   3    rs9289142 COUNTS        1       12       27
   3    rs9289142   FREQ    0.025      0.3    0.675
   3    rs9289142   MEAN    7.278    7.563    7.459
   3    rs9289142     SD        0    0.364   0.4952
   3    rs9857123   GENO      A/A      A/C      C/C
   3    rs9857123 COUNTS        1       12       27
   3    rs9857123   FREQ    0.025      0.3    0.675
   3    rs9857123   MEAN    7.278    7.563    7.459
   3    rs9857123     SD        0    0.364   0.4952
   3    rs1488762   GENO      G/G      G/A      A/A
   3    rs1488762 COUNTS        1       12       27
   3    rs1488762   FREQ    0.025      0.3    0.675
   3    rs1488762   MEAN    7.278    7.563    7.459
   3    rs1488762     SD        0    0.364   0.4952
   3    rs1488761   GENO      C/C      C/T      T/T
   3    rs1488761 COUNTS        1       12       27
   3    rs1488761   FREQ    0.025      0.3    0.675
   3    rs1488761   MEAN    7.278    7.563    7.459
   3    rs1488761     SD        0    0.364   0.4952
   3    rs1074053   GENO      T/T      T/C      C/C
   3    rs1074053 COUNTS        0       14       26
   3    rs1074053   FREQ        0     0.35     0.65
   3    rs1074053   MEAN       NA      7.6    7.424
   3    rs1074053     SD       NA   0.3902   0.4778
   3    rs1079784   GENO      A/A      A/G      G/G
   3    rs1079784 COUNTS        0        5       35
   3    rs1079784   FREQ        0    0.125    0.875
   3    rs1079784   MEAN       NA    7.313     7.51
   3    rs1079784     SD       NA   0.5511     0.44
   3    rs2319540   GENO      A/A      A/G      G/G
   3    rs2319540 COUNTS        4       16       20
   3    rs2319540   FREQ      0.1      0.4      0.5
   3    rs2319540   MEAN     7.48    7.488    7.485
   3    rs2319540     SD   0.7312   0.4176   0.4441
   3   esv3597570   GENO      A/A  A/<CN0> <CN0>/<CN0>
   3   esv3597570 COUNTS        2       11       27
   3   esv3597570   FREQ     0.05    0.275    0.675
   3   esv3597570   MEAN    7.701    7.512    7.459
   3   esv3597570     SD   0.5969   0.3341   0.4952
   3  rs552597888   GENO      G/G      G/A      A/A
   3  rs552597888 COUNTS        0        9       31
   3  rs552597888   FREQ        0    0.225    0.775
   3  rs552597888   MEAN       NA    7.555    7.465
   3  rs552597888     SD       NA   0.3684    0.477
   3    rs4134492   GENO      C/C      C/G      G/G
   3    rs4134492 COUNTS        1       12       27
   3    rs4134492   FREQ    0.025      0.3    0.675
   3    rs4134492   MEAN    7.278    7.563    7.459
   3    rs4134492     SD        0    0.364   0.4952
   3  rs116718806   GENO      G/G      G/A      A/A
   3  rs116718806 COUNTS        0        4       36
   3  rs116718806   FREQ        0      0.1      0.9
   3  rs116718806   MEAN       NA    7.554    7.478
   3  rs116718806     SD       NA   0.4806   0.4552
   3   rs10571857   GENO TCTTC/TCTTC  TCTTC/T      T/T
   3   rs10571857 COUNTS        1       12       27
   3   rs10571857   FREQ    0.025      0.3    0.675
   3   rs10571857   MEAN    7.278    7.563    7.459
   3   rs10571857     SD        0    0.364   0.4952
   3  rs543088040   GENO    CT/CT     CT/C      C/C
   3  rs543088040 COUNTS        7       25        8
   3  rs543088040   FREQ    0.175    0.625      0.2
   3  rs543088040   MEAN    7.592     7.45    7.503
   3  rs543088040     SD   0.5023   0.4474   0.4686
   3   rs36107695   GENO      C/C      C/T      T/T
   3   rs36107695 COUNTS        9       18       13
   3   rs36107695   FREQ    0.225     0.45    0.325
   3   rs36107695   MEAN     7.44    7.434    7.588
   3   rs36107695     SD   0.4669   0.4679   0.4376
   3    rs6775625   GENO      T/T      T/G      G/G
   3    rs6775625 COUNTS        1       12       27
   3    rs6775625   FREQ    0.025      0.3    0.675
   3    rs6775625   MEAN    7.278    7.563    7.459
   3    rs6775625     SD        0    0.364   0.4952
   3    rs7634938   GENO      G/G      G/A      A/A
   3    rs7634938 COUNTS        0        5       35
   3    rs7634938   FREQ        0    0.125    0.875
   3    rs7634938   MEAN       NA    7.313     7.51
   3    rs7634938     SD       NA   0.5511     0.44
   3   rs72952877   GENO      A/A      A/G      G/G
   3   rs72952877 COUNTS        0        4       36
   3   rs72952877   FREQ        0      0.1      0.9
   3   rs72952877   MEAN       NA    7.804     7.45
   3   rs72952877     SD       NA    0.421   0.4467
   3   rs11709677   GENO      T/T      T/G      G/G
   3   rs11709677 COUNTS        9       20       11
   3   rs11709677   FREQ    0.225      0.5    0.275
   3   rs11709677   MEAN     7.44    7.457    7.574
   3   rs11709677     SD   0.4669   0.4496   0.4755
   3   rs11721221   GENO      C/C      C/G      G/G
   3   rs11721221 COUNTS        9       20       11
   3   rs11721221   FREQ    0.225      0.5    0.275
   3   rs11721221   MEAN     7.44    7.457    7.574
   3   rs11721221     SD   0.4669   0.4496   0.4755
   3    rs7635647   GENO      G/G      G/A      A/A
   3    rs7635647 COUNTS        0        6       34
   3    rs7635647   FREQ        0     0.15     0.85
   3    rs7635647   MEAN       NA    7.195    7.537
   3    rs7635647     SD       NA   0.3719     0.45
   3   rs55871529   GENO      T/T      T/A      A/A
   3   rs55871529 COUNTS        2       11       27
   3   rs55871529   FREQ     0.05    0.275    0.675
   3   rs55871529   MEAN    7.702    7.508     7.46
   3   rs55871529     SD   0.4925    0.576   0.4062
   3   rs56097401   GENO      C/C      C/T      T/T
   3   rs56097401 COUNTS        6       15       19
   3   rs56097401   FREQ     0.15    0.375    0.475
   3   rs56097401   MEAN    7.534    7.478    7.476
   3   rs56097401     SD   0.6221   0.3803   0.4709
   3   rs34032950   GENO      C/C      C/T      T/T
   3   rs34032950 COUNTS        0        5       35
   3   rs34032950   FREQ        0    0.125    0.875
   3   rs34032950   MEAN       NA    7.313     7.51
   3   rs34032950     SD       NA   0.5511     0.44
   3    rs9813834   GENO      C/C      C/T      T/T
   3    rs9813834 COUNTS        1       12       27
   3    rs9813834   FREQ    0.025      0.3    0.675
   3    rs9813834   MEAN    7.278    7.563    7.459
   3    rs9813834     SD        0    0.364   0.4952
   3   rs11707711   GENO      C/C      C/T      T/T
   3   rs11707711 COUNTS        1       12       27
   3   rs11707711   FREQ    0.025      0.3    0.675
   3   rs11707711   MEAN    7.278    7.563    7.459
   3   rs11707711     SD        0    0.364   0.4952
   3    rs6776122   GENO      G/G      G/C      C/C
   3    rs6776122 COUNTS        1       12       27
   3    rs6776122   FREQ    0.025      0.3    0.675
   3    rs6776122   MEAN    7.278    7.563    7.459
   3    rs6776122     SD        0    0.364   0.4952
   3   rs72952884   GENO      T/T      T/G      G/G
   3   rs72952884 COUNTS        0        4       36
   3   rs72952884   FREQ        0      0.1      0.9
   3   rs72952884   MEAN       NA    7.804     7.45
   3   rs72952884     SD       NA    0.421   0.4467
   3     rs979682   GENO      C/C      C/T      T/T
   3     rs979682 COUNTS        1       12       27
   3     rs979682   FREQ    0.025      0.3    0.675
   3     rs979682   MEAN    7.278    7.563    7.459
   3     rs979682     SD        0    0.364   0.4952
   3    rs6438567   GENO      G/G      G/T      T/T
   3    rs6438567 COUNTS        1       12       27
   3    rs6438567   FREQ    0.025      0.3    0.675
   3    rs6438567   MEAN    7.278    7.563    7.459
   3    rs6438567     SD        0    0.364   0.4952
   3    rs1488765   GENO      G/G      G/C      C/C
   3    rs1488765 COUNTS        9       20       11
   3    rs1488765   FREQ    0.225      0.5    0.275
   3    rs1488765   MEAN     7.44    7.457    7.574
   3    rs1488765     SD   0.4669   0.4496   0.4755
   3    rs1488764   GENO      T/T      T/C      C/C
   3    rs1488764 COUNTS        1       12       27
   3    rs1488764   FREQ    0.025      0.3    0.675
   3    rs1488764   MEAN    7.278    7.563    7.459
   3    rs1488764     SD        0    0.364   0.4952
   3   rs11710115   GENO      G/G      G/T      T/T
   3   rs11710115 COUNTS        9       20       11
   3   rs11710115   FREQ    0.225      0.5    0.275
   3   rs11710115   MEAN     7.44    7.457    7.574
   3   rs11710115     SD   0.4669   0.4496   0.4755
   3    rs9872165   GENO      A/A      A/G      G/G
   3    rs9872165 COUNTS        1       12       27
   3    rs9872165   FREQ    0.025      0.3    0.675
   3    rs9872165   MEAN    7.278    7.563    7.459
   3    rs9872165     SD        0    0.364   0.4952
   3   rs62264969   GENO      T/T      T/C      C/C
   3   rs62264969 COUNTS        4       16       20
   3   rs62264969   FREQ      0.1      0.4      0.5
   3   rs62264969   MEAN     7.48    7.488    7.485
   3   rs62264969     SD   0.7312   0.4176   0.4441
   3    rs9835042   GENO      A/A      A/C      C/C
   3    rs9835042 COUNTS        0        9       31
   3    rs9835042   FREQ        0    0.225    0.775
   3    rs9835042   MEAN       NA    7.151    7.583
   3    rs9835042     SD       NA   0.3085   0.4436
   3   rs13088757   GENO      A/A      A/G      G/G
   3   rs13088757 COUNTS        0       14       26
   3   rs13088757   FREQ        0     0.35     0.65
   3   rs13088757   MEAN       NA      7.6    7.424
   3   rs13088757     SD       NA   0.3902   0.4778
   3   rs73856411   GENO      T/T      T/C      C/C
   3   rs73856411 COUNTS        0        4       36
   3   rs73856411   FREQ        0      0.1      0.9
   3   rs73856411   MEAN       NA    7.434    7.491
   3   rs73856411     SD       NA   0.4304   0.4598
   3    rs9844508   GENO      T/T      T/C      C/C
   3    rs9844508 COUNTS        0        6       34
   3    rs9844508   FREQ        0     0.15     0.85
   3    rs9844508   MEAN       NA    7.195    7.537
   3    rs9844508     SD       NA   0.3719     0.45
   3   rs11426784   GENO      C/C     C/CT    CT/CT
   3   rs11426784 COUNTS        1       25       14
   3   rs11426784   FREQ    0.025    0.625     0.35
   3   rs11426784   MEAN    7.278      7.5    7.475
   3   rs11426784     SD        0   0.4577   0.4714
   3    rs2319541   GENO      A/A      A/C      C/C
   3    rs2319541 COUNTS        1       12       27
   3    rs2319541   FREQ    0.025      0.3    0.675
   3    rs2319541   MEAN    7.278    7.563    7.459
   3    rs2319541     SD        0    0.364   0.4952
   3   rs16830813   GENO      T/T      T/C      C/C
   3   rs16830813 COUNTS        9       20       11
   3   rs16830813   FREQ    0.225      0.5    0.275
   3   rs16830813   MEAN     7.44    7.457    7.574
   3   rs16830813     SD   0.4669   0.4496   0.4755
   3    rs1907681   GENO      C/C      C/G      G/G
   3    rs1907681 COUNTS        1       12       27
   3    rs1907681   FREQ    0.025      0.3    0.675
   3    rs1907681   MEAN    7.278    7.563    7.459
   3    rs1907681     SD        0    0.364   0.4952
   3     rs902791   GENO      A/A      A/G      G/G
   3     rs902791 COUNTS        1       12       27
   3     rs902791   FREQ    0.025      0.3    0.675
   3     rs902791   MEAN    7.278    7.563    7.459
   3     rs902791     SD        0    0.364   0.4952
   3   rs76885361   GENO      A/A      A/G      G/G
   3   rs76885361 COUNTS        0        4       36
   3   rs76885361   FREQ        0      0.1      0.9
   3   rs76885361   MEAN       NA    7.554    7.478
   3   rs76885361     SD       NA   0.4806   0.4552
   3     rs902792   GENO      G/G      G/C      C/C
   3     rs902792 COUNTS        1       12       27
   3     rs902792   FREQ    0.025      0.3    0.675
   3     rs902792   MEAN    7.278    7.563    7.459
   3     rs902792     SD        0    0.364   0.4952
   3    rs5852234   GENO ACTG/ACTG   ACTG/A      A/A
   3    rs5852234 COUNTS        0        6       34
   3    rs5852234   FREQ        0     0.15     0.85
   3    rs5852234   MEAN       NA    7.195    7.537
   3    rs5852234     SD       NA   0.3719     0.45
   3   rs34715601   GENO      A/A     A/AT    AT/AT
   3   rs34715601 COUNTS        4       25       11
   3   rs34715601   FREQ      0.1    0.625    0.275
   3   rs34715601   MEAN    7.693    7.491    7.398
   3   rs34715601     SD   0.4241   0.4484   0.4842
   3   rs76403762   GENO      G/G      G/A      A/A
   3   rs76403762 COUNTS        0        4       36
   3   rs76403762   FREQ        0      0.1      0.9
   3   rs76403762   MEAN       NA    7.434    7.491
   3   rs76403762     SD       NA   0.4304   0.4598
   3    rs4676804   GENO      A/A      A/G      G/G
   3    rs4676804 COUNTS        1       12       27
   3    rs4676804   FREQ    0.025      0.3    0.675
   3    rs4676804   MEAN    7.278    7.563    7.459
   3    rs4676804     SD        0    0.364   0.4952
   3  rs138406928   GENO      C/C C/CCATACT CCATACT/CCATACT
   3  rs138406928 COUNTS        0       14       26
   3  rs138406928   FREQ        0     0.35     0.65
   3  rs138406928   MEAN       NA      7.6    7.424
   3  rs138406928     SD       NA   0.3902   0.4778
   3   rs72952897   GENO      A/A      A/C      C/C
   3   rs72952897 COUNTS        4       16       20
   3   rs72952897   FREQ      0.1      0.4      0.5
   3   rs72952897   MEAN     7.48    7.488    7.485
   3   rs72952897     SD   0.7312   0.4176   0.4441
   3    rs2319542   GENO      G/G      G/A      A/A
   3    rs2319542 COUNTS        1       12       27
   3    rs2319542   FREQ    0.025      0.3    0.675
   3    rs2319542   MEAN    7.278    7.563    7.459
   3    rs2319542     SD        0    0.364   0.4952
   3    rs2874021   GENO      A/A      A/G      G/G
   3    rs2874021 COUNTS        4       16       20
   3    rs2874021   FREQ      0.1      0.4      0.5
   3    rs2874021   MEAN     7.48    7.488    7.485
   3    rs2874021     SD   0.7312   0.4176   0.4441
   3    rs1352458   GENO      C/C      C/A      A/A
   3    rs1352458 COUNTS        1       12       27
   3    rs1352458   FREQ    0.025      0.3    0.675
   3    rs1352458   MEAN    7.278    7.563    7.459
   3    rs1352458     SD        0    0.364   0.4952
   3    rs4676809   GENO      T/T      T/C      C/C
   3    rs4676809 COUNTS        1       12       27
   3    rs4676809   FREQ    0.025      0.3    0.675
   3    rs4676809   MEAN    7.278    7.563    7.459
   3    rs4676809     SD        0    0.364   0.4952
   3    rs7637828   GENO      A/A      A/G      G/G
   3    rs7637828 COUNTS        1       12       27
   3    rs7637828   FREQ    0.025      0.3    0.675
   3    rs7637828   MEAN    7.278    7.563    7.459
   3    rs7637828     SD        0    0.364   0.4952
   3   rs35942490   GENO      T/T     T/TA    TA/TA
   3   rs35942490 COUNTS        0       11       29
   3   rs35942490   FREQ        0    0.275    0.725
   3   rs35942490   MEAN       NA    7.421     7.51
   3   rs35942490     SD       NA   0.5116   0.4346
   3   rs75049149   GENO      A/A      A/C      C/C
   3   rs75049149 COUNTS        0        4       36
   3   rs75049149   FREQ        0      0.1      0.9
   3   rs75049149   MEAN       NA    7.434    7.491
   3   rs75049149     SD       NA   0.4304   0.4598
   3   rs13090279   GENO      A/A      A/T      T/T
   3   rs13090279 COUNTS        0       14       26
   3   rs13090279   FREQ        0     0.35     0.65
   3   rs13090279   MEAN       NA      7.6    7.424
   3   rs13090279     SD       NA   0.3902   0.4778
   3    rs6772067   GENO      T/T      T/C      C/C
   3    rs6772067 COUNTS        0        6       34
   3    rs6772067   FREQ        0     0.15     0.85
   3    rs6772067   MEAN       NA    7.195    7.537
   3    rs6772067     SD       NA   0.3719     0.45
   3   rs62264981   GENO      A/A      A/C      C/C
   3   rs62264981 COUNTS        4       16       20
   3   rs62264981   FREQ      0.1      0.4      0.5
   3   rs62264981   MEAN     7.48    7.488    7.485
   3   rs62264981     SD   0.7312   0.4176   0.4441
   3   rs60511075   GENO      T/T      T/A      A/A
   3   rs60511075 COUNTS        4       16       20
   3   rs60511075   FREQ      0.1      0.4      0.5
   3   rs60511075   MEAN     7.48    7.488    7.485
   3   rs60511075     SD   0.7312   0.4176   0.4441
   3   rs73856417   GENO      C/C      C/T      T/T
   3   rs73856417 COUNTS        0        4       36
   3   rs73856417   FREQ        0      0.1      0.9
   3   rs73856417   MEAN       NA    7.434    7.491
   3   rs73856417     SD       NA   0.4304   0.4598
   3   rs71156784   GENO      C/C C/CAAAATTAACTCAAAATG CAAAATTAACTCAAAATG/CAAAATTAACTCAAAATG
   3   rs71156784 COUNTS        1       14       25
   3   rs71156784   FREQ    0.025     0.35    0.625
   3   rs71156784   MEAN    7.278    7.583    7.439
   3   rs71156784     SD        0   0.3652   0.5002
   3   rs10934514   GENO      T/T      T/C      C/C
   3   rs10934514 COUNTS        1       14       25
   3   rs10934514   FREQ    0.025     0.35    0.625
   3   rs10934514   MEAN    7.278    7.583    7.439
   3   rs10934514     SD        0   0.3652   0.5002
   3   rs10934515   GENO      A/A      A/G      G/G
   3   rs10934515 COUNTS        1       14       25
   3   rs10934515   FREQ    0.025     0.35    0.625
   3   rs10934515   MEAN    7.278    7.583    7.439
   3   rs10934515     SD        0   0.3652   0.5002
   3   rs10934516   GENO      C/C      C/T      T/T
   3   rs10934516 COUNTS        1       14       25
   3   rs10934516   FREQ    0.025     0.35    0.625
   3   rs10934516   MEAN    7.278    7.583    7.439
   3   rs10934516     SD        0   0.3652   0.5002
   3   rs35977875   GENO      A/A      A/G      G/G
   3   rs35977875 COUNTS        0        5       35
   3   rs35977875   FREQ        0    0.125    0.875
   3   rs35977875   MEAN       NA    7.313     7.51
   3   rs35977875     SD       NA   0.5511     0.44
   3   rs10934517   GENO      G/G      G/A      A/A
   3   rs10934517 COUNTS        1       14       25
   3   rs10934517   FREQ    0.025     0.35    0.625
   3   rs10934517   MEAN    7.278    7.583    7.439
   3   rs10934517     SD        0   0.3652   0.5002
   3    rs2171598   GENO      T/T      T/C      C/C
   3    rs2171598 COUNTS        1       14       25
   3    rs2171598   FREQ    0.025     0.35    0.625
   3    rs2171598   MEAN    7.278    7.583    7.439
   3    rs2171598     SD        0   0.3652   0.5002
   3    rs2130000   GENO      G/G      G/A      A/A
   3    rs2130000 COUNTS        1       14       25
   3    rs2130000   FREQ    0.025     0.35    0.625
   3    rs2130000   MEAN    7.278    7.583    7.439
   3    rs2130000     SD        0   0.3652   0.5002
   3  rs140612494   GENO      C/C  C/CATAG CATAG/CATAG
   3  rs140612494 COUNTS        0        4       36
   3  rs140612494   FREQ        0      0.1      0.9
   3  rs140612494   MEAN       NA    7.434    7.491
   3  rs140612494     SD       NA   0.4304   0.4598
   3   rs35280462   GENO      T/T      T/A      A/A
   3   rs35280462 COUNTS        0        5       35
   3   rs35280462   FREQ        0    0.125    0.875
   3   rs35280462   MEAN       NA    7.313     7.51
   3   rs35280462     SD       NA   0.5511     0.44
   3   rs11926867   GENO      A/A      A/G      G/G
   3   rs11926867 COUNTS        9       20       11
   3   rs11926867   FREQ    0.225      0.5    0.275
   3   rs11926867   MEAN     7.44    7.457    7.574
   3   rs11926867     SD   0.4669   0.4496   0.4755
   3   rs72954705   GENO      A/A      A/G      G/G
   3   rs72954705 COUNTS        0        4       36
   3   rs72954705   FREQ        0      0.1      0.9
   3   rs72954705   MEAN       NA    7.804     7.45
   3   rs72954705     SD       NA    0.421   0.4467
   3    rs6764549   GENO      C/C      C/T      T/T
   3    rs6764549 COUNTS        1       14       25
   3    rs6764549   FREQ    0.025     0.35    0.625
   3    rs6764549   MEAN    7.278    7.583    7.439
   3    rs6764549     SD        0   0.3652   0.5002
   3    rs2319543   GENO      G/G      G/A      A/A
   3    rs2319543 COUNTS        1       14       25
   3    rs2319543   FREQ    0.025     0.35    0.625
   3    rs2319543   MEAN    7.278    7.583    7.439
   3    rs2319543     SD        0   0.3652   0.5002
   3     rs902793   GENO      C/C      C/A      A/A
   3     rs902793 COUNTS        9       20       11
   3     rs902793   FREQ    0.225      0.5    0.275
   3     rs902793   MEAN     7.44    7.457    7.574
   3     rs902793     SD   0.4669   0.4496   0.4755
   3     rs902794   GENO      A/A      A/G      G/G
   3     rs902794 COUNTS        1       12       27
   3     rs902794   FREQ    0.025      0.3    0.675
   3     rs902794   MEAN    7.278    7.563    7.459
   3     rs902794     SD        0    0.364   0.4952
   3  rs115059400   GENO      C/C      C/T      T/T
   3  rs115059400 COUNTS        0        4       36
   3  rs115059400   FREQ        0      0.1      0.9
   3  rs115059400   MEAN       NA    7.308    7.505
   3  rs115059400     SD       NA  0.07469   0.4724
   3   rs10674975   GENO      T/T  T/TAGAA TAGAA/TAGAA
   3   rs10674975 COUNTS        1       16       23
   3   rs10674975   FREQ    0.025      0.4    0.575
   3   rs10674975   MEAN    7.278      7.5    7.484
   3   rs10674975     SD        0   0.3934   0.5045
   3   rs10674976   GENO      G/G     G/GT    GT/GT
   3   rs10674976 COUNTS        3       18       19
   3   rs10674976   FREQ    0.075     0.45    0.475
   3   rs10674976   MEAN    7.637    7.515    7.433
   3   rs10674976     SD    0.436    0.438   0.4825
   3   rs67430232   GENO    TG/TG     TG/T      T/T
   3   rs67430232 COUNTS        9       20       11
   3   rs67430232   FREQ    0.225      0.5    0.275
   3   rs67430232   MEAN     7.44    7.457    7.574
   3   rs67430232     SD   0.4669   0.4496   0.4755
   3    rs4676822   GENO      G/G      G/T      T/T
   3    rs4676822 COUNTS        1       12       27
   3    rs4676822   FREQ    0.025      0.3    0.675
   3    rs4676822   MEAN    7.278    7.563    7.459
   3    rs4676822     SD        0    0.364   0.4952
   3    rs2874022   GENO      T/T      T/C      C/C
   3    rs2874022 COUNTS        1       12       27
   3    rs2874022   FREQ    0.025      0.3    0.675
   3    rs2874022   MEAN    7.278    7.563    7.459
   3    rs2874022     SD        0    0.364   0.4952
   3   rs34537735   GENO      T/T      T/C      C/C
   3   rs34537735 COUNTS        0        5       35
   3   rs34537735   FREQ        0    0.125    0.875
   3   rs34537735   MEAN       NA    7.313     7.51
   3   rs34537735     SD       NA   0.5511     0.44
   3  rs530640778   GENO    CT/CT     CT/C      C/C
   3  rs530640778 COUNTS        0       10       30
   3  rs530640778   FREQ        0     0.25     0.75
   3  rs530640778   MEAN       NA    7.311    7.543
   3  rs530640778     SD       NA   0.4592    0.442
   3    rs9849023   GENO      G/G      G/A      A/A
   3    rs9849023 COUNTS        1       12       27
   3    rs9849023   FREQ    0.025      0.3    0.675
   3    rs9849023   MEAN    7.278    7.563    7.459
   3    rs9849023     SD        0    0.364   0.4952
   3  rs112676942   GENO    AT/AT     AT/A      A/A
   3  rs112676942 COUNTS        1       15       24
   3  rs112676942   FREQ    0.025    0.375      0.6
   3  rs112676942   MEAN    7.278    7.574    7.439
   3  rs112676942     SD        0   0.3824   0.4982
   3    rs2014133   GENO      T/T      T/A      A/A
   3    rs2014133 COUNTS        1       12       27
   3    rs2014133   FREQ    0.025      0.3    0.675
   3    rs2014133   MEAN    7.278    7.563    7.459
   3    rs2014133     SD        0    0.364   0.4952
   3    rs2014142   GENO      G/G      G/A      A/A
   3    rs2014142 COUNTS        0        6       34
   3    rs2014142   FREQ        0     0.15     0.85
   3    rs2014142   MEAN       NA    7.195    7.537
   3    rs2014142     SD       NA   0.3719     0.45
   3    rs2035669   GENO      C/C      C/T      T/T
   3    rs2035669 COUNTS        0       13       27
   3    rs2035669   FREQ        0    0.325    0.675
   3    rs2035669   MEAN       NA    7.632    7.415
   3    rs2035669     SD       NA   0.3861   0.4709
   3   rs72954713   GENO      T/T      T/C      C/C
   3   rs72954713 COUNTS        0        6       34
   3   rs72954713   FREQ        0     0.15     0.85
   3   rs72954713   MEAN       NA    7.426    7.496
   3   rs72954713     SD       NA   0.4274   0.4615
   3   rs72954714   GENO      G/G      G/A      A/A
   3   rs72954714 COUNTS        0        6       34
   3   rs72954714   FREQ        0     0.15     0.85
   3   rs72954714   MEAN       NA    7.426    7.496
   3   rs72954714     SD       NA   0.4274   0.4615
   3    rs4549306   GENO      C/C      C/T      T/T
   3    rs4549306 COUNTS        4       16       20
   3    rs4549306   FREQ      0.1      0.4      0.5
   3    rs4549306   MEAN     7.48    7.488    7.485
   3    rs4549306     SD   0.7312   0.4176   0.4441
   3     rs923726   GENO      T/T      T/C      C/C
   3     rs923726 COUNTS        1       14       25
   3     rs923726   FREQ    0.025     0.35    0.625
   3     rs923726   MEAN    7.278    7.583    7.439
   3     rs923726     SD        0   0.3652   0.5002
   3     rs923727   GENO      G/G      G/A      A/A
   3     rs923727 COUNTS        1       14       25
   3     rs923727   FREQ    0.025     0.35    0.625
   3     rs923727   MEAN    7.278    7.583    7.439
   3     rs923727     SD        0   0.3652   0.5002
   3     rs923728   GENO      T/T      T/C      C/C
   3     rs923728 COUNTS        1       14       25
   3     rs923728   FREQ    0.025     0.35    0.625
   3     rs923728   MEAN    7.278    7.583    7.439
   3     rs923728     SD        0   0.3652   0.5002
   3    rs9842302   GENO      C/C      C/T      T/T
   3    rs9842302 COUNTS        1       14       25
   3    rs9842302   FREQ    0.025     0.35    0.625
   3    rs9842302   MEAN    7.278    7.583    7.439
   3    rs9842302     SD        0   0.3652   0.5002
   3   rs72954718   GENO      T/T      T/C      C/C
   3   rs72954718 COUNTS        4       16       20
   3   rs72954718   FREQ      0.1      0.4      0.5
   3   rs72954718   MEAN     7.48    7.488    7.485
   3   rs72954718     SD   0.7312   0.4176   0.4441
   3   rs72954719   GENO      C/C      C/T      T/T
   3   rs72954719 COUNTS        4       16       20
   3   rs72954719   FREQ      0.1      0.4      0.5
   3   rs72954719   MEAN     7.48    7.488    7.485
   3   rs72954719     SD   0.7312   0.4176   0.4441
   3    rs9289143   GENO      C/C      C/A      A/A
   3    rs9289143 COUNTS        1       14       25
   3    rs9289143   FREQ    0.025     0.35    0.625
   3    rs9289143   MEAN    7.278    7.583    7.439
   3    rs9289143     SD        0   0.3652   0.5002
   3   rs78254349   GENO      T/T      T/A      A/A
   3   rs78254349 COUNTS        0        4       36
   3   rs78254349   FREQ        0      0.1      0.9
   3   rs78254349   MEAN       NA    7.804     7.45
   3   rs78254349     SD       NA    0.421   0.4467
   3   rs74786218   GENO      A/A      A/T      T/T
   3   rs74786218 COUNTS        0        4       36
   3   rs74786218   FREQ        0      0.1      0.9
   3   rs74786218   MEAN       NA    7.804     7.45
   3   rs74786218     SD       NA    0.421   0.4467
   3    rs2874023   GENO      T/T      T/C      C/C
   3    rs2874023 COUNTS        1       14       25
   3    rs2874023   FREQ    0.025     0.35    0.625
   3    rs2874023   MEAN    7.278    7.583    7.439
   3    rs2874023     SD        0   0.3652   0.5002
   3   rs11915552   GENO      A/A      A/G      G/G
   3   rs11915552 COUNTS        1       14       25
   3   rs11915552   FREQ    0.025     0.35    0.625
   3   rs11915552   MEAN    7.278    7.583    7.439
   3   rs11915552     SD        0   0.3652   0.5002
   3   rs10049256   GENO      G/G      G/T      T/T
   3   rs10049256 COUNTS        1       14       25
   3   rs10049256   FREQ    0.025     0.35    0.625
   3   rs10049256   MEAN    7.278    7.583    7.439
   3   rs10049256     SD        0   0.3652   0.5002
   3    rs5852236   GENO      G/G     G/GC    GC/GC
   3    rs5852236 COUNTS        1       14       25
   3    rs5852236   FREQ    0.025     0.35    0.625
   3    rs5852236   MEAN    7.278    7.583    7.439
   3    rs5852236     SD        0   0.3652   0.5002
   3   rs10049457   GENO      C/C      C/T      T/T
   3   rs10049457 COUNTS        0        9       31
   3   rs10049457   FREQ        0    0.225    0.775
   3   rs10049457   MEAN       NA    7.151    7.583
   3   rs10049457     SD       NA   0.3085   0.4436
   3    rs2131174   GENO      C/C      C/T      T/T
   3    rs2131174 COUNTS        1       14       25
   3    rs2131174   FREQ    0.025     0.35    0.625
   3    rs2131174   MEAN    7.278    7.583    7.439
   3    rs2131174     SD        0   0.3652   0.5002
   3   rs72954722   GENO      T/T      T/C      C/C
   3   rs72954722 COUNTS        0        7       33
   3   rs72954722   FREQ        0    0.175    0.825
   3   rs72954722   MEAN       NA    7.472    7.488
   3   rs72954722     SD       NA   0.4087   0.4665
   3    rs2007756   GENO      G/G      G/A      A/A
   3    rs2007756 COUNTS        0       10       30
   3    rs2007756   FREQ        0     0.25     0.75
   3    rs2007756   MEAN       NA     7.51    7.477
   3    rs2007756     SD       NA   0.3159   0.4935
   3    rs6783970   GENO      C/C      C/T      T/T
   3    rs6783970 COUNTS        4       16       20
   3    rs6783970   FREQ      0.1      0.4      0.5
   3    rs6783970   MEAN    7.409    7.428    7.546
   3    rs6783970     SD   0.3176   0.4266   0.5019
   3   rs10934518   GENO      A/A      A/G      G/G
   3   rs10934518 COUNTS        0        5       35
   3   rs10934518   FREQ        0    0.125    0.875
   3   rs10934518   MEAN       NA    7.245     7.52
   3   rs10934518     SD       NA   0.3931   0.4543
   3   rs10934519   GENO      A/A      A/G      G/G
   3   rs10934519 COUNTS        0        6       34
   3   rs10934519   FREQ        0     0.15     0.85
   3   rs10934519   MEAN       NA    7.195    7.537
   3   rs10934519     SD       NA   0.3719     0.45
   3   rs72954725   GENO      C/C      C/T      T/T
   3   rs72954725 COUNTS        4       16       20
   3   rs72954725   FREQ      0.1      0.4      0.5
   3   rs72954725   MEAN     7.48    7.488    7.485
   3   rs72954725     SD   0.7312   0.4176   0.4441
   3   rs72954726   GENO      T/T      T/C      C/C
   3   rs72954726 COUNTS        0        6       34
   3   rs72954726   FREQ        0     0.15     0.85
   3   rs72954726   MEAN       NA    7.426    7.496
   3   rs72954726     SD       NA   0.4274   0.4615
   3    rs6803669   GENO      T/T      T/G      G/G
   3    rs6803669 COUNTS        0        8       32
   3    rs6803669   FREQ        0      0.2      0.8
   3    rs6803669   MEAN       NA    7.416    7.503
   3    rs6803669     SD       NA   0.2486   0.4914
   3  rs142823750   GENO      G/G      G/A      A/A
   3  rs142823750 COUNTS        0        4       36
   3  rs142823750   FREQ        0      0.1      0.9
   3  rs142823750   MEAN       NA    7.554    7.478
   3  rs142823750     SD       NA   0.4806   0.4552
   3   rs35902169   GENO      T/T      T/A      A/A
   3   rs35902169 COUNTS        0        5       35
   3   rs35902169   FREQ        0    0.125    0.875
   3   rs35902169   MEAN       NA    7.313     7.51
   3   rs35902169     SD       NA   0.5511     0.44
   3  rs112055226   GENO      T/T      T/C      C/C
   3  rs112055226 COUNTS        0        4       36
   3  rs112055226   FREQ        0      0.1      0.9
   3  rs112055226   MEAN       NA    7.434    7.491
   3  rs112055226     SD       NA   0.4304   0.4598
   3   rs10934520   GENO      T/T      T/C      C/C
   3   rs10934520 COUNTS        0        7       33
   3   rs10934520   FREQ        0    0.175    0.825
   3   rs10934520   MEAN       NA    7.414    7.501
   3   rs10934520     SD       NA   0.4855    0.451
   3    rs6765483   GENO      T/T      T/A      A/A
   3    rs6765483 COUNTS        4       15       21
   3    rs6765483   FREQ      0.1    0.375    0.525
   3    rs6765483   MEAN    7.409     7.36     7.59
   3    rs6765483     SD   0.3176   0.4224   0.4837
   3    rs2029607   GENO      T/T      T/C      C/C
   3    rs2029607 COUNTS        0        5       35
   3    rs2029607   FREQ        0    0.125    0.875
   3    rs2029607   MEAN       NA    7.313     7.51
   3    rs2029607     SD       NA   0.5511     0.44
   3   rs62264984   GENO      T/T      T/C      C/C
   3   rs62264984 COUNTS        0        6       34
   3   rs62264984   FREQ        0     0.15     0.85
   3   rs62264984   MEAN       NA    7.195    7.537
   3   rs62264984     SD       NA   0.3719     0.45
   3   rs79936700   GENO      T/T      T/C      C/C
   3   rs79936700 COUNTS        1        3       36
   3   rs79936700   FREQ    0.025    0.075      0.9
   3   rs79936700   MEAN    7.354    7.743    7.468
   3   rs79936700     SD        0   0.7868    0.431
   3   rs35791817   GENO      A/A      A/G      G/G
   3   rs35791817 COUNTS        0        7       33
   3   rs35791817   FREQ        0    0.175    0.825
   3   rs35791817   MEAN       NA    7.414    7.501
   3   rs35791817     SD       NA   0.4855    0.451
   3    rs2029609   GENO      A/A      A/G      G/G
   3    rs2029609 COUNTS        0        6       34
   3    rs2029609   FREQ        0     0.15     0.85
   3    rs2029609   MEAN       NA    7.195    7.537
   3    rs2029609     SD       NA   0.3719     0.45
   3   rs13087908   GENO      G/G      G/T      T/T
   3   rs13087908 COUNTS        4       15       21
   3   rs13087908   FREQ      0.1    0.375    0.525
   3   rs13087908   MEAN    7.409     7.36     7.59
   3   rs13087908     SD   0.3176   0.4224   0.4837
   3  rs201747814   GENO    TA/TA     TA/T      T/T
   3  rs201747814 COUNTS        1        6       33
   3  rs201747814   FREQ    0.025     0.15    0.825
   3  rs201747814   MEAN    8.051    7.206    7.519
   3  rs201747814     SD        0   0.3484   0.4519
   3   rs11348199   GENO      A/A     A/AC    AC/AC
   3   rs11348199 COUNTS        0        5       35
   3   rs11348199   FREQ        0    0.125    0.875
   3   rs11348199   MEAN       NA    7.313     7.51
   3   rs11348199     SD       NA   0.5511     0.44
   3   rs72954727   GENO      C/C      C/A      A/A
   3   rs72954727 COUNTS        0        4       36
   3   rs72954727   FREQ        0      0.1      0.9
   3   rs72954727   MEAN       NA    7.804     7.45
   3   rs72954727     SD       NA    0.421   0.4467
   3    rs9878040   GENO      A/A      A/C      C/C
   3    rs9878040 COUNTS        0        9       31
   3    rs9878040   FREQ        0    0.225    0.775
   3    rs9878040   MEAN       NA    7.151    7.583
   3    rs9878040     SD       NA   0.3085   0.4436
   3   rs11928560   GENO      A/A      A/G      G/G
   3   rs11928560 COUNTS        0        8       32
   3   rs11928560   FREQ        0      0.2      0.8
   3   rs11928560   MEAN       NA     7.39    7.509
   3   rs11928560     SD       NA   0.4379   0.4591
   3   rs56259926   GENO      A/A      A/C      C/C
   3   rs56259926 COUNTS        0        9       31
   3   rs56259926   FREQ        0    0.225    0.775
   3   rs56259926   MEAN       NA    7.507    7.479
   3   rs56259926     SD       NA   0.3877   0.4747
   3   rs28735732   GENO      C/C      C/T      T/T
   3   rs28735732 COUNTS        0       15       25
   3   rs28735732   FREQ        0    0.375    0.625
   3   rs28735732   MEAN       NA    7.261     7.62
   3   rs28735732     SD       NA   0.3729   0.4476
   3    rs9883331   GENO      C/C      C/G      G/G
   3    rs9883331 COUNTS        0        7       33
   3    rs9883331   FREQ        0    0.175    0.825
   3    rs9883331   MEAN       NA    7.395    7.505
   3    rs9883331     SD       NA   0.4727   0.4527
   3   rs62264985   GENO      G/G      G/T      T/T
   3   rs62264985 COUNTS        0        9       31
   3   rs62264985   FREQ        0    0.225    0.775
   3   rs62264985   MEAN       NA     7.57    7.461
   3   rs62264985     SD       NA   0.5385   0.4307
   3   rs13068983   GENO      A/A      A/C      C/C
   3   rs13068983 COUNTS        7       16       17
   3   rs13068983   FREQ    0.175      0.4    0.425
   3   rs13068983   MEAN    7.407    7.349    7.646
   3   rs13068983     SD   0.2882   0.4566   0.4717
   3   rs16830894   GENO      A/A      A/G      G/G
   3   rs16830894 COUNTS        0       15       25
   3   rs16830894   FREQ        0    0.375    0.625
   3   rs16830894   MEAN       NA    7.261     7.62
   3   rs16830894     SD       NA   0.3729   0.4476
   3   rs12491165   GENO      C/C      C/T      T/T
   3   rs12491165 COUNTS        0       15       25
   3   rs12491165   FREQ        0    0.375    0.625
   3   rs12491165   MEAN       NA    7.261     7.62
   3   rs12491165     SD       NA   0.3729   0.4476
   3    rs4676832   GENO      T/T      T/C      C/C
   3    rs4676832 COUNTS        1       12       27
   3    rs4676832   FREQ    0.025      0.3    0.675
   3    rs4676832   MEAN    7.278    7.463    7.503
   3    rs4676832     SD        0   0.3192    0.511
   3    rs4676833   GENO      T/T      T/A      A/A
   3    rs4676833 COUNTS        7       15       18
   3    rs4676833   FREQ    0.175    0.375     0.45
   3    rs4676833   MEAN    7.407    7.288     7.68
   3    rs4676833     SD   0.2882   0.4011   0.4795
   3    rs6777971   GENO      T/T      T/C      C/C
   3    rs6777971 COUNTS        1       12       27
   3    rs6777971   FREQ    0.025      0.3    0.675
   3    rs6777971   MEAN    7.278    7.463    7.503
   3    rs6777971     SD        0   0.3192    0.511
   3    rs6778180   GENO      C/C      C/T      T/T
   3    rs6778180 COUNTS        4       21       15
   3    rs6778180   FREQ      0.1    0.525    0.375
   3    rs6778180   MEAN    7.724    7.454    7.466
   3    rs6778180     SD   0.5301   0.4523   0.4455
   3    rs4676834   GENO      G/G      G/T      T/T
   3    rs4676834 COUNTS        1       12       27
   3    rs4676834   FREQ    0.025      0.3    0.675
   3    rs4676834   MEAN    7.278    7.463    7.503
   3    rs4676834     SD        0   0.3192    0.511
   3    rs9811483   GENO      G/G      G/A      A/A
   3    rs9811483 COUNTS        1       12       27
   3    rs9811483   FREQ    0.025      0.3    0.675
   3    rs9811483   MEAN    7.278    7.463    7.503
   3    rs9811483     SD        0   0.3192    0.511
   3  rs531304770   GENO ATTT/ATTT   ATTT/A      A/A
   3  rs531304770 COUNTS        7       17       16
   3  rs531304770   FREQ    0.175    0.425      0.4
   3  rs531304770   MEAN    7.407    7.337    7.678
   3  rs531304770     SD   0.2882   0.4181   0.4943
   3    rs9821746   GENO      C/C      C/T      T/T
   3    rs9821746 COUNTS        7       15       18
   3    rs9821746   FREQ    0.175    0.375     0.45
   3    rs9821746   MEAN    7.407    7.288     7.68
   3    rs9821746     SD   0.2882   0.4011   0.4795
   3   rs35114984   GENO      G/G      G/T      T/T
   3   rs35114984 COUNTS        2       16       22
   3   rs35114984   FREQ     0.05      0.4     0.55
   3   rs35114984   MEAN    7.904    7.446    7.476
   3   rs35114984     SD   0.8314   0.4428   0.4342
   3   rs34537560   GENO      T/T     T/TA    TA/TA
   3   rs34537560 COUNTS        0        4       36
   3   rs34537560   FREQ        0      0.1      0.9
   3   rs34537560   MEAN       NA     7.57    7.476
   3   rs34537560     SD       NA   0.6259   0.4395
   3   rs34998142   GENO      C/C      C/T      T/T
   3   rs34998142 COUNTS        1        4       35
   3   rs34998142   FREQ    0.025      0.1    0.875
   3   rs34998142   MEAN    7.354    7.744     7.46
   3   rs34998142     SD        0   0.6425   0.4346
   3    rs9827384   GENO      A/A      A/C      C/C
   3    rs9827384 COUNTS        0        7       33
   3    rs9827384   FREQ        0    0.175    0.825
   3    rs9827384   MEAN       NA    7.395    7.505
   3    rs9827384     SD       NA   0.4727   0.4527
   3    rs9827647   GENO      A/A      A/G      G/G
   3    rs9827647 COUNTS        1        9       30
   3    rs9827647   FREQ    0.025    0.225     0.75
   3    rs9827647   MEAN    7.018    7.589     7.47
   3    rs9827647     SD        0   0.5192    0.435
   3  rs112084427   GENO      C/C      C/T      T/T
   3  rs112084427 COUNTS        0        4       36
   3  rs112084427   FREQ        0      0.1      0.9
   3  rs112084427   MEAN       NA    7.804     7.45
   3  rs112084427     SD       NA    0.421   0.4467
   3    rs9833127   GENO      A/A      A/G      G/G
   3    rs9833127 COUNTS        0       15       25
   3    rs9833127   FREQ        0    0.375    0.625
   3    rs9833127   MEAN       NA    7.261     7.62
   3    rs9833127     SD       NA   0.3729   0.4476
   3   rs72954733   GENO      C/C      C/T      T/T
   3   rs72954733 COUNTS        0        4       36
   3   rs72954733   FREQ        0      0.1      0.9
   3   rs72954733   MEAN       NA    7.804     7.45
   3   rs72954733     SD       NA    0.421   0.4467
   3   rs11927125   GENO      G/G      G/A      A/A
   3   rs11927125 COUNTS        0        9       31
   3   rs11927125   FREQ        0    0.225    0.775
   3   rs11927125   MEAN       NA    7.507    7.479
   3   rs11927125     SD       NA   0.3877   0.4747
   3   rs62264988   GENO      G/G      G/T      T/T
   3   rs62264988 COUNTS        0        9       31
   3   rs62264988   FREQ        0    0.225    0.775
   3   rs62264988   MEAN       NA     7.57    7.461
   3   rs62264988     SD       NA   0.5385   0.4307
   3   rs34964758   GENO      C/C      C/A      A/A
   3   rs34964758 COUNTS        1        4       35
   3   rs34964758   FREQ    0.025      0.1    0.875
   3   rs34964758   MEAN    7.354    7.744     7.46
   3   rs34964758     SD        0   0.6425   0.4346
   3    rs2319544   GENO      G/G      G/C      C/C
   3    rs2319544 COUNTS        0       15       25
   3    rs2319544   FREQ        0    0.375    0.625
   3    rs2319544   MEAN       NA    7.261     7.62
   3    rs2319544     SD       NA   0.3729   0.4476
   3    rs9858897   GENO      C/C      C/T      T/T
   3    rs9858897 COUNTS        0       15       25
   3    rs9858897   FREQ        0    0.375    0.625
   3    rs9858897   MEAN       NA    7.261     7.62
   3    rs9858897     SD       NA   0.3729   0.4476
   3   rs34355004   GENO      C/C    C/CTT  CTT/CTT
   3   rs34355004 COUNTS        2       13       25
   3   rs34355004   FREQ     0.05    0.325    0.625
   3   rs34355004   MEAN    7.904    7.417    7.488
   3   rs34355004     SD   0.8314   0.4616   0.4237
   3   rs34829073   GENO      T/T      T/C      C/C
   3   rs34829073 COUNTS        1        4       35
   3   rs34829073   FREQ    0.025      0.1    0.875
   3   rs34829073   MEAN    7.354    7.744     7.46
   3   rs34829073     SD        0   0.6425   0.4346
   3   rs11929146   GENO      A/A      A/C      C/C
   3   rs11929146 COUNTS        7       15       18
   3   rs11929146   FREQ    0.175    0.375     0.45
   3   rs11929146   MEAN    7.407    7.288     7.68
   3   rs11929146     SD   0.2882   0.4011   0.4795
   3  rs114095275   GENO      A/A      A/G      G/G
   3  rs114095275 COUNTS        0        5       35
   3  rs114095275   FREQ        0    0.125    0.875
   3  rs114095275   MEAN       NA    7.555    7.476
   3  rs114095275     SD       NA   0.4722   0.4553
   3    rs6787458   GENO      T/T      T/C      C/C
   3    rs6787458 COUNTS        1       12       27
   3    rs6787458   FREQ    0.025      0.3    0.675
   3    rs6787458   MEAN    7.278    7.463    7.503
   3    rs6787458     SD        0   0.3192    0.511
   3    rs5852237   GENO  TTA/TTA    TTA/T      T/T
   3    rs5852237 COUNTS        7       15       18
   3    rs5852237   FREQ    0.175    0.375     0.45
   3    rs5852237   MEAN    7.407    7.288     7.68
   3    rs5852237     SD   0.2882   0.4011   0.4795
   3  rs147511193   GENO      A/A  A/AAGAG AAGAG/AAGAG
   3  rs147511193 COUNTS        0        9       31
   3  rs147511193   FREQ        0    0.225    0.775
   3  rs147511193   MEAN       NA     7.57    7.461
   3  rs147511193     SD       NA   0.5385   0.4307
   3  rs149185568   GENO      G/G  G/GGACA GGACA/GGACA
   3  rs149185568 COUNTS        1       12       27
   3  rs149185568   FREQ    0.025      0.3    0.675
   3  rs149185568   MEAN    7.278    7.463    7.503
   3  rs149185568     SD        0   0.3192    0.511
   3   rs35577170   GENO      G/G      G/T      T/T
   3   rs35577170 COUNTS        4       21       15
   3   rs35577170   FREQ      0.1    0.525    0.375
   3   rs35577170   MEAN    7.724    7.454    7.466
   3   rs35577170     SD   0.5301   0.4523   0.4455
   3  rs563135683   GENO    CT/CT     CT/C      C/C
   3  rs563135683 COUNTS        4       21       15
   3  rs563135683   FREQ      0.1    0.525    0.375
   3  rs563135683   MEAN    7.724    7.454    7.466
   3  rs563135683     SD   0.5301   0.4523   0.4455
   3    rs7648922   GENO      G/G      G/A      A/A
   3    rs7648922 COUNTS        0        8       32
   3    rs7648922   FREQ        0      0.2      0.8
   3    rs7648922   MEAN       NA    7.548     7.47
   3    rs7648922     SD       NA   0.3931     0.47
   3   rs34014378   GENO      A/A      A/T      T/T
   3   rs34014378 COUNTS        1        4       35
   3   rs34014378   FREQ    0.025      0.1    0.875
   3   rs34014378   MEAN    7.354    7.744     7.46
   3   rs34014378     SD        0   0.6425   0.4346
   3    rs6785180   GENO      A/A      A/G      G/G
   3    rs6785180 COUNTS        0        8       32
   3    rs6785180   FREQ        0      0.2      0.8
   3    rs6785180   MEAN       NA    7.352    7.519
   3    rs6785180     SD       NA   0.4541   0.4524
   3    rs1388755   GENO      T/T      T/C      C/C
   3    rs1388755 COUNTS        0       11       29
   3    rs1388755   FREQ        0    0.275    0.725
   3    rs1388755   MEAN       NA    7.468    7.492
   3    rs1388755     SD       NA     0.33   0.4955
   3    rs7632933   GENO      C/C      C/T      T/T
   3    rs7632933 COUNTS        6       14       20
   3    rs7632933   FREQ     0.15     0.35      0.5
   3    rs7632933   MEAN    7.428     7.28    7.646
   3    rs7632933     SD   0.3095   0.4123   0.4674
   3    rs1826376   GENO      A/A      A/T      T/T
   3    rs1826376 COUNTS        0       11       29
   3    rs1826376   FREQ        0    0.275    0.725
   3    rs1826376   MEAN       NA    7.468    7.492
   3    rs1826376     SD       NA     0.33   0.4955
   3    rs7633690   GENO      T/T      T/C      C/C
   3    rs7633690 COUNTS        0       15       25
   3    rs7633690   FREQ        0    0.375    0.625
   3    rs7633690   MEAN       NA    7.261     7.62
   3    rs7633690     SD       NA   0.3729   0.4476
   3    rs9846992   GENO      C/C      C/G      G/G
   3    rs9846992 COUNTS        0        9       31
   3    rs9846992   FREQ        0    0.225    0.775
   3    rs9846992   MEAN       NA     7.57    7.461
   3    rs9846992     SD       NA   0.5385   0.4307
   3    rs9847014   GENO      T/T      T/G      G/G
   3    rs9847014 COUNTS        0        7       33
   3    rs9847014   FREQ        0    0.175    0.825
   3    rs9847014   MEAN       NA    7.395    7.505
   3    rs9847014     SD       NA   0.4727   0.4527
   3   rs35965564   GENO      A/A      A/G      G/G
   3   rs35965564 COUNTS        2       13       25
   3   rs35965564   FREQ     0.05    0.325    0.625
   3   rs35965564   MEAN    7.904    7.417    7.488
   3   rs35965564     SD   0.8314   0.4616   0.4237
   3   rs12635156   GENO      T/T      T/C      C/C
   3   rs12635156 COUNTS        0       15       25
   3   rs12635156   FREQ        0    0.375    0.625
   3   rs12635156   MEAN       NA    7.261     7.62
   3   rs12635156     SD       NA   0.3729   0.4476
   3  rs145586367   GENO    AT/AT     AT/A      A/A
   3  rs145586367 COUNTS        0       15       25
   3  rs145586367   FREQ        0    0.375    0.625
   3  rs145586367   MEAN       NA    7.261     7.62
   3  rs145586367     SD       NA   0.3729   0.4476
   3    rs1907683   GENO      G/G      G/T      T/T
   3    rs1907683 COUNTS        1        4       35
   3    rs1907683   FREQ    0.025      0.1    0.875
   3    rs1907683   MEAN    7.354    7.744     7.46
   3    rs1907683     SD        0   0.6425   0.4346
   3   rs80047133   GENO      T/T      T/G      G/G
   3   rs80047133 COUNTS        1       11       28
   3   rs80047133   FREQ    0.025    0.275      0.7
   3   rs80047133   MEAN    8.492    7.438    7.468
   3   rs80047133     SD        0   0.5008   0.4043
   3   rs57119250   GENO      G/G      G/A      A/A
   3   rs57119250 COUNTS        0        4       36
   3   rs57119250   FREQ        0      0.1      0.9
   3   rs57119250   MEAN       NA    7.804     7.45
   3   rs57119250     SD       NA    0.421   0.4467
   3  rs141232209   GENO      C/C C/CCCCCAACCTT CCCCCAACCTT/CCCCCAACCTT
   3  rs141232209 COUNTS        0       15       25
   3  rs141232209   FREQ        0    0.375    0.625
   3  rs141232209   MEAN       NA    7.261     7.62
   3  rs141232209     SD       NA   0.3729   0.4476
   3    rs9863909   GENO      A/A      A/G      G/G
   3    rs9863909 COUNTS        1        9       30
   3    rs9863909   FREQ    0.025    0.225     0.75
   3    rs9863909   MEAN    7.018    7.589     7.47
   3    rs9863909     SD        0   0.5192    0.435
   3   rs35049714   GENO      A/A      A/C      C/C
   3   rs35049714 COUNTS        4       21       15
   3   rs35049714   FREQ      0.1    0.525    0.375
   3   rs35049714   MEAN    7.724    7.454    7.466
   3   rs35049714     SD   0.5301   0.4523   0.4455
   3    rs6438569   GENO      C/C      C/T      T/T
   3    rs6438569 COUNTS        1       12       27
   3    rs6438569   FREQ    0.025      0.3    0.675
   3    rs6438569   MEAN    7.278    7.463    7.503
   3    rs6438569     SD        0   0.3192    0.511
   3    rs4321558   GENO      T/T      T/C      C/C
   3    rs4321558 COUNTS        1       12       27
   3    rs4321558   FREQ    0.025      0.3    0.675
   3    rs4321558   MEAN    7.278    7.463    7.503
   3    rs4321558     SD        0   0.3192    0.511
   3    rs4501147   GENO      G/G      G/C      C/C
   3    rs4501147 COUNTS        1       12       27
   3    rs4501147   FREQ    0.025      0.3    0.675
   3    rs4501147   MEAN    7.278    7.463    7.503
   3    rs4501147     SD        0   0.3192    0.511
   3  rs112853410   GENO      C/C      C/G      G/G
   3  rs112853410 COUNTS        0        4       36
   3  rs112853410   FREQ        0      0.1      0.9
   3  rs112853410   MEAN       NA    7.804     7.45
   3  rs112853410     SD       NA    0.421   0.4467
   3  rs113383224   GENO      C/C      C/T      T/T
   3  rs113383224 COUNTS        0        4       36
   3  rs113383224   FREQ        0      0.1      0.9
   3  rs113383224   MEAN       NA    7.804     7.45
   3  rs113383224     SD       NA    0.421   0.4467
   3  rs376108162   GENO      C/C     C/CT    CT/CT
   3  rs376108162 COUNTS        0        9       31
   3  rs376108162   FREQ        0    0.225    0.775
   3  rs376108162   MEAN       NA    7.451    7.495
   3  rs376108162     SD       NA   0.5192   0.4396
   3   rs12492422   GENO      T/T      T/C      C/C
   3   rs12492422 COUNTS        0       13       27
   3   rs12492422   FREQ        0    0.325    0.675
   3   rs12492422   MEAN       NA     7.27    7.589
   3   rs12492422     SD       NA   0.3751   0.4549
   3    rs9852150   GENO      A/A      A/G      G/G
   3    rs9852150 COUNTS        0       15       25
   3    rs9852150   FREQ        0    0.375    0.625
   3    rs9852150   MEAN       NA    7.261     7.62
   3    rs9852150     SD       NA   0.3729   0.4476
   3  rs113604998   GENO      C/C      C/T      T/T
   3  rs113604998 COUNTS        0        4       36
   3  rs113604998   FREQ        0      0.1      0.9
   3  rs113604998   MEAN       NA    7.804     7.45
   3  rs113604998     SD       NA    0.421   0.4467
   3   rs55762220   GENO      C/C      C/T      T/T
   3   rs55762220 COUNTS        1        4       35
   3   rs55762220   FREQ    0.025      0.1    0.875
   3   rs55762220   MEAN    7.354    7.744     7.46
   3   rs55762220     SD        0   0.6425   0.4346
   3   rs55773752   GENO      G/G      G/T      T/T
   3   rs55773752 COUNTS        1        4       35
   3   rs55773752   FREQ    0.025      0.1    0.875
   3   rs55773752   MEAN    7.354    7.744     7.46
   3   rs55773752     SD        0   0.6425   0.4346
   3    rs6764990   GENO      T/T      T/C      C/C
   3    rs6764990 COUNTS        7       15       18
   3    rs6764990   FREQ    0.175    0.375     0.45
   3    rs6764990   MEAN    7.407    7.288     7.68
   3    rs6764990     SD   0.2882   0.4011   0.4795
   3   rs13314395   GENO      C/C      C/T      T/T
   3   rs13314395 COUNTS        0       15       25
   3   rs13314395   FREQ        0    0.375    0.625
   3   rs13314395   MEAN       NA    7.261     7.62
   3   rs13314395     SD       NA   0.3729   0.4476
   3    rs1602613   GENO      G/G      G/T      T/T
   3    rs1602613 COUNTS        0       15       25
   3    rs1602613   FREQ        0    0.375    0.625
   3    rs1602613   MEAN       NA    7.261     7.62
   3    rs1602613     SD       NA   0.3729   0.4476
   3   rs72954750   GENO      T/T      T/C      C/C
   3   rs72954750 COUNTS        0        4       36
   3   rs72954750   FREQ        0      0.1      0.9
   3   rs72954750   MEAN       NA    7.804     7.45
   3   rs72954750     SD       NA    0.421   0.4467
   3   rs72954753   GENO      A/A      A/C      C/C
   3   rs72954753 COUNTS        0        4       36
   3   rs72954753   FREQ        0      0.1      0.9
   3   rs72954753   MEAN       NA    7.804     7.45
   3   rs72954753     SD       NA    0.421   0.4467
   3    rs1492271   GENO      G/G      G/A      A/A
   3    rs1492271 COUNTS        1       12       27
   3    rs1492271   FREQ    0.025      0.3    0.675
   3    rs1492271   MEAN    7.278    7.463    7.503
   3    rs1492271     SD        0   0.3192    0.511
   3    rs1492272   GENO      C/C      C/G      G/G
   3    rs1492272 COUNTS        1        4       35
   3    rs1492272   FREQ    0.025      0.1    0.875
   3    rs1492272   MEAN    7.354    7.744     7.46
   3    rs1492272     SD        0   0.6425   0.4346
   3  rs199824735   GENO  GTA/GTA    GTA/G      G/G
   3  rs199824735 COUNTS        6       20       14
   3  rs199824735   FREQ     0.15      0.5     0.35
   3  rs199824735   MEAN    7.546    7.409    7.569
   3  rs199824735     SD   0.4952    0.421   0.4913
   3    rs6803611   GENO      G/G      G/C      C/C
   3    rs6803611 COUNTS        1       12       27
   3    rs6803611   FREQ    0.025      0.3    0.675
   3    rs6803611   MEAN    7.278    7.463    7.503
   3    rs6803611     SD        0   0.3192    0.511
   3   rs10586717   GENO TTATTA/TTATTA TTATTA/T      T/T
   3   rs10586717 COUNTS        9       18       13
   3   rs10586717   FREQ    0.225     0.45    0.325
   3   rs10586717   MEAN    7.339    7.492    7.578
   3   rs10586717     SD   0.3104   0.4923   0.4806
   3   rs12638442   GENO      C/C      C/G      G/G
   3   rs12638442 COUNTS        0       13       27
   3   rs12638442   FREQ        0    0.325    0.675
   3   rs12638442   MEAN       NA     7.27    7.589
   3   rs12638442     SD       NA   0.3751   0.4549
   3    rs7612000   GENO      T/T      T/C      C/C
   3    rs7612000 COUNTS        0        4       36
   3    rs7612000   FREQ        0      0.1      0.9
   3    rs7612000   MEAN       NA     7.57    7.476
   3    rs7612000     SD       NA   0.6259   0.4395
   3    rs1388754   GENO      T/T      T/C      C/C
   3    rs1388754 COUNTS        0       15       25
   3    rs1388754   FREQ        0    0.375    0.625
   3    rs1388754   MEAN       NA    7.261     7.62
   3    rs1388754     SD       NA   0.3729   0.4476
   3   rs56805999   GENO      C/C      C/T      T/T
   3   rs56805999 COUNTS        0        9       31
   3   rs56805999   FREQ        0    0.225    0.775
   3   rs56805999   MEAN       NA    7.507    7.479
   3   rs56805999     SD       NA   0.3877   0.4747
   3   rs59807714   GENO      T/T      T/C      C/C
   3   rs59807714 COUNTS        1       10       29
   3   rs59807714   FREQ    0.025     0.25    0.725
   3   rs59807714   MEAN    7.439    7.541    7.468
   3   rs59807714     SD        0   0.4109   0.4784
   3    rs1118199   GENO      T/T      T/C      C/C
   3    rs1118199 COUNTS        0       15       25
   3    rs1118199   FREQ        0    0.375    0.625
   3    rs1118199   MEAN       NA    7.261     7.62
   3    rs1118199     SD       NA   0.3729   0.4476
   3   rs62265006   GENO      T/T      T/C      C/C
   3   rs62265006 COUNTS        0        7       33
   3   rs62265006   FREQ        0    0.175    0.825
   3   rs62265006   MEAN       NA    7.395    7.505
   3   rs62265006     SD       NA   0.4727   0.4527
   3  rs555597837   GENO    AT/AT     AT/A      A/A
   3  rs555597837 COUNTS        2       17       21
   3  rs555597837   FREQ     0.05    0.425    0.525
   3  rs555597837   MEAN    7.904     7.47    7.458
   3  rs555597837     SD   0.8314   0.4942   0.3872
   3    rs1873651   GENO      A/A      A/T      T/T
   3    rs1873651 COUNTS        0        8       32
   3    rs1873651   FREQ        0      0.2      0.8
   3    rs1873651   MEAN       NA    7.301    7.531
   3    rs1873651     SD       NA   0.5064   0.4338
   3    rs9811713   GENO      T/T      T/C      C/C
   3    rs9811713 COUNTS        0        7       33
   3    rs9811713   FREQ        0    0.175    0.825
   3    rs9811713   MEAN       NA    7.395    7.505
   3    rs9811713     SD       NA   0.4727   0.4527
   3    rs9811986   GENO      T/T      T/C      C/C
   3    rs9811986 COUNTS        1        9       30
   3    rs9811986   FREQ    0.025    0.225     0.75
   3    rs9811986   MEAN     7.56     7.54    7.467
   3    rs9811986     SD        0   0.5361   0.4404
   3    rs9816153   GENO      C/C      C/T      T/T
   3    rs9816153 COUNTS        9       18       13
   3    rs9816153   FREQ    0.225     0.45    0.325
   3    rs9816153   MEAN    7.339    7.492    7.578
   3    rs9816153     SD   0.3104   0.4923   0.4806
   3    rs6771865   GENO      A/A      A/C      C/C
   3    rs6771865 COUNTS        0       15       25
   3    rs6771865   FREQ        0    0.375    0.625
   3    rs6771865   MEAN       NA    7.261     7.62
   3    rs6771865     SD       NA   0.3729   0.4476
   3    rs6772226   GENO      G/G      G/A      A/A
   3    rs6772226 COUNTS        1       12       27
   3    rs6772226   FREQ    0.025      0.3    0.675
   3    rs6772226   MEAN    7.278    7.463    7.503
   3    rs6772226     SD        0   0.3192    0.511
   3    rs9854639   GENO      G/G      G/A      A/A
   3    rs9854639 COUNTS        0        7       33
   3    rs9854639   FREQ        0    0.175    0.825
   3    rs9854639   MEAN       NA    7.395    7.505
   3    rs9854639     SD       NA   0.4727   0.4527
   3   rs78959228   GENO      T/T      T/G      G/G
   3   rs78959228 COUNTS        2       17       21
   3   rs78959228   FREQ     0.05    0.425    0.525
   3   rs78959228   MEAN    7.904     7.47    7.458
   3   rs78959228     SD   0.8314   0.4942   0.3872
   3   rs74744918   GENO      A/A      A/C      C/C
   3   rs74744918 COUNTS        2       17       21
   3   rs74744918   FREQ     0.05    0.425    0.525
   3   rs74744918   MEAN    7.904     7.47    7.458
   3   rs74744918     SD   0.8314   0.4942   0.3872
   3  rs535960478   GENO    GA/GA     GA/G      G/G
   3  rs535960478 COUNTS        1       19       20
   3  rs535960478   FREQ    0.025    0.475      0.5
   3  rs535960478   MEAN    7.316    7.513    7.468
   3  rs535960478     SD        0   0.5251   0.3944
   3   rs35055813   GENO      A/A      A/T      T/T
   3   rs35055813 COUNTS        1        4       35
   3   rs35055813   FREQ    0.025      0.1    0.875
   3   rs35055813   MEAN    7.354    7.744     7.46
   3   rs35055813     SD        0   0.6425   0.4346
   3   rs12695398   GENO      T/T      T/C      C/C
   3   rs12695398 COUNTS        7       15       18
   3   rs12695398   FREQ    0.175    0.375     0.45
   3   rs12695398   MEAN    7.407    7.288     7.68
   3   rs12695398     SD   0.2882   0.4011   0.4795
   3  rs147389475   GENO      G/G      G/A      A/A
   3  rs147389475 COUNTS        0        4       36
   3  rs147389475   FREQ        0      0.1      0.9
   3  rs147389475   MEAN       NA    7.033    7.536
   3  rs147389475     SD       NA   0.1198   0.4477
   3  rs147079602   GENO    AT/AT     AT/A      A/A
   3  rs147079602 COUNTS        0        7       33
   3  rs147079602   FREQ        0    0.175    0.825
   3  rs147079602   MEAN       NA    7.395    7.505
   3  rs147079602     SD       NA   0.4727   0.4527
   3   rs61462888   GENO      T/T      T/A      A/A
   3   rs61462888 COUNTS        1       10       29
   3   rs61462888   FREQ    0.025     0.25    0.725
   3   rs61462888   MEAN    7.439    7.541    7.468
   3   rs61462888     SD        0   0.4109   0.4784
   3    rs6764177   GENO      C/C      C/G      G/G
   3    rs6764177 COUNTS        2       18       20
   3    rs6764177   FREQ     0.05     0.45      0.5
   3    rs6764177   MEAN    7.904    7.514    7.418
   3    rs6764177     SD   0.8314   0.5138   0.3503
   3   rs78137076   GENO      T/T      T/G      G/G
   3   rs78137076 COUNTS        7       15       18
   3   rs78137076   FREQ    0.175    0.375     0.45
   3   rs78137076   MEAN    7.407    7.288     7.68
   3   rs78137076     SD   0.2882   0.4011   0.4795
   3  rs138685019   GENO      T/T     T/TC    TC/TC
   3  rs138685019 COUNTS        1       12       27
   3  rs138685019   FREQ    0.025      0.3    0.675
   3  rs138685019   MEAN    7.278    7.463    7.503
   3  rs138685019     SD        0   0.3192    0.511
   3   rs28783818   GENO      C/C      C/A      A/A
   3   rs28783818 COUNTS        0        4       36
   3   rs28783818   FREQ        0      0.1      0.9
   3   rs28783818   MEAN       NA    7.033    7.536
   3   rs28783818     SD       NA   0.1198   0.4477
   3   rs60112789   GENO      G/G      G/A      A/A
   3   rs60112789 COUNTS        1       10       29
   3   rs60112789   FREQ    0.025     0.25    0.725
   3   rs60112789   MEAN    7.439    7.541    7.468
   3   rs60112789     SD        0   0.4109   0.4784
   3    rs4583685   GENO      C/C      C/T      T/T
   3    rs4583685 COUNTS        1       12       27
   3    rs4583685   FREQ    0.025      0.3    0.675
   3    rs4583685   MEAN    7.278    7.463    7.503
   3    rs4583685     SD        0   0.3192    0.511
   3   rs35747924   GENO      A/A      A/G      G/G
   3   rs35747924 COUNTS        2       17       21
   3   rs35747924   FREQ     0.05    0.425    0.525
   3   rs35747924   MEAN    7.904     7.47    7.458
   3   rs35747924     SD   0.8314   0.4942   0.3872
   3   rs59078250   GENO      C/C      C/G      G/G
   3   rs59078250 COUNTS        1       10       29
   3   rs59078250   FREQ    0.025     0.25    0.725
   3   rs59078250   MEAN    7.439    7.541    7.468
   3   rs59078250     SD        0   0.4109   0.4784
   3    rs4431141   GENO      G/G      G/A      A/A
   3    rs4431141 COUNTS        7       15       18
   3    rs4431141   FREQ    0.175    0.375     0.45
   3    rs4431141   MEAN    7.407    7.288     7.68
   3    rs4431141     SD   0.2882   0.4011   0.4795
   3   rs13324178   GENO      C/C      C/T      T/T
   3   rs13324178 COUNTS        1        9       30
   3   rs13324178   FREQ    0.025    0.225     0.75
   3   rs13324178   MEAN     7.56     7.54    7.467
   3   rs13324178     SD        0   0.5361   0.4404
   3    rs2101656   GENO      A/A      A/T      T/T
   3    rs2101656 COUNTS        0       11       29
   3    rs2101656   FREQ        0    0.275    0.725
   3    rs2101656   MEAN       NA    7.468    7.492
   3    rs2101656     SD       NA     0.33   0.4955
   3    rs2087746   GENO      G/G      G/C      C/C
   3    rs2087746 COUNTS        2       13       25
   3    rs2087746   FREQ     0.05    0.325    0.625
   3    rs2087746   MEAN    7.904    7.417    7.488
   3    rs2087746     SD   0.8314   0.4616   0.4237
   3    rs6801765   GENO      G/G      G/A      A/A
   3    rs6801765 COUNTS        1        9       30
   3    rs6801765   FREQ    0.025    0.225     0.75
   3    rs6801765   MEAN     7.56     7.54    7.467
   3    rs6801765     SD        0   0.5361   0.4404
   3    rs1844972   GENO      A/A      A/C      C/C
   3    rs1844972 COUNTS        0       15       25
   3    rs1844972   FREQ        0    0.375    0.625
   3    rs1844972   MEAN       NA    7.261     7.62
   3    rs1844972     SD       NA   0.3729   0.4476
   3    rs9826773   GENO      A/A      A/G      G/G
   3    rs9826773 COUNTS        0       15       25
   3    rs9826773   FREQ        0    0.375    0.625
   3    rs9826773   MEAN       NA    7.261     7.62
   3    rs9826773     SD       NA   0.3729   0.4476
   3    rs1907680   GENO      C/C      C/T      T/T
   3    rs1907680 COUNTS        1       12       27
   3    rs1907680   FREQ    0.025      0.3    0.675
   3    rs1907680   MEAN    7.278    7.463    7.503
   3    rs1907680     SD        0   0.3192    0.511
   3    rs9851018   GENO      G/G      G/T      T/T
   3    rs9851018 COUNTS        0       15       25
   3    rs9851018   FREQ        0    0.375    0.625
   3    rs9851018   MEAN       NA    7.261     7.62
   3    rs9851018     SD       NA   0.3729   0.4476
   3   rs34315935   GENO      G/G     G/GA    GA/GA
   3   rs34315935 COUNTS        1       19       20
   3   rs34315935   FREQ    0.025    0.475      0.5
   3   rs34315935   MEAN    6.948    7.419    7.575
   3   rs34315935     SD        0   0.4809   0.4148
   3   rs58693617   GENO      A/A      A/G      G/G
   3   rs58693617 COUNTS        0        9       31
   3   rs58693617   FREQ        0    0.225    0.775
   3   rs58693617   MEAN       NA    7.375    7.518
   3   rs58693617     SD       NA   0.4065   0.4656
   3   rs28495065   GENO      G/G      G/A      A/A
   3   rs28495065 COUNTS        0        7       33
   3   rs28495065   FREQ        0    0.175    0.825
   3   rs28495065   MEAN       NA    7.395    7.505
   3   rs28495065     SD       NA   0.4727   0.4527
   3    rs4676673   GENO      T/T      T/A      A/A
   3    rs4676673 COUNTS        8       15       17
   3    rs4676673   FREQ      0.2    0.375    0.425
   3    rs4676673   MEAN    7.496    7.297    7.647
   3    rs4676673     SD   0.3677   0.4204   0.4722
   3   rs13319879   GENO      T/T      T/C      C/C
   3   rs13319879 COUNTS        0       17       23
   3   rs13319879   FREQ        0    0.425    0.575
   3   rs13319879   MEAN       NA    7.369    7.571
   3   rs13319879     SD       NA   0.4652   0.4321
   3   rs11716696   GENO      C/C      C/T      T/T
   3   rs11716696 COUNTS        0       17       23
   3   rs11716696   FREQ        0    0.425    0.575
   3   rs11716696   MEAN       NA    7.369    7.571
   3   rs11716696     SD       NA   0.4652   0.4321
   3   rs13059080   GENO      G/G      G/A      A/A
   3   rs13059080 COUNTS        2       13       25
   3   rs13059080   FREQ     0.05    0.325    0.625
   3   rs13059080   MEAN    7.904    7.417    7.488
   3   rs13059080     SD   0.8314   0.4616   0.4237
   3    rs1352933   GENO      A/A      A/G      G/G
   3    rs1352933 COUNTS        8       16       16
   3    rs1352933   FREQ      0.2      0.4      0.4
   3    rs1352933   MEAN    7.496    7.357    7.609
   3    rs1352933     SD   0.3677   0.4715   0.4601
   3    rs1352932   GENO      C/C      C/T      T/T
   3    rs1352932 COUNTS        1       12       27
   3    rs1352932   FREQ    0.025      0.3    0.675
   3    rs1352932   MEAN    7.278    7.463    7.503
   3    rs1352932     SD        0   0.3192    0.511
   3    rs1352931   GENO      C/C      C/T      T/T
   3    rs1352931 COUNTS        1       13       26
   3    rs1352931   FREQ    0.025    0.325     0.65
   3    rs1352931   MEAN    7.278    7.524    7.474
   3    rs1352931     SD        0   0.3763   0.4981
   3     rs980839   GENO      T/T      T/A      A/A
   3     rs980839 COUNTS        1       12       27
   3     rs980839   FREQ    0.025      0.3    0.675
   3     rs980839   MEAN    7.278    7.463    7.503
   3     rs980839     SD        0   0.3192    0.511
   3   rs11718951   GENO      C/C      C/T      T/T
   3   rs11718951 COUNTS        1        4       35
   3   rs11718951   FREQ    0.025      0.1    0.875
   3   rs11718951   MEAN    7.354    7.744     7.46
   3   rs11718951     SD        0   0.6425   0.4346
   3    rs9872922   GENO      C/C      C/T      T/T
   3    rs9872922 COUNTS        0        7       33
   3    rs9872922   FREQ        0    0.175    0.825
   3    rs9872922   MEAN       NA    7.395    7.505
   3    rs9872922     SD       NA   0.4727   0.4527
   3  rs139186147   GENO      A/A A/ACCTCTG ACCTCTG/ACCTCTG
   3  rs139186147 COUNTS        0        4       36
   3  rs139186147   FREQ        0      0.1      0.9
   3  rs139186147   MEAN       NA    7.033    7.536
   3  rs139186147     SD       NA   0.1198   0.4477
   3    rs9637364   GENO      T/T      T/C      C/C
   3    rs9637364 COUNTS        0       11       29
   3    rs9637364   FREQ        0    0.275    0.725
   3    rs9637364   MEAN       NA    7.468    7.492
   3    rs9637364     SD       NA     0.33   0.4955
   3    rs9878591   GENO      T/T      T/C      C/C
   3    rs9878591 COUNTS        8       16       16
   3    rs9878591   FREQ      0.2      0.4      0.4
   3    rs9878591   MEAN    7.496    7.357    7.609
   3    rs9878591     SD   0.3677   0.4715   0.4601
   3    rs4676675   GENO      C/C      C/T      T/T
   3    rs4676675 COUNTS        8       16       16
   3    rs4676675   FREQ      0.2      0.4      0.4
   3    rs4676675   MEAN    7.496    7.357    7.609
   3    rs4676675     SD   0.3677   0.4715   0.4601
   3   rs13078387   GENO      A/A      A/G      G/G
   3   rs13078387 COUNTS        2       15       23
   3   rs13078387   FREQ     0.05    0.375    0.575
   3   rs13078387   MEAN    7.904    7.375    7.521
   3   rs13078387     SD   0.8314   0.4426   0.4249
   3    rs1873652   GENO      A/A      A/G      G/G
   3    rs1873652 COUNTS        0       17       23
   3    rs1873652   FREQ        0    0.425    0.575
   3    rs1873652   MEAN       NA    7.369    7.571
   3    rs1873652     SD       NA   0.4652   0.4321
   3   rs71619771   GENO      C/C    C/CTA  CTA/CTA
   3   rs71619771 COUNTS        1        4       35
   3   rs71619771   FREQ    0.025      0.1    0.875
   3   rs71619771   MEAN    7.354    7.744     7.46
   3   rs71619771     SD        0   0.6425   0.4346
   3   rs74347840   GENO      C/C     C/CA    CA/CA
   3   rs74347840 COUNTS       10       18       12
   3   rs74347840   FREQ     0.25     0.45      0.3
   3   rs74347840   MEAN    7.417    7.499    7.522
   3   rs74347840     SD   0.3835   0.5025   0.4559
   3   rs60282320   GENO      T/T      T/C      C/C
   3   rs60282320 COUNTS        0        4       36
   3   rs60282320   FREQ        0      0.1      0.9
   3   rs60282320   MEAN       NA    7.804     7.45
   3   rs60282320     SD       NA    0.421   0.4467
   3    rs4263318   GENO      T/T      T/C      C/C
   3    rs4263318 COUNTS        1       12       27
   3    rs4263318   FREQ    0.025      0.3    0.675
   3    rs4263318   MEAN    7.278    7.463    7.503
   3    rs4263318     SD        0   0.3192    0.511
   3   rs11290372   GENO      T/T     T/TA    TA/TA
   3   rs11290372 COUNTS        0       17       23
   3   rs11290372   FREQ        0    0.425    0.575
   3   rs11290372   MEAN       NA    7.369    7.571
   3   rs11290372     SD       NA   0.4652   0.4321
   3    rs4314205   GENO      C/C      C/T      T/T
   3    rs4314205 COUNTS        1       12       27
   3    rs4314205   FREQ    0.025      0.3    0.675
   3    rs4314205   MEAN    7.278    7.463    7.503
   3    rs4314205     SD        0   0.3192    0.511
   3   rs13091848   GENO      G/G      G/T      T/T
   3   rs13091848 COUNTS        1        4       35
   3   rs13091848   FREQ    0.025      0.1    0.875
   3   rs13091848   MEAN    7.354    7.744     7.46
   3   rs13091848     SD        0   0.6425   0.4346
   3    rs9856288   GENO      T/T      T/C      C/C
   3    rs9856288 COUNTS        0       17       23
   3    rs9856288   FREQ        0    0.425    0.575
   3    rs9856288   MEAN       NA    7.369    7.571
   3    rs9856288     SD       NA   0.4652   0.4321
   3    rs9856618   GENO      T/T      T/C      C/C
   3    rs9856618 COUNTS        0       17       23
   3    rs9856618   FREQ        0    0.425    0.575
   3    rs9856618   MEAN       NA    7.369    7.571
   3    rs9856618     SD       NA   0.4652   0.4321
   3     rs796824   GENO      C/C      C/G      G/G
   3     rs796824 COUNTS        1       12       27
   3     rs796824   FREQ    0.025      0.3    0.675
   3     rs796824   MEAN    7.278    7.463    7.503
   3     rs796824     SD        0   0.3192    0.511
   3  rs202139517   GENO      G/G     G/GA    GA/GA
   3  rs202139517 COUNTS        0       11       29
   3  rs202139517   FREQ        0    0.275    0.725
   3  rs202139517   MEAN       NA    7.468    7.492
   3  rs202139517     SD       NA     0.33   0.4955
   3   rs55861253   GENO      G/G      G/A      A/A
   3   rs55861253 COUNTS        1        5       34
   3   rs55861253   FREQ    0.025    0.125     0.85
   3   rs55861253   MEAN    7.354    7.846    7.436
   3   rs55861253     SD        0   0.6014   0.4182
   3   rs56103727   GENO      A/A      A/G      G/G
   3   rs56103727 COUNTS        1        5       34
   3   rs56103727   FREQ    0.025    0.125     0.85
   3   rs56103727   MEAN    7.354    7.846    7.436
   3   rs56103727     SD        0   0.6014   0.4182
   3     rs787183   GENO      C/C      C/T      T/T
   3     rs787183 COUNTS        0        9       31
   3     rs787183   FREQ        0    0.225    0.775
   3     rs787183   MEAN       NA    7.507    7.479
   3     rs787183     SD       NA   0.3877   0.4747
   3   rs12494395   GENO      A/A      A/G      G/G
   3   rs12494395 COUNTS        1        4       35
   3   rs12494395   FREQ    0.025      0.1    0.875
   3   rs12494395   MEAN    7.354    7.744     7.46
   3   rs12494395     SD        0   0.6425   0.4346
   3    rs9824334   GENO      T/T      T/A      A/A
   3    rs9824334 COUNTS        0       17       23
   3    rs9824334   FREQ        0    0.425    0.575
   3    rs9824334   MEAN       NA    7.369    7.571
   3    rs9824334     SD       NA   0.4652   0.4321
   3    rs4676676   GENO      T/T      T/C      C/C
   3    rs4676676 COUNTS        1        5       34
   3    rs4676676   FREQ    0.025    0.125     0.85
   3    rs4676676   MEAN    7.354    7.846    7.436
   3    rs4676676     SD        0   0.6014   0.4182
   3    rs1085611   GENO      T/T      T/C      C/C
   3    rs1085611 COUNTS       10       18       12
   3    rs1085611   FREQ     0.25     0.45      0.3
   3    rs1085611   MEAN    7.417    7.499    7.522
   3    rs1085611     SD   0.3835   0.5025   0.4559
   3   rs72954777   GENO      C/C      C/T      T/T
   3   rs72954777 COUNTS        0        4       36
   3   rs72954777   FREQ        0      0.1      0.9
   3   rs72954777   MEAN       NA    7.804     7.45
   3   rs72954777     SD       NA    0.421   0.4467
   3     rs787184   GENO      C/C      C/T      T/T
   3     rs787184 COUNTS        1       10       29
   3     rs787184   FREQ    0.025     0.25    0.725
   3     rs787184   MEAN    7.439    7.541    7.468
   3     rs787184     SD        0   0.4109   0.4784
   3    rs9829600   GENO      G/G      G/A      A/A
   3    rs9829600 COUNTS        0        7       33
   3    rs9829600   FREQ        0    0.175    0.825
   3    rs9829600   MEAN       NA    7.395    7.505
   3    rs9829600     SD       NA   0.4727   0.4527
   3   rs72954784   GENO      T/T      T/G      G/G
   3   rs72954784 COUNTS        0        4       36
   3   rs72954784   FREQ        0      0.1      0.9
   3   rs72954784   MEAN       NA    7.804     7.45
   3   rs72954784     SD       NA    0.421   0.4467
   3    rs9816220   GENO      G/G      G/T      T/T
   3    rs9816220 COUNTS        1        9       30
   3    rs9816220   FREQ    0.025    0.225     0.75
   3    rs9816220   MEAN     7.56     7.54    7.467
   3    rs9816220     SD        0   0.5361   0.4404
   3     rs813697   GENO      T/T      T/G      G/G
   3     rs813697 COUNTS        1       12       27
   3     rs813697   FREQ    0.025      0.3    0.675
   3     rs813697   MEAN    7.278    7.463    7.503
   3     rs813697     SD        0   0.3192    0.511
   3  rs545743587   GENO    AT/AT     AT/A      A/A
   3  rs545743587 COUNTS        0        9       31
   3  rs545743587   FREQ        0    0.225    0.775
   3  rs545743587   MEAN       NA    7.437      7.5
   3  rs545743587     SD       NA   0.4195   0.4666
   3     rs902797   GENO      C/C      C/T      T/T
   3     rs902797 COUNTS        0        7       33
   3     rs902797   FREQ        0    0.175    0.825
   3     rs902797   MEAN       NA    7.395    7.505
   3     rs902797     SD       NA   0.4727   0.4527
   3  rs138383269   GENO      T/T    T/TTA  TTA/TTA
   3  rs138383269 COUNTS       10       18       12
   3  rs138383269   FREQ     0.25     0.45      0.3
   3  rs138383269   MEAN    7.417    7.499    7.522
   3  rs138383269     SD   0.3835   0.5025   0.4559
   3  rs544993123   GENO      T/T     T/TA    TA/TA
   3  rs544993123 COUNTS        3       17       20
   3  rs544993123   FREQ    0.075    0.425      0.5
   3  rs544993123   MEAN    7.326     7.56    7.446
   3  rs544993123     SD   0.3952   0.4554   0.4665
   3     rs787185   GENO      C/C      C/T      T/T
   3     rs787185 COUNTS        1       12       27
   3     rs787185   FREQ    0.025      0.3    0.675
   3     rs787185   MEAN    7.278    7.463    7.503
   3     rs787185     SD        0   0.3192    0.511
   3  rs541258615   GENO      C/C     C/CT    CT/CT
   3  rs541258615 COUNTS        0        8       32
   3  rs541258615   FREQ        0      0.2      0.8
   3  rs541258615   MEAN       NA    7.548     7.47
   3  rs541258615     SD       NA   0.3931     0.47
   3   rs17812613   GENO      C/C      C/T      T/T
   3   rs17812613 COUNTS        0        7       33
   3   rs17812613   FREQ        0    0.175    0.825
   3   rs17812613   MEAN       NA    7.395    7.505
   3   rs17812613     SD       NA   0.4727   0.4527
   3  rs201265685   GENO    CT/CT     CT/C      C/C
   3  rs201265685 COUNTS        0        5       35
   3  rs201265685   FREQ        0    0.125    0.875
   3  rs201265685   MEAN       NA    7.597     7.47
   3  rs201265685     SD       NA    0.821   0.3911
   3   rs78307872   GENO      C/C      C/T      T/T
   3   rs78307872 COUNTS        2       13       25
   3   rs78307872   FREQ     0.05    0.325    0.625
   3   rs78307872   MEAN    7.904    7.417    7.488
   3   rs78307872     SD   0.8314   0.4616   0.4237
   3  rs115686878   GENO      A/A      A/G      G/G
   3  rs115686878 COUNTS        2       13       25
   3  rs115686878   FREQ     0.05    0.325    0.625
   3  rs115686878   MEAN    7.904    7.417    7.488
   3  rs115686878     SD   0.8314   0.4616   0.4237
   3  rs149065512   GENO      A/A      A/G      G/G
   3  rs149065512 COUNTS        2       13       25
   3  rs149065512   FREQ     0.05    0.325    0.625
   3  rs149065512   MEAN    7.904    7.417    7.488
   3  rs149065512     SD   0.8314   0.4616   0.4237
   3   rs11707599   GENO      A/A      A/G      G/G
   3   rs11707599 COUNTS        0       18       22
   3   rs11707599   FREQ        0     0.45     0.55
   3   rs11707599   MEAN       NA     7.35    7.596
   3   rs11707599     SD       NA   0.4589   0.4246
   3   rs61797806   GENO      A/A      A/G      G/G
   3   rs61797806 COUNTS        0        7       33
   3   rs61797806   FREQ        0    0.175    0.825
   3   rs61797806   MEAN       NA    7.395    7.505
   3   rs61797806     SD       NA   0.4727   0.4527
   3    rs9875613   GENO      T/T      T/C      C/C
   3    rs9875613 COUNTS        3       22       15
   3    rs9875613   FREQ    0.075     0.55    0.375
   3    rs9875613   MEAN    7.377    7.465    7.537
   3    rs9875613     SD    0.598     0.46   0.4411
   3    rs2319672   GENO      A/A      A/G      G/G
   3    rs2319672 COUNTS        2       20       18
   3    rs2319672   FREQ     0.05      0.5     0.45
   3    rs2319672   MEAN    7.641    7.386    7.578
   3    rs2319672     SD   0.5449    0.458   0.4397
   3    rs2319671   GENO      C/C      C/T      T/T
   3    rs2319671 COUNTS        0       17       23
   3    rs2319671   FREQ        0    0.425    0.575
   3    rs2319671   MEAN       NA    7.369    7.571
   3    rs2319671     SD       NA   0.4652   0.4321
   3   rs72954789   GENO      C/C      C/T      T/T
   3   rs72954789 COUNTS        0       17       23
   3   rs72954789   FREQ        0    0.425    0.575
   3   rs72954789   MEAN       NA    7.369    7.571
   3   rs72954789     SD       NA   0.4652   0.4321
   3    rs4378995   GENO      A/A      A/G      G/G
   3    rs4378995 COUNTS        3       22       15
   3    rs4378995   FREQ    0.075     0.55    0.375
   3    rs4378995   MEAN    7.377    7.465    7.537
   3    rs4378995     SD    0.598     0.46   0.4411
   3    rs2319670   GENO      C/C      C/T      T/T
   3    rs2319670 COUNTS        0        4       36
   3    rs2319670   FREQ        0      0.1      0.9
   3    rs2319670   MEAN       NA    7.551    7.478
   3    rs2319670     SD       NA    0.596   0.4434
   3   rs11914907   GENO      T/T      T/G      G/G
   3   rs11914907 COUNTS        6       16       18
   3   rs11914907   FREQ     0.15      0.4     0.45
   3   rs11914907   MEAN    7.604    7.406    7.517
   3   rs11914907     SD   0.5967   0.4254   0.4386
   3   rs11922605   GENO      C/C      C/A      A/A
   3   rs11922605 COUNTS        6       16       18
   3   rs11922605   FREQ     0.15      0.4     0.45
   3   rs11922605   MEAN    7.604    7.406    7.517
   3   rs11922605     SD   0.5967   0.4254   0.4386
   3   rs60066493   GENO      C/C      C/A      A/A
   3   rs60066493 COUNTS        0        4       36
   3   rs60066493   FREQ        0      0.1      0.9
   3   rs60066493   MEAN       NA    7.762    7.455
   3   rs60066493     SD       NA    0.501   0.4432
   3    rs4058357   GENO  TAG/TAG    TAG/T      T/T
   3    rs4058357 COUNTS        0       17       23
   3    rs4058357   FREQ        0    0.425    0.575
   3    rs4058357   MEAN       NA    7.369    7.571
   3    rs4058357     SD       NA   0.4652   0.4321
   3   rs61284032   GENO      G/G      G/A      A/A
   3   rs61284032 COUNTS        0        4       36
   3   rs61284032   FREQ        0      0.1      0.9
   3   rs61284032   MEAN       NA    7.762    7.455
   3   rs61284032     SD       NA    0.501   0.4432
   3   rs73856447   GENO      G/G      G/C      C/C
   3   rs73856447 COUNTS        0        7       33
   3   rs73856447   FREQ        0    0.175    0.825
   3   rs73856447   MEAN       NA    7.573    7.467
   3   rs73856447     SD       NA   0.4332   0.4602
   3    rs6774960   GENO      A/A      A/C      C/C
   3    rs6774960 COUNTS        3       22       15
   3    rs6774960   FREQ    0.075     0.55    0.375
   3    rs6774960   MEAN    7.377    7.465    7.537
   3    rs6774960     SD    0.598     0.46   0.4411
   3   rs34305348   GENO      C/C      C/A      A/A
   3   rs34305348 COUNTS        2       13       25
   3   rs34305348   FREQ     0.05    0.325    0.625
   3   rs34305348   MEAN    7.904    7.417    7.488
   3   rs34305348     SD   0.8314   0.4616   0.4237
   3     rs787202   GENO      T/T      T/G      G/G
   3     rs787202 COUNTS        0       10       30
   3     rs787202   FREQ        0     0.25     0.75
   3     rs787202   MEAN       NA    7.458    7.495
   3     rs787202     SD       NA   0.3969   0.4749
   3    rs4146299   GENO      T/T      T/C      C/C
   3    rs4146299 COUNTS        0        4       36
   3    rs4146299   FREQ        0      0.1      0.9
   3    rs4146299   MEAN       NA    7.551    7.478
   3    rs4146299     SD       NA    0.596   0.4434
   3   rs10934526   GENO      A/A      A/G      G/G
   3   rs10934526 COUNTS        0       17       23
   3   rs10934526   FREQ        0    0.425    0.575
   3   rs10934526   MEAN       NA    7.369    7.571
   3   rs10934526     SD       NA   0.4652   0.4321
   3    rs2319669   GENO      C/C      C/T      T/T
   3    rs2319669 COUNTS        0       17       23
   3    rs2319669   FREQ        0    0.425    0.575
   3    rs2319669   MEAN       NA    7.369    7.571
   3    rs2319669     SD       NA   0.4652   0.4321
   3   rs35424653   GENO      T/T     T/TC    TC/TC
   3   rs35424653 COUNTS        0       14       26
   3   rs35424653   FREQ        0     0.35     0.65
   3   rs35424653   MEAN       NA    7.573    7.438
   3   rs35424653     SD       NA   0.3828   0.4857
   3    rs4146300   GENO      C/C      C/T      T/T
   3    rs4146300 COUNTS        0        4       36
   3    rs4146300   FREQ        0      0.1      0.9
   3    rs4146300   MEAN       NA    7.551    7.478
   3    rs4146300     SD       NA    0.596   0.4434
   3    rs6795868   GENO      A/A      A/G      G/G
   3    rs6795868 COUNTS        3       22       15
   3    rs6795868   FREQ    0.075     0.55    0.375
   3    rs6795868   MEAN    7.377    7.465    7.537
   3    rs6795868     SD    0.598     0.46   0.4411
   3    rs5852239   GENO      G/G     G/GA    GA/GA
   3    rs5852239 COUNTS        3       22       15
   3    rs5852239   FREQ    0.075     0.55    0.375
   3    rs5852239   MEAN    7.377    7.465    7.537
   3    rs5852239     SD    0.598     0.46   0.4411
   3    rs5852240   GENO      A/A     A/AT    AT/AT
   3    rs5852240 COUNTS        2       17       21
   3    rs5852240   FREQ     0.05    0.425    0.525
   3    rs5852240   MEAN    7.641    7.398    7.541
   3    rs5852240     SD   0.5449   0.4957   0.4181
   3   rs79019771   GENO      A/A      A/C      C/C
   3   rs79019771 COUNTS        0       14       26
   3   rs79019771   FREQ        0     0.35     0.65
   3   rs79019771   MEAN       NA    7.573    7.438
   3   rs79019771     SD       NA   0.3828   0.4857
   3    rs1849933   GENO      A/A      A/G      G/G
   3    rs1849933 COUNTS        0        8       32
   3    rs1849933   FREQ        0      0.2      0.8
   3    rs1849933   MEAN       NA    7.548     7.47
   3    rs1849933     SD       NA   0.3931     0.47
   3    rs9843220   GENO      A/A      A/G      G/G
   3    rs9843220 COUNTS        3       22       15
   3    rs9843220   FREQ    0.075     0.55    0.375
   3    rs9843220   MEAN    7.377    7.465    7.537
   3    rs9843220     SD    0.598     0.46   0.4411
   3   rs73856450   GENO      T/T      T/C      C/C
   3   rs73856450 COUNTS        0        4       36
   3   rs73856450   FREQ        0      0.1      0.9
   3   rs73856450   MEAN       NA    7.762    7.455
   3   rs73856450     SD       NA    0.501   0.4432
   3    rs9848714   GENO      A/A      A/G      G/G
   3    rs9848714 COUNTS        0       17       23
   3    rs9848714   FREQ        0    0.425    0.575
   3    rs9848714   MEAN       NA    7.369    7.571
   3    rs9848714     SD       NA   0.4652   0.4321
   3   rs72954800   GENO      T/T      T/C      C/C
   3   rs72954800 COUNTS        3       15       22
   3   rs72954800   FREQ    0.075    0.375     0.55
   3   rs72954800   MEAN    7.718    7.421    7.497
   3   rs72954800     SD     0.67   0.4758   0.4182
   3    rs2943755   GENO      T/T      T/C      C/C
   3    rs2943755 COUNTS        0       11       29
   3    rs2943755   FREQ        0    0.275    0.725
   3    rs2943755   MEAN       NA    7.468    7.492
   3    rs2943755     SD       NA     0.33   0.4955
   3     rs814182   GENO      G/G      G/A      A/A
   3     rs814182 COUNTS        0       14       26
   3     rs814182   FREQ        0     0.35     0.65
   3     rs814182   MEAN       NA    7.573    7.438
   3     rs814182     SD       NA   0.3828   0.4857
   3    rs9849695   GENO      A/A      A/G      G/G
   3    rs9849695 COUNTS        0       17       23
   3    rs9849695   FREQ        0    0.425    0.575
   3    rs9849695   MEAN       NA    7.369    7.571
   3    rs9849695     SD       NA   0.4652   0.4321
   3   rs10934527   GENO      A/A      A/G      G/G
   3   rs10934527 COUNTS        0       18       22
   3   rs10934527   FREQ        0     0.45     0.55
   3   rs10934527   MEAN       NA    7.359    7.589
   3   rs10934527     SD       NA   0.4535   0.4335
   3  rs113203377   GENO      G/G G/GCCATGTTTA GCCATGTTTA/GCCATGTTTA
   3  rs113203377 COUNTS        0        4       36
   3  rs113203377   FREQ        0      0.1      0.9
   3  rs113203377   MEAN       NA    7.762    7.455
   3  rs113203377     SD       NA    0.501   0.4432
   3     rs787211   GENO      C/C      C/A      A/A
   3     rs787211 COUNTS        0       11       29
   3     rs787211   FREQ        0    0.275    0.725
   3     rs787211   MEAN       NA    7.468    7.492
   3     rs787211     SD       NA     0.33   0.4955
   3   rs13091943   GENO      A/A      A/G      G/G
   3   rs13091943 COUNTS        3       15       22
   3   rs13091943   FREQ    0.075    0.375     0.55
   3   rs13091943   MEAN    7.718    7.422    7.497
   3   rs13091943     SD     0.67   0.4755   0.4185
   3   rs13096642   GENO      A/A      A/G      G/G
   3   rs13096642 COUNTS        3       14       23
   3   rs13096642   FREQ    0.075     0.35    0.575
   3   rs13096642   MEAN    7.718    7.439    7.484
   3   rs13096642     SD     0.67   0.4888   0.4139
   3    rs2638599   GENO      T/T      T/C      C/C
   3    rs2638599 COUNTS       10       12       18
   3    rs2638599   FREQ     0.25      0.3     0.45
   3    rs2638599   MEAN    7.636    7.389    7.466
   3    rs2638599     SD   0.4077   0.4707   0.4659
   3    rs2673718   GENO      T/T      T/C      C/C
   3    rs2673718 COUNTS       10       12       18
   3    rs2673718   FREQ     0.25      0.3     0.45
   3    rs2673718   MEAN    7.636    7.389    7.466
   3    rs2673718     SD   0.4077   0.4707   0.4659
   3   rs11705881   GENO      T/T      T/C      C/C
   3   rs11705881 COUNTS        0       14       26
   3   rs11705881   FREQ        0     0.35     0.65
   3   rs11705881   MEAN       NA    7.452    7.503
   3   rs11705881     SD       NA   0.4729   0.4488
   3    rs1092743   GENO      A/A      A/G      G/G
   3    rs1092743 COUNTS        1       14       25
   3    rs1092743   FREQ    0.025     0.35    0.625
   3    rs1092743   MEAN    7.771    7.426    7.508
   3    rs1092743     SD        0    0.422   0.4791
   3    rs2971213   GENO      A/A      A/G      G/G
   3    rs2971213 COUNTS        0       18       22
   3    rs2971213   FREQ        0     0.45     0.55
   3    rs2971213   MEAN       NA    7.615     7.38
   3    rs2971213     SD       NA   0.4036   0.4705
   3   rs11706014   GENO      A/A      A/G      G/G
   3   rs11706014 COUNTS        0       13       27
   3   rs11706014   FREQ        0    0.325    0.675
   3   rs11706014   MEAN       NA    7.473    7.491
   3   rs11706014     SD       NA   0.4854   0.4445
   3   rs35964791   GENO      T/T      T/A      A/A
   3   rs35964791 COUNTS        0        4       36
   3   rs35964791   FREQ        0      0.1      0.9
   3   rs35964791   MEAN       NA    7.551    7.478
   3   rs35964791     SD       NA    0.596   0.4434
   3    rs9810674   GENO      T/T      T/C      C/C
   3    rs9810674 COUNTS        5       18       17
   3    rs9810674   FREQ    0.125     0.45    0.425
   3    rs9810674   MEAN    7.513    7.367    7.603
   3    rs9810674     SD   0.5512   0.4627   0.4049
   3    rs1085625   GENO      G/G      G/T      T/T
   3    rs1085625 COUNTS        1       14       25
   3    rs1085625   FREQ    0.025     0.35    0.625
   3    rs1085625   MEAN    7.771    7.426    7.508
   3    rs1085625     SD        0    0.422   0.4791
   3    rs9815720   GENO      T/T      T/C      C/C
   3    rs9815720 COUNTS        5       18       17
   3    rs9815720   FREQ    0.125     0.45    0.425
   3    rs9815720   MEAN    7.513    7.367    7.603
   3    rs9815720     SD   0.5512   0.4627   0.4049
   3    rs1085624   GENO      A/A      A/G      G/G
   3    rs1085624 COUNTS        0       14       26
   3    rs1085624   FREQ        0     0.35     0.65
   3    rs1085624   MEAN       NA    7.573    7.438
   3    rs1085624     SD       NA   0.3828   0.4857
   3    rs1085623   GENO      G/G      G/A      A/A
   3    rs1085623 COUNTS       11       14       15
   3    rs1085623   FREQ    0.275     0.35    0.375
   3    rs1085623   MEAN    7.565    7.513    7.402
   3    rs1085623     SD   0.4538   0.4649   0.4562
   3    rs1085622   GENO      T/T      T/C      C/C
   3    rs1085622 COUNTS        0       18       22
   3    rs1085622   FREQ        0     0.45     0.55
   3    rs1085622   MEAN       NA    7.615     7.38
   3    rs1085622     SD       NA   0.4036   0.4705
   3    rs2101657   GENO      A/A      A/G      G/G
   3    rs2101657 COUNTS        0       14       26
   3    rs2101657   FREQ        0     0.35     0.65
   3    rs2101657   MEAN       NA    7.452    7.503
   3    rs2101657     SD       NA   0.4729   0.4488
   3    rs1085621   GENO      G/G      G/A      A/A
   3    rs1085621 COUNTS       11       14       15
   3    rs1085621   FREQ    0.275     0.35    0.375
   3    rs1085621   MEAN    7.565    7.513    7.402
   3    rs1085621     SD   0.4538   0.4649   0.4562
   3    rs1085620   GENO      A/A      A/G      G/G
   3    rs1085620 COUNTS        0       18       22
   3    rs1085620   FREQ        0     0.45     0.55
   3    rs1085620   MEAN       NA    7.615     7.38
   3    rs1085620     SD       NA   0.4036   0.4705
   3    rs1085619   GENO      G/G      G/A      A/A
   3    rs1085619 COUNTS       11       14       15
   3    rs1085619   FREQ    0.275     0.35    0.375
   3    rs1085619   MEAN    7.565    7.513    7.402
   3    rs1085619     SD   0.4538   0.4649   0.4562
   3  rs147179008   GENO      A/A      A/G      G/G
   3  rs147179008 COUNTS        0       14       26
   3  rs147179008   FREQ        0     0.35     0.65
   3  rs147179008   MEAN       NA    7.452    7.503
   3  rs147179008     SD       NA   0.4729   0.4488
   3  rs116647592   GENO      T/T      T/C      C/C
   3  rs116647592 COUNTS        0       14       26
   3  rs116647592   FREQ        0     0.35     0.65
   3  rs116647592   MEAN       NA    7.452    7.503
   3  rs116647592     SD       NA   0.4729   0.4488
   3   rs28781320   GENO      T/T      T/A      A/A
   3   rs28781320 COUNTS        0        4       36
   3   rs28781320   FREQ        0      0.1      0.9
   3   rs28781320   MEAN       NA    7.033    7.536
   3   rs28781320     SD       NA   0.1198   0.4477
   3  rs113662578   GENO      A/A      A/G      G/G
   3  rs113662578 COUNTS        0        7       33
   3  rs113662578   FREQ        0    0.175    0.825
   3  rs113662578   MEAN       NA    7.846    7.409
   3  rs113662578     SD       NA   0.4225   0.4256
   3  rs112378529   GENO      T/T      T/C      C/C
   3  rs112378529 COUNTS        0        7       33
   3  rs112378529   FREQ        0    0.175    0.825
   3  rs112378529   MEAN       NA    7.846    7.409
   3  rs112378529     SD       NA   0.4225   0.4256
   3    rs2874052   GENO      C/C      C/A      A/A
   3    rs2874052 COUNTS        0       13       27
   3    rs2874052   FREQ        0    0.325    0.675
   3    rs2874052   MEAN       NA    7.473    7.491
   3    rs2874052     SD       NA   0.4854   0.4445
   3    rs2319667   GENO      T/T      T/C      C/C
   3    rs2319667 COUNTS        0       14       26
   3    rs2319667   FREQ        0     0.35     0.65
   3    rs2319667   MEAN       NA    7.452    7.503
   3    rs2319667     SD       NA   0.4729   0.4488
   3   rs55668561   GENO      T/T      T/C      C/C
   3   rs55668561 COUNTS        0       14       26
   3   rs55668561   FREQ        0     0.35     0.65
   3   rs55668561   MEAN       NA    7.452    7.503
   3   rs55668561     SD       NA   0.4729   0.4488
   3   rs28838888   GENO      T/T      T/C      C/C
   3   rs28838888 COUNTS        5       19       16
   3   rs28838888   FREQ    0.125    0.475      0.4
   3   rs28838888   MEAN    7.513    7.382      7.6
   3   rs28838888     SD   0.5512   0.4543    0.418
   3   rs11711504   GENO      A/A      A/G      G/G
   3   rs11711504 COUNTS        0       13       27
   3   rs11711504   FREQ        0    0.325    0.675
   3   rs11711504   MEAN       NA    7.473    7.491
   3   rs11711504     SD       NA   0.4854   0.4445
   3    rs2943756   GENO      T/T      T/C      C/C
   3    rs2943756 COUNTS        0       17       23
   3    rs2943756   FREQ        0    0.425    0.575
   3    rs2943756   MEAN       NA    7.613    7.391
   3    rs2943756     SD       NA    0.416   0.4631
   3  rs150438062   GENO      G/G      G/C      C/C
   3  rs150438062 COUNTS        1        8       31
   3  rs150438062   FREQ    0.025      0.2    0.775
   3  rs150438062   MEAN    8.492    7.469    7.457
   3  rs150438062     SD        0   0.5608   0.3969
   3   rs10460827   GENO      G/G      G/A      A/A
   3   rs10460827 COUNTS        0       14       26
   3   rs10460827   FREQ        0     0.35     0.65
   3   rs10460827   MEAN       NA    7.452    7.503
   3   rs10460827     SD       NA   0.4729   0.4488
   3   rs72956815   GENO      A/A      A/T      T/T
   3   rs72956815 COUNTS        0       14       26
   3   rs72956815   FREQ        0     0.35     0.65
   3   rs72956815   MEAN       NA    7.452    7.503
   3   rs72956815     SD       NA   0.4729   0.4488
   3   rs75888934   GENO      G/G      G/A      A/A
   3   rs75888934 COUNTS        0        4       36
   3   rs75888934   FREQ        0      0.1      0.9
   3   rs75888934   MEAN       NA    7.403    7.495
   3   rs75888934     SD       NA   0.1996   0.4726
   3    rs7642267   GENO      G/G      G/A      A/A
   3    rs7642267 COUNTS        0        5       35
   3    rs7642267   FREQ        0    0.125    0.875
   3    rs7642267   MEAN       NA    7.339    7.506
   3    rs7642267     SD       NA   0.4339   0.4567
   3   rs10460828   GENO      T/T      T/C      C/C
   3   rs10460828 COUNTS        0       13       27
   3   rs10460828   FREQ        0    0.325    0.675
   3   rs10460828   MEAN       NA    7.473    7.491
   3   rs10460828     SD       NA   0.4854   0.4445
   3    rs9823907   GENO      T/T      T/C      C/C
   3    rs9823907 COUNTS        0        5       35
   3    rs9823907   FREQ        0    0.125    0.875
   3    rs9823907   MEAN       NA    7.339    7.506
   3    rs9823907     SD       NA   0.4339   0.4567
   3    rs2673712   GENO      T/T      T/A      A/A
   3    rs2673712 COUNTS       10       15       15
   3    rs2673712   FREQ     0.25    0.375    0.375
   3    rs2673712   MEAN    7.556    7.522    7.402
   3    rs2673712     SD   0.4775   0.4493   0.4562
   3   rs77196366   GENO      A/A      A/T      T/T
   3   rs77196366 COUNTS        1        8       31
   3   rs77196366   FREQ    0.025      0.2    0.775
   3   rs77196366   MEAN    8.492    7.469    7.457
   3   rs77196366     SD        0   0.5608   0.3969
   3    rs2673713   GENO      T/T      T/C      C/C
   3    rs2673713 COUNTS        0       17       23
   3    rs2673713   FREQ        0    0.425    0.575
   3    rs2673713   MEAN       NA    7.613    7.391
   3    rs2673713     SD       NA    0.416   0.4631
   3    rs9849426   GENO      C/C      C/T      T/T
   3    rs9849426 COUNTS        5       19       16
   3    rs9849426   FREQ    0.125    0.475      0.4
   3    rs9849426   MEAN    7.513    7.382      7.6
   3    rs9849426     SD   0.5512   0.4543    0.418
   3    rs9834585   GENO      T/T      T/C      C/C
   3    rs9834585 COUNTS        4       17       19
   3    rs9834585   FREQ      0.1    0.425    0.475
   3    rs9834585   MEAN    7.589    7.356    7.579
   3    rs9834585     SD   0.6052   0.4772   0.3897
   3   rs11273560   GENO      A/A A/AGTTGCTCATGTTTT AGTTGCTCATGTTTT/AGTTGCTCATGTTTT
   3   rs11273560 COUNTS        1       14       25
   3   rs11273560   FREQ    0.025     0.35    0.625
   3   rs11273560   MEAN    7.771    7.426    7.508
   3   rs11273560     SD        0    0.422   0.4791
   3     rs796825   GENO      G/G      G/A      A/A
   3     rs796825 COUNTS        1       12       27
   3     rs796825   FREQ    0.025      0.3    0.675
   3     rs796825   MEAN    7.771    7.421    7.504
   3     rs796825     SD        0      0.4    0.483
   3     rs787203   GENO      A/A      A/G      G/G
   3     rs787203 COUNTS        3       11       26
   3     rs787203   FREQ    0.075    0.275     0.65
   3     rs787203   MEAN    7.843    7.505    7.436
   3     rs787203     SD   0.5207   0.4788   0.4327
   3   rs57302710   GENO      T/T      T/A      A/A
   3   rs57302710 COUNTS        0       23       17
   3   rs57302710   FREQ        0    0.575    0.425
   3   rs57302710   MEAN       NA    7.439    7.549
   3   rs57302710     SD       NA   0.4653   0.4391
   3   rs34782816   GENO      T/T      T/C      C/C
   3   rs34782816 COUNTS        5       17       18
   3   rs34782816   FREQ    0.125    0.425     0.45
   3   rs34782816   MEAN    7.812    7.391    7.484
   3   rs34782816     SD   0.5832   0.4736   0.3704
   3    rs9846512   GENO      G/G      G/C      C/C
   3    rs9846512 COUNTS        0        8       32
   3    rs9846512   FREQ        0      0.2      0.8
   3    rs9846512   MEAN       NA    7.262    7.541
   3    rs9846512     SD       NA   0.4393   0.4443
   3   rs35402050   GENO    CA/CA     CA/C      C/C
   3   rs35402050 COUNTS        3       24       13
   3   rs35402050   FREQ    0.075      0.6    0.325
   3   rs35402050   MEAN    7.133    7.486    7.565
   3   rs35402050     SD   0.4529   0.4478   0.4554
   3    rs1515574   GENO      T/T      T/C      C/C
   3    rs1515574 COUNTS        5       18       17
   3    rs1515574   FREQ    0.125     0.45    0.425
   3    rs1515574   MEAN    7.812    7.479    7.397
   3    rs1515574     SD   0.5832   0.4427   0.4037
   3    rs9851825   GENO      G/G      G/A      A/A
   3    rs9851825 COUNTS        3       16       21
   3    rs9851825   FREQ    0.075      0.4    0.525
   3    rs9851825   MEAN    7.352     7.47    7.516
   3    rs9851825     SD   0.1928    0.398   0.5215
   3    rs2971211   GENO      G/G      G/A      A/A
   3    rs2971211 COUNTS        3       24       13
   3    rs2971211   FREQ    0.075      0.6    0.325
   3    rs2971211   MEAN    7.133    7.486    7.565
   3    rs2971211     SD   0.4529   0.4478   0.4554
   3   rs13314898   GENO      G/G      G/A      A/A
   3   rs13314898 COUNTS        3       24       13
   3   rs13314898   FREQ    0.075      0.6    0.325
   3   rs13314898   MEAN    7.133    7.486    7.565
   3   rs13314898     SD   0.4529   0.4478   0.4554
   3   rs71800268   GENO      G/G   G/GAGA GAGA/GAGA
   3   rs71800268 COUNTS        0       13       27
   3   rs71800268   FREQ        0    0.325    0.675
   3   rs71800268   MEAN       NA    7.388    7.533
   3   rs71800268     SD       NA    0.455   0.4514
   3     rs787201   GENO      A/A      A/C      C/C
   3     rs787201 COUNTS        3       16       21
   3     rs787201   FREQ    0.075      0.4    0.525
   3     rs787201   MEAN    7.352     7.47    7.516
   3     rs787201     SD   0.1928    0.398   0.5215
   3   rs12636534   GENO      A/A      A/G      G/G
   3   rs12636534 COUNTS        4       15       21
   3   rs12636534   FREQ      0.1    0.375    0.525
   3   rs12636534   MEAN    8.014    7.457    7.405
   3   rs12636534     SD   0.4259   0.4641   0.3964
   3     rs787200   GENO      T/T      T/A      A/A
   3     rs787200 COUNTS        0       17       23
   3     rs787200   FREQ        0    0.425    0.575
   3     rs787200   MEAN       NA    7.437    7.521
   3     rs787200     SD       NA   0.4698   0.4456
   3  rs116096372   GENO      T/T      T/C      C/C
   3  rs116096372 COUNTS        0        4       36
   3  rs116096372   FREQ        0      0.1      0.9
   3  rs116096372   MEAN       NA    7.308    7.505
   3  rs116096372     SD       NA  0.07469   0.4724
   3   rs34143531   GENO      T/T      T/C      C/C
   3   rs34143531 COUNTS        5       18       17
   3   rs34143531   FREQ    0.125     0.45    0.425
   3   rs34143531   MEAN    7.812    7.479    7.397
   3   rs34143531     SD   0.5832   0.4427   0.4037
   3     rs787199   GENO      T/T      T/G      G/G
   3     rs787199 COUNTS        2       17       21
   3     rs787199   FREQ     0.05    0.425    0.525
   3     rs787199   MEAN    7.438    7.453    7.516
   3     rs787199     SD   0.1723   0.3918   0.5215
   3    rs9867399   GENO      T/T      T/C      C/C
   3    rs9867399 COUNTS        3       19       18
   3    rs9867399   FREQ    0.075    0.475     0.45
   3    rs9867399   MEAN    7.185    7.454    7.569
   3    rs9867399     SD   0.1401   0.4017   0.5207
   3    rs9829772   GENO      C/C      C/A      A/A
   3    rs9829772 COUNTS        0        8       32
   3    rs9829772   FREQ        0      0.2      0.8
   3    rs9829772   MEAN       NA    7.262    7.541
   3    rs9829772     SD       NA   0.4393   0.4443
   3   rs34577616   GENO      C/C     C/CA    CA/CA
   3   rs34577616 COUNTS        5       15       20
   3   rs34577616   FREQ    0.125    0.375      0.5
   3   rs34577616   MEAN    7.812     7.46    7.423
   3   rs34577616     SD   0.5832    0.461   0.3981
   3    rs9850143   GENO      A/A      A/G      G/G
   3    rs9850143 COUNTS        0        8       32
   3    rs9850143   FREQ        0      0.2      0.8
   3    rs9850143   MEAN       NA    7.262    7.541
   3    rs9850143     SD       NA   0.4393   0.4443
   3  rs187510115   GENO      T/T      T/C      C/C
   3  rs187510115 COUNTS        0        8       32
   3  rs187510115   FREQ        0      0.2      0.8
   3  rs187510115   MEAN       NA    7.809    7.405
   3  rs187510115     SD       NA   0.3659   0.4395
   3   rs79276063   GENO      A/A      A/G      G/G
   3   rs79276063 COUNTS        0       13       27
   3   rs79276063   FREQ        0    0.325    0.675
   3   rs79276063   MEAN       NA    7.388    7.533
   3   rs79276063     SD       NA    0.455   0.4514
   3   rs77133734   GENO      A/A      A/G      G/G
   3   rs77133734 COUNTS        0        4       36
   3   rs77133734   FREQ        0      0.1      0.9
   3   rs77133734   MEAN       NA    7.403    7.495
   3   rs77133734     SD       NA   0.1996   0.4726
   3     rs787198   GENO      T/T      T/A      A/A
   3     rs787198 COUNTS        4       21       15
   3     rs787198   FREQ      0.1    0.525    0.375
   3     rs787198   MEAN    7.188    7.507    7.535
   3     rs787198     SD    0.386   0.4349   0.4883
   3   rs72956841   GENO      A/A      A/G      G/G
   3   rs72956841 COUNTS        0        9       31
   3   rs72956841   FREQ        0    0.225    0.775
   3   rs72956841   MEAN       NA    7.632    7.443
   3   rs72956841     SD       NA    0.475    0.444
   3     rs787196   GENO      A/A      A/G      G/G
   3     rs787196 COUNTS        1       19       20
   3     rs787196   FREQ    0.025    0.475      0.5
   3     rs787196   MEAN    7.037    7.421    7.569
   3     rs787196     SD        0   0.3677   0.5189
   3   rs17281780   GENO      C/C      C/T      T/T
   3   rs17281780 COUNTS        2       18       20
   3   rs17281780   FREQ     0.05     0.45      0.5
   3   rs17281780   MEAN    7.948    7.325    7.583
   3   rs17281780     SD   0.4231   0.3927   0.4636
   3   rs76762825   GENO      T/T      T/G      G/G
   3   rs76762825 COUNTS        0        4       36
   3   rs76762825   FREQ        0      0.1      0.9
   3   rs76762825   MEAN       NA    7.519    7.482
   3   rs76762825     SD       NA   0.3465   0.4661
   3  rs542870940   GENO      C/C      C/T      T/T
   3  rs542870940 COUNTS        0        4       36
   3  rs542870940   FREQ        0      0.1      0.9
   3  rs542870940   MEAN       NA    7.475    7.487
   3  rs542870940     SD       NA   0.3832   0.4637
   3   rs12494182   GENO      A/A      A/G      G/G
   3   rs12494182 COUNTS        0        6       34
   3   rs12494182   FREQ        0     0.15     0.85
   3   rs12494182   MEAN       NA    7.505    7.482
   3   rs12494182     SD       NA   0.5209   0.4475
   3  rs574047431   GENO    AT/AT     AT/A      A/A
   3  rs574047431 COUNTS        1       18       21
   3  rs574047431   FREQ    0.025     0.45    0.525
   3  rs574047431   MEAN    7.649    7.396    7.554
   3  rs574047431     SD        0   0.4686   0.4452
   3     rs809792   GENO      A/A      A/G      G/G
   3     rs809792 COUNTS        0       19       21
   3     rs809792   FREQ        0    0.475    0.525
   3     rs809792   MEAN       NA    7.396    7.566
   3     rs809792     SD       NA   0.3772   0.5059
   3    rs6771381   GENO      A/A      A/T      T/T
   3    rs6771381 COUNTS        2       18       20
   3    rs6771381   FREQ     0.05     0.45      0.5
   3    rs6771381   MEAN    7.948    7.389    7.526
   3    rs6771381     SD   0.4231   0.4561   0.4368
   3   rs55813294   GENO      G/G      G/T      T/T
   3   rs55813294 COUNTS        0        6       34
   3   rs55813294   FREQ        0     0.15     0.85
   3   rs55813294   MEAN       NA    7.505    7.482
   3   rs55813294     SD       NA   0.5209   0.4475
   3     rs787186   GENO      A/A      A/C      C/C
   3     rs787186 COUNTS        0       19       21
   3     rs787186   FREQ        0    0.475    0.525
   3     rs787186   MEAN       NA    7.396    7.566
   3     rs787186     SD       NA   0.3772   0.5059
   3  rs149454147   GENO      C/C      C/A      A/A
   3  rs149454147 COUNTS        0        6       34
   3  rs149454147   FREQ        0     0.15     0.85
   3  rs149454147   MEAN       NA    7.844    7.422
   3  rs149454147     SD       NA   0.3645   0.4402
   3     rs787188   GENO      A/A      A/G      G/G
   3     rs787188 COUNTS        0       20       20
   3     rs787188   FREQ        0      0.5      0.5
   3     rs787188   MEAN       NA    7.503    7.468
   3     rs787188     SD       NA   0.4312   0.4824
   3     rs787189   GENO      C/C      C/T      T/T
   3     rs787189 COUNTS        3       18       19
   3     rs787189   FREQ    0.075     0.45    0.475
   3     rs787189   MEAN    7.332    7.495    7.501
   3     rs787189     SD   0.7958   0.3925   0.4717
   3    rs2638591   GENO      G/G      G/C      C/C
   3    rs2638591 COUNTS        0        9       31
   3    rs2638591   FREQ        0    0.225    0.775
   3    rs2638591   MEAN       NA    7.383    7.515
   3    rs2638591     SD       NA   0.4405    0.458
   3   rs73856465   GENO      A/A      A/G      G/G
   3   rs73856465 COUNTS        0        6       34
   3   rs73856465   FREQ        0     0.15     0.85
   3   rs73856465   MEAN       NA    7.844    7.422
   3   rs73856465     SD       NA   0.3645   0.4402
   3   rs73856468   GENO      T/T      T/C      C/C
   3   rs73856468 COUNTS        1       13       26
   3   rs73856468   FREQ    0.025    0.325     0.65
   3   rs73856468   MEAN    8.247    7.381    7.508
   3   rs73856468     SD        0   0.4421   0.4421
   3     rs787190   GENO      A/A      A/G      G/G
   3     rs787190 COUNTS        0        9       31
   3     rs787190   FREQ        0    0.225    0.775
   3     rs787190   MEAN       NA    7.383    7.515
   3     rs787190     SD       NA   0.4405    0.458
   3   rs73856469   GENO      C/C      C/A      A/A
   3   rs73856469 COUNTS        0        8       32
   3   rs73856469   FREQ        0      0.2      0.8
   3   rs73856469   MEAN       NA    7.429    7.499
   3   rs73856469     SD       NA   0.4992   0.4469
   3    rs6808344   GENO      A/A      A/T      T/T
   3    rs6808344 COUNTS        2       16       22
   3    rs6808344   FREQ     0.05      0.4     0.55
   3    rs6808344   MEAN    7.641    7.434    7.509
   3    rs6808344     SD   0.5449   0.4786   0.4436
   3     rs787191   GENO      C/C      C/T      T/T
   3     rs787191 COUNTS        7       25        8
   3     rs787191   FREQ    0.175    0.625      0.2
   3     rs787191   MEAN    7.491    7.443    7.612
   3     rs787191     SD   0.5337   0.4356   0.4678
   3     rs787192   GENO      G/G      G/T      T/T
   3     rs787192 COUNTS        0        9       31
   3     rs787192   FREQ        0    0.225    0.775
   3     rs787192   MEAN       NA    7.383    7.515
   3     rs787192     SD       NA   0.4405    0.458
   3    rs4676695   GENO      C/C      C/T      T/T
   3    rs4676695 COUNTS        6       25        9
   3    rs4676695   FREQ     0.15    0.625    0.225
   3    rs4676695   MEAN    7.705    7.438    7.472
   3    rs4676695     SD   0.5142   0.4295   0.4835
   3   rs34035570   GENO      C/C     C/CG    CG/CG
   3   rs34035570 COUNTS        6       25        9
   3   rs34035570   FREQ     0.15    0.625    0.225
   3   rs34035570   MEAN    7.705    7.447    7.445
   3   rs34035570     SD   0.5142   0.4337    0.473
   3   rs72956850   GENO      A/A      A/G      G/G
   3   rs72956850 COUNTS        4       17       19
   3   rs72956850   FREQ      0.1    0.425    0.475
   3   rs72956850   MEAN     7.54    7.408    7.544
   3   rs72956850     SD   0.3404    0.467   0.4685
   3   rs72956851   GENO      T/T      T/C      C/C
   3   rs72956851 COUNTS        4       17       19
   3   rs72956851   FREQ      0.1    0.425    0.475
   3   rs72956851   MEAN     7.54    7.408    7.544
   3   rs72956851     SD   0.3404    0.467   0.4685
   3   rs72956853   GENO      G/G      G/A      A/A
   3   rs72956853 COUNTS        1       13       26
   3   rs72956853   FREQ    0.025    0.325     0.65
   3   rs72956853   MEAN    7.511    7.459    7.498
   3   rs72956853     SD        0   0.4831    0.454
   3     rs787194   GENO      T/T      T/C      C/C
   3     rs787194 COUNTS        6       25        9
   3     rs787194   FREQ     0.15    0.625    0.225
   3     rs787194   MEAN    7.705    7.447    7.445
   3     rs787194     SD   0.5142   0.4337    0.473
   3   rs57086352   GENO      T/T      T/C      C/C
   3   rs57086352 COUNTS        0        5       35
   3   rs57086352   FREQ        0    0.125    0.875
   3   rs57086352   MEAN       NA    7.588    7.471
   3   rs57086352     SD       NA   0.4491    0.457
   3  rs113913744   GENO      G/G      G/A      A/A
   3  rs113913744 COUNTS        0        4       36
   3  rs113913744   FREQ        0      0.1      0.9
   3  rs113913744   MEAN       NA    7.308    7.505
   3  rs113913744     SD       NA  0.07469   0.4724
   3   rs72956859   GENO      A/A      A/C      C/C
   3   rs72956859 COUNTS        0       11       29
   3   rs72956859   FREQ        0    0.275    0.725
   3   rs72956859   MEAN       NA    7.536    7.466
   3   rs72956859     SD       NA   0.4772   0.4493
   3    rs1085614   GENO      T/T      T/C      C/C
   3    rs1085614 COUNTS        0        9       31
   3    rs1085614   FREQ        0    0.225    0.775
   3    rs1085614   MEAN       NA    7.383    7.515
   3    rs1085614     SD       NA   0.4405    0.458
   3   rs74447656   GENO      C/C      C/T      T/T
   3   rs74447656 COUNTS        0        4       36
   3   rs74447656   FREQ        0      0.1      0.9
   3   rs74447656   MEAN       NA    7.403    7.495
   3   rs74447656     SD       NA   0.1996   0.4726
   3    rs9860337   GENO      C/C      C/A      A/A
   3    rs9860337 COUNTS        0        7       33
   3    rs9860337   FREQ        0    0.175    0.825
   3    rs9860337   MEAN       NA    7.294    7.526
   3    rs9860337     SD       NA   0.4642    0.446
   3   rs35258094   GENO    TA/TA     TA/T      T/T
   3   rs35258094 COUNTS        0        9       31
   3   rs35258094   FREQ        0    0.225    0.775
   3   rs35258094   MEAN       NA    7.383    7.515
   3   rs35258094     SD       NA   0.4405    0.458
   3   rs55885326   GENO      T/T      T/C      C/C
   3   rs55885326 COUNTS        0       11       29
   3   rs55885326   FREQ        0    0.275    0.725
   3   rs55885326   MEAN       NA    7.536    7.466
   3   rs55885326     SD       NA   0.4772   0.4493
   3   rs11719424   GENO      T/T      T/C      C/C
   3   rs11719424 COUNTS        6       22       12
   3   rs11719424   FREQ     0.15     0.55      0.3
   3   rs11719424   MEAN    7.705    7.456     7.43
   3   rs11719424     SD   0.5142   0.4393    0.452
   3   rs13075658   GENO      C/C      C/T      T/T
   3   rs13075658 COUNTS        6       24       10
   3   rs13075658   FREQ     0.15      0.6     0.25
   3   rs13075658   MEAN    7.705    7.435    7.476
   3   rs13075658     SD   0.5142   0.4384   0.4561
   3    rs1085615   GENO      A/A      A/C      C/C
   3    rs1085615 COUNTS        6       25        9
   3    rs1085615   FREQ     0.15    0.625    0.225
   3    rs1085615   MEAN    7.705    7.447    7.445
   3    rs1085615     SD   0.5142   0.4337    0.473
   3    rs1085616   GENO      A/A      A/G      G/G
   3    rs1085616 COUNTS        0        9       31
   3    rs1085616   FREQ        0    0.225    0.775
   3    rs1085616   MEAN       NA    7.383    7.515
   3    rs1085616     SD       NA   0.4405    0.458
   3   rs72956861   GENO      T/T      T/C      C/C
   3   rs72956861 COUNTS        0       11       29
   3   rs72956861   FREQ        0    0.275    0.725
   3   rs72956861   MEAN       NA    7.536    7.466
   3   rs72956861     SD       NA   0.4772   0.4493
   3  rs114601811   GENO      G/G      G/C      C/C
   3  rs114601811 COUNTS        0        4       36
   3  rs114601811   FREQ        0      0.1      0.9
   3  rs114601811   MEAN       NA    7.308    7.505
   3  rs114601811     SD       NA  0.07469   0.4724
   3  rs142774004   GENO      G/G   G/GAGA GAGA/GAGA
   3  rs142774004 COUNTS        0        9       31
   3  rs142774004   FREQ        0    0.225    0.775
   3  rs142774004   MEAN       NA    7.383    7.515
   3  rs142774004     SD       NA   0.4405    0.458
   3  rs114940204   GENO      C/C      C/T      T/T
   3  rs114940204 COUNTS        0        5       35
   3  rs114940204   FREQ        0    0.125    0.875
   3  rs114940204   MEAN       NA    7.343    7.506
   3  rs114940204     SD       NA   0.5746   0.4383
   3    rs1085617   GENO      T/T      T/C      C/C
   3    rs1085617 COUNTS        0        9       31
   3    rs1085617   FREQ        0    0.225    0.775
   3    rs1085617   MEAN       NA    7.383    7.515
   3    rs1085617     SD       NA   0.4405    0.458
   3   rs78098868   GENO      G/G      G/C      C/C
   3   rs78098868 COUNTS        0        6       34
   3   rs78098868   FREQ        0     0.15     0.85
   3   rs78098868   MEAN       NA    7.554    7.473
   3   rs78098868     SD       NA    0.432   0.4606
   3   rs58556686   GENO      C/C      C/T      T/T
   3   rs58556686 COUNTS        6       22       12
   3   rs58556686   FREQ     0.15     0.55      0.3
   3   rs58556686   MEAN    7.676    7.347    7.644
   3   rs58556686     SD   0.3869    0.445    0.439
   3    rs9847841   GENO      C/C      C/A      A/A
   3    rs9847841 COUNTS        0        7       33
   3    rs9847841   FREQ        0    0.175    0.825
   3    rs9847841   MEAN       NA    7.294    7.526
   3    rs9847841     SD       NA   0.4642    0.446
   3  rs141045107   GENO      A/A      A/G      G/G
   3  rs141045107 COUNTS        0        4       36
   3  rs141045107   FREQ        0      0.1      0.9
   3  rs141045107   MEAN       NA    7.403    7.495
   3  rs141045107     SD       NA   0.1996   0.4726
   3  rs114765672   GENO      A/A      A/G      G/G
   3  rs114765672 COUNTS        0        4       36
   3  rs114765672   FREQ        0      0.1      0.9
   3  rs114765672   MEAN       NA    7.389    7.496
   3  rs114765672     SD       NA   0.6596   0.4349
   3  rs115235940   GENO      G/G      G/A      A/A
   3  rs115235940 COUNTS        0        4       36
   3  rs115235940   FREQ        0      0.1      0.9
   3  rs115235940   MEAN       NA    7.308    7.505
   3  rs115235940     SD       NA  0.07469   0.4724
   3     rs787195   GENO      A/A      A/G      G/G
   3     rs787195 COUNTS        6       25        9
   3     rs787195   FREQ     0.15    0.625    0.225
   3     rs787195   MEAN    7.705    7.447    7.445
   3     rs787195     SD   0.5142   0.4337    0.473
   3   rs13318838   GENO      C/C      C/T      T/T
   3   rs13318838 COUNTS        0        9       31
   3   rs13318838   FREQ        0    0.225    0.775
   3   rs13318838   MEAN       NA    7.383    7.515
   3   rs13318838     SD       NA   0.4405    0.458
   3  rs113153986   GENO      A/A      A/G      G/G
   3  rs113153986 COUNTS        0        4       36
   3  rs113153986   FREQ        0      0.1      0.9
   3  rs113153986   MEAN       NA    7.308    7.505
   3  rs113153986     SD       NA  0.07469   0.4724
   3    rs6784366   GENO      C/C      C/T      T/T
   3    rs6784366 COUNTS        6       22       12
   3    rs6784366   FREQ     0.15     0.55      0.3
   3    rs6784366   MEAN    7.705    7.456     7.43
   3    rs6784366     SD   0.5142   0.4393    0.452
   3  rs536070765   GENO    TA/TA     TA/T      T/T
   3  rs536070765 COUNTS        0        4       36
   3  rs536070765   FREQ        0      0.1      0.9
   3  rs536070765   MEAN       NA    7.308    7.505
   3  rs536070765     SD       NA  0.07469   0.4724
   3   rs16831027   GENO      G/G      G/A      A/A
   3   rs16831027 COUNTS        0        4       36
   3   rs16831027   FREQ        0      0.1      0.9
   3   rs16831027   MEAN       NA    7.308    7.505
   3   rs16831027     SD       NA  0.07469   0.4724
   3    rs7632516   GENO      C/C      C/T      T/T
   3    rs7632516 COUNTS        6       22       12
   3    rs7632516   FREQ     0.15     0.55      0.3
   3    rs7632516   MEAN    7.676    7.347    7.644
   3    rs7632516     SD   0.3869    0.445    0.439
   3    rs5852241   GENO      A/A  A/ATTTC ATTTC/ATTTC
   3    rs5852241 COUNTS        6       25        9
   3    rs5852241   FREQ     0.15    0.625    0.225
   3    rs5852241   MEAN    7.705    7.447    7.445
   3    rs5852241     SD   0.5142   0.4337    0.473
   3     rs787209   GENO      C/C      C/T      T/T
   3     rs787209 COUNTS        6       25        9
   3     rs787209   FREQ     0.15    0.625    0.225
   3     rs787209   MEAN    7.705    7.447    7.445
   3     rs787209     SD   0.5142   0.4337    0.473
   3   rs73856480   GENO      G/G      G/A      A/A
   3   rs73856480 COUNTS        0        6       34
   3   rs73856480   FREQ        0     0.15     0.85
   3   rs73856480   MEAN       NA    7.505    7.482
   3   rs73856480     SD       NA   0.5209   0.4475
   3   rs77298798   GENO      G/G      G/C      C/C
   3   rs77298798 COUNTS        0        4       36
   3   rs77298798   FREQ        0      0.1      0.9
   3   rs77298798   MEAN       NA    7.308    7.505
   3   rs77298798     SD       NA  0.07469   0.4724
   3   rs72956869   GENO      A/A      A/C      C/C
   3   rs72956869 COUNTS        3       18       19
   3   rs72956869   FREQ    0.075     0.45    0.475
   3   rs72956869   MEAN    7.802    7.371    7.544
   3   rs72956869     SD   0.3914   0.4575   0.4408
   3   rs73856482   GENO      A/A      A/G      G/G
   3   rs73856482 COUNTS        0        8       32
   3   rs73856482   FREQ        0      0.2      0.8
   3   rs73856482   MEAN       NA    7.684    7.436
   3   rs73856482     SD       NA   0.4678   0.4415
   3   rs11445102   GENO      T/T     T/TA    TA/TA
   3   rs11445102 COUNTS        6       25        9
   3   rs11445102   FREQ     0.15    0.625    0.225
   3   rs11445102   MEAN    7.705    7.447    7.445
   3   rs11445102     SD   0.5142   0.4337    0.473
   3   rs35658370   GENO  CTT/CTT    CTT/C      C/C
   3   rs35658370 COUNTS        8       19       13
   3   rs35658370   FREQ      0.2    0.475    0.325
   3   rs35658370   MEAN    7.375    7.538    7.476
   3   rs35658370     SD   0.4129   0.4717    0.467
   3   rs56824035   GENO      C/C      C/T      T/T
   3   rs56824035 COUNTS        0       11       29
   3   rs56824035   FREQ        0    0.275    0.725
   3   rs56824035   MEAN       NA    7.536    7.466
   3   rs56824035     SD       NA   0.4772   0.4493
   3     rs787208   GENO      T/T      T/G      G/G
   3     rs787208 COUNTS        0        9       31
   3     rs787208   FREQ        0    0.225    0.775
   3     rs787208   MEAN       NA    7.383    7.515
   3     rs787208     SD       NA   0.4405    0.458
   3   rs16831032   GENO      A/A      A/G      G/G
   3   rs16831032 COUNTS        0        6       34
   3   rs16831032   FREQ        0     0.15     0.85
   3   rs16831032   MEAN       NA    7.505    7.482
   3   rs16831032     SD       NA   0.5209   0.4475
   3   rs11343116   GENO      T/T     T/TG    TG/TG
   3   rs11343116 COUNTS        0        9       31
   3   rs11343116   FREQ        0    0.225    0.775
   3   rs11343116   MEAN       NA    7.383    7.515
   3   rs11343116     SD       NA   0.4405    0.458
   3  rs558133547   GENO      G/G     G/GC    GC/GC
   3  rs558133547 COUNTS        0        9       31
   3  rs558133547   FREQ        0    0.225    0.775
   3  rs558133547   MEAN       NA    7.383    7.515
   3  rs558133547     SD       NA   0.4405    0.458
   3     rs787207   GENO      T/T      T/C      C/C
   3     rs787207 COUNTS        0        9       31
   3     rs787207   FREQ        0    0.225    0.775
   3     rs787207   MEAN       NA    7.383    7.515
   3     rs787207     SD       NA   0.4405    0.458
   3   rs72956871   GENO      G/G      G/A      A/A
   3   rs72956871 COUNTS        5       19       16
   3   rs72956871   FREQ    0.125    0.475      0.4
   3   rs72956871   MEAN    7.562     7.44    7.515
   3   rs72956871     SD   0.2988   0.4878   0.4652
   3  rs114769043   GENO      G/G      G/A      A/A
   3  rs114769043 COUNTS        0        5       35
   3  rs114769043   FREQ        0    0.125    0.875
   3  rs114769043   MEAN       NA    7.577    7.472
   3  rs114769043     SD       NA   0.7093   0.4168
   3   rs16831033   GENO      C/C      C/T      T/T
   3   rs16831033 COUNTS        6       21       13
   3   rs16831033   FREQ     0.15    0.525    0.325
   3   rs16831033   MEAN    7.676    7.354     7.61
   3   rs16831033     SD   0.3869   0.4549   0.4374
   3    rs6782613   GENO      C/C      C/T      T/T
   3    rs6782613 COUNTS        0        8       32
   3    rs6782613   FREQ        0      0.2      0.8
   3    rs6782613   MEAN       NA    7.331    7.524
   3    rs6782613     SD       NA   0.2506   0.4849
   3  rs116389131   GENO      G/G      G/A      A/A
   3  rs116389131 COUNTS        0        4       36
   3  rs116389131   FREQ        0      0.1      0.9
   3  rs116389131   MEAN       NA    7.308    7.505
   3  rs116389131     SD       NA  0.07469   0.4724
   3   rs10511400   GENO      T/T      T/C      C/C
   3   rs10511400 COUNTS        6       21       13
   3   rs10511400   FREQ     0.15    0.525    0.325
   3   rs10511400   MEAN    7.676    7.354     7.61
   3   rs10511400     SD   0.3869   0.4549   0.4374
   3   rs34220764   GENO      C/C     C/CG    CG/CG
   3   rs34220764 COUNTS        0       10       30
   3   rs34220764   FREQ        0     0.25     0.75
   3   rs34220764   MEAN       NA    7.365    7.525
   3   rs34220764     SD       NA    0.419   0.4622
   3   rs58174591   GENO      T/T      T/C      C/C
   3   rs58174591 COUNTS        1       11       28
   3   rs58174591   FREQ    0.025    0.275      0.7
   3   rs58174591   MEAN    7.511    7.506    7.477
   3   rs58174591     SD        0   0.4893    0.454
   3  rs138097645   GENO      T/T      T/C      C/C
   3  rs138097645 COUNTS        0        5       35
   3  rs138097645   FREQ        0    0.125    0.875
   3  rs138097645   MEAN       NA    7.577    7.472
   3  rs138097645     SD       NA   0.7093   0.4168
   3  rs115059594   GENO      C/C      C/T      T/T
   3  rs115059594 COUNTS        0        4       36
   3  rs115059594   FREQ        0      0.1      0.9
   3  rs115059594   MEAN       NA    7.308    7.505
   3  rs115059594     SD       NA  0.07469   0.4724
   3   rs11554681   GENO      C/C      C/T      T/T
   3   rs11554681 COUNTS        6       24       10
   3   rs11554681   FREQ     0.15      0.6     0.25
   3   rs11554681   MEAN    7.705    7.435    7.476
   3   rs11554681     SD   0.5142   0.4384   0.4561
   3  rs113457089   GENO      C/C      C/T      T/T
   3  rs113457089 COUNTS        0        4       36
   3  rs113457089   FREQ        0      0.1      0.9
   3  rs113457089   MEAN       NA    7.308    7.505
   3  rs113457089     SD       NA  0.07469   0.4724
   3   rs58345296   GENO      T/T  T/TTTTG TTTTG/TTTTG
   3   rs58345296 COUNTS        6       21       13
   3   rs58345296   FREQ     0.15    0.525    0.325
   3   rs58345296   MEAN    7.676    7.354     7.61
   3   rs58345296     SD   0.3869   0.4549   0.4374
   3     rs787206   GENO      T/T      T/C      C/C
   3     rs787206 COUNTS        0       10       30
   3     rs787206   FREQ        0     0.25     0.75
   3     rs787206   MEAN       NA    7.365    7.525
   3     rs787206     SD       NA    0.419   0.4622
   3  rs112676909   GENO      C/C      C/G      G/G
   3  rs112676909 COUNTS        0        4       36
   3  rs112676909   FREQ        0      0.1      0.9
   3  rs112676909   MEAN       NA    7.308    7.505
   3  rs112676909     SD       NA  0.07469   0.4724
   3   rs16831036   GENO      T/T      T/C      C/C
   3   rs16831036 COUNTS        6       21       13
   3   rs16831036   FREQ     0.15    0.525    0.325
   3   rs16831036   MEAN    7.676    7.354     7.61
   3   rs16831036     SD   0.3869   0.4549   0.4374
   3    rs6800402   GENO      C/C      C/T      T/T
   3    rs6800402 COUNTS        6       25        9
   3    rs6800402   FREQ     0.15    0.625    0.225
   3    rs6800402   MEAN    7.705    7.447    7.445
   3    rs6800402     SD   0.5142   0.4337    0.473
   3   rs61020295   GENO      A/A      A/G      G/G
   3   rs61020295 COUNTS        0        8       32
   3   rs61020295   FREQ        0      0.2      0.8
   3   rs61020295   MEAN       NA    7.429    7.499
   3   rs61020295     SD       NA   0.4992   0.4469
   3    rs2638597   GENO      G/G      G/A      A/A
   3    rs2638597 COUNTS        0       10       30
   3    rs2638597   FREQ        0     0.25     0.75
   3    rs2638597   MEAN       NA    7.365    7.525
   3    rs2638597     SD       NA    0.419   0.4622
   3    rs9850986   GENO      G/G      G/C      C/C
   3    rs9850986 COUNTS        0        5       35
   3    rs9850986   FREQ        0    0.125    0.875
   3    rs9850986   MEAN       NA    7.192    7.527
   3    rs9850986     SD       NA   0.5077   0.4353
   3    rs6803428   GENO      T/T      T/A      A/A
   3    rs6803428 COUNTS        6       21       13
   3    rs6803428   FREQ     0.15    0.525    0.325
   3    rs6803428   MEAN    7.676    7.354     7.61
   3    rs6803428     SD   0.3869   0.4549   0.4374
   3  rs553758841   GENO      G/G     G/GT    GT/GT
   3  rs553758841 COUNTS        0        4       36
   3  rs553758841   FREQ        0      0.1      0.9
   3  rs553758841   MEAN       NA    7.389    7.496
   3  rs553758841     SD       NA   0.6596   0.4349
   3   rs16831049   GENO      T/T      T/C      C/C
   3   rs16831049 COUNTS        0        4       36
   3   rs16831049   FREQ        0      0.1      0.9
   3   rs16831049   MEAN       NA    7.308    7.505
   3   rs16831049     SD       NA  0.07469   0.4724
   3    rs9856670   GENO      T/T      T/C      C/C
   3    rs9856670 COUNTS        0       10       30
   3    rs9856670   FREQ        0     0.25     0.75
   3    rs9856670   MEAN       NA    7.365    7.525
   3    rs9856670     SD       NA    0.419   0.4622
   3    rs9876547   GENO      A/A      A/T      T/T
   3    rs9876547 COUNTS        0       10       30
   3    rs9876547   FREQ        0     0.25     0.75
   3    rs9876547   MEAN       NA    7.365    7.525
   3    rs9876547     SD       NA    0.419   0.4622
   3  rs555485502   GENO    CT/CT     CT/C      C/C
   3  rs555485502 COUNTS        0       11       29
   3  rs555485502   FREQ        0    0.275    0.725
   3  rs555485502   MEAN       NA    7.536    7.466
   3  rs555485502     SD       NA   0.4772   0.4493
   3    rs6782419   GENO      A/A      A/G      G/G
   3    rs6782419 COUNTS        6       21       13
   3    rs6782419   FREQ     0.15    0.525    0.325
   3    rs6782419   MEAN    7.676    7.354     7.61
   3    rs6782419     SD   0.3869   0.4549   0.4374
   3  rs560759949   GENO    CA/CA     CA/C      C/C
   3  rs560759949 COUNTS        2       17       21
   3  rs560759949   FREQ     0.05    0.425    0.525
   3  rs560759949   MEAN    6.875    7.515     7.52
   3  rs560759949     SD   0.1033   0.4312    0.458
   3    rs2943757   GENO      G/G      G/A      A/A
   3    rs2943757 COUNTS        6       25        9
   3    rs2943757   FREQ     0.15    0.625    0.225
   3    rs2943757   MEAN    7.705    7.447    7.445
   3    rs2943757     SD   0.5142   0.4337    0.473
   3     rs787205   GENO      G/G      G/A      A/A
   3     rs787205 COUNTS        0       10       30
   3     rs787205   FREQ        0     0.25     0.75
   3     rs787205   MEAN       NA    7.365    7.525
   3     rs787205     SD       NA    0.419   0.4622
   3  rs190343305   GENO      G/G      G/T      T/T
   3  rs190343305 COUNTS        0        4       36
   3  rs190343305   FREQ        0      0.1      0.9
   3  rs190343305   MEAN       NA    7.308    7.505
   3  rs190343305     SD       NA  0.07469   0.4724
   3  rs141062687   GENO AAAATAAAT/AAAATAAAT AAAATAAAT/A      A/A
   3  rs141062687 COUNTS        6       25        9
   3  rs141062687   FREQ     0.15    0.625    0.225
   3  rs141062687   MEAN    7.705    7.447    7.445
   3  rs141062687     SD   0.5142   0.4337    0.473
   3    rs6802912   GENO      C/C      C/T      T/T
   3    rs6802912 COUNTS        0        5       35
   3    rs6802912   FREQ        0    0.125    0.875
   3    rs6802912   MEAN       NA    7.577    7.472
   3    rs6802912     SD       NA   0.7093   0.4168
   3     rs701988   GENO      G/G      G/T      T/T
   3     rs701988 COUNTS        6       25        9
   3     rs701988   FREQ     0.15    0.625    0.225
   3     rs701988   MEAN    7.705    7.447    7.445
   3     rs701988     SD   0.5142   0.4337    0.473
   3     rs923729   GENO      A/A      A/T      T/T
   3     rs923729 COUNTS        0       10       30
   3     rs923729   FREQ        0     0.25     0.75
   3     rs923729   MEAN       NA    7.365    7.525
   3     rs923729     SD       NA    0.419   0.4622
   3   rs10707185   GENO      T/T     T/TA    TA/TA
   3   rs10707185 COUNTS        2       14       24
   3   rs10707185   FREQ     0.05     0.35      0.6
   3   rs10707185   MEAN    7.879    7.425    7.488
   3   rs10707185     SD   0.5207   0.4993   0.4219
   3   rs72317043   GENO      T/T  T/TATAA TATAA/TATAA
   3   rs72317043 COUNTS        0       11       29
   3   rs72317043   FREQ        0    0.275    0.725
   3   rs72317043   MEAN       NA    7.536    7.466
   3   rs72317043     SD       NA   0.4772   0.4493
   3    rs9874631   GENO      T/T      T/C      C/C
   3    rs9874631 COUNTS        6       25        9
   3    rs9874631   FREQ     0.15    0.625    0.225
   3    rs9874631   MEAN    7.705    7.447    7.445
   3    rs9874631     SD   0.5142   0.4337    0.473
   3   rs60136263   GENO      T/T      T/C      C/C
   3   rs60136263 COUNTS        2       14       24
   3   rs60136263   FREQ     0.05     0.35      0.6
   3   rs60136263   MEAN    7.879    7.425    7.488
   3   rs60136263     SD   0.5207   0.4993   0.4219
   3   rs56384860   GENO      C/C      C/T      T/T
   3   rs56384860 COUNTS        0       11       29
   3   rs56384860   FREQ        0    0.275    0.725
   3   rs56384860   MEAN       NA    7.536    7.466
   3   rs56384860     SD       NA   0.4772   0.4493
   3    rs6764516   GENO      C/C      C/T      T/T
   3    rs6764516 COUNTS        0       10       30
   3    rs6764516   FREQ        0     0.25     0.75
   3    rs6764516   MEAN       NA    7.365    7.525
   3    rs6764516     SD       NA    0.419   0.4622
   3    rs6438577   GENO      C/C      C/T      T/T
   3    rs6438577 COUNTS        6       25        9
   3    rs6438577   FREQ     0.15    0.625    0.225
   3    rs6438577   MEAN    7.705    7.447    7.445
   3    rs6438577     SD   0.5142   0.4337    0.473
   3    rs6803206   GENO      G/G      G/T      T/T
   3    rs6803206 COUNTS        6       25        9
   3    rs6803206   FREQ     0.15    0.625    0.225
   3    rs6803206   MEAN    7.705    7.447    7.445
   3    rs6803206     SD   0.5142   0.4337    0.473
   3     rs951658   GENO      G/G      G/A      A/A
   3     rs951658 COUNTS        0       10       30
   3     rs951658   FREQ        0     0.25     0.75
   3     rs951658   MEAN       NA    7.365    7.525
   3     rs951658     SD       NA    0.419   0.4622
   3    rs9810784   GENO      A/A      A/T      T/T
   3    rs9810784 COUNTS        0       10       30
   3    rs9810784   FREQ        0     0.25     0.75
   3    rs9810784   MEAN       NA    7.365    7.525
   3    rs9810784     SD       NA    0.419   0.4622
   3    rs2319674   GENO      T/T      T/C      C/C
   3    rs2319674 COUNTS        6       25        9
   3    rs2319674   FREQ     0.15    0.625    0.225
   3    rs2319674   MEAN    7.705    7.447    7.445
   3    rs2319674     SD   0.5142   0.4337    0.473
   3  rs535042019   GENO    AT/AT     AT/A      A/A
   3  rs535042019 COUNTS        1       10       29
   3  rs535042019   FREQ    0.025     0.25    0.725
   3  rs535042019   MEAN    7.651    7.506    7.473
   3  rs535042019     SD        0   0.4289   0.4734
   3   rs34104182   GENO      C/C      C/G      G/G
   3   rs34104182 COUNTS        0       11       29
   3   rs34104182   FREQ        0    0.275    0.725
   3   rs34104182   MEAN       NA     7.44    7.503
   3   rs34104182     SD       NA   0.4262   0.4675
   3    rs6806659   GENO      C/C      C/T      T/T
   3    rs6806659 COUNTS        6       25        9
   3    rs6806659   FREQ     0.15    0.625    0.225
   3    rs6806659   MEAN    7.705    7.447    7.445
   3    rs6806659     SD   0.5142   0.4337    0.473
   3  rs115005374   GENO      T/T      T/G      G/G
   3  rs115005374 COUNTS        0        5       35
   3  rs115005374   FREQ        0    0.125    0.875
   3  rs115005374   MEAN       NA    7.577    7.472
   3  rs115005374     SD       NA   0.7093   0.4168
   3    rs2176093   GENO      A/A      A/C      C/C
   3    rs2176093 COUNTS        6       25        9
   3    rs2176093   FREQ     0.15    0.625    0.225
   3    rs2176093   MEAN    7.705    7.447    7.445
   3    rs2176093     SD   0.5142   0.4337    0.473
   3   rs28826066   GENO      T/T      T/C      C/C
   3   rs28826066 COUNTS        0       10       30
   3   rs28826066   FREQ        0     0.25     0.75
   3   rs28826066   MEAN       NA    7.365    7.525
   3   rs28826066     SD       NA    0.419   0.4622
   3    rs9849354   GENO      A/A      A/G      G/G
   3    rs9849354 COUNTS        6       25        9
   3    rs9849354   FREQ     0.15    0.625    0.225
   3    rs9849354   MEAN    7.705    7.447    7.445
   3    rs9849354     SD   0.5142   0.4337    0.473
   3   rs59766787   GENO      A/A      A/G      G/G
   3   rs59766787 COUNTS        0        9       31
   3   rs59766787   FREQ        0    0.225    0.775
   3   rs59766787   MEAN       NA    7.632    7.443
   3   rs59766787     SD       NA    0.475    0.444
   3   rs56048284   GENO      A/A      A/G      G/G
   3   rs56048284 COUNTS        0       11       29
   3   rs56048284   FREQ        0    0.275    0.725
   3   rs56048284   MEAN       NA    7.536    7.466
   3   rs56048284     SD       NA   0.4772   0.4493
   3  rs111782197   GENO      C/C      C/A      A/A
   3  rs111782197 COUNTS        0        4       36
   3  rs111782197   FREQ        0      0.1      0.9
   3  rs111782197   MEAN       NA    7.308    7.505
   3  rs111782197     SD       NA  0.07469   0.4724
   3    rs9817398   GENO      C/C      C/T      T/T
   3    rs9817398 COUNTS        6       25        9
   3    rs9817398   FREQ     0.15    0.625    0.225
   3    rs9817398   MEAN    7.705    7.447    7.445
   3    rs9817398     SD   0.5142   0.4337    0.473
   3    rs1009248   GENO      T/T      T/C      C/C
   3    rs1009248 COUNTS        0       11       29
   3    rs1009248   FREQ        0    0.275    0.725
   3    rs1009248   MEAN       NA     7.44    7.503
   3    rs1009248     SD       NA   0.4262   0.4675
   3    rs9822269   GENO      C/C      C/T      T/T
   3    rs9822269 COUNTS        6       25        9
   3    rs9822269   FREQ     0.15    0.625    0.225
   3    rs9822269   MEAN    7.705    7.447    7.445
   3    rs9822269     SD   0.5142   0.4337    0.473
   3    rs9822759   GENO      A/A      A/G      G/G
   3    rs9822759 COUNTS        0       10       30
   3    rs9822759   FREQ        0     0.25     0.75
   3    rs9822759   MEAN       NA    7.365    7.525
   3    rs9822759     SD       NA    0.419   0.4622
   3    rs9822636   GENO      T/T      T/C      C/C
   3    rs9822636 COUNTS        0       10       30
   3    rs9822636   FREQ        0     0.25     0.75
   3    rs9822636   MEAN       NA    7.365    7.525
   3    rs9822636     SD       NA    0.419   0.4622
   3    rs9822672   GENO      C/C      C/T      T/T
   3    rs9822672 COUNTS        6       25        9
   3    rs9822672   FREQ     0.15    0.625    0.225
   3    rs9822672   MEAN    7.705    7.447    7.445
   3    rs9822672     SD   0.5142   0.4337    0.473
   3  rs113060460   GENO      A/A     A/AC    AC/AC
   3  rs113060460 COUNTS        0       11       29
   3  rs113060460   FREQ        0    0.275    0.725
   3  rs113060460   MEAN       NA     7.44    7.503
   3  rs113060460     SD       NA   0.4262   0.4675
   3    rs6808913   GENO      G/G      G/C      C/C
   3    rs6808913 COUNTS        0       10       30
   3    rs6808913   FREQ        0     0.25     0.75
   3    rs6808913   MEAN       NA    7.365    7.525
   3    rs6808913     SD       NA    0.419   0.4622
   3   rs60814807   GENO      C/C      C/A      A/A
   3   rs60814807 COUNTS        0       11       29
   3   rs60814807   FREQ        0    0.275    0.725
   3   rs60814807   MEAN       NA    7.536    7.466
   3   rs60814807     SD       NA   0.4772   0.4493
   3  rs115406405   GENO      A/A      A/G      G/G
   3  rs115406405 COUNTS        0        4       36
   3  rs115406405   FREQ        0      0.1      0.9
   3  rs115406405   MEAN       NA    7.308    7.505
   3  rs115406405     SD       NA  0.07469   0.4724
   3   rs11928731   GENO      T/T      T/C      C/C
   3   rs11928731 COUNTS        0       10       30
   3   rs11928731   FREQ        0     0.25     0.75
   3   rs11928731   MEAN       NA    7.365    7.525
   3   rs11928731     SD       NA    0.419   0.4622
   3   rs28535957   GENO      G/G      G/C      C/C
   3   rs28535957 COUNTS        0       10       30
   3   rs28535957   FREQ        0     0.25     0.75
   3   rs28535957   MEAN       NA    7.365    7.525
   3   rs28535957     SD       NA    0.419   0.4622
   3   rs13327125   GENO      A/A      A/C      C/C
   3   rs13327125 COUNTS        0       10       30
   3   rs13327125   FREQ        0     0.25     0.75
   3   rs13327125   MEAN       NA    7.365    7.525
   3   rs13327125     SD       NA    0.419   0.4622
   3    rs6764372   GENO      T/T      T/C      C/C
   3    rs6764372 COUNTS        2       14       24
   3    rs6764372   FREQ     0.05     0.35      0.6
   3    rs6764372   MEAN    7.879    7.425    7.488
   3    rs6764372     SD   0.5207   0.4993   0.4219
   3   rs11914405   GENO      A/A      A/G      G/G
   3   rs11914405 COUNTS        0       10       30
   3   rs11914405   FREQ        0     0.25     0.75
   3   rs11914405   MEAN       NA    7.365    7.525
   3   rs11914405     SD       NA    0.419   0.4622
   3    rs6767308   GENO      T/T      T/C      C/C
   3    rs6767308 COUNTS        0       10       30
   3    rs6767308   FREQ        0     0.25     0.75
   3    rs6767308   MEAN       NA    7.365    7.525
   3    rs6767308     SD       NA    0.419   0.4622
   3    rs6791815   GENO      G/G      G/A      A/A
   3    rs6791815 COUNTS        6       21       13
   3    rs6791815   FREQ     0.15    0.525    0.325
   3    rs6791815   MEAN    7.676    7.354     7.61
   3    rs6791815     SD   0.3869   0.4549   0.4374
   3   rs12485446   GENO      T/T      T/C      C/C
   3   rs12485446 COUNTS        0        4       36
   3   rs12485446   FREQ        0      0.1      0.9
   3   rs12485446   MEAN       NA    7.115    7.527
   3   rs12485446     SD       NA   0.3068   0.4496
   3   rs72956897   GENO      C/C      C/G      G/G
   3   rs72956897 COUNTS        0       11       29
   3   rs72956897   FREQ        0    0.275    0.725
   3   rs72956897   MEAN       NA    7.536    7.466
   3   rs72956897     SD       NA   0.4772   0.4493
   3    rs6770482   GENO      G/G      G/C      C/C
   3    rs6770482 COUNTS        6       21       13
   3    rs6770482   FREQ     0.15    0.525    0.325
   3    rs6770482   MEAN    7.676    7.354     7.61
   3    rs6770482     SD   0.3869   0.4549   0.4374
   3   rs10048964   GENO      C/C      C/G      G/G
   3   rs10048964 COUNTS        0       10       30
   3   rs10048964   FREQ        0     0.25     0.75
   3   rs10048964   MEAN       NA    7.365    7.525
   3   rs10048964     SD       NA    0.419   0.4622
   3   rs13318758   GENO      C/C      C/T      T/T
   3   rs13318758 COUNTS        0       10       30
   3   rs13318758   FREQ        0     0.25     0.75
   3   rs13318758   MEAN       NA    7.365    7.525
   3   rs13318758     SD       NA    0.419   0.4622
   3   rs77775034   GENO      A/A      A/G      G/G
   3   rs77775034 COUNTS        0        7       33
   3   rs77775034   FREQ        0    0.175    0.825
   3   rs77775034   MEAN       NA    7.294    7.526
   3   rs77775034     SD       NA   0.4642    0.446
   3  rs112318008   GENO      T/T      T/A      A/A
   3  rs112318008 COUNTS        0        4       36
   3  rs112318008   FREQ        0      0.1      0.9
   3  rs112318008   MEAN       NA    7.308    7.505
   3  rs112318008     SD       NA  0.07469   0.4724
   3    rs6777979   GENO      T/T      T/C      C/C
   3    rs6777979 COUNTS        0       10       30
   3    rs6777979   FREQ        0     0.25     0.75
   3    rs6777979   MEAN       NA    7.365    7.525
   3    rs6777979     SD       NA    0.419   0.4622
   3   rs56191134   GENO      G/G      G/C      C/C
   3   rs56191134 COUNTS        6       24       10
   3   rs56191134   FREQ     0.15      0.6     0.25
   3   rs56191134   MEAN    7.705    7.435    7.476
   3   rs56191134     SD   0.5142   0.4384   0.4561
   3    rs1515576   GENO      G/G      G/T      T/T
   3    rs1515576 COUNTS        1        9       30
   3    rs1515576   FREQ    0.025    0.225     0.75
   3    rs1515576   MEAN    7.748    7.323    7.525
   3    rs1515576     SD        0   0.4209   0.4622
   3    rs7622363   GENO      T/T      T/C      C/C
   3    rs7622363 COUNTS        1        9       30
   3    rs7622363   FREQ    0.025    0.225     0.75
   3    rs7622363   MEAN    7.748    7.323    7.525
   3    rs7622363     SD        0   0.4209   0.4622
   3   rs77301043   GENO      T/T      T/A      A/A
   3   rs77301043 COUNTS        0        5       35
   3   rs77301043   FREQ        0    0.125    0.875
   3   rs77301043   MEAN       NA    7.343    7.506
   3   rs77301043     SD       NA   0.5746   0.4383
   3    rs9836095   GENO      A/A      A/G      G/G
   3    rs9836095 COUNTS        0        7       33
   3    rs9836095   FREQ        0    0.175    0.825
   3    rs9836095   MEAN       NA    7.294    7.526
   3    rs9836095     SD       NA   0.4642    0.446
   3  rs147778109   GENO      A/A A/ATATAT ATATAT/ATATAT
   3  rs147778109 COUNTS        0        4       36
   3  rs147778109   FREQ        0      0.1      0.9
   3  rs147778109   MEAN       NA    7.308    7.505
   3  rs147778109     SD       NA  0.07469   0.4724
   3  rs115452362   GENO      T/T      T/C      C/C
   3  rs115452362 COUNTS        0        4       36
   3  rs115452362   FREQ        0      0.1      0.9
   3  rs115452362   MEAN       NA    7.308    7.505
   3  rs115452362     SD       NA  0.07469   0.4724
   3   rs55640624   GENO      G/G      G/A      A/A
   3   rs55640624 COUNTS        0       11       29
   3   rs55640624   FREQ        0    0.275    0.725
   3   rs55640624   MEAN       NA    7.536    7.466
   3   rs55640624     SD       NA   0.4772   0.4493
   3   rs59522791   GENO      A/A      A/G      G/G
   3   rs59522791 COUNTS        0       11       29
   3   rs59522791   FREQ        0    0.275    0.725
   3   rs59522791   MEAN       NA    7.536    7.466
   3   rs59522791     SD       NA   0.4772   0.4493
   3    rs1515575   GENO      G/G      G/A      A/A
   3    rs1515575 COUNTS        6       24       10
   3    rs1515575   FREQ     0.15      0.6     0.25
   3    rs1515575   MEAN    7.705    7.435    7.476
   3    rs1515575     SD   0.5142   0.4384   0.4561
   3    rs1625178   GENO      C/C      C/T      T/T
   3    rs1625178 COUNTS        0       10       30
   3    rs1625178   FREQ        0     0.25     0.75
   3    rs1625178   MEAN       NA    7.365    7.525
   3    rs1625178     SD       NA    0.419   0.4622
   3   rs13075278   GENO      G/G      G/A      A/A
   3   rs13075278 COUNTS        6       24       10
   3   rs13075278   FREQ     0.15      0.6     0.25
   3   rs13075278   MEAN    7.705    7.435    7.476
   3   rs13075278     SD   0.5142   0.4384   0.4561
   3   rs61160321   GENO      G/G      G/A      A/A
   3   rs61160321 COUNTS        0       11       29
   3   rs61160321   FREQ        0    0.275    0.725
   3   rs61160321   MEAN       NA    7.536    7.466
   3   rs61160321     SD       NA   0.4772   0.4493
   3    rs5852244   GENO      A/A     A/AC    AC/AC
   3    rs5852244 COUNTS        6       24       10
   3    rs5852244   FREQ     0.15      0.6     0.25
   3    rs5852244   MEAN    7.705    7.435    7.476
   3    rs5852244     SD   0.5142   0.4384   0.4561
   3   rs59779647   GENO      G/G      G/A      A/A
   3   rs59779647 COUNTS        0       11       29
   3   rs59779647   FREQ        0    0.275    0.725
   3   rs59779647   MEAN       NA    7.536    7.466
   3   rs59779647     SD       NA   0.4772   0.4493
   3   rs75099270   GENO      A/A      A/C      C/C
   3   rs75099270 COUNTS        0        4       36
   3   rs75099270   FREQ        0      0.1      0.9
   3   rs75099270   MEAN       NA    7.115    7.527
   3   rs75099270     SD       NA   0.3068   0.4496
   3  rs140096128   GENO      T/T      T/C      C/C
   3  rs140096128 COUNTS        0        7       33
   3  rs140096128   FREQ        0    0.175    0.825
   3  rs140096128   MEAN       NA    7.511     7.48
   3  rs140096128     SD       NA   0.5978   0.4264
   3  rs111812851   GENO      C/C      C/G      G/G
   3  rs111812851 COUNTS        0        4       36
   3  rs111812851   FREQ        0      0.1      0.9
   3  rs111812851   MEAN       NA    7.308    7.505
   3  rs111812851     SD       NA  0.07469   0.4724
   3   rs79839362   GENO      A/A      A/T      T/T
   3   rs79839362 COUNTS        0        4       36
   3   rs79839362   FREQ        0      0.1      0.9
   3   rs79839362   MEAN       NA    7.115    7.527
   3   rs79839362     SD       NA   0.3068   0.4496
   3  rs116317663   GENO      G/G      G/A      A/A
   3  rs116317663 COUNTS        0        4       36
   3  rs116317663   FREQ        0      0.1      0.9
   3  rs116317663   MEAN       NA    7.308    7.505
   3  rs116317663     SD       NA  0.07469   0.4724
   3  rs538540410   GENO    GA/GA     GA/G      G/G
   3  rs538540410 COUNTS        1       11       28
   3  rs538540410   FREQ    0.025    0.275      0.7
   3  rs538540410   MEAN    7.748    7.327    7.538
   3  rs538540410     SD        0   0.3838   0.4742
   3  rs139257696   GENO      T/T      T/C      C/C
   3  rs139257696 COUNTS        0       11       29
   3  rs139257696   FREQ        0    0.275    0.725
   3  rs139257696   MEAN       NA    7.536    7.466
   3  rs139257696     SD       NA   0.4772   0.4493
   3  rs143167018   GENO      T/T      T/C      C/C
   3  rs143167018 COUNTS        2       14       24
   3  rs143167018   FREQ     0.05     0.35      0.6
   3  rs143167018   MEAN    7.879    7.425    7.488
   3  rs143167018     SD   0.5207   0.4993   0.4219
   3    rs6787089   GENO      G/G      G/C      C/C
   3    rs6787089 COUNTS        1        9       30
   3    rs6787089   FREQ    0.025    0.225     0.75
   3    rs6787089   MEAN    7.748    7.323    7.525
   3    rs6787089     SD        0   0.4209   0.4622
   3    rs6787618   GENO      A/A      A/G      G/G
   3    rs6787618 COUNTS        6       24       10
   3    rs6787618   FREQ     0.15      0.6     0.25
   3    rs6787618   MEAN    7.705    7.435    7.476
   3    rs6787618     SD   0.5142   0.4384   0.4561
   3   rs13100050   GENO      A/A      A/G      G/G
   3   rs13100050 COUNTS        6       24       10
   3   rs13100050   FREQ     0.15      0.6     0.25
   3   rs13100050   MEAN    7.705    7.435    7.476
   3   rs13100050     SD   0.5142   0.4384   0.4561
   3  rs111371079   GENO      C/C   C/CCTT CCTT/CCTT
   3  rs111371079 COUNTS        0       11       29
   3  rs111371079   FREQ        0    0.275    0.725
   3  rs111371079   MEAN       NA     7.44    7.503
   3  rs111371079     SD       NA   0.4262   0.4675
   3   rs12495760   GENO      C/C      C/T      T/T
   3   rs12495760 COUNTS        0       11       29
   3   rs12495760   FREQ        0    0.275    0.725
   3   rs12495760   MEAN       NA     7.44    7.503
   3   rs12495760     SD       NA   0.4262   0.4675
   3   rs16831061   GENO      T/T      T/C      C/C
   3   rs16831061 COUNTS        0        5       35
   3   rs16831061   FREQ        0    0.125    0.875
   3   rs16831061   MEAN       NA    7.343    7.506
   3   rs16831061     SD       NA   0.5746   0.4383
   3   rs73855206   GENO      T/T      T/G      G/G
   3   rs73855206 COUNTS        2       14       24
   3   rs73855206   FREQ     0.05     0.35      0.6
   3   rs73855206   MEAN    7.879    7.425    7.488
   3   rs73855206     SD   0.5207   0.4993   0.4219
   3    rs3914498   GENO      T/T      T/C      C/C
   3    rs3914498 COUNTS        6       24       10
   3    rs3914498   FREQ     0.15      0.6     0.25
   3    rs3914498   MEAN    7.705    7.435    7.476
   3    rs3914498     SD   0.5142   0.4384   0.4561
   3   rs12638445   GENO      T/T      T/G      G/G
   3   rs12638445 COUNTS        1        9       30
   3   rs12638445   FREQ    0.025    0.225     0.75
   3   rs12638445   MEAN    7.748    7.323    7.525
   3   rs12638445     SD        0   0.4209   0.4622
   3    rs1147680   GENO      A/A      A/G      G/G
   3    rs1147680 COUNTS        1        9       30
   3    rs1147680   FREQ    0.025    0.225     0.75
   3    rs1147680   MEAN    7.748    7.323    7.525
   3    rs1147680     SD        0   0.4209   0.4622
   3    rs1147681   GENO      C/C      C/T      T/T
   3    rs1147681 COUNTS        0       10       30
   3    rs1147681   FREQ        0     0.25     0.75
   3    rs1147681   MEAN       NA    7.365    7.525
   3    rs1147681     SD       NA    0.419   0.4622
   3  rs146340990   GENO      G/G  G/GGTGT GGTGT/GGTGT
   3  rs146340990 COUNTS        0       10       30
   3  rs146340990   FREQ        0     0.25     0.75
   3  rs146340990   MEAN       NA    7.365    7.525
   3  rs146340990     SD       NA    0.419   0.4622
   3    rs2030413   GENO      A/A      A/G      G/G
   3    rs2030413 COUNTS        8       23        9
   3    rs2030413   FREQ      0.2    0.575    0.225
   3    rs2030413   MEAN    7.623    7.449    7.456
   3    rs2030413     SD   0.4634   0.4491   0.4794
   3   rs11717787   GENO      G/G      G/A      A/A
   3   rs11717787 COUNTS        3        7       30
   3   rs11717787   FREQ    0.075    0.175     0.75
   3   rs11717787   MEAN    7.166    7.451    7.525
   3   rs11717787     SD   0.5092   0.3853   0.4622
   3  rs114211109   GENO      G/G      G/C      C/C
   3  rs114211109 COUNTS        0        4       36
   3  rs114211109   FREQ        0      0.1      0.9
   3  rs114211109   MEAN       NA    7.115    7.527
   3  rs114211109     SD       NA   0.3068   0.4496
   3  rs112768024   GENO      A/A      A/G      G/G
   3  rs112768024 COUNTS        0        4       36
   3  rs112768024   FREQ        0      0.1      0.9
   3  rs112768024   MEAN       NA    7.308    7.505
   3  rs112768024     SD       NA  0.07469   0.4724
   3   rs72958712   GENO      G/G      G/A      A/A
   3   rs72958712 COUNTS        0       10       30
   3   rs72958712   FREQ        0     0.25     0.75
   3   rs72958712   MEAN       NA    7.694    7.416
   3   rs72958712     SD       NA   0.4892   0.4248
   3   rs11718087   GENO      T/T      T/C      C/C
   3   rs11718087 COUNTS        6       25        9
   3   rs11718087   FREQ     0.15    0.625    0.225
   3   rs11718087   MEAN    7.479    7.445    7.603
   3   rs11718087     SD   0.4923    0.459   0.4378
   3  rs115073416   GENO      C/C      C/T      T/T
   3  rs115073416 COUNTS        0        4       36
   3  rs115073416   FREQ        0      0.1      0.9
   3  rs115073416   MEAN       NA    7.308    7.505
   3  rs115073416     SD       NA  0.07469   0.4724
   3   rs72958714   GENO      T/T      T/C      C/C
   3   rs72958714 COUNTS        0       10       30
   3   rs72958714   FREQ        0     0.25     0.75
   3   rs72958714   MEAN       NA    7.694    7.416
   3   rs72958714     SD       NA   0.4892   0.4248
   3    rs1147688   GENO      A/A      A/G      G/G
   3    rs1147688 COUNTS        1        9       30
   3    rs1147688   FREQ    0.025    0.225     0.75
   3    rs1147688   MEAN    6.802    7.428    7.525
   3    rs1147688     SD        0   0.3916   0.4622
   3   rs73855212   GENO      A/A      A/C      C/C
   3   rs73855212 COUNTS        0        7       33
   3   rs73855212   FREQ        0    0.175    0.825
   3   rs73855212   MEAN       NA    7.439    7.495
   3   rs73855212     SD       NA   0.3393   0.4763
   3    rs1147689   GENO      A/A      A/G      G/G
   3    rs1147689 COUNTS        1        9       30
   3    rs1147689   FREQ    0.025    0.225     0.75
   3    rs1147689   MEAN    6.802    7.428    7.525
   3    rs1147689     SD        0   0.3916   0.4622
   3   rs16831067   GENO      A/A      A/T      T/T
   3   rs16831067 COUNTS        7       24        9
   3   rs16831067   FREQ    0.175      0.6    0.225
   3   rs16831067   MEAN    7.491     7.44    7.603
   3   rs16831067     SD   0.4504   0.4683   0.4378
   3    rs1147690   GENO      G/G      G/A      A/A
   3    rs1147690 COUNTS        1        9       30
   3    rs1147690   FREQ    0.025    0.225     0.75
   3    rs1147690   MEAN    6.802    7.428    7.525
   3    rs1147690     SD        0   0.3916   0.4622
   3    rs4676697   GENO      T/T      T/C      C/C
   3    rs4676697 COUNTS        6       24       10
   3    rs4676697   FREQ     0.15      0.6     0.25
   3    rs4676697   MEAN    7.705    7.435    7.476
   3    rs4676697     SD   0.5142   0.4384   0.4561
   3   rs16831072   GENO      T/T      T/C      C/C
   3   rs16831072 COUNTS        0        4       36
   3   rs16831072   FREQ        0      0.1      0.9
   3   rs16831072   MEAN       NA    7.308    7.505
   3   rs16831072     SD       NA  0.07469   0.4724
   3   rs63463466   GENO      G/G     G/GA    GA/GA
   3   rs63463466 COUNTS        1       10       29
   3   rs63463466   FREQ    0.025     0.25    0.725
   3   rs63463466   MEAN    6.802    7.419    7.532
   3   rs63463466     SD        0   0.3703   0.4691
   3   rs16831074   GENO      T/T      T/C      C/C
   3   rs16831074 COUNTS        0       14       26
   3   rs16831074   FREQ        0     0.35     0.65
   3   rs16831074   MEAN       NA    7.529    7.462
   3   rs16831074     SD       NA    0.511   0.4258
   3   rs79894520   GENO      A/A     A/AG    AG/AG
   3   rs79894520 COUNTS        0        7       33
   3   rs79894520   FREQ        0    0.175    0.825
   3   rs79894520   MEAN       NA    7.439    7.495
   3   rs79894520     SD       NA   0.3393   0.4763
   3    rs1606871   GENO      T/T      T/C      C/C
   3    rs1606871 COUNTS        6       25        9
   3    rs1606871   FREQ     0.15    0.625    0.225
   3    rs1606871   MEAN    7.479    7.445    7.603
   3    rs1606871     SD   0.4923    0.459   0.4378
   3   rs73855215   GENO      G/G      G/T      T/T
   3   rs73855215 COUNTS        0        7       33
   3   rs73855215   FREQ        0    0.175    0.825
   3   rs73855215   MEAN       NA    7.439    7.495
   3   rs73855215     SD       NA   0.3393   0.4763
   3   rs35035255   GENO    CT/CT     CT/C      C/C
   3   rs35035255 COUNTS        7       25        8
   3   rs35035255   FREQ    0.175    0.625      0.2
   3   rs35035255   MEAN    7.568    7.463    7.485
   3   rs35035255     SD   0.5933    0.405   0.5153
   3   rs12497721   GENO      T/T      T/C      C/C
   3   rs12497721 COUNTS        0        4       36
   3   rs12497721   FREQ        0      0.1      0.9
   3   rs12497721   MEAN       NA    7.115    7.527
   3   rs12497721     SD       NA   0.3068   0.4496
   3  rs570067651   GENO      A/A      A/G      G/G
   3  rs570067651 COUNTS        0        4       36
   3  rs570067651   FREQ        0      0.1      0.9
   3  rs570067651   MEAN       NA    7.308    7.505
   3  rs570067651     SD       NA  0.07469   0.4724
   3  rs556257523   GENO      G/G      G/T      T/T
   3  rs556257523 COUNTS        0        7       33
   3  rs556257523   FREQ        0    0.175    0.825
   3  rs556257523   MEAN       NA    7.439    7.495
   3  rs556257523     SD       NA   0.3393   0.4763
   3  rs142761241   GENO      C/C      C/T      T/T
   3  rs142761241 COUNTS        6       25        9
   3  rs142761241   FREQ     0.15    0.625    0.225
   3  rs142761241   MEAN    7.479    7.445    7.603
   3  rs142761241     SD   0.4923    0.459   0.4378
   3  rs199978028   GENO      G/G      G/A      A/A
   3  rs199978028 COUNTS        6       25        9
   3  rs199978028   FREQ     0.15    0.625    0.225
   3  rs199978028   MEAN    7.479    7.445    7.603
   3  rs199978028     SD   0.4923    0.459   0.4378
   3  rs148403956   GENO      G/G      G/A      A/A
   3  rs148403956 COUNTS        6       25        9
   3  rs148403956   FREQ     0.15    0.625    0.225
   3  rs148403956   MEAN    7.479    7.445    7.603
   3  rs148403956     SD   0.4923    0.459   0.4378
   3  rs111525538   GENO      C/C      C/G      G/G
   3  rs111525538 COUNTS        3       25       12
   3  rs111525538   FREQ    0.075    0.625      0.3
   3  rs111525538   MEAN     7.52    7.418    7.618
   3  rs111525538     SD   0.7228   0.4276   0.4478
   3  rs371598772   GENO      G/G      G/A      A/A
   3  rs371598772 COUNTS        0       10       30
   3  rs371598772   FREQ        0     0.25     0.75
   3  rs371598772   MEAN       NA    7.694    7.416
   3  rs371598772     SD       NA   0.4892   0.4248
   3  rs188773446   GENO      A/A      A/T      T/T
   3  rs188773446 COUNTS        0        7       33
   3  rs188773446   FREQ        0    0.175    0.825
   3  rs188773446   MEAN       NA    7.439    7.495
   3  rs188773446     SD       NA   0.3393   0.4763
   3  rs542999874   GENO      T/T      T/C      C/C
   3  rs542999874 COUNTS        0        4       36
   3  rs542999874   FREQ        0      0.1      0.9
   3  rs542999874   MEAN       NA    7.308    7.505
   3  rs542999874     SD       NA  0.07469   0.4724
   3   rs36000147   GENO    CT/CT     CT/C      C/C
   3   rs36000147 COUNTS        0        5       35
   3   rs36000147   FREQ        0    0.125    0.875
   3   rs36000147   MEAN       NA    7.512    7.482
   3   rs36000147     SD       NA   0.4613   0.4574
   3   rs11713799   GENO      A/A      A/C      C/C
   3   rs11713799 COUNTS        6       25        9
   3   rs11713799   FREQ     0.15    0.625    0.225
   3   rs11713799   MEAN    7.479    7.445    7.603
   3   rs11713799     SD   0.4923    0.459   0.4378
   3    rs6770455   GENO      T/T      T/G      G/G
   3    rs6770455 COUNTS        0        5       35
   3    rs6770455   FREQ        0    0.125    0.875
   3    rs6770455   MEAN       NA    7.512    7.482
   3    rs6770455     SD       NA   0.4613   0.4574
   3    rs6770270   GENO      T/T      T/C      C/C
   3    rs6770270 COUNTS        0        5       35
   3    rs6770270   FREQ        0    0.125    0.875
   3    rs6770270   MEAN       NA    7.512    7.482
   3    rs6770270     SD       NA   0.4613   0.4574
   3  rs145683115   GENO    TG/TG     TG/T      T/T
   3  rs145683115 COUNTS        3       25       12
   3  rs145683115   FREQ    0.075    0.625      0.3
   3  rs145683115   MEAN     7.52    7.418    7.618
   3  rs145683115     SD   0.7228   0.4276   0.4478
   3    rs1716856   GENO      A/A      A/G      G/G
   3    rs1716856 COUNTS        1       11       28
   3    rs1716856   FREQ    0.025    0.275      0.7
   3    rs1716856   MEAN    6.802    7.369    7.556
   3    rs1716856     SD        0   0.3761   0.4634
   3   rs73855218   GENO      G/G      G/A      A/A
   3   rs73855218 COUNTS        0        7       33
   3   rs73855218   FREQ        0    0.175    0.825
   3   rs73855218   MEAN       NA    7.439    7.495
   3   rs73855218     SD       NA   0.3393   0.4763
   3  rs115678646   GENO      A/A      A/G      G/G
   3  rs115678646 COUNTS        0        4       36
   3  rs115678646   FREQ        0      0.1      0.9
   3  rs115678646   MEAN       NA    7.308    7.505
   3  rs115678646     SD       NA  0.07469   0.4724
   3   rs11708297   GENO      G/G      G/T      T/T
   3   rs11708297 COUNTS        2       12       26
   3   rs11708297   FREQ     0.05      0.3     0.65
   3   rs11708297   MEAN    7.275    7.297    7.589
   3   rs11708297     SD   0.6688   0.3805   0.4533
   3    rs1716855   GENO      C/C      C/T      T/T
   3    rs1716855 COUNTS        1        9       30
   3    rs1716855   FREQ    0.025    0.225     0.75
   3    rs1716855   MEAN    6.802    7.428    7.525
   3    rs1716855     SD        0   0.3916   0.4622
   3   rs75403416   GENO      A/A      A/G      G/G
   3   rs75403416 COUNTS        1        7       32
   3   rs75403416   FREQ    0.025    0.175      0.8
   3   rs75403416   MEAN    7.651    7.519    7.473
   3   rs75403416     SD        0   0.4274   0.4694
   3    rs2091727   GENO      A/A      A/G      G/G
   3    rs2091727 COUNTS        2       15       23
   3    rs2091727   FREQ     0.05    0.375    0.575
   3    rs2091727   MEAN    7.879    7.475    7.458
   3    rs2091727     SD   0.5207   0.4634   0.4452
   3   rs13083670   GENO      T/T      T/C      C/C
   3   rs13083670 COUNTS        0        5       35
   3   rs13083670   FREQ        0    0.125    0.875
   3   rs13083670   MEAN       NA    7.512    7.482
   3   rs13083670     SD       NA   0.4613   0.4574
   3    rs2673701   GENO      G/G      G/A      A/A
   3    rs2673701 COUNTS        3       20       17
   3    rs2673701   FREQ    0.075      0.5    0.425
   3    rs2673701   MEAN    7.709    7.458    7.478
   3    rs2673701     SD   0.4718   0.4661   0.4493
   3   rs34542139   GENO    GA/GA     GA/G      G/G
   3   rs34542139 COUNTS        3       20       17
   3   rs34542139   FREQ    0.075      0.5    0.425
   3   rs34542139   MEAN    7.709    7.458    7.478
   3   rs34542139     SD   0.4718   0.4661   0.4493
   3   rs16831087   GENO      C/C      C/T      T/T
   3   rs16831087 COUNTS        6       25        9
   3   rs16831087   FREQ     0.15    0.625    0.225
   3   rs16831087   MEAN    7.479    7.445    7.603
   3   rs16831087     SD   0.4923    0.459   0.4378
   3    rs1733324   GENO      C/C      C/T      T/T
   3    rs1733324 COUNTS        3       20       17
   3    rs1733324   FREQ    0.075      0.5    0.425
   3    rs1733324   MEAN    7.709    7.458    7.478
   3    rs1733324     SD   0.4718   0.4661   0.4493
   3    rs1716840   GENO      C/C      C/A      A/A
   3    rs1716840 COUNTS        2       17       21
   3    rs1716840   FREQ     0.05    0.425    0.525
   3    rs1716840   MEAN    7.879    7.432    7.492
   3    rs1716840     SD   0.5207   0.4517   0.4512
   3   rs75375663   GENO      C/C      C/T      T/T
   3   rs75375663 COUNTS        0        4       36
   3   rs75375663   FREQ        0      0.1      0.9
   3   rs75375663   MEAN       NA    7.308    7.505
   3   rs75375663     SD       NA  0.07469   0.4724
   3   rs13096232   GENO      G/G      G/C      C/C
   3   rs13096232 COUNTS        0        5       35
   3   rs13096232   FREQ        0    0.125    0.875
   3   rs13096232   MEAN       NA    7.512    7.482
   3   rs13096232     SD       NA   0.4613   0.4574
   3   rs13096256   GENO      G/G      G/C      C/C
   3   rs13096256 COUNTS        0        5       35
   3   rs13096256   FREQ        0    0.125    0.875
   3   rs13096256   MEAN       NA    7.512    7.482
   3   rs13096256     SD       NA   0.4613   0.4574
   3  rs114887859   GENO      A/A      A/G      G/G
   3  rs114887859 COUNTS        0        6       34
   3  rs114887859   FREQ        0     0.15     0.85
   3  rs114887859   MEAN       NA    7.554    7.473
   3  rs114887859     SD       NA    0.432   0.4606
   3  rs539396463   GENO    AT/AT     AT/A      A/A
   3  rs539396463 COUNTS        0        4       36
   3  rs539396463   FREQ        0      0.1      0.9
   3  rs539396463   MEAN       NA    7.115    7.527
   3  rs539396463     SD       NA   0.3068   0.4496
   3   rs71327229   GENO      A/A      A/G      G/G
   3   rs71327229 COUNTS        0        5       35
   3   rs71327229   FREQ        0    0.125    0.875
   3   rs71327229   MEAN       NA    7.512    7.482
   3   rs71327229     SD       NA   0.4613   0.4574
   3   rs11308250   GENO    AT/AT     AT/A      A/A
   3   rs11308250 COUNTS        3       20       17
   3   rs11308250   FREQ    0.075      0.5    0.425
   3   rs11308250   MEAN    7.709    7.458    7.478
   3   rs11308250     SD   0.4718   0.4661   0.4493
   3    rs1356112   GENO      G/G      G/C      C/C
   3    rs1356112 COUNTS        3       19       18
   3    rs1356112   FREQ    0.075    0.475     0.45
   3    rs1356112   MEAN    7.709    7.466    7.469
   3    rs1356112     SD   0.4718   0.4776   0.4376
   3    rs1621291   GENO      T/T      T/C      C/C
   3    rs1621291 COUNTS        2       17       21
   3    rs1621291   FREQ     0.05    0.425    0.525
   3    rs1621291   MEAN    7.879    7.432    7.492
   3    rs1621291     SD   0.5207   0.4517   0.4512
   3    rs1617553   GENO      T/T      T/A      A/A
   3    rs1617553 COUNTS        3       20       17
   3    rs1617553   FREQ    0.075      0.5    0.425
   3    rs1617553   MEAN    7.709    7.458    7.478
   3    rs1617553     SD   0.4718   0.4661   0.4493
   3   rs61098351   GENO  CAA/CAA    CAA/C      C/C
   3   rs61098351 COUNTS        3       23       14
   3   rs61098351   FREQ    0.075    0.575     0.35
   3   rs61098351   MEAN    7.362    7.515    7.463
   3   rs61098351     SD   0.1518   0.5035    0.418
   3    rs1733328   GENO      C/C      C/G      G/G
   3    rs1733328 COUNTS        1        9       30
   3    rs1733328   FREQ    0.025    0.225     0.75
   3    rs1733328   MEAN    6.802    7.428    7.525
   3    rs1733328     SD        0   0.3916   0.4622
   3    rs1716839   GENO      G/G      G/A      A/A
   3    rs1716839 COUNTS        3       22       15
   3    rs1716839   FREQ    0.075     0.55    0.375
   3    rs1716839   MEAN    7.709    7.474    7.457
   3    rs1716839     SD   0.4718   0.4655   0.4479
   3    rs1716838   GENO      A/A      A/G      G/G
   3    rs1716838 COUNTS        3       22       15
   3    rs1716838   FREQ    0.075     0.55    0.375
   3    rs1716838   MEAN    7.709    7.474    7.457
   3    rs1716838     SD   0.4718   0.4655   0.4479
   3    rs4676776   GENO      C/C      C/T      T/T
   3    rs4676776 COUNTS        0        7       33
   3    rs4676776   FREQ        0    0.175    0.825
   3    rs4676776   MEAN       NA    7.547    7.472
   3    rs4676776     SD       NA   0.4543   0.4574
   3  rs541872738   GENO      G/G     G/GA    GA/GA
   3  rs541872738 COUNTS        0        6       34
   3  rs541872738   FREQ        0     0.15     0.85
   3  rs541872738   MEAN       NA    7.417    7.498
   3  rs541872738     SD       NA   0.3241   0.4738
   3  rs141350820   GENO      C/C     C/CA    CA/CA
   3  rs141350820 COUNTS        0        5       35
   3  rs141350820   FREQ        0    0.125    0.875
   3  rs141350820   MEAN       NA    7.269    7.516
   3  rs141350820     SD       NA   0.4173   0.4538
   3   rs11378986   GENO      G/G     G/GT    GT/GT
   3   rs11378986 COUNTS        2       15       23
   3   rs11378986   FREQ     0.05    0.375    0.575
   3   rs11378986   MEAN    7.879    7.475    7.458
   3   rs11378986     SD   0.5207   0.4634   0.4452
   3    rs2702157   GENO      C/C      C/G      G/G
   3    rs2702157 COUNTS        0        5       35
   3    rs2702157   FREQ        0    0.125    0.875
   3    rs2702157   MEAN       NA    7.242     7.52
   3    rs2702157     SD       NA    0.388   0.4546
   3    rs7616519   GENO      G/G      G/A      A/A
   3    rs7616519 COUNTS        8       23        9
   3    rs7616519   FREQ      0.2    0.575    0.225
   3    rs7616519   MEAN    7.518    7.428    7.603
   3    rs7616519     SD   0.4802   0.4579   0.4378
   3    rs2702158   GENO      T/T      T/C      C/C
   3    rs2702158 COUNTS        0        5       35
   3    rs2702158   FREQ        0    0.125    0.875
   3    rs2702158   MEAN       NA    7.242     7.52
   3    rs2702158     SD       NA    0.388   0.4546
   3   rs11296382   GENO    CA/CA     CA/C      C/C
   3   rs11296382 COUNTS        7       14       19
   3   rs11296382   FREQ    0.175     0.35    0.475
   3   rs11296382   MEAN    7.519    7.363    7.563
   3   rs11296382     SD   0.5186   0.3885   0.4749
   3    rs7616807   GENO      C/C      C/A      A/A
   3    rs7616807 COUNTS        8       21       11
   3    rs7616807   FREQ      0.2    0.525    0.275
   3    rs7616807   MEAN    7.518    7.459    7.512
   3    rs7616807     SD   0.4802   0.4673   0.4423
   3    rs9851711   GENO      G/G      G/A      A/A
   3    rs9851711 COUNTS        1        9       30
   3    rs9851711   FREQ    0.025    0.225     0.75
   3    rs9851711   MEAN    6.802    7.428    7.525
   3    rs9851711     SD        0   0.3916   0.4622
   3    rs7617027   GENO      T/T      T/C      C/C
   3    rs7617027 COUNTS        4       10       26
   3    rs7617027   FREQ      0.1     0.25     0.65
   3    rs7617027   MEAN    7.318    7.474    7.516
   3    rs7617027     SD   0.5314   0.4133   0.4667
   3    rs7639127   GENO      A/A      A/G      G/G
   3    rs7639127 COUNTS        2       14       24
   3    rs7639127   FREQ     0.05     0.35      0.6
   3    rs7639127   MEAN    7.879    7.497    7.446
   3    rs7639127     SD   0.5207   0.4733   0.4392
   3    rs7639144   GENO      A/A      A/G      G/G
   3    rs7639144 COUNTS        2       14       24
   3    rs7639144   FREQ     0.05     0.35      0.6
   3    rs7639144   MEAN    7.879    7.497    7.446
   3    rs7639144     SD   0.5207   0.4733   0.4392
   3    rs2673696   GENO      C/C      C/T      T/T
   3    rs2673696 COUNTS        2       15       23
   3    rs2673696   FREQ     0.05    0.375    0.575
   3    rs2673696   MEAN    7.879    7.475    7.458
   3    rs2673696     SD   0.5207   0.4634   0.4452
   3   rs59248423   GENO      T/T      T/C      C/C
   3   rs59248423 COUNTS        1        9       30
   3   rs59248423   FREQ    0.025    0.225     0.75
   3   rs59248423   MEAN    6.745    7.712    7.442
   3   rs59248423     SD        0   0.4826   0.4168
   3   rs61535593   GENO      T/T      T/C      C/C
   3   rs61535593 COUNTS        0       10       30
   3   rs61535593   FREQ        0     0.25     0.75
   3   rs61535593   MEAN       NA    7.694    7.416
   3   rs61535593     SD       NA   0.4892   0.4248
   3   rs73855223   GENO      G/G      G/C      C/C
   3   rs73855223 COUNTS        0        7       33
   3   rs73855223   FREQ        0    0.175    0.825
   3   rs73855223   MEAN       NA    7.903    7.397
   3   rs73855223     SD       NA   0.3672   0.4214
   3    rs6773612   GENO      T/T      T/C      C/C
   3    rs6773612 COUNTS        6       22       12
   3    rs6773612   FREQ     0.15     0.55      0.3
   3    rs6773612   MEAN    7.705    7.416    7.502
   3    rs6773612     SD   0.5142   0.4347   0.4553
   3    rs4676777   GENO      G/G      G/C      C/C
   3    rs4676777 COUNTS        0        7       33
   3    rs4676777   FREQ        0    0.175    0.825
   3    rs4676777   MEAN       NA    7.547    7.472
   3    rs4676777     SD       NA   0.4543   0.4574
   3   rs55893937   GENO      A/A      A/G      G/G
   3   rs55893937 COUNTS        0        6       34
   3   rs55893937   FREQ        0     0.15     0.85
   3   rs55893937   MEAN       NA    7.426    7.496
   3   rs55893937     SD       NA   0.4274   0.4615
   3   rs73855224   GENO      C/C      C/A      A/A
   3   rs73855224 COUNTS        0        7       33
   3   rs73855224   FREQ        0    0.175    0.825
   3   rs73855224   MEAN       NA    7.439    7.495
   3   rs73855224     SD       NA   0.3393   0.4763
   3  rs140742238   GENO      C/C   C/CTGA CTGA/CTGA
   3  rs140742238 COUNTS        0        8       32
   3  rs140742238   FREQ        0      0.2      0.8
   3  rs140742238   MEAN       NA    7.616    7.453
   3  rs140742238     SD       NA   0.5051   0.4404
   3   rs33935225   GENO      G/G      G/C      C/C
   3   rs33935225 COUNTS        0        6       34
   3   rs33935225   FREQ        0     0.15     0.85
   3   rs33935225   MEAN       NA    7.586    7.468
   3   rs33935225     SD       NA    0.485   0.4513
   3    rs4533682   GENO      C/C      C/T      T/T
   3    rs4533682 COUNTS        2       17       21
   3    rs4533682   FREQ     0.05    0.425    0.525
   3    rs4533682   MEAN    7.765    7.482    7.461
   3    rs4533682     SD    1.029   0.4273    0.437
   3   rs34805176   GENO      T/T      T/C      C/C
   3   rs34805176 COUNTS        0        8       32
   3   rs34805176   FREQ        0      0.2      0.8
   3   rs34805176   MEAN       NA    7.526    7.475
   3   rs34805176     SD       NA    0.434   0.4626
   3    rs1147693   GENO      G/G      G/C      C/C
   3    rs1147693 COUNTS        6       20       14
   3    rs1147693   FREQ     0.15      0.5     0.35
   3    rs1147693   MEAN    7.359    7.453    7.586
   3    rs1147693     SD   0.4188   0.4777   0.4382
   3   rs58296615   GENO      T/T      T/C      C/C
   3   rs58296615 COUNTS        0        8       32
   3   rs58296615   FREQ        0      0.2      0.8
   3   rs58296615   MEAN       NA    7.616    7.453
   3   rs58296615     SD       NA   0.5051   0.4404
   3    rs1147694   GENO      T/T      T/C      C/C
   3    rs1147694 COUNTS        6       20       14
   3    rs1147694   FREQ     0.15      0.5     0.35
   3    rs1147694   MEAN    7.359    7.453    7.586
   3    rs1147694     SD   0.4188   0.4777   0.4382
   3       rs2488   GENO      T/T      T/C      C/C
   3       rs2488 COUNTS        6       20       14
   3       rs2488   FREQ     0.15      0.5     0.35
   3       rs2488   MEAN    7.359    7.453    7.586
   3       rs2488     SD   0.4188   0.4777   0.4382
   3    rs1057231   GENO      G/G      G/T      T/T
   3    rs1057231 COUNTS        6       20       14
   3    rs1057231   FREQ     0.15      0.5     0.35
   3    rs1057231   MEAN    7.359    7.453    7.586
   3    rs1057231     SD   0.4188   0.4777   0.4382
   3      rs13709   GENO      C/C      C/A      A/A
   3      rs13709 COUNTS        6       20       14
   3      rs13709   FREQ     0.15      0.5     0.35
   3      rs13709   MEAN    7.359    7.453    7.586
   3      rs13709     SD   0.4188   0.4777   0.4382
   3       rs1700   GENO      T/T      T/C      C/C
   3       rs1700 COUNTS        0        5       35
   3       rs1700   FREQ        0    0.125    0.875
   3       rs1700   MEAN       NA    7.269    7.516
   3       rs1700     SD       NA   0.4173   0.4538
   3    rs1056928   GENO      A/A      A/G      G/G
   3    rs1056928 COUNTS        4       16       20
   3    rs1056928   FREQ      0.1      0.4      0.5
   3    rs1056928   MEAN    7.318    7.368    7.613
   3    rs1056928     SD   0.5314   0.3868   0.4714
   3    rs1259328   GENO      G/G      G/T      T/T
   3    rs1259328 COUNTS        4       16       20
   3    rs1259328   FREQ      0.1      0.4      0.5
   3    rs1259328   MEAN    7.318    7.368    7.613
   3    rs1259328     SD   0.5314   0.3868   0.4714
   3   rs11708686   GENO      A/A      A/G      G/G
   3   rs11708686 COUNTS        6       22       12
   3   rs11708686   FREQ     0.15     0.55      0.3
   3   rs11708686   MEAN    7.705    7.416    7.502
   3   rs11708686     SD   0.5142   0.4347   0.4553
   3  rs114109084   GENO      C/C      C/T      T/T
   3  rs114109084 COUNTS        0        4       36
   3  rs114109084   FREQ        0      0.1      0.9
   3  rs114109084   MEAN       NA    7.956    7.433
   3  rs114109084     SD       NA   0.3503   0.4347
   3   rs16831134   GENO      C/C      C/T      T/T
   3   rs16831134 COUNTS        0        4       36
   3   rs16831134   FREQ        0      0.1      0.9
   3   rs16831134   MEAN       NA    7.115    7.527
   3   rs16831134     SD       NA   0.3068   0.4496
   3    rs1147696   GENO      C/C      C/T      T/T
   3    rs1147696 COUNTS        4       16       20
   3    rs1147696   FREQ      0.1      0.4      0.5
   3    rs1147696   MEAN    7.318    7.368    7.613
   3    rs1147696     SD   0.5314   0.3868   0.4714
   3    rs1147697   GENO      A/A      A/G      G/G
   3    rs1147697 COUNTS        4        9       27
   3    rs1147697   FREQ      0.1    0.225    0.675
   3    rs1147697   MEAN    7.318    7.379    7.546
   3    rs1147697     SD   0.5314    0.301   0.4837
   3    rs1147698   GENO      G/G      G/C      C/C
   3    rs1147698 COUNTS        4       16       20
   3    rs1147698   FREQ      0.1      0.4      0.5
   3    rs1147698   MEAN    7.318    7.368    7.613
   3    rs1147698     SD   0.5314   0.3868   0.4714
   3   rs11361184   GENO      C/C     C/CT    CT/CT
   3   rs11361184 COUNTS        3       23       14
   3   rs11361184   FREQ    0.075    0.575     0.35
   3   rs11361184   MEAN    7.355    7.429    7.606
   3   rs11361184     SD   0.6446    0.425   0.4671
   3    rs2319741   GENO      T/T      T/C      C/C
   3    rs2319741 COUNTS        0        4       36
   3    rs2319741   FREQ        0      0.1      0.9
   3    rs2319741   MEAN       NA    7.115    7.527
   3    rs2319741     SD       NA   0.3068   0.4496
   3    rs1147699   GENO      G/G      G/A      A/A
   3    rs1147699 COUNTS        4       16       20
   3    rs1147699   FREQ      0.1      0.4      0.5
   3    rs1147699   MEAN    7.318    7.368    7.613
   3    rs1147699     SD   0.5314   0.3868   0.4714
   3    rs2030414   GENO      C/C      C/G      G/G
   3    rs2030414 COUNTS        5       15       20
   3    rs2030414   FREQ    0.125    0.375      0.5
   3    rs2030414   MEAN    7.328    7.368    7.613
   3    rs2030414     SD   0.4608   0.4004   0.4714
   3   rs80249294   GENO      A/A      A/T      T/T
   3   rs80249294 COUNTS        0        5       35
   3   rs80249294   FREQ        0    0.125    0.875
   3   rs80249294   MEAN       NA    7.246     7.52
   3   rs80249294     SD       NA   0.3958   0.4542
   3    rs9860676   GENO      T/T      T/G      G/G
   3    rs9860676 COUNTS        5        7       28
   3    rs9860676   FREQ    0.125    0.175      0.7
   3    rs9860676   MEAN    7.328    7.325    7.554
   3    rs9860676     SD   0.4608   0.3028   0.4766
   3    rs9880550   GENO      C/C      C/T      T/T
   3    rs9880550 COUNTS        5       15       20
   3    rs9880550   FREQ    0.125    0.375      0.5
   3    rs9880550   MEAN    7.328    7.368    7.613
   3    rs9880550     SD   0.4608   0.4004   0.4714
   3    rs5015969   GENO      C/C      C/A      A/A
   3    rs5015969 COUNTS        4       15       21
   3    rs5015969   FREQ      0.1    0.375    0.525
   3    rs5015969   MEAN    7.358    7.331     7.62
   3    rs5015969     SD   0.5263    0.386   0.4607
   3    rs1533722   GENO      C/C      C/A      A/A
   3    rs1533722 COUNTS        4       16       20
   3    rs1533722   FREQ      0.1      0.4      0.5
   3    rs1533722   MEAN    7.358    7.358    7.613
   3    rs1533722     SD   0.5263   0.3889   0.4714
   3    rs7433600   GENO      C/C      C/A      A/A
   3    rs7433600 COUNTS        0        4       36
   3    rs7433600   FREQ        0      0.1      0.9
   3    rs7433600   MEAN       NA    7.659    7.466
   3    rs7433600     SD       NA   0.4843   0.4514
   3    rs1969356   GENO      C/C      C/T      T/T
   3    rs1969356 COUNTS        5       15       20
   3    rs1969356   FREQ    0.125    0.375      0.5
   3    rs1969356   MEAN    7.328    7.368    7.613
   3    rs1969356     SD   0.4608   0.4004   0.4714
   3    rs9810151   GENO      C/C      C/T      T/T
   3    rs9810151 COUNTS        5        7       28
   3    rs9810151   FREQ    0.125    0.175      0.7
   3    rs9810151   MEAN    7.328    7.325    7.554
   3    rs9810151     SD   0.4608   0.3028   0.4766
   3    rs1147700   GENO      C/C      C/A      A/A
   3    rs1147700 COUNTS        6       22       12
   3    rs1147700   FREQ     0.15     0.55      0.3
   3    rs1147700   MEAN    7.705    7.416    7.502
   3    rs1147700     SD   0.5142   0.4347   0.4553
   3   rs56281929   GENO      G/G      G/T      T/T
   3   rs56281929 COUNTS        0        7       33
   3   rs56281929   FREQ        0    0.175    0.825
   3   rs56281929   MEAN       NA    7.651     7.45
   3   rs56281929     SD       NA   0.5348   0.4337
   3    rs4676778   GENO      G/G      G/A      A/A
   3    rs4676778 COUNTS        6       15       19
   3    rs4676778   FREQ     0.15    0.375    0.475
   3    rs4676778   MEAN    7.359    7.317    7.658
   3    rs4676778     SD   0.4188   0.4287   0.4365
   3   rs77341853   GENO      C/C      C/T      T/T
   3   rs77341853 COUNTS        0        4       36
   3   rs77341853   FREQ        0      0.1      0.9
   3   rs77341853   MEAN       NA    7.115    7.527
   3   rs77341853     SD       NA   0.3068   0.4496
   3    rs4676779   GENO      C/C      C/T      T/T
   3    rs4676779 COUNTS        6       15       19
   3    rs4676779   FREQ     0.15    0.375    0.475
   3    rs4676779   MEAN    7.359    7.317    7.658
   3    rs4676779     SD   0.4188   0.4287   0.4365
   3    rs1147702   GENO      T/T      T/C      C/C
   3    rs1147702 COUNTS        7       21       12
   3    rs1147702   FREQ    0.175    0.525      0.3
   3    rs1147702   MEAN    7.414    7.406    7.667
   3    rs1147702     SD   0.4096   0.4723   0.4196
   3    rs1105220   GENO      T/T      T/C      C/C
   3    rs1105220 COUNTS        2       18       20
   3    rs1105220   FREQ     0.05     0.45      0.5
   3    rs1105220   MEAN    7.765    7.456    7.484
   3    rs1105220     SD    1.029   0.4296   0.4353
   3   rs75690795   GENO      A/A      A/G      G/G
   3   rs75690795 COUNTS        0        5       35
   3   rs75690795   FREQ        0    0.125    0.875
   3   rs75690795   MEAN       NA    7.246     7.52
   3   rs75690795     SD       NA   0.3958   0.4542
   3     rs869247   GENO      C/C      C/T      T/T
   3     rs869247 COUNTS        5       15       20
   3     rs869247   FREQ    0.125    0.375      0.5
   3     rs869247   MEAN    7.328    7.339    7.634
   3     rs869247     SD   0.4608   0.4297   0.4381
   3    rs6799005   GENO      T/T      T/C      C/C
   3    rs6799005 COUNTS        5        7       28
   3    rs6799005   FREQ    0.125    0.175      0.7
   3    rs6799005   MEAN    7.328    7.325    7.554
   3    rs6799005     SD   0.4608   0.3028   0.4766
   3   rs10662375   GENO  CTG/CTG    CTG/C      C/C
   3   rs10662375 COUNTS        4       16       20
   3   rs10662375   FREQ      0.1      0.4      0.5
   3   rs10662375   MEAN    7.318    7.341    7.634
   3   rs10662375     SD   0.5314   0.4151   0.4381
   3    rs3830566   GENO      C/C    C/CTT  CTT/CTT
   3    rs3830566 COUNTS        0        7       33
   3    rs3830566   FREQ        0    0.175    0.825
   3    rs3830566   MEAN       NA    7.439    7.495
   3    rs3830566     SD       NA   0.3393   0.4763
   3    rs1515577   GENO      G/G      G/A      A/A
   3    rs1515577 COUNTS        5       15       20
   3    rs1515577   FREQ    0.125    0.375      0.5
   3    rs1515577   MEAN    7.328    7.339    7.634
   3    rs1515577     SD   0.4608   0.4297   0.4381
   3    rs1147705   GENO      G/G      G/A      A/A
   3    rs1147705 COUNTS        7       21       12
   3    rs1147705   FREQ    0.175    0.525      0.3
   3    rs1147705   MEAN    7.414    7.406    7.667
   3    rs1147705     SD   0.4096   0.4723   0.4196
   3   rs41271405   GENO      C/C      C/T      T/T
   3   rs41271405 COUNTS        0        7       33
   3   rs41271405   FREQ        0    0.175    0.825
   3   rs41271405   MEAN       NA    7.651     7.45
   3   rs41271405     SD       NA   0.5348   0.4337
   3   rs13097755   GENO      T/T      T/G      G/G
   3   rs13097755 COUNTS        1       12       27
   3   rs13097755   FREQ    0.025      0.3    0.675
   3   rs13097755   MEAN    7.511    7.455    7.498
   3   rs13097755     SD        0   0.5313   0.4318
   3   rs13081694   GENO      C/C      C/T      T/T
   3   rs13081694 COUNTS        1       12       27
   3   rs13081694   FREQ    0.025      0.3    0.675
   3   rs13081694   MEAN    7.511    7.455    7.498
   3   rs13081694     SD        0   0.5313   0.4318
   3   rs13088020   GENO      C/C      C/T      T/T
   3   rs13088020 COUNTS        1       12       27
   3   rs13088020   FREQ    0.025      0.3    0.675
   3   rs13088020   MEAN    7.511    7.455    7.498
   3   rs13088020     SD        0   0.5313   0.4318
   3  rs544714284   GENO      G/G      G/T      T/T
   3  rs544714284 COUNTS        0        5       35
   3  rs544714284   FREQ        0    0.125    0.875
   3  rs544714284   MEAN       NA    7.445    7.491
   3  rs544714284     SD       NA   0.5258   0.4489
   3   rs36191604   GENO      G/G      G/A      A/A
   3   rs36191604 COUNTS        1       12       27
   3   rs36191604   FREQ    0.025      0.3    0.675
   3   rs36191604   MEAN    7.511    7.414    7.516
   3   rs36191604     SD        0   0.4807   0.4531
   3    rs2700261   GENO      A/A      A/G      G/G
   3    rs2700261 COUNTS        1       13       26
   3    rs2700261   FREQ    0.025    0.325     0.65
   3    rs2700261   MEAN    7.511    7.478    7.488
   3    rs2700261     SD        0   0.5151   0.4374
   3   rs28487977   GENO      C/C      C/T      T/T
   3   rs28487977 COUNTS        5       10       25
   3   rs28487977   FREQ    0.125     0.25    0.625
   3   rs28487977   MEAN    7.328     7.38    7.559
   3   rs28487977     SD   0.4608   0.3995   0.4705
   3   rs36113603   GENO    CA/CA     CA/C      C/C
   3   rs36113603 COUNTS        0       11       29
   3   rs36113603   FREQ        0    0.275    0.725
   3   rs36113603   MEAN       NA    7.472     7.49
   3   rs36113603     SD       NA   0.4646   0.4554
   3    rs3215378   GENO    AG/AG     AG/A      A/A
   3    rs3215378 COUNTS        1       12       27
   3    rs3215378   FREQ    0.025      0.3    0.675
   3    rs3215378   MEAN    7.511    7.455    7.498
   3    rs3215378     SD        0   0.5313   0.4318
   3    rs2272515   GENO      C/C      C/T      T/T
   3    rs2272515 COUNTS        1       12       27
   3    rs2272515   FREQ    0.025      0.3    0.675
   3    rs2272515   MEAN    7.511    7.455    7.498
   3    rs2272515     SD        0   0.5313   0.4318
   3    rs2272516   GENO      A/A      A/C      C/C
   3    rs2272516 COUNTS        0        7       33
   3    rs2272516   FREQ        0    0.175    0.825
   3    rs2272516   MEAN       NA    7.439    7.495
   3    rs2272516     SD       NA   0.3393   0.4763
   3    rs1259291   GENO      C/C      C/T      T/T
   3    rs1259291 COUNTS        1       13       26
   3    rs1259291   FREQ    0.025    0.325     0.65
   3    rs1259291   MEAN    7.511    7.478    7.488
   3    rs1259291     SD        0   0.5151   0.4374
   3   rs34446218   GENO      A/A      A/G      G/G
   3   rs34446218 COUNTS        1       12       27
   3   rs34446218   FREQ    0.025      0.3    0.675
   3   rs34446218   MEAN    7.511    7.455    7.498
   3   rs34446218     SD        0   0.5313   0.4318
   3  rs140674503   GENO      A/A  A/AAAAG AAAAG/AAAAG
   3  rs140674503 COUNTS        1        9       30
   3  rs140674503   FREQ    0.025    0.225     0.75
   3  rs140674503   MEAN    7.511    7.515    7.476
   3  rs140674503     SD        0   0.5707   0.4295
   3    rs1259292   GENO      T/T      T/C      C/C
   3    rs1259292 COUNTS        1       13       26
   3    rs1259292   FREQ    0.025    0.325     0.65
   3    rs1259292   MEAN    7.511    7.478    7.488
   3    rs1259292     SD        0   0.5151   0.4374
   3    rs6775963   GENO      C/C      C/T      T/T
   3    rs6775963 COUNTS        1       12       27
   3    rs6775963   FREQ    0.025      0.3    0.675
   3    rs6775963   MEAN    7.511    7.455    7.498
   3    rs6775963     SD        0   0.5313   0.4318
   3   rs34970822   GENO  CAT/CAT    CAT/C      C/C
   3   rs34970822 COUNTS        1       13       26
   3   rs34970822   FREQ    0.025    0.325     0.65
   3   rs34970822   MEAN    7.511    7.478    7.488
   3   rs34970822     SD        0   0.5151   0.4374
   3   rs72958778   GENO      C/C      C/G      G/G
   3   rs72958778 COUNTS        1        9       30
   3   rs72958778   FREQ    0.025    0.225     0.75
   3   rs72958778   MEAN    7.511    7.515    7.476
   3   rs72958778     SD        0   0.5707   0.4295
   3  rs147056720   GENO      G/G    G/GAC  GAC/GAC
   3  rs147056720 COUNTS        1        6       33
   3  rs147056720   FREQ    0.025     0.15    0.825
   3  rs147056720   MEAN    7.201    7.289     7.53
   3  rs147056720     SD        0   0.4406   0.4548
   3   rs77693588   GENO      C/C      C/G      G/G
   3   rs77693588 COUNTS        1        7       32
   3   rs77693588   FREQ    0.025    0.175      0.8
   3   rs77693588   MEAN    7.651    7.504    7.476
   3   rs77693588     SD        0   0.4312    0.469
   3   rs78950798   GENO      T/T      T/C      C/C
   3   rs78950798 COUNTS        0        5       35
   3   rs78950798   FREQ        0    0.125    0.875
   3   rs78950798   MEAN       NA    7.445    7.491
   3   rs78950798     SD       NA   0.5258   0.4489
   3   rs58932850   GENO      C/C      C/T      T/T
   3   rs58932850 COUNTS        1        9       30
   3   rs58932850   FREQ    0.025    0.225     0.75
   3   rs58932850   MEAN    7.511    7.515    7.476
   3   rs58932850     SD        0   0.5707   0.4295
   3    rs1879434   GENO      A/A      A/T      T/T
   3    rs1879434 COUNTS        1       12       27
   3    rs1879434   FREQ    0.025      0.3    0.675
   3    rs1879434   MEAN    7.511    7.455    7.498
   3    rs1879434     SD        0   0.5313   0.4318
   3   rs56239327   GENO      C/C      C/G      G/G
   3   rs56239327 COUNTS        0        6       34
   3   rs56239327   FREQ        0     0.15     0.85
   3   rs56239327   MEAN       NA    7.572     7.47
   3   rs56239327     SD       NA   0.5397   0.4424
   3    rs1259293   GENO      C/C      C/T      T/T
   3    rs1259293 COUNTS        1       13       26
   3    rs1259293   FREQ    0.025    0.325     0.65
   3    rs1259293   MEAN    7.511    7.478    7.488
   3    rs1259293     SD        0   0.5151   0.4374
   3    rs1259294   GENO      G/G      G/C      C/C
   3    rs1259294 COUNTS        1       13       26
   3    rs1259294   FREQ    0.025    0.325     0.65
   3    rs1259294   MEAN    7.511    7.478    7.488
   3    rs1259294     SD        0   0.5151   0.4374
   3   rs28718940   GENO      C/C      C/T      T/T
   3   rs28718940 COUNTS        0        8       32
   3   rs28718940   FREQ        0      0.2      0.8
   3   rs28718940   MEAN       NA    7.395    7.508
   3   rs28718940     SD       NA   0.5258   0.4381
   3    rs1259296   GENO      A/A      A/C      C/C
   3    rs1259296 COUNTS        1       13       26
   3    rs1259296   FREQ    0.025    0.325     0.65
   3    rs1259296   MEAN    7.511    7.478    7.488
   3    rs1259296     SD        0   0.5151   0.4374
   3   rs75855936   GENO      A/A      A/G      G/G
   3   rs75855936 COUNTS        0        5       35
   3   rs75855936   FREQ        0    0.125    0.875
   3   rs75855936   MEAN       NA    7.445    7.491
   3   rs75855936     SD       NA   0.5258   0.4489
   3   rs78782527   GENO      C/C      C/A      A/A
   3   rs78782527 COUNTS        0        5       35
   3   rs78782527   FREQ        0    0.125    0.875
   3   rs78782527   MEAN       NA    7.445    7.491
   3   rs78782527     SD       NA   0.5258   0.4489
   3   rs13324871   GENO      G/G      G/A      A/A
   3   rs13324871 COUNTS        2        8       30
   3   rs13324871   FREQ     0.05      0.2     0.75
   3   rs13324871   MEAN    7.284    7.348    7.536
   3   rs13324871     SD   0.1184   0.4057   0.4732
   3   rs72958783   GENO      G/G      G/A      A/A
   3   rs72958783 COUNTS        0        5       35
   3   rs72958783   FREQ        0    0.125    0.875
   3   rs72958783   MEAN       NA    7.437    7.492
   3   rs72958783     SD       NA   0.4768   0.4552
   3   rs76730636   GENO      A/A      A/G      G/G
   3   rs76730636 COUNTS        0        5       35
   3   rs76730636   FREQ        0    0.125    0.875
   3   rs76730636   MEAN       NA    7.445    7.491
   3   rs76730636     SD       NA   0.5258   0.4489
   3  rs574011173   GENO      T/T T/TTGTTAGGTTTGAATA TTGTTAGGTTTGAATA/TTGTTAGGTTTGAATA
   3  rs574011173 COUNTS        0        6       34
   3  rs574011173   FREQ        0     0.15     0.85
   3  rs574011173   MEAN       NA    7.572     7.47
   3  rs574011173     SD       NA   0.5397   0.4424
   3   rs55871500   GENO      G/G      G/T      T/T
   3   rs55871500 COUNTS        0       11       29
   3   rs55871500   FREQ        0    0.275    0.725
   3   rs55871500   MEAN       NA    7.503    7.479
   3   rs55871500     SD       NA    0.491   0.4453
   3   rs61140037   GENO      T/T      T/C      C/C
   3   rs61140037 COUNTS        0        9       31
   3   rs61140037   FREQ        0    0.225    0.775
   3   rs61140037   MEAN       NA    7.473    7.489
   3   rs61140037     SD       NA   0.5002   0.4459
   3    rs1259307   GENO      A/A      A/G      G/G
   3    rs1259307 COUNTS        7       24        9
   3    rs1259307   FREQ    0.175      0.6    0.225
   3    rs1259307   MEAN     7.54    7.426    7.603
   3    rs1259307     SD   0.5145    0.448   0.4378
   3    rs1259306   GENO      T/T      T/C      C/C
   3    rs1259306 COUNTS        2       16       22
   3    rs1259306   FREQ     0.05      0.4     0.55
   3    rs1259306   MEAN    7.765    7.485     7.46
   3    rs1259306     SD    1.029   0.4412   0.4265
   3     rs916510   GENO      T/T      T/C      C/C
   3     rs916510 COUNTS        1       14       25
   3     rs916510   FREQ    0.025     0.35    0.625
   3     rs916510   MEAN    7.511    7.498    7.477
   3     rs916510     SD        0   0.5007   0.4427
   3     rs916511   GENO      A/A      A/G      G/G
   3     rs916511 COUNTS        7       22       11
   3     rs916511   FREQ    0.175     0.55    0.275
   3     rs916511   MEAN     7.54    7.446     7.53
   3     rs916511     SD   0.5145   0.4502   0.4523
   3    rs5852246   GENO      C/C     C/CA    CA/CA
   3    rs5852246 COUNTS        0       22       18
   3    rs5852246   FREQ        0     0.55     0.45
   3    rs5852246   MEAN       NA      7.5    7.467
   3    rs5852246     SD       NA   0.4783   0.4306
   3   rs57919947   GENO      C/C      C/G      G/G
   3   rs57919947 COUNTS        1        8       31
   3   rs57919947   FREQ    0.025      0.2    0.775
   3   rs57919947   MEAN    7.475    7.448    7.495
   3   rs57919947     SD        0   0.3258   0.4902
   3   rs73855241   GENO      T/T      T/C      C/C
   3   rs73855241 COUNTS        0        6       34
   3   rs73855241   FREQ        0     0.15     0.85
   3   rs73855241   MEAN       NA    7.572     7.47
   3   rs73855241     SD       NA   0.5397   0.4424
   3    rs9866288   GENO      G/G      G/A      A/A
   3    rs9866288 COUNTS        2        8       30
   3    rs9866288   FREQ     0.05      0.2     0.75
   3    rs9866288   MEAN    7.284    7.348    7.536
   3    rs9866288     SD   0.1184   0.4057   0.4732
   3    rs1259300   GENO      T/T      T/C      C/C
   3    rs1259300 COUNTS        3       16       21
   3    rs1259300   FREQ    0.075      0.4    0.525
   3    rs1259300   MEAN    7.031    7.575    7.482
   3    rs1259300     SD  0.02439   0.4909   0.4244
   3   rs35521019   GENO      T/T      T/C      C/C
   3   rs35521019 COUNTS        3       17       20
   3   rs35521019   FREQ    0.075    0.425      0.5
   3   rs35521019   MEAN    7.738    7.436     7.49
   3   rs35521019     SD   0.5338   0.4298   0.4706
   3   rs61795712   GENO      C/C      C/T      T/T
   3   rs61795712 COUNTS        2       12       26
   3   rs61795712   FREQ     0.05      0.3     0.65
   3   rs61795712   MEAN    7.212      7.6    7.454
   3   rs61795712     SD   0.3731   0.4056   0.4768
   3    rs1259299   GENO      G/G      G/A      A/A
   3    rs1259299 COUNTS        1        9       30
   3    rs1259299   FREQ    0.025    0.225     0.75
   3    rs1259299   MEAN    7.475    7.437      7.5
   3    rs1259299     SD        0   0.4245   0.4733
   3   rs61795714   GENO      G/G      G/C      C/C
   3   rs61795714 COUNTS        0        9       31
   3   rs61795714   FREQ        0    0.225    0.775
   3   rs61795714   MEAN       NA    7.436      7.5
   3   rs61795714     SD       NA   0.5069   0.4429
   3    rs1402372   GENO      A/A      A/C      C/C
   3    rs1402372 COUNTS        4        7       29
   3    rs1402372   FREQ      0.1    0.175    0.725
   3    rs1402372   MEAN    7.865    7.377    7.459
   3    rs1402372     SD   0.5048   0.2908   0.4635
   3    rs1259298   GENO      T/T      T/A      A/A
   3    rs1259298 COUNTS        1        7       32
   3    rs1259298   FREQ    0.025    0.175      0.8
   3    rs1259298   MEAN    7.475    7.376     7.51
   3    rs1259298     SD        0    0.319   0.4837
   3   rs28439929   GENO      C/C      C/T      T/T
   3   rs28439929 COUNTS       10       19       11
   3   rs28439929   FREQ     0.25    0.475    0.275
   3   rs28439929   MEAN    7.536    7.458    7.487
   3   rs28439929     SD   0.3972   0.4528   0.5308
   3    rs1733296   GENO      C/C      C/T      T/T
   3    rs1733296 COUNTS        2       13       25
   3    rs1733296   FREQ     0.05    0.325    0.625
   3    rs1733296   MEAN    7.722    7.569    7.423
   3    rs1733296     SD   0.7539   0.3814   0.4723
   3    rs1733297   GENO      C/C      C/A      A/A
   3    rs1733297 COUNTS        5       17       18
   3    rs1733297   FREQ    0.125    0.425     0.45
   3    rs1733297   MEAN    7.359    7.538    7.471
   3    rs1733297     SD   0.6384   0.4353   0.4321
   3    rs9854823   GENO      T/T      T/G      G/G
   3    rs9854823 COUNTS        5       23       12
   3    rs9854823   FREQ    0.125    0.575      0.3
   3    rs9854823   MEAN    7.156    7.562    7.476
   3    rs9854823     SD   0.2793     0.42   0.5305
   3    rs1716837   GENO      T/T      T/C      C/C
   3    rs1716837 COUNTS        3       12       25
   3    rs1716837   FREQ    0.075      0.3    0.625
   3    rs1716837   MEAN    7.487    7.615    7.423
   3    rs1716837     SD   0.6703   0.3588   0.4723
   3    rs1628541   GENO      T/T      T/A      A/A
   3    rs1628541 COUNTS        4       17       19
   3    rs1628541   FREQ      0.1    0.425    0.475
   3    rs1628541   MEAN    7.396    7.488    7.502
   3    rs1628541     SD   0.7307     0.42   0.4413
   3    rs9875281   GENO      G/G      G/T      T/T
   3    rs9875281 COUNTS        5       15       20
   3    rs9875281   FREQ    0.125    0.375      0.5
   3    rs9875281   MEAN    7.156    7.527    7.536
   3    rs9875281     SD   0.2793   0.4465   0.4726
   3    rs9855400   GENO      A/A      A/C      C/C
   3    rs9855400 COUNTS        5       23       12
   3    rs9855400   FREQ    0.125    0.575      0.3
   3    rs9855400   MEAN    7.156    7.562    7.476
   3    rs9855400     SD   0.2793     0.42   0.5305
   3    rs1733298   GENO      C/C      C/T      T/T
   3    rs1733298 COUNTS        2       13       25
   3    rs1733298   FREQ     0.05    0.325    0.625
   3    rs1733298   MEAN    7.722    7.569    7.423
   3    rs1733298     SD   0.7539   0.3814   0.4723
   3    rs1627473   GENO      C/C      C/T      T/T
   3    rs1627473 COUNTS        4       17       19
   3    rs1627473   FREQ      0.1    0.425    0.475
   3    rs1627473   MEAN    7.396    7.488    7.502
   3    rs1627473     SD   0.7307     0.42   0.4413
   3    rs9879383   GENO      C/C      C/T      T/T
   3    rs9879383 COUNTS        5       23       12
   3    rs9879383   FREQ    0.125    0.575      0.3
   3    rs9879383   MEAN    7.156    7.562    7.476
   3    rs9879383     SD   0.2793     0.42   0.5305
   3    rs1733299   GENO      G/G      G/C      C/C
   3    rs1733299 COUNTS        3       14       23
   3    rs1733299   FREQ    0.075     0.35    0.575
   3    rs1733299   MEAN    7.487    7.576     7.43
   3    rs1733299     SD   0.6703   0.3504   0.4902
   3    rs1624195   GENO      C/C      C/T      T/T
   3    rs1624195 COUNTS        4       17       19
   3    rs1624195   FREQ      0.1    0.425    0.475
   3    rs1624195   MEAN    7.396    7.488    7.502
   3    rs1624195     SD   0.7307     0.42   0.4413
   3    rs1716836   GENO      G/G      G/A      A/A
   3    rs1716836 COUNTS        4       17       19
   3    rs1716836   FREQ      0.1    0.425    0.475
   3    rs1716836   MEAN    7.396    7.488    7.502
   3    rs1716836     SD   0.7307     0.42   0.4413
   3    rs1716835   GENO      A/A      A/G      G/G
   3    rs1716835 COUNTS        3       13       24
   3    rs1716835   FREQ    0.075    0.325      0.6
   3    rs1716835   MEAN    7.487    7.607     7.42
   3    rs1716835     SD   0.6703   0.3448   0.4821
   3    rs1733301   GENO      C/C      C/T      T/T
   3    rs1733301 COUNTS        2       13       25
   3    rs1733301   FREQ     0.05    0.325    0.625
   3    rs1733301   MEAN    7.722    7.569    7.423
   3    rs1733301     SD   0.7539   0.3814   0.4723
   3    rs1733302   GENO      T/T      T/C      C/C
   3    rs1733302 COUNTS        5       17       18
   3    rs1733302   FREQ    0.125    0.425     0.45
   3    rs1733302   MEAN    7.449    7.522    7.461
   3    rs1733302     SD   0.6437   0.4576   0.4145
   3    rs1733303   GENO      T/T      T/C      C/C
   3    rs1733303 COUNTS        2       13       25
   3    rs1733303   FREQ     0.05    0.325    0.625
   3    rs1733303   MEAN    7.722    7.569    7.423
   3    rs1733303     SD   0.7539   0.3814   0.4723
   3    rs6764364   GENO      G/G      G/A      A/A
   3    rs6764364 COUNTS        5       22       13
   3    rs6764364   FREQ    0.125     0.55    0.325
   3    rs6764364   MEAN    7.156    7.559    7.487
   3    rs6764364     SD   0.2793   0.4298   0.5094
   3  rs143973150   GENO      T/T     T/TA    TA/TA
   3  rs143973150 COUNTS        1        3       36
   3  rs143973150   FREQ    0.025    0.075      0.9
   3  rs143973150   MEAN    7.475    7.292    7.502
   3  rs143973150     SD        0   0.3516   0.4659
   3    rs1733304   GENO      G/G      G/C      C/C
   3    rs1733304 COUNTS        3       12       25
   3    rs1733304   FREQ    0.075      0.3    0.625
   3    rs1733304   MEAN    7.487    7.615    7.423
   3    rs1733304     SD   0.6703   0.3588   0.4723
   3  rs142082108   GENO      C/C   C/CTTA CTTA/CTTA
   3  rs142082108 COUNTS        3       17       20
   3  rs142082108   FREQ    0.075    0.425      0.5
   3  rs142082108   MEAN    7.487    7.623    7.368
   3  rs142082108     SD   0.6703   0.3551   0.4843
   3    rs6791913   GENO      A/A      A/G      G/G
   3    rs6791913 COUNTS        5       22       13
   3    rs6791913   FREQ    0.125     0.55    0.325
   3    rs6791913   MEAN    7.156    7.559    7.487
   3    rs6791913     SD   0.2793   0.4298   0.5094
   3    rs1520881   GENO      C/C      C/T      T/T
   3    rs1520881 COUNTS        3       12       25
   3    rs1520881   FREQ    0.075      0.3    0.625
   3    rs1520881   MEAN    7.487    7.615    7.423
   3    rs1520881     SD   0.6703   0.3588   0.4723
   3   rs77278922   GENO      A/A      A/G      G/G
   3   rs77278922 COUNTS        0        4       36
   3   rs77278922   FREQ        0      0.1      0.9
   3   rs77278922   MEAN       NA    7.649    7.467
   3   rs77278922     SD       NA   0.4464   0.4551
   3    rs1733306   GENO      T/T      T/G      G/G
   3    rs1733306 COUNTS        3       12       25
   3    rs1733306   FREQ    0.075      0.3    0.625
   3    rs1733306   MEAN    7.487    7.615    7.423
   3    rs1733306     SD   0.6703   0.3588   0.4723
   3    rs1733307   GENO      C/C      C/T      T/T
   3    rs1733307 COUNTS        3       12       25
   3    rs1733307   FREQ    0.075      0.3    0.625
   3    rs1733307   MEAN    7.487    7.615    7.423
   3    rs1733307     SD   0.6703   0.3588   0.4723
   3    rs1123897   GENO      T/T      T/A      A/A
   3    rs1123897 COUNTS        3       16       21
   3    rs1123897   FREQ    0.075      0.4    0.525
   3    rs1123897   MEAN    7.487    7.623     7.38
   3    rs1123897     SD   0.6703   0.3668    0.475
   3    rs1123898   GENO      T/T      T/C      C/C
   3    rs1123898 COUNTS        3       17       20
   3    rs1123898   FREQ    0.075    0.425      0.5
   3    rs1123898   MEAN    7.487    7.623    7.368
   3    rs1123898     SD   0.6703   0.3551   0.4843
   3   rs10715632   GENO      C/C     C/CT    CT/CT
   3   rs10715632 COUNTS        3       12       25
   3   rs10715632   FREQ    0.075      0.3    0.625
   3   rs10715632   MEAN    7.487    7.615    7.423
   3   rs10715632     SD   0.6703   0.3588   0.4723
   3     rs874478   GENO      G/G      G/A      A/A
   3     rs874478 COUNTS        0       14       26
   3     rs874478   FREQ        0     0.35     0.65
   3     rs874478   MEAN       NA    7.551     7.45
   3     rs874478     SD       NA   0.3971   0.4827
   3     rs874479   GENO      T/T      T/G      G/G
   3     rs874479 COUNTS        0       15       25
   3     rs874479   FREQ        0    0.375    0.625
   3     rs874479   MEAN       NA    7.558    7.442
   3     rs874479     SD       NA   0.3836   0.4907
   3     rs874480   GENO      T/T      T/C      C/C
   3     rs874480 COUNTS        3       15       22
   3     rs874480   FREQ    0.075    0.375     0.55
   3     rs874480   MEAN    7.487    7.589    7.415
   3     rs874480     SD   0.6703   0.3378   0.4977
   3     rs874477   GENO      C/C      C/G      G/G
   3     rs874477 COUNTS        0       20       20
   3     rs874477   FREQ        0      0.5      0.5
   3     rs874477   MEAN       NA    7.605    7.366
   3     rs874477     SD       NA   0.3945   0.4834
   3    rs1259329   GENO      G/G      G/C      C/C
   3    rs1259329 COUNTS        0       17       23
   3    rs1259329   FREQ        0    0.425    0.575
   3    rs1259329   MEAN       NA    7.569    7.424
   3    rs1259329     SD       NA   0.3969    0.488
   3    rs5852249   GENO    AG/AG     AG/A      A/A
   3    rs5852249 COUNTS        0       15       25
   3    rs5852249   FREQ        0    0.375    0.625
   3    rs5852249   MEAN       NA    7.558    7.442
   3    rs5852249     SD       NA   0.3836   0.4907
   3   esv3597573   GENO <CN0>/<CN0>  <CN0>/A      A/A
   3   esv3597573 COUNTS        1       19       20
   3   esv3597573   FREQ    0.025    0.475      0.5
   3   esv3597573   MEAN    7.052    7.506    7.488
   3   esv3597573     SD        0    0.482   0.4346
   3   rs72958801   GENO      A/A      A/G      G/G
   3   rs72958801 COUNTS       12       12       16
   3   rs72958801   FREQ      0.3      0.3      0.4
   3   rs72958801   MEAN     7.47    7.405    7.557
   3   rs72958801     SD   0.5373   0.4372   0.4105
   3    rs1259331   GENO      T/T      T/C      C/C
   3    rs1259331 COUNTS        5        9       26
   3    rs1259331   FREQ    0.125    0.225     0.65
   3    rs1259331   MEAN    7.434    7.616     7.45
   3    rs1259331     SD   0.4796   0.3576   0.4827
   3    rs1259332   GENO      A/A      A/G      G/G
   3    rs1259332 COUNTS        5        9       26
   3    rs1259332   FREQ    0.125    0.225     0.65
   3    rs1259332   MEAN    7.434    7.616     7.45
   3    rs1259332     SD   0.4796   0.3576   0.4827
   3    rs6768839   GENO      T/T      T/C      C/C
   3    rs6768839 COUNTS        9       13       18
   3    rs6768839   FREQ    0.225    0.325     0.45
   3    rs6768839   MEAN    7.527    7.426    7.507
   3    rs6768839     SD   0.4278   0.4272   0.4996
   3    rs1267675   GENO      G/G      G/A      A/A
   3    rs1267675 COUNTS        3       15       22
   3    rs1267675   FREQ    0.075    0.375     0.55
   3    rs1267675   MEAN    7.487    7.589    7.415
   3    rs1267675     SD   0.6703   0.3378   0.4977
   3    rs1259334   GENO      T/T      T/C      C/C
   3    rs1259334 COUNTS        3       15       22
   3    rs1259334   FREQ    0.075    0.375     0.55
   3    rs1259334   MEAN    7.487    7.589    7.415
   3    rs1259334     SD   0.6703   0.3378   0.4977
   3    rs4676699   GENO      A/A      A/G      G/G
   3    rs4676699 COUNTS        3       15       22
   3    rs4676699   FREQ    0.075    0.375     0.55
   3    rs4676699   MEAN    7.487    7.589    7.415
   3    rs4676699     SD   0.6703   0.3378   0.4977
   3    rs5000757   GENO      C/C      C/T      T/T
   3    rs5000757 COUNTS        3       11       26
   3    rs5000757   FREQ    0.075    0.275     0.65
   3    rs5000757   MEAN    7.487    7.569     7.45
   3    rs5000757     SD   0.6703   0.3369   0.4827
   3    rs1259335   GENO      C/C      C/G      G/G
   3    rs1259335 COUNTS        3       18       19
   3    rs1259335   FREQ    0.075     0.45    0.475
   3    rs1259335   MEAN    7.031    7.543    7.502
   3    rs1259335     SD  0.02439   0.4712   0.4413
   3    rs1259336   GENO      G/G      G/A      A/A
   3    rs1259336 COUNTS        3       15       22
   3    rs1259336   FREQ    0.075    0.375     0.55
   3    rs1259336   MEAN    7.487    7.589    7.415
   3    rs1259336     SD   0.6703   0.3378   0.4977
   3    rs1259337   GENO      T/T      T/C      C/C
   3    rs1259337 COUNTS        3       15       22
   3    rs1259337   FREQ    0.075    0.375     0.55
   3    rs1259337   MEAN    7.487    7.589    7.415
   3    rs1259337     SD   0.6703   0.3378   0.4977
   3  rs557614522   GENO      C/C     C/CA    CA/CA
   3  rs557614522 COUNTS        5       14       21
   3  rs557614522   FREQ    0.125     0.35    0.525
   3  rs557614522   MEAN    7.156    7.594    7.492
   3  rs557614522     SD   0.2793   0.5288   0.4069
   3    rs1259338   GENO      A/A      A/G      G/G
   3    rs1259338 COUNTS        3       15       22
   3    rs1259338   FREQ    0.075    0.375     0.55
   3    rs1259338   MEAN    7.487    7.589    7.415
   3    rs1259338     SD   0.6703   0.3378   0.4977
   3   rs13326852   GENO      T/T      T/C      C/C
   3   rs13326852 COUNTS        7       20       13
   3   rs13326852   FREQ    0.175      0.5    0.325
   3   rs13326852   MEAN    7.363     7.57    7.422
   3   rs13326852     SD   0.4709   0.4737   0.4159
   3    rs1259339   GENO      C/C      C/T      T/T
   3    rs1259339 COUNTS        3       19       18
   3    rs1259339   FREQ    0.075    0.475     0.45
   3    rs1259339   MEAN    7.031    7.549    7.494
   3    rs1259339     SD  0.02439   0.4586   0.4527
   3   rs34772410   GENO    CA/CA     CA/C      C/C
   3   rs34772410 COUNTS        0       14       26
   3   rs34772410   FREQ        0     0.35     0.65
   3   rs34772410   MEAN       NA    7.551     7.45
   3   rs34772410     SD       NA   0.3971   0.4827
   3    rs1147706   GENO      T/T      T/A      A/A
   3    rs1147706 COUNTS        0       14       26
   3    rs1147706   FREQ        0     0.35     0.65
   3    rs1147706   MEAN       NA    7.551     7.45
   3    rs1147706     SD       NA   0.3971   0.4827
   3    rs1147707   GENO      T/T      T/C      C/C
   3    rs1147707 COUNTS        0        8       32
   3    rs1147707   FREQ        0      0.2      0.8
   3    rs1147707   MEAN       NA    7.516    7.478
   3    rs1147707     SD       NA   0.3168   0.4838
   3   rs72960807   GENO      C/C      C/T      T/T
   3   rs72960807 COUNTS        0        5       35
   3   rs72960807   FREQ        0    0.125    0.875
   3   rs72960807   MEAN       NA    7.685    7.457
   3   rs72960807     SD       NA   0.5204   0.4425
   3    rs1147708   GENO      T/T      T/C      C/C
   3    rs1147708 COUNTS        3       19       18
   3    rs1147708   FREQ    0.075    0.475     0.45
   3    rs1147708   MEAN    7.031    7.542    7.502
   3    rs1147708     SD  0.02439    0.458   0.4541
   3  rs113286484   GENO      T/T      T/C      C/C
   3  rs113286484 COUNTS        6       15       19
   3  rs113286484   FREQ     0.15    0.375    0.475
   3  rs113286484   MEAN    7.215    7.641    7.448
   3  rs113286484     SD   0.2888   0.5361   0.3873
   3    rs1147709   GENO      A/A      A/G      G/G
   3    rs1147709 COUNTS        3       10       27
   3    rs1147709   FREQ    0.075     0.25    0.675
   3    rs1147709   MEAN    7.487    7.549    7.462
   3    rs1147709     SD   0.6703    0.348   0.4773
   3    rs1147710   GENO      G/G      G/A      A/A
   3    rs1147710 COUNTS        0       13       27
   3    rs1147710   FREQ        0    0.325    0.675
   3    rs1147710   MEAN       NA    7.534    7.462
   3    rs1147710     SD       NA    0.408   0.4773
   3   rs66685284   GENO  AAC/AAC    AAC/A      A/A
   3   rs66685284 COUNTS        3       14       23
   3   rs66685284   FREQ    0.075     0.35    0.575
   3   rs66685284   MEAN    7.487    7.576     7.43
   3   rs66685284     SD   0.6703   0.3467   0.4919
   3    rs1259471   GENO      A/A      A/T      T/T
   3    rs1259471 COUNTS        3       10       27
   3    rs1259471   FREQ    0.075     0.25    0.675
   3    rs1259471   MEAN    7.487    7.549    7.462
   3    rs1259471     SD   0.6703    0.348   0.4773
   3    rs1259472   GENO      T/T      T/C      C/C
   3    rs1259472 COUNTS        0       13       27
   3    rs1259472   FREQ        0    0.325    0.675
   3    rs1259472   MEAN       NA    7.534    7.462
   3    rs1259472     SD       NA    0.408   0.4773
   3    rs1259473   GENO      C/C      C/T      T/T
   3    rs1259473 COUNTS        0       13       27
   3    rs1259473   FREQ        0    0.325    0.675
   3    rs1259473   MEAN       NA    7.534    7.462
   3    rs1259473     SD       NA    0.408   0.4773
   3    rs9289145   GENO      A/A      A/G      G/G
   3    rs9289145 COUNTS        5       14       21
   3    rs9289145   FREQ    0.125     0.35    0.525
   3    rs9289145   MEAN    7.156    7.594    7.492
   3    rs9289145     SD   0.2793   0.5288   0.4069
   3    rs9631455   GENO      T/T      T/C      C/C
   3    rs9631455 COUNTS        3       14       23
   3    rs9631455   FREQ    0.075     0.35    0.575
   3    rs9631455   MEAN    7.487    7.576     7.43
   3    rs9631455     SD   0.6703   0.3467   0.4919
   3    rs1733319   GENO      C/C      C/T      T/T
   3    rs1733319 COUNTS        3       14       23
   3    rs1733319   FREQ    0.075     0.35    0.575
   3    rs1733319   MEAN    7.487    7.576     7.43
   3    rs1733319     SD   0.6703   0.3467   0.4919
   3    rs2702155   GENO      T/T      T/C      C/C
   3    rs2702155 COUNTS        0       13       27
   3    rs2702155   FREQ        0    0.325    0.675
   3    rs2702155   MEAN       NA    7.534    7.462
   3    rs2702155     SD       NA    0.408   0.4773
   3    rs1259311   GENO      A/A      A/G      G/G
   3    rs1259311 COUNTS        3       14       23
   3    rs1259311   FREQ    0.075     0.35    0.575
   3    rs1259311   MEAN    7.487    7.576     7.43
   3    rs1259311     SD   0.6703   0.3467   0.4919
   3    rs1270209   GENO      A/A      A/T      T/T
   3    rs1270209 COUNTS        3       13       24
   3    rs1270209   FREQ    0.075    0.325      0.6
   3    rs1270209   MEAN    7.487    7.534    7.459
   3    rs1270209     SD   0.6703   0.3215   0.5014
   3    rs1259310   GENO      A/A      A/G      G/G
   3    rs1259310 COUNTS        1       14       25
   3    rs1259310   FREQ    0.025     0.35    0.625
   3    rs1259310   MEAN    7.649    7.618    7.405
   3    rs1259310     SD        0   0.3947    0.479
   3  rs376584530   GENO      T/T  T/TCACA TCACA/TCACA
   3  rs376584530 COUNTS        8       18       14
   3  rs376584530   FREQ      0.2     0.45     0.35
   3  rs376584530   MEAN     7.44    7.496    7.498
   3  rs376584530     SD   0.4341   0.4363   0.5107
   3   rs77091848   GENO      C/C      C/A      A/A
   3   rs77091848 COUNTS        1       15       24
   3   rs77091848   FREQ    0.025    0.375      0.6
   3   rs77091848   MEAN    7.511    7.505    7.472
   3   rs77091848     SD        0   0.5256   0.4216
   3   rs57460775   GENO      T/T      T/C      C/C
   3   rs57460775 COUNTS        4       12       24
   3   rs57460775   FREQ      0.1      0.3      0.6
   3   rs57460775   MEAN    7.247    7.536      7.5
   3   rs57460775     SD   0.3277   0.5697   0.4071
   3    rs9843734   GENO      A/A      A/G      G/G
   3    rs9843734 COUNTS        4       12       24
   3    rs9843734   FREQ      0.1      0.3      0.6
   3    rs9843734   MEAN    7.247    7.536      7.5
   3    rs9843734     SD   0.3277   0.5697   0.4071
   3     rs735138   GENO      G/G      G/A      A/A
   3     rs735138 COUNTS        9       22        9
   3     rs735138   FREQ    0.225     0.55    0.225
   3     rs735138   MEAN    7.379     7.54    7.458
   3     rs735138     SD   0.4165   0.4761   0.4537
   3   rs11712887   GENO      T/T      T/C      C/C
   3   rs11712887 COUNTS        0       10       30
   3   rs11712887   FREQ        0     0.25     0.75
   3   rs11712887   MEAN       NA    7.576    7.455
   3   rs11712887     SD       NA   0.4945   0.4417
   3    rs1259309   GENO      G/G      G/A      A/A
   3    rs1259309 COUNTS        0       16       24
   3    rs1259309   FREQ        0      0.4      0.6
   3    rs1259309   MEAN       NA    7.564    7.433
   3    rs1259309     SD       NA   0.4092   0.4797
   3    rs1259308   GENO      A/A      A/G      G/G
   3    rs1259308 COUNTS        4       21       15
   3    rs1259308   FREQ      0.1    0.525    0.375
   3    rs1259308   MEAN    7.241    7.561    7.444
   3    rs1259308     SD   0.2481   0.4927   0.4262
   3    rs9849292   GENO      T/T      T/C      C/C
   3    rs9849292 COUNTS        4       13       23
   3    rs9849292   FREQ      0.1    0.325    0.575
   3    rs9849292   MEAN    7.247    7.495    7.522
   3    rs9849292     SD   0.3277    0.565    0.402
   3    rs1147712   GENO      C/C      C/T      T/T
   3    rs1147712 COUNTS        7       24        9
   3    rs1147712   FREQ    0.175      0.6    0.225
   3    rs1147712   MEAN    7.392    7.523    7.458
   3    rs1147712     SD   0.4439    0.468   0.4537
   3    rs7649619   GENO      G/G      G/T      T/T
   3    rs7649619 COUNTS        4       13       23
   3    rs7649619   FREQ      0.1    0.325    0.575
   3    rs7649619   MEAN    7.247    7.495    7.522
   3    rs7649619     SD   0.3277    0.565    0.402
   3    rs7637904   GENO      T/T      T/C      C/C
   3    rs7637904 COUNTS        4       13       23
   3    rs7637904   FREQ      0.1    0.325    0.575
   3    rs7637904   MEAN    7.247    7.495    7.522
   3    rs7637904     SD   0.3277    0.565    0.402
   3    rs1147713   GENO      C/C      C/A      A/A
   3    rs1147713 COUNTS        4       21       15
   3    rs1147713   FREQ      0.1    0.525    0.375
   3    rs1147713   MEAN    7.241    7.561    7.444
   3    rs1147713     SD   0.2481   0.4927   0.4262
   3    rs9854846   GENO      A/A      A/G      G/G
   3    rs9854846 COUNTS        4       13       23
   3    rs9854846   FREQ      0.1    0.325    0.575
   3    rs9854846   MEAN    7.247    7.495    7.522
   3    rs9854846     SD   0.3277    0.565    0.402
   3  rs145703075   GENO      T/T    T/TGA  TGA/TGA
   3  rs145703075 COUNTS       10       19       11
   3  rs145703075   FREQ     0.25    0.475    0.275
   3  rs145703075   MEAN    7.531    7.557    7.321
   3  rs145703075     SD   0.4367   0.4952   0.3772
   3   rs35547467   GENO      G/G      G/C      C/C
   3   rs35547467 COUNTS        0       10       30
   3   rs35547467   FREQ        0     0.25     0.75
   3   rs35547467   MEAN       NA    7.576    7.455
   3   rs35547467     SD       NA   0.4945   0.4417
   3    rs1259312   GENO      T/T      T/C      C/C
   3    rs1259312 COUNTS        0       14       26
   3    rs1259312   FREQ        0     0.35     0.65
   3    rs1259312   MEAN       NA    7.551     7.45
   3    rs1259312     SD       NA   0.3971   0.4827
   3    rs1520880   GENO      G/G      G/A      A/A
   3    rs1520880 COUNTS        4       13       23
   3    rs1520880   FREQ      0.1    0.325    0.575
   3    rs1520880   MEAN    7.247    7.495    7.522
   3    rs1520880     SD   0.3277    0.565    0.402
   3    rs1147714   GENO      A/A      A/T      T/T
   3    rs1147714 COUNTS        7       24        9
   3    rs1147714   FREQ    0.175      0.6    0.225
   3    rs1147714   MEAN    7.392    7.523    7.458
   3    rs1147714     SD   0.4439    0.468   0.4537
   3    rs1147715   GENO      T/T      T/A      A/A
   3    rs1147715 COUNTS        7       24        9
   3    rs1147715   FREQ    0.175      0.6    0.225
   3    rs1147715   MEAN    7.392    7.523    7.458
   3    rs1147715     SD   0.4439    0.468   0.4537
   3    rs9868131   GENO      T/T      T/C      C/C
   3    rs9868131 COUNTS        4       12       24
   3    rs9868131   FREQ      0.1      0.3      0.6
   3    rs9868131   MEAN    7.247    7.536      7.5
   3    rs9868131     SD   0.3277   0.5697   0.4071
   3  rs529978094   GENO    AT/AT     AT/A      A/A
   3  rs529978094 COUNTS        2       15       23
   3  rs529978094   FREQ     0.05    0.375    0.575
   3  rs529978094   MEAN    7.356    7.447    7.522
   3  rs529978094     SD   0.2194   0.5528    0.402
   3    rs4676700   GENO      T/T      T/C      C/C
   3    rs4676700 COUNTS        5       23       12
   3    rs4676700   FREQ    0.125    0.575      0.3
   3    rs4676700   MEAN    7.187    7.564     7.46
   3    rs4676700     SD   0.3138   0.5065   0.3488
   3    rs1520879   GENO      G/G      G/C      C/C
   3    rs1520879 COUNTS        4       13       23
   3    rs1520879   FREQ      0.1    0.325    0.575
   3    rs1520879   MEAN    7.247    7.495    7.522
   3    rs1520879     SD   0.3277    0.565    0.402
   3    rs2252084   GENO      T/T      T/G      G/G
   3    rs2252084 COUNTS        4       22       14
   3    rs2252084   FREQ      0.1     0.55     0.35
   3    rs2252084   MEAN    7.241    7.565     7.43
   3    rs2252084     SD   0.2481   0.4812   0.4384
   3   rs61797572   GENO      A/A      A/G      G/G
   3   rs61797572 COUNTS        0        9       31
   3   rs61797572   FREQ        0    0.225    0.775
   3   rs61797572   MEAN       NA    7.591    7.455
   3   rs61797572     SD       NA    0.522   0.4343
   3   rs61797573   GENO      C/C      C/T      T/T
   3   rs61797573 COUNTS        0       10       30
   3   rs61797573   FREQ        0     0.25     0.75
   3   rs61797573   MEAN       NA    7.576    7.455
   3   rs61797573     SD       NA   0.4945   0.4417
   3  rs567627628   GENO    CT/CT     CT/C      C/C
   3  rs567627628 COUNTS        4       12       24
   3  rs567627628   FREQ      0.1      0.3      0.6
   3  rs567627628   MEAN    7.247    7.536      7.5
   3  rs567627628     SD   0.3277   0.5697   0.4071
   3    rs4676787   GENO      T/T      T/C      C/C
   3    rs4676787 COUNTS        0       10       30
   3    rs4676787   FREQ        0     0.25     0.75
   3    rs4676787   MEAN       NA    7.576    7.455
   3    rs4676787     SD       NA   0.4945   0.4417
   3    rs1259342   GENO      T/T      T/C      C/C
   3    rs1259342 COUNTS        4       21       15
   3    rs1259342   FREQ      0.1    0.525    0.375
   3    rs1259342   MEAN    7.241    7.561    7.444
   3    rs1259342     SD   0.2481   0.4927   0.4262
   3   rs35595604   GENO      T/T     T/TC    TC/TC
   3   rs35595604 COUNTS        0       16       24
   3   rs35595604   FREQ        0      0.4      0.6
   3   rs35595604   MEAN       NA    7.564    7.433
   3   rs35595604     SD       NA   0.4092   0.4797
   3   rs71156801   GENO    AT/AT     AT/A      A/A
   3   rs71156801 COUNTS        3       23       14
   3   rs71156801   FREQ    0.075    0.575     0.35
   3   rs71156801   MEAN    7.208    7.548    7.442
   3   rs71156801     SD   0.2639   0.5185   0.3471
   3    rs9872918   GENO      G/G      G/C      C/C
   3    rs9872918 COUNTS        4       12       24
   3    rs9872918   FREQ      0.1      0.3      0.6
   3    rs9872918   MEAN    7.247    7.536      7.5
   3    rs9872918     SD   0.3277   0.5697   0.4071
   3    rs7622005   GENO      C/C      C/T      T/T
   3    rs7622005 COUNTS        5       21       14
   3    rs7622005   FREQ    0.125    0.525     0.35
   3    rs7622005   MEAN    7.187    7.585    7.442
   3    rs7622005     SD   0.3138   0.5161   0.3471
   3    rs1147716   GENO      A/A      A/C      C/C
   3    rs1147716 COUNTS        2       14       24
   3    rs1147716   FREQ     0.05     0.35      0.6
   3    rs1147716   MEAN    7.334    7.596    7.433
   3    rs1147716     SD   0.4477   0.4106   0.4797
   3    rs4676788   GENO      T/T      T/G      G/G
   3    rs4676788 COUNTS        0        6       34
   3    rs4676788   FREQ        0     0.15     0.85
   3    rs4676788   MEAN       NA    7.523    7.479
   3    rs4676788     SD       NA   0.5349   0.4447
   3    rs4676789   GENO      G/G      G/A      A/A
   3    rs4676789 COUNTS        5       21       14
   3    rs4676789   FREQ    0.125    0.525     0.35
   3    rs4676789   MEAN    7.187    7.585    7.442
   3    rs4676789     SD   0.3138   0.5161   0.3471
   3   rs72960832   GENO      G/G      G/A      A/A
   3   rs72960832 COUNTS        4       12       24
   3   rs72960832   FREQ      0.1      0.3      0.6
   3   rs72960832   MEAN    7.247    7.432    7.552
   3   rs72960832     SD   0.3277   0.5408   0.4202
   3    rs1147717   GENO      A/A      A/C      C/C
   3    rs1147717 COUNTS        4       22       14
   3    rs1147717   FREQ      0.1     0.55     0.35
   3    rs1147717   MEAN    7.241    7.565     7.43
   3    rs1147717     SD   0.2481   0.4812   0.4384
   3   rs55965049   GENO      A/A      A/G      G/G
   3   rs55965049 COUNTS        3       22       15
   3   rs55965049   FREQ    0.075     0.55    0.375
   3   rs55965049   MEAN    7.309    7.538    7.444
   3   rs55965049     SD   0.2542   0.4936   0.4262
   3   rs11710885   GENO      C/C      C/T      T/T
   3   rs11710885 COUNTS        5       21       14
   3   rs11710885   FREQ    0.125    0.525     0.35
   3   rs11710885   MEAN    7.187    7.585    7.442
   3   rs11710885     SD   0.3138   0.5161   0.3471
   3    rs1147718   GENO      T/T      T/C      C/C
   3    rs1147718 COUNTS        2       15       23
   3    rs1147718   FREQ     0.05    0.375    0.575
   3    rs1147718   MEAN    7.334    7.598    7.425
   3    rs1147718     SD   0.4477   0.3957   0.4889
   3   rs55752646   GENO      T/T      T/C      C/C
   3   rs55752646 COUNTS        0        8       32
   3   rs55752646   FREQ        0      0.2      0.8
   3   rs55752646   MEAN       NA     7.47    7.489
   3   rs55752646     SD       NA   0.4671   0.4557
   3    rs1982186   GENO      A/A      A/G      G/G
   3    rs1982186 COUNTS        4       22       14
   3    rs1982186   FREQ      0.1     0.55     0.35
   3    rs1982186   MEAN    7.241    7.565     7.43
   3    rs1982186     SD   0.2481   0.4812   0.4384
   3    rs9838077   GENO      C/C      C/T      T/T
   3    rs9838077 COUNTS        5       21       14
   3    rs9838077   FREQ    0.125    0.525     0.35
   3    rs9838077   MEAN    7.187    7.585    7.442
   3    rs9838077     SD   0.3138   0.5161   0.3471
   3    rs1262395   GENO      A/A      A/C      C/C
   3    rs1262395 COUNTS        2       15       23
   3    rs1262395   FREQ     0.05    0.375    0.575
   3    rs1262395   MEAN    7.334    7.598    7.425
   3    rs1262395     SD   0.4477   0.3957   0.4889
   3    rs1267693   GENO      T/T      T/C      C/C
   3    rs1267693 COUNTS        5       21       14
   3    rs1267693   FREQ    0.125    0.525     0.35
   3    rs1267693   MEAN    7.442    7.533     7.43
   3    rs1267693     SD   0.4986   0.4677   0.4384
   3  rs113452678   GENO      G/G      G/A      A/A
   3  rs113452678 COUNTS        0        6       34
   3  rs113452678   FREQ        0     0.15     0.85
   3  rs113452678   MEAN       NA    7.628     7.46
   3  rs113452678     SD       NA   0.3775   0.4642
   3    rs9823966   GENO      T/T      T/C      C/C
   3    rs9823966 COUNTS        6       17       17
   3    rs9823966   FREQ     0.15    0.425    0.425
   3    rs9823966   MEAN    7.147    7.622    7.468
   3    rs9823966     SD   0.2975    0.502   0.3938
   3  rs112640717   GENO      T/T      T/C      C/C
   3  rs112640717 COUNTS        1       15       24
   3  rs112640717   FREQ    0.025    0.375      0.6
   3  rs112640717   MEAN    7.511    7.477     7.49
   3  rs112640717     SD        0   0.5764   0.3796
   3    rs1259458   GENO      C/C      C/T      T/T
   3    rs1259458 COUNTS        5       24       11
   3    rs1259458   FREQ    0.125      0.6    0.275
   3    rs1259458   MEAN    7.661    7.578    7.204
   3    rs1259458     SD   0.3992    0.481   0.2789
   3    rs6789609   GENO      C/C      C/T      T/T
   3    rs6789609 COUNTS        0        6       34
   3    rs6789609   FREQ        0     0.15     0.85
   3    rs6789609   MEAN       NA    7.597    7.466
   3    rs6789609     SD       NA   0.5738   0.4346
   3   rs13098676   GENO      C/C      C/T      T/T
   3   rs13098676 COUNTS        0       11       29
   3   rs13098676   FREQ        0    0.275    0.725
   3   rs13098676   MEAN       NA    7.637    7.428
   3   rs13098676     SD       NA    0.511   0.4229
   3    rs1259457   GENO      G/G      G/A      A/A
   3    rs1259457 COUNTS        4       22       14
   3    rs1259457   FREQ      0.1     0.55     0.35
   3    rs1259457   MEAN    7.241    7.565     7.43
   3    rs1259457     SD   0.2481   0.4812   0.4384
   3    rs1259456   GENO      A/A      A/G      G/G
   3    rs1259456 COUNTS        2       14       24
   3    rs1259456   FREQ     0.05     0.35      0.6
   3    rs1259456   MEAN    7.334    7.596    7.433
   3    rs1259456     SD   0.4477   0.4106   0.4797
   3    rs2700262   GENO      T/T      T/C      C/C
   3    rs2700262 COUNTS        2       15       23
   3    rs2700262   FREQ     0.05    0.375    0.575
   3    rs2700262   MEAN    7.334    7.598    7.425
   3    rs2700262     SD   0.4477   0.3957   0.4889
   3  rs145032567   GENO  GCA/GCA    GCA/G      G/G
   3  rs145032567 COUNTS        2       24       14
   3  rs145032567   FREQ     0.05      0.6     0.35
   3  rs145032567   MEAN    7.299    7.534     7.43
   3  rs145032567     SD   0.3695   0.4738   0.4384
   3   rs13099637   GENO      G/G      G/A      A/A
   3   rs13099637 COUNTS        5       21       14
   3   rs13099637   FREQ    0.125    0.525     0.35
   3   rs13099637   MEAN    7.187    7.585    7.442
   3   rs13099637     SD   0.3138   0.5161   0.3471
   3    rs1147719   GENO      T/T      T/C      C/C
   3    rs1147719 COUNTS        3       14       23
   3    rs1147719   FREQ    0.075     0.35    0.575
   3    rs1147719   MEAN    7.242    7.472    7.525
   3    rs1147719     SD   0.3614   0.4276    0.482
   3    rs1402371   GENO      C/C      C/T      T/T
   3    rs1402371 COUNTS       10       17       13
   3    rs1402371   FREQ     0.25    0.425    0.325
   3    rs1402371   MEAN    7.467    7.516     7.46
   3    rs1402371     SD   0.5339   0.4562   0.4128
   3    rs1147720   GENO      T/T      T/C      C/C
   3    rs1147720 COUNTS        2       10       28
   3    rs1147720   FREQ     0.05     0.25      0.7
   3    rs1147720   MEAN    7.438     7.35    7.537
   3    rs1147720     SD   0.1723   0.4271   0.4727
   3     rs988924   GENO      T/T      T/G      G/G
   3     rs988924 COUNTS        0       11       29
   3     rs988924   FREQ        0    0.275    0.725
   3     rs988924   MEAN       NA    7.554    7.459
   3     rs988924     SD       NA   0.4028   0.4733
   3    rs1259322   GENO      G/G      G/C      C/C
   3    rs1259322 COUNTS        2       10       28
   3    rs1259322   FREQ     0.05     0.25      0.7
   3    rs1259322   MEAN    7.438     7.35    7.537
   3    rs1259322     SD   0.1723   0.4271   0.4727
   3    rs1259321   GENO      T/T      T/C      C/C
   3    rs1259321 COUNTS        3       14       23
   3    rs1259321   FREQ    0.075     0.35    0.575
   3    rs1259321   MEAN    7.242    7.472    7.525
   3    rs1259321     SD   0.3614   0.4276    0.482
   3    rs1259320   GENO      G/G      G/A      A/A
   3    rs1259320 COUNTS        3       15       22
   3    rs1259320   FREQ    0.075    0.375     0.55
   3    rs1259320   MEAN    7.242    7.453    7.541
   3    rs1259320     SD   0.3614   0.4185   0.4876
   3   rs61674057   GENO      G/G      G/C      C/C
   3   rs61674057 COUNTS        0        6       34
   3   rs61674057   FREQ        0     0.15     0.85
   3   rs61674057   MEAN       NA    7.628     7.46
   3   rs61674057     SD       NA   0.3775   0.4642
   3   rs62855060   GENO      A/A A/ATATTGGC ATATTGGC/ATATTGGC
   3   rs62855060 COUNTS        3       15       22
   3   rs62855060   FREQ    0.075    0.375     0.55
   3   rs62855060   MEAN    7.242    7.453    7.541
   3   rs62855060     SD   0.3614   0.4185   0.4876
   3   rs35168877   GENO      T/T     T/TC    TC/TC
   3   rs35168877 COUNTS        1       14       25
   3   rs35168877   FREQ    0.025     0.35    0.625
   3   rs35168877   MEAN    8.255     7.57    7.407
   3   rs35168877     SD        0   0.4109   0.4531
   3    rs1259318   GENO      C/C      C/T      T/T
   3    rs1259318 COUNTS        4       15       21
   3    rs1259318   FREQ      0.1    0.375    0.525
   3    rs1259318   MEAN    7.528    7.597    7.398
   3    rs1259318     SD   0.5534   0.3706   0.4883
   3    rs4676791   GENO      C/C      C/T      T/T
   3    rs4676791 COUNTS        0        5       35
   3    rs4676791   FREQ        0    0.125    0.875
   3    rs4676791   MEAN       NA    7.474    7.487
   3    rs4676791     SD       NA   0.5833   0.4408
   3    rs8180105   GENO      C/C      C/T      T/T
   3    rs8180105 COUNTS        7       21       12
   3    rs8180105   FREQ    0.175    0.525      0.3
   3    rs8180105   MEAN    7.607    7.425     7.52
   3    rs8180105     SD   0.4047   0.4116   0.5561
   3    rs8180108   GENO      C/C      C/G      G/G
   3    rs8180108 COUNTS        7       21       12
   3    rs8180108   FREQ    0.175    0.525      0.3
   3    rs8180108   MEAN    7.643    7.413     7.52
   3    rs8180108     SD   0.3712   0.4148   0.5561
   3    rs1259317   GENO      T/T      T/A      A/A
   3    rs1259317 COUNTS        2        9       29
   3    rs1259317   FREQ     0.05    0.225    0.725
   3    rs1259317   MEAN    7.438    7.316    7.541
   3    rs1259317     SD   0.1723   0.4391   0.4646
   3    rs1259316   GENO      A/A      A/G      G/G
   3    rs1259316 COUNTS        2        9       29
   3    rs1259316   FREQ     0.05    0.225    0.725
   3    rs1259316   MEAN    7.438    7.316    7.541
   3    rs1259316     SD   0.1723   0.4391   0.4646
   3    rs9870449   GENO      A/A      A/G      G/G
   3    rs9870449 COUNTS        6       22       12
   3    rs9870449   FREQ     0.15     0.55      0.3
   3    rs9870449   MEAN    7.677    7.414     7.52
   3    rs9870449     SD   0.3944   0.4048   0.5561
   3    rs1259315   GENO      G/G      G/A      A/A
   3    rs1259315 COUNTS        0       16       24
   3    rs1259315   FREQ        0      0.4      0.6
   3    rs1259315   MEAN       NA    7.595    7.413
   3    rs1259315     SD       NA   0.4273    0.462
   3    rs1259314   GENO      A/A      A/G      G/G
   3    rs1259314 COUNTS        2       17       21
   3    rs1259314   FREQ     0.05    0.425    0.525
   3    rs1259314   MEAN    7.953    7.519    7.414
   3    rs1259314     SD    0.427   0.3892   0.4897
   3    rs4676792   GENO      A/A      A/T      T/T
   3    rs4676792 COUNTS        8       20       12
   3    rs4676792   FREQ      0.2      0.5      0.3
   3    rs4676792   MEAN    7.586    7.424     7.52
   3    rs4676792     SD   0.3794   0.4222   0.5561
   3   rs34182414   GENO      C/C      C/T      T/T
   3   rs34182414 COUNTS        8       20       12
   3   rs34182414   FREQ      0.2      0.5      0.3
   3   rs34182414   MEAN    7.586    7.424     7.52
   3   rs34182414     SD   0.3794   0.4222   0.5561
   3  rs112757586   GENO      T/T      T/C      C/C
   3  rs112757586 COUNTS        9       19       12
   3  rs112757586   FREQ    0.225    0.475      0.3
   3  rs112757586   MEAN    7.499    7.471    7.498
   3  rs112757586     SD   0.5635   0.4472   0.4067
   3   rs55854851   GENO      C/C      C/T      T/T
   3   rs55854851 COUNTS        0        7       33
   3   rs55854851   FREQ        0    0.175    0.825
   3   rs55854851   MEAN       NA    7.434    7.496
   3   rs55854851     SD       NA   0.5146   0.4457
   3    rs1259313   GENO      T/T      T/C      C/C
   3    rs1259313 COUNTS        2        9       29
   3    rs1259313   FREQ     0.05    0.225    0.725
   3    rs1259313   MEAN    7.438    7.316    7.541
   3    rs1259313     SD   0.1723   0.4391   0.4646
   3    rs1147721   GENO      T/T      T/C      C/C
   3    rs1147721 COUNTS        4       15       21
   3    rs1147721   FREQ      0.1    0.375    0.525
   3    rs1147721   MEAN    7.182    7.454    7.566
   3    rs1147721     SD   0.3181   0.4175   0.4851
   3    rs1147722   GENO      T/T      T/C      C/C
   3    rs1147722 COUNTS        1       15       24
   3    rs1147722   FREQ    0.025    0.375      0.6
   3    rs1147722   MEAN    7.651    7.591    7.413
   3    rs1147722     SD        0    0.442    0.462
   3   rs56942711   GENO      A/A      A/G      G/G
   3   rs56942711 COUNTS        2        7       31
   3   rs56942711   FREQ     0.05    0.175    0.775
   3   rs56942711   MEAN    7.438     7.25    7.542
   3   rs56942711     SD   0.1723    0.382    0.468
   3    rs1147723   GENO      G/G      G/A      A/A
   3    rs1147723 COUNTS        2        9       29
   3    rs1147723   FREQ     0.05    0.225    0.725
   3    rs1147723   MEAN    7.438    7.316    7.541
   3    rs1147723     SD   0.1723   0.4391   0.4646
   3    rs1147724   GENO      G/G      G/C      C/C
   3    rs1147724 COUNTS        2        9       29
   3    rs1147724   FREQ     0.05    0.225    0.725
   3    rs1147724   MEAN    7.438    7.316    7.541
   3    rs1147724     SD   0.1723   0.4391   0.4646
   3    rs1147725   GENO      G/G      G/T      T/T
   3    rs1147725 COUNTS        2        9       29
   3    rs1147725   FREQ     0.05    0.225    0.725
   3    rs1147725   MEAN    7.438    7.316    7.541
   3    rs1147725     SD   0.1723   0.4391   0.4646
   3    rs1272257   GENO      G/G      G/A      A/A
   3    rs1272257 COUNTS        1       15       24
   3    rs1272257   FREQ    0.025    0.375      0.6
   3    rs1272257   MEAN    7.651    7.591    7.413
   3    rs1272257     SD        0    0.442    0.462
   3    rs4676793   GENO      G/G      G/A      A/A
   3    rs4676793 COUNTS        0        9       31
   3    rs4676793   FREQ        0    0.225    0.775
   3    rs4676793   MEAN       NA    7.407    7.508
   3    rs4676793     SD       NA   0.4531   0.4566
   3  rs566289487   GENO      G/G    G/GAA  GAA/GAA
   3  rs566289487 COUNTS        9       19       12
   3  rs566289487   FREQ    0.225    0.475      0.3
   3  rs566289487   MEAN    7.499    7.471    7.498
   3  rs566289487     SD   0.5635   0.4472   0.4067
   3    rs1303244   GENO      T/T      T/C      C/C
   3    rs1303244 COUNTS        2       17       21
   3    rs1303244   FREQ     0.05    0.425    0.525
   3    rs1303244   MEAN    7.953    7.519    7.414
   3    rs1303244     SD    0.427   0.3892   0.4897
   3    rs9857229   GENO      T/T      T/A      A/A
   3    rs9857229 COUNTS        6       22       12
   3    rs9857229   FREQ     0.15     0.55      0.3
   3    rs9857229   MEAN    7.677    7.414     7.52
   3    rs9857229     SD   0.3944   0.4048   0.5561
   3   rs57513084   GENO      G/G      G/T      T/T
   3   rs57513084 COUNTS        9       19       12
   3   rs57513084   FREQ    0.225    0.475      0.3
   3   rs57513084   MEAN    7.499    7.471    7.498
   3   rs57513084     SD   0.5635   0.4472   0.4067
   3    rs1147726   GENO      T/T      T/C      C/C
   3    rs1147726 COUNTS        2       10       28
   3    rs1147726   FREQ     0.05     0.25      0.7
   3    rs1147726   MEAN    7.438    7.351    7.537
   3    rs1147726     SD   0.1723   0.4279   0.4726
   3   rs73855250   GENO      T/T      T/C      C/C
   3   rs73855250 COUNTS        2        7       31
   3   rs73855250   FREQ     0.05    0.175    0.775
   3   rs73855250   MEAN    7.438     7.25    7.542
   3   rs73855250     SD   0.1723    0.382    0.468
   3    rs3914889   GENO      G/G      G/C      C/C
   3    rs3914889 COUNTS        6       21       13
   3    rs3914889   FREQ     0.15    0.525    0.325
   3    rs3914889   MEAN    7.677    7.433    7.482
   3    rs3914889     SD   0.3944   0.4047   0.5504
   3   rs11713908   GENO      C/C      C/T      T/T
   3   rs11713908 COUNTS        5       22       13
   3   rs11713908   FREQ    0.125     0.55    0.325
   3   rs11713908   MEAN    7.562    7.455    7.509
   3   rs11713908     SD   0.3073   0.4424   0.5341
   3   rs34452493   GENO      C/C     C/CT    CT/CT
   3   rs34452493 COUNTS        3       10       27
   3   rs34452493   FREQ    0.075     0.25    0.675
   3   rs34452493   MEAN    7.646    7.262     7.55
   3   rs34452493     SD   0.3808   0.3483   0.4762
   3    rs4408894   GENO      A/A      A/G      G/G
   3    rs4408894 COUNTS        7       21       12
   3    rs4408894   FREQ    0.175    0.525      0.3
   3    rs4408894   MEAN    7.607    7.425     7.52
   3    rs4408894     SD   0.4047   0.4116   0.5561
   3    rs5029440   GENO      T/T      T/A      A/A
   3    rs5029440 COUNTS        7       21       12
   3    rs5029440   FREQ    0.175    0.525      0.3
   3    rs5029440   MEAN    7.607    7.425     7.52
   3    rs5029440     SD   0.4047   0.4116   0.5561
   3    rs6438581   GENO      T/T      T/C      C/C
   3    rs6438581 COUNTS        9       19       12
   3    rs6438581   FREQ    0.225    0.475      0.3
   3    rs6438581   MEAN    7.499    7.471    7.498
   3    rs6438581     SD   0.5635   0.4472   0.4067
   3    rs6438582   GENO      T/T      T/C      C/C
   3    rs6438582 COUNTS        7       21       12
   3    rs6438582   FREQ    0.175    0.525      0.3
   3    rs6438582   MEAN    7.607    7.425     7.52
   3    rs6438582     SD   0.4047   0.4116   0.5561
   3    rs6438583   GENO      C/C      C/T      T/T
   3    rs6438583 COUNTS        7       21       12
   3    rs6438583   FREQ    0.175    0.525      0.3
   3    rs6438583   MEAN    7.607    7.425     7.52
   3    rs6438583     SD   0.4047   0.4116   0.5561
   3    rs1147727   GENO      A/A      A/G      G/G
   3    rs1147727 COUNTS        1       15       24
   3    rs1147727   FREQ    0.025    0.375      0.6
   3    rs1147727   MEAN    7.651    7.591    7.413
   3    rs1147727     SD        0    0.442    0.462
   3    rs6777371   GENO      C/C      C/G      G/G
   3    rs6777371 COUNTS        7       21       12
   3    rs6777371   FREQ    0.175    0.525      0.3
   3    rs6777371   MEAN    7.607    7.425     7.52
   3    rs6777371     SD   0.4047   0.4116   0.5561
   3    rs2319821   GENO      T/T      T/G      G/G
   3    rs2319821 COUNTS        7       21       12
   3    rs2319821   FREQ    0.175    0.525      0.3
   3    rs2319821   MEAN    7.607    7.425     7.52
   3    rs2319821     SD   0.4047   0.4116   0.5561
   3   rs55662337   GENO      G/G      G/A      A/A
   3   rs55662337 COUNTS        0        7       33
   3   rs55662337   FREQ        0    0.175    0.825
   3   rs55662337   MEAN       NA    7.494    7.484
   3   rs55662337     SD       NA   0.4813   0.4533
   3    rs3914890   GENO      T/T      T/C      C/C
   3    rs3914890 COUNTS        9       20       11
   3    rs3914890   FREQ    0.225      0.5    0.275
   3    rs3914890   MEAN    7.499    7.448    7.542
   3    rs3914890     SD   0.5635    0.447   0.3959
   3    rs3914891   GENO      G/G      G/A      A/A
   3    rs3914891 COUNTS        9       20       11
   3    rs3914891   FREQ    0.225      0.5    0.275
   3    rs3914891   MEAN    7.499    7.448    7.542
   3    rs3914891     SD   0.5635    0.447   0.3959
   3   rs61797633   GENO      C/C      C/G      G/G
   3   rs61797633 COUNTS        0        6       34
   3   rs61797633   FREQ        0     0.15     0.85
   3   rs61797633   MEAN       NA    7.503    7.482
   3   rs61797633     SD       NA   0.5266   0.4465
   3    rs4058251   GENO      G/G      G/A      A/A
   3    rs4058251 COUNTS        2        9       29
   3    rs4058251   FREQ     0.05    0.225    0.725
   3    rs4058251   MEAN    7.438    7.316    7.541
   3    rs4058251     SD   0.1723   0.4391   0.4646
   3   rs61797634   GENO      C/C      C/T      T/T
   3   rs61797634 COUNTS        0        4       36
   3   rs61797634   FREQ        0      0.1      0.9
   3   rs61797634   MEAN       NA    7.575    7.475
   3   rs61797634     SD       NA   0.5731   0.4455
   3   rs10543525   GENO      A/A   A/ATAG ATAG/ATAG
   3   rs10543525 COUNTS        0        4       36
   3   rs10543525   FREQ        0      0.1      0.9
   3   rs10543525   MEAN       NA    7.786    7.452
   3   rs10543525     SD       NA    0.533    0.438
   3  rs375578868   GENO      A/A     A/AT    AT/AT
   3  rs375578868 COUNTS        5       21       14
   3  rs375578868   FREQ    0.125    0.525     0.35
   3  rs375578868   MEAN     7.66    7.443    7.486
   3  rs375578868     SD   0.3992   0.4251   0.5208
   3    rs1147728   GENO      C/C      C/T      T/T
   3    rs1147728 COUNTS        8       19       13
   3    rs1147728   FREQ      0.2    0.475    0.325
   3    rs1147728   MEAN    7.308    7.553    7.496
   3    rs1147728     SD   0.3754   0.4656    0.478
   3    rs9846099   GENO      T/T      T/C      C/C
   3    rs9846099 COUNTS        0        6       34
   3    rs9846099   FREQ        0     0.15     0.85
   3    rs9846099   MEAN       NA    7.713    7.445
   3    rs9846099     SD       NA   0.4648   0.4445
   3    rs1259340   GENO      A/A      A/G      G/G
   3    rs1259340 COUNTS        0        5       35
   3    rs1259340   FREQ        0    0.125    0.875
   3    rs1259340   MEAN       NA    7.332    7.507
   3    rs1259340     SD       NA   0.4332   0.4564
   3   rs60023566   GENO      T/T      T/C      C/C
   3   rs60023566 COUNTS       10       18       12
   3   rs60023566   FREQ     0.25     0.45      0.3
   3   rs60023566   MEAN    7.515     7.53    7.394
   3   rs60023566     SD   0.5337   0.4788   0.3517
   3    rs1259341   GENO      A/A      A/G      G/G
   3    rs1259341 COUNTS        0        5       35
   3    rs1259341   FREQ        0    0.125    0.875
   3    rs1259341   MEAN       NA    7.332    7.507
   3    rs1259341     SD       NA   0.4332   0.4564
   3    rs1147730   GENO      T/T      T/A      A/A
   3    rs1147730 COUNTS        1       10       29
   3    rs1147730   FREQ    0.025     0.25    0.725
   3    rs1147730   MEAN    7.188    7.575    7.465
   3    rs1147730     SD        0    0.482    0.451
   3   rs58796674   GENO      A/A      A/C      C/C
   3   rs58796674 COUNTS        2       11       27
   3   rs58796674   FREQ     0.05    0.275    0.675
   3   rs58796674   MEAN    7.438     7.28    7.573
   3   rs58796674     SD   0.1723   0.3562   0.4803
   3    rs1147731   GENO      C/C      C/A      A/A
   3    rs1147731 COUNTS        1       10       29
   3    rs1147731   FREQ    0.025     0.25    0.725
   3    rs1147731   MEAN    7.188    7.575    7.465
   3    rs1147731     SD        0    0.482    0.451
   3   rs34743861   GENO      A/A     A/AG    AG/AG
   3   rs34743861 COUNTS        0        5       35
   3   rs34743861   FREQ        0    0.125    0.875
   3   rs34743861   MEAN       NA    7.332    7.507
   3   rs34743861     SD       NA   0.4332   0.4564
   3   rs76379107   GENO      T/T      T/C      C/C
   3   rs76379107 COUNTS        2       11       27
   3   rs76379107   FREQ     0.05    0.275    0.675
   3   rs76379107   MEAN    7.438     7.28    7.573
   3   rs76379107     SD   0.1723   0.3562   0.4803
   3    rs7615438   GENO      A/A      A/T      T/T
   3    rs7615438 COUNTS       10       18       12
   3    rs7615438   FREQ     0.25     0.45      0.3
   3    rs7615438   MEAN    7.515     7.53    7.394
   3    rs7615438     SD   0.5337   0.4788   0.3517
   3   rs12495283   GENO      T/T      T/C      C/C
   3   rs12495283 COUNTS        2       11       27
   3   rs12495283   FREQ     0.05    0.275    0.675
   3   rs12495283   MEAN    7.438     7.28    7.573
   3   rs12495283     SD   0.1723   0.3562   0.4803
   3   rs73855253   GENO      T/T      T/C      C/C
   3   rs73855253 COUNTS        2       11       27
   3   rs73855253   FREQ     0.05    0.275    0.675
   3   rs73855253   MEAN    7.438     7.28    7.573
   3   rs73855253     SD   0.1723   0.3562   0.4803
   3    rs1147732   GENO      A/A      A/G      G/G
   3    rs1147732 COUNTS        1       10       29
   3    rs1147732   FREQ    0.025     0.25    0.725
   3    rs1147732   MEAN    7.188    7.575    7.465
   3    rs1147732     SD        0    0.482    0.451
   3    rs1147733   GENO      T/T      T/C      C/C
   3    rs1147733 COUNTS        0       11       29
   3    rs1147733   FREQ        0    0.275    0.725
   3    rs1147733   MEAN       NA     7.54    7.465
   3    rs1147733     SD       NA   0.4719    0.451
   3    rs1259476   GENO      A/A      A/C      C/C
   3    rs1259476 COUNTS        0       15       25
   3    rs1259476   FREQ        0    0.375    0.625
   3    rs1259476   MEAN       NA    7.535    7.456
   3    rs1259476     SD       NA   0.4368   0.4671
   3    rs1147735   GENO      G/G      G/A      A/A
   3    rs1147735 COUNTS        1       10       29
   3    rs1147735   FREQ    0.025     0.25    0.725
   3    rs1147735   MEAN    7.188    7.575    7.465
   3    rs1147735     SD        0    0.482    0.451
   3   rs74585670   GENO      A/A      A/G      G/G
   3   rs74585670 COUNTS        0        4       36
   3   rs74585670   FREQ        0      0.1      0.9
   3   rs74585670   MEAN       NA    7.568    7.476
   3   rs74585670     SD       NA   0.3492   0.4651
   3    rs3901452   GENO      A/A      A/G      G/G
   3    rs3901452 COUNTS        2       11       27
   3    rs3901452   FREQ     0.05    0.275    0.675
   3    rs3901452   MEAN    7.438     7.28    7.573
   3    rs3901452     SD   0.1723   0.3562   0.4803
   3  rs142838638   GENO      C/C C/CTATATATATATA CTATATATATATA/CTATATATATATA
   3  rs142838638 COUNTS        2       13       25
   3  rs142838638   FREQ     0.05    0.325    0.625
   3  rs142838638   MEAN     7.16    7.473    7.518
   3  rs142838638     SD   0.2207   0.4191   0.4818
   3    rs1147736   GENO      A/A      A/G      G/G
   3    rs1147736 COUNTS        0       15       25
   3    rs1147736   FREQ        0    0.375    0.625
   3    rs1147736   MEAN       NA    7.535    7.456
   3    rs1147736     SD       NA   0.4368   0.4671
   3    rs1259475   GENO      T/T      T/C      C/C
   3    rs1259475 COUNTS        0       15       25
   3    rs1259475   FREQ        0    0.375    0.625
   3    rs1259475   MEAN       NA    7.535    7.456
   3    rs1259475     SD       NA   0.4368   0.4671
   3    rs1259474   GENO      T/T      T/C      C/C
   3    rs1259474 COUNTS        1       10       29
   3    rs1259474   FREQ    0.025     0.25    0.725
   3    rs1259474   MEAN    7.188    7.575    7.465
   3    rs1259474     SD        0    0.482    0.451
   3    rs3850569   GENO      A/A      A/G      G/G
   3    rs3850569 COUNTS        2       11       27
   3    rs3850569   FREQ     0.05    0.275    0.675
   3    rs3850569   MEAN    7.438     7.28    7.573
   3    rs3850569     SD   0.1723   0.3562   0.4803
   3   rs17828015   GENO      A/A      A/G      G/G
   3   rs17828015 COUNTS        2       11       27
   3   rs17828015   FREQ     0.05    0.275    0.675
   3   rs17828015   MEAN    7.438     7.28    7.573
   3   rs17828015     SD   0.1723   0.3562   0.4803
   3   rs17231566   GENO      G/G      G/T      T/T
   3   rs17231566 COUNTS        2       11       27
   3   rs17231566   FREQ     0.05    0.275    0.675
   3   rs17231566   MEAN    7.438     7.28    7.573
   3   rs17231566     SD   0.1723   0.3562   0.4803
   3    rs9289146   GENO      T/T      T/C      C/C
   3    rs9289146 COUNTS        1        9       30
   3    rs9289146   FREQ    0.025    0.225     0.75
   3    rs9289146   MEAN    7.188    7.635     7.45
   3    rs9289146     SD        0   0.4703     0.45
   3    rs3861850   GENO      T/T      T/C      C/C
   3    rs3861850 COUNTS        2       11       27
   3    rs3861850   FREQ     0.05    0.275    0.675
   3    rs3861850   MEAN    7.438     7.28    7.573
   3    rs3861850     SD   0.1723   0.3562   0.4803
   3    rs2141768   GENO      A/A      A/G      G/G
   3    rs2141768 COUNTS        1       10       29
   3    rs2141768   FREQ    0.025     0.25    0.725
   3    rs2141768   MEAN    7.188    7.575    7.465
   3    rs2141768     SD        0    0.482    0.451
   3   rs76504958   GENO      C/C      C/T      T/T
   3   rs76504958 COUNTS        0        4       36
   3   rs76504958   FREQ        0      0.1      0.9
   3   rs76504958   MEAN       NA    7.711     7.46
   3   rs76504958     SD       NA   0.4295   0.4532
   3    rs7634473   GENO      A/A      A/G      G/G
   3    rs7634473 COUNTS        3       20       17
   3    rs7634473   FREQ    0.075      0.5    0.425
   3    rs7634473   MEAN    7.285    7.525    7.475
   3    rs7634473     SD   0.3266   0.4604   0.4726
   3    rs1259496   GENO      T/T      T/C      C/C
   3    rs1259496 COUNTS        0       14       26
   3    rs1259496   FREQ        0     0.35     0.65
   3    rs1259496   MEAN       NA    7.451    7.504
   3    rs1259496     SD       NA   0.4088   0.4804
   3    rs9882314   GENO      C/C      C/G      G/G
   3    rs9882314 COUNTS       10       19       11
   3    rs9882314   FREQ     0.25    0.475    0.275
   3    rs9882314   MEAN    7.515    7.537     7.37
   3    rs9882314     SD   0.5337   0.4662    0.359
   3    rs1259495   GENO      C/C      C/T      T/T
   3    rs1259495 COUNTS        0        5       35
   3    rs1259495   FREQ        0    0.125    0.875
   3    rs1259495   MEAN       NA    7.155    7.533
   3    rs1259495     SD       NA   0.1447   0.4621
   3  rs145340703   GENO    TG/TG     TG/T      T/T
   3  rs145340703 COUNTS        4       22       14
   3  rs145340703   FREQ      0.1     0.55     0.35
   3  rs145340703   MEAN    7.342    7.605    7.339
   3  rs145340703     SD   0.2896   0.4962   0.3768
   3    rs1259494   GENO      T/T      T/C      C/C
   3    rs1259494 COUNTS        1        9       30
   3    rs1259494   FREQ    0.025    0.225     0.75
   3    rs1259494   MEAN    7.188    7.469      7.5
   3    rs1259494     SD        0   0.4876   0.4536
   3    rs2319822   GENO      G/G      G/T      T/T
   3    rs2319822 COUNTS        8       18       14
   3    rs2319822   FREQ      0.2     0.45     0.35
   3    rs2319822   MEAN    7.398     7.59    7.401
   3    rs2319822     SD   0.4625   0.5238   0.3336
   3    rs2319823   GENO      C/C      C/G      G/G
   3    rs2319823 COUNTS        8       18       14
   3    rs2319823   FREQ      0.2     0.45     0.35
   3    rs2319823   MEAN    7.398     7.59    7.401
   3    rs2319823     SD   0.4625   0.5238   0.3336
   3    rs2319824   GENO      C/C      C/T      T/T
   3    rs2319824 COUNTS        5       21       14
   3    rs2319824   FREQ    0.125    0.525     0.35
   3    rs2319824   MEAN    7.423    7.598    7.339
   3    rs2319824     SD   0.3097   0.5074   0.3768
   3    rs7641178   GENO      A/A      A/G      G/G
   3    rs7641178 COUNTS        5       21       14
   3    rs7641178   FREQ    0.125    0.525     0.35
   3    rs7641178   MEAN    7.423    7.598    7.339
   3    rs7641178     SD   0.3097   0.5074   0.3768
   3    rs1259493   GENO      G/G      G/A      A/A
   3    rs1259493 COUNTS        1       16       23
   3    rs1259493   FREQ    0.025      0.4    0.575
   3    rs1259493   MEAN    7.748    7.556    7.425
   3    rs1259493     SD        0   0.4718    0.447
   3    rs1259492   GENO      G/G      G/C      C/C
   3    rs1259492 COUNTS        0       16       24
   3    rs1259492   FREQ        0      0.4      0.6
   3    rs1259492   MEAN       NA    7.536    7.452
   3    rs1259492     SD       NA   0.4555   0.4562
   3   rs35476814   GENO      G/G     G/GA    GA/GA
   3   rs35476814 COUNTS        0       17       23
   3   rs35476814   FREQ        0    0.425    0.575
   3   rs35476814   MEAN       NA    7.571    7.422
   3   rs35476814     SD       NA   0.4634   0.4429
   3    rs1259491   GENO      A/A      A/C      C/C
   3    rs1259491 COUNTS        1        5       34
   3    rs1259491   FREQ    0.025    0.125     0.85
   3    rs1259491   MEAN    7.316      7.1    7.547
   3    rs1259491     SD        0   0.2693   0.4532
   3    rs2319826   GENO      C/C      C/T      T/T
   3    rs2319826 COUNTS        8       21       11
   3    rs2319826   FREQ      0.2    0.525    0.275
   3    rs2319826   MEAN    7.285    7.634    7.347
   3    rs2319826     SD   0.3271   0.4747   0.4139
   3    rs1259490   GENO      G/G      G/A      A/A
   3    rs1259490 COUNTS        3       13       24
   3    rs1259490   FREQ    0.075    0.325      0.6
   3    rs1259490   MEAN     7.17    7.498    7.518
   3    rs1259490     SD   0.1569   0.4878   0.4538
   3   rs72960888   GENO      A/A      A/G      G/G
   3   rs72960888 COUNTS        8       17       15
   3   rs72960888   FREQ      0.2    0.425    0.375
   3   rs72960888   MEAN    7.398    7.587    7.418
   3   rs72960888     SD   0.4625   0.5397   0.3278
   3   rs72960890   GENO      A/A      A/C      C/C
   3   rs72960890 COUNTS        8       21       11
   3   rs72960890   FREQ      0.2    0.525    0.275
   3   rs72960890   MEAN    7.285    7.634    7.347
   3   rs72960890     SD   0.3271   0.4747   0.4139
   3   rs16831397   GENO      A/A      A/G      G/G
   3   rs16831397 COUNTS        5       21       14
   3   rs16831397   FREQ    0.125    0.525     0.35
   3   rs16831397   MEAN    7.423    7.598    7.339
   3   rs16831397     SD   0.3097   0.5074   0.3768
   3    rs6771372   GENO      T/T      T/C      C/C
   3    rs6771372 COUNTS        0        5       35
   3    rs6771372   FREQ        0    0.125    0.875
   3    rs6771372   MEAN       NA    7.521     7.48
   3    rs6771372     SD       NA   0.5047   0.4518
   3   rs75688540   GENO      A/A      A/G      G/G
   3   rs75688540 COUNTS        0        4       36
   3   rs75688540   FREQ        0      0.1      0.9
   3   rs75688540   MEAN       NA      7.8    7.451
   3   rs75688540     SD       NA   0.4873   0.4413
   3     rs893461   GENO      G/G      G/A      A/A
   3     rs893461 COUNTS        2       12       26
   3     rs893461   FREQ     0.05      0.3     0.65
   3     rs893461   MEAN    7.438     7.33    7.561
   3     rs893461     SD   0.1723   0.3567   0.4937
   3    rs1259489   GENO      A/A      A/C      C/C
   3    rs1259489 COUNTS        3       12       25
   3    rs1259489   FREQ    0.075      0.3    0.625
   3    rs1259489   MEAN     7.17    7.436    7.547
   3    rs1259489     SD   0.1569    0.452   0.4676
   3   rs16831404   GENO      T/T      T/G      G/G
   3   rs16831404 COUNTS        8       21       11
   3   rs16831404   FREQ      0.2    0.525    0.275
   3   rs16831404   MEAN    7.285    7.634    7.347
   3   rs16831404     SD   0.3271   0.4747   0.4139
   3    rs1259488   GENO      A/A      A/T      T/T
   3    rs1259488 COUNTS        3       13       24
   3    rs1259488   FREQ    0.075    0.325      0.6
   3    rs1259488   MEAN     7.17    7.498    7.518
   3    rs1259488     SD   0.1569   0.4878   0.4538
   3    rs1259487   GENO      G/G      G/A      A/A
   3    rs1259487 COUNTS        2        7       31
   3    rs1259487   FREQ     0.05    0.175    0.775
   3    rs1259487   MEAN     7.16    7.213    7.568
   3    rs1259487     SD   0.2207   0.2535   0.4688
   3    rs2700266   GENO      A/A      A/G      G/G
   3    rs2700266 COUNTS        1        5       34
   3    rs2700266   FREQ    0.025    0.125     0.85
   3    rs2700266   MEAN    7.316      7.1    7.547
   3    rs2700266     SD        0   0.2693   0.4532
   3    rs2577884   GENO      T/T      T/C      C/C
   3    rs2577884 COUNTS        3       13       24
   3    rs2577884   FREQ    0.075    0.325      0.6
   3    rs2577884   MEAN     7.17    7.498    7.518
   3    rs2577884     SD   0.1569   0.4878   0.4538
   3    rs7646555   GENO      A/A      A/G      G/G
   3    rs7646555 COUNTS        8       21       11
   3    rs7646555   FREQ      0.2    0.525    0.275
   3    rs7646555   MEAN    7.285    7.634    7.347
   3    rs7646555     SD   0.3271   0.4747   0.4139
   3    rs1272777   GENO      T/T      T/A      A/A
   3    rs1272777 COUNTS        0       14       26
   3    rs1272777   FREQ        0     0.35     0.65
   3    rs1272777   MEAN       NA    7.541    7.455
   3    rs1272777     SD       NA   0.4856   0.4398
   3    rs1259486   GENO      G/G      G/A      A/A
   3    rs1259486 COUNTS        0       16       24
   3    rs1259486   FREQ        0      0.4      0.6
   3    rs1259486   MEAN       NA    7.536    7.452
   3    rs1259486     SD       NA   0.4555   0.4562
   3   rs59609571   GENO      T/T      T/C      C/C
   3   rs59609571 COUNTS        0       10       30
   3   rs59609571   FREQ        0     0.25     0.75
   3   rs59609571   MEAN       NA    7.461    7.494
   3   rs59609571     SD       NA     0.31   0.4946
   3    rs1259485   GENO      G/G      G/A      A/A
   3    rs1259485 COUNTS        2        6       32
   3    rs1259485   FREQ     0.05     0.15      0.8
   3    rs1259485   MEAN     7.16    7.176    7.564
   3    rs1259485     SD   0.2207   0.2554   0.4617
   3    rs9837079   GENO      T/T      T/C      C/C
   3    rs9837079 COUNTS        8       17       15
   3    rs9837079   FREQ      0.2    0.425    0.375
   3    rs9837079   MEAN    7.398    7.587    7.418
   3    rs9837079     SD   0.4625   0.5397   0.3278
   3    rs1259484   GENO      C/C      C/T      T/T
   3    rs1259484 COUNTS        0       16       24
   3    rs1259484   FREQ        0      0.4      0.6
   3    rs1259484   MEAN       NA    7.536    7.452
   3    rs1259484     SD       NA   0.4555   0.4562
   3    rs1259482   GENO      T/T      T/C      C/C
   3    rs1259482 COUNTS        0       16       24
   3    rs1259482   FREQ        0      0.4      0.6
   3    rs1259482   MEAN       NA    7.536    7.452
   3    rs1259482     SD       NA   0.4555   0.4562
   3    rs1259481   GENO      T/T      T/G      G/G
   3    rs1259481 COUNTS        0       16       24
   3    rs1259481   FREQ        0      0.4      0.6
   3    rs1259481   MEAN       NA    7.536    7.452
   3    rs1259481     SD       NA   0.4555   0.4562
   3    rs6788734   GENO      A/A      A/C      C/C
   3    rs6788734 COUNTS        8       17       15
   3    rs6788734   FREQ      0.2    0.425    0.375
   3    rs6788734   MEAN    7.398    7.587    7.418
   3    rs6788734     SD   0.4625   0.5397   0.3278
   3    rs6788928   GENO      A/A      A/G      G/G
   3    rs6788928 COUNTS        8       17       15
   3    rs6788928   FREQ      0.2    0.425    0.375
   3    rs6788928   MEAN    7.398    7.587    7.418
   3    rs6788928     SD   0.4625   0.5397   0.3278
   3    rs6788749   GENO      T/T      T/C      C/C
   3    rs6788749 COUNTS        8       17       15
   3    rs6788749   FREQ      0.2    0.425    0.375
   3    rs6788749   MEAN    7.398    7.587    7.418
   3    rs6788749     SD   0.4625   0.5397   0.3278
   3    rs1259480   GENO      A/A      A/G      G/G
   3    rs1259480 COUNTS        0       13       27
   3    rs1259480   FREQ        0    0.325    0.675
   3    rs1259480   MEAN       NA    7.594    7.433
   3    rs1259480     SD       NA   0.4609   0.4467
   3    rs4286452   GENO      T/T      T/C      C/C
   3    rs4286452 COUNTS        0        4       36
   3    rs4286452   FREQ        0      0.1      0.9
   3    rs4286452   MEAN       NA      7.8    7.451
   3    rs4286452     SD       NA   0.4873   0.4413
   3    rs1595481   GENO      T/T      T/C      C/C
   3    rs1595481 COUNTS        7       21       12
   3    rs1595481   FREQ    0.175    0.525      0.3
   3    rs1595481   MEAN    7.219    7.619    7.406
   3    rs1595481     SD     0.29   0.4654   0.4456
   3    rs1595480   GENO      G/G      G/A      A/A
   3    rs1595480 COUNTS        8       21       11
   3    rs1595480   FREQ      0.2    0.525    0.275
   3    rs1595480   MEAN    7.285    7.634    7.347
   3    rs1595480     SD   0.3271   0.4747   0.4139
   3    rs1595479   GENO      A/A      A/G      G/G
   3    rs1595479 COUNTS       11       15       14
   3    rs1595479   FREQ    0.275    0.375     0.35
   3    rs1595479   MEAN    7.521    7.538    7.401
   3    rs1595479     SD   0.5124   0.5168   0.3336
   3    rs6789943   GENO      T/T      T/C      C/C
   3    rs6789943 COUNTS        0       16       24
   3    rs6789943   FREQ        0      0.4      0.6
   3    rs6789943   MEAN       NA    7.536    7.452
   3    rs6789943     SD       NA   0.4555   0.4562
   3   rs73855265   GENO      T/T      T/C      C/C
   3   rs73855265 COUNTS        0       10       30
   3   rs73855265   FREQ        0     0.25     0.75
   3   rs73855265   MEAN       NA    7.461    7.494
   3   rs73855265     SD       NA     0.31   0.4946
   3    rs4676794   GENO      A/A      A/T      T/T
   3    rs4676794 COUNTS        1        7       32
   3    rs4676794   FREQ    0.025    0.175      0.8
   3    rs4676794   MEAN    7.316     7.33    7.525
   3    rs4676794     SD        0   0.4593   0.4563
   3  rs149554271   GENO    CT/CT     CT/C      C/C
   3  rs149554271 COUNTS        0        4       36
   3  rs149554271   FREQ        0      0.1      0.9
   3  rs149554271   MEAN       NA      7.8    7.451
   3  rs149554271     SD       NA   0.4873   0.4413
   3    rs1370743   GENO      C/C      C/T      T/T
   3    rs1370743 COUNTS        7       21       12
   3    rs1370743   FREQ    0.175    0.525      0.3
   3    rs1370743   MEAN    7.219    7.619    7.406
   3    rs1370743     SD     0.29   0.4654   0.4456
   3   rs79495193   GENO      A/A      A/G      G/G
   3   rs79495193 COUNTS        3       13       24
   3   rs79495193   FREQ    0.075    0.325      0.6
   3   rs79495193   MEAN     7.17    7.498    7.518
   3   rs79495193     SD   0.1569   0.4878   0.4538
   3  rs151158561   GENO      T/T T/TAGGTAGC TAGGTAGC/TAGGTAGC
   3  rs151158561 COUNTS        0        4       36
   3  rs151158561   FREQ        0      0.1      0.9
   3  rs151158561   MEAN       NA      7.8    7.451
   3  rs151158561     SD       NA   0.4873   0.4413
   3   rs74321940   GENO      G/G      G/A      A/A
   3   rs74321940 COUNTS        3       13       24
   3   rs74321940   FREQ    0.075    0.325      0.6
   3   rs74321940   MEAN     7.17    7.498    7.518
   3   rs74321940     SD   0.1569   0.4878   0.4538
   3  rs115241399   GENO      A/A      A/G      G/G
   3  rs115241399 COUNTS        1        5       34
   3  rs115241399   FREQ    0.025    0.125     0.85
   3  rs115241399   MEAN    7.316      7.1    7.547
   3  rs115241399     SD        0   0.2693   0.4532
   3    rs1595478   GENO      T/T      T/C      C/C
   3    rs1595478 COUNTS        7       21       12
   3    rs1595478   FREQ    0.175    0.525      0.3
   3    rs1595478   MEAN    7.219    7.619    7.406
   3    rs1595478     SD     0.29   0.4654   0.4456
   3  rs138532128   GENO  CCA/CCA    CCA/C      C/C
   3  rs138532128 COUNTS        7       22       11
   3  rs138532128   FREQ    0.175     0.55    0.275
   3  rs138532128   MEAN    7.233    7.635    7.347
   3  rs138532128     SD   0.3156   0.4633   0.4139
   3    rs6787337   GENO      G/G      G/T      T/T
   3    rs6787337 COUNTS        8       21       11
   3    rs6787337   FREQ      0.2    0.525    0.275
   3    rs6787337   MEAN    7.285    7.634    7.347
   3    rs6787337     SD   0.3271   0.4747   0.4139
   3   rs58348225   GENO      C/C      C/T      T/T
   3   rs58348225 COUNTS        7       21       12
   3   rs58348225   FREQ    0.175    0.525      0.3
   3   rs58348225   MEAN    7.219    7.619    7.406
   3   rs58348225     SD     0.29   0.4654   0.4456
   3    rs9831815   GENO      A/A      A/C      C/C
   3    rs9831815 COUNTS        7       21       12
   3    rs9831815   FREQ    0.175    0.525      0.3
   3    rs9831815   MEAN    7.219    7.619    7.406
   3    rs9831815     SD     0.29   0.4654   0.4456
   3   rs11921946   GENO      T/T      T/C      C/C
   3   rs11921946 COUNTS        3       18       19
   3   rs11921946   FREQ    0.075     0.45    0.475
   3   rs11921946   MEAN    7.293     7.48    7.521
   3   rs11921946     SD   0.2786   0.4484   0.4864
   3   rs79102584   GENO      C/C      C/G      G/G
   3   rs79102584 COUNTS        0        4       36
   3   rs79102584   FREQ        0      0.1      0.9
   3   rs79102584   MEAN       NA      7.8    7.451
   3   rs79102584     SD       NA   0.4873   0.4413
   3    rs1837192   GENO      G/G      G/A      A/A
   3    rs1837192 COUNTS        8       17       15
   3    rs1837192   FREQ      0.2    0.425    0.375
   3    rs1837192   MEAN    7.398    7.587    7.418
   3    rs1837192     SD   0.4625   0.5397   0.3278
   3  rs143652203   GENO      T/T      T/G      G/G
   3  rs143652203 COUNTS        0        4       36
   3  rs143652203   FREQ        0      0.1      0.9
   3  rs143652203   MEAN       NA      7.8    7.451
   3  rs143652203     SD       NA   0.4873   0.4413
   3  rs111352518   GENO      G/G      G/A      A/A
   3  rs111352518 COUNTS        0        5       35
   3  rs111352518   FREQ        0    0.125    0.875
   3  rs111352518   MEAN       NA    7.521     7.48
   3  rs111352518     SD       NA   0.5047   0.4518
   3   rs78856450   GENO      T/T      T/C      C/C
   3   rs78856450 COUNTS        0        4       36
   3   rs78856450   FREQ        0      0.1      0.9
   3   rs78856450   MEAN       NA      7.8    7.451
   3   rs78856450     SD       NA   0.4873   0.4413
   3    rs6797659   GENO      A/A      A/C      C/C
   3    rs6797659 COUNTS       10       17       13
   3    rs6797659   FREQ     0.25    0.425    0.325
   3    rs6797659   MEAN    7.419    7.564    7.433
   3    rs6797659     SD   0.4874   0.4708   0.4182
   3   rs57382635   GENO      T/T      T/G      G/G
   3   rs57382635 COUNTS        0        8       32
   3   rs57382635   FREQ        0      0.2      0.8
   3   rs57382635   MEAN       NA    7.432    7.499
   3   rs57382635     SD       NA   0.3178    0.483
   3    rs4676795   GENO      A/A      A/G      G/G
   3    rs4676795 COUNTS        2       10       28
   3    rs4676795   FREQ     0.05     0.25      0.7
   3    rs4676795   MEAN    7.438    7.284    7.561
   3    rs4676795     SD   0.1723   0.3514   0.4813
   3   rs57777808   GENO      A/A      A/T      T/T
   3   rs57777808 COUNTS        9       17       14
   3   rs57777808   FREQ    0.225    0.425     0.35
   3   rs57777808   MEAN    7.348    7.583    7.456
   3   rs57777808     SD   0.4579   0.4845   0.4104
   3  rs112101565   GENO      C/C      C/A      A/A
   3  rs112101565 COUNTS        0        4       36
   3  rs112101565   FREQ        0      0.1      0.9
   3  rs112101565   MEAN       NA      7.8    7.451
   3  rs112101565     SD       NA   0.4873   0.4413
   3  rs541189041   GENO GTTTATTTTATTTTATTTTATTTTAT/GTTTATTTTATTTTATTTTATTTTAT GTTTATTTTATTTTATTTTATTTTAT/G      G/G
   3  rs541189041 COUNTS        3       17       20
   3  rs541189041   FREQ    0.075    0.425      0.5
   3  rs541189041   MEAN    7.174    7.368    7.632
   3  rs541189041     SD   0.1578   0.4059   0.4772
   3  rs111227672   GENO      C/C      C/T      T/T
   3  rs111227672 COUNTS        0        5       35
   3  rs111227672   FREQ        0    0.125    0.875
   3  rs111227672   MEAN       NA    7.521     7.48
   3  rs111227672     SD       NA   0.5047   0.4518
   3    rs7648326   GENO      T/T      T/G      G/G
   3    rs7648326 COUNTS        8       16       16
   3    rs7648326   FREQ      0.2      0.4      0.4
   3    rs7648326   MEAN    7.398     7.54    7.475
   3    rs7648326     SD   0.4625   0.5212   0.3902
   3  rs151194998   GENO    GT/GT     GT/G      G/G
   3  rs151194998 COUNTS        8       16       16
   3  rs151194998   FREQ      0.2      0.4      0.4
   3  rs151194998   MEAN    7.398     7.54    7.475
   3  rs151194998     SD   0.4625   0.5212   0.3902
   3    rs9817367   GENO      C/C      C/T      T/T
   3    rs9817367 COUNTS       10       17       13
   3    rs9817367   FREQ     0.25    0.425    0.325
   3    rs9817367   MEAN    7.419    7.564    7.433
   3    rs9817367     SD   0.4874   0.4708   0.4182
   3  rs114744831   GENO      A/A      A/G      G/G
   3  rs114744831 COUNTS        1        5       34
   3  rs114744831   FREQ    0.025    0.125     0.85
   3  rs114744831   MEAN    7.316      7.1    7.547
   3  rs114744831     SD        0   0.2693   0.4532
   3  rs560014018   GENO      C/C     C/CT    CT/CT
   3  rs560014018 COUNTS       10       18       12
   3  rs560014018   FREQ     0.25     0.45      0.3
   3  rs560014018   MEAN    7.419    7.576    7.405
   3  rs560014018     SD   0.4874   0.4993    0.347
   3   rs28769344   GENO      C/C      C/T      T/T
   3   rs28769344 COUNTS       10       17       13
   3   rs28769344   FREQ     0.25    0.425    0.325
   3   rs28769344   MEAN    7.419    7.564    7.433
   3   rs28769344     SD   0.4874   0.4708   0.4182
   3   rs28882727   GENO      T/T      T/C      C/C
   3   rs28882727 COUNTS        9       17       14
   3   rs28882727   FREQ    0.225    0.425     0.35
   3   rs28882727   MEAN    7.348    7.583    7.456
   3   rs28882727     SD   0.4579   0.4845   0.4104
   3   rs77315730   GENO      A/A      A/G      G/G
   3   rs77315730 COUNTS        1        5       34
   3   rs77315730   FREQ    0.025    0.125     0.85
   3   rs77315730   MEAN    7.316      7.1    7.547
   3   rs77315730     SD        0   0.2693   0.4532
   3   rs72962614   GENO      C/C      C/G      G/G
   3   rs72962614 COUNTS        0       19       21
   3   rs72962614   FREQ        0    0.475    0.525
   3   rs72962614   MEAN       NA    7.551    7.426
   3   rs72962614     SD       NA   0.4647    0.443
   3    rs2319827   GENO      T/T      T/C      C/C
   3    rs2319827 COUNTS        9       17       14
   3    rs2319827   FREQ    0.225    0.425     0.35
   3    rs2319827   MEAN    7.348    7.583    7.456
   3    rs2319827     SD   0.4579   0.4845   0.4104
   3   rs60626065   GENO      G/G      G/A      A/A
   3   rs60626065 COUNTS        0        8       32
   3   rs60626065   FREQ        0      0.2      0.8
   3   rs60626065   MEAN       NA    7.432    7.499
   3   rs60626065     SD       NA   0.3178    0.483
   3   rs72962617   GENO      G/G      G/A      A/A
   3   rs72962617 COUNTS        4       19       17
   3   rs72962617   FREQ      0.1    0.475    0.425
   3   rs72962617   MEAN    7.439    7.464     7.52
   3   rs72962617     SD   0.5462   0.4818   0.4226
   3   rs11321388   GENO      C/C     C/CT    CT/CT
   3   rs11321388 COUNTS       10       17       13
   3   rs11321388   FREQ     0.25    0.425    0.325
   3   rs11321388   MEAN    7.419    7.564    7.433
   3   rs11321388     SD   0.4874   0.4708   0.4182
   3    rs7647795   GENO      A/A      A/G      G/G
   3    rs7647795 COUNTS       10       17       13
   3    rs7647795   FREQ     0.25    0.425    0.325
   3    rs7647795   MEAN    7.419    7.564    7.433
   3    rs7647795     SD   0.4874   0.4708   0.4182
   3    rs7647672   GENO      T/T      T/C      C/C
   3    rs7647672 COUNTS       10       17       13
   3    rs7647672   FREQ     0.25    0.425    0.325
   3    rs7647672   MEAN    7.419    7.564    7.433
   3    rs7647672     SD   0.4874   0.4708   0.4182
   3    rs7627833   GENO      G/G      G/A      A/A
   3    rs7627833 COUNTS       10       17       13
   3    rs7627833   FREQ     0.25    0.425    0.325
   3    rs7627833   MEAN    7.419    7.564    7.433
   3    rs7627833     SD   0.4874   0.4708   0.4182
   3    rs1370740   GENO      C/C      C/T      T/T
   3    rs1370740 COUNTS       10       17       13
   3    rs1370740   FREQ     0.25    0.425    0.325
   3    rs1370740   MEAN    7.419    7.564    7.433
   3    rs1370740     SD   0.4874   0.4708   0.4182
   3    rs1370741   GENO      A/A      A/G      G/G
   3    rs1370741 COUNTS        0       14       26
   3    rs1370741   FREQ        0     0.35     0.65
   3    rs1370741   MEAN       NA    7.647    7.399
   3    rs1370741     SD       NA   0.4845   0.4174
   3   rs58949299   GENO      C/C      C/T      T/T
   3   rs58949299 COUNTS        3        9       28
   3   rs58949299   FREQ    0.075    0.225      0.7
   3   rs58949299   MEAN    7.293    7.315    7.561
   3   rs58949299     SD   0.2786   0.3578   0.4813
   3   rs28748088   GENO      C/C      C/A      A/A
   3   rs28748088 COUNTS        1        5       34
   3   rs28748088   FREQ    0.025    0.125     0.85
   3   rs28748088   MEAN    7.316      7.1    7.547
   3   rs28748088     SD        0   0.2693   0.4532
   3    rs9881574   GENO      T/T      T/C      C/C
   3    rs9881574 COUNTS        9       17       14
   3    rs9881574   FREQ    0.225    0.425     0.35
   3    rs9881574   MEAN    7.348    7.583    7.456
   3    rs9881574     SD   0.4579   0.4845   0.4104
   3   rs72962627   GENO      T/T      T/G      G/G
   3   rs72962627 COUNTS       10       17       13
   3   rs72962627   FREQ     0.25    0.425    0.325
   3   rs72962627   MEAN    7.419    7.564    7.433
   3   rs72962627     SD   0.4874   0.4708   0.4182
   3   rs72962629   GENO      G/G      G/A      A/A
   3   rs72962629 COUNTS       10       17       13
   3   rs72962629   FREQ     0.25    0.425    0.325
   3   rs72962629   MEAN    7.419    7.564    7.433
   3   rs72962629     SD   0.4874   0.4708   0.4182
   3    rs9849759   GENO      G/G      G/A      A/A
   3    rs9849759 COUNTS        8       16       16
   3    rs9849759   FREQ      0.2      0.4      0.4
   3    rs9849759   MEAN    7.398     7.54    7.475
   3    rs9849759     SD   0.4625   0.5212   0.3902
   3    rs4464490   GENO      C/C      C/T      T/T
   3    rs4464490 COUNTS       10       17       13
   3    rs4464490   FREQ     0.25    0.425    0.325
   3    rs4464490   MEAN    7.419    7.564    7.433
   3    rs4464490     SD   0.4874   0.4708   0.4182
   3   rs77613516   GENO      A/A      A/G      G/G
   3   rs77613516 COUNTS        0        4       36
   3   rs77613516   FREQ        0      0.1      0.9
   3   rs77613516   MEAN       NA      7.8    7.451
   3   rs77613516     SD       NA   0.4873   0.4413
   3    rs4676799   GENO      T/T      T/C      C/C
   3    rs4676799 COUNTS        0       19       21
   3    rs4676799   FREQ        0    0.475    0.525
   3    rs4676799   MEAN       NA    7.551    7.426
   3    rs4676799     SD       NA   0.4647    0.443
   3   rs11456849   GENO    AT/AT     AT/A      A/A
   3   rs11456849 COUNTS       10       17       13
   3   rs11456849   FREQ     0.25    0.425    0.325
   3   rs11456849   MEAN    7.419    7.564    7.433
   3   rs11456849     SD   0.4874   0.4708   0.4182
   3  rs200292983   GENO    TA/TA     TA/T      T/T
   3  rs200292983 COUNTS       10       17       13
   3  rs200292983   FREQ     0.25    0.425    0.325
   3  rs200292983   MEAN    7.419    7.564    7.433
   3  rs200292983     SD   0.4874   0.4708   0.4182
   3    rs7633287   GENO      C/C      C/T      T/T
   3    rs7633287 COUNTS        9       17       14
   3    rs7633287   FREQ    0.225    0.425     0.35
   3    rs7633287   MEAN    7.348    7.583    7.456
   3    rs7633287     SD   0.4579   0.4845   0.4104
   3  rs147825334   GENO      T/T      T/A      A/A
   3  rs147825334 COUNTS        0        4       36
   3  rs147825334   FREQ        0      0.1      0.9
   3  rs147825334   MEAN       NA    7.702    7.461
   3  rs147825334     SD       NA   0.6954   0.4245
   3    rs9822782   GENO      A/A      A/G      G/G
   3    rs9822782 COUNTS        8       16       16
   3    rs9822782   FREQ      0.2      0.4      0.4
   3    rs9822782   MEAN    7.398     7.54    7.475
   3    rs9822782     SD   0.4625   0.5212   0.3902
   3    rs7621985   GENO      T/T      T/C      C/C
   3    rs7621985 COUNTS        1        5       34
   3    rs7621985   FREQ    0.025    0.125     0.85
   3    rs7621985   MEAN    7.316      7.1    7.547
   3    rs7621985     SD        0   0.2693   0.4532
   3   rs34706826   GENO      A/A     A/AG    AG/AG
   3   rs34706826 COUNTS        1        5       34
   3   rs34706826   FREQ    0.025    0.125     0.85
   3   rs34706826   MEAN    7.316      7.1    7.547
   3   rs34706826     SD        0   0.2693   0.4532
   3   rs17232163   GENO      T/T      T/C      C/C
   3   rs17232163 COUNTS        0        8       32
   3   rs17232163   FREQ        0      0.2      0.8
   3   rs17232163   MEAN       NA    7.432    7.499
   3   rs17232163     SD       NA   0.3178    0.483
   3    rs9853121   GENO      C/C      C/T      T/T
   3    rs9853121 COUNTS       10       17       13
   3    rs9853121   FREQ     0.25    0.425    0.325
   3    rs9853121   MEAN    7.419    7.564    7.433
   3    rs9853121     SD   0.4874   0.4708   0.4182
   3   rs74384429   GENO      A/A      A/G      G/G
   3   rs74384429 COUNTS        0        5       35
   3   rs74384429   FREQ        0    0.125    0.875
   3   rs74384429   MEAN       NA    7.521     7.48
   3   rs74384429     SD       NA   0.5047   0.4518
   3  rs146254954   GENO      G/G     G/GT    GT/GT
   3  rs146254954 COUNTS        0        8       32
   3  rs146254954   FREQ        0      0.2      0.8
   3  rs146254954   MEAN       NA    7.432    7.499
   3  rs146254954     SD       NA   0.3178    0.483
   3    rs6770836   GENO      A/A      A/G      G/G
   3    rs6770836 COUNTS        9       17       14
   3    rs6770836   FREQ    0.225    0.425     0.35
   3    rs6770836   MEAN    7.348    7.583    7.456
   3    rs6770836     SD   0.4579   0.4845   0.4104
   3   rs79269946   GENO      G/G      G/C      C/C
   3   rs79269946 COUNTS        0        5       35
   3   rs79269946   FREQ        0    0.125    0.875
   3   rs79269946   MEAN       NA    7.521     7.48
   3   rs79269946     SD       NA   0.5047   0.4518
   3   rs10511399   GENO      C/C      C/T      T/T
   3   rs10511399 COUNTS        0        4       36
   3   rs10511399   FREQ        0      0.1      0.9
   3   rs10511399   MEAN       NA      7.8    7.451
   3   rs10511399     SD       NA   0.4873   0.4413
   3  rs113146365   GENO      T/T   T/TAAC TAAC/TAAC
   3  rs113146365 COUNTS        1       19       20
   3  rs113146365   FREQ    0.025    0.475      0.5
   3  rs113146365   MEAN    7.748    7.568    7.394
   3  rs113146365     SD        0   0.4776   0.4292
   3  rs563809209   GENO CTTTTTTTTTTT/CTTTTTTTTTTT CTTTTTTTTTTT/C      C/C
   3  rs563809209 COUNTS        1       10       29
   3  rs563809209   FREQ    0.025     0.25    0.725
   3  rs563809209   MEAN    7.748     7.66    7.416
   3  rs563809209     SD        0   0.5056   0.4291
   3     rs805014   GENO      G/G      G/C      C/C
   3     rs805014 COUNTS        1        9       30
   3     rs805014   FREQ    0.025    0.225     0.75
   3     rs805014   MEAN    7.316    7.324     7.54
   3     rs805014     SD        0   0.4656   0.4504
   3     rs805013   GENO      G/G      G/C      C/C
   3     rs805013 COUNTS        1        5       34
   3     rs805013   FREQ    0.025    0.125     0.85
   3     rs805013   MEAN    7.316      7.1    7.547
   3     rs805013     SD        0   0.2693   0.4532
   3     rs701989   GENO      G/G      G/A      A/A
   3     rs701989 COUNTS        4       17       19
   3     rs701989   FREQ      0.1    0.425    0.475
   3     rs701989   MEAN    7.182    7.517    7.521
   3     rs701989     SD   0.3181   0.4328   0.4864
   3  rs146207773   GENO      C/C      C/A      A/A
   3  rs146207773 COUNTS        0        8       32
   3  rs146207773   FREQ        0      0.2      0.8
   3  rs146207773   MEAN       NA    7.591    7.459
   3  rs146207773     SD       NA   0.4687   0.4514
   3     rs805011   GENO      A/A      A/G      G/G
   3     rs805011 COUNTS        1       18       21
   3     rs805011   FREQ    0.025     0.45    0.525
   3     rs805011   MEAN    7.748    7.607    7.368
   3     rs805011     SD        0   0.4576   0.4349
   3   rs11357792   GENO      T/T     T/TC    TC/TC
   3   rs11357792 COUNTS        4       19       17
   3   rs11357792   FREQ      0.1    0.475    0.425
   3   rs11357792   MEAN    7.182    7.489    7.553
   3   rs11357792     SD   0.3181    0.432   0.4911
   3   rs11454750   GENO    CT/CT     CT/C      C/C
   3   rs11454750 COUNTS        4       16       20
   3   rs11454750   FREQ      0.1      0.4      0.5
   3   rs11454750   MEAN    7.182    7.508    7.528
   3   rs11454750     SD   0.3181   0.4456   0.4742
   3  rs570924478   GENO GCCCC/GCCCC  GCCCC/G      G/G
   3  rs570924478 COUNTS        5       23       12
   3  rs570924478   FREQ    0.125    0.575      0.3
   3  rs570924478   MEAN    7.791    7.458     7.41
   3  rs570924478     SD   0.4714   0.4549   0.4235
   3     rs805010   GENO      C/C      C/T      T/T
   3     rs805010 COUNTS        0        5       35
   3     rs805010   FREQ        0    0.125    0.875
   3     rs805010   MEAN       NA    7.236    7.521
   3     rs805010     SD       NA   0.3241   0.4599
   3  rs146234409   GENO      G/G      G/A      A/A
   3  rs146234409 COUNTS        0        5       35
   3  rs146234409   FREQ        0    0.125    0.875
   3  rs146234409   MEAN       NA    7.706    7.454
   3  rs146234409     SD       NA   0.5285   0.4397
   3   rs16831500   GENO      C/C      C/T      T/T
   3   rs16831500 COUNTS        0        5       35
   3   rs16831500   FREQ        0    0.125    0.875
   3   rs16831500   MEAN       NA    7.706    7.454
   3   rs16831500     SD       NA   0.5285   0.4397
   3     rs805009   GENO      T/T      T/C      C/C
   3     rs805009 COUNTS        5       19       16
   3     rs805009   FREQ    0.125    0.475      0.4
   3     rs805009   MEAN    7.201    7.516    7.538
   3     rs805009     SD   0.2788   0.4833   0.4462
   3     rs805008   GENO      T/T      T/C      C/C
   3     rs805008 COUNTS        5       19       16
   3     rs805008   FREQ    0.125    0.475      0.4
   3     rs805008   MEAN    7.201    7.516    7.538
   3     rs805008     SD   0.2788   0.4833   0.4462
   3     rs805007   GENO      G/G      G/A      A/A
   3     rs805007 COUNTS        5       19       16
   3     rs805007   FREQ    0.125    0.475      0.4
   3     rs805007   MEAN    7.201    7.516    7.538
   3     rs805007     SD   0.2788   0.4833   0.4462
   3     rs805006   GENO      G/G      G/A      A/A
   3     rs805006 COUNTS        5       14       21
   3     rs805006   FREQ    0.125     0.35    0.525
   3     rs805006   MEAN    7.201    7.448    7.578
   3     rs805006     SD   0.2788   0.4676   0.4588
   3     rs805005   GENO      A/A      A/G      G/G
   3     rs805005 COUNTS        5       14       21
   3     rs805005   FREQ    0.125     0.35    0.525
   3     rs805005   MEAN    7.201    7.448    7.578
   3     rs805005     SD   0.2788   0.4676   0.4588
   3     rs805004   GENO      G/G      G/A      A/A
   3     rs805004 COUNTS        5       19       16
   3     rs805004   FREQ    0.125    0.475      0.4
   3     rs805004   MEAN    7.201    7.516    7.538
   3     rs805004     SD   0.2788   0.4833   0.4462
   3  rs187309645   GENO      A/A      A/G      G/G
   3  rs187309645 COUNTS        0        5       35
   3  rs187309645   FREQ        0    0.125    0.875
   3  rs187309645   MEAN       NA    7.706    7.454
   3  rs187309645     SD       NA   0.5285   0.4397
   3  rs191713389   GENO      G/G      G/C      C/C
   3  rs191713389 COUNTS        0        7       33
   3  rs191713389   FREQ        0    0.175    0.825
   3  rs191713389   MEAN       NA    7.745     7.43
   3  rs191713389     SD       NA   0.3402   0.4577
   3     rs805003   GENO      T/T      T/C      C/C
   3     rs805003 COUNTS        2       22       16
   3     rs805003   FREQ     0.05     0.55      0.4
   3     rs805003   MEAN    7.141    7.478    7.538
   3     rs805003     SD    0.194   0.4711   0.4462
   3     rs805002   GENO      A/A      A/G      G/G
   3     rs805002 COUNTS        2       11       27
   3     rs805002   FREQ     0.05    0.275    0.675
   3     rs805002   MEAN    6.926    7.368    7.575
   3     rs805002     SD   0.1099   0.2919   0.4848
   3     rs805001   GENO      T/T      T/G      G/G
   3     rs805001 COUNTS        1       16       23
   3     rs805001   FREQ    0.025      0.4    0.575
   3     rs805001   MEAN    7.511    7.641    7.376
   3     rs805001     SD        0   0.4155   0.4631
   3     rs805000   GENO      G/G      G/A      A/A
   3     rs805000 COUNTS        1       16       23
   3     rs805000   FREQ    0.025      0.4    0.575
   3     rs805000   MEAN    7.511    7.641    7.376
   3     rs805000     SD        0   0.4155   0.4631
   3     rs804999   GENO      A/A      A/G      G/G
   3     rs804999 COUNTS        1       16       23
   3     rs804999   FREQ    0.025      0.4    0.575
   3     rs804999   MEAN    7.511    7.641    7.376
   3     rs804999     SD        0   0.4155   0.4631
   3  rs147345180   GENO      A/A      A/G      G/G
   3  rs147345180 COUNTS        0        4       36
   3  rs147345180   FREQ        0      0.1      0.9
   3  rs147345180   MEAN       NA    7.704    7.461
   3  rs147345180     SD       NA   0.2921   0.4629
   3  rs112037275   GENO      C/C      C/A      A/A
   3  rs112037275 COUNTS        0        8       32
   3  rs112037275   FREQ        0      0.2      0.8
   3  rs112037275   MEAN       NA    7.432    7.499
   3  rs112037275     SD       NA   0.3178    0.483
   3  rs112194717   GENO      G/G      G/A      A/A
   3  rs112194717 COUNTS        5       22       13
   3  rs112194717   FREQ    0.125     0.55    0.325
   3  rs112194717   MEAN    7.483    7.502    7.459
   3  rs112194717     SD   0.4831   0.4803   0.4257
   3   rs17140276   GENO      T/T      T/C      C/C
   3   rs17140276 COUNTS        0        7       33
   3   rs17140276   FREQ        0    0.175    0.825
   3   rs17140276   MEAN       NA    7.592    7.463
   3   rs17140276     SD       NA   0.5128   0.4435
   3     rs804998   GENO      C/C      C/T      T/T
   3     rs804998 COUNTS        1       15       24
   3     rs804998   FREQ    0.025    0.375      0.6
   3     rs804998   MEAN    7.511    7.632    7.393
   3     rs804998     SD        0   0.4286   0.4601
   3  rs140481958   GENO      T/T      T/A      A/A
   3  rs140481958 COUNTS        0        5       35
   3  rs140481958   FREQ        0    0.125    0.875
   3  rs140481958   MEAN       NA    7.627    7.465
   3  rs140481958     SD       NA   0.6147   0.4319
   3     rs804997   GENO      T/T      T/C      C/C
   3     rs804997 COUNTS        0       10       30
   3     rs804997   FREQ        0     0.25     0.75
   3     rs804997   MEAN       NA    7.529    7.471
   3     rs804997     SD       NA    0.436   0.4636
   3  rs140411179   GENO      T/T      T/G      G/G
   3  rs140411179 COUNTS        0        5       35
   3  rs140411179   FREQ        0    0.125    0.875
   3  rs140411179   MEAN       NA    7.627    7.465
   3  rs140411179     SD       NA   0.6147   0.4319
   3  rs202238480   GENO    AT/AT     AT/A      A/A
   3  rs202238480 COUNTS        0        5       35
   3  rs202238480   FREQ        0    0.125    0.875
   3  rs202238480   MEAN       NA    7.627    7.465
   3  rs202238480     SD       NA   0.6147   0.4319
   3     rs810867   GENO      C/C      C/T      T/T
   3     rs810867 COUNTS        1       15       24
   3     rs810867   FREQ    0.025    0.375      0.6
   3     rs810867   MEAN    7.511    7.632    7.393
   3     rs810867     SD        0   0.4286   0.4601
   3  rs149506357   GENO      G/G      G/T      T/T
   3  rs149506357 COUNTS        0        5       35
   3  rs149506357   FREQ        0    0.125    0.875
   3  rs149506357   MEAN       NA    7.397    7.498
   3  rs149506357     SD       NA   0.3371   0.4687
   3  rs200349105   GENO    TA/TA     TA/T      T/T
   3  rs200349105 COUNTS        0        5       35
   3  rs200349105   FREQ        0    0.125    0.875
   3  rs200349105   MEAN       NA    7.627    7.465
   3  rs200349105     SD       NA   0.6147   0.4319
   3  rs201691147   GENO      A/A  A/AAAAG AAAAG/AAAAG
   3  rs201691147 COUNTS        0        5       35
   3  rs201691147   FREQ        0    0.125    0.875
   3  rs201691147   MEAN       NA    7.565    7.474
   3  rs201691147     SD       NA   0.6756   0.4238
   3  rs201196220   GENO      A/A    A/AAG  AAG/AAG
   3  rs201196220 COUNTS        0       14       26
   3  rs201196220   FREQ        0     0.35     0.65
   3  rs201196220   MEAN       NA    7.599    7.424
   3  rs201196220     SD       NA   0.4441   0.4529
   3     rs804996   GENO      C/C      C/G      G/G
   3     rs804996 COUNTS        0       11       29
   3     rs804996   FREQ        0    0.275    0.725
   3     rs804996   MEAN       NA    7.628    7.431
   3     rs804996     SD       NA   0.4269   0.4566
   3     rs804995   GENO      T/T      T/C      C/C
   3     rs804995 COUNTS        6       26        8
   3     rs804995   FREQ     0.15     0.65      0.2
   3     rs804995   MEAN    7.343     7.49    7.577
   3     rs804995     SD   0.5638   0.4135   0.5229
   3     rs804994   GENO      A/A      A/G      G/G
   3     rs804994 COUNTS        1       12       27
   3     rs804994   FREQ    0.025      0.3    0.675
   3     rs804994   MEAN    7.004    7.304    7.584
   3     rs804994     SD        0    0.333   0.4748
   3  rs139908444   GENO      T/T      T/G      G/G
   3  rs139908444 COUNTS        0        4       36
   3  rs139908444   FREQ        0      0.1      0.9
   3  rs139908444   MEAN       NA    7.702    7.461
   3  rs139908444     SD       NA   0.6954   0.4245
   3   rs16831503   GENO      C/C      C/T      T/T
   3   rs16831503 COUNTS        0        5       35
   3   rs16831503   FREQ        0    0.125    0.875
   3   rs16831503   MEAN       NA    7.627    7.465
   3   rs16831503     SD       NA   0.6147   0.4319
   3  rs113751644   GENO      T/T      T/C      C/C
   3  rs113751644 COUNTS        4       21       15
   3  rs113751644   FREQ      0.1    0.525    0.375
   3  rs113751644   MEAN    7.341    7.561    7.418
   3  rs113751644     SD   0.4209   0.4869   0.4161
   3    rs1007068   GENO      G/G      G/C      C/C
   3    rs1007068 COUNTS        0       12       28
   3    rs1007068   FREQ        0      0.3      0.7
   3    rs1007068   MEAN       NA    7.552    7.457
   3    rs1007068     SD       NA   0.4954   0.4385
   3     rs804993   GENO      T/T      T/C      C/C
   3     rs804993 COUNTS        0        4       36
   3     rs804993   FREQ        0      0.1      0.9
   3     rs804993   MEAN       NA    7.037    7.535
   3     rs804993     SD       NA   0.2015   0.4457
   3   rs16831512   GENO      T/T      T/G      G/G
   3   rs16831512 COUNTS        0        5       35
   3   rs16831512   FREQ        0    0.125    0.875
   3   rs16831512   MEAN       NA    7.591     7.47
   3   rs16831512     SD       NA   0.4372   0.4582
   3  rs143394292   GENO      T/T      T/G      G/G
   3  rs143394292 COUNTS        0        5       35
   3  rs143394292   FREQ        0    0.125    0.875
   3  rs143394292   MEAN       NA    7.627    7.465
   3  rs143394292     SD       NA   0.6147   0.4319
   3  rs147132030   GENO      G/G      G/C      C/C
   3  rs147132030 COUNTS        0        5       35
   3  rs147132030   FREQ        0    0.125    0.875
   3  rs147132030   MEAN       NA    7.627    7.465
   3  rs147132030     SD       NA   0.6147   0.4319
   3   rs17140280   GENO      G/G      G/T      T/T
   3   rs17140280 COUNTS        0        5       35
   3   rs17140280   FREQ        0    0.125    0.875
   3   rs17140280   MEAN       NA    7.627    7.465
   3   rs17140280     SD       NA   0.6147   0.4319
   3    rs1465837   GENO      G/G      G/A      A/A
   3    rs1465837 COUNTS        0        7       33
   3    rs1465837   FREQ        0    0.175    0.825
   3    rs1465837   MEAN       NA    7.623    7.456
   3    rs1465837     SD       NA   0.4133   0.4604
   3    rs7626272   GENO      G/G      G/A      A/A
   3    rs7626272 COUNTS        0        7       33
   3    rs7626272   FREQ        0    0.175    0.825
   3    rs7626272   MEAN       NA    7.623    7.456
   3    rs7626272     SD       NA   0.4133   0.4604
   3  rs140086460   GENO      G/G      G/C      C/C
   3  rs140086460 COUNTS        0        5       35
   3  rs140086460   FREQ        0    0.125    0.875
   3  rs140086460   MEAN       NA    7.542    7.477
   3  rs140086460     SD       NA   0.4612   0.4569
   3   rs34438738   GENO      A/A      A/G      G/G
   3   rs34438738 COUNTS        0        8       32
   3   rs34438738   FREQ        0      0.2      0.8
   3   rs34438738   MEAN       NA    7.596    7.458
   3   rs34438738     SD       NA   0.5317    0.435
   3   rs34924588   GENO      T/T      T/A      A/A
   3   rs34924588 COUNTS        0        8       32
   3   rs34924588   FREQ        0      0.2      0.8
   3   rs34924588   MEAN       NA    7.596    7.458
   3   rs34924588     SD       NA   0.5317    0.435
   3  rs142064830   GENO      A/A      A/G      G/G
   3  rs142064830 COUNTS        0        4       36
   3  rs142064830   FREQ        0      0.1      0.9
   3  rs142064830   MEAN       NA    7.702    7.461
   3  rs142064830     SD       NA   0.6954   0.4245
   3   rs78101778   GENO      A/A      A/G      G/G
   3   rs78101778 COUNTS        0        7       33
   3   rs78101778   FREQ        0    0.175    0.825
   3   rs78101778   MEAN       NA    7.623    7.456
   3   rs78101778     SD       NA   0.4133   0.4604
   3  rs147684163   GENO      C/C    C/CAA  CAA/CAA
   3  rs147684163 COUNTS        1       22       17
   3  rs147684163   FREQ    0.025     0.55    0.425
   3  rs147684163   MEAN    8.329    7.556    7.344
   3  rs147684163     SD        0   0.4944   0.3233
   3  rs148515293   GENO      G/G      G/T      T/T
   3  rs148515293 COUNTS        0        4       36
   3  rs148515293   FREQ        0      0.1      0.9
   3  rs148515293   MEAN       NA    7.702    7.461
   3  rs148515293     SD       NA   0.6954   0.4245
   3  rs147235624   GENO      A/A      A/G      G/G
   3  rs147235624 COUNTS        0        8       32
   3  rs147235624   FREQ        0      0.2      0.8
   3  rs147235624   MEAN       NA    7.456    7.493
   3  rs147235624     SD       NA   0.5476   0.4348
   3  rs183554847   GENO      C/C      C/T      T/T
   3  rs183554847 COUNTS        0        4       36
   3  rs183554847   FREQ        0      0.1      0.9
   3  rs183554847   MEAN       NA    7.702    7.461
   3  rs183554847     SD       NA   0.6954   0.4245
   3   rs13317378   GENO      C/C      C/T      T/T
   3   rs13317378 COUNTS        1        9       30
   3   rs13317378   FREQ    0.025    0.225     0.75
   3   rs13317378   MEAN    8.329    7.501    7.453
   3   rs13317378     SD        0   0.4135   0.4492
   3   rs13317412   GENO      C/C      C/T      T/T
   3   rs13317412 COUNTS        1        9       30
   3   rs13317412   FREQ    0.025    0.225     0.75
   3   rs13317412   MEAN    8.329    7.501    7.453
   3   rs13317412     SD        0   0.4135   0.4492
   3   rs13327807   GENO      A/A      A/G      G/G
   3   rs13327807 COUNTS        1        9       30
   3   rs13327807   FREQ    0.025    0.225     0.75
   3   rs13327807   MEAN    8.329    7.501    7.453
   3   rs13327807     SD        0   0.4135   0.4492
   3   rs13327784   GENO      T/T      T/C      C/C
   3   rs13327784 COUNTS        1        9       30
   3   rs13327784   FREQ    0.025    0.225     0.75
   3   rs13327784   MEAN    8.329    7.501    7.453
   3   rs13327784     SD        0   0.4135   0.4492
   3   rs13317479   GENO      G/G      G/T      T/T
   3   rs13317479 COUNTS        1        9       30
   3   rs13317479   FREQ    0.025    0.225     0.75
   3   rs13317479   MEAN    8.329    7.501    7.453
   3   rs13317479     SD        0   0.4135   0.4492
   3    rs6796980   GENO      T/T      T/C      C/C
   3    rs6796980 COUNTS        0        8       32
   3    rs6796980   FREQ        0      0.2      0.8
   3    rs6796980   MEAN       NA    7.596    7.458
   3    rs6796980     SD       NA   0.5317    0.435
   3  rs113426744   GENO      A/A      A/C      C/C
   3  rs113426744 COUNTS        1        9       30
   3  rs113426744   FREQ    0.025    0.225     0.75
   3  rs113426744   MEAN    8.329    7.501    7.453
   3  rs113426744     SD        0   0.4135   0.4492
   3  rs544477467   GENO      C/C      C/T      T/T
   3  rs544477467 COUNTS        0        4       36
   3  rs544477467   FREQ        0      0.1      0.9
   3  rs544477467   MEAN       NA    7.702    7.461
   3  rs544477467     SD       NA   0.6954   0.4245
   3  rs192912135   GENO      C/C      C/T      T/T
   3  rs192912135 COUNTS        0        4       36
   3  rs192912135   FREQ        0      0.1      0.9
   3  rs192912135   MEAN       NA    7.702    7.461
   3  rs192912135     SD       NA   0.6954   0.4245
   3  rs528313561   GENO      T/T      T/C      C/C
   3  rs528313561 COUNTS        0        4       36
   3  rs528313561   FREQ        0      0.1      0.9
   3  rs528313561   MEAN       NA    7.702    7.461
   3  rs528313561     SD       NA   0.6954   0.4245
   3    rs7621888   GENO      C/C      C/A      A/A
   3    rs7621888 COUNTS        2        8       30
   3    rs7621888   FREQ     0.05      0.2     0.75
   3    rs7621888   MEAN    7.842    7.519    7.453
   3    rs7621888     SD   0.6897   0.4382   0.4492
   3  rs575400975   GENO      C/C      C/T      T/T
   3  rs575400975 COUNTS        0        4       36
   3  rs575400975   FREQ        0      0.1      0.9
   3  rs575400975   MEAN       NA    7.702    7.461
   3  rs575400975     SD       NA   0.6954   0.4245
   3  rs145156904   GENO      G/G      G/A      A/A
   3  rs145156904 COUNTS        0        4       36
   3  rs145156904   FREQ        0      0.1      0.9
   3  rs145156904   MEAN       NA     7.49    7.485
   3  rs145156904     SD       NA   0.3823   0.4638
   3  rs138980014   GENO      A/A      A/G      G/G
   3  rs138980014 COUNTS        0        4       36
   3  rs138980014   FREQ        0      0.1      0.9
   3  rs138980014   MEAN       NA    7.702    7.461
   3  rs138980014     SD       NA   0.6954   0.4245
   3  rs141509844   GENO      A/A      A/G      G/G
   3  rs141509844 COUNTS        1        9       30
   3  rs141509844   FREQ    0.025    0.225     0.75
   3  rs141509844   MEAN    8.329    7.501    7.453
   3  rs141509844     SD        0   0.4135   0.4492
   3  rs538045403   GENO      A/A      A/C      C/C
   3  rs538045403 COUNTS        0        6       34
   3  rs538045403   FREQ        0     0.15     0.85
   3  rs538045403   MEAN       NA    7.861    7.419
   3  rs538045403     SD       NA   0.5826   0.3999
   3  rs554880955   GENO      C/C      C/A      A/A
   3  rs554880955 COUNTS        0        6       34
   3  rs554880955   FREQ        0     0.15     0.85
   3  rs554880955   MEAN       NA    7.861    7.419
   3  rs554880955     SD       NA   0.5826   0.3999
   3  rs531554479   GENO    CA/CA     CA/C      C/C
   3  rs531554479 COUNTS        0        6       34
   3  rs531554479   FREQ        0     0.15     0.85
   3  rs531554479   MEAN       NA    7.861    7.419
   3  rs531554479     SD       NA   0.5826   0.3999
   3  rs575059757   GENO      A/A      A/T      T/T
[truncated: 2,928,891 more chars]
