# Supplementary material for: Cell-to-cell expression dispersion of B-cell surface proteins is linked to genetic variants in humans
Source: Commun Biol. 2020 Jul 3;3:346. doi: 10.1038/s42003-020-1075-1 (PMC7335051; doi:10.1038/s42003-020-1075-1)
Supplement: Supplementary file 4 — Supplementary Data 2 [file 42003_2020_1075_MOESM4_ESM.zip › Supplementary_Data_S2/plink-results-40LCLs/CD86_chr3_mean/CD86_mean_40_LCLs.qassoc.mperm]

 CHR          SNP         EMP1         EMP2 
   3   rs76083426       0.3869            1 
   3   rs72969184       0.1376            1 
   3   rs74637378       0.3869            1 
   3    rs6779828       0.5562            1 
   3  rs571909772      0.08829            1 
   3    rs4687891       0.1941            1 
   3  rs150308251       0.9521            1 
   3   rs78737715       0.3869            1 
   3  rs112630184       0.3869            1 
   3  rs115325351       0.3869            1 
   3   rs78247728      0.08829            1 
   3  rs114719808        0.416            1 
   3   rs79729654       0.7621            1 
   3  rs200808389       0.2198            1 
   3   rs62266274       0.4985            1 
   3   rs74920469       0.3869            1 
   3  rs113567496      0.07569            1 
   3    rs9866536      0.08269            1 
   3     rs334560       0.1766            1 
   3   rs72969194       0.1376            1 
   3   rs74778169       0.3869            1 
   3    rs6805931       0.8363            1 
   3    rs9840111      0.08829            1 
   3     rs334561       0.7621            1 
   3   rs78453198       0.3869            1 
   3   rs77618823       0.4703            1 
   3   rs58863896       0.4985            1 
   3   rs67515346       0.6302            1 
   3   rs59703574       0.3869            1 
   3  rs146591776      0.08829            1 
   3  rs112353629       0.3869            1 
   3     rs334565       0.7621            1 
   3   rs78001869       0.3869            1 
   3     rs334566       0.1766            1 
   3  rs112446701       0.3869            1 
   3  rs570238285       0.8742            1 
   3  rs200679386      0.06719            1 
   3  rs576972874       0.6619            1 
   3  rs115941008        0.416            1 
   3   rs76530580       0.3869            1 
   3  rs116062432        0.416            1 
   3   rs72969200       0.2135            1 
   3     rs182839       0.7621            1 
   3     rs334536       0.1766            1 
   3   rs72971006      0.05669            1 
   3   rs75300086       0.3869            1 
   3  rs201701050       0.3869            1 
   3     rs334535       0.3789            1 
   3   rs17205095       0.0404            1 
   3   rs77726485       0.3869            1 
   3     rs334534       0.8363            1 
   3    rs9816864      0.08829            1 
   3  rs112158126       0.3869            1 
   3   rs62266277       0.4985            1 
   3  rs112912146       0.3869            1 
   3   rs61588608       0.3546            1 
   3   rs76375771       0.3869            1 
   3   rs72971013      0.07569            1 
   3    rs9842216      0.08829            1 
   3   rs58959678       0.0161            1 
   3  rs149997834       0.3869            1 
   3  rs116455472        0.416            1 
   3  rs144880072       0.3869            1 
   3     rs334551       0.8363            1 
   3   rs76224378       0.3869            1 
   3     rs334552       0.8363            1 
   3  rs140499519       0.3869            1 
   3  rs141411516       0.3869            1 
   3  rs199806110       0.5394            1 
   3  rs112003116         0.05            1 
   3  rs112369966       0.3869            1 
   3  rs113228536       0.3869            1 
   3    rs9289139      0.08829            1 
   3   rs72971017      0.07569            1 
   3    rs7626888       0.5429            1 
   3   rs79100041       0.3869            1 
   3   rs78106885       0.3869            1 
   3   rs72971018      0.07569            1 
   3    rs9836325      0.08829            1 
   3     rs334554       0.8363            1 
   3   rs55974533       0.5429            1 
   3    rs9862099      0.08829            1 
   3   rs75766927       0.3869            1 
   3   rs62266281       0.4985            1 
   3  rs151266821       0.5429            1 
   3   rs78984101       0.3869            1 
   3  rs111759277       0.3869            1 
   3   rs76950123       0.3869            1 
   3  rs112627323       0.3869            1 
   3  rs113392759       0.3869            1 
   3   rs71688969       0.8363            1 
   3   rs73854776      0.09789            1 
   3   rs77026850       0.3869            1 
   3   rs60235167       0.4985            1 
   3  rs115760931       0.7069            1 
   3   rs72971020       0.2135            1 
   3  rs114214246       0.2198            1 
   3   rs76748801       0.3869            1 
   3     rs334559       0.7119            1 
   3  rs112201072       0.3869            1 
   3   rs60325644       0.3869            1 
   3  rs373339796       0.5044            1 
   3    rs4688059       0.4985            1 
   3   rs77066685      0.08269            1 
   3  rs569442510        0.416            1 
   3   rs72971026      0.07569            1 
   3    rs3755556        0.702            1 
   3    rs9846422      0.08829            1 
   3    rs3755557      0.07069            1 
   3   rs78247451      0.08829            1 
   3   rs80234913       0.9872            1 
   3   rs80050568      0.07069            1 
   3   rs73177909      0.07069            1 
   3  rs114265738        0.416            1 
   3   rs12632325       0.5092            1 
   3    rs6806460       0.5601            1 
   3   rs80083327        0.702            1 
   3   rs72971030       0.1376            1 
   3   rs17811013      0.07069            1 
   3  rs200931686         0.27            1 
   3  rs147396134      0.07569            1 
   3   rs58159117       0.6007            1 
   3   rs12635508       0.6007            1 
   3   rs17811061      0.07069            1 
   3     rs184576       0.5251            1 
   3  rs139172121       0.4012            1 
   3   rs11925868      0.07069            1 
   3   rs11925952      0.07069            1 
   3   rs11925899      0.07069            1 
   3   rs74517115       0.9421            1 
   3  rs376466699       0.2958            1 
   3   rs62266287       0.9649            1 
   3  rs113872954       0.9421            1 
   3     rs334537       0.8558            1 
   3   rs11927974       0.0161            1 
   3   rs16830720       0.7787            1 
   3  rs199498515       0.0161            1 
   3  rs111661335       0.0161            1 
   3     rs334538       0.8794            1 
   3   rs17205536       0.0161            1 
   3  rs115836494        0.416            1 
   3   rs73177912       0.0161            1 
   3   rs12053912       0.7713            1 
   3  rs113898838        0.416            1 
   3     rs334539       0.6403            1 
   3     rs334540       0.6403            1 
   3   rs11359839       0.2824            1 
   3   rs34639411       0.5095            1 
   3  rs112232014       0.4737            1 
   3  rs111918115        0.416            1 
   3   rs78093713       0.7404            1 
   3    rs9868486       0.3223            1 
   3   rs16830730       0.9699            1 
   3    rs9873873       0.3223            1 
   3    rs4688062       0.4737            1 
   3  rs114455334       0.3697            1 
   3   rs78850370      0.08829            1 
   3  rs113236173        0.416            1 
   3  rs147912912       0.3223            1 
   3  rs143681766       0.9872            1 
   3    rs9289141       0.4737            1 
   3     rs334542        0.421            1 
   3  rs112442742        0.416            1 
   3     rs334543       0.3115            1 
   3   rs58321096       0.4029            1 
   3   rs12493535       0.4737            1 
   3     rs334544        0.181            1 
   3    rs6804929        0.732            1 
   3   rs77709982       0.3697            1 
   3    rs1488766       0.2496            1 
   3  rs113461270        0.416            1 
   3     rs334545       0.6403            1 
   3  rs113635897        0.416            1 
   3   rs59081488       0.6962            1 
   3  rs144865819       0.3223            1 
   3  rs112321186       0.0161            1 
   3   rs62266291       0.6819            1 
   3  rs149131446       0.6819            1 
   3   rs59660423       0.3697            1 
   3  rs141103461       0.3649            1 
   3   rs80300251        0.416            1 
   3     rs749768       0.3172            1 
   3  rs115655564        0.416            1 
   3   rs59504548       0.5416            1 
   3    rs9813357       0.4696            1 
   3    rs3036733      0.08769            1 
   3   rs76014591       0.4696            1 
   3  rs111477984        0.416            1 
   3   rs11362154       0.7799            1 
   3   rs79106432       0.7674            1 
   3   rs34825829       0.2759            1 
   3    rs6776878       0.3711            1 
   3    rs9861883       0.5162            1 
   3     rs334547       0.4371            1 
   3    rs9849392       0.3465            1 
   3     rs334548       0.7606            1 
   3     rs334549       0.7799            1 
   3     rs334550       0.7606            1 
   3   rs72971050       0.4029            1 
   3   rs72971051       0.4029            1 
   3   rs56808971       0.7674            1 
   3    rs6792814       0.3711            1 
   3    rs3112282       0.7799            1 
   3    rs3112283       0.7799            1 
   3   rs62266309         0.93            1 
   3  rs373414536         0.93            1 
   3   rs62266310         0.93            1 
   3   rs62266311         0.93            1 
   3   rs13086387       0.9089            1 
   3    rs7644268       0.9463            1 
   3   rs35450153       0.9089            1 
   3   rs34473571       0.7782            1 
   3   rs72971057       0.1376            1 
   3   rs73177923       0.9089            1 
   3  rs113170394       0.9133            1 
   3  rs539276505       0.1376            1 
   3    rs6438558       0.4529            1 
   3   rs75684688       0.9133            1 
   3   rs59250491       0.8464            1 
   3  rs115802497        0.416            1 
   3   rs13067539       0.5076            1 
   3   rs59669360       0.2565            1 
   3    rs6781470       0.8929            1 
   3  rs111382882       0.1376            1 
   3    rs8180068       0.7782            1 
   3   rs57072752       0.6777            1 
   3   rs11927947       0.9089            1 
   3   rs57664228       0.7782            1 
   3   rs57147159       0.1376            1 
   3   rs28398784       0.8929            1 
   3    rs4687895        0.313            1 
   3   rs59328871       0.7782            1 
   3   rs55903100       0.6777            1 
   3     rs923380       0.9463            1 
   3     rs901920       0.7334            1 
   3   rs72952818       0.1376            1 
   3   rs67984114       0.9089            1 
   3  rs111962976       0.1376            1 
   3  rs144296171       0.7782            1 
   3   rs60166367       0.4289            1 
   3   rs59426062       0.6777            1 
   3   rs72625409       0.9089            1 
   3   rs34548229       0.5963            1 
   3   rs58075517       0.6777            1 
   3    rs6781123       0.9035            1 
   3   rs12495656       0.7782            1 
   3    rs2130001       0.8929            1 
   3    rs9637384       0.7782            1 
   3    rs2171599       0.7334            1 
   3   rs13095684        0.981            1 
   3   rs11705695       0.9089            1 
   3   rs10934510       0.7053            1 
   3   rs11706916       0.7782            1 
   3   rs57199107       0.4386            1 
   3    rs2035674       0.7334            1 
   3    rs2035673       0.7334            1 
   3    rs2035672       0.7334            1 
   3    rs6804257       0.6777            1 
   3   rs58155463       0.7343            1 
   3    rs1807075       0.9302            1 
   3    rs2046954       0.6108            1 
   3    rs2046953       0.6332            1 
   3    rs4676703       0.7053            1 
   3    rs4676811       0.3563            1 
   3     rs902796       0.8467            1 
   3   rs13317104         0.93            1 
   3   rs56148233        0.919            1 
   3   rs13073885       0.8929            1 
   3   rs80204461       0.8212            1 
   3  rs149787510       0.8368            1 
   3  rs369983951       0.6954            1 
   3   rs34591954        0.653            1 
   3     rs902795       0.8467            1 
   3    rs5852232       0.5473            1 
   3  rs115217221        0.416            1 
   3    rs6438559       0.7361            1 
   3    rs6438560       0.8784            1 
   3    rs6782570       0.7361            1 
   3    rs6769988       0.7361            1 
   3    rs6794478       0.7361            1 
   3   rs10934511       0.2018            1 
   3    rs7641727       0.5083            1 
   3   rs34291253       0.4018            1 
   3    rs4488869       0.7361            1 
   3    rs4563433        0.988            1 
   3   rs13075809        0.653            1 
   3   rs79068333       0.2672            1 
   3    rs6438561       0.7361            1 
   3    rs6438562       0.6309            1 
   3   rs35605064         0.69            1 
   3    rs6438564       0.7361            1 
   3    rs6438565       0.7368            1 
   3   rs72952850       0.1376            1 
   3    rs6438566       0.7361            1 
   3   rs58043269       0.9969            1 
   3  rs543965823       0.0114            1 
   3    rs9877813      0.08539            1 
   3   rs10804550      0.08539            1 
   3    rs9851098        0.536            1 
   3   rs71327212       0.5969            1 
   3   rs71327213       0.8187            1 
   3    rs5852233       0.6257            1 
   3    rs2035671       0.5473            1 
   3   rs68123844       0.5969            1 
   3   rs12489527       0.2083            1 
   3   rs72952852       0.1376            1 
   3   rs11712811       0.1993            1 
   3   rs60845666       0.9608            1 
   3    rs9844063        0.536            1 
   3    rs9881717       0.7361            1 
   3   rs12152218       0.7361            1 
   3   rs10523022       0.6332            1 
   3  rs141681040        0.737            1 
   3    rs4676767       0.8467            1 
   3  rs140706014       0.5473            1 
   3   rs77557687       0.7182            1 
   3  rs200601614       0.6558            1 
   3   rs58361974       0.6065            1 
   3   rs13079094       0.6558            1 
   3   rs72952863       0.1376            1 
   3   rs10514764        0.732            1 
   3    rs7633395       0.3743            1 
   3    rs3732362       0.8116            1 
   3    rs3732363      0.08539            1 
   3   rs13092071       0.6926            1 
   3    rs1488763       0.4477            1 
   3   rs60464555        0.732            1 
   3   rs60112606       0.5958            1 
   3    rs9853082       0.6047            1 
   3    rs1873070       0.2083            1 
   3    rs9858566       0.7361            1 
   3     rs902790       0.7361            1 
   3   rs10934512       0.7361            1 
   3    rs9868058       0.7361            1 
   3    rs9868312       0.7361            1 
   3    rs6805050       0.7361            1 
   3   rs11719262       0.5007            1 
   3    rs9841122       0.7361            1 
   3    rs9841303       0.7361            1 
   3   rs34720062       0.3743            1 
   3   rs10629335       0.7361            1 
   3    rs7653263       0.7361            1 
   3   rs11456826       0.7361            1 
   3    rs7653396       0.7361            1 
   3    rs7641838       0.7361            1 
   3    rs7642171       0.7361            1 
   3   rs13064815       0.7326            1 
   3    rs9289142       0.7361            1 
   3    rs9857123       0.7361            1 
   3    rs1488762       0.7361            1 
   3    rs1488761       0.7361            1 
   3    rs1074053       0.2457            1 
   3    rs1079784       0.3743            1 
   3    rs2319540       0.9969            1 
   3   esv3597570       0.4971            1 
   3  rs552597888       0.6042            1 
   3    rs4134492       0.7361            1 
   3  rs116718806       0.7443            1 
   3   rs10571857       0.7361            1 
   3  rs543088040       0.7263            1 
   3   rs36107695       0.4177            1 
   3    rs6775625       0.7361            1 
   3    rs7634938       0.3743            1 
   3   rs72952877       0.1376            1 
   3   rs11709677       0.5007            1 
   3   rs11721221       0.5007            1 
   3    rs7635647      0.08539            1 
   3   rs55871529       0.5109            1 
   3   rs56097401       0.8279            1 
   3   rs34032950       0.3743            1 
   3    rs9813834       0.7361            1 
   3   rs11707711       0.7361            1 
   3    rs6776122       0.7361            1 
   3   rs72952884       0.1376            1 
   3     rs979682       0.7361            1 
   3    rs6438567       0.7361            1 
   3    rs1488765       0.5007            1 
   3    rs1488764       0.7361            1 
   3   rs11710115       0.5007            1 
   3    rs9872165       0.7361            1 
   3   rs62264969       0.9969            1 
   3    rs9835042       0.0106            1 
   3   rs13088757       0.2457            1 
   3   rs73856411       0.8212            1 
   3    rs9844508      0.08539            1 
   3   rs11426784       0.9676            1 
   3    rs2319541       0.7361            1 
   3   rs16830813       0.5007            1 
   3    rs1907681       0.7361            1 
   3     rs902791       0.7361            1 
   3   rs76885361       0.7443            1 
   3     rs902792       0.7361            1 
   3    rs5852234      0.08539            1 
   3   rs34715601       0.2902            1 
   3   rs76403762       0.8212            1 
   3    rs4676804       0.7361            1 
   3  rs138406928       0.2457            1 
   3   rs72952897       0.9969            1 
   3    rs2319542       0.7361            1 
   3    rs2874021       0.9969            1 
   3    rs1352458       0.7361            1 
   3    rs4676809       0.7361            1 
   3    rs7637828       0.7361            1 
   3   rs35942490        0.585            1 
   3   rs75049149       0.8212            1 
   3   rs13090279       0.2457            1 
   3    rs6772067      0.08539            1 
   3   rs62264981       0.9969            1 
   3   rs60511075       0.9969            1 
   3   rs73856417       0.8212            1 
   3   rs71156784       0.5473            1 
   3   rs10934514       0.5473            1 
   3   rs10934515       0.5473            1 
   3   rs10934516       0.5473            1 
   3   rs35977875       0.3743            1 
   3   rs10934517       0.5473            1 
   3    rs2171598       0.5473            1 
   3    rs2130000       0.5473            1 
   3  rs140612494       0.8212            1 
   3   rs35280462       0.3743            1 
   3   rs11926867       0.5007            1 
   3   rs72954705       0.1376            1 
   3    rs6764549       0.5473            1 
   3    rs2319543       0.5473            1 
   3     rs902793       0.5007            1 
   3     rs902794       0.7361            1 
   3  rs115059400        0.416            1 
   3   rs10674975       0.9068            1 
   3   rs10674976       0.4221            1 
   3   rs67430232       0.5007            1 
   3    rs4676822       0.7361            1 
   3    rs2874022       0.7361            1 
   3   rs34537735       0.3743            1 
   3  rs530640778        0.161            1 
   3    rs9849023       0.7361            1 
   3  rs112676942       0.5626            1 
   3    rs2014133       0.7361            1 
   3    rs2014142      0.08539            1 
   3    rs2035669       0.1543            1 
   3   rs72954713       0.7347            1 
   3   rs72954714       0.7347            1 
   3    rs4549306       0.9969            1 
   3     rs923726       0.5473            1 
   3     rs923727       0.5473            1 
   3     rs923728       0.5473            1 
   3    rs9842302       0.5473            1 
   3   rs72954718       0.9969            1 
   3   rs72954719       0.9969            1 
   3    rs9289143       0.5473            1 
   3   rs78254349       0.1376            1 
   3   rs74786218       0.1376            1 
   3    rs2874023       0.5473            1 
   3   rs11915552       0.5473            1 
   3   rs10049256       0.5473            1 
   3    rs5852236       0.5473            1 
   3   rs10049457       0.0106            1 
   3    rs2131174       0.5473            1 
   3   rs72954722         0.93            1 
   3    rs2007756       0.8467            1 
   3    rs6783970        0.441            1 
   3   rs10934518       0.2083            1 
   3   rs10934519      0.08539            1 
   3   rs72954725       0.9969            1 
   3   rs72954726       0.7347            1 
   3    rs6803669       0.6332            1 
   3  rs142823750       0.7443            1 
   3   rs35902169       0.3743            1 
   3  rs112055226       0.8212            1 
   3   rs10934520       0.6558            1 
   3    rs6765483       0.1961            1 
   3    rs2029607       0.3743            1 
   3   rs62264984      0.08539            1 
   3   rs79936700       0.6761            1 
   3   rs35791817       0.6558            1 
   3    rs2029609      0.08539            1 
   3   rs13087908       0.1961            1 
   3  rs201747814       0.6907            1 
   3   rs11348199       0.3743            1 
   3   rs72954727       0.1376            1 
   3    rs9878040       0.0106            1 
   3   rs11928560       0.5161            1 
   3   rs56259926        0.871            1 
   3   rs28735732       0.0117            1 
   3    rs9883331        0.574            1 
   3   rs62264985       0.5298            1 
   3   rs13068983       0.1232            1 
   3   rs16830894       0.0117            1 
   3   rs12491165       0.0117            1 
   3    rs4676832       0.6602            1 
   3    rs4676833      0.05689            1 
   3    rs6777971       0.6602            1 
   3    rs6778180       0.5002            1 
   3    rs4676834       0.6602            1 
   3    rs9811483       0.6602            1 
   3  rs531304770      0.08439            1 
   3    rs9821746      0.05689            1 
   3   rs35114984       0.5474            1 
   3   rs34537560       0.7073            1 
   3   rs34998142       0.5422            1 
   3    rs9827384        0.574            1 
   3    rs9827647       0.9998            1 
   3  rs112084427       0.1376            1 
   3    rs9833127       0.0117            1 
   3   rs72954733       0.1376            1 
   3   rs11927125        0.871            1 
   3   rs62264988       0.5298            1 
   3   rs34964758       0.5422            1 
   3    rs2319544       0.0117            1 
   3    rs9858897       0.0117            1 
   3   rs34355004       0.6436            1 
   3   rs34829073       0.5422            1 
   3   rs11929146      0.05689            1 
   3  rs114095275       0.7182            1 
   3    rs6787458       0.6602            1 
   3    rs5852237      0.05689            1 
   3  rs147511193       0.5298            1 
   3  rs149185568       0.6602            1 
   3   rs35577170       0.5002            1 
   3  rs563135683       0.5002            1 
   3    rs7648922       0.6638            1 
   3   rs34014378       0.5422            1 
   3    rs6785180       0.3515            1 
   3    rs1388755       0.8886            1 
   3    rs7632933      0.09099            1 
   3    rs1826376       0.8886            1 
   3    rs7633690       0.0117            1 
   3    rs9846992       0.5298            1 
   3    rs9847014        0.574            1 
   3   rs35965564       0.6436            1 
   3   rs12635156       0.0117            1 
   3  rs145586367       0.0117            1 
   3    rs1907683       0.5422            1 
   3   rs80047133        0.321            1 
   3   rs57119250       0.1376            1 
   3  rs141232209       0.0117            1 
   3    rs9863909       0.9998            1 
   3   rs35049714       0.5002            1 
   3    rs6438569       0.6602            1 
   3    rs4321558       0.6602            1 
   3    rs4501147       0.6602            1 
   3  rs112853410       0.1376            1 
   3  rs113383224       0.1376            1 
   3  rs376108162       0.8018            1 
   3   rs12492422       0.0352            1 
   3    rs9852150       0.0117            1 
   3  rs113604998       0.1376            1 
   3   rs55762220       0.5422            1 
   3   rs55773752       0.5422            1 
   3    rs6764990      0.05689            1 
   3   rs13314395       0.0117            1 
   3    rs1602613       0.0117            1 
   3   rs72954750       0.1376            1 
   3   rs72954753       0.1376            1 
   3    rs1492271       0.6602            1 
   3    rs1492272       0.5422            1 
   3  rs199824735       0.6718            1 
   3    rs6803611       0.6602            1 
   3   rs10586717       0.2436            1 
   3   rs12638442       0.0352            1 
   3    rs7612000       0.7073            1 
   3    rs1388754       0.0117            1 
   3   rs56805999        0.871            1 
   3   rs59807714       0.7564            1 
   3    rs1118199       0.0117            1 
   3   rs62265006        0.574            1 
   3  rs555597837       0.4077            1 
   3    rs1873651       0.2043            1 
   3    rs9811713        0.574            1 
   3    rs9811986       0.6647            1 
   3    rs9816153       0.2436            1 
   3    rs6771865       0.0117            1 
   3    rs6772226       0.6602            1 
   3    rs9854639        0.574            1 
   3   rs78959228       0.4077            1 
   3   rs74744918       0.4077            1 
   3  rs535960478       0.9094            1 
   3   rs35055813       0.5422            1 
   3   rs12695398      0.05689            1 
   3  rs147389475       0.0315            1 
   3  rs147079602        0.574            1 
   3   rs61462888       0.7564            1 
   3    rs6764177       0.1961            1 
   3   rs78137076      0.05689            1 
   3  rs138685019       0.6602            1 
   3   rs28783818       0.0315            1 
   3   rs60112789       0.7564            1 
   3    rs4583685       0.6602            1 
   3   rs35747924       0.4077            1 
   3   rs59078250       0.7564            1 
   3    rs4431141      0.05689            1 
   3   rs13324178       0.6647            1 
   3    rs2101656       0.8886            1 
   3    rs2087746       0.6436            1 
   3    rs6801765       0.6647            1 
   3    rs1844972       0.0117            1 
   3    rs9826773       0.0117            1 
   3    rs1907680       0.6602            1 
   3    rs9851018       0.0117            1 
   3   rs34315935       0.1388            1 
   3   rs58693617       0.4198            1 
   3   rs28495065        0.574            1 
   3    rs4676673       0.2335            1 
   3   rs13319879       0.1695            1 
   3   rs11716696       0.1695            1 
   3   rs13059080       0.6436            1 
   3    rs1352933       0.3952            1 
   3    rs1352932       0.6602            1 
   3    rs1352931       0.9603            1 
   3     rs980839       0.6602            1 
   3   rs11718951       0.5422            1 
   3    rs9872922        0.574            1 
   3  rs139186147       0.0315            1 
   3    rs9637364       0.8886            1 
   3    rs9878591       0.3952            1 
   3    rs4676675       0.3952            1 
   3   rs13078387       0.9925            1 
   3    rs1873652       0.1695            1 
   3   rs71619771       0.5422            1 
   3   rs74347840       0.6016            1 
   3   rs60282320       0.1376            1 
   3    rs4263318       0.6602            1 
   3   rs11290372       0.1695            1 
   3    rs4314205       0.6602            1 
   3   rs13091848       0.5422            1 
   3    rs9856288       0.1695            1 
   3    rs9856618       0.1695            1 
   3     rs796824       0.6602            1 
   3  rs202139517       0.8886            1 
   3   rs55861253       0.2211            1 
   3   rs56103727       0.2211            1 
   3     rs787183        0.871            1 
   3   rs12494395       0.5422            1 
   3    rs9824334       0.1695            1 
   3    rs4676676       0.2211            1 
   3    rs1085611       0.6016            1 
   3   rs72954777       0.1376            1 
   3     rs787184       0.7564            1 
   3    rs9829600        0.574            1 
   3   rs72954784       0.1376            1 
   3    rs9816220       0.6647            1 
   3     rs813697       0.6602            1 
   3  rs545743587       0.7156            1 
   3     rs902797        0.574            1 
   3  rs138383269       0.6016            1 
   3  rs544993123       0.8714            1 
   3     rs787185       0.6602            1 
   3  rs541258615       0.6638            1 
   3   rs17812613        0.574            1 
   3  rs201265685       0.5648            1 
   3   rs78307872       0.6436            1 
   3  rs115686878       0.6436            1 
   3  rs149065512       0.6436            1 
   3   rs11707599      0.08939            1 
   3   rs61797806        0.574            1 
   3    rs9875613       0.5282            1 
   3    rs2319672       0.4216            1 
   3    rs2319671       0.1695            1 
   3   rs72954789       0.1695            1 
   3    rs4378995       0.5282            1 
   3    rs2319670       0.7659            1 
   3   rs11914907       0.9431            1 
   3   rs11922605       0.9431            1 
   3   rs60066493       0.2091            1 
   3    rs4058357       0.1695            1 
   3   rs61284032       0.2091            1 
   3   rs73856447       0.5831            1 
   3    rs6774960       0.5282            1 
   3   rs34305348       0.6436            1 
   3     rs787202        0.825            1 
   3    rs4146299       0.7659            1 
   3   rs10934526       0.1695            1 
   3    rs2319669       0.1695            1 
   3   rs35424653       0.3805            1 
   3    rs4146300       0.7659            1 
   3    rs6795868       0.5282            1 
   3    rs5852239       0.5282            1 
   3    rs5852240       0.6234            1 
   3   rs79019771       0.3805            1 
   3    rs1849933       0.6638            1 
   3    rs9843220       0.5282            1 
   3   rs73856450       0.2091            1 
   3    rs9848714       0.1695            1 
   3   rs72954800       0.8113            1 
   3    rs2943755       0.8886            1 
   3     rs814182       0.3805            1 
   3    rs9849695       0.1695            1 
   3   rs10934527       0.1115            1 
   3  rs113203377       0.2091            1 
   3     rs787211       0.8886            1 
   3   rs13091943       0.8169            1 
   3   rs13096642        0.691            1 
   3    rs2638599       0.4394            1 
   3    rs2673718       0.4394            1 
   3   rs11705881       0.7433            1 
   3    rs1092743       0.8627            1 
   3    rs2971213       0.1064            1 
   3   rs11706014       0.9084            1 
   3   rs35964791       0.7659            1 
   3    rs9810674       0.3507            1 
   3    rs1085625       0.8627            1 
   3    rs9815720       0.3507            1 
   3    rs1085624       0.3805            1 
   3    rs1085623         0.37            1 
   3    rs1085622       0.1064            1 
   3    rs2101657       0.7433            1 
   3    rs1085621         0.37            1 
   3    rs1085620       0.1064            1 
   3    rs1085619         0.37            1 
   3  rs147179008       0.7433            1 
   3  rs116647592       0.7433            1 
   3   rs28781320       0.0315            1 
   3  rs113662578       0.0194            1 
   3  rs112378529       0.0194            1 
   3    rs2874052       0.9084            1 
   3    rs2319667       0.7433            1 
   3   rs55668561       0.7433            1 
   3   rs28838888       0.3897            1 
   3   rs11711504       0.9084            1 
   3    rs2943756       0.1311            1 
   3  rs150438062       0.1785            1 
   3   rs10460827       0.7433            1 
   3   rs72956815       0.7433            1 
   3   rs75888934       0.7061            1 
   3    rs7642267       0.4467            1 
   3   rs10460828       0.9084            1 
   3    rs9823907       0.4467            1 
   3    rs2673712       0.3971            1 
   3   rs77196366       0.1785            1 
   3    rs2673713       0.1311            1 
   3    rs9849426       0.3897            1 
   3    rs9834585       0.4864            1 
   3   rs11273560       0.8627            1 
   3     rs796825       0.8894            1 
   3     rs787203       0.1955            1 
   3   rs57302710       0.4473            1 
   3   rs34782816       0.3991            1 
   3    rs9846512       0.1222            1 
   3   rs35402050       0.2108            1 
   3    rs1515574       0.1014            1 
   3    rs9851825       0.5611            1 
   3    rs2971211       0.2108            1 
   3   rs13314898       0.2108            1 
   3   rs71800268       0.3544            1 
   3     rs787201       0.5611            1 
   3   rs12636534       0.0437            1 
   3     rs787200       0.5696            1 
   3  rs116096372        0.416            1 
   3   rs34143531       0.1014            1 
   3     rs787199       0.6671            1 
   3    rs9867399       0.1769            1 
   3    rs9829772       0.1222            1 
   3   rs34577616        0.145            1 
   3    rs9850143       0.1222            1 
   3  rs187510115       0.0223            1 
   3   rs79276063       0.3544            1 
   3   rs77133734       0.7061            1 
   3     rs787198       0.2897            1 
   3   rs72956841       0.2795            1 
   3     rs787196       0.1851            1 
   3   rs17281780       0.5376            1 
   3   rs76762825       0.8797            1 
   3  rs542870940       0.9618            1 
   3   rs12494182        0.913            1 
   3  rs574047431       0.4163            1 
   3     rs809792       0.2401            1 
   3    rs6771381       0.9451            1 
   3   rs55813294        0.913            1 
   3     rs787186       0.2401            1 
   3  rs149454147       0.0366            1 
   3     rs787188       0.8234            1 
   3     rs787189         0.68            1 
   3    rs2638591       0.4554            1 
   3   rs73856465       0.0366            1 
   3   rs73856468       0.9144            1 
   3     rs787190       0.4554            1 
   3   rs73856469       0.7009            1 
   3    rs6808344       0.9087            1 
   3     rs787191       0.5852            1 
   3     rs787192       0.4554            1 
   3    rs4676695        0.412            1 
   3   rs34035570       0.3405            1 
   3   rs72956850         0.65            1 
   3   rs72956851         0.65            1 
   3   rs72956853       0.8487            1 
   3     rs787194       0.3405            1 
   3   rs57086352       0.6006            1 
   3  rs113913744        0.416            1 
   3   rs72956859       0.6717            1 
   3    rs1085614       0.4554            1 
   3   rs74447656       0.7061            1 
   3    rs9860337       0.2287            1 
   3   rs35258094       0.4554            1 
   3   rs55885326       0.6717            1 
   3   rs11719424       0.2926            1 
   3   rs13075658       0.4346            1 
   3    rs1085615       0.3405            1 
   3    rs1085616       0.4554            1 
   3   rs72956861       0.6717            1 
   3  rs114601811        0.416            1 
   3  rs142774004       0.4554            1 
   3  rs114940204        0.465            1 
   3    rs1085617       0.4554            1 
   3   rs78098868       0.6853            1 
   3   rs58556686       0.6903            1 
   3    rs9847841       0.2287            1 
   3  rs141045107       0.7061            1 
   3  rs114765672       0.6646            1 
   3  rs115235940        0.416            1 
   3     rs787195       0.3405            1 
   3   rs13318838       0.4554            1 
   3  rs113153986        0.416            1 
   3    rs6784366       0.2926            1 
   3  rs536070765        0.416            1 
   3   rs16831027        0.416            1 
   3    rs7632516       0.6903            1 
   3    rs5852241       0.3405            1 
   3     rs787209       0.3405            1 
   3   rs73856480        0.913            1 
   3   rs77298798        0.416            1 
   3   rs72956869        0.927            1 
   3   rs73856482       0.1727            1 
   3   rs11445102       0.3405            1 
   3   rs35658370       0.7183            1 
   3   rs56824035       0.6717            1 
   3     rs787208       0.4554            1 
   3   rs16831032        0.913            1 
   3   rs11343116       0.4554            1 
   3  rs558133547       0.4554            1 
   3     rs787207       0.4554            1 
   3   rs72956871       0.9599            1 
   3  rs114769043       0.6411            1 
   3   rs16831033        0.805            1 
   3    rs6782613       0.2858            1 
   3  rs116389131        0.416            1 
   3   rs10511400        0.805            1 
   3   rs34220764       0.3483            1 
   3   rs58174591       0.8622            1 
   3  rs138097645       0.6411            1 
   3  rs115059594        0.416            1 
   3   rs11554681       0.4346            1 
   3  rs113457089        0.416            1 
   3   rs58345296        0.805            1 
   3     rs787206       0.3483            1 
   3  rs112676909        0.416            1 
   3   rs16831036        0.805            1 
   3    rs6800402       0.3405            1 
   3   rs61020295       0.7009            1 
   3    rs2638597       0.3483            1 
   3    rs9850986       0.1224            1 
   3    rs6803428        0.805            1 
   3  rs553758841       0.6646            1 
   3   rs16831049        0.416            1 
   3    rs9856670       0.3483            1 
   3    rs9876547       0.3483            1 
   3  rs555485502       0.6717            1 
   3    rs6782419        0.805            1 
   3  rs560759949       0.2556            1 
   3    rs2943757       0.3405            1 
   3     rs787205       0.3483            1 
   3  rs190343305        0.416            1 
   3  rs141062687       0.3405            1 
   3    rs6802912       0.6411            1 
   3     rs701988       0.3405            1 
   3     rs923729       0.3483            1 
   3   rs10707185       0.6665            1 
   3   rs72317043       0.6717            1 
   3    rs9874631       0.3405            1 
   3   rs60136263       0.6665            1 
   3   rs56384860       0.6717            1 
   3    rs6764516       0.3483            1 
   3    rs6438577       0.3405            1 
   3    rs6803206       0.3405            1 
   3     rs951658       0.3483            1 
   3    rs9810784       0.3483            1 
   3    rs2319674       0.3405            1 
   3  rs535042019       0.7203            1 
   3   rs34104182       0.6985            1 
   3    rs6806659       0.3405            1 
   3  rs115005374       0.6411            1 
   3    rs2176093       0.3405            1 
   3   rs28826066       0.3483            1 
   3    rs9849354       0.3405            1 
   3   rs59766787       0.2795            1 
   3   rs56048284       0.6717            1 
   3  rs111782197        0.416            1 
   3    rs9817398       0.3405            1 
   3    rs1009248       0.6985            1 
   3    rs9822269       0.3405            1 
   3    rs9822759       0.3483            1 
   3    rs9822636       0.3483            1 
   3    rs9822672       0.3405            1 
   3  rs113060460       0.6985            1 
   3    rs6808913       0.3483            1 
   3   rs60814807       0.6717            1 
   3  rs115406405        0.416            1 
   3   rs11928731       0.3483            1 
   3   rs28535957       0.3483            1 
   3   rs13327125       0.3483            1 
   3    rs6764372       0.6665            1 
   3   rs11914405       0.3483            1 
   3    rs6767308       0.3483            1 
   3    rs6791815        0.805            1 
   3   rs12485446      0.08119            1 
   3   rs72956897       0.6717            1 
   3    rs6770482        0.805            1 
   3   rs10048964       0.3483            1 
   3   rs13318758       0.3483            1 
   3   rs77775034       0.2287            1 
   3  rs112318008        0.416            1 
   3    rs6777979       0.3483            1 
   3   rs56191134       0.4346            1 
   3    rs1515576       0.5313            1 
   3    rs7622363       0.5313            1 
   3   rs77301043        0.465            1 
   3    rs9836095       0.2287            1 
   3  rs147778109        0.416            1 
   3  rs115452362        0.416            1 
   3   rs55640624       0.6717            1 
   3   rs59522791       0.6717            1 
   3    rs1515575       0.4346            1 
   3    rs1625178       0.3483            1 
   3   rs13075278       0.4346            1 
   3   rs61160321       0.6717            1 
   3    rs5852244       0.4346            1 
   3   rs59779647       0.6717            1 
   3   rs75099270      0.08119            1 
   3  rs140096128       0.8688            1 
   3  rs111812851        0.416            1 
   3   rs79839362      0.08119            1 
   3  rs116317663        0.416            1 
   3  rs538540410       0.4209            1 
   3  rs139257696       0.6717            1 
   3  rs143167018       0.6665            1 
   3    rs6787089       0.5313            1 
   3    rs6787618       0.4346            1 
   3   rs13100050       0.4346            1 
   3  rs111371079       0.6985            1 
   3   rs12495760       0.6985            1 
   3   rs16831061        0.465            1 
   3   rs73855206       0.6665            1 
   3    rs3914498       0.4346            1 
   3   rs12638445       0.5313            1 
   3    rs1147680       0.5313            1 
   3    rs1147681       0.3483            1 
   3  rs146340990       0.3483            1 
   3    rs2030413       0.4716            1 
   3   rs11717787       0.2294            1 
   3  rs114211109      0.08119            1 
   3  rs112768024        0.416            1 
   3   rs72958712      0.09499            1 
   3   rs11718087       0.5351            1 
   3  rs115073416        0.416            1 
   3   rs72958714      0.09499            1 
   3    rs1147688        0.197            1 
   3   rs73855212       0.7727            1 
   3    rs1147689        0.197            1 
   3   rs16831067       0.5775            1 
   3    rs1147690        0.197            1 
   3    rs4676697       0.4346            1 
   3   rs16831072        0.416            1 
   3   rs63463466         0.17            1 
   3   rs16831074       0.6715            1 
   3   rs79894520       0.7727            1 
   3    rs1606871       0.5351            1 
   3   rs73855215       0.7727            1 
   3   rs35035255       0.7437            1 
   3   rs12497721      0.08119            1 
   3  rs570067651        0.416            1 
   3  rs556257523       0.7727            1 
   3  rs142761241       0.5351            1 
   3  rs199978028       0.5351            1 
   3  rs148403956       0.5351            1 
   3  rs111525538       0.3706            1 
   3  rs371598772      0.09499            1 
   3  rs188773446       0.7727            1 
   3  rs542999874        0.416            1 
   3   rs36000147        0.889            1 
   3   rs11713799       0.5351            1 
   3    rs6770455        0.889            1 
   3    rs6770270        0.889            1 
   3  rs145683115       0.3706            1 
   3    rs1716856      0.07479            1 
   3   rs73855218       0.7727            1 
   3  rs115678646        0.416            1 
   3   rs11708297      0.06229            1 
   3    rs1716855        0.197            1 
   3   rs75403416       0.6718            1 
   3    rs2091727       0.4153            1 
   3   rs13083670        0.889            1 
   3    rs2673701        0.666            1 
   3   rs34542139        0.666            1 
   3   rs16831087       0.5351            1 
   3    rs1733324        0.666            1 
   3    rs1716840       0.7056            1 
   3   rs75375663        0.416            1 
   3   rs13096232        0.889            1 
   3   rs13096256        0.889            1 
   3  rs114887859       0.6853            1 
   3  rs539396463      0.08119            1 
   3   rs71327229        0.889            1 
   3   rs11308250        0.666            1 
   3    rs1356112       0.6012            1 
   3    rs1621291       0.7056            1 
   3    rs1617553        0.666            1 
   3   rs61098351       0.9676            1 
   3    rs1733328        0.197            1 
   3    rs1716839       0.5422            1 
   3    rs1716838       0.5422            1 
   3    rs4676776       0.6964            1 
   3  rs541872738       0.6952            1 
   3  rs141350820       0.2545            1 
   3   rs11378986       0.4153            1 
   3    rs2702157       0.2077            1 
   3    rs7616519       0.6796            1 
   3    rs2702158       0.2077            1 
   3   rs11296382       0.5786            1 
   3    rs7616807       0.9914            1 
   3    rs9851711        0.197            1 
   3    rs7617027       0.4638            1 
   3    rs7639127       0.3148            1 
   3    rs7639144       0.3148            1 
   3    rs2673696       0.4153            1 
   3   rs59248423       0.7081            1 
   3   rs61535593      0.09499            1 
   3   rs73855223       0.0048       0.9998 
   3    rs6773612       0.5597            1 
   3    rs4676777       0.6964            1 
   3   rs55893937       0.7347            1 
   3   rs73855224       0.7727            1 
   3  rs140742238        0.376            1 
   3   rs33935225       0.5593            1 
   3    rs4533682       0.5418            1 
   3   rs34805176       0.7817            1 
   3    rs1147693       0.2697            1 
   3   rs58296615        0.376            1 
   3    rs1147694       0.2697            1 
   3       rs2488       0.2697            1 
   3    rs1057231       0.2697            1 
   3      rs13709       0.2697            1 
   3       rs1700       0.2545            1 
   3    rs1056928      0.09349            1 
   3    rs1259328      0.09349            1 
   3   rs11708686       0.5597            1 
   3  rs114109084       0.0254            1 
   3   rs16831134      0.08119            1 
   3    rs1147696      0.09349            1 
   3    rs1147697       0.2365            1 
   3    rs1147698      0.09349            1 
   3   rs11361184       0.2289            1 
   3    rs2319741      0.08119            1 
   3    rs1147699      0.09349            1 
   3    rs2030414      0.09529            1 
   3   rs80249294       0.2156            1 
   3    rs9860676       0.1831            1 
   3    rs9880550      0.09529            1 
   3    rs5015969      0.08349            1 
   3    rs1533722       0.1094            1 
   3    rs7433600       0.4215            1 
   3    rs1969356      0.09529            1 
   3    rs9810151       0.1831            1 
   3    rs1147700       0.5597            1 
   3   rs56281929        0.298            1 
   3    rs4676778      0.05249            1 
   3   rs77341853      0.08119            1 
   3    rs4676779      0.05249            1 
   3    rs1147702       0.1734            1 
   3    rs1105220       0.7354            1 
   3   rs75690795       0.2156            1 
   3     rs869247      0.06219            1 
   3    rs6799005       0.1831            1 
   3   rs10662375      0.05959            1 
   3    rs3830566       0.7727            1 
   3    rs1515577      0.06219            1 
   3    rs1147705       0.1734            1 
   3   rs41271405        0.298            1 
   3   rs13097755       0.8399            1 
   3   rs13081694       0.8399            1 
   3   rs13088020       0.8399            1 
   3  rs544714284       0.8356            1 
   3   rs36191604       0.5969            1 
   3    rs2700261       0.9741            1 
   3   rs28487977       0.1932            1 
   3   rs36113603       0.9139            1 
   3    rs3215378       0.8399            1 
   3    rs2272515       0.8399            1 
   3    rs2272516       0.7727            1 
   3    rs1259291       0.9741            1 
   3   rs34446218       0.8399            1 
   3  rs140674503       0.8297            1 
   3    rs1259292       0.9741            1 
   3    rs6775963       0.8399            1 
   3   rs34970822       0.9741            1 
   3   rs72958778       0.8297            1 
   3  rs147056720       0.1864            1 
   3   rs77693588       0.7407            1 
   3   rs78950798       0.8356            1 
   3   rs58932850       0.8297            1 
   3    rs1879434       0.8399            1 
   3   rs56239327       0.6205            1 
   3    rs1259293       0.9741            1 
   3    rs1259294       0.9741            1 
   3   rs28718940       0.5312            1 
   3    rs1259296       0.9741            1 
   3   rs75855936       0.8356            1 
   3   rs78782527       0.8356            1 
   3   rs13324871       0.2389            1 
   3   rs72958783       0.8059            1 
   3   rs76730636       0.8356            1 
   3  rs574011173       0.6205            1 
   3   rs55871500       0.8859            1 
   3   rs61140037       0.9253            1 
   3    rs1259307       0.7196            1 
   3    rs1259306       0.5268            1 
   3     rs916510       0.8824            1 
   3     rs916511       0.9555            1 
   3    rs5852246       0.8218            1 
   3   rs57919947       0.8245            1 
   3   rs73855241       0.6205            1 
   3    rs9866288       0.2389            1 
   3    rs1259300       0.4837            1 
   3   rs35521019       0.7166            1 
   3   rs61795712       0.8694            1 
   3    rs1259299       0.7484            1 
   3   rs61795714       0.7165            1 
   3    rs1402372       0.2308            1 
   3    rs1259298       0.5723            1 
   3   rs28439929       0.8135            1 
   3    rs1733296       0.2342            1 
   3    rs1733297       0.8498            1 
   3    rs9854823       0.4077            1 
   3    rs1716837       0.3993            1 
   3    rs1628541        0.725            1 
   3    rs9875281       0.1907            1 
   3    rs9855400       0.4077            1 
   3    rs1733298       0.2342            1 
   3    rs1627473        0.725            1 
   3    rs9879383       0.4077            1 
   3    rs1733299       0.4927            1 
   3    rs1624195        0.725            1 
   3    rs1716836        0.725            1 
   3    rs1716835       0.3922            1 
   3    rs1733301       0.2342            1 
   3    rs1733302       0.8989            1 
   3    rs1733303       0.2342            1 
   3    rs6764364       0.3789            1 
   3  rs143973150        0.613            1 
   3    rs1733304       0.3993            1 
   3  rs142082108       0.2036            1 
   3    rs6791913       0.3789            1 
   3    rs1520881       0.3993            1 
   3   rs77278922        0.458            1 
   3    rs1733306       0.3993            1 
   3    rs1733307       0.3993            1 
   3    rs1123897       0.2313            1 
   3    rs1123898       0.2036            1 
   3   rs10715632       0.3993            1 
   3     rs874478       0.5085            1 
   3     rs874479       0.4356            1 
   3     rs874480       0.4035            1 
   3     rs874477      0.09709            1 
   3    rs1259329       0.3181            1 
   3    rs5852249       0.4356            1 
   3   esv3597573       0.7625            1 
   3   rs72958801       0.5865            1 
   3    rs1259331       0.7494            1 
   3    rs1259332       0.7494            1 
   3    rs6768839       0.9947            1 
   3    rs1267675       0.4035            1 
   3    rs1259334       0.4035            1 
   3    rs4676699       0.4035            1 
   3    rs5000757        0.618            1 
   3    rs1259335       0.3544            1 
   3    rs1259336       0.4035            1 
   3    rs1259337       0.4035            1 
   3  rs557614522       0.3843            1 
   3    rs1259338       0.4035            1 
   3   rs13326852       0.9863            1 
   3    rs1259339       0.3981            1 
   3   rs34772410       0.5085            1 
   3    rs1147706       0.5085            1 
   3    rs1147707       0.8304            1 
   3   rs72960807       0.3032            1 
   3    rs1147708        0.359            1 
   3  rs113286484       0.6648            1 
   3    rs1147709       0.7296            1 
   3    rs1147710       0.6423            1 
   3   rs66685284       0.4974            1 
   3    rs1259471       0.7296            1 
   3    rs1259472       0.6423            1 
   3    rs1259473       0.6423            1 
   3    rs9289145       0.3843            1 
   3    rs9631455       0.4974            1 
   3    rs1733319       0.4974            1 
   3    rs2702155       0.6423            1 
   3    rs1259311       0.4974            1 
   3    rs1270209       0.7331            1 
   3    rs1259310       0.1574            1 
   3  rs376584530       0.8021            1 
   3   rs77091848       0.8294            1 
   3   rs57460775       0.5084            1 
   3    rs9843734       0.5084            1 
   3     rs735138       0.7103            1 
   3   rs11712887       0.4712            1 
   3    rs1259309       0.3745            1 
   3    rs1259308       0.8448            1 
   3    rs9849292       0.3672            1 
   3    rs1147712       0.8256            1 
   3    rs7649619       0.3672            1 
   3    rs7637904       0.3672            1 
   3    rs1147713       0.8448            1 
   3    rs9854846       0.3672            1 
   3  rs145703075       0.2857            1 
   3   rs35547467       0.4712            1 
   3    rs1259312       0.5085            1 
   3    rs1520880       0.3672            1 
   3    rs1147714       0.8256            1 
   3    rs1147715       0.8256            1 
   3    rs9868131       0.5084            1 
   3  rs529978094       0.5306            1 
   3    rs4676700       0.5224            1 
   3    rs1520879       0.3672            1 
   3    rs2252084       0.9161            1 
   3   rs61797572       0.4293            1 
   3   rs61797573       0.4712            1 
   3  rs567627628       0.5084            1 
   3    rs4676787       0.4712            1 
   3    rs1259342       0.8448            1 
   3   rs35595604       0.3745            1 
   3   rs71156801       0.9003            1 
   3    rs9872918       0.5084            1 
   3    rs7622005       0.6463            1 
   3    rs1147716       0.5765            1 
   3    rs4676788       0.8385            1 
   3    rs4676789       0.6463            1 
   3   rs72960832       0.1926            1 
   3    rs1147717       0.9161            1 
   3   rs55965049       0.9596            1 
   3   rs11710885       0.6463            1 
   3    rs1147718       0.5256            1 
   3   rs55752646       0.9165            1 
   3    rs1982186       0.9161            1 
   3    rs9838077       0.6463            1 
   3    rs1262395       0.5256            1 
   3    rs1267693       0.7586            1 
   3  rs113452678       0.4198            1 
   3    rs9823966       0.4003            1 
   3  rs112640717        0.962            1 
   3    rs1259458       0.0223            1 
   3    rs6789609       0.5169            1 
   3   rs13098676        0.193            1 
   3    rs1259457       0.9161            1 
   3    rs1259456       0.5765            1 
   3    rs2700262       0.5256            1 
   3  rs145032567       0.8013            1 
   3   rs13099637       0.6463            1 
   3    rs1147719       0.3697            1 
   3    rs1402371       0.9506            1 
   3    rs1147720       0.3638            1 
   3     rs988924        0.565            1 
   3    rs1259322       0.3638            1 
   3    rs1259321       0.3697            1 
   3    rs1259320       0.2896            1 
   3   rs61674057       0.4198            1 
   3   rs62855060       0.2896            1 
   3   rs35168877      0.08099            1 
   3    rs1259318       0.2969            1 
   3    rs4676791       0.9534            1 
   3    rs8180105       0.8275            1 
   3    rs8180108        0.732            1 
   3    rs1259317       0.3089            1 
   3    rs1259316       0.3089            1 
   3    rs9870449       0.7001            1 
   3    rs1259315       0.2198            1 
   3    rs1259314       0.1526            1 
   3    rs4676792       0.8471            1 
   3   rs34182414       0.8471            1 
   3  rs112757586       0.9897            1 
   3   rs55854851       0.7453            1 
   3    rs1259313       0.3089            1 
   3    rs1147721       0.1308            1 
   3    rs1147722       0.2228            1 
   3   rs56942711       0.2475            1 
   3    rs1147723       0.3089            1 
   3    rs1147724       0.3089            1 
   3    rs1147725       0.3089            1 
   3    rs1272257       0.2228            1 
   3    rs4676793       0.5582            1 
   3  rs566289487       0.9897            1 
   3    rs1303244       0.1526            1 
   3    rs9857229       0.7001            1 
   3   rs57513084       0.9897            1 
   3    rs1147726       0.3626            1 
   3   rs73855250       0.2475            1 
   3    rs3914889       0.5325            1 
   3   rs11713908       0.9653            1 
   3   rs34452493       0.4848            1 
   3    rs4408894       0.8275            1 
   3    rs5029440       0.8275            1 
   3    rs6438581       0.9897            1 
   3    rs6438582       0.8275            1 
   3    rs6438583       0.8275            1 
   3    rs1147727       0.2228            1 
   3    rs6777371       0.8275            1 
   3    rs2319821       0.8275            1 
   3   rs55662337       0.9606            1 
   3    rs3914890       0.8093            1 
   3    rs3914891       0.8093            1 
   3   rs61797633       0.9146            1 
   3    rs4058251       0.3089            1 
   3   rs61797634        0.684            1 
   3   rs10543525       0.1622            1 
   3  rs375578868       0.6472            1 
   3    rs1147728       0.4582            1 
   3    rs9846099       0.1827            1 
   3    rs1259340       0.4248            1 
   3   rs60023566       0.5219            1 
   3    rs1259341       0.4248            1 
   3    rs1147730       0.8365            1 
   3   rs58796674       0.1401            1 
   3    rs1147731       0.8365            1 
   3   rs34743861       0.4248            1 
   3   rs76379107       0.1401            1 
   3    rs7615438       0.5219            1 
   3   rs12495283       0.1401            1 
   3   rs73855253       0.1401            1 
   3    rs1147732       0.8365            1 
   3    rs1147733       0.6493            1 
   3    rs1259476       0.5929            1 
   3    rs1147735       0.8365            1 
   3   rs74585670       0.7117            1 
   3    rs3901452       0.1401            1 
   3  rs142838638       0.3941            1 
   3    rs1147736       0.5929            1 
   3    rs1259475       0.5929            1 
   3    rs1259474       0.8365            1 
   3    rs3850569       0.1401            1 
   3   rs17828015       0.1401            1 
   3   rs17231566       0.1401            1 
   3    rs9289146       0.6053            1 
   3    rs3861850       0.1401            1 
   3    rs2141768       0.8365            1 
   3   rs76504958       0.2945            1 
   3    rs7634473       0.8138            1 
   3    rs1259496       0.7293            1 
   3    rs9882314       0.4574            1 
   3    rs1259495      0.07519            1 
   3  rs145340703       0.4088            1 
   3    rs1259494       0.6028            1 
   3    rs2319822       0.8222            1 
   3    rs2319823       0.8222            1 
   3    rs2319824        0.351            1 
   3    rs7641178        0.351            1 
   3    rs1259493       0.2906            1 
   3    rs1259492       0.5592            1 
   3   rs35476814       0.3069            1 
   3    rs1259491      0.06959            1 
   3    rs2319826       0.9701            1 
   3    rs1259490       0.3435            1 
   3   rs72960888       0.8805            1 
   3   rs72960890       0.9701            1 
   3   rs16831397        0.351            1 
   3    rs6771372       0.8553            1 
   3   rs75688540       0.1433            1 
   3     rs893461       0.2224            1 
   3    rs1259489       0.1753            1 
   3   rs16831404       0.9701            1 
   3    rs1259488       0.3435            1 
   3    rs1259487       0.0388            1 
   3    rs2700266      0.06959            1 
   3    rs2577884       0.3435            1 
   3    rs7646555       0.9701            1 
   3    rs1272777       0.5721            1 
   3    rs1259486       0.5592            1 
   3   rs59609571       0.8438            1 
   3    rs1259485       0.0366            1 
   3    rs9837079       0.8805            1 
   3    rs1259484       0.5592            1 
   3    rs1259482       0.5592            1 
   3    rs1259481       0.5592            1 
   3    rs6788734       0.8805            1 
   3    rs6788928       0.8805            1 
   3    rs6788749       0.8805            1 
   3    rs1259480       0.2935            1 
   3    rs4286452       0.1433            1 
   3    rs1595481       0.6442            1 
   3    rs1595480       0.9701            1 
   3    rs1595479       0.4954            1 
   3    rs6789943       0.5592            1 
   3   rs73855265       0.8438            1 
   3    rs4676794        0.314            1 
   3  rs149554271       0.1433            1 
   3    rs1370743       0.6442            1 
   3   rs79495193       0.3435            1 
   3  rs151158561       0.1433            1 
   3   rs74321940       0.3435            1 
   3  rs115241399      0.06959            1 
   3    rs1595478       0.6442            1 
   3  rs138532128       0.8989            1 
   3    rs6787337       0.9701            1 
   3   rs58348225       0.6442            1 
   3    rs9831815       0.6442            1 
   3   rs11921946       0.5012            1 
   3   rs79102584       0.1433            1 
   3    rs1837192       0.8805            1 
   3  rs143652203       0.1433            1 
   3  rs111352518       0.8553            1 
   3   rs78856450       0.1433            1 
   3    rs6797659       0.9949            1 
   3   rs57382635       0.7224            1 
   3    rs4676795       0.1792            1 
   3   rs57777808       0.7092            1 
   3  rs112101565       0.1433            1 
   3  rs541189041       0.0312            1 
   3  rs111227672       0.8553            1 
   3    rs7648326       0.8149            1 
   3  rs151194998       0.8149            1 
   3    rs9817367       0.9949            1 
   3  rs114744831      0.06959            1 
   3  rs560014018       0.8937            1 
   3   rs28769344       0.9949            1 
   3   rs28882727       0.7092            1 
   3   rs77315730      0.06959            1 
   3   rs72962614       0.3842            1 
   3    rs2319827       0.7092            1 
   3   rs60626065       0.7224            1 
   3   rs72962617       0.6782            1 
   3   rs11321388       0.9949            1 
   3    rs7647795       0.9949            1 
   3    rs7647672       0.9949            1 
   3    rs7627833       0.9949            1 
   3    rs1370740       0.9949            1 
   3    rs1370741      0.09769            1 
   3   rs58949299       0.1284            1 
   3   rs28748088      0.06959            1 
   3    rs9881574       0.7092            1 
   3   rs72962627       0.9949            1 
   3   rs72962629       0.9949            1 
   3    rs9849759       0.8149            1 
   3    rs4464490       0.9949            1 
   3   rs77613516       0.1433            1 
   3    rs4676799       0.3842            1 
   3   rs11456849       0.9949            1 
   3  rs200292983       0.9949            1 
   3    rs7633287       0.7092            1 
   3  rs147825334       0.3215            1 
   3    rs9822782       0.8149            1 
   3    rs7621985      0.06959            1 
   3   rs34706826      0.06959            1 
   3   rs17232163       0.7224            1 
   3    rs9853121       0.9949            1 
   3   rs74384429       0.8553            1 
   3  rs146254954       0.7224            1 
   3    rs6770836       0.7092            1 
   3   rs79269946       0.8553            1 
   3   rs10511399       0.1433            1 
   3  rs113146365       0.1865            1 
   3  rs563809209       0.1225            1 
   3     rs805014       0.2231            1 
   3     rs805013      0.06959            1 
   3     rs701989       0.3328            1 
   3  rs146207773       0.4764            1 
   3     rs805011      0.08569            1 
   3   rs11357792         0.21            1 
   3   rs11454750       0.2921            1 
   3  rs570924478       0.1772            1 
   3     rs805010       0.1893            1 
   3  rs146234409       0.2601            1 
   3   rs16831500       0.2601            1 
   3     rs805009       0.2418            1 
   3     rs805008       0.2418            1 
   3     rs805007       0.2418            1 
   3     rs805006      0.08899            1 
   3     rs805005      0.08899            1 
   3     rs805004       0.2418            1 
   3  rs187309645       0.2601            1 
   3  rs191713389      0.09279            1 
   3     rs805003       0.3449            1 
   3     rs805002       0.0317            1 
   3     rs805001        0.107            1 
   3     rs805000        0.107            1 
   3     rs804999        0.107            1 
   3  rs147345180        0.318            1 
   3  rs112037275       0.7224            1 
   3  rs112194717       0.8629            1 
   3   rs17140276       0.5022            1 
   3     rs804998       0.1497            1 
   3  rs140481958       0.4674            1 
   3     rs804997       0.7355            1 
   3  rs140411179       0.4674            1 
   3  rs202238480       0.4674            1 
   3     rs810867       0.1497            1 
   3  rs149506357       0.6449            1 
   3  rs200349105       0.4674            1 
   3  rs201691147       0.6788            1 
   3  rs201196220       0.2489            1 
   3     rs804996       0.2271            1 
   3     rs804995       0.3532            1 
   3     rs804994       0.0354            1 
   3  rs139908444       0.3215            1 
   3   rs16831503       0.4674            1 
   3  rs113751644       0.8105            1 
   3    rs1007068       0.5563            1 
   3     rs804993       0.0327            1 
   3   rs16831512       0.5793            1 
   3  rs143394292       0.4674            1 
   3  rs147132030       0.4674            1 
   3   rs17140280       0.4674            1 
   3    rs1465837       0.3829            1 
   3    rs7626272       0.3829            1 
   3  rs140086460       0.7762            1 
   3   rs34438738       0.4421            1 
   3   rs34924588       0.4421            1 
   3  rs142064830       0.3215            1 
   3   rs78101778       0.3829            1 
   3  rs147684163       0.0341            1 
   3  rs148515293       0.3215            1 
   3  rs147235624       0.8465            1 
   3  rs183554847       0.3215            1 
   3   rs13317378       0.1975            1 
   3   rs13317412       0.1975            1 
   3   rs13327807       0.1975            1 
   3   rs13327784       0.1975            1 
   3   rs13317479       0.1975            1 
   3    rs6796980       0.4421            1 
   3  rs113426744       0.1975            1 
   3  rs544477467       0.3215            1 
   3  rs192912135       0.3215            1 
   3  rs528313561       0.3215            1 
   3    rs7621888       0.2876            1 
   3  rs575400975       0.3215            1 
   3  rs145156904       0.9829            1 
   3  rs138980014       0.3215            1 
   3  rs141509844       0.1975            1 
   3  rs538045403        0.024            1 
   3  rs554880955        0.024            1 
   3  rs531554479        0.024            1 
   3  rs575059757        0.024            1 
   3  rs551562698       0.2819            1 
   3  rs138226349       0.9954            1 
   3   rs28654501       0.3657            1 
   3  rs550458225       0.3215            1 
   3    rs1090434       0.4618            1 
   3  rs148672516       0.3215            1 
   3   rs75094780       0.3486            1 
   3    rs1090432       0.1628            1 
   3  rs564571940       0.3215            1 
   3  rs543905528       0.3215            1 
   3  rs542953336       0.9817            1 
   3  rs374990348       0.9817            1 
   3  rs190815196       0.9817            1 
   3    rs9875173       0.9942            1 
   3  rs535042222       0.3215            1 
   3     rs811497       0.1628            1 
   3  rs145196435       0.2933            1 
   3  rs145099886       0.1975            1 
   3  rs143766992       0.3215            1 
   3  rs141014514       0.3215            1 
   3    rs6438585       0.9981            1 
   3  rs373800189       0.7417            1 
   3  rs150060367       0.3215            1 
   3   rs72625411       0.9829            1 
   3  rs149187907       0.3215            1 
   3  rs150374169       0.3215            1 
   3  rs145989486       0.3215            1 
   3  rs139870560       0.3215            1 
   3  rs144465609       0.4764            1 
   3   rs71327238       0.3215            1 
   3  rs111940914       0.9981            1 
   3  rs140996602       0.3215            1 
   3   rs72625412       0.9829            1 
   3  rs141650354       0.3215            1 
   3  rs145217490       0.3215            1 
   3     rs804989       0.3615            1 
   3  rs150740464       0.4283            1 
   3   rs72625413       0.9829            1 
   3  rs144879662       0.3215            1 
   3  rs147942791       0.3215            1 
   3     rs804988       0.3615            1 
   3  rs140971362       0.4674            1 
   3  rs538049788       0.4485            1 
   3   rs72625414       0.9829            1 
   3  rs138705010       0.3215            1 
   3  rs148012372       0.3215            1 
   3  rs147532546       0.3215            1 
   3  rs148744492       0.3215            1 
   3  rs147518712       0.3215            1 
   3  rs142338704       0.3215            1 
   3  rs569348265       0.4283            1 
   3   rs79010284       0.9829            1 
   3  rs140367918       0.3215            1 
   3  rs150353096       0.3215            1 
   3  rs138009635       0.3215            1 
   3   rs17140284       0.9829            1 
   3  rs141973133       0.3215            1 
   3  rs144211467       0.3215            1 
   3   rs72625415       0.9829            1 
   3     rs804987       0.2006            1 
   3   rs12635956       0.9829            1 
   3     rs804986       0.7821            1 
   3  rs145897517       0.3215            1 
   3   rs16831523       0.4421            1 
   3  rs141185781       0.3215            1 
   3  rs147745504       0.3215            1 
   3   rs61797654       0.4457            1 
   3  rs143386022       0.3215            1 
   3  rs146352694       0.3215            1 
   3     rs804985       0.5968            1 
   3  rs139689412       0.3215            1 
   3  rs149966946       0.3215            1 
   3  rs140682207       0.3215            1 
   3   rs61797656       0.4618            1 
   3    rs1583654       0.9829            1 
   3  rs145801024       0.3215            1 
   3  rs150813339       0.3215            1 
   3   rs35085316       0.9829            1 
   3  rs201306485       0.3215            1 
   3    rs6438586       0.8967            1 
   3     rs701991       0.7821            1 
   3  rs535359141       0.6748            1 
   3  rs151130923       0.3215            1 
   3   rs72625416       0.9829            1 
   3     rs804970       0.7821            1 
   3  rs202115745       0.3215            1 
   3  rs145250470       0.3215            1 
   3  rs140226431       0.1901            1 
   3  rs144541143       0.3215            1 
   3  rs141394130       0.3215            1 
   3     rs701992       0.2006            1 
   3  rs200420239       0.3215            1 
   3  rs144087582       0.3215            1 
   3   rs72625418       0.9829            1 
   3     rs804968       0.4674            1 
   3  rs111870271       0.5066            1 
   3    rs6789801       0.7703            1 
   3  rs139392614       0.3215            1 
   3  rs145562656       0.4764            1 
   3  rs147707153        0.961            1 
   3   rs11294832      0.05279            1 
   3   rs34043338       0.2435            1 
   3  rs143642302       0.3215            1 
   3  rs141306989       0.3215            1 
   3  rs113435780       0.5641            1 
   3  rs112206891       0.5641            1 
   3     rs809262       0.4361            1 
   3   rs35949864       0.9063            1 
   3  rs540456691       0.1758            1 
   3     rs809261       0.9331            1 
   3  rs144841893       0.8608            1 
   3  rs139361298       0.7179            1 
   3   rs35444585       0.8291            1 
   3  rs142023776       0.3215            1 
   3  rs150656017       0.3215            1 
   3     rs805016       0.9829            1 
   3  rs142621915       0.3215            1 
   3     rs805015       0.9829            1 
   3  rs147781179       0.5717            1 
   3  rs577579013       0.4863            1 
   3  rs145133344       0.5641            1 
   3  rs138958463       0.5641            1 
   3  rs113763048        0.711            1 
   3   rs61799329       0.1627            1 
   3    rs1090438       0.5474            1 
   3  rs141118618       0.8608            1 
   3  rs145153920       0.3215            1 
   3    rs4676808       0.4674            1 
   3  rs138225282       0.6953            1 
   3    rs1090437       0.2901            1 
   3  rs144417472       0.9747            1 
   3  rs147391994       0.7179            1 
   3    rs1090436       0.9331            1 
   3  rs200381120       0.2144            1 
   3  rs201684946       0.2144            1 
   3  rs540116638       0.1901            1 
   3    rs6438588       0.9829            1 
   3   rs61799333       0.2607            1 
   3    rs7633020       0.9331            1 
   3  rs111261884       0.5641            1 
   3  rs113237687       0.5641            1 
   3    rs1862943        0.235            1 
   3   rs10575424       0.8506            1 
   3  rs375257641       0.5758            1 
   3  rs546244642        0.622            1 
   3     rs804980        0.235            1 
   3  rs111263313       0.5641            1 
   3   rs10711090        0.235            1 
   3    rs6797727       0.7708            1 
   3  rs201819385       0.8337            1 
   3     rs804978       0.3157            1 
   3     rs804977       0.3157            1 
   3     rs804976       0.9829            1 
   3  rs112232901        0.456            1 
   3  rs112784449       0.4522            1 
   3    rs7613732       0.4764            1 
   3  rs200164360       0.4764            1 
   3     rs804974       0.3157            1 
   3  rs112229599       0.8216            1 
   3  rs148212469       0.3215            1 
   3     rs991912        0.672            1 
   3  rs146920250       0.3215            1 
   3     rs384136       0.7176            1 
   3     rs388554       0.3628            1 
   3   rs34434001        0.934            1 
   3  rs144140050       0.8337            1 
   3  rs375659825       0.7056            1 
   3     rs804973       0.4361            1 
   3     rs804972       0.7176            1 
   3  rs138944292       0.3215            1 
   3  rs143791396       0.1171            1 
   3   rs17829440       0.6749            1 
   3   rs61799346       0.6749            1 
   3    rs3755561       0.3836            1 
   3    rs2075505       0.6749            1 
   3  rs149687715       0.1171            1 
   3  rs141386185       0.1171            1 
   3  rs146271952       0.3534            1 
   3   rs10511397       0.6749            1 
   3     rs804967       0.1904            1 
   3    rs3216201       0.6749            1 
   3   rs10511396       0.6137            1 
   3     rs909078       0.0227            1 
   3    rs1862942       0.0436            1 
   3  rs143769491       0.1171            1 
   3    rs2293735       0.6749            1 
   3   rs34975956       0.6749            1 
   3    rs6777149       0.1171            1 
   3  rs142493787       0.4764            1 
   3    rs2551617       0.4614            1 
   3    rs2432696       0.1904            1 
   3  rs113514515        0.296            1 
   3    rs2551614        0.365            1 
   3  rs141624157       0.1171            1 
   3    rs3817627        0.365            1 
   3   rs17829608       0.0227            1 
   3   rs17239827       0.6749            1 
   3    rs1054095       0.9829            1 
   3    rs2551607       0.0436            1 
   3    rs3732367       0.7577            1 
   3    rs2551605      0.07199            1 
   3  rs143459574       0.1171            1 
   3  rs112151640       0.3854            1 
   3    rs7610838       0.3034            1 
   3   rs17140342       0.6749            1 
   3    rs3753090        0.628            1 
   3  rs139496192       0.1171            1 
   3   rs35447032       0.0436            1 
   3   rs17140347       0.0436            1 
   3   rs35002954       0.0436            1 
   3  rs143365897       0.3215            1 
   3    rs1862941       0.1483            1 
   3    rs1862940       0.0436            1 
   3    rs1862939       0.1483            1 
   3    rs1862938       0.0436            1 
   3   rs61799866       0.6749            1 
   3     rs726267       0.1483            1 
   3    rs2194423      0.07529            1 
   3  rs540184739       0.2903            1 
   3   rs61799868       0.2691            1 
   3    rs2551598      0.07529            1 
   3   rs71983105      0.07529            1 
   3  rs145756258       0.3854            1 
   3    rs2081312       0.0324            1 
   3    rs2081311      0.07529            1 
   3  rs111226618       0.3702            1 
   3    rs2098781       0.1483            1 
   3    rs1013765       0.7456            1 
   3   rs80347748        0.525            1 
   3    rs2113470      0.07529            1 
   3    rs6796584       0.5611            1 
   3    rs6783720       0.5611            1 
   3    rs2015444      0.07529            1 
   3  rs575949160       0.6574            1 
   3    rs2320007       0.1483            1 
   3  rs112486708       0.3854            1 
   3   rs67711778       0.5611            1 
   3    rs2551583       0.1483            1 
   3  rs113612658       0.7456            1 
   3    rs3819375       0.7456            1 
   3    rs2551575       0.0495            1 
   3  rs113657571       0.1483            1 
   3    rs2551573       0.3708            1 
   3    rs3821356       0.1483            1 
   3  rs112089657       0.3876            1 
   3    rs2551570       0.4383            1 
   3    rs2551569       0.4383            1 
   3    rs2733795       0.0495            1 
   3   rs35360713       0.7456            1 
   3  rs113888182       0.1465            1 
   3   rs34807255       0.1414            1 
   3  rs111286424       0.1465            1 
   3  rs137911778       0.1171            1 
   3   rs71133512       0.0495            1 
   3  rs201678455       0.2867            1 
   3    rs3841757       0.0351            1 
   3  rs113027316       0.5955            1 
   3    rs2059332      0.05869            1 
   3    rs2733786        0.826            1 
   3  rs112615156       0.4444            1 
   3   rs34002526       0.3957            1 
   3    rs2236994       0.6582            1 
   3  rs148900835       0.3607            1 
   3  rs141150701       0.4485            1 
   3  rs150285872       0.3607            1 
   3    rs2298958       0.5583            1 
   3  rs144090347       0.4485            1 
   3    rs2298957       0.1406            1 
   3  rs112788906       0.6196            1 
   3  rs200933700       0.6329            1 
   3    rs2298956      0.01585            1 
   3    rs3831501      0.01585            1 
   3  rs112660333       0.6329            1 
   3  rs139440856       0.4485            1 
   3  rs541407522       0.6196            1 
   3   rs61795572       0.5583            1 
   3   rs61795573      0.05349            1 
   3    rs3819373      0.05349            1 
   3    rs3819372       0.5583            1 
   3  rs144251325       0.1065            1 
   3    rs3819371       0.5583            1 
   3   rs61795577      0.09879            1 
   3    rs2255543        0.659            1 
   3   rs17140269       0.3576            1 
   3  rs148136439       0.1194            1 
   3  rs138841441       0.2636            1 
   3  rs146298503       0.1065            1 
   3  rs148221793       0.1964            1 
   3  rs192047925       0.4485            1 
   3  rs111294844       0.3576            1 
   3    rs4676815       0.5583            1 
   3   rs61795582      0.09879            1 
   3    rs4676816       0.5583            1 
   3   rs17140364      0.09879            1 
   3   rs17140367       0.2665            1 
   3   rs74356584       0.9395            1 
   3   rs79072367       0.6791            1 
   3   rs10575916       0.6033            1 
   3    rs4676817      0.09879            1 
   3    rs4676818      0.09879            1 
   3    rs4676819      0.09879            1 
   3    rs2236992       0.3576            1 
   3  rs141091610       0.1065            1 
   3  rs112331122       0.6196            1 
   3  rs138846036       0.3607            1 
   3    rs2042482        0.659            1 
   3    rs2733828       0.1845            1 
   3   rs72035804       0.7558            1 
   3   rs61795590      0.09879            1 
   3    rs2551557       0.3576            1 
   3    rs2733827       0.3576            1 
   3   rs17140396      0.09879            1 
   3    rs2733825       0.9395            1 
   3   rs17140398       0.3576            1 
   3   rs67927044       0.3576            1 
   3   rs17140404       0.4242            1 
   3    rs4143446       0.3576            1 
   3    rs2733817       0.9395            1 
   3   rs61795596       0.5266            1 
   3   rs61795597      0.09239            1 
   3  rs111837276        0.415            1 
   3  rs112788514       0.6329            1 
   3   rs17140408       0.1065            1 
   3    rs2141991       0.6347            1 
   3    rs3755563        0.415            1 
   3  rs150684685       0.1065            1 
   3    rs4676821       0.9395            1 
   3    rs4676704       0.7272            1 
   3  rs144393595       0.2636            1 
   3    rs2251584       0.3576            1 
   3    rs2733806       0.7272            1 
   3   rs35345272       0.2636            1 
   3  rs145373557       0.5266            1 
   3   rs61795599       0.5266            1 
   3    rs2236991       0.9395            1 
   3    rs1862937       0.3576            1 
   3    rs1105765       0.9395            1 
   3  rs146465506       0.7819            1 
   3    rs1108897       0.5843            1 
   3    rs2113469       0.9135            1 
   3  rs535426573       0.7376            1 
   3    rs2320008       0.9863            1 
   3   rs34693246       0.5843            1 
   3   rs34085626       0.5843            1 
   3  rs144120584       0.9339            1 
   3    rs2320009       0.9863            1 
   3    rs6801384       0.2945            1 
   3    rs6801736       0.5093            1 
   3    rs6801568       0.9769            1 
   3  rs148354990       0.4493            1 
   3   rs34381219        0.927            1 
   3   rs80144057       0.2945            1 
   3    rs6802241       0.9769            1 
   3    rs1862936       0.7059            1 
   3  rs148669994       0.8826            1 
   3   rs78420696       0.5585            1 
   3    rs6769159       0.3374            1 
   3    rs1862935       0.5414            1 
   3  rs111733596       0.1628            1 
   3  rs141926050       0.4485            1 
   3  rs113238208       0.5294            1 
   3    rs4676823       0.9879            1 
   3    rs2059331       0.8529            1 
   3  rs113447066       0.5294            1 
   3  rs145064889       0.2889            1 
   3   rs41374647       0.6447            1 
   3  rs111462248       0.5971            1 
   3  rs112000808       0.5294            1 
   3  rs200177852       0.3933            1 
   3  rs574140751        0.816            1 
   3  rs575701595       0.4485            1 
   3  rs142261370       0.3933            1 
   3  rs111569489       0.9339            1 
   3    rs7612975       0.7352            1 
   3   rs35490764       0.2123            1 
   3  rs141196535       0.9339            1 
   3   rs34319994       0.9532            1 
   3   rs34565470       0.8529            1 
   3  rs111452149       0.7762            1 
   3  rs111765070       0.5971            1 
   3  rs111371474       0.6532            1 
   3  rs138596942       0.4485            1 
   3  rs113964754        0.816            1 
   3  rs112122509       0.6532            1 
   3  rs145938673       0.5971            1 
   3  rs140303555       0.1821            1 
   3  rs113440678        0.816            1 
   3  rs191390481       0.5971            1 
   3  rs111467306       0.7266            1 
   3   rs76219488       0.8529            1 
   3   rs72962641        0.816            1 
   3   rs10934532       0.4027            1 
   3    rs9850589       0.8299            1 
   3   rs75813688       0.4485            1 
   3   rs73855267       0.2322            1 
   3    rs4676824       0.8299            1 
   3    rs4676825       0.1799            1 
   3   rs77135757       0.5294            1 
   3    rs7429748       0.4027            1 
   3  rs563450660       0.9339            1 
   3    rs6785511       0.8299            1 
   3  rs112156569       0.9339            1 
   3   rs13077101       0.1529            1 
   3    rs7430785       0.4027            1 
   3    rs7430753       0.8299            1 
   3   rs59214663       0.1707            1 
   3    rs7433439       0.5294            1 
   3   rs75746203       0.5294            1 
   3    rs3070642       0.5888            1 
   3  rs541057049       0.9339            1 
   3   rs73855268       0.1707            1 
   3  rs111603672       0.7266            1 
   3   rs11720353       0.9532            1 
   3   rs55724059       0.2322            1 
   3  rs188052716       0.9339            1 
   3  rs552462064       0.9339            1 
   3  rs529466528       0.4485            1 
   3   rs11713594       0.9532            1 
   3   rs58338157       0.5971            1 
   3  rs114539531       0.9339            1 
   3    rs6801062       0.8299            1 
   3    rs6438590       0.8529            1 
   3  rs114666170       0.4485            1 
   3   rs75799377       0.8299            1 
   3    rs2008682       0.9339            1 
   3   rs11349554       0.9037            1 
   3  rs112331110       0.5294            1 
   3  rs111826922       0.5294            1 
   3    rs6808375       0.1707            1 
   3   rs11708525       0.9532            1 
   3    rs6775819       0.1707            1 
   3    rs6787364       0.6459            1 
   3    rs7610707       0.3912            1 
   3  rs146042874       0.5971            1 
   3   rs61795615       0.8299            1 
   3    rs6779005       0.9532            1 
   3   rs79284045       0.2322            1 
   3  rs149034815       0.6532            1 
   3  rs111743240       0.5294            1 
   3  rs116001197       0.8529            1 
   3   rs79799194       0.8529            1 
   3  rs113329132       0.9339            1 
   3    rs9857158       0.6459            1 
   3  rs112873515       0.5294            1 
   3  rs201180949       0.3933            1 
   3    rs9829072       0.4498            1 
   3  rs576703140       0.5971            1 
   3  rs548253803       0.5971            1 
   3  rs145674128       0.1821            1 
   3   rs60825970       0.5971            1 
   3  rs138239564       0.4485            1 
   3   rs58032847       0.5294            1 
   3   rs56267829       0.8529            1 
   3  rs572479673       0.9339            1 
   3  rs370122110       0.9339            1 
   3  rs139458050       0.1707            1 
   3   rs11711282       0.6459            1 
   3   rs61795617       0.5971            1 
   3  rs549443427       0.6982            1 
   3  rs145698789       0.9532            1 
   3  rs572021740       0.5971            1 
   3  rs144981536        0.611            1 
   3   rs80354067       0.2322            1 
   3  rs112150462       0.5294            1 
   3   rs56140323       0.8529            1 
   3   rs78482969       0.5294            1 
   3    rs9985346       0.4027            1 
   3   rs79020588       0.5971            1 
   3  rs112713323       0.5971            1 
   3   rs60518978       0.5294            1 
   3  rs111652733       0.6982            1 
   3  rs149233680       0.9339            1 
   3   rs16831579       0.5294            1 
   3    rs7643599       0.8569            1 
   3  rs142362911       0.8686            1 
   3  rs537284351       0.4485            1 
   3  rs138328557       0.7674            1 
   3  rs577796437       0.7674            1 
   3  rs543682328       0.7674            1 
   3  rs563334437       0.7674            1 
   3  rs140451223       0.7674            1 
   3  rs112815848       0.5971            1 
   3  rs113388581       0.5294            1 
   3   rs28811681       0.9532            1 
   3  rs141421907       0.9339            1 
   3  rs147000753       0.9339            1 
   3    rs4676827       0.3393            1 
   3   rs11720614       0.3933            1 
   3   rs11708642       0.9532            1 
   3  rs199758031       0.8529            1 
   3    rs6785380       0.6459            1 
   3   rs28829058       0.6459            1 
   3    rs6438592       0.3393            1 
   3  rs527450769       0.9339            1 
   3    rs6764408       0.6459            1 
   3   rs61796373       0.8713            1 
   3    rs7637037        0.723            1 
   3  rs114326717       0.5971            1 
   3  rs111670619       0.8078            1 
   3    rs6799109        0.611            1 
   3   rs13326886       0.8686            1 
   3   rs76392912       0.5294            1 
   3  rs201696390       0.9339            1 
   3   rs78025686       0.7762            1 
   3   rs60932097       0.5294            1 
   3   rs59166075       0.5294            1 
   3    rs6438593       0.1707            1 
   3   rs16831587       0.9339            1 
   3   rs78575011       0.5971            1 
   3   rs73855270       0.7266            1 
   3  rs530444651       0.8643            1 
   3    rs7647895       0.9532            1 
   3   rs74335002       0.5971            1 
   3   rs78415172       0.5971            1 
   3     rs883537       0.7875            1 
   3   rs16831595       0.9339            1 
   3   rs57378115       0.6532            1 
   3   rs16831597        0.611            1 
   3    rs9822247       0.6442            1 
   3  rs185060198       0.4027            1 
   3  rs138321755       0.5971            1 
   3  rs569877268       0.9339            1 
   3   rs13316584       0.4027            1 
   3  rs146713866       0.5294            1 
   3  rs373685179       0.4485            1 
   3   rs72962654       0.6532            1 
   3   rs75878265       0.4485            1 
   3   rs61796376       0.8299            1 
   3    rs6770934       0.7261            1 
   3   rs74800432       0.8529            1 
   3   rs11709002       0.6459            1 
   3   rs76632778       0.5971            1 
   3    rs9849411       0.8569            1 
   3  rs115789072       0.4485            1 
   3   rs16831603       0.5264            1 
   3    rs2331541       0.6459            1 
   3   rs17243218       0.8529            1 
   3   rs17183618       0.9532            1 
   3  rs112179398       0.5294            1 
   3  rs112803614       0.5971            1 
   3  rs116606779       0.9339            1 
   3   rs77431777        0.611            1 
   3   rs11709661       0.6459            1 
   3   rs35042167       0.6459            1 
   3  rs149304692       0.9339            1 
   3  rs111579154       0.8529            1 
   3  rs111921505       0.7762            1 
   3  rs148445689       0.9339            1 
   3   rs58392012       0.5971            1 
   3  rs150044763       0.9339            1 
   3  rs145361544       0.6532            1 
   3     rs537922       0.8299            1 
   3  rs112012863       0.9339            1 
   3  rs141361314       0.1821            1 
   3  rs185673653       0.5971            1 
   3  rs114665063       0.9339            1 
   3   rs41367044       0.9339            1 
   3   rs77756602       0.8529            1 
   3   rs56406902       0.4027            1 
   3   rs41365345       0.9532            1 
   3   rs73855271       0.7266            1 
   3   rs78996631       0.5294            1 
   3  rs149126558       0.9339            1 
   3  rs145923216       0.9339            1 
   3     rs378759       0.7875            1 
   3  rs113535152       0.5971            1 
   3   rs59971766       0.5971            1 
   3  rs113995335       0.9339            1 
   3   rs76360167       0.4485            1 
   3  rs115028147       0.9339            1 
   3   rs77165005       0.5971            1 
   3    rs9864341       0.6442            1 
   3  rs142495803       0.9339            1 
   3    rs2877413       0.7266            1 
   3  rs116506314       0.9339            1 
   3   rs11719207       0.8529            1 
   3  rs112346056       0.5971            1 
   3     rs447978       0.3393            1 
   3   rs78507697       0.1821            1 
   3   rs78702292       0.1821            1 
   3  rs115461386       0.9339            1 
   3    rs6769985       0.3933            1 
   3    rs1505701       0.6459            1 
   3    rs1505700       0.6459            1 
   3   rs55741444       0.4426            1 
   3     rs378561       0.8299            1 
   3    rs9847433       0.8686            1 
   3    rs5852253       0.4062            1 
   3  rs111927133       0.5971            1 
   3  rs111969021       0.5971            1 
   3   rs16831653       0.9339            1 
   3   rs11706997       0.6459            1 
   3   rs77130611       0.3255            1 
   3    rs2292170       0.8816            1 
   3   rs55866013        0.611            1 
   3  rs376218296       0.3255            1 
   3   rs75941200       0.3912            1 
   3  rs146605739       0.7266            1 
   3    rs2229308       0.8816            1 
   3   rs73855273       0.5389            1 
   3  rs113990838        0.628            1 
   3   rs55697401       0.8816            1 
   3  rs114812547       0.7984            1 
   3   rs75057159        0.628            1 
   3   rs16845446       0.1707            1 
   3   rs72962660       0.6532            1 
   3  rs114000807       0.7984            1 
   3  rs202064064       0.9339            1 
   3  rs574887164       0.9339            1 
   3   rs80181469       0.3255            1 
   3   rs17184204       0.3933            1 
   3    rs9835212       0.6442            1 
   3   rs11719896       0.3933            1 
   3  rs559433331       0.9918            1 
   3  rs149644626       0.9339            1 
   3  rs148352028       0.4485            1 
   3  rs111303747       0.3933            1 
   3   rs16831660        0.611            1 
   3  rs149957494       0.7984            1 
   3     rs624496       0.8299            1 
   3   rs73183728       0.3933            1 
   3  rs145456169       0.8529            1 
   3   rs17243933       0.8529            1 
   3   rs73183730       0.3933            1 
   3  rs114929135       0.7984            1 
   3   rs16831688       0.7984            1 
   3   rs16831690       0.8713            1 
   3  rs114136441       0.9339            1 
   3  rs201863609       0.9919            1 
   3  rs142951792       0.9919            1 
   3   rs75292691       0.3255            1 
   3   rs55869122       0.9919            1 
   3   rs55663109       0.8529            1 
   3     rs836215       0.8299            1 
   3   rs78740153       0.3255            1 
   3     rs373188       0.7931            1 
   3     rs386748       0.8569            1 
   3     rs386759       0.8569            1 
   3    rs9864210       0.8686            1 
   3     rs417061       0.8536            1 
   3    rs1566988       0.7236            1 
   3   rs72962662       0.6532            1 
   3   rs28733227       0.8686            1 
   3   rs11718363       0.8529            1 
   3   rs75473871       0.5971            1 
   3     rs607953       0.7931            1 
   3   rs16831695        0.611            1 
   3   rs76978104        0.971            1 
   3  rs115786877       0.7984            1 
   3  rs115075261       0.3267            1 
   3     rs178725       0.8439            1 
   3     rs172819       0.8932            1 
   3     rs322456       0.3077            1 
   3     rs167722       0.8439            1 
   3  rs142102275       0.7984            1 
   3   rs79508572       0.7376            1 
   3     rs424413       0.7875            1 
   3   rs16831700       0.9086            1 
   3  rs139506687       0.9086            1 
   3  rs115637660       0.5971            1 
   3    rs5852254       0.8166            1 
   3     rs428008       0.9206            1 
   3     rs519336       0.7481            1 
   3     rs618642       0.8166            1 
   3     rs424045       0.8166            1 
   3     rs424044       0.8166            1 
   3     rs489271        0.919            1 
   3     rs487414       0.9615            1 
   3     rs487267       0.9753            1 
   3     rs648583       0.6211            1 
   3     rs492301       0.3918            1 
   3    rs6438594       0.7376            1 
   3  rs149598200       0.6164            1 
   3   rs12629908       0.8037            1 
   3   rs11376654       0.4735            1 
   3     rs662402       0.3413            1 
   3     rs426056       0.1276            1 
   3     rs373024       0.6467            1 
   3     rs401075       0.6467            1 
   3     rs401385       0.6467            1 
   3     rs434559       0.2507            1 
   3     rs509890       0.2507            1 
   3  rs115180847       0.5008            1 
   3    rs6787351       0.1908            1 
   3  rs139454444       0.5255            1 
   3     rs322459       0.3192            1 
   3     rs611967       0.3192            1 
   3     rs184427       0.6467            1 
   3     rs172820       0.6467            1 
   3    rs1847737       0.1908            1 
   3    rs7647298       0.4829            1 
   3     rs186522       0.6467            1 
   3  rs150035250       0.6369            1 
   3  rs201877234       0.4237            1 
   3   rs36050956       0.7586            1 
   3     rs322460       0.2507            1 
   3     rs322461       0.6467            1 
   3   rs57646192       0.6467            1 
   3     rs322462       0.6467            1 
   3   rs13322497       0.9991            1 
   3  rs116605529       0.5008            1 
   3   rs74429509       0.5179            1 
   3     rs322463       0.6467            1 
   3   rs58994172       0.6467            1 
   3     rs322464       0.6467            1 
   3   rs61450884       0.1908            1 
   3     rs413163       0.1712            1 
   3    rs2675549       0.4242            1 
   3     rs630743       0.3851            1 
   3    rs7429476         0.34            1 
   3     rs553011       0.0264            1 
   3     rs399491       0.0264            1 
   3     rs391361       0.8533            1 
   3     rs701997       0.0264            1 
   3   rs11311400       0.3089            1 
   3     rs563089       0.0264            1 
   3    rs7652708       0.1628            1 
   3  rs112025671        0.535            1 
   3   rs34920119       0.2466            1 
   3    rs2456273       0.0264            1 
   3   rs74916399       0.3089            1 
   3     rs559461      0.07029            1 
   3     rs558376       0.0264            1 
   3     rs412962       0.2466            1 
   3     rs531876      0.06309            1 
   3     rs530979      0.06309            1 
   3    rs1806707       0.9581            1 
   3     rs556346       0.9581            1 
   3     rs679016       0.9581            1 
   3    rs2016526       0.9581            1 
   3    rs2016491       0.9581            1 
   3     rs386107       0.8726            1 
   3     rs444107       0.4843            1 
   3    rs2675548       0.4843            1 
   3   rs77668076        0.535            1 
   3  rs115934022       0.9636            1 
   3  rs116188219       0.5008            1 
   3  rs145409849        0.535            1 
   3     rs616353       0.4001            1 
   3     rs617769       0.4001            1 
   3  rs540585601       0.1386            1 
   3     rs701999       0.8272            1 
   3   rs72962690       0.1602            1 
   3     rs410498      0.07319            1 
   3   rs16831748        0.379            1 
   3   rs11373517       0.1602            1 
   3    rs1850293       0.1602            1 
   3  rs115603669       0.4485            1 
   3   rs75353568        0.535            1 
   3    rs7627264       0.3089            1 
   3    rs6438595       0.1602            1 
   3     rs505191       0.4001            1 
   3  rs538539778       0.4001            1 
   3   rs72962694       0.1602            1 
   3     rs688424       0.4001            1 
   3    rs2971384       0.4001            1 
   3   rs78076563       0.4485            1 
   3     rs864458       0.4843            1 
   3  rs115208639        0.326            1 
   3     rs408561       0.4001            1 
   3     rs420103       0.8487            1 
   3   rs58363431       0.1602            1 
   3   rs67327396       0.3505            1 
   3     rs446065       0.6885            1 
   3    rs9851861        0.535            1 
   3   rs73855277       0.1724            1 
   3   rs74357790        0.535            1 
   3     rs836343       0.7127            1 
   3  rs542733814        0.535            1 
   3   rs12107541       0.1602            1 
   3     rs415044       0.4407            1 
   3     rs431241      0.08959            1 
   3  rs144938117      0.08959            1 
   3     rs374128      0.08959            1 
   3     rs702004      0.08959            1 
   3    rs9289147       0.2166            1 
   3   rs10049328       0.2166            1 
   3  rs116661174       0.3586            1 
   3   rs16831788       0.2166            1 
   3     rs836341       0.8487            1 
   3     rs836340      0.08959            1 
   3   rs16831804       0.3089            1 
   3     rs564024       0.8487            1 
   3     rs560420      0.08959            1 
   3     rs836339       0.8487            1 
   3     rs856895      0.08959            1 
   3   rs13327874        0.535            1 
   3     rs646244      0.07319            1 
   3  rs201116911      0.07319            1 
   3     rs836338      0.08959            1 
   3    rs2948182      0.08959            1 
   3    rs2931069      0.08959            1 
   3     rs553479      0.08959            1 
   3     rs587015       0.6885            1 
   3     rs401023       0.6885            1 
   3    rs9856896       0.2166            1 
   3     rs401613      0.08959            1 
   3    rs9819809       0.2166            1 
   3   rs10573161      0.07319            1 
   3    rs2971381      0.08959            1 
   3  rs114069011       0.2166            1 
   3     rs383218      0.08959            1 
   3     rs396521      0.07709            1 
   3   rs13324018       0.2166            1 
   3    rs2220254       0.3089            1 
   3   rs17245198       0.1576            1 
   3   rs17185597       0.1602            1 
   3     rs538488       0.9887            1 
   3   rs57187956       0.1576            1 
   3  rs111265857       0.1576            1 
   3  rs113430176       0.1576            1 
   3  rs111815830       0.1576            1 
   3  rs543402336       0.4485            1 
   3     rs388112       0.5862            1 
   3     rs409119       0.5862            1 
   3  rs113789770       0.1576            1 
   3    rs9968109       0.1185            1 
   3  rs112653103       0.1576            1 
   3   rs10548211       0.1576            1 
   3    rs7619694       0.1185            1 
   3   rs59011025       0.1185            1 
   3  rs111594402       0.2002            1 
   3     rs527734       0.9887            1 
   3     rs668038       0.9887            1 
   3   rs17185716       0.1602            1 
   3   rs11710917       0.4595            1 
   3    rs7612901        0.389            1 
   3  rs550142123       0.4336            1 
   3  rs112161460        0.389            1 
   3    rs6438596        0.389            1 
   3   rs57040003        0.389            1 
   3  rs111543967        0.581            1 
   3   rs72964728       0.1602            1 
   3  rs113022545        0.892            1 
   3   rs73855281        0.389            1 
   3     rs440385       0.5862            1 
   3   rs11709397       0.1185            1 
   3  rs116513130         0.46            1 
   3  rs113511045       0.9887            1 
   3    rs5852255       0.8869            1 
   3    rs1032897       0.1602            1 
   3     rs380245       0.5213            1 
   3    rs4676831        0.389            1 
   3    rs9842325        0.535            1 
   3   rs56138252       0.4595            1 
   3     rs413401       0.9887            1 
   3   rs76535922       0.5008            1 
   3   rs11706251       0.1602            1 
   3  rs116496113       0.9636            1 
   3  rs115935059       0.7088            1 
   3     rs586820       0.9887            1 
   3   rs75270745       0.5008            1 
   3   rs16831855       0.3089            1 
   3   rs74873876        0.535            1 
   3    rs2171168       0.2504            1 
   3   rs67970498       0.5711            1 
   3   rs13324303       0.7579            1 
   3  rs553337206       0.8912            1 
   3   rs13324279       0.7296            1 
   3  rs114115704        0.535            1 
   3   rs78711567       0.7967            1 
   3     rs371768        0.963            1 
   3  rs138192677       0.9268            1 
   3     rs408378       0.0479            1 
   3   rs12490201      0.09449            1 
   3    rs1829893       0.2499            1 
   3    rs9852152       0.1118            1 
   3     rs603847       0.7142            1 
   3     rs697011       0.9381            1 
   3    rs1394960       0.1118            1 
   3     rs380210       0.7636            1 
   3     rs377374       0.9565            1 
   3  rs140898295        0.641            1 
   3    rs3856572       0.1651            1 
   3  rs200816131       0.1306            1 
   3  rs200764229       0.1306            1 
   3  rs145282245        0.965            1 
   3     rs451182       0.1346            1 
   3     rs454835       0.1346            1 
   3     rs392255       0.1346            1 
   3    rs6776922      0.09449            1 
   3   rs79095501       0.3486            1 
   3    rs6777238      0.09449            1 
   3    rs1403718       0.0141            1 
   3     rs390950       0.1306            1 
   3    rs9824369      0.09449            1 
   3     rs322458       0.1306            1 
   3     rs178726       0.1306            1 
   3   rs10593035       0.1324            1 
   3     rs189784        0.025            1 
   3   rs28735884       0.2629            1 
   3    rs9812927      0.09009            1 
   3     rs697012       0.1442            1 
   3     rs322457       0.4182            1 
   3     rs225178       0.1442            1 
   3    rs9833787       0.0141            1 
   3  rs199842627       0.4632            1 
   3  rs150417591       0.3486            1 
   3     rs417631       0.8307            1 
   3     rs395288       0.1442            1 
   3     rs441023       0.1442            1 
   3     rs440865       0.9822            1 
   3     rs450614       0.8311            1 
   3   rs76642180      0.09449            1 
   3     rs376076       0.8311            1 
   3    rs9289149      0.09599            1 
   3   rs73855284       0.7478            1 
   3    rs2971383        0.025            1 
   3     rs420621       0.9141            1 
   3   rs73855285       0.9464            1 
   3    rs9856996       0.6007            1 
   3   rs59307239       0.6565            1 
   3   rs73855293       0.8397            1 
   3  rs200645692       0.7901            1 
   3  rs112059528       0.5852            1 
   3   rs75972235       0.8392            1 
   3    rs9289150        0.245            1 
   3    rs9843476        0.245            1 
   3   rs76286395       0.8397            1 
   3   rs11914607       0.5852            1 
   3   rs11922388       0.5852            1 
   3   rs12637475        0.245            1 
   3  rs147561067       0.6007            1 
   3    rs9854070       0.8539            1 
   3    rs2200487        0.245            1 
   3    rs2220256       0.6007            1 
   3   rs73855296       0.9464            1 
   3   rs74375771        0.245            1 
   3   rs67100945       0.6007            1 
   3  rs111569609       0.8392            1 
   3    rs6770952        0.245            1 
   3   rs12489273        0.245            1 
   3   rs78992444       0.7261            1 
   3   rs11916531       0.5852            1 
   3   rs11927953       0.8392            1 
   3    rs9875347       0.6007            1 
   3    rs9825436        0.245            1 
   3  rs148387798        0.524            1 
   3   rs72964767        0.359            1 
   3  rs146108219       0.5852            1 
   3   rs11918750       0.8392            1 
   3    rs4544547        0.245            1 
   3   rs10451893       0.6007            1 
   3   rs10451894       0.5852            1 
   3    rs2135244        0.245            1 
   3    rs5852256       0.6007            1 
   3    rs1523506       0.6007            1 
   3    rs2135245        0.245            1 
   3    rs9878416        0.245            1 
   3   rs16831922       0.5852            1 
   3  rs111788380       0.8923            1 
   3  rs144464587       0.7261            1 
   3    rs9847406        0.245            1 
   3    rs9851797        0.245            1 
   3  rs113055076       0.6007            1 
   3  rs112119349       0.8923            1 
   3   rs59844095       0.5852            1 
   3   rs16831929       0.5852            1 
   3  rs116508503       0.2502            1 
   3    rs9824653      0.09639            1 
   3   rs12497855       0.4881            1 
   3   rs35585774       0.6007            1 
   3   rs17246655       0.5803            1 
   3    rs9289151        0.245            1 
   3     rs470738       0.9693            1 
   3   rs10934533        0.245            1 
   3   rs79681616       0.4438            1 
   3    rs1814869       0.2129            1 
   3    rs9836112       0.2129            1 
   3   rs13326084       0.2129            1 
   3  rs143863800       0.5286            1 
   3   rs10575897       0.6237            1 
   3     rs511841       0.9693            1 
   3    rs9851135       0.2129            1 
   3    rs9813519       0.2129            1 
   3     rs836345       0.5843            1 
   3     rs836344       0.8854            1 
   3  rs138440002       0.8923            1 
   3    rs6800520       0.2129            1 
   3    rs1097453       0.6237            1 
   3  rs111320924       0.6237            1 
   3  rs149684712       0.2129            1 
   3    rs1070365       0.6237            1 
   3    rs1070366       0.9693            1 
   3    rs9834559       0.2129            1 
   3    rs9872686       0.2129            1 
   3  rs139427032       0.2372            1 
   3  rs150847135       0.9546            1 
   3  rs147441615       0.2129            1 
   3  rs149944739       0.2129            1 
   3  rs113607479       0.9546            1 
   3  rs142130677       0.9546            1 
   3  rs139736744        0.827            1 
   3  rs114499337       0.7478            1 
   3  rs185626827       0.4391            1 
   3     rs470812       0.9693            1 
   3    rs6762819       0.2129            1 
   3     rs628600       0.4695            1 
   3     rs576521        0.827            1 
   3    rs9882282       0.2129            1 
   3     rs629510       0.5843            1 
   3     rs660495       0.9382            1 
   3    rs9883378       0.2129            1 
   3    rs9845674       0.2129            1 
   3    rs2220255       0.2129            1 
   3   rs74882103       0.7901            1 
   3     rs470990       0.5843            1 
   3     rs470623        0.827            1 
   3   rs79901592       0.7904            1 
   3    rs9842537       0.2129            1 
   3     rs470805       0.5843            1 
   3     rs470484       0.5843            1 
   3   rs73858204       0.8397            1 
   3     rs470931       0.5843            1 
   3    rs9826042       0.2129            1 
   3   rs73858210       0.1288            1 
   3     rs470647       0.6237            1 
   3     rs682394       0.9693            1 
   3   rs16831962       0.2129            1 
   3   rs13323408       0.2129            1 
   3     rs488416       0.8854            1 
   3     rs470537        0.586            1 
   3     rs470887       0.5976            1 
   3   rs10511406       0.7261            1 
   3   rs12632316       0.2129            1 
   3     rs590663       0.9382            1 
   3  rs113735580       0.7901            1 
   3     rs588620       0.6237            1 
   3   rs76192551       0.8923            1 
   3   rs16831974       0.2129            1 
   3     rs590436       0.9693            1 
   3   rs77355692       0.2129            1 
   3   rs16831976       0.2129            1 
   3  rs114475489       0.7901            1 
   3   rs78489581       0.2129            1 
   3    rs9862685       0.2129            1 
   3   rs77968648       0.9546            1 
   3  rs111699750       0.7901            1 
   3     rs662110       0.9693            1 
   3    rs9831352       0.2129            1 
   3     rs702008       0.9693            1 
   3    rs9855929       0.2129            1 
   3     rs648570       0.5976            1 
   3   rs12498064       0.2129            1 
   3   rs35147415       0.2129            1 
   3  rs147220384       0.2129            1 
   3     rs487657        0.827            1 
   3   rs12635124       0.2129            1 
   3     rs571545       0.8854            1 
   3    rs9818910       0.2129            1 
   3    rs9819192       0.2129            1 
   3   rs78058474       0.9546            1 
   3     rs470412        0.827            1 
   3  rs112572833       0.1288            1 
   3  rs542411187       0.8923            1 
   3     rs470502       0.9693            1 
   3   rs71971193       0.2129            1 
   3   rs11318577       0.5843            1 
   3     rs470699       0.6237            1 
   3     rs471031        0.827            1 
   3  rs141965447       0.8307            1 
   3    rs9881138       0.2129            1 
   3    rs7648074       0.2129            1 
   3  rs138697911       0.2129            1 
   3    rs3966088       0.8923            1 
   3  rs113614960       0.7901            1 
   3  rs116104824       0.7901            1 
   3   rs34387523       0.9546            1 
   3    rs1403717       0.2129            1 
   3  rs113064766       0.8923            1 
   3   rs10645031       0.5976            1 
   3    rs7652758       0.2129            1 
   3   rs77825219       0.9546            1 
   3  rs557814119       0.5515            1 
   3    rs9855953       0.2129            1 
   3   rs73858218       0.8397            1 
   3   rs79017406       0.2129            1 
   3    rs9842745       0.2129            1 
   3   rs76683163       0.6237            1 
   3    rs1683975       0.8854            1 
   3  rs149871182       0.2129            1 
   3     rs612545       0.6237            1 
   3   rs35977814       0.5976            1 
   3   rs13316005       0.2129            1 
   3     rs594838       0.5843            1 
   3     rs661160       0.9693            1 
   3     rs657578       0.5843            1 
   3   rs75329683       0.9546            1 
   3   rs12493977       0.2129            1 
   3    rs6438597       0.2129            1 
   3    rs1688686       0.9245            1 
   3   rs35752782       0.2129            1 
   3  rs112687254       0.8923            1 
   3   rs61669943       0.7478            1 
   3     rs617332       0.6237            1 
   3  rs150455653       0.9546            1 
   3    rs1683984       0.5976            1 
   3    rs9880854       0.2129            1 
   3    rs9867756       0.2129            1 
   3    rs1615325       0.9693            1 
   3    rs1683982       0.9693            1 
   3    rs1614611       0.5843            1 
   3   rs75087365       0.7901            1 
   3   rs28578135       0.2129            1 
   3   rs67364533       0.4604            1 
   3   rs13320578       0.2129            1 
   3   rs16831988       0.2129            1 
   3    rs1688685       0.8854            1 
   3     rs591122       0.9245            1 
   3     rs608249        0.827            1 
   3    rs7431221       0.5843            1 
   3  rs113303032       0.9693            1 
   3   rs61797905       0.6237            1 
   3   rs12635816       0.5803            1 
   3   rs28609295       0.2129            1 
   3   rs16831995       0.2129            1 
   3    rs1357527        0.827            1 
   3    rs2877382       0.5843            1 
   3   rs16831996       0.9546            1 
   3  rs527370099       0.7762            1 
   3    rs1683979       0.8854            1 
   3    rs1683978       0.9693            1 
   3  rs114536882       0.2129            1 
   3   rs76351985      0.08089            1 
   3     rs589056       0.5843            1 
   3  rs142292885        0.375            1 
   3     rs662467       0.2129            1 
   3   rs11916300       0.9546            1 
   3    rs1683976       0.2129            1 
   3   rs11922756       0.9546            1 
   3    rs1688687       0.9693            1 
   3   rs12635664       0.2129            1 
   3   rs12635708       0.2129            1 
   3   rs75189958       0.9546            1 
   3    rs9818673       0.2129            1 
   3    rs9860626       0.2129            1 
   3    rs9718007       0.9693            1 
   3  rs145495838       0.2129            1 
   3  rs147691022       0.4391            1 
   3  rs200792679       0.9245            1 
   3   rs61797907       0.6237            1 
   3  rs138691553       0.4391            1 
   3  rs563917409       0.8923            1 
   3   rs55833699       0.5252            1 
   3   rs12495187       0.2129            1 
   3  rs147242708       0.7592            1 
   3   rs12495212       0.2129            1 
   3  rs571723985       0.7478            1 
   3  rs150513881       0.2129            1 
   3  rs139455553       0.2129            1 
   3  rs149859605       0.2129            1 
   3  rs530897372       0.9546            1 
   3  rs550704132       0.9546            1 
   3  rs567318498       0.9546            1 
   3  rs201675537       0.2129            1 
   3  rs182917762       0.8923            1 
   3  rs147707277       0.2129            1 
   3    rs9833801       0.6237            1 
   3  rs146760050       0.4438            1 
   3    rs9872110       0.9693            1 
   3  rs201421189       0.9546            1 
   3  rs138016472       0.8923            1 
   3   rs61797910       0.5843            1 
   3   rs77806511       0.2602            1 
   3  rs114503917       0.2129            1 
   3   rs61077473       0.7563            1 
   3   rs77045017       0.9546            1 
   3  rs112785642       0.5843            1 
   3   rs76995572       0.2129            1 
   3   rs78619588       0.2194            1 
   3   rs78126765       0.2194            1 
   3   rs80345370       0.2194            1 
   3  rs370534936       0.2194            1 
   3    rs9844059       0.2129            1 
   3    rs9844215       0.2129            1 
   3    rs9826889       0.5843            1 
   3    rs9882540        0.827            1 
   3    rs9844699        0.833            1 
   3    rs9882707        0.833            1 
   3  rs146936599       0.3265            1 
   3   rs77547172       0.9546            1 
   3     rs632018       0.9693            1 
   3  rs149100954       0.7261            1 
   3     rs659980       0.5976            1 
   3    rs4561765       0.8923            1 
   3    rs1720662       0.6237            1 
   3    rs9822403       0.2129            1 
   3    rs2933327       0.5843            1 
   3    rs9843217       0.2129            1 
   3   rs56950485       0.1288            1 
   3  rs113062192       0.7261            1 
   3  rs150811937       0.7901            1 
   3  rs113772318       0.9546            1 
   3   rs72966749       0.1288            1 
   3  rs115761692       0.4438            1 
   3    rs1960320       0.2129            1 
   3   rs80115122       0.9546            1 
   3    rs7634353       0.2129            1 
   3  rs112325195       0.8923            1 
   3    rs9811698       0.9693            1 
   3   rs57093267       0.9953            1 
   3   rs75832447       0.2129            1 
   3     rs681827        0.827            1 
   3   rs73858233       0.7478            1 
   3  rs113615145       0.8923            1 
   3    rs9822141       0.2129            1 
   3    rs9859729       0.2129            1 
   3     rs589682       0.9693            1 
   3    rs7624337       0.2129            1 
   3   rs11293812       0.2129            1 
   3     rs663363       0.9693            1 
   3    rs7624461       0.2129            1 
   3   rs79102111       0.9546            1 
   3   rs61797911       0.4251            1 
   3    rs7624738       0.2129            1 
   3    rs7646815       0.2129            1 
   3   rs57695248       0.8397            1 
   3     rs603635       0.9693            1 
   3    rs9868798       0.2129            1 
   3    rs9831814       0.2129            1 
   3    rs2686651       0.9382            1 
   3    rs9856855       0.5843            1 
   3    rs9836727       0.2129            1 
   3   rs61797913       0.9693            1 
   3   rs58047229       0.9382            1 
   3   rs61160978       0.9382            1 
   3    rs9880221       0.5498            1 
   3    rs9842660       0.5498            1 
   3    rs9842661       0.5498            1 
   3  rs199893923       0.7592            1 
   3  rs188307333       0.7592            1 
   3   rs28820921       0.9693            1 
   3   rs12634397       0.2129            1 
   3   rs78629016       0.6237            1 
   3  rs146413940       0.2129            1 
   3    rs2948184       0.9693            1 
   3  rs112500220       0.9546            1 
   3   rs75727207       0.9693            1 
   3   rs76001899       0.9693            1 
   3  rs560371247       0.2129            1 
   3  rs141878373       0.7901            1 
   3   rs61797917       0.8854            1 
   3    rs9826081       0.2129            1 
   3  rs143980901       0.6574            1 
   3    rs9845975       0.2129            1 
   3    rs9849763       0.2129            1 
   3    rs9850284       0.2129            1 
   3    rs2638581       0.9693            1 
   3    rs2638580       0.9693            1 
   3    rs2638579       0.9693            1 
   3    rs2686648       0.5843            1 
   3    rs7431561        0.827            1 
   3  rs139833876       0.9693            1 
   3  rs112488613       0.6237            1 
   3    rs9836123       0.2129            1 
   3    rs9873593       0.2129            1 
   3  rs141104720       0.6237            1 
   3    rs1795415       0.5843            1 
   3    rs9836161       0.2129            1 
   3    rs9836297       0.2129            1 
   3  rs190737600       0.9546            1 
   3  rs111984858       0.9693            1 
   3  rs138122404       0.8854            1 
   3  rs188261717       0.9093            1 
   3  rs143590702       0.8923            1 
   3   rs78330161       0.2129            1 
   3   rs35037881       0.6724            1 
   3    rs9809411       0.2129            1 
   3   rs35511349       0.7592            1 
   3    rs9871403       0.1991            1 
   3     rs954569       0.5843            1 
   3    rs4311161       0.2129            1 
   3     rs954568       0.2129            1 
   3    rs4444652       0.2129            1 
   3    rs9857987       0.2129            1 
   3     rs638589        0.827            1 
   3    rs9862407       0.2129            1 
   3   rs79691825       0.7901            1 
   3   rs75364554       0.9546            1 
   3    rs9863475       0.2129            1 
   3     rs638724       0.6237            1 
   3    rs1624360       0.5843            1 
   3    rs1625047       0.5843            1 
   3    rs7619589       0.2602            1 
   3    rs9817971       0.2129            1 
   3     rs623175       0.9693            1 
   3   rs76747568       0.9546            1 
   3    rs9818311       0.2129            1 
   3     rs594724       0.9245            1 
   3   rs12330501       0.2129            1 
   3   rs12330506       0.2129            1 
   3   rs78451137       0.7261            1 
   3   rs80028304       0.2129            1 
   3    rs1795416       0.9693            1 
   3    rs1688672       0.5843            1 
   3    rs2701068       0.5843            1 
   3   rs75821838       0.9546            1 
   3   rs17282993       0.2129            1 
   3   rs77194761       0.2129            1 
   3   rs79770822       0.2129            1 
   3  rs113871138       0.8923            1 
   3   rs77226484       0.8397            1 
   3    rs9839272       0.2129            1 
   3    rs9877038       0.2129            1 
   3   rs56172124       0.7478            1 
   3    rs2462024       0.8854            1 
   3    rs2462023       0.5843            1 
   3  rs147799696       0.8923            1 
   3  rs193141053       0.2129            1 
   3    rs9865589       0.2129            1 
   3  rs374503723       0.8923            1 
   3  rs111253926       0.9546            1 
   3  rs200686157       0.9546            1 
   3  rs545890395       0.8397            1 
   3  rs112624446       0.9546            1 
   3   rs34928795       0.8817            1 
   3   rs61798589       0.8215            1 
   3   rs61798590       0.7352            1 
   3  rs554784290       0.8923            1 
   3   rs11915201       0.9546            1 
   3    rs9813251       0.2129            1 
   3    rs9851456       0.2129            1 
   3    rs9813591       0.2129            1 
   3    rs9871279       0.2129            1 
   3    rs9817640       0.2129            1 
   3    rs9875423       0.2129            1 
   3    rs9875603       0.4673            1 
   3   rs74280554       0.7261            1 
   3  rs113564421       0.8923            1 
   3  rs138519638       0.2602            1 
   3   rs75015421       0.7261            1 
   3   rs75391660       0.7478            1 
   3    rs9862272       0.2129            1 
   3    rs9828133       0.2129            1 
   3    rs9866558       0.2129            1 
   3   rs79655669       0.9546            1 
   3     rs583955       0.9693            1 
   3   rs76814916       0.9546            1 
   3    rs9811686       0.2129            1 
   3   rs77163407       0.8923            1 
   3     rs638343       0.7611            1 
   3  rs533428175       0.7901            1 
   3    rs9871852       0.2129            1 
   3   rs60638537       0.7478            1 
   3    rs9850079       0.2129            1 
   3  rs150877540       0.2129            1 
   3  rs544339059       0.8923            1 
   3   rs77875320       0.8397            1 
   3  rs112048684       0.8923            1 
   3     rs645514       0.5976            1 
   3     rs645045       0.6237            1 
   3     rs644628       0.5843            1 
   3  rs540563825       0.2129            1 
   3     rs689022       0.5976            1 
   3  rs140737583       0.7478            1 
   3    rs9860535       0.2129            1 
   3     rs685914       0.5843            1 
   3     rs601567       0.9382            1 
   3   rs74376028       0.7478            1 
   3  rs143340525       0.5803            1 
   3   rs80191378       0.9546            1 
   3   rs76391756       0.8397            1 
   3   rs75448171       0.7261            1 
   3   rs77686995       0.2129            1 
   3     rs597415       0.9693            1 
   3    rs1523509       0.9693            1 
   3    rs1523508       0.9693            1 
   3    rs1523507       0.9693            1 
   3   rs28797282       0.2129            1 
   3   rs73858239       0.8397            1 
   3   rs77940077       0.4673            1 
   3   rs34977942       0.9546            1 
   3   rs75533524       0.2129            1 
   3     rs664770       0.5843            1 
   3    rs3108752       0.9693            1 
   3    rs4048826       0.8745            1 
   3  rs372853560       0.2129            1 
   3  rs146211309       0.8397            1 
   3   rs13314307       0.2129            1 
   3  rs145930901       0.7261            1 
   3   rs78472766       0.6237            1 
   3   rs13321309       0.5331            1 
   3  rs546850015       0.5331            1 
   3  rs371806682       0.5331            1 
   3  rs113491110       0.9546            1 
   3    rs7643210       0.3585            1 
   3    rs7645721       0.2111            1 
   3    rs7646033       0.5843            1 
   3   rs12635363       0.2129            1 
   3  rs139046715       0.9693            1 
   3   rs12630151       0.2129            1 
   3   rs13319102       0.2129            1 
   3  rs149446827       0.5843            1 
   3    rs9841029       0.2129            1 
   3    rs9821483       0.2129            1 
   3  rs187551852       0.9546            1 
   3    rs4306806       0.6237            1 
   3  rs112681073       0.6237            1 
   3  rs145468052       0.2129            1 
   3  rs181237573       0.1617            1 
   3  rs141155545       0.7261            1 
   3  rs148522585       0.8397            1 
   3   rs10934538       0.2129            1 
   3  rs151026941       0.8397            1 
   3   rs74322251       0.8397            1 
   3     rs636571       0.5843            1 
   3     rs651485       0.9546            1 
   3   rs35810303       0.7592            1 
   3   rs79405314       0.9546            1 
   3     rs619802       0.9382            1 
   3   rs76952740       0.7261            1 
   3   rs16832021       0.7901            1 
   3    rs7617881       0.2129            1 
   3    rs7642063       0.2129            1 
   3     rs591475       0.6237            1 
   3   rs79179138       0.7901            1 
   3   rs77194738       0.2129            1 
   3    rs1688684       0.9693            1 
   3   rs12494552       0.2129            1 
   3   rs11921863       0.1528            1 
   3  rs111346209       0.8923            1 
   3   rs28751972       0.2129            1 
   3  rs113397032       0.7901            1 
   3   rs12492453       0.2129            1 
   3    rs7613240       0.2129            1 
   3   rs12496360       0.4673            1 
   3  rs144805989       0.8923            1 
   3    rs9879469       0.2129            1 
   3    rs9842097       0.2129            1 
   3  rs143423745       0.4391            1 
   3    rs9884037       0.2129            1 
   3   rs74697069       0.9546            1 
   3   rs77066608       0.4391            1 
   3    rs9861282       0.2129            1 
   3    rs1403722       0.2129            1 
   3    rs9828540       0.2129            1 
   3    rs9849187       0.2129            1 
   3     rs628329       0.5843            1 
   3    rs9833950       0.2129            1 
   3   rs73855304       0.7478            1 
   3    rs9839106       0.2129            1 
   3     rs680233       0.8854            1 
   3    rs9859511       0.2129            1 
   3   rs79818905       0.4438            1 
   3   rs75242887       0.9546            1 
   3  rs140973295       0.8923            1 
   3  rs112151699       0.8923            1 
   3  rs201470665       0.9546            1 
   3    rs9845928       0.2203            1 
   3  rs139264460       0.2203            1 
   3   rs60950175       0.7478            1 
   3  rs112310672       0.7901            1 
   3    rs9850634       0.2129            1 
   3     rs647607       0.5843            1 
   3    rs2020454       0.5843            1 
   3    rs9653918       0.2129            1 
   3  rs112368361       0.9546            1 
   3    rs9822576       0.2129            1 
   3  rs112725492       0.7901            1 
   3   rs34550471       0.4051            1 
   3  rs115160238       0.2129            1 
   3     rs618133       0.9693            1 
   3     rs617721       0.8854            1 
   3   rs78849893       0.9546            1 
   3   rs79491930       0.9546            1 
   3  rs182139565       0.7901            1 
   3  rs187250160       0.7901            1 
   3    rs1795413       0.6237            1 
   3    rs9871427       0.2129            1 
   3   rs78939593       0.6641            1 
   3    rs9289154       0.2129            1 
   3  rs553527927       0.4968            1 
   3  rs566657265       0.4968            1 
   3  rs202044440       0.9546            1 
   3    rs1688688       0.7851            1 
   3    rs5852258       0.9693            1 
   3  rs146172052        0.493            1 
   3   rs79451113       0.2129            1 
   3  rs142720443       0.2129            1 
   3    rs1920546       0.2129            1 
   3    rs1795412       0.5843            1 
   3    rs9860063       0.2129            1 
   3    rs9860106       0.2129            1 
   3  rs150132722       0.9546            1 
   3    rs9827426       0.2129            1 
   3  rs111997340       0.9546            1 
   3  rs113879625       0.9546            1 
   3    rs9831771       0.2129            1 
   3    rs7650148       0.2129            1 
   3    rs6809201       0.1288            1 
   3   rs57293521       0.8397            1 
   3    rs9819822       0.2129            1 
   3    rs9875544       0.2129            1 
   3   rs74280556       0.9546            1 
   3  rs369780643       0.2129            1 
   3  rs542755967       0.1532            1 
   3  rs545281568       0.8601            1 
   3  rs565539193       0.8601            1 
   3  rs528993851       0.7478            1 
   3    rs9289155       0.4811            1 
   3  rs573697647       0.8654            1 
   3    rs9811402       0.2129            1 
   3   rs72968819       0.1288            1 
   3  rs201153917       0.2129            1 
   3   rs74873059       0.9546            1 
   3    rs9820638       0.2129            1 
   3   rs74758050       0.8397            1 
   3    rs1688674       0.5342            1 
   3    rs1688675       0.9382            1 
   3   rs80064895       0.5803            1 
   3    rs4048792       0.9546            1 
   3    rs1795421       0.9693            1 
   3  rs531825201       0.8923            1 
   3    rs1688676        0.827            1 
   3    rs1795417       0.6237            1 
   3    rs7636463       0.2129            1 
   3    rs7616820       0.2129            1 
   3    rs7617067       0.2129            1 
   3   rs73855311       0.8397            1 
   3   rs35559176       0.2129            1 
   3   rs73855312       0.8397            1 
   3    rs1688677       0.9693            1 
   3    rs9815133       0.2129            1 
   3    rs1617800       0.6237            1 
   3  rs148186520       0.2129            1 
   3  rs150306301       0.9382            1 
   3   rs79545868       0.8923            1 
   3    rs1795418       0.5976            1 
   3    rs1688679       0.9693            1 
   3    rs1688680       0.9693            1 
   3    rs9830057       0.2129            1 
   3   rs78238921       0.9546            1 
   3   rs76435792       0.9546            1 
   3     rs724495       0.2129            1 
   3    rs9831480       0.2129            1 
   3   rs80137580       0.9546            1 
   3    rs9835107       0.2129            1 
   3    rs1688681        0.827            1 
   3    rs2638582       0.5843            1 
   3    rs9840595       0.2129            1 
   3   rs67659681       0.2129            1 
   3    rs9841743       0.2129            1 
   3   rs79431794       0.7261            1 
   3   rs74723081       0.8923            1 
   3   rs75256160       0.7478            1 
   3    rs1688683       0.9693            1 
   3   rs75160187       0.8923            1 
   3    rs7628419       0.2129            1 
   3   rs11444329       0.1955            1 
   3    rs6438599       0.4438            1 
   3    rs9834680       0.2129            1 
   3    rs9877402       0.2129            1 
   3    rs2331521       0.9693            1 
   3   rs76299121       0.6237            1 
   3   rs35345840       0.9693            1 
   3    rs4630876       0.9693            1 
   3  rs145084288       0.7901            1 
   3    rs4524222        0.827            1 
   3  rs149334354       0.8923            1 
   3    rs7646709       0.2129            1 
   3   rs28852138       0.2129            1 
   3   rs28850644       0.2129            1 
   3    rs9856143        0.827            1 
   3    rs9855911        0.827            1 
   3   rs11715413        0.827            1 
   3    rs9856303        0.827            1 
   3  rs369919557        0.827            1 
   3  rs371886735        0.827            1 
   3  rs150731303       0.9546            1 
   3  rs139028454       0.9546            1 
   3  rs143961857       0.2129            1 
   3  rs376868071       0.8854            1 
   3  rs183317912       0.7901            1 
   3   rs55989794       0.6237            1 
   3    rs9866746       0.9382            1 
   3   rs36026316        0.827            1 
   3   rs68094067       0.2129            1 
   3   rs78629447       0.9546            1 
   3  rs143740506       0.2129            1 
   3    rs5852260         0.68            1 
   3  rs116804680       0.7261            1 
   3    rs1920550       0.8923            1 
   3    rs1920549       0.2129            1 
   3   rs78708341       0.9546            1 
   3  rs150342889       0.8397            1 
   3  rs199801251       0.2129            1 
   3  rs148578105       0.7261            1 
   3  rs112645728       0.7592            1 
   3  rs144719639       0.2129            1 
   3   rs56906034       0.7478            1 
   3  rs111334921       0.7901            1 
   3   rs12637054       0.2129            1 
   3   rs12330178       0.2129            1 
   3   rs10212556       0.2129            1 
   3    rs6785751       0.2129            1 
   3  rs138823000       0.2129            1 
   3  rs116174647       0.2129            1 
   3    rs6807604       0.9382            1 
   3   rs11720685       0.7592            1 
   3    rs6438601       0.9245            1 
   3    rs1920547       0.5843            1 
   3    rs6798684       0.2129            1 
   3  rs150627137       0.2129            1 
   3    rs6799012       0.2129            1 
   3    rs9815281       0.2129            1 
   3  rs116086956       0.2129            1 
   3  rs114656572       0.2129            1 
   3  rs114124720       0.2129            1 
   3    rs2331514       0.2129            1 
   3   rs75872421       0.9546            1 
   3    rs5852261       0.2129            1 
   3    rs9859088       0.2129            1 
   3   rs74354512       0.7261            1 
   3    rs6805670       0.8854            1 
   3  rs528940498       0.7901            1 
   3    rs2331539        0.827            1 
   3    rs6808418       0.2129            1 
   3    rs6773281       0.5843            1 
   3   rs78808712       0.2129            1 
   3   rs28790007       0.9113            1 
   3    rs6776790       0.9245            1 
   3  rs112791019       0.8923            1 
   3   rs11918518       0.6237            1 
   3   rs76188008       0.8923            1 
   3   rs13314093       0.2129            1 
   3  rs115732312       0.4391            1 
   3    rs4048825       0.5843            1 
   3    rs9815058       0.5843            1 
   3    rs3845849       0.9693            1 
   3    rs3845850        0.827            1 
   3    rs7642185       0.2129            1 
   3  rs112391203       0.8923            1 
   3    rs3845851       0.1288            1 
   3   rs56217411       0.7478            1 
   3    rs9844667       0.9693            1 
   3   rs77691480       0.9546            1 
   3   rs74573025       0.8923            1 
   3    rs2331526       0.5976            1 
   3    rs9825058       0.2129            1 
   3    rs2331527       0.9693            1 
   3   rs76345260       0.4438            1 
   3    rs9855455       0.2129            1 
   3    rs7615991       0.9382            1 
   3    rs7627802       0.2129            1 
   3    rs4676841       0.5803            1 
   3    rs7616617       0.2129            1 
   3    rs7616466       0.9693            1 
   3   rs12634158       0.2129            1 
   3   rs73855320       0.8397            1 
   3  rs111249675       0.8923            1 
   3  rs113085769       0.8923            1 
   3    rs4642056       0.2129            1 
   3    rs2877405       0.2129            1 
   3    rs2877406       0.2129            1 
   3    rs2331528       0.5843            1 
   3    rs9823442       0.2129            1 
   3    rs9843421       0.2129            1 
   3    rs9823877       0.2129            1 
   3  rs116330514       0.4438            1 
   3   rs75754730       0.7901            1 
   3    rs7625603       0.2129            1 
   3    rs7637229       0.2129            1 
   3  rs111954245       0.8923            1 
   3    rs6438603       0.2129            1 
   3  rs138899251       0.4391            1 
   3  rs147400009       0.8397            1 
   3    rs6780119       0.2129            1 
   3    rs9853679       0.9245            1 
   3    rs9833700       0.2129            1 
   3    rs6783166       0.2129            1 
   3    rs6438604       0.2129            1 
   3    rs6438605       0.2129            1 
   3  rs181917627       0.7478            1 
   3    rs6438606       0.2129            1 
   3   rs12639266       0.2129            1 
   3  rs111492852       0.7901            1 
   3   rs57353999       0.3265            1 
   3    rs3914745       0.9693            1 
   3  rs114067282       0.1617            1 
   3    rs6438607       0.9382            1 
   3    rs6794230       0.2129            1 
   3   rs61645503       0.2602            1 
   3   rs74679947       0.2129            1 
   3    rs6810159       0.2129            1 
   3    rs9875808       0.9693            1 
   3  rs112031509       0.7261            1 
   3   rs13327223       0.5843            1 
   3  rs112536161       0.9546            1 
   3   rs13323586       0.2129            1 
   3  rs112268479       0.9546            1 
   3   rs13314083       0.2129            1 
   3  rs201589890       0.9454            1 
   3   rs78062975       0.2129            1 
   3    rs9810761       0.2129            1 
   3    rs9810811       0.2129            1 
   3    rs9828852       0.2129            1 
   3  rs138992281       0.2129            1 
   3   rs76771339       0.9693            1 
   3    rs9833180       0.5843            1 
   3    rs6799358       0.2129            1 
   3   rs16832074       0.2129            1 
   3  rs148126293       0.2129            1 
   3    rs9822863       0.2129            1 
   3    rs6775842       0.9693            1 
   3   rs12488442       0.6237            1 
   3    rs9847337       0.2129            1 
   3    rs9827891       0.2129            1 
   3    rs3906000       0.5843            1 
   3    rs9848328       0.6237            1 
   3   rs61795510       0.5356            1 
   3    rs9852787       0.2129            1 
   3   rs55640616       0.6974            1 
   3   rs57990346        0.827            1 
   3   rs10713184       0.2129            1 
   3    rs6785984       0.2129            1 
   3   rs74370757       0.2129            1 
   3    rs7643267       0.8854            1 
   3    rs9862838       0.2129            1 
   3    rs7645582       0.9693            1 
   3   rs56048195        0.827            1 
   3   rs59778278       0.9693            1 
   3  rs551335690      0.07009            1 
   3  rs565275292       0.0297            1 
   3   rs74843729       0.5137            1 
   3   rs75011862       0.9693            1 
   3   rs75027403       0.4054            1 
   3  rs147295121       0.9546            1 
   3  rs148511067       0.9546            1 
   3   rs78552675       0.8307            1 
   3    rs7646234       0.1727            1 
   3  rs146863353       0.2129            1 
   3  rs141501569       0.2129            1 
   3  rs150852679       0.9546            1 
   3  rs113588918       0.8854            1 
   3  rs144221104       0.9382            1 
   3   rs12497286       0.2129            1 
   3   rs58144930       0.8397            1 
   3  rs535228264       0.8923            1 
   3  rs140180931       0.2129            1 
   3   rs12494809       0.2129            1 
   3  rs528975999       0.8397            1 
   3  rs139671819       0.9382            1 
   3   rs75561156       0.5843            1 
   3    rs9827020       0.2129            1 
   3    rs9809684       0.2129            1 
   3   rs11925873       0.9546            1 
   3    rs9865199       0.2129            1 
   3  rs113779305       0.8923            1 
   3    rs9869549       0.2129            1 
   3    rs7633404       0.5803            1 
   3  rs113394017       0.8923            1 
   3   rs35783902       0.2129            1 
   3    rs7636387       0.5843            1 
   3    rs7648200       0.5843            1 
   3    rs7648217       0.2129            1 
   3    rs7648612       0.5843            1 
   3    rs7637100       0.5843            1 
   3    rs3856575       0.9693            1 
   3    rs9872673       0.2129            1 
   3    rs9853078       0.9693            1 
   3   rs78930035       0.2129            1 
   3    rs2331522       0.5976            1 
   3   rs10212452       0.5843            1 
   3   rs10212188       0.2129            1 
   3   rs77910769       0.9546            1 
   3   rs79000053       0.9546            1 
   3  rs113030664       0.8923            1 
   3    rs9289158       0.2129            1 
   3    rs9289159       0.2129            1 
   3    rs9289160       0.2129            1 
   3   rs77009327       0.9546            1 
   3  rs113284057       0.8923            1 
   3  rs150007162       0.7261            1 
   3  rs142123357       0.2129            1 
   3    rs9873688       0.1991            1 
   3    rs9873947        0.827            1 
   3    rs9835852       0.2129            1 
   3  rs149537256       0.9693            1 
   3  rs145654694       0.8397            1 
   3   rs77300839       0.2129            1 
   3   rs74220950       0.9546            1 
   3    rs4048822       0.2129            1 
   3   rs56106401       0.9693            1 
   3    rs3914739        0.827            1 
   3   rs35649963       0.5803            1 
   3   rs75259175       0.7901            1 
   3    rs4282008       0.5843            1 
   3    rs6810337       0.2129            1 
   3   rs60705137       0.8397            1 
   3  rs114611789       0.8923            1 
   3    rs6780326       0.2129            1 
   3    rs6807328       0.2129            1 
   3  rs112542170       0.8923            1 
   3    rs9877406       0.5843            1 
   3  rs112123873       0.7261            1 
   3    rs9877593       0.2129            1 
   3  rs551217068       0.2129            1 
   3  rs149654510       0.2129            1 
   3   rs12638767       0.2129            1 
   3    rs9882481       0.8854            1 
   3    rs4381881       0.9693            1 
   3    rs9812835       0.2129            1 
   3    rs9855194       0.2129            1 
   3    rs6796937       0.2129            1 
   3   rs13434156       0.9693            1 
   3   rs75447330       0.2129            1 
   3    rs9829512       0.9113            1 
   3    rs3845852       0.4966            1 
   3  rs111945860       0.2602            1 
   3    rs4089688       0.2129            1 
   3    rs4109044       0.2129            1 
   3  rs538954537       0.8397            1 
   3    rs3914738       0.2129            1 
   3    rs3914737       0.4966            1 
   3   rs17195196       0.9693            1 
   3   rs16832111       0.7261            1 
   3   rs17195251       0.5803            1 
   3   rs78549943       0.7261            1 
   3  rs111329542       0.7901            1 
   3    rs3845853       0.5976            1 
   3   rs12487633       0.8854            1 
   3    rs4048756       0.6237            1 
   3   rs16832118       0.2129            1 
   3   rs28485580       0.2129            1 
   3   rs56152560       0.8397            1 
   3    rs9832737       0.2129            1 
   3    rs2222226       0.7261            1 
   3    rs2331525       0.5843            1 
   3    rs9838136       0.2129            1 
   3   rs16845478       0.2129            1 
   3   rs61661959       0.9093            1 
   3   rs75367092       0.2129            1 
   3   rs12486546       0.2129            1 
   3   rs76115117       0.9546            1 
   3    rs7635903       0.8854            1 
   3   rs74502689       0.2129            1 
   3   rs60103718       0.7478            1 
   3  rs144622679       0.9546            1 
   3   rs73855330       0.7478            1 
   3  rs115534955       0.2129            1 
   3   rs75710055       0.4438            1 
   3  rs116390019       0.2129            1 
   3   rs78393338       0.8923            1 
   3    rs3914741       0.2129            1 
   3    rs3914742       0.2129            1 
   3    rs9289161       0.2129            1 
   3    rs3856576       0.9546            1 
   3   rs16832121       0.2129            1 
   3   rs73855332       0.7478            1 
   3    rs3934093        0.827            1 
   3    rs9289162       0.2129            1 
   3    rs9289163       0.2129            1 
   3   rs79408274       0.8923            1 
   3    rs3905998       0.2129            1 
   3   rs76362092       0.9546            1 
   3   rs16832125       0.5843            1 
   3    rs3914743       0.6237            1 
   3    rs3914744       0.8853            1 
   3    rs9841572       0.2129            1 
   3   rs75750546       0.7261            1 
   3   rs76851442       0.9546            1 
   3   rs77260954       0.8923            1 
   3    rs3856577       0.2129            1 
   3  rs111622969       0.9546            1 
   3  rs376095041       0.2129            1 
   3  rs200972256       0.2129            1 
   3  rs141781275       0.2129            1 
   3  rs113777996       0.8923            1 
   3  rs116635069       0.8923            1 
   3   rs12632599       0.2129            1 
   3   rs12630798       0.2129            1 
   3   rs28832926       0.9113            1 
   3    rs9882608        0.827            1 
   3   rs76954107       0.8923            1 
   3    rs9827836       0.6237            1 
   3  rs138096578       0.2129            1 
   3   rs13318249        0.827            1 
   3  rs138522244       0.9382            1 
   3    rs3908117        0.827            1 
   3   rs76711830       0.2129            1 
   3   rs79489952       0.9546            1 
   3   rs59489729       0.7478            1 
   3  rs112298675       0.7901            1 
   3  rs529193187       0.2694            1 
   3    rs7634173       0.2129            1 
   3   rs60648200       0.9382            1 
   3   rs34548235       0.7592            1 
   3  rs531040209        0.638            1 
   3  rs397838289       0.5934            1 
   3    rs9860056       0.8854            1 
   3    rs2877412       0.2129            1 
   3    rs2331538       0.5843            1 
   3   rs60935823       0.6237            1 
   3   rs78822220       0.9546            1 
   3   rs58503530       0.5843            1 
   3    rs1518597       0.5843            1 
   3    rs9858962       0.2129            1 
   3   rs16832140       0.9546            1 
   3   rs34698443       0.7592            1 
   3    rs6775508       0.9693            1 
   3    rs9289164       0.2129            1 
   3    rs9826818       0.2129            1 
   3   rs74280559       0.9546            1 
   3   rs76338161       0.4546            1 
   3  rs112620462       0.7901            1 
   3  rs111326024       0.8923            1 
   3   rs74652873       0.8923            1 
   3   rs75338033       0.9546            1 
   3   rs34629030       0.9693            1 
   3   rs10530756       0.9693            1 
   3    rs1875867       0.7173            1 
   3    rs2331641       0.9245            1 
   3    rs9289165       0.2129            1 
   3    rs6781645       0.2129            1 
   3    rs9870664       0.2129            1 
   3   rs12330662       0.2129            1 
   3    rs1401194       0.2129            1 
   3    rs9863707       0.6237            1 
   3  rs527511504       0.2129            1 
   3    rs7616074       0.2129            1 
   3   rs77532651       0.2129            1 
   3  rs578015760       0.1417            1 
   3   rs76361748       0.8923            1 
   3   rs73855344       0.7478            1 
   3   rs58222742       0.6237            1 
   3   rs77594201       0.7478            1 
   3  rs192090136       0.8923            1 
   3    rs4676710       0.5843            1 
   3    rs4676711       0.5803            1 
   3  rs113531363       0.8923            1 
   3  rs143432778       0.2129            1 
   3   rs28635737       0.2129            1 
   3    rs7641749       0.6237            1 
   3   rs72966163       0.2378            1 
   3    rs9834448       0.2129            1 
   3    rs2331642       0.5843            1 
   3    rs1504538       0.5843            1 
   3    rs7648360       0.9693            1 
   3    rs7615712       0.9693            1 
   3  rs111226007       0.9546            1 
   3    rs6782749       0.5843            1 
   3   rs12638006       0.2129            1 
   3   rs74280560       0.9546            1 
   3    rs5852262       0.2129            1 
   3  rs201204142       0.2129            1 
   3   rs73855347       0.8397            1 
   3   rs10049483       0.2129            1 
   3    rs9827406       0.5843            1 
   3  rs146909084       0.8923            1 
   3  rs147949653       0.2129            1 
   3   rs74929886       0.7478            1 
   3  rs199848759       0.2129            1 
   3   rs13319262       0.9693            1 
   3    rs2203797       0.5843            1 
   3  rs111903623       0.9546            1 
   3  rs113573326       0.9546            1 
   3    rs9818754       0.2129            1 
   3  rs137892628       0.2129            1 
   3    rs9828240       0.2129            1 
   3    rs2331610       0.2129            1 
   3    rs7620938       0.9693            1 
   3  rs113305606       0.8923            1 
   3    rs7653810       0.9693            1 
   3  rs115296320       0.9546            1 
   3   rs12495905       0.2129            1 
   3  rs112298317       0.7901            1 
   3    rs2048981       0.9546            1 
   3  rs140015617       0.2129            1 
   3    rs1914743       0.5843            1 
   3    rs9876935       0.9693            1 
   3   rs73855348       0.8397            1 
   3  rs543432878        0.907            1 
   3   rs76951640       0.7901            1 
   3   rs74441970       0.2129            1 
   3    rs1818660       0.5843            1 
   3    rs1818659       0.7261            1 
   3   rs77722806       0.5803            1 
   3    rs7643780       0.9693            1 
   3   rs11445232       0.2129            1 
   3    rs9864860       0.2129            1 
   3    rs1191311       0.5843            1 
   3    rs1191310       0.9693            1 
   3    rs1191309       0.9693            1 
   3   rs75540087       0.2129            1 
   3   rs80148302       0.5803            1 
   3  rs116755351       0.2129            1 
   3  rs146378003       0.2129            1 
   3   rs76900191       0.2129            1 
   3  rs115373109       0.2129            1 
   3   rs57251480       0.5843            1 
   3  rs112630693       0.8923            1 
   3    rs1211857        0.827            1 
   3    rs1191308       0.5843            1 
   3    rs1191307       0.5843            1 
   3   rs74927086       0.8397            1 
   3    rs9878635       0.2129            1 
   3    rs1191306       0.6237            1 
   3  rs572943776       0.2194            1 
   3   rs75524658       0.8397            1 
   3    rs7633823       0.2129            1 
   3   rs56781134       0.6237            1 
   3  rs112243644       0.9546            1 
   3    rs9831505       0.2129            1 
   3    rs1191300       0.8854            1 
   3  rs147539076       0.2129            1 
   3    rs1191301       0.9693            1 
   3    rs9681088       0.2129            1 
   3  rs139834085       0.2129            1 
   3    rs1191302       0.5843            1 
   3    rs1211513       0.9693            1 
   3   rs71618039       0.6237            1 
   3  rs141249450       0.6237            1 
   3  rs139694321       0.6237            1 
   3    rs1191303       0.5843            1 
   3    rs7428465       0.2129            1 
   3    rs7428468       0.2129            1 
   3   rs13434008       0.2129            1 
   3    rs1795393       0.5843            1 
   3  rs145300750       0.1796            1 
   3  rs149093807       0.2129            1 
   3    rs4048751       0.9693            1 
   3   rs12496406       0.2129            1 
   3    rs7652353       0.2129            1 
   3    rs2679286       0.5843            1 
   3    rs2701052        0.827            1 
   3    rs7644591       0.2129            1 
   3    rs1795392       0.9693            1 
   3    rs7610835       0.2129            1 
   3   rs35983445       0.2129            1 
   3    rs1699960        0.724            1 
   3    rs1795391       0.5551            1 
   3  rs144050849       0.2129            1 
   3    rs1699958       0.5843            1 
   3  rs573125516       0.1603            1 
   3  rs112506982       0.8283            1 
   3  rs186401120       0.7478            1 
   3  rs141057925       0.9693            1 
   3   rs12637208       0.2129            1 
   3   rs57745805       0.8397            1 
   3    rs1795387       0.8854            1 
   3  rs112069743       0.7261            1 
   3  rs144084966       0.2129            1 
   3  rs141015187       0.3505            1 
   3  rs113665456       0.9382            1 
   3  rs539638939       0.3077            1 
   3  rs549661474       0.3077            1 
   3  rs570142275       0.3077            1 
   3  rs183287873        0.284            1 
   3  rs373423704        0.284            1 
   3  rs527304307       0.9493            1 
   3  rs201342492       0.9493            1 
   3  rs199635871       0.6217            1 
   3  rs144408060       0.5758            1 
   3    rs2679284       0.5843            1 
   3   rs76021051       0.2129            1 
   3   rs11276376       0.9693            1 
   3   rs76029257       0.8923            1 
   3   rs74618410       0.9546            1 
   3   rs79135852       0.9546            1 
   3   rs76755557       0.9546            1 
   3    rs6765868       0.1603            1 
   3  rs141857719       0.7901            1 
   3  rs142667541       0.2129            1 
   3   rs77672636       0.7261            1 
   3  rs113661388       0.8923            1 
   3    rs9870466       0.2129            1 
   3  rs147949412       0.2058            1 
   3   rs59634035       0.8397            1 
   3    rs9855730       0.2129            1 
   3  rs147509592       0.2129            1 
   3    rs6797170       0.2129            1 
   3   rs56190943      0.08919            1 
   3    rs9857034       0.2129            1 
   3    rs1191294       0.5843            1 
   3    rs9881524       0.2129            1 
   3    rs1191292        0.827            1 
   3  rs141021874       0.9546            1 
   3  rs111733968       0.9546            1 
   3    rs1191291       0.5843            1 
   3    rs1191290       0.9693            1 
   3   rs13317817       0.2129            1 
   3    rs1191289       0.5843            1 
   3   rs12637989       0.5803            1 
   3    rs1191288       0.9693            1 
   3   rs76893553       0.8923            1 
   3    rs6796736       0.2129            1 
   3    rs1191299       0.5843            1 
   3    rs1191298       0.5843            1 
   3    rs9883937       0.2129            1 
   3    rs1191297       0.9693            1 
   3    rs9850714       0.2129            1 
   3  rs111660894       0.8923            1 
   3  rs115293351       0.1603            1 
   3    rs1191296       0.9693            1 
   3   rs74730846       0.9546            1 
   3  rs201606770       0.2129            1 
   3  rs142273117       0.9546            1 
   3    rs6768385       0.2129            1 
   3  rs139929231       0.8854            1 
   3    rs4676715       0.5551            1 
   3  rs550192931       0.7901            1 
   3  rs536175362       0.7901            1 
   3    rs6781737       0.5551            1 
   3   rs28778369       0.2129            1 
   3    rs9816430       0.6237            1 
   3    rs9836406       0.2129            1 
   3    rs7621325        0.827            1 
   3    rs1795404       0.9693            1 
   3    rs9822539       0.2129            1 
   3    rs9842668       0.2129            1 
   3    rs9826599       0.2129            1 
   3   rs75809312       0.8397            1 
   3    rs2331611       0.9546            1 
   3  rs144336801       0.8923            1 
   3  rs200467410       0.7901            1 
   3    rs7636777       0.2129            1 
   3  rs150260187       0.8923            1 
   3    rs9863505       0.2129            1 
   3     rs170939       0.9016            1 
   3     rs338960       0.4156            1 
   3  rs115307794       0.8923            1 
   3  rs139585578       0.7901            1 
   3     rs787851       0.9693            1 
   3     rs173087       0.9693            1 
   3     rs338975        0.827            1 
   3  rs147317488       0.8923            1 
   3     rs338974       0.9662            1 
   3  rs116057233       0.4391            1 
   3     rs338973       0.9693            1 
   3    rs5852264       0.2129            1 
   3     rs338971       0.8256            1 
   3    rs4085716       0.2129            1 
   3    rs9862691       0.2129            1 
   3     rs338970        0.827            1 
   3     rs338969       0.9693            1 
   3     rs234996       0.8256            1 
   3    rs9846563       0.2129            1 
   3  rs111309810       0.8923            1 
   3   rs28860789       0.2129            1 
   3     rs338978       0.5843            1 
   3  rs143499339       0.8923            1 
   3     rs338979       0.7954            1 
   3    rs1912747       0.9546            1 
   3    rs1912748       0.9546            1 
   3     rs191438       0.5843            1 
   3   rs61059986       0.8397            1 
   3    rs2877445       0.6158            1 
   3  rs199805468       0.4753            1 
   3  rs114936550       0.2129            1 
   3     rs338980        0.827            1 
   3   rs74445337       0.4438            1 
   3   rs10611108       0.2129            1 
   3  rs116705142       0.7901            1 
   3    rs2701057       0.9382            1 
   3  rs113937576       0.8923            1 
   3  rs144317807       0.3505            1 
   3    rs2656043       0.9693            1 
   3   rs74391143       0.8923            1 
   3    rs1504535       0.9546            1 
   3   rs77269486       0.8923            1 
   3    rs7630139       0.2129            1 
   3  rs114050365       0.1603            1 
   3  rs111402182       0.7901            1 
   3     rs338957       0.5843            1 
   3    rs9837611       0.2129            1 
   3     rs338958       0.9693            1 
   3     rs338959       0.9693            1 
   3  rs116551693       0.9113            1 
   3  rs149885921       0.8923            1 
   3  rs115883331        0.794            1 
   3     rs339002        0.827            1 
   3     rs339000       0.9693            1 
   3   rs76702930       0.8923            1 
   3  rs111492181       0.7901            1 
   3     rs338999       0.5843            1 
   3  rs145261326       0.5843            1 
   3   rs75405916       0.8923            1 
   3     rs338998       0.9016            1 
   3  rs142120017       0.3797            1 
   3  rs150180466       0.7261            1 
   3  rs114748242       0.0435            1 
   3    rs7645186       0.2129            1 
   3    rs1795384       0.5843            1 
   3  rs113066749       0.9546            1 
   3    rs9850244       0.2129            1 
   3   rs60150188       0.9896            1 
   3  rs116701739       0.2129            1 
   3     rs339004        0.827            1 
   3     rs339003       0.6237            1 
   3    rs9814324       0.2129            1 
   3  rs112357849       0.8923            1 
   3  rs141362937       0.4438            1 
   3  rs113991732       0.8923            1 
   3   rs28773515       0.2129            1 
   3    rs6764570       0.2129            1 
   3     rs339011        0.861            1 
   3   rs11921531       0.3179            1 
   3  rs201336720       0.8923            1 
   3  rs538385793     0.008399            1 
   3  rs112970082       0.8923            1 
   3     rs339009       0.5843            1 
   3   rs74280562       0.9546            1 
   3     rs339008       0.5843            1 
   3   rs77331674       0.8923            1 
   3     rs339007        0.827            1 
   3     rs339006        0.861            1 
   3    rs9832024       0.2129            1 
   3   rs74381899       0.9546            1 
   3    rs1511432       0.9693            1 
   3    rs2141658       0.9693            1 
   3   rs73855356       0.7478            1 
   3  rs143363675       0.9382            1 
   3  rs199632944       0.8923            1 
   3    rs9820697       0.2129            1 
   3   rs16832211       0.9546            1 
   3     rs338981       0.9693            1 
   3    rs3821366       0.2129            1 
   3     rs180293       0.3505            1 
   3    rs9840658       0.2129            1 
   3  rs150499478       0.7261            1 
   3     rs338982       0.6237            1 
   3  rs143933403       0.7901            1 
   3     rs234997       0.9693            1 
   3     rs338983       0.8854            1 
   3   rs11286814       0.2129            1 
   3     rs338984       0.5843            1 
   3   rs73855360       0.8397            1 
   3     rs338985       0.8854            1 
   3     rs338986       0.9382            1 
   3     rs338987       0.5843            1 
   3     rs338988       0.5843            1 
   3     rs338989       0.5843            1 
   3    rs9818116       0.2129            1 
   3     rs338990        0.827            1 
   3   rs73855361       0.8397            1 
   3   rs34265316       0.9826            1 
   3    rs7622640       0.2129            1 
   3    rs7634186       0.2129            1 
   3     rs338991       0.6237            1 
   3    rs7634380       0.2129            1 
   3    rs7622859       0.2129            1 
   3   rs11441545       0.6237            1 
   3   rs12491389       0.4673            1 
   3     rs338992       0.8854            1 
   3   rs78067683       0.8923            1 
   3     rs338993        0.827            1 
   3     rs338994       0.9693            1 
   3     rs338995       0.8256            1 
   3  rs141621785       0.2129            1 
   3     rs338996       0.9693            1 
   3   rs78715334       0.7261            1 
   3     rs338997       0.6237            1 
   3  rs112679125       0.7901            1 
   3   rs78286542       0.9693            1 
   3    rs1920534       0.2129            1 
   3  rs138892454       0.8397            1 
   3    rs1546348       0.2129            1 
   3    rs1699956       0.6237            1 
   3    rs1546347       0.5843            1 
   3    rs2656048       0.9382            1 
   3  rs112506153       0.8923            1 
   3   rs13324223       0.2129            1 
   3   rs13324292       0.2129            1 
   3    rs1699966       0.9693            1 
   3  rs534728205       0.9815            1 
   3    rs9849608       0.2129            1 
   3    rs1604882       0.2129            1 
   3    rs1604881       0.2129            1 
   3    rs1604880       0.2129            1 
   3    rs7652247      0.08089            1 
   3    rs1795403        0.827            1 
   3  rs116390443       0.4391            1 
   3     rs234995       0.9693            1 
   3     rs168117        0.827            1 
   3    rs9289166       0.2129            1 
   3    rs9870873       0.2129            1 
   3     rs338968        0.861            1 
   3    rs9833416       0.2129            1 
   3     rs338967       0.8256            1 
   3     rs338966       0.6237            1 
   3  rs150457240       0.8923            1 
   3     rs338965       0.5843            1 
   3     rs338963         0.38            1 
   3     rs338962       0.5843            1 
   3  rs113849024       0.7901            1 
   3  rs113254197       0.8923            1 
   3     rs338961       0.5843            1 
   3  rs140602499       0.7478            1 
   3   rs56268790       0.7478            1 
   3    rs2102559       0.2129            1 
   3   rs77334204       0.8923            1 
   3   rs79247157       0.9546            1 
   3   rs74893743       0.1617            1 
   3   rs56860492       0.8397            1 
   3   rs34741102       0.5737            1 
   3   rs11928988       0.9546            1 
   3   rs73855368       0.3489            1 
   3   rs75094577       0.5803            1 
   3    rs9289167       0.2129            1 
   3    rs9289168       0.9693            1 
   3  rs139009402       0.8397            1 
   3   rs76120042       0.9546            1 
   3    rs2331708       0.9693            1 
   3  rs553399010       0.8923            1 
   3  rs201902476       0.4673            1 
   3  rs184398755       0.8923            1 
   3    rs9879734       0.2129            1 
   3   rs75985576        0.721            1 
   3   rs10592946       0.9016            1 
   3    rs9332451       0.5843            1 
   3   rs16832236       0.8923            1 
   3  rs114240662       0.1603            1 
   3    rs2175453        0.827            1 
   3   rs28759116       0.2129            1 
   3    rs9834891       0.2129            1 
   3    rs6784156       0.9693            1 
   3   rs79491961       0.9546            1 
   3    rs6787064       0.9016            1 
   3    rs6787282       0.8514            1 
   3  rs533248342       0.6121            1 
   3    rs1108170        0.827            1 
   3   rs77013030       0.8923            1 
   3    rs9850379       0.2129            1 
   3    rs1920535       0.4673            1 
   3  rs111377050       0.9546            1 
   3  rs529105739       0.8116            1 
   3    rs2331709       0.5737            1 
   3    rs2331710       0.5843            1 
   3    rs5852267       0.5843            1 
   3  rs145943191       0.7901            1 
   3    rs1355454       0.9546            1 
   3    rs1355453       0.9546            1 
   3   rs76958336       0.9546            1 
   3    rs1397824       0.8854            1 
   3   rs10934544       0.2129            1 
   3  rs553855742       0.8303            1 
   3    rs1355452       0.1991            1 
   3    rs6793427        0.827            1 
   3   rs58491112        0.946            1 
   3   rs16832258       0.8923            1 
   3    rs6800080       0.8256            1 
   3   rs76314130       0.5862            1 
   3    rs1397823       0.9816            1 
   3   rs74863753       0.7901            1 
   3    rs1588538       0.9693            1 
   3   rs74757648       0.9546            1 
   3    rs7636533       0.5843            1 
   3  rs201605873       0.7012            1 
   3  rs113763656       0.7901            1 
   3  rs142938207       0.1035            1 
   3   rs79339788       0.7261            1 
   3  rs142638758       0.7261            1 
   3  rs143924791       0.5197            1 
   3    rs1588536       0.9546            1 
   3    rs7432332       0.4754            1 
   3  rs370485535       0.7063            1 
   3    rs2331711       0.9693            1 
   3    rs2103357       0.2129            1 
   3    rs9848874       0.9113            1 
   3    rs2203078       0.8854            1 
   3    rs2203079       0.9693            1 
   3  rs111467200       0.8923            1 
   3    rs9853185       0.4673            1 
   3   rs13067941       0.9693            1 
   3  rs140747080       0.2129            1 
   3  rs201838863       0.7904            1 
   3  rs200431505       0.7904            1 
   3    rs9879037       0.2622            1 
   3   rs12108107       0.8256            1 
   3   rs12638972        0.861            1 
   3    rs9842440       0.2129            1 
   3   rs11713725       0.4042            1 
   3   rs28885767       0.1991            1 
   3   rs10804553       0.5803            1 
   3   rs12487210       0.4054            1 
   3   rs56232364       0.5551            1 
   3    rs7632593       0.5551            1 
   3    rs9845254       0.2129            1 
   3    rs2203076       0.9693            1 
   3    rs9845742       0.2129            1 
   3    rs9845877       0.9693            1 
   3  rs550583159       0.7901            1 
   3    rs6808325       0.2129            1 
   3   rs78921254       0.6701            1 
   3    rs4488772       0.8854            1 
   3  rs139555864       0.3797            1 
   3    rs6775302       0.2129            1 
   3  rs111475652       0.7431            1 
   3    rs9713419       0.6999            1 
   3  rs139138673       0.7431            1 
   3  rs144869148       0.7901            1 
   3    rs4561764       0.9693            1 
   3  rs148799948        0.493            1 
   3    rs4586750       0.9693            1 
   3   rs11718981       0.7967            1 
   3  rs147072624       0.8923            1 
   3   rs76292449       0.2129            1 
   3   rs13433974       0.2129            1 
   3   rs35239790       0.6974            1 
   3  rs139451306       0.5812            1 
   3  rs111878539       0.7431            1 
   3    rs2331713       0.9616            1 
   3   rs60434285       0.5812            1 
   3   rs57212948       0.5812            1 
   3  rs142447887       0.5803            1 
   3   rs13070710       0.5843            1 
   3  rs137987998       0.2129            1 
   3   rs78481670       0.6243            1 
   3  rs111950707       0.9546            1 
   3    rs7625766       0.9693            1 
   3    rs7647669       0.8854            1 
   3  rs111462914       0.9454            1 
   3  rs113815423       0.9546            1 
   3    rs7637526       0.7553            1 
   3  rs112347437       0.9546            1 
   3  rs111619532       0.5029            1 
   3    rs4627703       0.9454            1 
   3  rs150126460       0.7901            1 
   3   rs13087300       0.7553            1 
   3  rs144448990       0.7478            1 
   3  rs537536115       0.2129            1 
   3  rs565992910       0.2129            1 
   3  rs534636284       0.2129            1 
   3    rs9859933       0.2129            1 
   3    rs9877821       0.6542            1 
   3  rs146950966       0.7478            1 
   3  rs144155718       0.5029            1 
   3   rs11717342       0.5364            1 
   3  rs112314420       0.7261            1 
   3  rs111484309       0.9546            1 
   3  rs193093876       0.1603            1 
   3   rs77337028       0.9693            1 
   3  rs189921707       0.6668            1 
   3   rs80200936       0.7592            1 
   3  rs139630323       0.8397            1 
   3  rs142017756       0.8923            1 
   3  rs149613577       0.8397            1 
   3  rs140081770       0.8923            1 
   3  rs146308614       0.7901            1 
   3  rs147604810       0.7901            1 
   3    rs6438618       0.9382            1 
   3    rs9862165       0.2129            1 
   3    rs9862193       0.2129            1 
   3    rs6809661        0.827            1 
   3  rs113463218       0.7901            1 
   3   rs11926117       0.9546            1 
   3  rs111845906       0.8923            1 
   3   rs35335914        0.827            1 
   3   rs78107700       0.7478            1 
   3    rs6789414       0.2129            1 
   3    rs3845855       0.9693            1 
   3    rs3845856       0.5737            1 
   3   rs73183155       0.2934            1 
   3   rs75828456       0.9693            1 
   3  rs115250768        0.794            1 
   3   rs11720417       0.6974            1 
   3   rs11716257       0.9693            1 
   3   rs78786040       0.8923            1 
   3  rs371364647       0.6102            1 
   3   rs74823071       0.9757            1 
   3    rs7617178       0.5737            1 
   3    rs7649908       0.5048            1 
   3    rs7617366       0.9693            1 
   3   rs76264251       0.9757            1 
   3   rs73855375       0.9093            1 
   3   rs73183162       0.1991            1 
   3    rs9631456       0.2129            1 
   3  rs534579583        0.145            1 
   3    rs3914165       0.2129            1 
   3   rs12489855       0.2129            1 
   3   rs34860613       0.9693            1 
   3  rs113871850       0.8923            1 
   3   rs11707293       0.7179            1 
   3   rs11923679       0.9546            1 
   3  rs140688338       0.2129            1 
   3  rs200992044       0.4657            1 
   3   rs77559916       0.9546            1 
   3   rs78093886       0.9546            1 
   3   rs73855376       0.9093            1 
   3   rs34663246       0.2483            1 
   3  rs149272171       0.2129            1 
   3   rs11706766        0.827            1 
   3  rs149101624       0.8923            1 
   3   rs77570857       0.9546            1 
   3   rs12633406       0.5803            1 
   3  rs113129509       0.8923            1 
   3  rs114667917       0.4391            1 
   3  rs112419478       0.3453            1 
   3  rs141411321       0.4133            1 
   3   rs12494335        0.698            1 
   3   rs79987651       0.7261            1 
   3   rs75365014       0.5812            1 
   3  rs143528801       0.8923            1 
   3  rs143556642       0.2908            1 
   3  rs112921259       0.7901            1 
   3    rs6775865       0.8772            1 
   3  rs112655471       0.8923            1 
   3    rs9824168       0.6167            1 
   3    rs9828736       0.6167            1 
   3    rs4346498       0.8772            1 
   3   rs73855380       0.5812            1 
   3   rs17740072       0.2978            1 
   3   rs74466045       0.7261            1 
   3  rs113180957       0.7901            1 
   3   rs79047065       0.7261            1 
   3  rs112014038       0.8923            1 
   3   rs77026010       0.7261            1 
   3   rs12107515       0.7298            1 
   3    rs3914164       0.6454            1 
   3    rs3898452       0.7261            1 
   3    rs3898024       0.6167            1 
   3   rs76483735       0.7261            1 
   3    rs6793029       0.8772            1 
   3  rs139427163       0.4391            1 
   3  rs112730231       0.7261            1 
   3  rs116110191       0.2908            1 
   3  rs148694643       0.7261            1 
   3  rs147412655       0.7261            1 
   3   rs73183172       0.6167            1 
   3   rs58466835       0.9093            1 
   3  rs139847324        0.946            1 
   3  rs113138204        0.698            1 
   3   rs76257882       0.8905            1 
   3  rs140182665       0.5803            1 
   3  rs141347291       0.9093            1 
   3   rs79533641       0.9093            1 
   3  rs111442251       0.8923            1 
   3  rs141449761       0.8923            1 
   3    rs6438621        0.827            1 
   3  rs113142692       0.7261            1 
   3    rs7650439       0.8772            1 
   3    rs6785733       0.5803            1 
   3    rs6786171       0.5803            1 
   3    rs4327326       0.7261            1 
   3  rs113704428       0.8923            1 
   3  rs111943540       0.7261            1 
   3    rs4358243       0.8772            1 
   3    rs4676719       0.8772            1 
   3  rs112971962       0.7901            1 
   3    rs6438624       0.5111            1 
   3    rs7645849       0.8772            1 
   3   rs35499185         0.77            1 
   3  rs112419791       0.7261            1 
   3    rs4398369       0.7901            1 
   3   rs35932511       0.9833            1 
   3  rs542973348       0.4438            1 
   3    rs9860047       0.5837            1 
   3   rs80276685       0.5803            1 
   3   rs79569129       0.7261            1 
   3    rs4080279        0.827            1 
   3  rs148258414       0.2908            1 
   3    rs4369975        0.946            1 
   3    rs4107753       0.7298            1 
   3    rs4107754       0.8772            1 
   3   rs58922309       0.9093            1 
   3   rs12635241        0.946            1 
   3   rs12629927        0.946            1 
   3    rs6796068       0.7486            1 
   3  rs114899187       0.5837            1 
   3  rs150708314       0.4391            1 
   3  rs140907437       0.1649            1 
   3    rs6766105       0.7638            1 
   3   rs12495471       0.8772            1 
   3    rs4525804       0.8772            1 
   3   rs71133532       0.9016            1 
   3  rs140972730       0.5803            1 
   3  rs116107174       0.7261            1 
   3    rs9878946       0.6167            1 
   3    rs1986730       0.6593            1 
   3   rs77245252       0.7261            1 
   3   rs11914436       0.7177            1 
   3   rs78748966       0.5803            1 
   3    rs7644928        0.827            1 
   3    rs1987097       0.6593            1 
   3    rs4440066       0.6167            1 
   3    rs1987098       0.6861            1 
   3  rs112946427       0.8923            1 
   3    rs9828910       0.6167            1 
   3  rs114190278       0.2908            1 
   3    rs2331921       0.7486            1 
   3   rs61996327       0.4391            1 
   3   rs11708438       0.7486            1 
   3    rs6438625        0.827            1 
   3    rs2127024       0.4687            1 
   3   rs73191762       0.6167            1 
   3   rs74762164       0.5803            1 
   3  rs111261526       0.7901            1 
   3  rs200527183       0.7901            1 
   3  rs532878217       0.7901            1 
   3  rs552611258       0.7901            1 
   3  rs111764625       0.8772            1 
   3    rs7627978       0.8772            1 
   3    rs7650658       0.9393            1 
   3    rs9849118       0.8772            1 
   3   rs13081748       0.6593            1 
   3    rs9829579         0.49            1 
   3    rs7609781       0.5078            1 
   3   rs13086811       0.6593            1 
   3   rs80025985       0.4669            1 
   3    rs7634611       0.8772            1 
   3    rs6438626       0.9016            1 
   3   rs74477332       0.8923            1 
   3   rs73191769       0.6167            1 
   3   rs61004683       0.5812            1 
   3  rs147451433       0.8923            1 
   3  rs139835278       0.7261            1 
   3    rs3732404       0.8772            1 
   3   rs71133533       0.6861            1 
   3    rs3732405       0.5111            1 
   3   rs11276449       0.6167            1 
   3  rs146311312       0.7261            1 
   3   rs79368514       0.7755            1 
   3  rs147268054       0.5803            1 
   3    rs2169300        0.827            1 
   3  rs112487887       0.7901            1 
   3   rs79315861       0.7901            1 
   3  rs139389576       0.5111            1 
   3   rs11709797        0.946            1 
   3    rs6782025       0.1847            1 
   3    rs6782033       0.1847            1 
   3   rs76798196       0.8923            1 
   3  rs139271391       0.7261            1 
   3  rs146501201       0.8923            1 
   3   rs10212489       0.6167            1 
   3    rs6787048       0.3419            1 
   3    rs6798699       0.8421            1 
   3    rs7632907       0.9393            1 
   3    rs1381055       0.2406            1 
   3   rs13095841       0.7486            1 
   3  rs139266226       0.7261            1 
   3   rs72587260        0.946            1 
   3   rs12186062       0.5111            1 
   3   rs10713138       0.6167            1 
   3    rs9289170       0.6167            1 
   3   rs73855389       0.5812            1 
   3    rs2126140       0.3484            1 
   3  rs113897299       0.7901            1 
   3    rs2126139       0.8772            1 
   3   rs73191775       0.5926            1 
   3    rs2126138       0.7911            1 
   3    rs2169302       0.5803            1 
   3  rs111763341       0.7901            1 
   3  rs111909014       0.8923            1 
   3    rs2127025       0.8772            1 
   3   rs56402221       0.6167            1 
   3    rs9862879       0.2209            1 
   3   rs76464818       0.9022            1 
   3     rs716688       0.6167            1 
   3   rs76739738       0.3326            1 
   3   rs77393026       0.8923            1 
   3    rs9868609       0.6167            1 
   3    rs3218634       0.6167            1 
   3   rs74614941       0.7901            1 
   3  rs139139566        0.926            1 
   3    rs6800901       0.2978            1 
   3   rs73855392       0.9093            1 
   3    rs1381057       0.7611            1 
   3    rs2030531       0.3352            1 
   3    rs1522357       0.7655            1 
   3  rs113679172       0.8923            1 
   3  rs114870287      0.08289            1 
   3    rs5852268       0.7024            1 
   3    rs9883968       0.6167            1 
   3    rs6769377        0.827            1 
   3   rs79146548       0.9022            1 
   3    rs4676677       0.7611            1 
   3    rs6806191       0.8772            1 
   3  rs116558467       0.9022            1 
   3  rs116119136       0.9022            1 
   3  rs201482412       0.5812            1 
   3   rs13076688       0.3352            1 
   3   rs60569441        0.578            1 
   3    rs7621376       0.3352            1 
   3   rs74931922       0.8923            1 
   3   rs71133534       0.3352            1 
   3    rs6765310       0.3352            1 
   3  rs148241661       0.9022            1 
   3  rs116780189       0.7261            1 
   3    rs7618570        0.811            1 
   3   rs34578610        0.827            1 
   3  rs140775250       0.7261            1 
   3  rs112723887       0.8923            1 
   3  rs565245459       0.9093            1 
   3    rs6438630       0.7611            1 
   3   rs11709726        0.827            1 
   3  rs565207453       0.5232            1 
   3  rs140141093       0.5812            1 
   3  rs200826943       0.5812            1 
   3    rs6438631       0.3352            1 
   3     rs630138       0.6167            1 
   3   rs10934550       0.7611            1 
   3  rs190843913       0.5812            1 
   3   rs12233510       0.9016            1 
   3  rs150111900       0.7261            1 
   3   rs56099335       0.6245            1 
   3   rs56155272       0.1922            1 
   3    rs7645544       0.3102            1 
   3     rs552404       0.6167            1 
   3   rs11707252       0.3352            1 
   3     rs546930       0.6167            1 
   3   rs11715085       0.7611            1 
   3   rs11707354        0.698            1 
   3  rs139438816       0.9022            1 
   3  rs112647530       0.8923            1 
   3  rs186364610       0.9022            1 
   3  rs186738791       0.7261            1 
   3   rs78170294        0.668            1 
   3  rs201603578        0.878            1 
   3  rs532051424       0.9093            1 
   3    rs6787904       0.7611            1 
   3     rs526550       0.8772            1 
   3    rs1087308       0.7519            1 
   3  rs541296863       0.9022            1 
   3  rs533329009       0.8923            1 
   3    rs6438632        0.811            1 
   3  rs547695563       0.9022            1 
   3    rs7614639        0.698            1 
   3  rs574702472       0.9454            1 
   3   rs76472521       0.9022            1 
   3    rs3843345       0.3352            1 
   3     rs650469       0.6167            1 
   3   rs73855394       0.5812            1 
   3    rs3856578       0.3352            1 
   3    rs6798595       0.3749            1 
   3  rs113143351       0.7901            1 
   3   rs78769857       0.8923            1 
   3    rs7645869       0.9411            1 
   3     rs669277       0.6167            1 
   3    rs7613752        0.827            1 
   3  rs113840121       0.7901            1 
   3  rs201801751       0.7943            1 
   3  rs113537300       0.7901            1 
   3  rs199605604       0.7901            1 
   3    rs6438633       0.9016            1 
   3    rs4676722        0.811            1 
   3    rs6797376       0.3352            1 
   3   rs11705939       0.7611            1 
   3   rs11713643        0.698            1 
   3   rs11713696       0.7298            1 
   3   rs78617158       0.9093            1 
   3    rs7645027       0.7611            1 
   3    rs7644962       0.7611            1 
   3     rs524026       0.8772            1 
   3   rs34780330       0.3352            1 
   3   rs74892526       0.9022            1 
   3     rs532411       0.6167            1 
   3    rs1381058        0.374            1 
   3   rs73193612       0.7298            1 
   3   rs74839123       0.9093            1 
   3     rs541818       0.3954            1 
   3   rs12634017       0.7611            1 
   3  rs139152166       0.9022            1 
   3    rs3772120       0.5803            1 
   3  rs116538284       0.7261            1 
   3    rs3218648       0.9022            1 
   3   rs60108064       0.9093            1 
   3    rs3218628       0.9022            1 
   3   rs41545720       0.5803            1 
   3  rs538023330       0.8708            1 
   3   rs59466652       0.9093            1 
   3   rs73855396       0.9093            1 
   3   rs12496163        0.698            1 
   3  rs111659170       0.7901            1 
   3   rs79012504       0.7261            1 
   3    rs7615529       0.3352            1 
   3   rs61040872       0.9093            1 
   3  rs146081074       0.9022            1 
   3    rs6784324       0.7611            1 
   3  rs113644705       0.7901            1 
   3   rs73855397       0.9093            1 
   3    rs1381059        0.698            1 
   3    rs3772122       0.3352            1 
   3   rs73855398       0.1649            1 
   3    rs6778684        0.827            1 
   3  rs540125579        0.306            1 
   3   rs13080007       0.7611            1 
   3   rs12632308        0.374            1 
   3  rs141922267       0.9093            1 
   3   rs12635218       0.3352            1 
   3   rs75990068       0.7261            1 
   3   rs16832333       0.8923            1 
   3   rs34216699        0.602            1 
   3   rs34808945       0.8772            1 
   3    rs3218637       0.9022            1 
   3     rs575913       0.8772            1 
   3    rs3772124       0.7611            1 
   3    rs3821367       0.5106            1 
   3  rs142138752       0.5803            1 
   3  rs112075554       0.8923            1 
   3    rs3845859       0.9022            1 
   3   rs58881799       0.9093            1 
   3   rs61734794       0.8923            1 
   3    rs3218652       0.9093            1 
   3    rs3218640       0.9022            1 
   3    rs3218651        0.668            1 
   3   rs34778629       0.8923            1 
   3    rs3218649       0.3352            1 
   3    rs3218641       0.8923            1 
   3    rs3218646       0.7901            1 
   3     rs507353       0.6167            1 
   3   rs11711667        0.827            1 
   3    rs4555467       0.3352            1 
   3   rs13097659       0.3352            1 
   3  rs146118942       0.6345            1 
   3    rs7622897       0.3352            1 
   3   rs11351457       0.3352            1 
   3   rs75303134       0.7901            1 
   3   rs73855399       0.9093            1 
   3  rs114581215       0.9022            1 
   3  rs534622384        0.204            1 
   3   rs16832352       0.8923            1 
   3   rs76053145       0.9022            1 
   3   rs11719937        0.668            1 
   3  rs140512968       0.6167            1 
   3  rs368600181       0.8684            1 
   3   rs35362700       0.3352            1 
   3   rs78282350       0.7901            1 
   3  rs199771980       0.9022            1 
   3   rs66922316       0.7611            1 
   3  rs141174148       0.8923            1 
   3  rs148760895       0.4391            1 
   3   rs28406368       0.3352            1 
   3  rs112510938       0.6167            1 
   3   rs11718918        0.698            1 
   3   rs10934551        0.827            1 
   3    rs6793252       0.7611            1 
   3    rs3911713       0.3352            1 
   3  rs147926944       0.7901            1 
   3   rs71133542       0.9081            1 
   3  rs111885038       0.8772            1 
   3   rs35211251        0.827            1 
   3   rs73855400       0.9093            1 
   3    rs3856579       0.9022            1 
   3  rs151156255       0.9022            1 
   3  rs142586869       0.4391            1 
   3     rs693403       0.8772            1 
   3   rs78015182       0.7611            1 
   3    rs3732406       0.7611            1 
   3     rs487848       0.6167            1 
   3   rs61736317       0.8923            1 
   3   rs63110162       0.6286            1 
   3    rs3845860       0.7611            1 
   3    rs7618539       0.7298            1 
   3  rs116779658       0.9022            1 
   3     rs513380       0.8772            1 
   3   rs13085365        0.698            1 
   3   rs79002684       0.9022            1 
   3     rs604231       0.6167            1 
   3   rs80295613       0.9022            1 
   3    rs2877516       0.5803            1 
   3     rs488636       0.8772            1 
   3     rs488888       0.8772            1 
   3     rs488891       0.8772            1 
   3   rs73179904       0.3326            1 
   3    rs3886541       0.7298            1 
   3   rs73855402       0.9093            1 
   3  rs141604626       0.8923            1 
   3   rs73857903       0.9093            1 
   3   rs13077305       0.7611            1 
   3   rs76749251       0.8923            1 
   3   rs12488196       0.7611            1 
   3  rs543270132       0.3992            1 
   3  rs114847325       0.8923            1 
   3  rs111328376       0.7901            1 
   3  rs139001951       0.3326            1 
   3   rs35766343       0.3326            1 
   3     rs702019       0.8772            1 
   3   rs76119778       0.9022            1 
   3  rs116468246       0.9022            1 
   3   rs13059229       0.3352            1 
   3  rs199664430       0.3352            1 
   3  rs116186120       0.9022            1 
   3   rs11714746       0.7611            1 
   3  rs116681735       0.3444            1 
   3     rs494140       0.6167            1 
   3   rs13077237        0.698            1 
   3   rs71133545       0.9729            1 
   3   rs60204652       0.9093            1 
   3     rs502643       0.8772            1 
   3  rs144360614       0.8623            1 
   3   rs75991132       0.8623            1 
   3  rs542001955       0.2935            1 
   3  rs111694082       0.3282            1 
   3  rs116368762       0.9022            1 
   3   rs79782769       0.9022            1 
   3   rs11717597        0.668            1 
   3    rs2331962       0.7611            1 
   3   rs71133546       0.3352            1 
   3   rs56021853        0.698            1 
   3  rs114122920       0.9022            1 
   3    rs7645050       0.7611            1 
   3    rs7622867       0.7611            1 
   3    rs7622881       0.7611            1 
   3  rs150454784       0.9022            1 
   3   rs78513687       0.9022            1 
   3     rs697019       0.6167            1 
   3   rs10451895       0.7611            1 
   3   rs35081424       0.7611            1 
   3   rs41390550        0.223            1 
   3    rs2169301       0.7611            1 
   3     rs794323       0.6167            1 
   3  rs148428899       0.3326            1 
   3    rs3845863        0.827            1 
   3  rs144487834       0.9022            1 
   3  rs199603964       0.3326            1 
   3   rs13100579       0.7611            1 
   3     rs501099       0.6167            1 
   3   rs11706583       0.7797            1 
   3  rs138399197       0.9093            1 
   3  rs560105763       0.8368            1 
   3   rs73857906       0.9093            1 
   3   rs73857907       0.9093            1 
   3   rs74405190       0.9093            1 
   3    rs7628081       0.7611            1 
   3    rs7617748       0.3352            1 
   3     rs482256       0.6167            1 
   3    rs7633930       0.7611            1 
   3    rs7612018       0.7611            1 
   3   rs73857909       0.9093            1 
   3   rs59706476       0.1783            1 
   3   rs13095550       0.7611            1 
   3   rs73857910       0.9093            1 
   3  rs141296032       0.9022            1 
   3   rs16832372       0.3326            1 
   3   rs13065220       0.7611            1 
   3    rs3806614       0.3352            1 
   3   rs16832375       0.8923            1 
   3   rs11714774       0.7611            1 
   3  rs560018303         0.68            1 
   3     rs587553       0.8772            1 
   3  rs201512310       0.8684            1 
   3   rs77043805       0.9093            1 
   3  rs565094850       0.2472            1 
   3  rs544525839       0.2472            1 
   3  rs560837317       0.2472            1 
   3   rs11709378       0.7611            1 
   3   rs35068713        0.175            1 
   3   rs11276450       0.8772            1 
   3    rs7639119       0.9113            1 
   3  rs140007980       0.8923            1 
   3    rs4676680       0.7611            1 
   3    rs4676728        0.754            1 
   3   rs11405139       0.3765            1 
   3  rs185525125       0.0435            1 
   3    rs1877968       0.7611            1 
   3    rs1877969       0.2964            1 
   3    rs6797682       0.7611            1 
   3   rs13082118       0.7611            1 
   3     rs555890       0.6167            1 
   3  rs112939460       0.5908            1 
   3   rs34349559       0.6596            1 
   3  rs112481667       0.9454            1 
   3  rs536904868       0.6179            1 
   3   rs78964201       0.4446            1 
   3     rs500103       0.8772            1 
   3     rs500100       0.8772            1 
   3    rs9858395       0.5222            1 
   3  rs200566299        0.813            1 
   3  rs558698602       0.3508            1 
   3  rs548400498       0.3508            1 
   3  rs377337722       0.3508            1 
   3  rs147719226       0.3508            1 
   3   rs34651464       0.1738            1 
   3     rs492798       0.4135            1 
   3  rs187044231       0.2058            1 
   3     rs557138      0.09959            1 
   3   rs11719994       0.6877            1 
   3   rs71619798       0.6347            1 
   3     rs550074       0.2353            1 
   3     rs549220       0.1515            1 
   3  rs372260124       0.1777            1 
   3   rs11714417       0.9175            1 
   3  rs150174864       0.9175            1 
   3     rs571217       0.1515            1 
   3    rs4676681       0.5249            1 
   3   rs58525071       0.2877            1 
   3  rs571982175       0.9591            1 
   3     rs499355       0.1515            1 
   3     rs616966       0.1515            1 
   3   rs72971952       0.5014            1 
   3    rs2061806       0.1515            1 
   3   rs72971955       0.2877            1 
   3    rs2638447       0.2353            1 
   3    rs9839733       0.1515            1 
   3    rs4676682      0.09959            1 
   3   rs61609348       0.9175            1 
   3   rs68024618       0.9175            1 
   3   rs63189560       0.6438            1 
   3     rs479108       0.1515            1 
   3   rs10575254        0.341            1 
   3   rs13086238       0.7881            1 
   3  rs138484292       0.8024            1 
   3    rs6764410       0.8183            1 
   3    rs3101345      0.08869            1 
   3   rs76735180       0.2058            1 
   3    rs3103734       0.2402            1 
   3    rs2686563       0.4068            1 
   3   rs61427766       0.2376            1 
   3     rs656656        0.802            1 
   3    rs6810344       0.2576            1 
   3    rs6786208       0.2576            1 
   3     rs669984       0.1122            1 
   3    rs6765072       0.2197            1 
   3    rs9810670       0.3126            1 
   3   rs61796954        0.796            1 
   3   rs12485719       0.2197            1 
   3    rs9812322       0.1641            1 
   3   rs78685351       0.7472            1 
   3    rs6771845       0.2197            1 
   3  rs536150743       0.7589            1 
   3  rs376594680       0.7589            1 
   3    rs9755075       0.2197            1 
   3     rs485275       0.6131            1 
   3   rs76810818        0.796            1 
   3   rs71618068       0.2197            1 
   3  rs113685765       0.7589            1 
   3   rs61796956        0.796            1 
   3   rs61271105       0.7589            1 
   3    rs4485657       0.2576            1 
   3  rs372853710       0.7472            1 
   3     rs552401     0.007799            1 
   3   rs66641441       0.7589            1 
   3   rs67247313       0.7589            1 
   3   rs66483754       0.7589            1 
   3   rs66494182       0.7589            1 
   3   rs59877871       0.7589            1 
   3  rs549291588       0.9411            1 
   3    rs4437078       0.1953            1 
   3   rs66978552       0.7589            1 
   3   rs12492695        0.196            1 
   3   rs66926711       0.7589            1 
   3   rs12486334        0.196            1 
   3  rs142658650       0.9778            1 
   3   rs79724292       0.7589            1 
   3  rs200520122       0.1061            1 
   3  rs113947841        0.617            1 
   3   rs67439929       0.7589            1 
   3   rs61796958        0.796            1 
   3  rs369272407       0.2495            1 
   3  rs112753958       0.7472            1 
   3   rs11709159       0.7589            1 
   3   rs72626321       0.7589            1 
   3   rs34085338       0.5075            1 
   3    rs9846142       0.1641            1 
   3    rs1709881     0.007799            1 
   3   rs61187404       0.7589            1 
   3   rs34909264       0.6363            1 
   3   rs60184004       0.7589            1 
   3   rs36018635       0.7589            1 
   3   rs58817659       0.7589            1 
   3     rs483713     0.008499            1 
   3  rs112606350       0.7472            1 
   3    rs9836169       0.2197            1 
   3     rs793975     0.008499            1 
   3   rs72626322       0.7589            1 
   3    rs9861720       0.1766            1 
   3   rs13096657       0.6708            1 
   3    rs6769187       0.7589            1 
   3    rs6769198       0.7589            1 
   3   rs60442485       0.8741            1 
   3  rs141979781       0.9314            1 
   3   rs35823830       0.4139            1 
   3    rs4234144       0.1725            1 
   3   rs34981496        0.796            1 
   3   rs11714662       0.7589            1 
   3   rs11706902       0.7589            1 
   3   rs11714812       0.7589            1 
   3   rs11707840       0.7589            1 
   3   rs59181464       0.7147            1 
   3   rs74448939       0.7472            1 
   3   rs66854056       0.7589            1 
   3    rs4676730       0.7589            1 
   3     rs486813        0.802            1 
   3   rs77121203        0.002       0.9965 
   3   rs75641184       0.7472            1 
   3    rs9813391       0.1641            1 
   3   rs61750878       0.7472            1 
   3   rs11711973       0.7589            1 
   3  rs114502094     0.008899            1 
   3   rs11712050       0.8741            1 
   3    rs3044706       0.8666            1 
   3  rs144196638       0.7472            1 
   3  rs565384323       0.5897            1 
   3   rs80017115       0.7472            1 
   3    rs6783657       0.7589            1 
   3   rs59757905       0.8385            1 
   3    rs1809300       0.2028            1 
   3   rs35554927       0.2508            1 
   3     rs898686       0.5384            1 
   3   rs10934553       0.5384            1 
   3  rs200459691       0.2508            1 
   3   rs11715635       0.5384            1 
   3   rs11715640       0.5384            1 
   3   rs77321783       0.7472            1 
   3    rs4676732       0.8385            1 
   3   rs11719547       0.5384            1 
   3    rs9858923       0.8385            1 
   3    rs7631876       0.5384            1 
   3    rs4676734       0.5384            1 
   3    rs4676735       0.8385            1 
   3    rs9849849       0.5384            1 
   3  rs111686446       0.7472            1 
   3   rs11923762       0.2508            1 
   3   rs72955320       0.7589            1 
   3   rs34480552       0.2508            1 
   3  rs113663416       0.7589            1 
   3  rs561550195      0.07789            1 
   3  rs147120869       0.2539            1 
   3    rs6438637       0.5384            1 
   3    rs4402866       0.3144            1 
   3   rs80187623       0.7472            1 
   3    rs9861169       0.3672            1 
   3    rs6775899       0.3672            1 
   3    rs4676736       0.1724            1 
   3   rs16832418        0.046            1 
   3   rs72955326        0.046            1 
   3   rs11719653       0.5384            1 
   3    rs7636922        0.259            1 
   3  rs112287507        0.046            1 
   3    rs9289171       0.3672            1 
   3    rs3845865      0.05909            1 
   3    rs3845864       0.3144            1 
   3  rs112926002        0.764            1 
   3    rs9843772       0.3672            1 
   3    rs6808258        0.259            1 
   3   rs34749653       0.1242            1 
   3  rs114268157       0.4173            1 
   3  rs114822622       0.4173            1 
   3  rs115596730       0.4173            1 
   3  rs114537844       0.4173            1 
   3   rs34231164       0.1242            1 
   3   rs10222346       0.7589            1 
   3    rs1464099      0.05909            1 
   3    rs1464100       0.7589            1 
   3    rs1464101       0.7589            1 
   3    rs1464102        0.178            1 
   3   rs77357569       0.8163            1 
   3  rs150555906       0.0246            1 
   3  rs199884317       0.4801            1 
   3  rs555162944       0.7405            1 
   3    rs6781825        0.944            1 
   3    rs6808727      0.05909            1 
   3    rs6773252        0.944            1 
   3   rs79390407       0.0366            1 
   3    rs7611277       0.3582            1 
   3    rs4676737       0.1242            1 
   3    rs4676738       0.6878            1 
   3   rs12491882       0.7589            1 
   3   rs61798093       0.1242            1 
   3    rs6783545     0.005599       0.9998 
   3  rs113180859       0.2259            1 
   3    rs9815247       0.7644            1 
   3   rs56343977     0.005699       0.9997 
   3    rs6795370       0.8137            1 
   3    rs6779865       0.8023            1 
   3    rs2331816     0.006099            1 
   3    rs2331815        0.214            1 
   3    rs2331814       0.6053            1 
   3    rs2331813        0.214            1 
   3   rs66893059     0.005399            1 
   3    rs6772153      0.08839            1 
   3    rs3845862       0.9179            1 
   3    rs3845861       0.6053            1 
   3    rs3930132       0.6053            1 
   3   rs72955343       0.4594            1 
   3    rs6772887       0.8971            1 
   3  rs546464668       0.4026            1 
   3  rs560310654       0.4026            1 
   3    rs7426531       0.0198            1 
   3  rs116520754       0.4026            1 
   3    rs9831872       0.6053            1 
   3   rs77891003       0.1471            1 
   3  rs561518388       0.7224            1 
   3    rs7635790       0.2263            1 
   3   rs74957665      0.07714            1 
   3    rs2877499       0.6144            1 
   3    rs4444653       0.6144            1 
   3    rs4286380       0.5861            1 
   3     rs938391       0.5861            1 
   3    rs1567990       0.6144            1 
   3  rs115891136       0.4026            1 
   3  rs143656891       0.1471            1 
   3    rs6438641       0.7215            1 
   3   rs28827296       0.3997            1 
   3  rs182209338       0.7215            1 
   3    rs9856781       0.2131            1 
   3   rs12630499       0.7215            1 
   3   rs58697675       0.8954            1 
   3   rs10049063       0.9179            1 
   3   rs56229920       0.4125            1 
   3  rs566486479       0.5861            1 
   3  rs534690312       0.5861            1 
   3    rs4676683       0.0028       0.9926 
   3   rs11923745       0.7808            1 
   3    rs7640859       0.1903            1 
   3   rs35295338       0.0038       0.9982 
   3   rs78281948       0.1891            1 
   3    rs2131142    0.0007999       0.9332 
   3    rs7631939       0.0028       0.9874 
   3    rs4676684       0.3159            1 
   3   rs34740909       0.1891            1 
   3   rs11455375       0.0362            1 
   3  rs142042546       0.8049            1 
   3    rs2331812        0.138            1 
   3    rs4478028       0.0129            1 
   3  rs575376075       0.0326            1 
   3    rs6438643       0.0028       0.9874 
   3    rs7625066       0.9859            1 
   3   rs79538120       0.1891            1 
   3    rs1492178        0.138            1 
   3    rs1492177       0.0129            1 
   3    rs3772130       0.0486            1 
   3    rs3772129        0.138            1 
   3    rs3772128       0.0486            1 
   3    rs2840143       0.0129            1 
   3    rs6789527       0.1891            1 
   3    rs9844563       0.0343            1 
   3    rs3832183        0.149            1 
   3    rs2141488        0.138            1 
   3    rs9810952       0.0358            1 
   3  rs547251674      0.08119            1 
   3   rs34748057       0.0048       0.9996 
   3    rs4676685       0.3159            1 
   3   rs35731622       0.0048       0.9996 
   3    rs4676686       0.1534            1 
   3  rs115934821       0.4125            1 
   3    rs7375038       0.1534            1 
   3  rs114993514       0.4125            1 
   3    rs1873645       0.1534            1 
   3    rs6438644        0.138            1 
   3   rs34798973       0.1534            1 
   3   rs77060751       0.0343            1 
   3   rs41271407        0.626            1 
   3    rs1128163       0.0353            1 
   3    rs1128159       0.0016       0.9357 
   3    rs1128158        0.138            1 
   3    rs1128154        0.138            1 
   3  rs150627065       0.0353            1 
   3    rs2070180       0.0486            1 
   3    rs9815500       0.8362            1 
   3    rs7611913       0.1707            1 
   3  rs114157000       0.8782            1 
   3   rs72955370       0.0343            1 
   3   rs34086988       0.1119            1 
   3  rs186412205       0.9098            1 
   3    rs2070179       0.1534            1 
   3   rs34667636       0.0486            1 
   3    rs6770842        0.138            1 
   3   rs73179962        0.138            1 
   3  rs112043027       0.1697            1 
   3    rs6438645       0.1534            1 
   3   rs78907191       0.3112            1 
   3  rs531119590       0.3416            1 
   3    rs7620842       0.1534            1 
   3    rs3772127       0.1707            1 
   3    rs6802033       0.1707            1 
   3    rs9809114       0.1534            1 
   3    rs9289172       0.1707            1 
   3   rs63029362        0.626            1 
   3   rs56314138       0.0486            1 
   3   rs74746356        0.138            1 
   3  rs112102372        0.138            1 
   3   rs17691170       0.0486            1 
   3   rs56054727       0.1707            1 
   3   rs77952416       0.1586            1 
   3   rs34089682      0.06739            1 
   3  rs544180214       0.2941            1 
   3   rs77378626       0.0238            1 
   3   rs10049060       0.0353            1 
   3  rs534248229       0.8782            1 
   3    rs9289173       0.1534            1 
   3  rs557668199       0.0353            1 
   3  rs145703341       0.8782            1 
   3  rs150134739       0.0343            1 
   3   rs10934555        0.138            1 
   3  rs112834269       0.4555            1 
   3   rs12629986       0.0048       0.9996 
   3   rs12635865       0.4665            1 
   3   rs73179967        0.138            1 
   3  rs368633246       0.2578            1 
   3  rs142411170       0.5681            1 
   3    rs9820511       0.0353            1 
   3    rs7648708       0.8782            1 
   3   rs12487377        0.138            1 
   3    rs2070178        0.138            1 
   3   rs11716984       0.0486            1 
   3    rs9846174        0.138            1 
   3   rs79916774       0.1586            1 
   3    rs9873644        0.138            1 
   3    rs9873648        0.138            1 
   3    rs7429247       0.1534            1 
   3    rs7427165       0.0486            1 
   3   rs13090660       0.0486            1 
   3   rs10677529       0.2661            1 
   3  rs188960129       0.1934            1 
   3  rs376961306        0.626            1 
   3    rs9289174       0.4613            1 
   3  rs139715069       0.4613            1 
   3    rs9289175      0.09529            1 
   3    rs9818073       0.0353            1 
   3   rs11707716       0.0486            1 
   3    rs9818402        0.138            1 
   3    rs7356043        0.138            1 
   3    rs6804322        0.138            1 
   3  rs202222919       0.8782            1 
   3   rs79788081       0.5681            1 
   3  rs201700737       0.7575            1 
   3  rs114950876       0.8521            1 
   3  rs115532770       0.8782            1 
   3   rs62268732       0.0486            1 
   3    rs9864907       0.1534            1 
   3    rs9883663        0.138            1 
   3   rs11714406       0.0486            1 
   3    rs3966068        0.138            1 
   3    rs1986874       0.1534            1 
   3    rs6791896       0.1534            1 
   3    rs9818194        0.138            1 
   3  rs116067712       0.8782            1 
   3  rs377475481       0.9036            1 
   3    rs9838301       0.0353            1 
   3  rs111338398        0.138            1 
   3    rs9859243        0.138            1 
   3   rs11720859       0.0486            1 
   3    rs9844611       0.0411            1 
   3    rs6792659       0.1534            1 
   3   rs34065758       0.8782            1 
   3  rs141271409     0.008899            1 
   3   rs13067629       0.1534            1 
   3   rs66527345        0.626            1 
   3   rs12493927        0.626            1 
   3    rs1814668       0.3325            1 
   3   rs11719458      0.06569            1 
   3    rs2055034       0.3325            1 
   3       rs1169       0.5751            1 
   3   rs55724733       0.2112            1 
   3       rs7153       0.0353            1 
   3    rs9968051       0.2112            1 
   3   rs73855410       0.5316            1 
   3   rs56109033       0.3325            1 
   3   rs36142735      0.06569            1 
   3    rs9874722       0.0353            1 
   3   rs10934556       0.3325            1 
   3    rs9819530       0.5206            1 
   3   rs79720186       0.3325            1 
   3    rs9809935       0.0343            1 
   3    rs9852845       0.0353            1 
   3   rs36089691       0.0422            1 
   3   rs13072618      0.06569            1 
   3   rs13316897       0.0343            1 
   3   rs13077135      0.06569            1 
   3  rs147520289       0.5681            1 
   3  rs143212732       0.3325            1 
   3    rs6783463       0.0361            1 
   3  rs201557002       0.8489            1 
   3   rs12491671        0.626            1 
   3   rs13317179      0.08829            1 
   3    rs9850439       0.0353            1 
   3   rs66653099      0.06569            1 
   3    rs6791046      0.06569            1 
   3    rs6766737       0.3325            1 
   3    rs6793556       0.3325            1 
   3   rs78322216       0.3325            1 
   3  rs138361473       0.4125            1 
   3  rs113459060     0.006699            1 
   3    rs6803839       0.1734            1 
   3   rs12631824      0.05089            1 
   3   rs12695415       0.3591            1 
   3  rs148492326     0.008899            1 
   3    rs1463736       0.0353            1 
   3  rs145970407       0.4785            1 
   3    rs6762362        0.421            1 
   3    rs6786605        0.421            1 
   3    rs3966063       0.3325            1 
   3   rs36015517       0.3325            1 
   3   rs35557945       0.4348            1 
   3    rs4048693       0.3325            1 
   3    rs7430165       0.1734            1 
   3    rs9817555       0.3591            1 
   3    rs9859702       0.2112            1 
   3    rs6775634       0.3325            1 
   3   rs59987610       0.2112            1 
   3  rs181673509       0.4125            1 
   3  rs143688062       0.0353            1 
   3  rs147220330       0.5206            1 
   3  rs190210827       0.5316            1 
   3   rs79576405      0.06569            1 
   3    rs9755731       0.3325            1 
   3   rs60317103       0.7283            1 
   3   rs55930520       0.4872            1 
   3   rs35489993       0.6367            1 
   3   rs34492106       0.3591            1 
   3   rs10934557       0.4781            1 
   3   rs11915822        0.421            1 
   3    rs1127412       0.0353            1 
   3   rs35674179        0.421            1 
   3   rs33988592      0.06569            1 
   3   rs61746571       0.3531            1 
   3    rs6807711       0.1621            1 
   3   rs11927625       0.1307            1 
   3    rs7610298       0.0353            1 
   3   rs79258785       0.2112            1 
   3   rs60255989       0.1933            1 
   3   rs28373454       0.0343            1 
   3    rs7646585       0.1621            1 
   3    rs3732408       0.0486            1 
   3    rs7647351       0.0353            1 
   3   rs77480518        0.421            1 
   3   rs79248370        0.421            1 
   3    rs6794677       0.1621            1 
   3    rs9810055       0.0343            1 
   3  rs145051900        0.421            1 
   3    rs9863007       0.2112            1 
   3   rs12637265        0.421            1 
   3  rs554313106       0.5126            1 
   3    rs7648340       0.0353            1 
   3   rs11710169       0.3591            1 
   3  rs140306681       0.1933            1 
   3  rs543802111       0.6842            1 
   3   rs78152554        0.421            1 
   3   rs79354389       0.7775            1 
   3   rs11721318      0.06569            1 
   3    rs9808981       0.0353            1 
   3   rs35841499       0.3591            1 
   3  rs562553273       0.9425            1 
   3  rs138569463        0.626            1 
   3   rs75524183        0.421            1 
   3    rs9824235       0.0353            1 
   3    rs9861782       0.2112            1 
   3    rs9861992       0.1621            1 
   3   rs35988617      0.06569            1 
   3   rs34051021       0.5206            1 
   3   rs12631803        0.421            1 
   3   rs55964762        0.421            1 
   3    rs9854052       0.1621            1 
   3  rs111835558        0.421            1 
   3   rs10470410       0.5206            1 
   3   rs12489110        0.626            1 
   3   rs12489196        0.421            1 
   3    rs9832267       0.1621            1 
   3    rs9812411       0.1621            1 
   3    rs9837315       0.2112            1 
   3   rs56286202        0.421            1 
   3   rs72955399       0.2826            1 
   3   rs73855417       0.6568            1 
   3   rs11919421        0.421            1 
   3   rs75977382        0.421            1 
   3   rs75275820        0.421            1 
   3   rs55643643       0.0434            1 
   3    rs9876021       0.1621            1 
   3    rs1919553        0.421            1 
   3  rs111486167        0.626            1 
   3  rs532281888     0.008499            1 
   3  rs114147590       0.7034            1 
   3    rs1919557       0.0287            1 
   3    rs1919556        0.421            1 
   3  rs116162056       0.5681            1 
   3    rs9860385      0.08829            1 
   3   rs72955401      0.08829            1 
   3   rs34367194        0.421            1 
   3  rs114871287       0.4555            1 
   3  rs113512099       0.9694            1 
   3  rs115004053       0.4125            1 
   3    rs1919554        0.421            1 
   3   rs28497949       0.5206            1 
   3    rs6762575        0.421            1 
   3    rs6798575        0.421            1 
   3   rs35597094       0.7034            1 
   3    rs7621042       0.2826            1 
   3    rs1574655       0.1621            1 
   3    rs1574654        0.421            1 
   3    rs1574735       0.1621            1 
   3   rs58367397       0.0341            1 
   3    rs1986351       0.1621            1 
   3   rs56382357       0.5206            1 
   3    rs9841861        0.308            1 
   3  rs116749677       0.7034            1 
   3   rs12636562       0.4872            1 
   3   rs72957209       0.4555            1 
   3    rs9824760       0.0341            1 
   3  rs142555128       0.9196            1 
   3   rs55657471      0.06569            1 
   3    rs1971281        0.421            1 
   3   rs77315442       0.3531            1 
   3  rs114654118       0.7034            1 
   3    rs6794341       0.1621            1 
   3   rs35475484       0.5206            1 
   3   rs77146857       0.4872            1 
   3  rs146876568       0.4555            1 
   3  rs140737510       0.1697            1 
   3  rs576770330       0.0343            1 
   3   rs12488717        0.626            1 
   3    rs9829053       0.1621            1 
   3  rs200070177       0.8107            1 
   3  rs148510736       0.1697            1 
   3   rs77950489       0.8823            1 
   3   rs34818685       0.9133            1 
   3  rs115324279       0.7034            1 
   3   rs75360603       0.5681            1 
   3   rs76319988       0.4872            1 
   3    rs9835182       0.1621            1 
   3   rs13083794      0.06569            1 
   3    rs9849087       0.2112            1 
   3   rs16832541       0.1933            1 
   3    rs9854234       0.0343            1 
   3  rs199651103        0.421            1 
   3  rs146856967       0.4125            1 
   3    rs9817818       0.0341            1 
   3    rs1574133       0.0341            1 
   3    rs2001390       0.1621            1 
   3    rs2001391       0.1621            1 
   3    rs1919551       0.2906            1 
   3    rs1919552       0.2906            1 
   3    rs1573819        0.319            1 
   3  rs147002975       0.2906            1 
   3   rs35825165        0.421            1 
   3   rs75172235        0.421            1 
   3   rs75826206        0.421            1 
   3   rs35154118       0.3982            1 
   3   rs72626328       0.3402            1 
   3  rs111441656       0.4872            1 
   3  rs566855710       0.4265            1 
   3   rs73179983       0.2428            1 
   3    rs9836062       0.0411            1 
   3    rs4676688       0.8584            1 
   3    rs4676689       0.1114            1 
   3    rs4676690       0.2428            1 
   3    rs5852276       0.0333            1 
   3    rs4234145       0.0306            1 
   3    rs9842088       0.0343            1 
   3   rs12497453       0.0306            1 
   3   rs12494523       0.1718            1 
   3    rs4431155       0.0306            1 
   3    rs4472078       0.0306            1 
   3   rs62268784       0.0306            1 
   3   rs13060770       0.0306            1 
   3   rs62268786       0.0306            1 
   3   rs35130075       0.2428            1 
   3    rs6771068       0.0333            1 
   3   rs10804555       0.0306            1 
   3    rs6774539       0.0306            1 
   3    rs6763227       0.0306            1 
   3   rs10934559       0.0373            1 
   3    rs6438651      0.06659            1 
   3    rs6438652       0.8979            1 
   3    rs7645993       0.5205            1 
   3   rs11925647       0.7034            1 
   3   rs78738230        0.626            1 
   3    rs4676743       0.8979            1 
   3    rs4676744       0.8979            1 
   3  rs138292835       0.4125            1 
   3   rs74423459        0.626            1 
   3   rs71744875        0.626            1 
   3   rs28660600        0.031            1 
   3    rs2141487       0.5844            1 
   3   rs13090798        0.031            1 
   3   rs13434284        0.031            1 
   3   rs71765552       0.8979            1 
   3   rs74350857       0.8979            1 
   3    rs1574036       0.8979            1 
   3    rs9841595        0.031            1 
   3    rs9824198       0.8979            1 
   3    rs6797347       0.8979            1 
   3    rs7642303       0.8979            1 
   3   rs13433692        0.031            1 
   3   rs35679661        0.236            1 
   3    rs6438655       0.8979            1 
   3   rs79653162        0.626            1 
   3    rs6438656       0.8979            1 
   3    rs7625529       0.8979            1 
   3    rs4413346        0.031            1 
   3  rs140414074      0.06659            1 
   3    rs6804757       0.8979            1 
   3  rs113616982       0.8979            1 
   3  rs140291017       0.3531            1 
   3    rs9834471       0.8979            1 
   3    rs9289177        0.031            1 
   3  rs143603176       0.8979            1 
   3  rs369321057       0.8979            1 
   3   rs11719093        0.236            1 
   3    rs9878086        0.031            1 
   3    rs1135750       0.8979            1 
   3  rs111687283        0.626            1 
   3   rs13062684        0.031            1 
   3   rs59740137        0.022            1 
   3  rs143290713       0.7034            1 
   3   rs10934560       0.3847            1 
   3    rs9681049       0.3272            1 
   3    rs9681209       0.3847            1 
   3  rs141609267        0.626            1 
   3  rs116094962       0.7034            1 
   3   rs35713885       0.3847            1 
   3    rs9843095       0.1994            1 
   3   rs36022362       0.3847            1 
   3    rs9823335       0.5844            1 
   3  rs529640582       0.3453            1 
   3   rs57420306       0.3847            1 
   3    rs9824133       0.8979            1 
   3    rs4676745       0.8979            1 
   3    rs4676746       0.8979            1 
   3    rs4676747       0.8979            1 
   3  rs546065117       0.3272            1 
   3    rs6774164       0.3847            1 
   3   rs13061326        0.031            1 
   3   rs74524179       0.1697            1 
   3    rs7621417       0.1994            1 
   3    rs6438660        0.022            1 
   3  rs576431450       0.1994            1 
   3    rs4676748       0.8979            1 
   3   rs58487265       0.4332            1 
   3  rs529951843       0.7034            1 
   3  rs115347634       0.7034            1 
   3  rs113305044       0.1498            1 
   3    rs6781175       0.8979            1 
   3   rs59228534        0.626            1 
   3    rs9812228        0.031            1 
   3    rs4676749       0.8979            1 
   3    rs9816844        0.031            1 
   3    rs4676693       0.8979            1 
   3    rs4676750       0.8979            1 
   3   rs11707518        0.236            1 
   3   rs58203021       0.1994            1 
   3   rs11707504        0.031            1 
   3  rs114546796       0.7034            1 
   3   rs34279594       0.8457            1 
   3   rs13074133       0.8979            1 
   3    rs6775544       0.8979            1 
   3    rs6775822       0.5844            1 
   3    rs6791510       0.3847            1 
   3    rs6438661       0.3847            1 
   3  rs143427118       0.7034            1 
   3    rs6782082       0.8979            1 
   3   rs12492861        0.626            1 
   3   rs62268807      0.06989            1 
   3   rs78999446        0.626            1 
   3    rs6798415       0.8979            1 
   3    rs6809737       0.8979            1 
   3   rs17849995       0.1997            1 
   3    rs6766694       0.8979            1 
   3    rs6438662       0.8979            1 
   3    rs6438663       0.8979            1 
   3   rs61611986       0.7738            1 
   3   rs12492973      0.06659            1 
   3    rs9854539       0.8979            1 
   3    rs9854863       0.3529            1 
   3   rs62268808      0.06659            1 
   3   rs11716027       0.8979            1 
   3    rs6776703       0.3272            1 
   3   rs13072767        0.031            1 
   3    rs7623743       0.8979            1 
   3    rs7612211       0.8979            1 
   3   rs11308989       0.8534            1 
   3  rs144657911       0.4125            1 
   3  rs200140845        0.543            1 
   3  rs200846947       0.6857            1 
   3  rs112588141       0.6857            1 
   3   rs10711478       0.8979            1 
   3    rs7626574       0.8979            1 
   3    rs4676751       0.3272            1 
   3  rs115771221       0.7034            1 
   3    rs6795182       0.8979            1 
   3    rs6783659       0.8979            1 
   3    rs6783781       0.8979            1 
   3   rs11385480       0.3414            1 
   3    rs6771049       0.8979            1 
   3   rs11385481       0.8979            1 
   3    rs6771158       0.8979            1 
   3   rs34980632       0.3847            1 
   3  rs112120626        0.626            1 
   3  rs141690316        0.031            1 
   3    rs4073474       0.8979            1 
   3    rs3934935       0.8979            1 
   3   rs76356879        0.626            1 
   3    rs6777997        0.022            1 
   3    rs6802815       0.8979            1 
   3  rs114682342       0.7034            1 
   3   rs78915264        0.626            1 
   3  rs116101704       0.4125            1 
   3   rs11374690       0.8979            1 
   3   rs76905750       0.8979            1 
   3    rs6808500       0.8979            1 
   3    rs6438664       0.8979            1 
   3    rs6782730       0.4125            1 
   3    rs6438665       0.8979            1 
   3   rs11708697       0.8979            1 
   3   rs11712302       0.8979            1 
   3   rs62268831       0.3847            1 
   3   rs13075144       0.8979            1 
   3   rs56685889        0.182            1 
   3    rs6789860       0.8979            1 
   3   rs12489511      0.07909            1 
   3    rs7623662       0.8979            1 
   3   rs12489686        0.626            1 
   3    rs4311252        0.031            1 
   3   rs57981084       0.4555            1 
   3   rs12486456        0.626            1 
   3    rs6438666       0.8979            1 
   3   rs34526626       0.3722            1 
   3   rs11288085       0.5602            1 
   3    rs9839617        0.031            1 
   3    rs9877946       0.8979            1 
   3    rs9839822       0.1498            1 
   3    rs9882312       0.3529            1 
   3    rs9882971       0.8979            1 
   3    rs9883467        0.031            1 
   3   rs12492214        0.626            1 
   3   rs77787916        0.626            1 
   3   rs56201969       0.8979            1 
   3    rs7642353       0.8979            1 
   3    rs9856046       0.3529            1 
   3   rs12491109        0.626            1 
   3  rs115790841       0.4785            1 
   3    rs4259001      0.06659            1 
   3  rs138007704       0.4785            1 
   3  rs115899966       0.7034            1 
   3    rs4645167       0.8979            1 
   3   rs77619956        0.626            1 
   3   rs71133572       0.5844            1 
   3   rs71133573       0.8979            1 
   3    rs4257594       0.8979            1 
   3   rs11715951        0.031            1 
   3    rs4257595       0.8979            1 
   3   rs60154494       0.3529            1 
   3    rs4676752       0.8979            1 
   3  rs138011579       0.3272            1 
   3    rs7619226       0.8979            1 
   3  rs137958213       0.8979            1 
   3    rs4296628       0.6699            1 
   3    rs4298081        0.031            1 
   3    rs4582090       0.8979            1 
   3    rs4280673        0.031            1 
   3    rs5852278        0.031            1 
   3    rs4543051       0.8979            1 
   3  rs115094279       0.7034            1 
   3    rs6770719       0.3847            1 
   3    rs7628439       0.8979            1 
   3   rs10934561        0.626            1 
   3   rs11926958       0.7034            1 
   3    rs6438669       0.8979            1 
   3    rs4676753       0.8979            1 
   3   rs11306812       0.1039            1 
   3    rs7623901       0.5844            1 
   3   rs34920680      0.07909            1 
   3   rs28674947        0.031            1 
   3   rs72959239       0.1994            1 
   3    rs6768621        0.031            1 
   3    rs6781604       0.8979            1 
   3  rs113535355        0.626            1 
   3    rs7624494       0.8979            1 
   3   rs59064186        0.626            1 
   3    rs7649273       0.8979            1 
   3    rs7649402       0.9098            1 
   3   rs58485759        0.626            1 
   3    rs4676754      0.07909            1 
   3    rs4676755       0.8979            1 
   3    rs4676756       0.8979            1 
   3    rs4676757      0.06659            1 
   3  rs142014594        0.031            1 
   3    rs4676694       0.8979            1 
   3   rs35354585        0.626            1 
   3    rs6776596      0.06659            1 
   3   rs34241542        0.626            1 
   3    rs6438675       0.8979            1 
   3   rs11706783        0.031            1 
   3   rs36021617       0.6337            1 
   3  rs371994082        0.626            1 
   3    rs6767945      0.06659            1 
   3   rs28844130        0.626            1 
   3  rs143006249        0.626            1 
   3   rs11420801        0.031            1 
   3    rs4482697      0.06659            1 
   3    rs6771716       0.3847            1 
   3    rs6438677       0.8979            1 
   3   rs34632724        0.031            1 
   3    rs9862200       0.1994            1 
   3    rs6802715       0.8979            1 
   3    rs9812137        0.031            1 
   3   rs10716121       0.8979            1 
   3   rs11378349       0.0291            1 
   3   rs11309493       0.8979            1 
   3    rs6784571        0.031            1 
   3    rs1920293       0.8979            1 
   3    rs1920294      0.06659            1 
   3    rs2222826        0.626            1 
   3    rs9822949        0.031            1 
   3    rs9878426       0.8979            1 
   3    rs1881994       0.8979            1 
   3    rs6438678       0.8979            1 
   3    rs3045646       0.5844            1 
   3    rs2331965       0.8979            1 
   3    rs2331964        0.526            1 
   3  rs115361335       0.7034            1 
   3    rs6789736        0.031            1 
   3    rs6776670        0.031            1 
   3    rs1920296       0.8979            1 
   3    rs5852280       0.8979            1 
   3  rs149871930       0.3847            1 
   3    rs6793073       0.8979            1 
   3    rs6780302        0.031            1 
   3    rs6780316       0.8979            1 
   3   rs79488379        0.626            1 
   3  rs115133919       0.4279            1 
   3    rs4505751      0.06659            1 
   3    rs2331963      0.06659            1 
   3    rs7632786       0.8979            1 
   3    rs1920320        0.031            1 
   3    rs6438679       0.8979            1 
   3   rs79335749        0.626            1 
   3    rs7612301       0.9665            1 
   3   rs56750862        0.236            1 
   3  rs144801543        0.656            1 
   3    rs9848027        0.031            1 
   3   rs11717483        0.236            1 
   3   rs12695416       0.6337            1 
   3    rs7646346       0.3847            1 
   3    rs7646523      0.06659            1 
   3    rs9834039       0.8979            1 
   3  rs139337511       0.8979            1 
   3   rs12490565       0.3847            1 
   3   rs72421117       0.8979            1 
   3    rs3805125       0.1718            1 
   3   rs78552281       0.3531            1 
   3   rs10576040        0.031            1 
   3    rs9826473        0.031            1 
   3   rs76627257       0.3531            1 
   3    rs3805126       0.2248            1 
   3    rs3805127        0.236            1 
   3    rs1318472        0.031            1 
   3    rs3805129       0.1222            1 
   3    rs1920321       0.8979            1 
   3    rs1920322       0.2248            1 
   3  rs116826108      0.07849            1 
   3   rs34244477       0.8979            1 
   3   rs13096164       0.8979            1 
   3  rs114087330       0.1222            1 
   3  rs142191523       0.1222            1 
   3  rs140726548       0.7034            1 
   3   rs17742508        0.031            1 
   3    rs4642169       0.7679            1 
   3    rs6768806       0.1994            1 
   3    rs6781857        0.031            1 
   3    rs6769102        0.031            1 
   3   rs12486310        0.626            1 
   3    rs6766280       0.8979            1 
   3   rs34865234        0.236            1 
   3    rs1920323       0.8979            1 
   3   rs12496318       0.5844            1 
   3   rs59981478       0.4555            1 
   3   rs12486499       0.8979            1 
   3   rs58088236       0.3589            1 
   3   rs79584004       0.1222            1 
   3    rs7649092        0.031            1 
   3    rs7649585       0.3589            1 
   3    rs7649436       0.3589            1 
   3    rs7627354       0.3589            1 
   3  rs143887307       0.7034            1 
   3    rs3840259       0.3589            1 
   3  rs116816814       0.7034            1 
   3   rs11717089       0.3589            1 
   3   rs11721291        0.031            1 
   3    rs9884018       0.3529            1 
   3   rs77198814        0.626            1 
   3  rs532990237       0.3589            1 
   3  rs144235784        0.626            1 
   3   rs28490957       0.3589            1 
   3   rs36050562       0.6725            1 
   3    rs6767409       0.7477            1 
   3   rs78883614       0.0249            1 
   3  rs539857612       0.0182            1 
   3    rs7629369        0.031            1 
   3   rs74407587       0.1697            1 
   3    rs7618041       0.7477            1 
   3  rs114019501       0.2127            1 
   3   rs13065245        0.236            1 
   3    rs9856641        0.031            1 
   3   rs34911559       0.2808            1 
   3    rs4296627       0.7477            1 
   3   rs35162657       0.7477            1 
   3  rs114523300       0.0444            1 
   3    rs4610269       0.0249            1 
   3    rs4420917       0.7477            1 
   3    rs9862127       0.3529            1 
   3   rs77117759       0.1697            1 
   3   rs16845505       0.3529            1 
   3   rs10511407       0.1697            1 
   3    rs9825248        0.031            1 
   3   esv3597600       0.1697            1 
   3    rs9812676       0.1498            1 
   3  rs111740399       0.1498            1 
   3  rs190985284       0.7034            1 
   3   rs72959293       0.4584            1 
   3    rs7652239       0.3322            1 
   3  rs550979324       0.6425            1 
   3  rs116415334       0.5704            1 
   3  rs148341042       0.3967            1 
   3   rs61567016       0.4584            1 
   3   rs57365001       0.4584            1 
   3  rs114328773       0.7034            1 
   3   rs75365619       0.3967            1 
   3   rs12488692       0.6168            1 
   3   rs12629720       0.3967            1 
   3    rs9834185       0.4584            1 
   3    rs7637495        0.766            1 
   3   rs41271411       0.6168            1 
   3    rs9838590       0.1994            1 
   3    rs9818733       0.4584            1 
   3    rs7340674       0.8005            1 
   3  rs540146042       0.5604            1 
   3   rs35692621       0.4584            1 
   3  rs142127468       0.6168            1 
   3  rs142085047       0.5205            1 
   3   rs57473053       0.4584            1 
   3    rs9882543       0.1498            1 
   3  rs142325706       0.4584            1 
   3   rs12489142       0.6168            1 
   3    rs9831798       0.4584            1 
   3    rs9831980       0.4584            1 
   3  rs116550400       0.4584            1 
   3  rs150071894       0.8005            1 
   3    rs9832735       0.4584            1 
   3    rs6797411       0.1498            1 
   3  rs113709426       0.1994            1 
   3    rs6797558       0.1498            1 
   3    rs6438681       0.4584            1 
   3   rs12493270       0.3967            1 
   3  rs145048650       0.4555            1 
   3    rs9822673       0.1498            1 
   3    rs9822832       0.1994            1 
   3  rs138037148       0.4584            1 
   3   rs35723704       0.4584            1 
   3  rs113483828       0.4584            1 
   3   rs12634458       0.3967            1 
   3   rs28501582       0.1498            1 
   3    rs4676758        0.766            1 
   3   rs28646022       0.8005            1 
   3  rs140043321       0.3967            1 
   3   rs28667118       0.1498            1 
   3   rs13319575       0.1498            1 
   3    rs2700412       0.4584            1 
   3  rs147503729       0.6484            1 
   3   rs63267061       0.3967            1 
   3    rs2700413       0.2747            1 
   3    rs2689290        0.766            1 
   3    rs2700414       0.3967            1 
   3  rs150642544       0.3967            1 
   3   rs12487516       0.6168            1 
   3   rs28620947       0.8005            1 
   3    rs2689286       0.6168            1 
   3    rs2689285        0.766            1 
   3  rs115610720       0.7034            1 
   3   rs79094291       0.3967            1 
   3  rs111323093       0.1994            1 
   3  rs111764746       0.1498            1 
   3  rs116478545       0.3967            1 
   3   rs73181839       0.3322            1 
   3    rs9869891       0.4584            1 
   3    rs2689278       0.6168            1 
   3    rs2689279       0.4584            1 
   3    rs2689280       0.4584            1 
   3    rs6774701       0.1498            1 
   3    rs6762244       0.1498            1 
   3    rs6788932       0.4584            1 
   3    rs6764617       0.4584            1 
   3   rs79729391       0.3967            1 
   3   rs75820609       0.4584            1 
   3   rs28404391       0.1994            1 
   3   rs72961314       0.4584            1 
   3  rs150681407       0.4584            1 
   3    rs2141614       0.8005            1 
   3   rs11914550       0.7034            1 
   3   rs11914593       0.7034            1 
   3    rs3840260       0.3967            1 
   3   rs77860459       0.7034            1 
   3  rs139363943       0.7034            1 
   3  rs115221306       0.9098            1 
   3   rs72961316       0.7995            1 
   3    rs2700419       0.6168            1 
   3  rs139606107       0.3322            1 
   3    rs7619918       0.4584            1 
   3    rs1920299        0.766            1 
   3   rs34083279       0.4584            1 
   3    rs9847161       0.3967            1 
   3    rs9847165       0.1498            1 
   3  rs145412337       0.3494            1 
   3   rs35178434       0.8005            1 
   3   rs10625020       0.3967            1 
   3   rs12695417       0.4584            1 
   3    rs9872161       0.1498            1 
   3    rs7620562       0.3967            1 
   3   rs28886386        0.533            1 
   3    rs2689274       0.6947            1 
   3  rs114565285       0.7034            1 
   3    rs9877591       0.4574            1 
   3    rs1920298        0.766            1 
   3    rs1920297        0.766            1 
   3    rs2332056       0.4729            1 
   3    rs4676760       0.6168            1 
   3    rs3047611       0.7506            1 
   3   rs57276792       0.3116            1 
   3  rs113575551        0.862            1 
   3    rs7627291       0.6329            1 
   3   rs74634920       0.7105            1 
   3    rs4676761       0.6168            1 
   3   rs34893142       0.4934            1 
   3    rs4676762       0.6168            1 
   3   rs28760466       0.8005            1 
   3  rs116540793       0.7034            1 
   3    rs9878616       0.4934            1 
   3   rs55645396        0.691            1 
   3   rs13100245       0.6329            1 
   3    rs7647585       0.6329            1 
   3  rs115513727       0.7034            1 
   3   rs73855471       0.5316            1 
   3    rs7625960       0.6168            1 
   3    rs7626052       0.6329            1 
   3   rs35264348       0.4934            1 
   3   rs34595205       0.6925            1 
   3   rs13321798       0.8864            1 
   3   rs11713268       0.6329            1 
   3  rs114914489       0.7034            1 
   3    rs7650341        0.757            1 
   3  rs535002783       0.8697            1 
   3   rs74747493       0.7105            1 
   3   rs11924158       0.7034            1 
   3    rs9289180       0.6925            1 
   3    rs9822660       0.4934            1 
   3   rs57791671       0.7315            1 
   3   rs34358795       0.6925            1 
   3    rs4048630       0.6329            1 
   3   rs59308545       0.6925            1 
   3  rs200955669       0.4934            1 
   3    rs9865926       0.9024            1 
   3  rs146901889       0.7105            1 
   3   rs74339923       0.3531            1 
   3    rs6438686       0.4934            1 
   3    rs1920307       0.6329            1 
   3   rs10470411       0.6329            1 
   3  rs186165834       0.7105            1 
   3    rs9877671       0.6168            1 
   3  rs114143153       0.7034            1 
   3   rs11720061       0.6925            1 
   3  rs532887703       0.2544            1 
   3   rs34227248       0.2853            1 
   3    rs2091666       0.4934            1 
   3   rs10470412       0.6168            1 
   3    rs4603998       0.6168            1 
   3    rs3805132       0.6168            1 
   3    rs1881998       0.6329            1 
   3    rs1881997       0.6329            1 
   3    rs1881995       0.3511            1 
   3    rs1920303       0.4235            1 
   3    rs1920302       0.2334            1 
   3   rs62271274       0.4235            1 
   3    rs9842387       0.2334            1 
   3   rs77858418       0.4379            1 
   3    rs9843053       0.5219            1 
   3    rs3805134       0.2334            1 
   3  rs539947205       0.4235            1 
   3    rs9830721       0.2334            1 
   3    rs9815756       0.2334            1 
   3   rs60682200       0.4235            1 
   3    rs9815649       0.5219            1 
   3    rs9835875        0.559            1 
   3   rs57636696       0.1887            1 
   3    rs2332055       0.4235            1 
   3    rs4305455       0.5772            1 
   3    rs1920300       0.4574            1 
   3    rs4465981        0.559            1 
   3    rs2332054       0.2334            1 
   3    rs2178415       0.2334            1 
   3    rs3047583       0.2074            1 
   3    rs2141615       0.2334            1 
   3    rs2877569        0.559            1 
   3    rs2332053       0.2334            1 
   3   rs79662374       0.2334            1 
   3    rs9827390       0.2334            1 
   3  rs145204362       0.4785            1 
   3    rs9831607       0.5219            1 
   3   rs12489233       0.9918            1 
   3   rs56287664       0.2334            1 
   3   rs59551650       0.2334            1 
   3  rs139612047       0.2334            1 
   3  rs114456051       0.0149            1 
   3    rs6780234       0.2334            1 
   3    rs6791876       0.2334            1 
   3    rs6794360       0.2334            1 
   3    rs6770115       0.5219            1 
   3  rs142015099       0.4269            1 
   3  rs147759408       0.2334            1 
   3  rs138752594       0.2334            1 
   3  rs149345048       0.2334            1 
   3  rs146342875       0.6168            1 
   3  rs113610536       0.2334            1 
   3   rs34900621       0.6168            1 
   3    rs7623754       0.2334            1 
   3    rs7645647       0.2334            1 
   3    rs7635449       0.2334            1 
   3    rs9849724       0.2334            1 
   3    rs6780559       0.4661            1 
   3    rs9850685       0.5272            1 
   3   rs79150448       0.4785            1 
   3    rs9289181       0.2334            1 
   3    rs9289182       0.5272            1 
   3    rs9836339       0.2334            1 
   3   rs35943712       0.2334            1 
   3   rs36045594       0.2334            1 
   3   rs75456300        0.127            1 
   3    rs3792596       0.2334            1 
   3    rs2332052       0.2334            1 
   3    rs2332051       0.2334            1 
   3   rs77197314       0.4379            1 
   3    rs2877568       0.2334            1 
   3    rs9289183       0.2334            1 
   3    rs6803757       0.2334            1 
   3    rs6438687       0.2334            1 
   3    rs2689273       0.2334            1 
   3    rs1523519       0.9918            1 
   3     rs866926       0.2334            1 
   3     rs866928       0.2334            1 
   3     rs866927       0.2334            1 
   3     rs866929       0.2334            1 
   3     rs953730       0.5219            1 
   3    rs3805138       0.2334            1 
   3   rs73855476       0.5772            1 
   3    rs9862977       0.2334            1 
   3    rs9863155       0.2334            1 
   3  rs112333868       0.4574            1 
   3  rs549123191       0.9028            1 
   3   rs59166686       0.2334            1 
   3    rs3932367       0.2334            1 
   3    rs2049330       0.2334            1 
   3    rs2049331       0.2334            1 
   3  rs575279524       0.2334            1 
   3    rs9812515       0.2334            1 
   3    rs1357531       0.2334            1 
   3  rs116476861       0.8167            1 
   3    rs2700420       0.2334            1 
   3    rs2689289       0.2334            1 
   3    rs6765799       0.2334            1 
   3    rs9845790       0.8005            1 
   3  rs113401870       0.4555            1 
   3    rs2332050       0.2334            1 
   3    rs2332049       0.2334            1 
   3    rs2332047       0.4235            1 
   3    rs2332046       0.2334            1 
   3    rs2877567       0.4235            1 
   3   rs11914993       0.2334            1 
   3   rs55955745       0.6168            1 
   3   rs10934562       0.5272            1 
   3    rs2877566       0.2334            1 
   3    rs2689281       0.2334            1 
   3    rs2700416       0.2334            1 
   3    rs2689282       0.2334            1 
   3    rs9822474       0.2681            1 
   3    rs2689283       0.2334            1 
   3    rs2700421       0.2334            1 
   3    rs2689284       0.2334            1 
   3    rs9810707       0.2334            1 
   3    rs9828753       0.1626            1 
   3    rs9828757       0.3857            1 
   3    rs9811473       0.2334            1 
   3    rs9829070       0.2334            1 
   3    rs9866936       0.1295            1 
   3    rs9871534       0.2334            1 
   3    rs9816071       0.2334            1 
   3   rs12496036       0.6372            1 
   3    rs9816215       0.2334            1 
   3    rs2332044       0.2334            1 
   3   rs34354261       0.2334            1 
   3   rs11920521       0.2334            1 
   3   rs11920547       0.2334            1 
   3    rs7637569       0.2334            1 
   3    rs2293616       0.2334            1 
   3    rs2293615       0.2334            1 
   3    rs3817601       0.2334            1 
   3    rs2293614       0.2334            1 
   3    rs2293613       0.6168            1 
   3    rs2293612       0.2334            1 
   3    rs2689291       0.2334            1 
   3    rs2700426       0.3396            1 
   3    rs2689292       0.3396            1 
   3    rs2293611       0.9918            1 
   3    rs2257109       0.2334            1 
   3    rs2257115       0.2334            1 
   3    rs2257119       0.2334            1 
   3    rs2257120       0.2334            1 
   3    rs2257123       0.2334            1 
   3    rs2257124       0.2334            1 
   3   rs34567530       0.2334            1 
   3    rs2257132       0.2334            1 
   3   rs11922812       0.4208            1 
   3    rs2257212       0.2334            1 
   3    rs2257214       0.2334            1 
   3    rs2250065       0.2334            1 
   3    rs2250067       0.2334            1 
   3    rs2689272       0.2334            1 
   3   rs35032381       0.2334            1 
   3    rs1920319       0.2334            1 
   3   rs11707541       0.1738            1 
   3    rs5852284       0.2334            1 
   3    rs1920318       0.2334            1 
   3    rs1920317       0.2334            1 
   3    rs4583698       0.2334            1 
   3    rs2700425       0.2334            1 
   3    rs2689287       0.2334            1 
   3    rs2689288       0.2334            1 
   3    rs9870245       0.5272            1 
   3    rs2262494       0.2334            1 
   3    rs1882004       0.2334            1 
   3    rs1882003       0.2334            1 
   3    rs1882002       0.2334            1 
   3    rs1143670       0.2809            1 
   3    rs3762819       0.2334            1 
   3    rs3762821       0.8005            1 
   3    rs3762822       0.2334            1 
   3    rs1143671       0.2334            1 
   3    rs1316301       0.2334            1 
   3    rs1882000       0.2334            1 
   3    rs1881999       0.2334            1 
   3    rs1316397       0.2334            1 
   3    rs1143672       0.2334            1 
   3    rs2700424       0.5219            1 
   3    rs2700423       0.4235            1 
   3    rs6775183       0.4235            1 
   3    rs6799626       0.4235            1 
   3    rs3792597       0.5272            1 
   3  rs113707992       0.4235            1 
   3  rs573097460       0.3685            1 
   3   rs75557865       0.5272            1 
   3  rs200518662       0.5272            1 
   3   rs28823352       0.9918            1 
   3    rs7619800       0.4235            1 
   3   rs59823080       0.8005            1 
   3    rs7428886       0.9098            1 
   3  rs201059525       0.5272            1 
   3  rs146282991       0.6168            1 
   3  rs578237211       0.4208            1 
   3  rs190878714       0.9322            1 
   3  rs539855621       0.4018            1 
   3   rs58828437       0.2639            1 
   3  rs182591751       0.4235            1 
   3  rs368070487       0.4235            1 
   3    rs9868185       0.2334            1 
   3    rs2332043       0.4235            1 
   3     rs874742       0.2334            1 
   3     rs874741       0.2334            1 
   3  rs116307792       0.4125            1 
   3    rs1920315       0.4235            1 
   3    rs2689277       0.4235            1 
   3    rs3817599       0.5219            1 
   3    rs1920313       0.4235            1 
   3    rs4285028       0.5772            1 
   3    rs1920312       0.4235            1 
   3    rs9856253       0.8005            1 
   3    rs1920311       0.4235            1 
   3    rs1920310       0.6168            1 
   3    rs2689275       0.4235            1 
   3  rs145668968       0.4235            1 
   3  rs111798900       0.3685            1 
   3   rs13077143       0.6168            1 
   3    rs2700422       0.9608            1 
   3    rs2689276       0.5219            1 
   3    rs9829181       0.4285            1 
   3    rs9867460       0.8005            1 
   3    rs9867765       0.1269            1 
   3   rs63353260       0.5219            1 
   3   rs10934565       0.5772            1 
   3  rs112526620       0.4555            1 
   3    rs9844039       0.7042            1 
   3  rs150724255       0.4208            1 
   3    rs1920309       0.5772            1 
   3   rs76231176       0.3685            1 
   3    rs6790281       0.5772            1 
   3    rs6438689       0.5219            1 
   3    rs7615571       0.5772            1 
   3    rs1920308       0.4235            1 
   3   rs13068522       0.5237            1 
   3   rs11916150       0.5237            1 
   3   rs79103597       0.5772            1 
   3   rs13074085       0.7042            1 
   3  rs201349570       0.9136            1 
   3   rs35415993       0.5772            1 
   3    rs9871743       0.7042            1 
   3   rs10643688       0.8512            1 
   3    rs7651226       0.5772            1 
   3  rs116583913       0.5717            1 
   3    rs1920289       0.7042            1 
   3   rs34696871       0.5772            1 
   3    rs1920290       0.5772            1 
   3    rs1920291       0.5772            1 
   3  rs148828392       0.8167            1 
   3    rs9811389       0.7042            1 
   3  rs137874716       0.3302            1 
   3   rs35101693       0.5772            1 
   3    rs9812869       0.9643            1 
   3   rs13067270       0.5772            1 
   3   rs35181772       0.4279            1 
   3   rs35610897       0.5772            1 
   3    rs1474327       0.5237            1 
   3   rs34543553       0.5772            1 
   3   rs77145809       0.5316            1 
   3   rs73855480       0.5772            1 
   3   rs73855481       0.5772            1 
   3   rs35737776       0.5772            1 
   3  rs115517854       0.6571            1 
   3  rs114462093       0.6571            1 
   3   rs34936401       0.5772            1 
   3   rs34158925       0.5772            1 
   3   rs78643247       0.6093            1 
   3  rs147108627       0.5717            1 
   3   rs34566912       0.5772            1 
   3   rs71329246       0.5772            1 
   3  rs112732197       0.3685            1 
   3    rs9859192       0.5595            1 
   3  rs144234950       0.5968            1 
   3   rs77630152       0.5772            1 
   3  rs115847227       0.6571            1 
   3   rs12637573       0.7042            1 
   3  rs140915049       0.4279            1 
   3   rs12695420       0.4661            1 
   3    rs2091664       0.5772            1 
   3    rs2091665       0.5237            1 
   3   rs12630486       0.5772            1 
   3   rs58803655      0.09679            1 
   3    rs4048632       0.3731            1 
   3   rs57786263       0.3685            1 
   3  rs113533774       0.4555            1 
   3  rs114714968       0.8167            1 
   3    rs9825193       0.7042            1 
   3    rs6777407       0.4279            1 
   3   rs12488851       0.5772            1 
   3    rs7638094       0.5237            1 
   3    rs7626740        0.264            1 
   3   rs13083557       0.5772            1 
   3    rs4602434       0.6168            1 
   3   rs76593525       0.5772            1 
   3   rs73855484       0.5316            1 
   3   rs12493408       0.5772            1 
   3    rs7647751       0.5237            1 
   3    rs7628167       0.4661            1 
   3   rs66523415       0.5772            1 
   3   rs72963373       0.4235            1 
   3   rs78995408       0.3531            1 
   3   rs34478505       0.5772            1 
   3   rs12637351       0.5772            1 
   3   rs55633653       0.5316            1 
   3   rs10934568       0.7042            1 
   3  rs142768987       0.5772            1 
   3  rs140263913        0.901            1 
   3    rs6793566       0.7042            1 
   3    rs6793858       0.8007            1 
   3   rs56408673       0.6168            1 
   3  rs138295507       0.8972            1 
   3    rs7640872       0.5772            1 
   3   rs59621197       0.3182            1 
   3   rs55653962       0.6168            1 
   3    rs2877560       0.5772            1 
   3    rs2332033       0.5772            1 
   3    rs9289184       0.6361            1 
   3    rs1589700       0.4454            1 
   3  rs147173902       0.5687            1 
   3  rs368190260      0.09689            1 
   3  rs112957509       0.4235            1 
   3   rs12488334       0.5772            1 
   3   rs13089878       0.5772            1 
   3  rs201271008       0.6168            1 
   3   rs34181646       0.5772            1 
   3   rs34338756       0.5772            1 
   3    rs9289185       0.3512            1 
   3   rs12491991       0.5772            1 
   3    rs4419417       0.3445            1 
   3   rs12493952       0.5772            1 
   3   rs12497349       0.5772            1 
   3    rs3833583       0.4885            1 
   3   rs11924848       0.4208            1 
   3   rs11718322       0.7594            1 
   3    rs1986368       0.5772            1 
   3   rs71329249       0.5479            1 
   3    rs2877561       0.3749            1 
   3   rs34284625       0.6414            1 
   3   rs34883204       0.6414            1 
   3   rs35906279       0.3999            1 
   3   rs16832645       0.6414            1 
   3   rs35661993        0.811            1 
   3    rs3915061       0.5682            1 
   3    rs3915060       0.8425            1 
   3   rs80084895       0.3999            1 
   3   rs13088702       0.5776            1 
   3    rs2332036       0.8391            1 
   3    rs9816720       0.9648            1 
   3    rs9868257       0.7943            1 
   3    rs4325959       0.5465            1 
   3    rs6808247       0.6793            1 
   3    rs2332034        0.809            1 
   3    rs1806656        0.944            1 
   3    rs1806655       0.9007            1 
   3   rs72963383      0.06839            1 
   3   rs74920592      0.09649            1 
   3    rs9824120       0.7193            1 
   3   rs11425254       0.5465            1 
   3   rs10934569        0.838            1 
   3   rs57138192       0.4555            1 
   3   rs10934570        0.795            1 
   3  rs111508537       0.2016            1 
   3  rs142708456       0.9007            1 
   3   rs62269207       0.4579            1 
   3  rs369348114       0.1022            1 
   3  rs150572708       0.1867            1 
   3   rs34188827       0.9007            1 
   3    rs9863154       0.8985            1 
   3    rs2332032        0.838            1 
   3   rs60155532       0.1022            1 
   3   rs71136546       0.5146            1 
   3   rs12489988       0.9917            1 
   3  rs111865165       0.2165            1 
   3   rs28641820       0.4579            1 
   3   rs12486781        0.978            1 
   3   rs12486849        0.875            1 
   3   rs11924058       0.8412            1 
   3  rs193249998       0.8243            1 
   3  rs145760611      0.09649            1 
   3   rs78711715       0.9526            1 
   3  rs114235112       0.8243            1 
   3  rs200186790       0.8243            1 
   3  rs565786072       0.8243            1 
   3  rs528671253       0.8243            1 
   3    rs1523517       0.6641            1 
   3  rs562157677       0.5316            1 
   3   rs75890826       0.8243            1 
   3    rs4974397       0.8184            1 
   3    rs4974396       0.8184            1 
   3    rs4974395       0.8184            1 
   3    rs7650422       0.1867            1 
   3    rs5852288       0.8184            1 
   3    rs2001212       0.8184            1 
   3   rs35996139       0.1086            1 
   3    rs2877559       0.1086            1 
   3   rs13093171      0.05529            1 
   3   rs79111039       0.8167            1 
   3   rs76372959       0.8167            1 
   3   rs11925621       0.5797            1 
   3   rs11929195       0.9257            1 
   3   rs11929235       0.4324            1 
   3   rs73855492        0.189            1 
   3   rs73855493       0.2193            1 
   3   rs72963399       0.1553            1 
   3    rs9812227       0.3845            1 
   3   rs76893952       0.2533            1 
   3   rs75471926       0.9526            1 
   3  rs116051896        0.213            1 
   3   rs13073767       0.3131            1 
   3   rs60489657       0.3615            1 
   3   rs78948167        0.213            1 
   3  rs141514258       0.7842            1 
   3  rs113066696       0.3615            1 
   3    rs7640335       0.8498            1 
   3   rs72963401       0.4045            1 
   3  rs201258958      0.06449            1 
   3   rs72965403       0.4045            1 
   3   rs72965405       0.3615            1 
   3   rs72965406       0.3615            1 
   3   rs72965407       0.4045            1 
   3  rs111793536        0.213            1 
   3   rs72965411       0.3615            1 
   3   rs59176623       0.2122            1 
   3   rs12485356       0.3131            1 
   3   rs58742173       0.4045            1 
   3    rs7627252       0.7379            1 
   3   rs72965412       0.3615            1 
   3  rs114569003       0.8167            1 
   3    rs9289186       0.4045            1 
   3  rs562324854         0.82            1 
   3  rs201872983       0.4086            1 
   3   rs57963544       0.4086            1 
   3  rs142301968        0.213            1 
   3   rs58123484       0.1327            1 
   3   rs34523061       0.3323            1 
   3   rs72965416       0.4555            1 
   3  rs551674173       0.8273            1 
   3    rs6801693      0.07759            1 
   3   rs72965418       0.1636            1 
   3   rs72965420       0.4045            1 
   3    rs4350947       0.1748            1 
   3   rs57679333       0.4086            1 
   3  rs374943759       0.5756            1 
   3   rs12497251       0.3323            1 
   3  rs150779990     0.009299            1 
   3   rs76647946       0.7842            1 
   3    rs7633003       0.7379            1 
   3   rs77107693       0.6214            1 
   3   rs72965422       0.4086            1 
   3   rs12498128       0.4045            1 
   3    rs9828869       0.3754            1 
   3   rs72965423       0.4086            1 
   3   rs56160927       0.5064            1 
   3   rs61544758       0.4086            1 
   3   rs72965426       0.4086            1 
   3    rs5852285       0.9673            1 
   3   rs56265145       0.6452            1 
   3   rs55638885       0.9931            1 
   3    rs6797971       0.1748            1 
   3   rs72965429         0.82            1 
   3    rs4525909       0.2122            1 
   3    rs1125303       0.2044            1 
   3    rs1962532       0.3699            1 
   3   rs72965433         0.82            1 
   3   rs72965435         0.82            1 
   3    rs6778613       0.7787            1 
   3  rs147681190       0.7787            1 
   3   rs72965436         0.82            1 
   3  rs112140011         0.82            1 
   3   rs61420529       0.4948            1 
   3    rs2332095       0.7379            1 
   3  rs116765749       0.7251            1 
   3    rs4974400       0.3308            1 
   3  rs113138979         0.82            1 
   3  rs111683283         0.82            1 
   3    rs4974394         0.21            1 
   3   rs76722812       0.6214            1 
   3   rs78399954       0.7251            1 
   3   rs12488766       0.3699            1 
   3   rs12495209         0.21            1 
   3   rs75375113       0.3062            1 
   3   rs80252182       0.7251            1 
   3   rs78815974       0.7379            1 
   3   rs72965449         0.82            1 
   3  rs527769191       0.5966            1 
   3    rs6762289       0.4948            1 
   3   rs75609232       0.7251            1 
   3   rs80221386         0.82            1 
   3   rs62269210       0.3699            1 
   3   rs62269211       0.3699            1 
   3  rs201963235       0.5177            1 
   3  rs141934781       0.4948            1 
   3  rs111987595       0.7428            1 
   3  rs527486188       0.6214            1 
   3  rs558105976         0.82            1 
   3  rs557596871       0.7379            1 
   3  rs573958870         0.82            1 
   3   rs28775338       0.3699            1 
   3  rs534740464         0.82            1 
   3   rs55935815       0.6667            1 
   3  rs150336000       0.6214            1 
   3   rs60438917        0.404            1 
   3  rs111753425       0.6214            1 
   3   rs57887062        0.404            1 
   3  rs145580085       0.7379            1 
   3   rs79836710      0.07249            1 
   3   rs12106790       0.7379            1 
   3   rs72965456         0.82            1 
   3  rs111956374      0.07249            1 
   3   rs80221012       0.6214            1 
   3    rs2681423       0.1526            1 
   3   rs78973523       0.6214            1 
   3   rs74969117       0.7251            1 
   3   rs77731961         0.82            1 
   3   rs79635235       0.6214            1 
   3   rs78598512       0.6214            1 
   3  rs144636374       0.7251            1 
   3   rs34347275        0.894            1 
   3   rs75990608       0.6983            1 
   3   rs74470800       0.3033            1 
   3    rs2681424         0.21            1 
   3   rs59504846       0.7379            1 
   3   rs74657166       0.6214            1 
   3   rs77832668       0.6214            1 
   3    rs2255214       0.3699            1 
   3   rs72965459         0.82            1 
   3    rs2681425       0.6338            1 
   3    rs2715267       0.1526            1 
   3  rs114242768       0.7379            1 
   3   rs56347468       0.3308            1 
   3  rs143952875      0.07249            1 
   3   rs78553579        0.404            1 
   3   rs11712647       0.6214            1 
   3   rs77734710       0.7941            1 
   3   rs11575855       0.2044            1 
   3   rs72965462         0.82            1 
   3   rs79111254       0.3999            1 
   3   rs72965464         0.82            1 
   3   rs13082681       0.3308            1 
   3  rs113006438         0.82            1 
   3  rs144391676         0.82            1 
   3   rs79777082       0.3308            1 
   3   rs72965465         0.82            1 
   3    rs2715258       0.7941            1 
   3   rs35891398       0.3308            1 
   3   rs11921048         0.21            1 
   3   rs34647267       0.9066            1 
   3  rs146421487       0.2477            1 
   3   rs72965467         0.82            1 
   3    rs2681404       0.7144            1 
   3   rs74810535       0.5857            1 
   3   rs35061302       0.3308            1 
   3  rs115869255       0.7842            1 
   3   rs16832666       0.5242            1 
   3  rs371990172       0.1703            1 
   3    rs2715278       0.4728            1 
   3    rs2715277       0.4728            1 
   3   rs75439175       0.3033            1 
   3    rs2715276       0.4728            1 
   3   rs17203397       0.4657            1 
   3    rs2715275       0.4728            1 
   3    rs2715274       0.8281            1 
   3    rs2681406       0.8281            1 
   3    rs2715273       0.8281            1 
   3  rs115998101       0.5242            1 
   3    rs6786977       0.6031            1 
   3  rs568082048       0.4642            1 
   3    rs9872483       0.1698            1 
   3    rs2715271       0.4728            1 
   3    rs2681408       0.0381            1 
   3    rs2681409       0.6015            1 
   3    rs2715270       0.4728            1 
   3    rs2681410       0.4728            1 
   3   rs13075281       0.4252            1 
   3    rs2715269       0.6015            1 
   3    rs2681411       0.1319            1 
   3   rs13074706       0.3308            1 
   3    rs2715268       0.3583            1 
   3   rs35736887       0.1044            1 
   3   rs16832682       0.5242            1 
   3    rs2681413       0.6015            1 
   3  rs116154252       0.8824            1 
   3    rs7612850       0.7941            1 
   3  rs568283457      0.08699            1 
   3  rs200930884       0.3196            1 
   3  rs377487640       0.1354            1 
   3   rs57720977       0.2036            1 
   3   rs78162525       0.5242            1 
   3    rs4678186       0.3308            1 
   3    rs2715260       0.3583            1 
   3    rs6808869       0.5242            1 
   3   rs35187120       0.1995            1 
   3   rs78074583       0.3308            1 
   3  rs145118090       0.0289            1 
   3   rs77789040       0.3308            1 
   3    rs2715261       0.3583            1 
   3   rs75393828       0.5242            1 
   3  rs115103764       0.4106            1 
   3    rs2681422       0.1468            1 
   3   rs75121555       0.5857            1 
   3    rs2715262       0.3583            1 
   3    rs2681426       0.3583            1 
   3   rs78672460       0.9526            1 
   3   rs75032946       0.3308            1 
   3  rs143021986       0.5242            1 
   3    rs6805035       0.3583            1 
   3    rs6780894       0.8455            1 
   3   rs79274370       0.5242            1 
   3  rs114578625      0.05709            1 
   3  rs115461934       0.5242            1 
   3    rs2681405       0.6015            1 
   3  rs116365397       0.8167            1 
   3   rs11717893       0.8375            1 
   3    rs2715279       0.3583            1 
   3    rs2715280       0.3583            1 
   3   rs74918147       0.5242            1 
   3  rs532894606       0.5242            1 
   3   rs78726365       0.8824            1 
   3   rs75960932       0.5242            1 
   3   rs74710707       0.6754            1 
   3   rs13090103       0.8358            1 
   3    rs9836399       0.1041            1 
   3   rs76330915       0.5242            1 
   3    rs2681414       0.6015            1 
   3    rs2001791       0.1598            1 
   3   rs11375248       0.7813            1 
   3   rs13064913       0.7843            1 
   3   rs60421375       0.3393            1 
   3   rs12106776       0.5242            1 
   3    rs9289187       0.2166            1 
   3    rs2681415       0.1598            1 
   3   rs34652460       0.8358            1 
   3   rs79838847       0.5242            1 
   3   rs75479699       0.5242            1 
   3   rs80232308       0.9949            1 
   3    rs2681416       0.7681            1 
   3   rs62269247       0.8358            1 
   3  rs180903562       0.5857            1 
   3   rs35084274       0.7843            1 
   3    rs3792285       0.8358            1 
   3  rs200502024       0.4402            1 
   3  rs145647440       0.1553            1 
   3    rs2332096       0.1915            1 
   3   rs76396661       0.5242            1 
   3   esv3597602       0.2106            1 
   3  rs150001129       0.1442            1 
   3    rs1915092       0.5143            1 
   3    rs2715256       0.6015            1 
   3    rs2715257       0.6015            1 
   3   rs56227115       0.7296            1 
   3   rs59331099       0.1758            1 
   3    rs2681417       0.7531            1 
   3    rs2001750       0.6015            1 
   3    rs2715259       0.6015            1 
   3   rs73858127       0.1758            1 
   3   rs58952062       0.1758            1 
   3    rs2254909       0.6015            1 
   3    rs2254911       0.6015            1 
   3    rs2255017       0.6015            1 
   3   rs73858130       0.1559            1 
   3   rs57026482       0.1559            1 
   3    rs9848900       0.4145            1 
   3    rs1915091       0.0382            1 
   3   rs72965476       0.4555            1 
   3  rs149504282       0.0289            1 
   3  rs542750574       0.1758            1 
   3    rs6804964       0.0382            1 
   3   rs60662459       0.6754            1 
   3    rs2681420       0.0382            1 
   3    rs2681421       0.0382            1 
   3  rs143455691       0.5371            1 
   3   rs78553644       0.4773            1 
   3    rs2681399       0.0382            1 
   3    rs4315642        0.492            1 
   3   rs58336014       0.1559            1 
   3   rs73858134       0.1559            1 
   3    rs2681400       0.0382            1 
   3    rs1129055       0.1732            1 
   3    rs5852291       0.1669            1 
   3    rs1915087       0.1669            1 
   3   rs17281995       0.1925            1 
   3    rs2262495       0.4297            1 
   3    rs2681401       0.4297            1 
   3   rs79343820      0.08799            1 
   3  rs148704231       0.3567            1 
   3   rs79656993       0.3228            1 
   3    rs2681402     0.008199            1 
   3  rs143337569      0.05639            1 
   3  rs541954717      0.05639            1 
   3   rs74992731       0.2155            1 
   3    rs2946792       0.0343            1 
   3    rs2715266       0.3051            1 
   3    rs2715265       0.3051            1 
   3    rs2715264       0.3051            1 
   3  rs556322233       0.3707            1 
   3    rs2681403       0.0343            1 
   3   rs73184027       0.0128            1 
   3    rs6778550       0.3051            1 
   3    rs6765945      0.08859            1 
   3    rs6438696      0.08859            1 
   3    rs7637947       0.3051            1 
   3    rs2332097      0.08859            1 
   3   rs11456310       0.1494            1 
   3    rs9817292       0.3051            1 
   3    rs6438697      0.08859            1 
   3    rs9818482      0.07729            1 
   3    rs7619546       0.5693            1 
   3    rs9818228      0.07729            1 
   3   rs72587280       0.0343            1 
   3   rs58794674       0.1494            1 
   3   rs11922411       0.3473            1 
   3    rs9798958       0.3473            1 
   3   rs73184030       0.0128            1 
   3    rs9839875       0.1494            1 
   3    rs7618747       0.2197            1 
   3   rs12490915       0.3473            1 
   3   rs12487537       0.3473            1 
   3  rs567406180       0.1918            1 
   3  rs536333777       0.5693            1 
   3  rs151122835       0.4522            1 
   3  rs111754946       0.4078            1 
   3  rs149724233       0.3473            1 
   3  rs143926957      0.06659            1 
   3  rs150346512       0.3473            1 
   3  rs147469188       0.0343            1 
   3   rs76621414       0.4522            1 
   3  rs149028001       0.3473            1 
   3  rs558830668       0.1719            1 
   3  rs188052170       0.8063            1 
   3  rs142027099       0.5693            1 
   3    rs7611323       0.3473            1 
   3  rs113826133       0.0128            1 
   3    rs6438698       0.1494            1 
   3    rs4677873       0.5483            1 
   3  rs141142098       0.9098            1 
   3   rs66918787       0.3473            1 
   3    rs4677988       0.0343            1 
   3    rs9848219       0.4522            1 
   3  rs145599574       0.5693            1 
   3   rs34309248       0.1494            1 
   3    rs7623445       0.3473            1 
   3    rs7635275       0.3473            1 
   3   rs76585511       0.7033            1 
   3    rs7638377       0.1494            1 
   3    rs7651938       0.3473            1 
   3  rs138711548       0.0128            1 
   3     rs937629       0.3473            1 
   3     rs937630       0.3473            1 
   3   rs73184032       0.0128            1 
   3   rs75497876       0.2815            1 
   3    rs7639056       0.5693            1 
   3   rs56387854       0.0128            1 
   3    rs1123579       0.8063            1 
   3   rs73184035       0.0128            1 
   3    rs1123580       0.1494            1 
   3    rs1969081       0.3473            1 
   3    rs1532692       0.3511            1 
   3    rs6777502       0.4522            1 
   3  rs149105631       0.6839            1 
   3   rs72967309       0.8063            1 
   3   rs57339232       0.3511            1 
   3  rs139612271       0.0292            1 
   3    rs2090760       0.3473            1 
   3    rs6793450       0.3473            1 
   3    rs6438699       0.3473            1 
   3    rs6438700       0.4078            1 
   3   rs11721321       0.4522            1 
   3    rs6800130       0.3511            1 
   3   rs72967317       0.8063            1 
   3    rs9813983       0.0343            1 
   3   rs72967318       0.3511            1 
   3   rs76644556       0.7033            1 
   3    rs7650960       0.3473            1 
   3  rs116620656       0.5693            1 
   3  rs527442300       0.6111            1 
   3    rs3048740       0.1494            1 
   3    rs2173959       0.3473            1 
   3  rs141561856       0.5693            1 
   3    rs4677878       0.1494            1 
   3   rs76213617       0.5693            1 
   3   rs12186049       0.0205            1 
   3    rs2877584       0.3473            1 
   3    rs2332098       0.4522            1 
   3   rs79345687       0.7033            1 
   3   rs76314195       0.5693            1 
   3   rs13075323       0.4522            1 
   3   rs78611232       0.4352            1 
   3    rs6438703       0.1494            1 
   3  rs557657680       0.7699            1 
   3   rs62271382       0.5012            1 
   3  rs528095726       0.3473            1 
   3  rs544475680       0.5693            1 
   3  rs112909877       0.3473            1 
   3  rs551554588        0.764            1 
   3  rs571437061        0.764            1 
   3   rs71136555        0.621            1 
   3    rs6438704       0.5693            1 
   3   rs73184039       0.0205            1 
   3   rs73858152       0.0205            1 
   3  rs145848740       0.1719            1 
   3  rs138484556       0.1719            1 
   3   rs73858153       0.0433            1 
   3  rs140100157       0.2393            1 
   3   rs71136556      0.06669            1 
   3    rs9864364       0.1606            1 
   3   rs79896224       0.7033            1 
   3  rs116829696       0.1719            1 
   3    rs1875521       0.1606            1 
   3    rs7652589       0.0367            1 
   3    rs7630625       0.1016            1 
   3   rs75570898       0.7699            1 
   3    rs4116065       0.0367            1 
   3    rs9862010       0.1831            1 
   3    rs1818117       0.1606            1 
   3    rs4116064      0.06769            1 
   3    rs4678000      0.06769            1 
   3   rs62271386       0.8807            1 
   3    rs1501895       0.0343            1 
   3  rs116715544       0.5693            1 
   3   rs11708150       0.0343            1 
   3    rs1501894       0.1959            1 
   3    rs4369978       0.7699            1 
   3    rs9826813      0.06769            1 
   3  rs114616447       0.5693            1 
   3    rs1910049      0.06769            1 
   3    rs1910048       0.1606            1 
   3  rs113371517       0.9861            1 
   3    rs6795054       0.1606            1 
   3   rs11714681       0.8807            1 
   3    rs1501897       0.0367            1 
   3  rs116326541       0.1918            1 
   3   rs56027687       0.8807            1 
   3  rs111239254       0.8944            1 
   3  rs113733537       0.1139            1 
   3    rs7648041       0.8807            1 
   3    rs7648044       0.1959            1 
   3    rs7615600       0.5832            1 
   3    rs4678012       0.1606            1 
   3    rs4678013       0.5832            1 
   3   rs11706570       0.8807            1 
   3    rs6776158      0.06769            1 
   3   rs10648831       0.1564            1 
   3   rs34028592       0.1959            1 
   3    rs6789267       0.1606            1 
   3  rs150748528      0.06769            1 
   3  rs557448133      0.07949            1 
   3    rs9883099      0.06769            1 
   3   rs34180927       0.1719            1 
   3    rs7638059       0.1959            1 
   3    rs6780443       0.8807            1 
   3    rs7650687       0.1959            1 
   3   rs35108748       0.7699            1 
   3    rs7628990       0.2393            1 
   3   rs10674556       0.3573            1 
   3   rs34968500       0.1959            1 
   3    rs6762782      0.06769            1 
   3    rs9840904       0.1831            1 
   3   rs28572572       0.7699            1 
   3    rs7635606       0.1959            1 
   3    rs6438705       0.1959            1 
   3    rs6803623      0.06769            1 
   3    rs9968211       0.7699            1 
   3    rs1501899      0.06769            1 
   3   rs35443049       0.1959            1 
   3    rs1847029      0.06769            1 
   3    rs4678031       0.1959            1 
   3   rs76743088       0.1719            1 
   3   rs73858156       0.0433            1 
   3   rs17282008       0.8807            1 
   3   rs73858157        0.121            1 
   3   rs73858160        0.121            1 
   3    rs7625331       0.1959            1 
   3    rs1501900       0.1606            1 
   3    rs1553307       0.1606            1 
   3    rs1553308       0.1606            1 
   3    rs1553309       0.1354            1 
   3    rs1973490       0.1354            1 
   3    rs4678035       0.1959            1 
   3   rs77709711       0.1959            1 
   3   rs72967345       0.7699            1 
   3    rs6792504       0.1959            1 
   3  rs138617095       0.0433            1 
   3    rs3937964       0.7699            1 
   3    rs4678038       0.1294            1 
   3   rs17282015       0.9828            1 
   3  rs111507015       0.6397            1 
   3   rs34765993        0.121            1 
   3    rs6764205       0.6887            1 
   3    rs6802749       0.3122            1 
   3    rs6802834       0.3122            1 
   3   rs17282022       0.1582            1 
   3  rs147674297       0.1719            1 
   3  rs142416115       0.1719            1 
   3    rs6767536       0.1606            1 
   3    rs6438706       0.3122            1 
   3    rs6438707       0.1606            1 
   3    rs7617603       0.1606            1 
   3   rs11708053       0.9828            1 
   3   rs72967358       0.1051            1 
   3   rs11711698       0.9828            1 
   3   rs34139095       0.3122            1 
   3  rs146221040       0.5709            1 
   3    rs6764691       0.3122            1 
   3    rs2010485       0.1606            1 
   3    rs1814740       0.1582            1 
   3   rs35415496       0.1606            1 
   3   rs57493498       0.9268            1 
   3    rs7617900       0.3336            1 
   3    rs6438709       0.1606            1 
   3    rs6438710       0.3336            1 
   3   rs58265088        0.473            1 
   3    rs6438711       0.3336            1 
   3   rs60388563       0.1194            1 
   3   rs62271399       0.7147            1 
   3  rs144020044       0.3244            1 
   3  rs148668166       0.0433            1 
   3  rs144486035       0.1194            1 
   3  rs140670947       0.3336            1 
   3   rs13072670       0.1789            1 
   3  rs532170914        0.424            1 
   3  rs144481840       0.4397            1 
   3    rs4678042       0.3336            1 
   3    rs4678043       0.3781            1 
   3    rs7652244       0.3336            1 
   3    rs4678044       0.6689            1 
   3    rs4678045       0.0344            1 
   3    rs2221265       0.0304            1 
   3   rs76026161      0.08169            1 
   3   rs62271400       0.2295            1 
   3    rs9836990       0.1252            1 
   3   rs77707655      0.07169            1 
   3    rs7614103       0.5381            1 
   3    rs7614486         0.89            1 
   3    rs7626176       0.4684            1 
   3   rs55639113       0.5381            1 
   3   rs56820651       0.4684            1 
   3   rs59321546       0.4684            1 
   3   rs56368292       0.5381            1 
   3   rs58529372       0.5381            1 
   3   rs35554151       0.4684            1 
   3   rs17203502       0.5381            1 
   3    rs6780593        0.445            1 
   3   rs34351313       0.2275            1 
   3    rs6780699       0.4323            1 
   3   rs33988695       0.5381            1 
   3   rs35586355        0.473            1 
   3    rs7638770       0.9407            1 
   3  rs112854403       0.4684            1 
   3    rs4678119       0.4684            1 
   3   rs12489909       0.9407            1 
   3   rs12489943       0.9407            1 
   3    rs4678120       0.4323            1 
   3   rs12496336       0.9407            1 
   3   rs12490055       0.9407            1 
   3    rs7652342       0.4684            1 
   3    rs6763316       0.9407            1 
   3   rs75473459       0.0426            1 
   3    rs6763513       0.4323            1 
   3    rs6787967       0.9407            1 
   3   rs35685520       0.9407            1 
   3    rs9879479       0.2275            1 
   3    rs6788470       0.9407            1 
   3    rs6763821       0.9407            1 
   3    rs6788304       0.9407            1 
   3    rs4678122       0.4323            1 
   3    rs4678123       0.9407            1 
   3    rs9884029       0.9407            1 
   3  rs111866966       0.4684            1 
   3    rs4678124       0.9407            1 
   3   rs35139115        0.812            1 
   3   rs11922155       0.2275            1 
   3  rs113404989       0.7399            1 
   3   rs11914420       0.9407            1 
   3    rs6776280       0.9407            1 
   3    rs6776376       0.9407            1 
   3   rs62269066       0.8388            1 
   3   rs17203516       0.4684            1 
   3    rs9814524       0.9407            1 
   3   rs16832795        0.651            1 
   3    rs9814686       0.9407            1 
   3    rs6776929       0.4684            1 
   3    rs9856914       0.9407            1 
   3    rs7647612       0.9407            1 
   3   rs16832804       0.7399            1 
   3    rs6438712       0.9407            1 
   3    rs6438713       0.9407            1 
   3   rs72969313       0.7399            1 
   3   rs34169507       0.9407            1 
   3   rs73855703       0.8836            1 
   3    rs9820206       0.9407            1 
   3   rs10602692       0.9407            1 
   3    rs4678126       0.4684            1 
   3    rs6783368       0.9407            1 
   3    rs6783556       0.9407            1 
   3    rs6799828       0.5381            1 
   3   rs72969322        0.766            1 
   3    rs3845917       0.9407            1 
   3    rs3845918       0.2275            1 
   3   rs34569113       0.5789            1 
   3   rs11720986       0.9407            1 
   3   rs11713180       0.9407            1 
   3   rs11713215       0.9407            1 
   3   rs11721042       0.9407            1 
   3   rs11717321       0.9407            1 
   3   rs13320637       0.2275            1 
   3   rs13327652       0.2275            1 
   3    rs7613238       0.5381            1 
   3   rs74693150       0.6839            1 
   3   rs75017267       0.4684            1 
   3   rs34757877       0.1918            1 
   3    rs9850411       0.5623            1 
   3   rs35274320        0.445            1 
   3    rs3941358       0.4323            1 
   3    rs1501893       0.4323            1 
   3    rs1501892       0.9407            1 
   3   rs17203523       0.4684            1 
   3   rs34572168       0.1918            1 
   3   rs36004543      0.07169            1 
   3    rs1971332       0.5623            1 
   3    rs4303826       0.9407            1 
   3   rs35855416       0.1918            1 
   3    rs9828311       0.4628            1 
   3    rs9866419       0.5623            1 
   3    rs1354160        0.295            1 
   3    rs1354159       0.9407            1 
   3    rs1354158       0.5623            1 
   3  rs112303274       0.1918            1 
   3   rs75762745       0.1918            1 
   3    rs9821555       0.9407            1 
   3   rs34172859       0.9407            1 
   3    rs2202126       0.9407            1 
   3   rs61203229       0.9407            1 
   3   rs79634289       0.8836            1 
   3  rs140457735       0.4684            1 
   3    rs2332237       0.9407            1 
   3  rs372377748       0.3478            1 
   3  rs116595952       0.5709            1 
   3  rs113862301       0.4684            1 
   3  rs112430304       0.4684            1 
   3    rs6767061       0.9407            1 
   3    rs6778462       0.4323            1 
   3  rs144403557       0.1918            1 
   3   rs62269069       0.5166            1 
   3    rs6767350         0.89            1 
   3  rs150726534       0.8505            1 
   3   rs10934576       0.4323            1 
   3   rs11918240         0.89            1 
   3    rs7627468         0.89            1 
   3    rs7627484        0.295            1 
   3   rs11926904       0.1918            1 
   3  rs113071991       0.4684            1 
   3  rs112606730       0.4684            1 
   3    rs4678188       0.9407            1 
   3    rs4678187       0.9407            1 
   3   rs55708281       0.9407            1 
   3   rs56242285       0.9407            1 
   3   rs57517313       0.4498            1 
   3   rs55766528       0.9407            1 
   3    rs9875636       0.9407            1 
   3    rs4678172       0.9407            1 
   3    rs6764544       0.5623            1 
   3    rs4247192       0.4684            1 
   3   rs34049878       0.5163            1 
   3    rs9811123       0.5623            1 
   3   rs34543270       0.1918            1 
   3   rs12485702       0.4684            1 
   3    rs7639847       0.9407            1 
   3    rs7629603       0.9407            1 
   3    rs7617898       0.9407            1 
   3    rs7618100       0.5623            1 
   3    rs4300957       0.4684            1 
   3    rs4336054       0.4323            1 
   3   rs56777297       0.4684            1 
   3   rs34973610       0.4684            1 
   3    rs4677900       0.4684            1 
   3    rs9874845       0.5623            1 
   3   rs34079990       0.4684            1 
   3   rs59408184         0.03            1 
   3    rs6774080       0.4684            1 
   3    rs2134223       0.1557            1 
   3   rs11918758       0.1918            1 
   3   rs62269089       0.3678            1 
   3    rs7629281       0.4684            1 
   3   rs72969350        0.651            1 
   3   rs60987349        0.651            1 
   3    rs1910050       0.4684            1 
   3  rs141707305       0.9053            1 
   3    rs2877614       0.1557            1 
   3   rs72969352        0.651            1 
   3   rs12491868       0.4684            1 
   3    rs2877615       0.1557            1 
   3    rs2173960       0.1557            1 
   3    rs1818118       0.1918            1 
   3    rs2134221       0.6883            1 
   3    rs4045771       0.6837            1 
   3   rs12493480       0.5416            1 
   3    rs4678059       0.1557            1 
   3    rs1979869       0.5416            1 
   3   rs33998636       0.5416            1 
   3    rs6438714      0.08659            1 
   3    rs6438715      0.08659            1 
   3   rs61304318       0.4684            1 
   3    rs3863977       0.5416            1 
   3    rs3851982      0.08659            1 
   3   rs77254509       0.4684            1 
   3  rs150850588       0.5709            1 
   3    rs9859381       0.1557            1 
   3   rs13326577       0.5416            1 
   3   rs12490557       0.4684            1 
   3    rs7631959       0.7653            1 
   3    rs7632399       0.4024            1 
   3   rs77764867       0.1918            1 
   3    rs7635112      0.08659            1 
   3    rs7635128       0.1557            1 
   3   rs58191316       0.6434            1 
   3    rs4677907       0.6434            1 
   3    rs7635354       0.5416            1 
   3   rs34056182       0.6434            1 
   3    rs7637874       0.3168            1 
   3   rs11354270       0.6226            1 
   3    rs4678065       0.1557            1 
   3   rs35045048       0.7033            1 
   3    rs9875101       0.5416            1 
   3   rs34345120       0.1918            1 
   3    rs1965357       0.1557            1 
   3    rs2173961       0.5416            1 
   3   rs34242060       0.6434            1 
   3   rs34689923       0.6434            1 
   3    rs7644981       0.1557            1 
   3    rs1463890       0.1557            1 
   3    rs7647446       0.6434            1 
   3    rs1463891       0.5416            1 
   3    rs7625243       0.6434            1 
   3    rs1965358       0.5416            1 
   3    rs1463892       0.5416            1 
   3   rs79983922       0.8505            1 
   3   rs78699500       0.5163            1 
   3   rs75752240       0.6434            1 
   3    rs9815813       0.1557            1 
   3    rs6438717       0.3343            1 
   3   rs77199337       0.6434            1 
   3     rs937625       0.4335            1 
   3     rs937626       0.5416            1 
   3   rs34557876        0.651            1 
   3   rs34721736       0.6434            1 
   3   rs34178491       0.6434            1 
   3   rs35760717        0.651            1 
   3  rs111574426        0.232            1 
   3    rs4247193        0.232            1 
   3  rs141259107       0.2927            1 
   3    rs4247194       0.9349            1 
   3   rs35581333       0.4831            1 
   3    rs9865150       0.2208            1 
   3    rs9869985        0.232            1 
   3    rs3749203       0.2823            1 
   3    rs3749204       0.2186            1 
   3    rs3749205       0.2823            1 
   3    rs3749206       0.2823            1 
   3   rs10222633       0.2823            1 
   3   rs10222469       0.6002            1 
   3    rs4678071        0.232            1 
   3    rs4678072        0.232            1 
   3   rs11414720       0.6207            1 
   3   rs36173120       0.6207            1 
   3   rs11414721       0.9713            1 
   3    rs3804592       0.5807            1 
   3   rs72288862       0.1536            1 
   3  rs115334608       0.1536            1 
   3   rs35881570       0.7828            1 
   3   rs12485716       0.1383            1 
   3    rs6768471       0.9349            1 
   3    rs3749207       0.6836            1 
   3    rs6769706       0.6207            1 
   3    rs3828359        0.232            1 
   3    rs6805773       0.9349            1 
   3    rs7652243        0.232            1 
   3    rs1553306        0.232            1 
   3    rs2036399       0.3959            1 
   3   rs36060529       0.9349            1 
   3    rs3804593       0.2208            1 
   3  rs112653973       0.2471            1 
   3   rs17197671       0.5807            1 
   3   rs16832877       0.7828            1 
   3  rs142159075       0.7688            1 
   3   rs13087519       0.6836            1 
   3   rs12635116       0.6836            1 
   3   rs13088036        0.503            1 
   3   rs28703675       0.7828            1 
   3   rs11711910       0.9349            1 
   3    rs7642186        0.232            1 
   3   rs56103318       0.2208            1 
   3   rs28520185       0.3052            1 
   3   rs11716910       0.9349            1 
   3   rs11713272       0.6836            1 
   3    rs1393199       0.6836            1 
   3   rs13324814       0.2208            1 
   3    rs2202127       0.6836            1 
   3   rs13321634       0.2031            1 
   3   rs60992117       0.2208            1 
   3    rs6783855       0.5807            1 
   3   rs13089000        0.232            1 
   3    rs9877886        0.232            1 
   3    rs7644390       0.6207            1 
   3    rs1604446       0.7688            1 
   3    rs1604447       0.4035            1 
   3    rs4678173       0.9349            1 
   3   rs73186017       0.6207            1 
   3   rs61290340       0.7828            1 
   3    rs9813387        0.232            1 
   3    rs3792288       0.3052            1 
   3   rs35780274       0.9349            1 
   3    rs3792290       0.2208            1 
   3  rs542868168       0.6205            1 
   3   rs34464400       0.2208            1 
   3    rs2221266       0.6836            1 
   3    rs1393200       0.6836            1 
   3  rs145672431       0.2208            1 
   3    rs5852294       0.6128            1 
   3   rs11922857       0.9349            1 
   3    rs3845919       0.9253            1 
   3    rs3845920       0.9253            1 
   3    rs7652858       0.3478            1 
   3  rs146414363       0.6765            1 
   3   rs60268541       0.3679            1 
   3    rs3804595       0.9578            1 
   3    rs9861533       0.3478            1 
   3    rs9827519       0.9253            1 
   3   rs35416160       0.9349            1 
   3    rs7647405       0.6765            1 
   3   rs34346613       0.2208            1 
   3    rs4678174       0.6836            1 
   3    rs2270916       0.3052            1 
   3    rs2270917       0.6836            1 
   3    rs7618852       0.7828            1 
   3    rs7630451       0.7828            1 
   3    rs2134224       0.7604            1 
   3    rs2134225       0.3478            1 
   3   rs35370701       0.9917            1 
   3    rs2036400       0.9253            1 
   3  rs531434947        0.256            1 
   3  rs547957679       0.4486            1 
   3    rs1801726       0.3478            1 
   3    rs4677948       0.3478            1 
   3    rs6438718       0.9253            1 
   3       rs9740       0.9349            1 
   3    rs1802757      0.08249            1 
   3      rs10190       0.6836            1 
   3    rs6438719       0.3478            1 
   3    rs7646147       0.9349            1 
   3   rs16832935       0.7828            1 
   3    rs9844040       0.2285            1 
   3    rs3966037       0.3478            1 
   3   rs12493036       0.2285            1 
   3   rs16832942       0.7828            1 
   3   rs12486623       0.2285            1 
   3   rs10737945       0.3478            1 
   3    rs7621124       0.2285            1 
   3   rs13073563       0.6836            1 
   3    rs7646363       0.3478            1 
   3    rs7646629       0.5645            1 
   3    rs7646468       0.5645            1 
   3   rs12233553        0.308            1 
   3   rs62269112       0.6765            1 
   3   rs56046913       0.6377            1 
   3    rs7614328       0.6836            1 
   3    rs9985291      0.08249            1 
   3    rs9985440      0.08249            1 
   3    rs9985306       0.3478            1 
   3   rs10934581       0.4938            1 
   3    rs9870489      0.08249            1 
   3    rs7633800       0.4938            1 
   3    rs7633667       0.4938            1 
   3    rs4638910       0.9247            1 
   3    rs1472620       0.3478            1 
   3   rs11355377       0.4496            1 
   3   rs11720638        0.237            1 
   3    rs9881387        0.979            1 
   3    rs9848154       0.3949            1 
   3    rs9810716       0.3949            1 
   3   rs72057880       0.4938            1 
   3  rs112138211       0.4938            1 
   3  rs377143711       0.4938            1 
   3  rs369901543       0.4938            1 
   3    rs9810742       0.3949            1 
   3    rs9810749       0.3949            1 
   3   rs13083990       0.4042            1 
   3   rs28579343       0.3949            1 
   3   rs13061521       0.4042            1 
   3   rs58230490       0.3949            1 
   3   rs12185943       0.3514            1 
   3   rs10934584       0.4938            1 
   3   rs13317856       0.3949            1 
   3   rs17199211       0.5083            1 
   3    rs1847026       0.3478            1 
   3   rs58239422       0.7613            1 
   3   rs28597756       0.3283            1 
   3    rs6772557       0.6559            1 
   3  rs113801223       0.8003            1 
   3    rs6808422       0.3793            1 
   3    rs6438720       0.4757            1 
   3   rs16832956       0.6832            1 
   3   rs74659240       0.9203            1 
   3   rs13315743       0.3052            1 
   3  rs148435862       0.3052            1 
   3  rs150640260       0.1175            1 
   3   rs78734519       0.4093            1 
   3   rs72971273        0.565            1 
   3  rs199677897        0.565            1 
   3  rs141202955       0.2804            1 
   3   rs11918519       0.4766            1 
   3  rs568043204       0.3096            1 
   3   rs72971277        0.565            1 
   3    rs9851884       0.5034            1 
   3   rs73186039       0.7346            1 
   3   rs17252533       0.7205            1 
   3    rs1402200       0.5034            1 
   3  rs139088083       0.4093            1 
   3    rs9647331       0.4766            1 
   3   rs13063434       0.8291            1 
   3   rs59956786       0.2804            1 
   3   rs79106748       0.4093            1 
   3    rs1402199       0.7205            1 
   3   rs13063953        0.875            1 
   3  rs539803153       0.7301            1 
   3   rs79382296       0.2175            1 
   3   rs55982078       0.3052            1 
   3    rs7612969       0.5911            1 
   3   rs77357300       0.4093            1 
   3    rs3845921       0.5911            1 
   3   rs55888778       0.7205            1 
   3     rs884095       0.3052            1 
   3   rs78924820       0.1684            1 
   3    rs6804159       0.7734            1 
   3    rs6804349       0.7734            1 
   3   rs36021258       0.8982            1 
   3    rs6438721        0.875            1 
   3  rs116683412       0.8209            1 
   3  rs111922648       0.7272            1 
   3    rs7609673        0.808            1 
   3   rs74693745        0.565            1 
   3    rs1393201        0.559            1 
   3    rs1393202       0.7734            1 
   3    rs4359760        0.559            1 
   3   rs11399389       0.8559            1 
   3  rs111922553        0.565            1 
   3    rs4678177       0.5814            1 
   3  rs149452236       0.7272            1 
   3   rs11929485       0.6167            1 
   3    rs4264673       0.6167            1 
   3   rs11718426        0.808            1 
   3    rs2001547       0.7346            1 
   3   rs72971282        0.666            1 
   3   rs75813308       0.6167            1 
   3  rs116682115       0.1684            1 
   3    rs4678178        0.875            1 
   3    rs4678179       0.7452            1 
   3    rs9857507       0.2804            1 
   3   rs10934585       0.4427            1 
   3  rs113686831       0.7346            1 
   3   rs12330145        0.271            1 
   3   rs61391664       0.8294            1 
   3   rs13321435        0.271            1 
   3    rs4678180        0.805            1 
   3   rs72971287        0.565            1 
   3    rs2049101       0.8078            1 
   3   rs77238533        0.271            1 
   3    rs1568412        0.875            1 
   3    rs1568411       0.7651            1 
   3   rs80075502       0.8209            1 
   3   rs75203044       0.8209            1 
   3    rs9864290        0.805            1 
   3    rs1356898        0.559            1 
   3    rs9864835       0.3052            1 
   3    rs6803098        0.805            1 
   3   rs79059736       0.8741            1 
   3   rs11926972        0.271            1 
   3   rs11927055        0.271            1 
   3   rs59336402       0.3052            1 
   3  rs562918125       0.8686            1 
   3    rs2332183       0.7651            1 
   3    rs9917671       0.7651            1 
   3    rs9880915        0.271            1 
   3    rs9881125        0.559            1 
   3    rs9847850       0.1684            1 
   3    rs9811434        0.271            1 
   3    rs9811343        0.271            1 
   3    rs4443111        0.875            1 
   3   rs34569363       0.3052            1 
   3    rs6801854        0.559            1 
   3  rs111585996        0.666            1 
   3   rs59503001        0.565            1 
   3  rs189163759       0.6167            1 
   3    rs4678184        0.559            1 
   3    rs7648977       0.7346            1 
   3  rs139493434       0.3052            1 
   3   rs35350263       0.8078            1 
   3   rs74575004        0.565            1 
   3   rs35835531       0.7651            1 
   3  rs567179085       0.5546            1 
   3   rs62269140       0.7651            1 
   3  rs146375625        0.271            1 
   3  rs113057153        0.565            1 
   3   rs62269141       0.7635            1 
   3  rs112987743       0.8741            1 
   3   rs72971295        0.565            1 
   3   rs10575257       0.2357            1 
   3    rs9814414        0.271            1 
   3   rs56139997       0.3052            1 
   3   rs72971298       0.8741            1 
   3    rs9289190        0.559            1 
   3  rs112983192        0.565            1 
   3   rs75498128       0.6167            1 
   3    rs9825704       0.3052            1 
   3   rs56050926        0.515            1 
   3   rs78491174        0.271            1 
   3    rs6807958       0.8078            1 
   3    rs9289191       0.7651            1 
   3   rs72972703        0.565            1 
   3    rs9831039       0.3052            1 
   3   rs75932939       0.6167            1 
   3    rs6438722       0.6057            1 
   3   rs72972705        0.565            1 
   3  rs571738497       0.4093            1 
   3    rs4380359       0.7651            1 
   3  rs139944862       0.1562            1 
   3  rs147743547       0.9912            1 
   3    rs9832098       0.3052            1 
   3    rs7628094       0.5262            1 
   3    rs9817571       0.3052            1 
   3   rs78032804       0.8294            1 
   3      rs17589       0.7635            1 
   3    rs9842752       0.3052            1 
   3   rs74872011        0.271            1 
   3    rs9823459       0.3052            1 
   3   rs72378481       0.5105            1 
   3    rs9784373       0.2437            1 
   3    rs7631500       0.8329            1 
   3  rs112596751        0.565            1 
   3    rs9839253       0.3052            1 
   3    rs6762112       0.4797            1 
   3   rs35225251       0.4529            1 
   3  rs149692729       0.2437            1 
   3    rs9864079       0.5723            1 
   3   rs58030037       0.5723            1 
   3   rs56098325       0.8209            1 
   3   rs72972713       0.5802            1 
   3  rs116385126       0.5723            1 
   3    rs9856248       0.4446            1 
   3   rs76068759       0.6267            1 
   3   rs12054451       0.2656            1 
   3  rs113019013        0.565            1 
   3  rs112769274       0.4446            1 
   3    rs9858016       0.6267            1 
   3    rs9838198        0.326            1 
   3  rs142558783       0.6267            1 
   3  rs115406768       0.6267            1 
   3   rs10934586       0.3885            1 
   3   rs57223716        0.565            1 
   3   rs72972726       0.5928            1 
   3    rs9811298       0.9184            1 
   3    rs9811446       0.9184            1 
   3   rs72972733       0.4982            1 
   3    rs4315641       0.5232            1 
   3   rs58106932      0.09809            1 
   3  rs532173373       0.6868            1 
   3  rs143701483       0.4222            1 
   3    rs9859774       0.6267            1 
   3    rs9821819       0.5232            1 
   3   rs72972738        0.565            1 
   3  rs565721854       0.8559            1 
   3  rs111602473      0.09809            1 
   3  rs111358949      0.09809            1 
   3  rs112416040        0.565            1 
   3  rs377526306       0.8175            1 
   3   rs55636509      0.09809            1 
   3   rs28432937       0.6267            1 
   3   rs11388967       0.5476            1 
   3    rs7616785       0.5476            1 
   3    rs9879850       0.6405            1 
   3   rs10633796       0.5365            1 
   3   rs75344200       0.5259            1 
   3  rs113436831        0.565            1 
   3   rs11929162       0.2449            1 
   3    rs9810996       0.9065            1 
   3    rs9810999       0.9065            1 
   3  rs114970576       0.4093            1 
   3    rs6798997          0.5            1 
   3   rs77573648       0.6267            1 
   3  rs367972586        0.323            1 
   3   rs12386397       0.6267            1 
   3    rs9289192       0.5259            1 
   3   rs72972751        0.565            1 
   3   rs72972754        0.565            1 
   3   rs10588871       0.5735            1 
   3    rs4678189       0.5735            1 
   3  rs527562300       0.3626            1 
   3  rs142656061       0.6267            1 
   3   rs62271965       0.5241            1 
   3   rs13081171       0.2583            1 
   3    rs2332179       0.1169            1 
   3    rs4491840       0.1227            1 
   3    rs6804347       0.9065            1 
   3    rs9857710       0.4641            1 
   3   rs72972760       0.7503            1 
   3   esv3597607       0.4093            1 
   3    rs6807375       0.2327            1 
   3   rs12488155       0.4859            1 
   3   rs72972764       0.7503            1 
   3   rs74467988       0.9065            1 
   3    rs6438724          0.5            1 
   3   rs66508963       0.1227            1 
   3   rs60874922       0.7503            1 
   3  rs111289055       0.1227            1 
   3    rs9812341       0.1169            1 
   3  rs139237017       0.9689            1 
   3   rs72972773        0.565            1 
   3   rs61041036        0.397            1 
   3   rs79398636       0.5241            1 
   3    rs9818537       0.9065            1 
   3    rs9818863       0.7147            1 
   3    rs3749212       0.4641            1 
   3    rs9843441       0.6267            1 
   3   rs55744726       0.1227            1 
   3    rs6438725       0.1169            1 
   3    rs6806852       0.4641            1 
   3    rs9834317       0.1169            1 
   3   rs78372344       0.4684            1 
   3   rs11920570       0.2449            1 
   3  rs147046219       0.5259            1 
   3   rs73186095       0.1227            1 
   3   rs13327689       0.6267            1 
   3   rs11328387       0.6674            1 
   3    rs7646227       0.4641            1 
   3  rs369902989       0.7579            1 
   3   rs56138051       0.7579            1 
   3    rs9856011       0.5259            1 
   3    rs9881201       0.1169            1 
   3   rs78188475       0.1035            1 
   3   rs73186099       0.2449            1 
   3   rs12633068       0.2449            1 
   3    rs9858348       0.4859            1 
   3   rs28539887       0.6267            1 
   3    rs9876015       0.4641            1 
   3   rs28644171       0.6267            1 
   3   rs72956509        0.473            1 
   3   rs67446552       0.1227            1 
   3   rs67706840       0.1227            1 
   3   rs56236741       0.1169            1 
   3   rs16833066       0.3338            1 
   3   rs16833078       0.1227            1 
   3    rs9859816       0.6267            1 
   3    rs9863712       0.9065            1 
   3    rs9863881          0.5            1 
   3   rs12152287       0.4641            1 
   3   rs28679619       0.9065            1 
   3   rs12152463          0.5            1 
   3   rs16833080       0.1227            1 
   3    rs2332176       0.2449            1 
   3    rs2332177       0.2449            1 
   3   rs58758998       0.6267            1 
   3    rs6771201          0.5            1 
   3   rs79944799       0.4623            1 
   3   rs72956528       0.7503            1 
   3  rs147988016       0.7503            1 
   3    rs1961957       0.3874            1 
   3   rs72956533       0.7503            1 
   3    rs9873684          0.5            1 
   3  rs371860244       0.1897            1 
   3    rs9874163          0.5            1 
   3   rs28630628       0.1514            1 
   3   rs67931976      0.08379            1 
   3    rs6788377       0.2276            1 
   3    rs6788318       0.3018            1 
   3    rs6788746       0.5259            1 
   3    rs6791616      0.05029            1 
   3    rs6767140       0.7503            1 
   3   rs55780469      0.08379            1 
   3    rs9809945       0.3018            1 
   3  rs138873264       0.1665            1 
   3   rs76376329       0.3018            1 
   3   rs61598244       0.7503            1 
   3   rs67818421       0.0263            1 
   3   rs12493592      0.09749            1 
   3   rs35018313       0.1184            1 
   3    rs9857972       0.0263            1 
   3   rs79493664       0.5259            1 
   3   rs55857899      0.08379            1 
   3    rs9882772       0.3018            1 
   3   rs73188320      0.08379            1 
   3    rs7646110       0.1184            1 
   3    rs6438726       0.1184            1 
   3    rs6787230       0.3018            1 
   3    rs2002594       0.2806            1 
   3   rs72228582       0.2163            1 
   3    rs4494873       0.2276            1 
   3  rs554960856       0.6026            1 
   3    rs9818363       0.3018            1 
   3    rs7647266       0.2276            1 
   3    rs7635930       0.1184            1 
   3    rs9878861       0.3018            1 
   3    rs9841311       0.3018            1 
   3   rs73188327      0.08379            1 
   3    rs7642136       0.7653            1 
   3    rs2332181       0.2276            1 
   3  rs370176192       0.2276            1 
   3   rs58808497       0.1846            1 
   3    rs1986617       0.1433            1 
   3   rs68138624       0.5259            1 
   3    rs4678190       0.2354            1 
   3   rs13325755       0.6267            1 
   3   rs12374168       0.1184            1 
   3    rs2877601       0.2354            1 
   3    rs9834975       0.2692            1 
   3   rs73188388     0.005899       0.9997 
   3    rs6786512       0.2354            1 
   3   rs28879689       0.7147            1 
   3   rs28864113       0.6267            1 
   3  rs371655862     0.005899       0.9997 
   3   rs77847601       0.2163            1 
   3    rs4678191       0.1387            1 
   3    rs9823467       0.3676            1 
   3   rs72956565        0.565            1 
   3   rs12107092        0.039            1 
   3   rs76599189       0.5259            1 
   3    rs6768280       0.3676            1 
   3   rs62271975        0.292            1 
   3    rs7615673       0.6625            1 
   3    rs7615930       0.6494            1 
   3    rs4678192      0.06539            1 
   3   rs10511409       0.3874            1 
   3   rs13320117       0.4877            1 
   3   rs17266628       0.3816            1 
   3    rs1127343     0.008299            1 
   3    rs4306808       0.9988            1 
   3  rs115441638       0.8955            1 
   3   rs10511410       0.3683            1 
   3   rs60461408      0.08869            1 
   3   rs75822538       0.1144            1 
   3  rs112398630        0.565            1 
   3    rs5852296       0.8606            1 
   3   rs11553085       0.3279            1 
   3    rs9843165       0.6504            1 
   3    rs3828362       0.2529            1 
   3   rs75561539       0.0346            1 
   3    rs6777596       0.8981            1 
   3    rs3749213       0.1184            1 
   3  rs116247500        0.292            1 
   3    rs9289193        0.501            1 
   3    rs9836309       0.5259            1 
   3   rs10934592       0.1184            1 
   3    rs9873842       0.5259            1 
   3   rs12633461       0.7276            1 
   3   rs73188396       0.1184            1 
   3  rs200080647       0.3463            1 
   3    rs9879508       0.8981            1 
   3   rs34305586       0.1684            1 
   3   rs72108016       0.6504            1 
   3    rs7647874       0.8664            1 
   3  rs200371432       0.6504            1 
   3    rs9682169        0.565            1 
   3   rs13324705       0.0103            1 
   3   rs78898052       0.8209            1 
   3   rs12635147       0.6504            1 
   3   rs55963415       0.4684            1 
   3  rs139319352        0.565            1 
   3   rs12630576       0.6504            1 
   3  rs201231825       0.9497            1 
   3    rs9858558       0.5259            1 
   3    rs9820556       0.6504            1 
   3    rs9820557       0.6504            1 
   3    rs9862634       0.8981            1 
   3   rs78476452       0.5203            1 
   3   rs59280051       0.5259            1 
   3   rs55853677       0.6504            1 
   3      rs11932       0.7535            1 
   3   rs72956601        0.565            1 
   3    rs1962046       0.1661            1 
   3   rs16845530       0.7535            1 
   3   rs16833132        0.292            1 
   3   rs72958406        0.565            1 
   3   rs76736876       0.8209            1 
   3   rs79273148       0.8209            1 
   3  rs115319351       0.1684            1 
   3    rs3762637       0.6504            1 
   3    rs3834790       0.5259            1 
   3    rs4677950       0.6882            1 
   3   rs57966074       0.3363            1 
   3   rs10662409       0.0376            1 
   3    rs6438727       0.3279            1 
   3    rs7638172       0.1661            1 
   3    rs7638180         0.22            1 
   3    rs7624381       0.1583            1 
   3  rs111241807        0.565            1 
   3    rs4234223       0.1184            1 
   3    rs6438728       0.6504            1 
   3    rs7615057       0.6504            1 
   3    rs7626861       0.8981            1 
   3   rs10576461       0.6504            1 
   3  rs201723678       0.6504            1 
   3  rs143792176     0.008699            1 
   3    rs9827179     0.008699            1 
   3    rs2332180       0.1583            1 
   3  rs115195606       0.4639            1 
   3    rs4677951       0.1184            1 
   3    rs9833415       0.6504            1 
   3    rs3840192       0.5259            1 
   3   rs72958418       0.7535            1 
   3    rs2002271       0.1184            1 
   3    rs9842736       0.5259            1 
   3  rs112554448       0.1184            1 
   3    rs9881393       0.1583            1 
   3   rs13321097       0.5259            1 
   3   rs76170335       0.1184            1 
   3    rs7642518         0.22            1 
   3   rs11922454      0.06769            1 
   3    rs7620827       0.6504            1 
   3   rs72958428        0.565            1 
   3    rs4677952       0.2529            1 
   3    rs4413264       0.3279            1 
   3  rs188445633       0.4639            1 
   3   rs12636106       0.7535            1 
   3  rs141366330        0.565            1 
   3    rs9856490       0.3279            1 
   3    rs7630379       0.6504            1 
   3   rs10934594       0.1184            1 
   3  rs142485233       0.1684            1 
   3    rs7648255       0.1184            1 
   3    rs7639260       0.1184            1 
   3    rs3749209       0.3279            1 
   3  rs112768052       0.5259            1 
   3    rs6438730       0.1184            1 
   3    rs9882100       0.3598            1 
   3  rs140094237       0.5259            1 
   3  rs113779707       0.1184            1 
   3    rs6803240       0.1983            1 
   3    rs9818362       0.3279            1 
   3    rs9846687       0.3279            1 
   3   rs12488797       0.1184            1 
   3    rs9968189       0.6504            1 
   3  rs148823349       0.3279            1 
   3   rs72285796       0.9491            1 
   3   rs34857537       0.1184            1 
   3   rs77439893       0.1144            1 
   3   rs12487598         0.22            1 
   3  rs113587428        0.565            1 
   3  rs199736294       0.8981            1 
   3   rs59704142       0.3818            1 
   3   rs77599736       0.5259            1 
   3   rs60222267       0.6504            1 
   3   rs56074178       0.6504            1 
   3    rs6438731       0.2449            1 
   3  rs114672660        0.292            1 
   3  rs141588187       0.7463            1 
   3   rs28376407       0.6504            1 
   3  rs112060906       0.1184            1 
   3  rs113574798        0.565            1 
   3  rs201074473       0.7093            1 
   3  rs116714717       0.9671            1 
   3  rs111360808       0.0489            1 
   3    rs7612067       0.0103            1 
   3  rs114825551       0.6848            1 
   3   rs11927245       0.1184            1 
   3   rs72958455        0.565            1 
   3  rs140036887       0.1184            1 
   3   rs72958458       0.6504            1 
   3   rs71136571       0.2302            1 
   3    rs4678193       0.7653            1 
   3   rs56147252       0.5259            1 
   3   rs79080137       0.8209            1 
   3   rs10439995       0.8981            1 
   3    rs4677954         0.22            1 
   3  rs201023215       0.1684            1 
   3    rs6798113       0.1661            1 
   3    rs7630833       0.8981            1 
   3    rs7642869       0.6504            1 
   3  rs116047190       0.4639            1 
   3    rs7617042       0.6504            1 
   3  rs141116442         0.22            1 
   3    rs6771095         0.22            1 
   3    rs6773720       0.1184            1 
   3    rs4434100       0.7653            1 
   3   rs73190134       0.1184            1 
   3    rs6790051       0.6504            1 
   3    rs9878699       0.6504            1 
   3   rs12638866       0.6504            1 
   3   rs78336281       0.1684            1 
   3   rs12496410      0.09749            1 
   3  rs541465626      0.08789            1 
   3  rs555623198      0.08789            1 
   3   rs10934599       0.3279            1 
   3   rs10934600         0.22            1 
   3   rs75917970       0.1184            1 
   3   rs35446717       0.1096            1 
   3  rs113559338        0.692            1 
   3    rs9866447       0.6504            1 
   3  rs111327385       0.3279            1 
   3  rs111284430       0.6504            1 
   3    rs6769837       0.1184            1 
   3    rs6438732       0.6882            1 
   3   rs55988125       0.3279            1 
   3    rs7642161         0.22            1 
   3  rs570074023         0.12            1 
   3    rs7609972       0.7535            1 
   3  rs151152687       0.5203            1 
   3    rs6793824       0.3279            1 
   3    rs6769593       0.3279            1 
   3   rs73855777     0.008699            1 
   3   rs10049131       0.6504            1 
   3   rs10049133       0.3279            1 
   3   rs73855778       0.5203            1 
   3    rs6789756         0.22            1 
   3  rs140862329     0.008699            1 
   3    rs7637324       0.1583            1 
   3   rs11336137       0.4845            1 
   3   rs76114426       0.8209            1 
   3   rs61254912       0.1035            1 
   3  rs547981754       0.8981            1 
   3  rs182783166       0.8209            1 
   3   rs77888247       0.1684            1 
   3  rs201104568         0.22            1 
   3    rs7638128       0.2545            1 
   3   rs10934601       0.3279            1 
   3    rs6769765       0.0294            1 
   3    rs6807059       0.0294            1 
   3    rs7644540       0.5259            1 
   3  rs141837328       0.3279            1 
   3    rs9862542       0.0294            1 
   3    rs4677956       0.1184            1 
   3   rs57608034       0.6504            1 
   3    rs7631799       0.3279            1 
   3  rs139877783       0.8209            1 
   3    rs6805271       0.1184            1 
   3   rs72960411        0.565            1 
   3    rs9883175     0.008699            1 
   3  rs568924099       0.5476            1 
   3   rs74621936       0.0489            1 
   3   rs72960415        0.565            1 
   3    rs9827044        0.044            1 
   3    rs9809886       0.3279            1 
   3   rs57674423       0.1684            1 
   3    rs7650187       0.6882            1 
   3  rs113480563         0.22            1 
   3   rs56131302         0.22            1 
   3   rs56118558         0.22            1 
   3    rs7653592       0.7535            1 
   3    rs6438733       0.6882            1 
   3   rs73190162      0.09749            1 
   3   rs72960421        0.565            1 
   3  rs140362841       0.1684            1 
   3    rs6438734       0.1583            1 
   3    rs6438735         0.22            1 
   3  rs112073834       0.6831            1 
   3    rs7645862       0.5259            1 
   3    rs7623967       0.1583            1 
   3   rs73190168       0.1184            1 
   3   rs72960428        0.565            1 
   3   rs78381804       0.5259            1 
   3  rs111425918       0.5259            1 
   3   rs10934602       0.6504            1 
   3  rs115974066       0.8209            1 
   3   rs73190173       0.1184            1 
   3    rs5852302       0.1184            1 
   3   rs79266096       0.1684            1 
   3   rs11406672       0.9606            1 
   3   rs73190177       0.1184            1 
   3   rs13316042       0.1583            1 
   3  rs554151432       0.8837            1 
   3    rs4470444       0.3279            1 
   3   rs72960431       0.7535            1 
   3    rs6438737         0.22            1 
   3   rs28434553       0.7535            1 
   3   rs74724823       0.7463            1 
   3    rs7641530       0.1184            1 
   3  rs143422915       0.7535            1 
   3  rs151138421       0.1184            1 
   3    rs9837149       0.7535            1 
   3    rs7638174       0.1184            1 
   3  rs569735871        0.047            1 
   3  rs141494669       0.1184            1 
   3    rs6794596       0.8316            1 
   3   rs28497203       0.5259            1 
   3   rs72960442        0.565            1 
   3   rs80047419       0.1184            1 
   3   rs73190185       0.1184            1 
   3  rs114813362       0.8209            1 
   3    rs9867429       0.6504            1 
   3  rs116400972        0.292            1 
   3   rs58976058       0.0294            1 
   3  rs117240474       0.8981            1 
   3    rs5852303         0.22            1 
   3    rs4485669       0.3279            1 
   3   rs72960447       0.7535            1 
   3    rs6762156       0.7535            1 
   3  rs548109949      0.07739            1 
   3   rs77230052       0.5259            1 
   3  rs555343104        0.132            1 
   3   rs57542866       0.3279            1 
   3   rs59569049       0.6504            1 
   3    rs9856557       0.6504            1 
   3  rs574626621       0.6934            1 
   3    rs9881068       0.8981            1 
   3  rs140296542       0.5203            1 
   3   rs67454101       0.9612            1 
   3  rs115736994       0.7463            1 
   3  rs115966396        0.565            1 
   3  rs138013751       0.1184            1 
   3  rs146717473       0.6504            1 
   3    rs9867075       0.6504            1 
   3   rs56154902        0.044            1 
   3    rs9872708       0.7535            1 
   3    rs9822156       0.5203            1 
   3   rs34458801       0.5325            1 
   3    rs9822345       0.5259            1 
   3    rs7628052       0.1184            1 
   3    rs7628259       0.6882            1 
   3    rs7653130       0.6882            1 
   3  rs200146125       0.8981            1 
   3    rs6810306       0.1583            1 
   3   rs75847559       0.8209            1 
   3    rs6780909       0.1184            1 
   3    rs6792726       0.3279            1 
   3    rs9849013       0.6504            1 
   3   rs11420285       0.1184            1 
   3   rs72960472        0.565            1 
   3   rs75711887       0.7653            1 
   3   rs28403550       0.7535            1 
   3   rs11921027       0.3279            1 
   3   rs28719935       0.3279            1 
   3   rs73192103       0.1184            1 
   3   rs78429050       0.8981            1 
   3   rs10716375        0.957            1 
   3    rs3817040       0.5973            1 
   3    rs6780543        0.565            1 
   3   rs78070975       0.0489            1 
   3   rs58585665       0.5203            1 
   3  rs201136420       0.8807            1 
   3  rs539447541       0.8807            1 
   3  rs556233241       0.8807            1 
   3  rs576790020       0.8807            1 
   3  rs536191053       0.8939            1 
   3  rs555965446       0.8939            1 
   3  rs150216381       0.8939            1 
   3   rs73855792       0.5203            1 
   3   rs11290575       0.6948            1 
   3    rs4677957       0.6948            1 
   3    rs9825383      0.07129            1 
   3  rs144389968        0.389            1 
   3  rs202061395       0.3443            1 
   3  rs201322443       0.2675            1 
   3    rs9851180       0.6948            1 
   3    rs9868934      0.07129            1 
   3  rs112217436       0.2388            1 
   3  rs149127261       0.2388            1 
   3  rs143238715       0.2388            1 
   3   rs13326103       0.5203            1 
   3    rs9841643       0.9964            1 
   3    rs9861517       0.5259            1 
   3  rs143497067       0.5203            1 
   3    rs9847545       0.5203            1 
   3   rs72960484        0.565            1 
   3    rs6780181       0.9957            1 
   3  rs562518850       0.5203            1 
   3    rs7629285       0.9964            1 
   3  rs566225892       0.6206            1 
   3  rs201064847       0.2388            1 
   3    rs4574221       0.7001            1 
   3   rs10222564       0.9964            1 
   3    rs9289195      0.05699            1 
   3   rs34551808      0.08169            1 
   3  rs112173770        0.565            1 
   3    rs9812348       0.7001            1 
   3    rs9289196       0.9047            1 
   3   rs78303880       0.7463            1 
   3    rs6438739       0.2388            1 
   3    rs1979853       0.7001            1 
   3  rs114914273        0.292            1 
   3  rs531775802      0.09659            1 
   3    rs7631465       0.9318            1 
   3    rs7643315       0.9318            1 
   3   rs10804557       0.7422            1 
   3   rs13325690       0.4803            1 
   3   rs12489643       0.7422            1 
   3    rs4678196       0.2388            1 
   3    rs6768740       0.7422            1 
   3   rs73192127       0.2388            1 
   3    rs1500530       0.2388            1 
   3    rs9860281       0.5203            1 
   3    rs2133851       0.7422            1 
   3  rs116346739       0.1684            1 
   3  rs111247631       0.6336            1 
   3    rs9289197       0.9318            1 
   3    rs9289198       0.5259            1 
   3    rs9289199       0.5259            1 
   3   rs78969144       0.2388            1 
   3   rs28583825       0.5203            1 
   3   rs74713202       0.1684            1 
   3  rs139558087     0.009799            1 
   3    rs6438740       0.9318            1 
   3   rs77611825       0.2388            1 
   3   rs73192132       0.2388            1 
   3    rs9811581       0.9532            1 
   3  rs200691705       0.8711            1 
   3    rs4678197       0.2388            1 
   3    rs6438741       0.0307            1 
   3    rs6805448       0.7422            1 
   3    rs9841897       0.5259            1 
   3   rs28372690       0.5259            1 
   3    rs9826499       0.4803            1 
   3   rs56303024       0.0251            1 
   3  rs142909370       0.4078            1 
   3   rs12485294      0.05159            1 
   3   rs68028452       0.0225            1 
   3   rs67205013       0.4584            1 
   3    rs9917729      0.05159            1 
   3   rs12486285       0.2116            1 
   3  rs138504768       0.0482            1 
   3    rs9839782       0.9327            1 
   3    rs9917663       0.5203            1 
   3    rs2332285      0.05159            1 
   3    rs9825810       0.5203            1 
   3   rs79847752      0.05279            1 
   3    rs9868175       0.4747            1 
   3   rs34407651       0.6588            1 
   3    rs9289200        0.278            1 
   3   rs62957662       0.3937            1 
   3   rs73858315       0.9946            1 
   3    rs2036342       0.6781            1 
   3  rs147525595       0.7877            1 
   3    rs4678198       0.1511            1 
   3   rs73858316       0.7375            1 
   3    rs7616403       0.6279            1 
   3   rs76752613       0.7375            1 
   3    rs9883767        0.729            1 
   3   rs74937187       0.9426            1 
   3    rs1045089        0.649            1 
   3   rs79442946       0.9991            1 
   3  rs201963582       0.9233            1 
   3       rs7071       0.9729            1 
   3   rs16833199       0.9233            1 
   3    rs6792907       0.9426            1 
   3   rs35632277       0.6279            1 
   3    rs6796228       0.9426            1 
   3    rs7629421       0.8166            1 
   3    rs7651414       0.6625            1 
   3   rs62263868        0.864            1 
   3    rs4147495       0.8246            1 
   3    rs1875272       0.6845            1 
   3    rs7632426       0.6982            1 
   3   rs59971113       0.8166            1 
   3  rs141265268        0.664            1 
   3    rs2332240       0.9716            1 
   3   rs35358934       0.8537            1 
   3    rs2332241       0.7625            1 
   3   rs13079702       0.7793            1 
   3   rs72423100       0.7793            1 
   3    rs1354008       0.8103            1 
   3    rs9289201       0.6594            1 
   3    rs1500533        0.952            1 
   3   rs13062585       0.7793            1 
   3    rs1500532       0.6874            1 
   3    rs6438743       0.7375            1 
   3    rs1500531       0.6874            1 
   3    rs7638318       0.7793            1 
   3   rs73192148       0.6279            1 
   3    rs6438744       0.6874            1 
   3    rs6438745       0.6348            1 
   3    rs6438746       0.6874            1 
   3    rs6438747       0.6874            1 
   3    rs6438748       0.6874            1 
   3   rs56034027       0.7793            1 
   3    rs4677958       0.6874            1 
   3   rs11923811       0.8723            1 
   3    rs4677959       0.6874            1 
   3    rs4677960       0.6874            1 
   3  rs115099527       0.3321            1 
   3   rs78418324       0.6601            1 
   3   rs79732604       0.6594            1 
   3   rs61216549        0.952            1 
   3   rs58329276       0.6874            1 
   3    rs7641610       0.6874            1 
   3    rs7644249       0.6874            1 
   3    rs7621904       0.6874            1 
   3   rs79793700       0.7375            1 
   3    rs7612244       0.6117            1 
   3    rs6776137       0.6874            1 
   3    rs6764982       0.6601            1 
   3    rs2877616       0.6874            1 
   3    rs2332239       0.6874            1 
   3    rs2102079       0.6874            1 
   3    rs2088781       0.6874            1 
   3    rs2088780       0.6874            1 
   3    rs6768261       0.6601            1 
   3    rs7615968       0.6874            1 
   3  rs140647974       0.6279            1 
   3    rs4677961       0.6874            1 
   3  rs113273650       0.6601            1 
   3  rs112746526       0.9389            1 
   3   rs11718654       0.6279            1 
   3    rs6772212       0.6874            1 
   3    rs6772322       0.6874            1 
   3   rs13433896       0.6874            1 
   3    rs6785160       0.6874            1 
   3    rs6796740       0.6874            1 
   3    rs6785492       0.6874            1 
   3     rs964852       0.6279            1 
   3     rs964851       0.4308            1 
   3    rs6785609       0.6874            1 
   3   rs67942108       0.9745            1 
   3   rs12496958       0.6874            1 
   3    rs6775568       0.6874            1 
   3   rs13073175       0.6279            1 
   3   rs74538884       0.6874            1 
   3   rs13093743       0.6279            1 
   3   rs10602517       0.6874            1 
   3    rs6438751       0.5932            1 
   3    rs6775697       0.6601            1 
   3   rs13093470       0.6279            1 
   3    rs7634028       0.6874            1 
   3    rs7624614       0.6874            1 
   3    rs7636478       0.6874            1 
   3   rs13433828       0.6874            1 
   3    rs6803093       0.7812            1 
   3   rs13099094       0.6279            1 
   3    rs6779188       0.6874            1 
   3    rs6779282       0.6874            1 
   3    rs9827053       0.6117            1 
   3    rs6779388       0.6874            1 
   3    rs6779479       0.6874            1 
   3    rs6779583       0.6874            1 
   3    rs6779511       0.6874            1 
   3    rs4678199       0.6874            1 
   3   rs34360689       0.6874            1 
   3    rs6783025       0.6874            1 
   3  rs114950554       0.8723            1 
   3    rs6809449       0.6874            1 
   3  rs546956702       0.6601            1 
   3   rs36071254        0.733            1 
   3  rs555034698       0.6601            1 
   3   rs34947083       0.8123            1 
   3  rs145149808       0.9461            1 
   3    rs6786185       0.5932            1 
   3   rs35600649       0.7793            1 
   3    rs9876722       0.6874            1 
   3    rs9880647       0.6874            1 
   3    rs9843522       0.5932            1 
   3    rs6438752       0.6874            1 
   3    rs1354007        0.464            1 
   3   rs75920516       0.3321            1 
   3   rs59866500       0.9233            1 
   3  rs116009358       0.8723            1 
   3   rs11714010       0.5418            1 
   3    rs7615345       0.6251            1 
   3   rs74826422        0.959            1 
   3    rs7637882       0.7375            1 
   3  rs548969513       0.7677            1 
   3   rs77764567       0.7375            1 
   3   rs36048412       0.8922            1 
   3    rs7618141       0.9042            1 
   3    rs7640447       0.9042            1 
   3    rs7640452       0.9042            1 
   3  rs143695223       0.9867            1 
   3   rs34992033       0.8922            1 
   3    rs7652279       0.8944            1 
   3    rs7640600       0.9042            1 
   3   rs62263884       0.6117            1 
   3    rs7640478       0.9042            1 
   3    rs7618438       0.9042            1 
   3   rs60541901       0.9867            1 
   3   rs80248585       0.1199            1 
   3   rs72279708       0.9042            1 
   3    rs4677962       0.6168            1 
   3    rs9817182       0.6165            1 
   3    rs4677963       0.7642            1 
   3    rs4677964       0.6027            1 
   3    rs4678200       0.7642            1 
   3    rs7643754       0.7642            1 
   3   rs35904157       0.8922            1 
   3    rs4678201       0.7642            1 
   3    rs7643998       0.7642            1 
   3    rs7621661       0.7642            1 
   3    rs7644080       0.6027            1 
   3  rs548504011       0.4478            1 
   3    rs7611790       0.4598            1 
   3   rs12494186       0.6027            1 
   3   rs12488306       0.4699            1 
   3    rs7641544       0.8276            1 
   3   rs13079281       0.7155            1 
   3  rs112743035       0.2817            1 
   3   rs12636921       0.4699            1 
   3  rs138030977       0.7375            1 
   3   rs35861470       0.4598            1 
   3   rs56042705       0.8922            1 
   3   rs59791124       0.8118            1 
   3   rs10655847       0.1966            1 
   3   rs28650457       0.1966            1 
   3   rs34720770       0.8922            1 
   3  rs554618564       0.4539            1 
   3   rs28485133       0.1966            1 
   3   rs28692486       0.1966            1 
   3   rs28682959       0.1966            1 
   3   rs12495800       0.5433            1 
   3    rs7611340       0.8276            1 
   3   rs75966540       0.3207            1 
   3    rs1553249       0.9993            1 
   3    rs1553248       0.8276            1 
   3  rs146614423       0.7375            1 
   3    rs1553247       0.4778            1 
   3    rs9825245       0.5433            1 
   3    rs4678202       0.5433            1 
   3    rs4678203       0.5433            1 
   3    rs6762418       0.9993            1 
   3    rs6798402       0.2817            1 
   3    rs6773940       0.9993            1 
   3   rs13094750       0.1968            1 
   3   rs13072646       0.1968            1 
   3    rs9820905       0.9993            1 
   3    rs9882797       0.5433            1 
   3   rs60185867       0.4778            1 
   3   rs74772837       0.2817            1 
   3    rs7646228       0.4778            1 
   3    rs9883921       0.5433            1 
   3    rs9812817       0.4989            1 
   3    rs9813620       0.9993            1 
   3   rs78171293       0.2817            1 
   3    rs9869360       0.5785            1 
   3    rs9818070       0.9993            1 
   3   rs79952349       0.9993            1 
   3    rs9874835       0.9969            1 
   3   rs56403667       0.1292            1 
   3   rs73858320       0.1662            1 
   3    rs6776754       0.8209            1 
   3  rs527288579       0.7424            1 
   3   rs56368534       0.7954            1 
   3    rs9810050       0.7202            1 
   3  rs114663326       0.2975            1 
   3  rs145845190       0.5199            1 
   3    rs1532646       0.7202            1 
   3   rs11391641       0.7202            1 
   3   rs78736780       0.9724            1 
   3   rs75464842       0.3762            1 
   3    rs6804282       0.7651            1 
   3  rs142797778       0.3762            1 
   3  rs148899410       0.2975            1 
   3  rs143625026       0.2975            1 
   3   rs28633287       0.4756            1 
   3    rs7610705       0.3762            1 
   3   rs74695419       0.2975            1 
   3   rs56403245       0.2801            1 
   3    rs1909808       0.7202            1 
   3   rs16833242       0.7912            1 
   3    rs1909807       0.7861            1 
   3    rs1909806       0.7861            1 
   3    rs5852306       0.9324            1 
   3    rs2332286      0.00475       0.9998 
   3    rs9812755       0.7861            1 
   3   rs16833255       0.7602            1 
   3    rs9833545       0.7056            1 
   3   rs34238160      0.00475       0.9998 
   3   rs77550916       0.3762            1 
   3    rs9823535       0.7056            1 
   3   rs61029975        0.692            1 
   3   rs34604043       0.6186            1 
   3  rs115909453       0.2975            1 
   3    rs2173764       0.7708            1 
   3    rs2173763       0.9368            1 
   3    rs6780312       0.9973            1 
   3   rs78152820       0.3225            1 
   3  rs151002818       0.5635            1 
   3  rs199753703        0.197            1 
   3  rs146233978        0.197            1 
   3  rs188187785        0.197            1 
   3  rs147664704       0.5635            1 
   3  rs142375694        0.197            1 
   3  rs138813813       0.5635            1 
   3   rs75081324       0.9368            1 
   3  rs374908910       0.7208            1 
   3  rs115067738       0.7208            1 
   3  rs116740755       0.7208            1 
   3  rs200852283       0.3559            1 
   3  rs114583214       0.7208            1 
   3  rs141544368       0.7208            1 
   3  rs111775571       0.4257            1 
   3  rs139105349       0.2975            1 
   3  rs149912476       0.7208            1 
   3  rs144023905       0.7208            1 
   3  rs116534705       0.7208            1 
   3  rs143169785       0.7208            1 
   3   rs77490964       0.7208            1 
   3   rs76332361       0.7208            1 
   3   rs75757385       0.3559            1 
   3   rs74333849       0.3559            1 
   3   rs80085845       0.7208            1 
   3  rs140485869       0.2545            1 
   3  rs141501136       0.3559            1 
   3  rs544018216       0.3559            1 
   3   rs75639567       0.9213            1 
   3    rs6778786       0.1165            1 
   3   rs73858321       0.1554            1 
   3    rs2332242       0.4165            1 
   3  rs113862903       0.1554            1 
   3    rs4456806        0.925            1 
   3   rs79358181       0.3559            1 
   3   rs73858322       0.1274            1 
   3   rs56122337       0.1274            1 
   3   rs57265705       0.2275            1 
   3   rs73858323       0.3425            1 
   3   rs71329290       0.5434            1 
   3   rs75286535       0.3559            1 
   3   rs73858324       0.3425            1 
   3   rs41354150       0.3559            1 
   3    rs6792882       0.2275            1 
   3    rs6793271       0.2275            1 
   3    rs6793299        0.198            1 
   3    rs3926227       0.6161            1 
   3    rs6808944       0.2275            1 
   3  rs115672673        0.024            1 
   3    rs6763440        0.198            1 
   3   rs12636277       0.1697            1 
   3    rs7644100       0.3689            1 
   3    rs7621931       0.7508            1 
   3    rs7629801       0.2667            1 
   3   rs60922815        0.199            1 
   3    rs9827225       0.8844            1 
   3    rs9865643       0.8844            1 
   3   rs60594492       0.1119            1 
   3   rs60554757      0.08919            1 
   3   rs11919207       0.5128            1 
   3   rs58667377      0.07249            1 
   3    rs6788885       0.3332            1 
   3    rs6788800       0.5147            1 
   3    rs6788961       0.3332            1 
   3  rs114740530       0.4343            1 
   3    rs9837753       0.7355            1 
   3    rs4677965       0.8428            1 
   3   rs73856212       0.7064            1 
   3    rs4677966      0.06209            1 
   3   rs75679969       0.7801            1 
   3  rs113148265       0.1249            1 
   3    rs9825582       0.2903            1 
   3   rs77759929       0.5753            1 
   3   rs73856213       0.5753            1 
   3    rs9857694       0.1691            1 
   3    rs9858004       0.1691            1 
   3   rs58265504       0.1267            1 
   3    rs4677967       0.4145            1 
   3  rs111536755       0.9389            1 
   3   rs13314756       0.1691            1 
   3   rs57157384       0.8749            1 
   3   rs72962329       0.1267            1 
   3   rs72962330       0.1267            1 
   3   rs12632799         0.35            1 
   3  rs112044204       0.8749            1 
   3   rs12638269       0.1691            1 
   3   rs56768990       0.1267            1 
   3   rs10511412       0.1691            1 
   3   rs12695426       0.1691            1 
   3    rs9880413       0.1691            1 
   3    rs6791085       0.1474            1 
   3    rs6766687       0.5542            1 
   3  rs115896225       0.1691            1 
   3   rs34383355       0.1267            1 
   3    rs7612991       0.4518            1 
   3   rs72962336       0.1267            1 
   3    rs2877628       0.1918            1 
   3   rs11716890       0.1691            1 
   3    rs6807928       0.7066            1 
   3    rs1106346      0.09339            1 
   3    rs1106345      0.05369            1 
   3  rs114432311        0.924            1 
   3  rs115532761       0.3506            1 
   3   rs12489170       0.1691            1 
   3   rs77585932       0.3506            1 
   3   rs73856214       0.9618            1 
   3    rs2650954       0.6834            1 
   3  rs150072758       0.9618            1 
   3   rs72962341       0.1267            1 
   3   rs35782160       0.1345            1 
   3   rs76776363       0.4615            1 
   3    rs2668332       0.5191            1 
   3  rs542635190       0.8328            1 
   3    rs2668334       0.3521            1 
   3    rs2668335       0.6857            1 
   3   rs56403232       0.5191            1 
   3  rs573739259       0.8044            1 
   3  rs376631471       0.8859            1 
   3  rs547084864       0.8859            1 
   3  rs566885148       0.8859            1 
   3  rs539001507       0.8859            1 
   3  rs372741666       0.8859            1 
   3  rs111581299       0.8859            1 
   3    rs3106357       0.8328            1 
   3    rs1143339       0.5187            1 
   3   rs76582209       0.6141            1 
   3    rs1269060       0.8328            1 
   3    rs9824011       0.8859            1 
   3    rs9844176       0.8859            1 
   3  rs577387940       0.8044            1 
   3   rs73856215       0.8044            1 
   3   rs10514767       0.6141            1 
   3    rs1256196       0.9364            1 
   3    rs1262252       0.9426            1 
   3  rs111323559       0.3924            1 
   3   rs61044307       0.1267            1 
   3   rs79997852       0.8044            1 
   3  rs112529333       0.8859            1 
   3  rs375643419       0.8859            1 
   3  rs116005618       0.9303            1 
   3    rs7637831       0.5199            1 
   3    rs7615974       0.6141            1 
   3    rs9860447       0.8859            1 
   3  rs140007521       0.9426            1 
   3    rs9844986       0.8859            1 
   3   rs59164036       0.6141            1 
   3  rs115060518        0.375            1 
   3   rs57981082       0.5187            1 
   3    rs9812254       0.8859            1 
   3    rs9812588       0.6141            1 
   3  rs141815039       0.4004            1 
   3    rs2259678       0.9426            1 
   3   rs75042395        0.375            1 
   3   rs55683699       0.8859            1 
   3  rs112134797       0.1267            1 
   3   rs78205586       0.1773            1 
   3    rs9832424       0.8859            1 
   3    rs9832963       0.8859            1 
   3  rs549917218       0.1267            1 
   3  rs534516500       0.8859            1 
   3    rs2063517       0.6012            1 
   3   rs59005457       0.9307            1 
   3   rs13078715       0.5014            1 
   3  rs116448018        0.375            1 
   3    rs2650951       0.9135            1 
   3   rs12485657       0.5308            1 
   3    rs2668345       0.5778            1 
   3   rs57815329       0.9391            1 
   3  rs115999205        0.375            1 
   3    rs1877378       0.5308            1 
   3     rs790101       0.5778            1 
   3   rs12630681       0.5308            1 
   3   rs12636150       0.5308            1 
   3     rs790102      0.06289            1 
   3  rs147664334       0.7027            1 
   3  rs145818617        0.451            1 
   3     rs790103       0.5199            1 
   3  rs113877195       0.5308            1 
   3     rs790104      0.06289            1 
   3  rs115546276        0.451            1 
   3   rs12485262       0.5308            1 
   3   rs10934608       0.5308            1 
   3    rs1086327       0.9391            1 
   3  rs149255568       0.5308            1 
   3    rs1086328       0.6435            1 
   3  rs143556032        0.375            1 
   3   rs75055904       0.5308            1 
   3   rs11717445       0.5308            1 
   3  rs141903798       0.5308            1 
   3  rs145805791       0.5308            1 
   3  rs112168026       0.9614            1 
   3  rs115029927       0.8958            1 
   3  rs148528211        0.375            1 
   3    rs1086329       0.6435            1 
   3    rs7633420       0.5308            1 
   3    rs7645372       0.5308            1 
   3   rs61687737       0.9614            1 
   3    rs7633705       0.5308            1 
   3  rs137946946       0.9749            1 
   3  rs143513322        0.451            1 
   3  rs577266775       0.6435            1 
   3  rs111879780        0.375            1 
   3    rs9681866        0.451            1 
   3    rs9683141        0.451            1 
   3  rs140113024        0.375            1 
   3    rs6770209       0.5308            1 
   3    rs6795449       0.5308            1 
   3  rs145830207       0.9614            1 
   3    rs1256211      0.06289            1 
   3   rs12631423       0.5308            1 
   3  rs144148575       0.9749            1 
   3    rs1262254       0.5778            1 
   3  rs142779914        0.375            1 
   3    rs1256210       0.5778            1 
   3    rs1256209       0.5778            1 
   3  rs140066472       0.9614            1 
   3  rs141925831        0.451            1 
   3    rs2036341       0.6656            1 
   3  rs141213278       0.9749            1 
   3    rs2036340       0.5308            1 
   3   rs74983416       0.9614            1 
   3    rs9825956       0.1011            1 
   3  rs114185933       0.5014            1 
   3   rs13078584       0.5308            1 
   3   rs13078318       0.5308            1 
   3    rs1271034       0.8037            1 
   3  rs149157842       0.4738            1 
   3  rs114183941        0.375            1 
   3    rs1256208       0.8823            1 
   3   rs16833346       0.4295            1 
   3   rs16833348       0.4178            1 
   3    rs7652006       0.4295            1 
   3    rs7629611       0.4295            1 
   3     rs790119       0.1517            1 
   3    rs7619698       0.2079            1 
   3    rs7630095       0.4295            1 
   3  rs142823798       0.4295            1 
   3   rs58512903       0.4295            1 
   3    rs7611002       0.4295            1 
   3   rs16834903       0.9935            1 
   3   rs73856236       0.6676            1 
   3    rs6767261       0.5656            1 
   3     rs790118       0.6661            1 
   3    rs6438753       0.5535            1 
   3     rs790117        0.638            1 
   3     rs790116        0.638            1 
   3     rs790115        0.638            1 
   3   rs73856238       0.5096            1 
   3     rs810976       0.8515            1 
   3    rs2133850       0.4794            1 
   3   rs10514765       0.9749            1 
   3  rs146612181       0.3752            1 
   3   rs16833367       0.4345            1 
   3    rs2650950        0.638            1 
   3     rs812047       0.5778            1 
   3  rs112907450       0.5809            1 
   3  rs147294905        0.451            1 
   3    rs6768484       0.4295            1 
   3     rs812596       0.8474            1 
   3   rs16834545       0.9749            1 
   3   rs55814912       0.6676            1 
   3     rs790114        0.638            1 
   3   rs76463850        0.451            1 
   3   rs11708968       0.2699            1 
   3    rs7618610       0.4295            1 
   3     rs790113        0.638            1 
   3     rs790112       0.8474            1 
   3     rs812595       0.8474            1 
   3     rs790110       0.5778            1 
   3   rs35749953       0.4295            1 
   3   rs60226894       0.5778            1 
   3   rs13083235       0.5014            1 
   3   rs59548082       0.4295            1 
   3   rs78892657       0.9391            1 
   3    rs2668336       0.5778            1 
   3     rs790130       0.5778            1 
   3     rs790129       0.6661            1 
   3     rs796892       0.6661            1 
   3    rs1909809       0.4295            1 
   3  rs140146834       0.1514            1 
   3   rs13063181       0.4295            1 
   3     rs790128        0.638            1 
   3     rs796891       0.5778            1 
   3     rs790127       0.6661            1 
   3    rs9682337       0.4295            1 
   3    rs1086330        0.638            1 
   3    rs9682481       0.5656            1 
   3   rs12630332       0.4295            1 
   3    rs1092556       0.8515            1 
   3  rs116606017       0.8271            1 
   3     rs790126       0.6661            1 
   3   rs11707832       0.4295            1 
   3    rs1877377       0.4295            1 
   3     rs790125       0.6321            1 
   3   rs35038753       0.5778            1 
   3     rs790124       0.6661            1 
   3   rs75523783        0.451            1 
   3     rs790123       0.6321            1 
   3   rs28666491       0.6351            1 
   3    rs5852308       0.8515            1 
   3     rs790122       0.5998            1 
   3     rs790121       0.2974            1 
   3     rs790120       0.2166            1 
   3  rs542105285       0.4741            1 
   3  rs533856609       0.4741            1 
   3  rs553946547       0.7927            1 
   3  rs570456781       0.7927            1 
   3  rs539441269        0.451            1 
   3  rs192307294        0.451            1 
   3   rs74444664        0.451            1 
   3    rs9853835       0.0179            1 
   3  rs111532076       0.3415            1 
   3  rs111797671       0.7335            1 
   3    rs9289202       0.7104            1 
   3  rs112711387       0.3643            1 
   3    rs4678204        0.709            1 
   3  rs142810543       0.5107            1 
   3    rs9881748       0.5107            1 
   3   rs56073800       0.4345            1 
   3   rs34059843       0.3985            1 
   3    rs2668340       0.8515            1 
   3   rs71329296       0.2699            1 
   3    rs2668339        0.638            1 
   3   rs56131514       0.6676            1 
   3    rs1875271       0.3985            1 
   3    rs1398106       0.3985            1 
   3     rs904863       0.8515            1 
   3    rs4678205       0.0179            1 
   3     rs867781       0.3985            1 
   3   rs77219571       0.9749            1 
   3   rs76210610       0.9749            1 
   3     rs867782       0.5107            1 
   3    rs2971372       0.3985            1 
   3    rs2668341       0.3985            1 
   3    rs2650957        0.638            1 
   3    rs2650958        0.638            1 
   3  rs140133016       0.5107            1 
   3  rs200504968       0.5107            1 
   3    rs2668346       0.3985            1 
   3    rs4678206       0.4704            1 
   3    rs9875934       0.5107            1 
   3    rs2650961       0.8515            1 
   3    rs1355563       0.3985            1 
   3    rs1355562        0.638            1 
   3    rs1818438       0.3985            1 
   3   rs60329938       0.4004            1 
   3   rs78397885        0.375            1 
   3    rs2280070       0.4004            1 
   3     rs790109       0.3985            1 
   3   rs13061598       0.2699            1 
   3     rs796889        0.638            1 
   3    rs1512048       0.0179            1 
   3    rs1512047       0.5107            1 
   3   rs34018564       0.3443            1 
   3   rs72962385       0.5809            1 
   3   rs73856251       0.6676            1 
   3   rs13066729       0.2699            1 
   3    rs1512052       0.2699            1 
   3     rs790108       0.8515            1 
   3     rs790107        0.323            1 
   3     rs790106       0.5691            1 
   3     rs790105       0.8515            1 
   3  rs149988348        0.451            1 
   3  rs148739062       0.4522            1 
   3  rs148716487       0.0298            1 
   3   rs77413127        0.451            1 
   3   rs55676269        0.137            1 
   3   rs61660825       0.4031            1 
   3   rs59887682       0.3355            1 
   3    rs4678207        0.953            1 
   3   rs10711299      0.05009            1 
   3   rs13097869       0.5174            1 
   3   rs34110650       0.8543            1 
   3    rs1272161       0.7675            1 
   3  rs141378636       0.3083            1 
   3    rs1262253       0.2958            1 
   3   rs17270102       0.3529            1 
   3    rs6438756       0.9511            1 
   3   rs72962396       0.3529            1 
   3   rs17270151       0.3529            1 
   3     rs790131       0.6644            1 
   3   rs16833393       0.9432            1 
   3   rs17270227       0.3529            1 
   3    rs7630280       0.4789            1 
   3   rs11711456        0.232            1 
   3   rs16833397       0.3489            1 
   3   rs17270350       0.3529            1 
   3   rs17270364       0.3529            1 
   3   rs72964303       0.3529            1 
   3     rs812048       0.1645            1 
   3   rs34597099       0.9559            1 
   3  rs181630799       0.3529            1 
   3   rs17270426       0.3529            1 
   3   rs17270460       0.3529            1 
   3  rs150925528       0.3529            1 
   3   rs72964306       0.3529            1 
   3   rs41341249       0.3529            1 
   3   rs74512490        0.375            1 
   3   rs75115064        0.375            1 
   3   rs17210935       0.3529            1 
   3  rs112201632       0.2111            1 
   3   rs79908050       0.3068            1 
   3  rs111570057       0.3529            1 
   3   rs72964310       0.3529            1 
   3   rs72964311       0.3529            1 
   3   rs61416729       0.3529            1 
   3    rs1877374       0.6644            1 
   3    rs1877375       0.6644            1 
   3   rs10934611       0.9432            1 
   3   rs72964316       0.3529            1 
   3   rs35050859       0.9432            1 
   3    rs1256198       0.6644            1 
   3    rs1256199       0.3658            1 
   3  rs146742973       0.3529            1 
   3    rs5852309       0.3658            1 
   3  rs577363847      0.08159            1 
   3    rs1266994       0.6644            1 
   3    rs1256200       0.3658            1 
   3    rs1272719       0.3658            1 
   3  rs112395668       0.2111            1 
   3   rs17211169       0.3529            1 
   3    rs1271033       0.6644            1 
   3     rs790098       0.1997            1 
   3   rs77483042        0.375            1 
   3   rs16833402       0.5495            1 
   3     rs790100       0.4662            1 
   3   rs16833403       0.8821            1 
   3     rs812046       0.2995            1 
   3   rs13076828       0.9432            1 
   3   rs73856258       0.2539            1 
   3   rs11719086       0.4182            1 
   3   rs16833413       0.8821            1 
   3   rs13093808        0.889            1 
   3    rs7632072       0.2539            1 
   3   rs16833421       0.2539            1 
   3  rs146472167       0.3068            1 
   3   rs72966337       0.4538            1 
   3   rs10934612       0.9825            1 
   3    rs2288618        0.889            1 
   3   rs13081064        0.889            1 
   3  rs115577001       0.3083            1 
   3   rs13062151       0.4182            1 
   3    rs1030530       0.2028            1 
   3    rs7612419       0.3921            1 
   3   rs71329298       0.4182            1 
   3   rs73856261       0.3068            1 
   3    rs6793057       0.1109            1 
   3   rs13095945       0.1109            1 
   3    rs6438757       0.4903            1 
   3   rs12487618        0.889            1 
   3   rs12494103        0.889            1 
   3  rs146839683       0.8138            1 
   3   rs78696843       0.2539            1 
   3  rs148134723       0.8821            1 
   3   rs13079941        0.889            1 
   3   rs34499852        0.889            1 
   3  rs376991822        0.967            1 
   3   rs58929398       0.4182            1 
   3   rs58336582       0.4182            1 
   3    rs9832142       0.5428            1 
   3   rs60977163       0.2539            1 
   3   rs74837052       0.2539            1 
   3   rs35422324        0.889            1 
   3   rs34863113       0.4182            1 
   3    rs6795132        0.889            1 
   3    rs6770902       0.4182            1 
   3     rs930123       0.5428            1 
   3    rs4677971       0.4903            1 
   3   rs73856262        0.338            1 
   3  rs201695350       0.9422            1 
   3    rs2063516       0.4182            1 
   3    rs2063515       0.4182            1 
   3  rs549579366       0.5471            1 
   3    rs7645033       0.5428            1 
   3    rs3821688       0.3771            1 
   3   rs16833451        0.999            1 
   3  rs151330692       0.2111            1 
   3   rs73856279        0.338            1 
   3   rs60507179        0.338            1 
   3   rs16833452        0.338            1 
   3   rs12492888       0.4182            1 
   3   rs16833455        0.338            1 
   3   rs16833457        0.999            1 
   3   rs13071069       0.1109            1 
   3    rs6438759       0.5428            1 
   3    rs1966593       0.4182            1 
   3    rs1966594       0.5583            1 
   3   rs10639897       0.4182            1 
   3   rs16833463       0.1109            1 
   3   rs74920361        0.375            1 
   3    rs3732833        0.889            1 
   3   rs67962718       0.0346            1 
   3   rs10934614       0.1109            1 
   3  rs151078054        0.338            1 
   3   rs28427531        0.338            1 
   3   rs73856280        0.338            1 
   3   rs55710311       0.3771            1 
   3   rs34971420        0.999            1 
   3   rs56400345       0.4182            1 
   3     rs919501       0.5428            1 
   3   rs11720401        0.889            1 
   3  rs142241268        0.338            1 
   3   rs16833467        0.338            1 
   3   rs77251729        0.375            1 
   3   esv3597616       0.2419            1 
   3    rs3773721        0.889            1 
   3    rs1560352       0.7153            1 
   3    rs2303883       0.4182            1 
   3    rs3732832       0.3771            1 
   3    rs7648262       0.6163            1 
   3   rs73856281        0.338            1 
   3   rs11557048       0.4182            1 
   3   rs10934615       0.9825            1 
   3   rs35141145        0.889            1 
   3   rs35035581       0.6282            1 
   3    rs6774933       0.4903            1 
   3       rs6726       0.4903            1 
   3   rs73856282        0.631            1 
   3   rs11721143        0.999            1 
   3  rs138448918        0.631            1 
   3   rs11706641       0.6828            1 
   3   rs11710781        0.889            1 
   3    rs4678208       0.5428            1 
   3   rs75064472        0.631            1 
   3  rs142052175        0.631            1 
   3   rs13091444       0.6828            1 
   3   rs13068838       0.6828            1 
   3  rs147603522        0.631            1 
   3    rs9968071       0.3406            1 
   3  rs143973511        0.889            1 
   3   rs76423746        0.999            1 
   3   rs78921165       0.6828            1 
   3  rs150675649        0.631            1 
   3   rs13097756       0.6828            1 
   3  rs200818913       0.6873            1 
   3   rs59461214       0.1109            1 
   3  rs577251555        0.338            1 
   3  rs560320660        0.631            1 
   3  rs149067206       0.6029            1 
   3  rs115480170        0.889            1 
   3  rs368173139       0.6552            1 
   3  rs369828815       0.2984            1 
   3  rs374364232       0.2984            1 
   3  rs562598900        0.338            1 
   3       rs3115       0.7221            1 
   3      rs16338       0.7221            1 
   3   rs61732313        0.889            1 
   3   rs35887395       0.7221            1 
   3    rs4678209       0.5428            1 
   3   rs13086236       0.7221            1 
   3   rs13085939        0.889            1 
   3   rs72966360       0.7231            1 
   3   rs13090966        0.889            1 
   3  rs148692216       0.7221            1 
   3    rs6438760       0.7221            1 
   3    rs6438761       0.7221            1 
   3   rs78986779        0.375            1 
   3    rs6438762       0.5428            1 
   3   rs71330908       0.7221            1 
   3   rs68102479       0.7221            1 
   3   rs16833484        0.889            1 
   3   rs34498501       0.7221            1 
   3   rs35562308       0.7221            1 
   3    rs6798268        0.338            1 
   3    rs6438763       0.5428            1 
   3    rs6787677       0.3475            1 
   3  rs139733165       0.7231            1 
   3   rs66500193        0.889            1 
   3  rs201826802       0.6233            1 
   3   rs11392269       0.6163            1 
   3   rs72966368       0.7231            1 
   3  rs138510249        0.999            1 
   3  rs112352055       0.7221            1 
   3    rs7639110       0.2592            1 
   3  rs200461143       0.8307            1 
   3  rs139922742       0.8328            1 
   3  rs569940234       0.3423            1 
   3  rs530352998       0.7231            1 
   3  rs184624898        0.338            1 
   3  rs557910402       0.3083            1 
   3  rs574322866        0.889            1 
   3    rs9836766        0.629            1 
   3   rs11925059        0.629            1 
   3  rs147939290       0.7221            1 
   3   rs77435955       0.7748            1 
   3  rs201493890       0.7748            1 
   3   rs13076790       0.7221            1 
   3   rs80073496       0.9843            1 
   3    rs6438764       0.7221            1 
   3   rs34694537        0.999            1 
   3   rs35634278        0.999            1 
   3   rs34876089       0.7221            1 
   3  rs369371448       0.8169            1 
   3   rs36007695       0.7221            1 
   3   rs34397657        0.889            1 
   3   rs56719716       0.8044            1 
   3  rs115567313       0.6029            1 
   3   rs35753271        0.889            1 
   3    rs6783483       0.1109            1 
   3   rs72280610       0.7042            1 
   3    rs4048549       0.4129            1 
   3    rs4048550       0.1109            1 
   3    rs7631922       0.6502            1 
   3  rs111747065       0.8988            1 
   3   rs71330909        0.889            1 
   3   rs11282832       0.3475            1 
   3    rs7632312       0.7231            1 
   3   rs72384224        0.338            1 
   3   rs72966380       0.7231            1 
   3   rs12496363       0.4129            1 
   3   rs12496371       0.5485            1 
   3   rs12496372       0.4129            1 
   3   rs72966381       0.7231            1 
   3    rs6794019       0.5485            1 
   3    rs7431638       0.5485            1 
   3   rs56169620       0.7231            1 
   3   rs72966384       0.7231            1 
   3  rs111261358       0.7231            1 
   3   rs16833507       0.7231            1 
   3    rs4678210       0.6626            1 
   3   rs10511414       0.7231            1 
   3   rs59881116        0.338            1 
   3     rs951350       0.5428            1 
   3    rs2137210       0.6626            1 
   3  rs372644874       0.5732            1 
   3   rs73856704       0.9407            1 
   3  rs376204375       0.5732            1 
   3    rs7618995       0.8364            1 
   3   rs10715840         0.98            1 
   3   rs16833512       0.1606            1 
   3   rs41445046       0.8364            1 
   3    rs1877379       0.6626            1 
   3   rs57705896       0.8364            1 
   3   rs59446963       0.8364            1 
   3  rs572486620       0.7709            1 
   3    rs6766598       0.6021            1 
   3   rs73856706        0.338            1 
   3    rs7646980       0.8364            1 
   3   rs78219516         0.98            1 
   3    rs7624803       0.9176            1 
   3   rs58442568       0.7231            1 
   3    rs7630740       0.6021            1 
   3    rs7653264        0.885            1 
   3  rs113080733       0.7639            1 
   3     rs959921       0.6163            1 
   3     rs955982       0.6872            1 
   3     rs974000         0.98            1 
   3   rs60087488       0.8364            1 
   3  rs112343023        0.375            1 
   3    rs9811542       0.4886            1 
   3   rs78652269       0.8364            1 
   3    rs7627170       0.6626            1 
   3  rs114518341       0.9843            1 
   3   rs11915825        0.629            1 
   3   rs79346298       0.9825            1 
   3   rs56981436       0.7231            1 
   3   rs75422815       0.1606            1 
   3   rs72966393       0.7231            1 
   3   rs74897425        0.375            1 
   3   rs35864557       0.6626            1 
   3  rs540316614        0.864            1 
   3   rs72966394       0.7231            1 
   3  rs113822386       0.8364            1 
   3   rs73856709        0.338            1 
   3    rs6787077       0.6626            1 
   3   rs72966397       0.7231            1 
   3    rs4678213       0.6872            1 
   3   rs55655344       0.8364            1 
   3   rs72966399       0.8364            1 
   3    rs9289204         0.98            1 
   3    rs9755979       0.6021            1 
   3   rs16833517       0.7231            1 
   3    rs2163182       0.6163            1 
   3  rs145018027       0.6163            1 
   3    rs5852312       0.9228            1 
   3   rs71330910        0.885            1 
   3  rs541535211       0.8364            1 
   3  rs201863576       0.6811            1 
   3  rs545682737        0.375            1 
   3   rs35186596       0.5971            1 
   3   rs11713518       0.1606            1 
   3  rs141510041       0.8364            1 
   3    rs9809847        0.629            1 
   3  rs528924323       0.7231            1 
   3   rs75250823       0.6626            1 
   3  rs541361111       0.3795            1 
   3   rs34536113       0.8719            1 
   3   rs35729537       0.6626            1 
   3  rs200671601       0.9118            1 
   3   rs11923397       0.7974            1 
   3  rs188140332       0.6089            1 
   3    rs6773687       0.7231            1 
   3   rs34930203       0.1606            1 
   3   rs72968305       0.3423            1 
   3    rs4678214       0.6021            1 
   3    rs6794301       0.6021            1 
   3  rs562985166       0.1606            1 
   3   rs79338116         0.98            1 
   3  rs138185661       0.8044            1 
   3   rs11712252       0.6021            1 
   3   rs35460182       0.6021            1 
   3   rs73856713       0.7231            1 
   3   rs60645455       0.7231            1 
   3   rs13095775       0.8719            1 
   3   rs16833518         0.99            1 
   3   rs13086404        0.885            1 
   3    rs6438765       0.5428            1 
   3   rs71330911       0.8328            1 
   3   rs59894875       0.7231            1 
   3   rs13093464       0.6021            1 
   3  rs115163975       0.6029            1 
   3    rs4678215       0.6626            1 
   3  rs368711372       0.9653            1 
   3   rs11444214       0.5105            1 
   3   rs72968307       0.3423            1 
   3    rs6806517       0.6163            1 
   3   rs58540278        0.338            1 
   3   rs72968310       0.8364            1 
   3    rs9812646         0.98            1 
   3   rs72968314       0.7231            1 
   3   rs72968316       0.7231            1 
   3    rs9855669       0.7639            1 
   3     rs869130         0.98            1 
   3    rs1864382       0.6952            1 
   3   rs11708766       0.1606            1 
   3    rs3806643       0.6021            1 
   3  rs117322422       0.6803            1 
   3   rs72121422       0.6872            1 
   3   rs62261683       0.6872            1 
   3   rs28617276       0.6021            1 
   3   rs34388079        0.885            1 
   3    rs6807250       0.6021            1 
   3    rs6785639         0.98            1 
   3    rs6785814       0.6021            1 
   3   rs12632948       0.1606            1 
   3  rs148470341       0.7231            1 
   3  rs143252228       0.7231            1 
   3  rs145867722       0.8044            1 
   3    rs6774610       0.8309            1 
   3    rs6438766        0.661            1 
   3   rs11714820        0.885            1 
   3     rs735728       0.6872            1 
   3   rs16833532       0.7231            1 
   3   rs16833535       0.8328            1 
   3    rs5852315        0.661            1 
   3    rs1995993       0.1606            1 
   3   rs72968331       0.7231            1 
   3  rs150337080       0.2117            1 
   3   rs11712294       0.8719            1 
   3    rs9866242       0.6872            1 
   3   rs13059112       0.8719            1 
   3    rs9847119        0.661            1 
   3    rs9847240       0.8309            1 
   3    rs4678216       0.8309            1 
   3   rs16833546         0.99            1 
   3    rs7620746        0.661            1 
   3    rs6774661        0.661            1 
   3   rs10511415       0.8719            1 
   3    rs4678217       0.5428            1 
   3   rs73856720       0.7231            1 
   3    rs9830096       0.6021            1 
   3   rs71330912       0.8719            1 
   3    rs9872909        0.661            1 
   3   rs13094281        0.885            1 
   3   rs71621692       0.9112            1 
   3    rs9841111       0.7639            1 
   3   rs56072928       0.7231            1 
   3  rs114985661        0.375            1 
   3    rs6797815         0.98            1 
   3    rs2175536        0.661            1 
   3    rs1036110       0.4298            1 
   3  rs114105153       0.3083            1 
   3   rs13314128        0.661            1 
   3   rs72968341       0.7231            1 
   3  rs562964605        0.338            1 
   3    rs3898025       0.8328            1 
   3     rs728298       0.2727            1 
   3  rs148417236        0.375            1 
   3   rs13086824        0.885            1 
   3  rs541329205       0.0245            1 
   3   rs59167074       0.7231            1 
   3   rs59743926       0.5775            1 
   3   rs16833564       0.5775            1 
   3   rs71621694        0.885            1 
   3   rs34626848       0.2211            1 
   3    rs9835184       0.7639            1 
   3   rs10804558       0.0405            1 
   3    rs9853452       0.4103            1 
   3    rs1367784       0.6163            1 
   3    rs2877665       0.0405            1 
   3   rs57929082       0.5775            1 
   3    rs1318840        0.885            1 
   3    rs9861904       0.2727            1 
   3   rs58507255        0.338            1 
   3   rs72968345       0.3423            1 
   3   rs16833581        0.885            1 
   3   rs73856722       0.7231            1 
   3    rs1135431        0.885            1 
   3   rs11721137        0.885            1 
   3   rs10934616       0.2727            1 
   3  rs116785522        0.375            1 
   3    rs9877888       0.6163            1 
   3  rs113892683       0.3423            1 
   3  rs143603567        0.885            1 
   3  rs551230543        0.338            1 
   3   rs71330913        0.885            1 
   3   rs12186023      0.06039            1 
   3    rs4491841        0.885            1 
   3   rs79837630       0.8044            1 
   3   rs74827844       0.2727            1 
   3  rs200017358        0.338            1 
   3   rs71330914      0.07639            1 
   3   rs56343603       0.2727            1 
   3   rs59879184       0.3423            1 
   3   rs11449712       0.2211            1 
   3   rs56318711       0.8044            1 
   3   rs73856724        0.338            1 
   3    rs6438767       0.3475            1 
   3    rs9828317       0.2211            1 
   3   rs72437008       0.6432            1 
   3   rs10934618       0.1028            1 
   3   rs71330916        0.885            1 
   3  rs371133878       0.9447            1 
   3  rs143824283       0.5367            1 
   3    rs6784004        0.885            1 
   3     rs725404       0.1719            1 
   3   rs10934619       0.8481            1 
   3   rs11711857       0.8481            1 
   3   rs57029202       0.3598            1 
   3   rs59214810       0.2727            1 
   3    rs7632515       0.3262            1 
   3   rs61089749        0.338            1 
   3   rs71330976        0.885            1 
   3    rs7635316       0.8481            1 
   3   rs76926456        0.375            1 
   3    rs2082272       0.8481            1 
   3  rs200828653       0.3423            1 
   3   rs78786592       0.0296            1 
   3  rs559930253       0.8526            1 
   3  rs200481135       0.0412            1 
   3   rs11707405        0.885            1 
   3   rs72968352       0.3423            1 
   3    rs4678218       0.3598            1 
   3    rs4678219       0.3612            1 
   3    rs7650313       0.3475            1 
   3   rs56261565       0.3598            1 
   3    rs7637860       0.3598            1 
   3  rs200178140       0.8044            1 
   3  rs372498299       0.7915            1 
   3   rs16833588       0.8825            1 
   3    rs7647458        0.885            1 
   3    rs6806333       0.3598            1 
   3   rs78811287        0.375            1 
   3    rs1881963       0.8825            1 
   3    rs9810499       0.3598            1 
   3  rs199747057       0.2753            1 
   3   rs35399710       0.9111            1 
   3    rs6763727       0.2351            1 
   3   rs12494271       0.3173            1 
   3   rs11922983       0.1922            1 
   3   rs16833607       0.8821            1 
   3    rs1560484       0.3315            1 
   3    rs5852316        0.816            1 
   3   rs10637145      0.09629            1 
   3   rs75429201       0.2753            1 
   3    rs2116321      0.08739            1 
   3  rs201728326      0.07159            1 
   3   rs76601920       0.2966            1 
   3   rs12107825       0.8044            1 
   3   rs75441976      0.07159            1 
   3   rs73856735       0.2753            1 
   3   rs73856736       0.2753            1 
   3   rs16833623       0.2753            1 
   3   rs11297324       0.7644            1 
   3    rs6794016       0.9454            1 
   3    rs6794427       0.0328            1 
   3   rs79169002        0.362            1 
   3    rs1971774       0.1164            1 
   3   rs78021267       0.2966            1 
   3  rs113414827      0.07159            1 
   3   rs77937427      0.07159            1 
   3   rs16833631       0.2753            1 
   3    rs6780615       0.1922            1 
   3   rs78833162        0.362            1 
   3   rs72968365       0.3643            1 
   3    rs7629139       0.1164            1 
   3   rs10680465       0.0328            1 
   3   rs12106901       0.8044            1 
   3    rs2288677       0.3814            1 
   3    rs1431539       0.1922            1 
   3    rs9859230       0.1922            1 
   3    rs9859701       0.5247            1 
   3     rs964845       0.3173            1 
   3  rs144620304       0.1163            1 
   3    rs7614958       0.3173            1 
   3    rs7637112        0.885            1 
   3    rs6768390       0.3173            1 
   3    rs7651747       0.4103            1 
   3   rs73856738       0.2753            1 
   3   rs73856739       0.2753            1 
   3   rs59318054       0.5247            1 
   3   rs56240873       0.1922            1 
   3   rs55985765       0.1922            1 
   3   rs10584934       0.1922            1 
   3    rs1431540       0.7107            1 
   3    rs1431541       0.7107            1 
   3    rs7618119       0.7674            1 
   3    rs1431542       0.1922            1 
   3    rs1431543       0.1922            1 
   3   rs11721287       0.8825            1 
   3   rs58709849       0.6233            1 
   3    rs9864868       0.1922            1 
   3    rs6438769       0.3173            1 
   3   rs12637688       0.3173            1 
   3   rs12632212       0.3173            1 
   3   rs12629869       0.0403            1 
   3   rs28706418       0.6164            1 
   3   rs55889467       0.4103            1 
   3   rs12638324       0.8825            1 
   3   rs13091327       0.3173            1 
   3    rs9875741       0.2572            1 
   3   rs28397570       0.5247            1 
   3  rs200100971       0.2753            1 
   3    rs4677974       0.0403            1 
   3    rs9289207       0.4103            1 
   3   rs80159187       0.2013            1 
   3    rs1560485       0.0403            1 
   3   rs77605121       0.4155            1 
   3    rs7629631       0.5247            1 
   3    rs2116320       0.3173            1 
   3    rs7640146       0.5247            1 
   3    rs9289208       0.0403            1 
   3  rs140271872       0.4155            1 
   3  rs147214119        0.327            1 
   3    rs2332408        0.885            1 
   3    rs9681491       0.9102            1 
   3    rs2840197       0.0209            1 
   3    rs2332409        0.327            1 
   3    rs3841951       0.0209            1 
   3    rs3732829       0.1922            1 
   3    rs3732828        0.327            1 
   3    rs9832440         0.17            1 
   3   rs74780744       0.4155            1 
   3    rs7617312       0.0209            1 
   3  rs116178631       0.1776            1 
   3    rs7642485       0.0209            1 
   3   rs13323781       0.6144            1 
   3   rs13076885        0.327            1 
   3    rs7647957       0.3708            1 
   3     rs765165       0.5247            1 
   3    rs1821101       0.7403            1 
   3    rs1807957         0.17            1 
   3     rs960116       0.4906            1 
   3   rs56997978       0.4103            1 
   3    rs9873035       0.0444            1 
   3    rs9873221      0.09989            1 
   3    rs9855805       0.1922            1 
   3    rs1920112      0.09989            1 
   3    rs9846889       0.7784            1 
   3    rs9851131       0.0209            1 
   3  rs145293147       0.9825            1 
   3   rs13064481       0.9432            1 
   3   rs72968389       0.2013            1 
   3    rs9819267       0.4965            1 
   3   rs72968390       0.1104            1 
   3    rs6786237       0.7674            1 
   3    rs7631746       0.9765            1 
   3  rs573753990       0.3498            1 
   3   rs73856742       0.3498            1 
   3  rs527417147       0.6227            1 
   3  rs148029625       0.4687            1 
   3   rs58578486       0.3498            1 
   3   rs10524993       0.3498            1 
   3   rs74952975       0.4155            1 
   3   rs61996304       0.2013            1 
   3    rs9289209       0.1692            1 
   3    rs7622250       0.0351            1 
   3  rs112930406       0.2013            1 
   3    rs7647110       0.2013            1 
   3    rs2303982       0.0351            1 
   3    rs2303983       0.0351            1 
   3    rs7647602       0.2013            1 
   3  rs150722244       0.4915            1 
   3    rs2276782       0.0493            1 
   3    rs7636822       0.9965            1 
   3    rs7614877       0.4277            1 
   3    rs2276781       0.4155            1 
   3   rs72968396       0.4189            1 
   3   rs78916819       0.4155            1 
   3    rs6762864       0.4277            1 
   3    rs6762975       0.0233            1 
   3   rs34037493       0.2753            1 
   3    rs9812408       0.9073            1 
   3   rs58184682       0.1657            1 
   3   rs11718194        0.885            1 
   3    rs9813853       0.4612            1 
   3    rs9869982       0.4612            1 
   3    rs9869877       0.4612            1 
   3   rs73856745       0.1386            1 
   3    rs9870199       0.1191            1 
   3  rs368979776       0.2753            1 
   3    rs9875236      0.09889            1 
   3   rs76949786       0.4155            1 
   3  rs144638629        0.491            1 
   3    rs1011151       0.8637            1 
   3    rs2116322       0.4612            1 
   3    rs4378918       0.1657            1 
   3  rs144728546       0.4612            1 
   3   rs73856746       0.2753            1 
   3   rs11915592       0.3774            1 
   3   rs13088040       0.8637            1 
   3   rs35850943       0.8637            1 
   3   rs72970506       0.4612            1 
   3   rs11923426       0.0421            1 
   3    rs3755750       0.1657            1 
   3  rs116510064       0.7625            1 
   3   rs13072180        0.885            1 
   3   rs76798922       0.4155            1 
   3   rs10212232       0.7537            1 
   3   rs73856749       0.6233            1 
   3   rs74519465       0.4155            1 
   3    rs7651952       0.6608            1 
   3    rs7619187       0.6608            1 
   3   rs72970509       0.2177            1 
   3    rs2276780       0.3774            1 
   3    rs2276779       0.3774            1 
   3    rs9846967        0.517            1 
   3   rs34327776       0.9178            1 
   3    rs1431544       0.2753            1 
   3    rs9289210       0.3774            1 
   3   rs11710442        0.885            1 
   3    rs9289211       0.3774            1 
   3   rs71330977        0.885            1 
   3   rs71330978        0.885            1 
   3   rs72970512       0.2177            1 
   3   rs75377252       0.6917            1 
   3   rs58936315       0.2177            1 
   3    rs2276777       0.4155            1 
   3   rs79543585       0.6426            1 
   3  rs115208826        0.491            1 
   3   rs76685335       0.6426            1 
   3  rs116478691       0.9248            1
[truncated: 175,501 more chars]
