# Supplementary material for: Cell-to-cell expression dispersion of B-cell surface proteins is linked to genetic variants in humans
Source: Commun Biol. 2020 Jul 3;3:346. doi: 10.1038/s42003-020-1075-1 (PMC7335051; doi:10.1038/s42003-020-1075-1)
Supplement: Supplementary file 4 — Supplementary Data 2 [file 42003_2020_1075_MOESM4_ESM.zip › Supplementary_Data_S2/plink-results-40LCLs/CD86_chr3_mean/CD86_mean_40_LCLs.txt]

NA19098 7.31615789063403
NA19099 6.9454138289107
NA19107 7.03729776470206
NA19108 7.61441182138953
NA19141 7.34105323946159
NA19204 7.27846272699066
NA19238 6.74487582027926
NA19239 7.34735368776385
NA18486 7.01759941580541
NA18488 7.17926587144626
NA18489 7.5566916346952
NA18498 7.51099433235611
NA18499 6.80186922147057
NA18501 7.47547784593488
NA18502 7.35406296384068
NA18504 7.18843117161507
NA18505 7.00407638157439
NA18507 7.2554279663864
NA18508 7.77126480528081
NA18516 7.36820300250996
NA18517 7.20757174788441
NA18519 7.05162595742753
NA18520 7.5598169393409
NA18522 6.94789703753126
NA18523 8.32944123307229
NA18853 7.43851050322282
NA18856 8.05051137857481
NA18858 7.65918576131252
NA18861 8.02602486377901
NA18867 8.49194803953868
NA18868 8.25456797988509
NA18870 7.64906480530286
NA18871 7.200780424489
NA18873 7.76326901478847
NA18874 7.65074023722218
NA18912 8.12264181676637
NA18916 8.06293171280356
NA18917 8.24735610895987
NA18933 6.84871275448825
NA18934 7.74767379735163
