# Supplementary material for: Cell-to-cell expression dispersion of B-cell surface proteins is linked to genetic variants in humans
Source: Commun Biol. 2020 Jul 3;3:346. doi: 10.1038/s42003-020-1075-1 (PMC7335051; doi:10.1038/s42003-020-1075-1)
Supplement: Supplementary file 4 — Supplementary Data 2 [file 42003_2020_1075_MOESM4_ESM.zip › Supplementary_Data_S2/plink-results-48LCLs/CD23_chr19_cv/CD23_cv_48_LCLs.qassoc.adjusted]

 CHR          SNP      UNADJ         GC       BONF       HOLM   SIDAK_SS   SIDAK_SD     FDR_BH     FDR_BY
  19    rs2287868  0.0003258  0.0007611     0.2359     0.2359     0.2101     0.2101     0.1276     0.9142 
  19    rs4807065  0.0003526  0.0008171     0.2553     0.2549     0.2253      0.225     0.1276     0.9142 
  19   rs12611038   0.001687   0.003326          1          1     0.7055     0.7045     0.4072          1 
  19    rs3787056   0.004099    0.00735          1          1     0.9489     0.9482     0.7418          1 
  19    rs2967732   0.005442   0.009464          1          1     0.9808     0.9803      0.788          1 
  19    rs2081075   0.009571    0.01565          1          1     0.9991      0.999     0.8732          1 
  19   rs10415589    0.01279    0.02025          1          1     0.9999     0.9999     0.8732          1 
  19   rs11666200    0.01746    0.02672          1          1          1          1     0.8732          1 
  19   rs11670606    0.01746    0.02672          1          1          1          1     0.8732          1 
  19    rs1638538    0.01761    0.02692          1          1          1          1     0.8732          1 
  19     rs344548     0.0179    0.02731          1          1          1          1     0.8732          1 
  19    rs4807852    0.01823    0.02776          1          1          1          1     0.8732          1 
  19   rs13382119    0.01857    0.02822          1          1          1          1     0.8732          1 
  19    rs8103614    0.01857    0.02822          1          1          1          1     0.8732          1 
  19   rs10417520    0.01943    0.02938          1          1          1          1     0.8732          1 
  19    rs7250572    0.02271    0.03375          1          1          1          1     0.8732          1 
  19    rs1584168    0.02534    0.03721          1          1          1          1     0.8732          1 
  19   rs10415709    0.02601    0.03807          1          1          1          1     0.8732          1 
  19   rs10411597    0.02601    0.03807          1          1          1          1     0.8732          1 
  19    rs4804375    0.02954    0.04264          1          1          1          1     0.8732          1 
  19   rs10420226    0.02994    0.04315          1          1          1          1     0.8732          1 
  19   rs10404592    0.02994    0.04315          1          1          1          1     0.8732          1 
  19    rs6511918    0.03332    0.04745          1          1          1          1     0.8732          1 
  19    rs1493877    0.03472    0.04921          1          1          1          1     0.8732          1 
  19    rs8108471    0.03492    0.04947          1          1          1          1     0.8732          1 
  19    rs8102722    0.03492    0.04947          1          1          1          1     0.8732          1 
  19   rs11569538    0.03577    0.05054          1          1          1          1     0.8732          1 
  19    rs4804078    0.03721    0.05235          1          1          1          1     0.8732          1 
  19   rs11085873    0.03721    0.05235          1          1          1          1     0.8732          1 
  19    rs2112927    0.04022    0.05609          1          1          1          1     0.8732          1 
  19   rs11881309    0.04275    0.05921          1          1          1          1     0.8732          1 
  19    rs2967605    0.04392    0.06065          1          1          1          1     0.8732          1 
  19    rs8101237    0.04398    0.06073          1          1          1          1     0.8732          1 
  19    rs4807863     0.0442      0.061          1          1          1          1     0.8732          1 
  19    rs2967745    0.04592     0.0631          1          1          1          1     0.8732          1 
  19    rs2910344    0.04592     0.0631          1          1          1          1     0.8732          1 
  19   rs17000836    0.04659    0.06392          1          1          1          1     0.8732          1 
  19     rs551244    0.04676    0.06412          1          1          1          1     0.8732          1 
  19   rs12979828    0.04968    0.06766          1          1          1          1     0.8732          1 
  19    rs4807825    0.05026    0.06837          1          1          1          1     0.8732          1 
  19   rs11882769    0.05242    0.07098          1          1          1          1     0.8732          1 
  19     rs184628    0.05342    0.07217          1          1          1          1     0.8732          1 
  19    rs7256394    0.05426    0.07318          1          1          1          1     0.8732          1 
  19    rs7258848    0.05502    0.07409          1          1          1          1     0.8732          1 
  19    rs7249320    0.05531    0.07444          1          1          1          1     0.8732          1 
  19    rs1110624    0.05566    0.07486          1          1          1          1     0.8732          1 
  19   rs10407491    0.05725    0.07675          1          1          1          1     0.8732          1 
  19    rs7260214    0.06199    0.08238          1          1          1          1     0.8732          1 
  19   rs12611036    0.06237    0.08282          1          1          1          1     0.8732          1 
  19     rs501580    0.06492    0.08583          1          1          1          1     0.8732          1 
  19   rs11669128    0.06558    0.08661          1          1          1          1     0.8732          1 
  19    rs8111366    0.06623    0.08737          1          1          1          1     0.8732          1 
  19    rs7250951    0.06736     0.0887          1          1          1          1     0.8732          1 
  19    rs7256367    0.07132    0.09331          1          1          1          1     0.8732          1 
  19   rs10426709    0.07276    0.09498          1          1          1          1     0.8732          1 
  19   rs12462074    0.07609    0.09884          1          1          1          1     0.8732          1 
  19     rs754671    0.07806     0.1011          1          1          1          1     0.8732          1 
  19    rs2913973    0.07806     0.1011          1          1          1          1     0.8732          1 
  19   rs10414553    0.07822     0.1013          1          1          1          1     0.8732          1 
  19   rs11878742    0.07874     0.1019          1          1          1          1     0.8732          1 
  19   rs12327845    0.07909     0.1023          1          1          1          1     0.8732          1 
  19    rs4807069    0.08154     0.1051          1          1          1          1     0.8732          1 
  19   rs10906990    0.08288     0.1066          1          1          1          1     0.8732          1 
  19   rs16993484    0.08745     0.1118          1          1          1          1     0.8732          1 
  19    rs1865061    0.08833     0.1129          1          1          1          1     0.8732          1 
  19     rs604938    0.08903     0.1136          1          1          1          1     0.8732          1 
  19       rs2962    0.09023      0.115          1          1          1          1     0.8732          1 
  19   rs11881361    0.09086     0.1157          1          1          1          1     0.8732          1 
  19   rs16995681    0.09485     0.1202          1          1          1          1     0.8732          1 
  19    rs2446193    0.09583     0.1213          1          1          1          1     0.8732          1 
  19   rs10422184    0.09818      0.124          1          1          1          1     0.8732          1 
  19     rs445750    0.09825     0.1241          1          1          1          1     0.8732          1 
  19     rs408290    0.09825     0.1241          1          1          1          1     0.8732          1 
  19   rs10419875    0.09999      0.126          1          1          1          1     0.8732          1 
  19    rs8106859     0.1003     0.1263          1          1          1          1     0.8732          1 
  19    rs8112982     0.1013     0.1274          1          1          1          1     0.8732          1 
  19    rs1559170     0.1056     0.1322          1          1          1          1     0.8732          1 
  19     rs530942     0.1067     0.1335          1          1          1          1     0.8732          1 
  19    rs7249360     0.1079     0.1349          1          1          1          1     0.8732          1 
  19   rs10417885     0.1085     0.1355          1          1          1          1     0.8732          1 
  19    rs2431866     0.1095     0.1367          1          1          1          1     0.8732          1 
  19      rs14394     0.1113     0.1385          1          1          1          1     0.8732          1 
  19    rs1867692     0.1113     0.1387          1          1          1          1     0.8732          1 
  19    rs1968595     0.1165     0.1444          1          1          1          1     0.8732          1 
  19    rs6510975     0.1193     0.1475          1          1          1          1     0.8732          1 
  19    rs8113160     0.1251     0.1538          1          1          1          1     0.8732          1 
  19    rs6417193     0.1255     0.1543          1          1          1          1     0.8732          1 
  19    rs6510884     0.1255     0.1543          1          1          1          1     0.8732          1 
  19    rs7508679     0.1281      0.157          1          1          1          1     0.8732          1 
  19   rs10406670     0.1299     0.1591          1          1          1          1     0.8732          1 
  19    rs4134813     0.1315     0.1608          1          1          1          1     0.8732          1 
  19    rs7248104     0.1321     0.1614          1          1          1          1     0.8732          1 
  19    rs7254941     0.1344     0.1639          1          1          1          1     0.8732          1 
  19   rs10412487     0.1346     0.1642          1          1          1          1     0.8732          1 
  19    rs2191667      0.142     0.1721          1          1          1          1     0.8732          1 
  19    rs4635448      0.142     0.1721          1          1          1          1     0.8732          1 
  19   rs10411604     0.1424     0.1726          1          1          1          1     0.8732          1 
  19   rs11882393     0.1433     0.1735          1          1          1          1     0.8732          1 
  19   rs12232870     0.1451     0.1755          1          1          1          1     0.8732          1 
  19    rs7259761     0.1476     0.1782          1          1          1          1     0.8732          1 
  19     rs638966      0.149     0.1797          1          1          1          1     0.8732          1 
  19    rs8113119     0.1516     0.1825          1          1          1          1     0.8732          1 
  19    rs6603103      0.153      0.184          1          1          1          1     0.8732          1 
  19    rs6603076     0.1537     0.1848          1          1          1          1     0.8732          1 
  19    rs7508502     0.1537     0.1848          1          1          1          1     0.8732          1 
  19    rs7408960     0.1539     0.1849          1          1          1          1     0.8732          1 
  19     rs778988     0.1606     0.1921          1          1          1          1     0.8732          1 
  19   rs16993501     0.1637     0.1953          1          1          1          1     0.8732          1 
  19   rs12985992     0.1648     0.1966          1          1          1          1     0.8732          1 
  19   rs12976111     0.1648     0.1966          1          1          1          1     0.8732          1 
  19    rs2431791     0.1682     0.2002          1          1          1          1     0.8732          1 
  19    rs1010047     0.1695     0.2016          1          1          1          1     0.8732          1 
  19   rs17160011     0.1712     0.2033          1          1          1          1     0.8732          1 
  19   rs16994131     0.1712     0.2033          1          1          1          1     0.8732          1 
  19   rs11880337      0.172     0.2042          1          1          1          1     0.8732          1 
  19   rs10403018     0.1728      0.205          1          1          1          1     0.8732          1 
  19    rs8112954     0.1749     0.2073          1          1          1          1     0.8732          1 
  19    rs7259547     0.1758     0.2082          1          1          1          1     0.8732          1 
  19    rs7245562     0.1788     0.2114          1          1          1          1     0.8732          1 
  19    rs8102136       0.18     0.2127          1          1          1          1     0.8732          1 
  19    rs7249770     0.1805     0.2132          1          1          1          1     0.8732          1 
  19   rs12710098     0.1809     0.2138          1          1          1          1     0.8732          1 
  19    rs1007545     0.1811     0.2136          1          1          1          1     0.8732          1 
  19    rs2918300     0.1847     0.2175          1          1          1          1     0.8732          1 
  19   rs10409437     0.1875     0.2205          1          1          1          1     0.8732          1 
  19   rs10408896     0.1884     0.2214          1          1          1          1     0.8732          1 
  19     rs344596     0.1885     0.2215          1          1          1          1     0.8732          1 
  19    rs6603096     0.1891     0.2222          1          1          1          1     0.8732          1 
  19    rs4804386     0.1893     0.2225          1          1          1          1     0.8732          1 
  19    rs6422428     0.1923     0.2255          1          1          1          1     0.8732          1 
  19    rs1823056     0.1925     0.2257          1          1          1          1     0.8732          1 
  19   rs17000947     0.1925     0.2257          1          1          1          1     0.8732          1 
  19    rs2967737     0.1928     0.2261          1          1          1          1     0.8732          1 
  19    rs7248911     0.1931     0.2264          1          1          1          1     0.8732          1 
  19    rs1582532     0.1934     0.2267          1          1          1          1     0.8732          1 
  19   rs12975129     0.1944     0.2278          1          1          1          1     0.8732          1 
  19   rs10424224     0.1975      0.231          1          1          1          1     0.8732          1 
  19     rs574830     0.1979     0.2314          1          1          1          1     0.8732          1 
  19    rs2967721     0.1981     0.2316          1          1          1          1     0.8732          1 
  19     rs628271     0.1985     0.2321          1          1          1          1     0.8732          1 
  19    rs8110010     0.1997     0.2333          1          1          1          1     0.8732          1 
  19    rs7245592     0.2009     0.2346          1          1          1          1     0.8732          1 
  19     rs541600     0.2009     0.2345          1          1          1          1     0.8732          1 
  19   rs10407357      0.201     0.2345          1          1          1          1     0.8732          1 
  19    rs2233186     0.2021     0.2358          1          1          1          1     0.8732          1 
  19   rs12610559     0.2022     0.2359          1          1          1          1     0.8732          1 
  19    rs1045354     0.2022     0.2359          1          1          1          1     0.8732          1 
  19   rs17160332     0.2024     0.2361          1          1          1          1     0.8732          1 
  19    rs4804233     0.2025     0.2362          1          1          1          1     0.8732          1 
  19   rs10426826     0.2029     0.2366          1          1          1          1     0.8732          1 
  19    rs2967603     0.2035     0.2372          1          1          1          1     0.8732          1 
  19   rs10417371     0.2038     0.2375          1          1          1          1     0.8732          1 
  19   rs16978679     0.2038     0.2375          1          1          1          1     0.8732          1 
  19    rs1862460     0.2069     0.2408          1          1          1          1     0.8732          1 
  19    rs4134832     0.2072     0.2411          1          1          1          1     0.8732          1 
  19    rs7256781     0.2095     0.2435          1          1          1          1     0.8732          1 
  19      rs15282     0.2098     0.2438          1          1          1          1     0.8732          1 
  19    rs2216662     0.2119      0.246          1          1          1          1     0.8732          1 
  19   rs10408279     0.2139      0.248          1          1          1          1     0.8732          1 
  19   rs10417646     0.2144     0.2486          1          1          1          1     0.8732          1 
  19      rs10129     0.2151     0.2492          1          1          1          1     0.8732          1 
  19     rs344569     0.2174     0.2517          1          1          1          1     0.8732          1 
  19   rs10412186      0.218     0.2523          1          1          1          1     0.8732          1 
  19   rs11883223       0.22     0.2543          1          1          1          1     0.8732          1 
  19   rs10423641     0.2211     0.2555          1          1          1          1     0.8732          1 
  19   rs10418864     0.2211     0.2555          1          1          1          1     0.8732          1 
  19   rs17000803     0.2223     0.2568          1          1          1          1     0.8732          1 
  19   rs17000816     0.2223     0.2568          1          1          1          1     0.8732          1 
  19   rs10500204     0.2252     0.2597          1          1          1          1     0.8732          1 
  19    rs7256965     0.2275     0.2621          1          1          1          1     0.8732          1 
  19    rs3786680     0.2283     0.2628          1          1          1          1     0.8732          1 
  19     rs653488      0.229     0.2636          1          1          1          1     0.8732          1 
  19   rs11666233     0.2302     0.2648          1          1          1          1     0.8732          1 
  19    rs7254882     0.2302     0.2648          1          1          1          1     0.8732          1 
  19   rs11881002     0.2307     0.2653          1          1          1          1     0.8732          1 
  19     rs794442     0.2321     0.2668          1          1          1          1     0.8732          1 
  19     rs580984     0.2324     0.2671          1          1          1          1     0.8732          1 
  19    rs7247153     0.2325     0.2672          1          1          1          1     0.8732          1 
  19     rs173229     0.2325     0.2672          1          1          1          1     0.8732          1 
  19   rs12461440     0.2327     0.2674          1          1          1          1     0.8732          1 
  19    rs8108622     0.2341     0.2689          1          1          1          1     0.8732          1 
  19    rs2241393     0.2353       0.27          1          1          1          1     0.8732          1 
  19    rs8099966     0.2385     0.2734          1          1          1          1     0.8732          1 
  19    rs8101320     0.2385     0.2734          1          1          1          1     0.8732          1 
  19   rs10419890     0.2439     0.2789          1          1          1          1     0.8732          1 
  19    rs8108150     0.2441     0.2791          1          1          1          1     0.8732          1 
  19   rs10403167     0.2468     0.2818          1          1          1          1     0.8732          1 
  19    rs8105922     0.2476     0.2827          1          1          1          1     0.8732          1 
  19   rs11260055     0.2494     0.2845          1          1          1          1     0.8732          1 
  19   rs12985470     0.2505     0.2856          1          1          1          1     0.8732          1 
  19    rs8106540     0.2506     0.2857          1          1          1          1     0.8732          1 
  19    rs1025281     0.2521     0.2872          1          1          1          1     0.8732          1 
  19     rs735240     0.2533     0.2885          1          1          1          1     0.8732          1 
  19     rs344575     0.2541     0.2893          1          1          1          1     0.8732          1 
  19   rs11882682      0.257     0.2922          1          1          1          1     0.8732          1 
  19    rs8103113     0.2607      0.296          1          1          1          1     0.8732          1 
  19    rs1363938     0.2622     0.2975          1          1          1          1     0.8732          1 
  19     rs881877     0.2647        0.3          1          1          1          1     0.8732          1 
  19    rs2287886     0.2658     0.3012          1          1          1          1     0.8732          1 
  19    rs3787069      0.266     0.3013          1          1          1          1     0.8732          1 
  19    rs7249317      0.267     0.3023          1          1          1          1     0.8732          1 
  19    rs2617822     0.2688     0.3042          1          1          1          1     0.8732          1 
  19   rs17272543     0.2728     0.3082          1          1          1          1     0.8732          1 
  19    rs4804267      0.273     0.3084          1          1          1          1     0.8732          1 
  19   rs13345998     0.2744     0.3099          1          1          1          1     0.8732          1 
  19    rs2967718     0.2746     0.3101          1          1          1          1     0.8732          1 
  19    rs7260547     0.2746     0.3101          1          1          1          1     0.8732          1 
  19     rs454176     0.2749     0.3104          1          1          1          1     0.8732          1 
  19   rs11569537     0.2796     0.3151          1          1          1          1     0.8732          1 
  19   rs11673302     0.2801     0.3156          1          1          1          1     0.8732          1 
  19   rs16993450     0.2805      0.316          1          1          1          1     0.8732          1 
  19   rs11881470      0.281     0.3165          1          1          1          1     0.8732          1 
  19     rs971366     0.2814     0.3169          1          1          1          1     0.8732          1 
  19   rs11879232     0.2819     0.3174          1          1          1          1     0.8732          1 
  19   rs10745023     0.2825      0.318          1          1          1          1     0.8732          1 
  19    rs1433062     0.2825      0.318          1          1          1          1     0.8732          1 
  19    rs7259521     0.2829     0.3184          1          1          1          1     0.8732          1 
  19   rs17160134      0.283     0.3185          1          1          1          1     0.8732          1 
  19    rs7250363     0.2839     0.3194          1          1          1          1     0.8732          1 
  19   rs10401349     0.2843     0.3198          1          1          1          1     0.8732          1 
  19   rs17271924     0.2843     0.3198          1          1          1          1     0.8732          1 
  19   rs10406255     0.2843     0.3198          1          1          1          1     0.8732          1 
  19   rs17160333     0.2874     0.3229          1          1          1          1     0.8732          1 
  19   rs13344438     0.2875     0.3231          1          1          1          1     0.8732          1 
  19    rs2453112     0.2904      0.326          1          1          1          1     0.8732          1 
  19   rs11881687     0.2912     0.3268          1          1          1          1     0.8732          1 
  19    rs8104872     0.2923     0.3279          1          1          1          1     0.8732          1 
  19     rs733101     0.2944     0.3299          1          1          1          1     0.8732          1 
  19    rs4134831     0.2953     0.3309          1          1          1          1     0.8732          1 
  19    rs4134816     0.2953     0.3309          1          1          1          1     0.8732          1 
  19    rs1038081     0.2976     0.3332          1          1          1          1     0.8732          1 
  19   rs16979286     0.2981     0.3337          1          1          1          1     0.8732          1 
  19    rs1561406        0.3     0.3356          1          1          1          1     0.8732          1 
  19    rs8102176     0.3005     0.3361          1          1          1          1     0.8732          1 
  19    rs8102181     0.3005     0.3361          1          1          1          1     0.8732          1 
  19    rs7260240     0.3029     0.3385          1          1          1          1     0.8732          1 
  19   rs16993897     0.3029     0.3385          1          1          1          1     0.8732          1 
  19     rs250508     0.3033     0.3389          1          1          1          1     0.8732          1 
  19    rs8104971     0.3038     0.3394          1          1          1          1     0.8732          1 
  19    rs8107575     0.3038     0.3394          1          1          1          1     0.8732          1 
  19   rs11569397     0.3039     0.3395          1          1          1          1     0.8732          1 
  19   rs11569511     0.3048     0.3404          1          1          1          1     0.8732          1 
  19    rs3745567     0.3048     0.3404          1          1          1          1     0.8732          1 
  19   rs11569507     0.3048     0.3404          1          1          1          1     0.8732          1 
  19    rs3745566     0.3048     0.3404          1          1          1          1     0.8732          1 
  19    rs3745565     0.3048     0.3404          1          1          1          1     0.8732          1 
  19   rs11569501     0.3048     0.3404          1          1          1          1     0.8732          1 
  19    rs4804750     0.3075     0.3431          1          1          1          1     0.8732          1 
  19     rs749969     0.3081     0.3437          1          1          1          1     0.8732          1 
  19   rs12610444     0.3124      0.348          1          1          1          1     0.8732          1 
  19    rs2591592     0.3134      0.349          1          1          1          1     0.8732          1 
  19   rs10408343     0.3137     0.3493          1          1          1          1     0.8732          1 
  19   rs10423752     0.3137     0.3493          1          1          1          1     0.8732          1 
  19   rs10419036     0.3137     0.3493          1          1          1          1     0.8732          1 
  19   rs10402626     0.3137     0.3493          1          1          1          1     0.8732          1 
  19   rs10423567     0.3137     0.3493          1          1          1          1     0.8732          1 
  19    rs9917038     0.3137     0.3493          1          1          1          1     0.8732          1 
  19    rs2967726      0.315     0.3505          1          1          1          1     0.8732          1 
  19   rs12460738     0.3155     0.3511          1          1          1          1     0.8732          1 
  19    rs2914567     0.3173     0.3529          1          1          1          1     0.8732          1 
  19    rs1026466     0.3174      0.353          1          1          1          1     0.8732          1 
  19    rs1389506     0.3178     0.3534          1          1          1          1     0.8732          1 
  19    rs8109482      0.318     0.3536          1          1          1          1     0.8732          1 
  19   rs10405147     0.3188     0.3544          1          1          1          1     0.8732          1 
  19    rs7254503     0.3196     0.3552          1          1          1          1     0.8732          1 
  19    rs2335524     0.3234     0.3589          1          1          1          1       0.88          1 
  19    rs1035942     0.3251     0.3606          1          1          1          1       0.88          1 
  19    rs8108646     0.3258     0.3613          1          1          1          1       0.88          1 
  19    rs8107055     0.3285      0.364          1          1          1          1     0.8842          1 
  19    rs1833777     0.3311     0.3666          1          1          1          1     0.8874          1 
  19    rs2335525     0.3322     0.3676          1          1          1          1     0.8874          1 
  19       rs2963     0.3342     0.3697          1          1          1          1     0.8897          1 
  19   rs12973288     0.3407     0.3761          1          1          1          1       0.89          1 
  19   rs10411815     0.3407     0.3761          1          1          1          1       0.89          1 
  19     rs568356     0.3407     0.3762          1          1          1          1       0.89          1 
  19    rs4804758     0.3456     0.3809          1          1          1          1       0.89          1 
  19    rs4804217     0.3456     0.3809          1          1          1          1       0.89          1 
  19    rs1561405     0.3457      0.381          1          1          1          1       0.89          1 
  19   rs11667028      0.347     0.3823          1          1          1          1       0.89          1 
  19    rs6603141     0.3484     0.3838          1          1          1          1       0.89          1 
  19    rs8104313     0.3496     0.3849          1          1          1          1       0.89          1 
  19   rs10402138      0.353     0.3882          1          1          1          1       0.89          1 
  19    rs2161490     0.3531     0.3883          1          1          1          1       0.89          1 
  19    rs1382354     0.3534     0.3887          1          1          1          1       0.89          1 
  19   rs12460407     0.3543     0.3896          1          1          1          1       0.89          1 
  19    rs4804662     0.3599      0.395          1          1          1          1       0.89          1 
  19    rs3745545     0.3604     0.3956          1          1          1          1       0.89          1 
  19    rs2547074     0.3625     0.3976          1          1          1          1       0.89          1 
  19    rs2591595     0.3625     0.3976          1          1          1          1       0.89          1 
  19    rs1862461     0.3625     0.3976          1          1          1          1       0.89          1 
  19    rs1862462     0.3625     0.3976          1          1          1          1       0.89          1 
  19    rs2431795     0.3625     0.3976          1          1          1          1       0.89          1 
  19    rs8109800     0.3629     0.3981          1          1          1          1       0.89          1 
  19    rs7252584      0.364     0.3991          1          1          1          1       0.89          1 
  19    rs3760776      0.366     0.4011          1          1          1          1       0.89          1 
  19    rs7252788     0.3675     0.4025          1          1          1          1       0.89          1 
  19   rs12459040      0.369      0.404          1          1          1          1       0.89          1 
  19    rs8099971     0.3704     0.4054          1          1          1          1       0.89          1 
  19     rs392751     0.3713     0.4062          1          1          1          1       0.89          1 
  19     rs425796     0.3713     0.4062          1          1          1          1       0.89          1 
  19     rs454453     0.3713     0.4062          1          1          1          1       0.89          1 
  19     rs390821     0.3713     0.4062          1          1          1          1       0.89          1 
  19    rs2591591     0.3738     0.4087          1          1          1          1     0.8932          1 
  19    rs7252865     0.3772     0.4121          1          1          1          1     0.8983          1 
  19    rs4804446     0.3813     0.4161          1          1          1          1     0.9022          1 
  19    rs8103159     0.3813     0.4161          1          1          1          1     0.9022          1 
  19   rs11085742     0.3841     0.4189          1          1          1          1     0.9048          1 
  19   rs10426731     0.3863      0.421          1          1          1          1     0.9048          1 
  19    rs3892396     0.3864     0.4211          1          1          1          1     0.9048          1 
  19   rs11569536     0.3875     0.4222          1          1          1          1     0.9048          1 
  19    rs9304947     0.3896     0.4242          1          1          1          1     0.9048          1 
  19   rs10410136     0.3907     0.4253          1          1          1          1     0.9048          1 
  19    rs7245757     0.3912     0.4258          1          1          1          1     0.9048          1 
  19    rs7257477     0.3932     0.4278          1          1          1          1     0.9066          1 
  19    rs2042300     0.3956     0.4301          1          1          1          1     0.9066          1 
  19   rs11879954      0.396     0.4305          1          1          1          1     0.9066          1 
  19    rs6511957      0.397     0.4314          1          1          1          1     0.9066          1 
  19     rs794083     0.4029     0.4372          1          1          1          1     0.9167          1 
  19   rs10406209     0.4051     0.4394          1          1          1          1     0.9167          1 
  19   rs10414255     0.4058       0.44          1          1          1          1     0.9167          1 
  19    rs2053074     0.4084     0.4425          1          1          1          1     0.9167          1 
  19    rs2304196     0.4091     0.4433          1          1          1          1     0.9167          1 
  19   rs12979861     0.4094     0.4435          1          1          1          1     0.9167          1 
  19   rs17304527     0.4102     0.4444          1          1          1          1     0.9167          1 
  19   rs11880371     0.4162     0.4502          1          1          1          1     0.9234          1 
  19    rs6603107     0.4169     0.4508          1          1          1          1     0.9234          1 
  19   rs12710265      0.419     0.4529          1          1          1          1     0.9234          1 
  19     rs331677     0.4203     0.4542          1          1          1          1     0.9234          1 
  19   rs17468222     0.4212     0.4551          1          1          1          1     0.9234          1 
  19    rs2967706     0.4222      0.456          1          1          1          1     0.9234          1 
  19    rs2967632     0.4222      0.456          1          1          1          1     0.9234          1 
  19     rs384239     0.4254     0.4591          1          1          1          1     0.9276          1 
  19    rs8110029     0.4278     0.4614          1          1          1          1     0.9301          1 
  19    rs1108380     0.4319     0.4655          1          1          1          1     0.9321          1 
  19   rs11260053     0.4323     0.4658          1          1          1          1     0.9321          1 
  19   rs11882049     0.4352     0.4687          1          1          1          1     0.9321          1 
  19   rs17160147     0.4359     0.4693          1          1          1          1     0.9321          1 
  19     rs451760     0.4369     0.4703          1          1          1          1     0.9321          1 
  19    rs7508222     0.4385     0.4718          1          1          1          1     0.9321          1 
  19    rs1820099     0.4385     0.4718          1          1          1          1     0.9321          1 
  19     rs525452      0.439     0.4723          1          1          1          1     0.9321          1 
  19   rs11878563     0.4462     0.4793          1          1          1          1     0.9336          1 
  19    rs4134856     0.4505     0.4834          1          1          1          1     0.9336          1 
  19     rs422961     0.4514     0.4843          1          1          1          1     0.9336          1 
  19    rs8100020     0.4535     0.4864          1          1          1          1     0.9336          1 
  19     rs330885     0.4544     0.4872          1          1          1          1     0.9336          1 
  19     rs897740     0.4544     0.4872          1          1          1          1     0.9336          1 
  19     rs455099     0.4544     0.4872          1          1          1          1     0.9336          1 
  19     rs445817     0.4544     0.4872          1          1          1          1     0.9336          1 
  19    rs7260296     0.4545     0.4873          1          1          1          1     0.9336          1 
  19    rs1864029     0.4571     0.4898          1          1          1          1     0.9336          1 
  19     rs733102     0.4625     0.4951          1          1          1          1     0.9336          1 
  19    rs2042199     0.4625     0.4951          1          1          1          1     0.9336          1 
  19    rs8102702     0.4625     0.4951          1          1          1          1     0.9336          1 
  19   rs12610448     0.4645      0.497          1          1          1          1     0.9336          1 
  19   rs17160151     0.4647     0.4972          1          1          1          1     0.9336          1 
  19    rs1874002      0.466     0.4984          1          1          1          1     0.9336          1 
  19    rs9304929     0.4662     0.4986          1          1          1          1     0.9336          1 
  19     rs348347     0.4667     0.4991          1          1          1          1     0.9336          1 
  19    rs7253024      0.467     0.4993          1          1          1          1     0.9336          1 
  19     rs966591     0.4706     0.5029          1          1          1          1     0.9336          1 
  19    rs8110740     0.4706     0.5029          1          1          1          1     0.9336          1 
  19    rs6510944     0.4706     0.5029          1          1          1          1     0.9336          1 
  19    rs2352958     0.4706     0.5029          1          1          1          1     0.9336          1 
  19     rs768489     0.4706     0.5029          1          1          1          1     0.9336          1 
  19    rs3859563     0.4792     0.5111          1          1          1          1     0.9407          1 
  19    rs7249943     0.4801      0.512          1          1          1          1     0.9407          1 
  19   rs12462305     0.4803     0.5122          1          1          1          1     0.9407          1 
  19     rs186295     0.4807     0.5126          1          1          1          1     0.9407          1 
  19     rs574937      0.481     0.5129          1          1          1          1     0.9407          1 
  19    rs6510888     0.4831     0.5148          1          1          1          1     0.9407          1 
  19   rs10854117     0.4834     0.5151          1          1          1          1     0.9407          1 
  19   rs11465413     0.4863      0.518          1          1          1          1     0.9428          1 
  19   rs11085154      0.487     0.5186          1          1          1          1     0.9428          1 
  19     rs747990     0.4895     0.5211          1          1          1          1      0.944          1 
  19    rs2436493     0.4903     0.5217          1          1          1          1      0.944          1 
  19    rs8103234     0.4922     0.5236          1          1          1          1     0.9453          1 
  19    rs2233188     0.4976     0.5288          1          1          1          1     0.9506          1 
  19   rs10404571     0.4976     0.5288          1          1          1          1     0.9506          1 
  19   rs10518270     0.5017     0.5327          1          1          1          1     0.9534          1 
  19   rs11260025     0.5017     0.5327          1          1          1          1     0.9534          1 
  19   rs10048565     0.5054     0.5363          1          1          1          1     0.9554          1 
  19   rs13339744     0.5054     0.5363          1          1          1          1     0.9554          1 
  19    rs2446195      0.509     0.5397          1          1          1          1     0.9573          1 
  19     rs778809     0.5115     0.5421          1          1          1          1     0.9573          1 
  19    rs2617819     0.5121     0.5426          1          1          1          1     0.9573          1 
  19   rs16994004     0.5121     0.5427          1          1          1          1     0.9573          1 
  19    rs8101404     0.5131     0.5436          1          1          1          1     0.9573          1 
  19   rs10408485     0.5188     0.5491          1          1          1          1     0.9583          1 
  19    rs7256341     0.5189     0.5492          1          1          1          1     0.9583          1 
  19    rs8109559     0.5193     0.5495          1          1          1          1     0.9583          1 
  19    rs2042901     0.5198     0.5501          1          1          1          1     0.9583          1 
  19    rs7245775     0.5202     0.5504          1          1          1          1     0.9583          1 
  19   rs11879740      0.522     0.5522          1          1          1          1     0.9586          1 
  19    rs7254358     0.5237     0.5538          1          1          1          1     0.9586          1 
  19   rs17159889     0.5264     0.5564          1          1          1          1     0.9586          1 
  19     rs753733     0.5299     0.5597          1          1          1          1     0.9586          1 
  19    rs1544767     0.5307     0.5604          1          1          1          1     0.9586          1 
  19   rs16979417     0.5333      0.563          1          1          1          1     0.9586          1 
  19     rs407743     0.5353     0.5648          1          1          1          1     0.9586          1 
  19     rs426848     0.5353     0.5648          1          1          1          1     0.9586          1 
  19   rs10408143     0.5398     0.5691          1          1          1          1     0.9586          1 
  19   rs10402951     0.5409     0.5702          1          1          1          1     0.9586          1 
  19   rs11542189     0.5411     0.5703          1          1          1          1     0.9586          1 
  19    rs1898674     0.5418     0.5711          1          1          1          1     0.9586          1 
  19     rs514098     0.5421     0.5714          1          1          1          1     0.9586          1 
  19    rs3829817     0.5427     0.5719          1          1          1          1     0.9586          1 
  19    rs6510903     0.5429     0.5721          1          1          1          1     0.9586          1 
  19    rs7250311     0.5449      0.574          1          1          1          1     0.9586          1 
  19   rs10411055     0.5468     0.5758          1          1          1          1     0.9586          1 
  19    rs3763046     0.5471     0.5761          1          1          1          1     0.9586          1 
  19     rs193933     0.5493     0.5782          1          1          1          1     0.9586          1 
  19    rs8107410     0.5513     0.5801          1          1          1          1     0.9586          1 
  19   rs12980113     0.5543     0.5829          1          1          1          1     0.9586          1 
  19    rs7258219     0.5547     0.5833          1          1          1          1     0.9586          1 
  19   rs16993884     0.5572     0.5857          1          1          1          1     0.9586          1 
  19    rs1862456     0.5574     0.5859          1          1          1          1     0.9586          1 
  19    rs4804314     0.5575      0.586          1          1          1          1     0.9586          1 
  19   rs12609136     0.5591     0.5875          1          1          1          1     0.9586          1 
  19   rs16979670     0.5599     0.5883          1          1          1          1     0.9586          1 
  19   rs10500207     0.5599     0.5883          1          1          1          1     0.9586          1 
  19     rs581910     0.5601     0.5885          1          1          1          1     0.9586          1 
  19     rs552320     0.5601     0.5885          1          1          1          1     0.9586          1 
  19    rs7256163     0.5643     0.5925          1          1          1          1     0.9609          1 
  19    rs6510908     0.5669     0.5949          1          1          1          1     0.9609          1 
  19    rs3826741      0.571     0.5988          1          1          1          1     0.9609          1 
  19    rs2033482     0.5727     0.6005          1          1          1          1     0.9609          1 
  19     rs794084     0.5731     0.6008          1          1          1          1     0.9609          1 
  19    rs4804416     0.5777     0.6052          1          1          1          1     0.9609          1 
  19   rs11673527     0.5781     0.6055          1          1          1          1     0.9609          1 
  19    rs9304930     0.5797     0.6071          1          1          1          1     0.9609          1 
  19    rs7247108     0.5813     0.6086          1          1          1          1     0.9609          1 
  19      rs13535     0.5813     0.6086          1          1          1          1     0.9609          1 
  19   rs10411115     0.5813     0.6086          1          1          1          1     0.9609          1 
  19    rs2217652     0.5813     0.6086          1          1          1          1     0.9609          1 
  19   rs11672602     0.5813     0.6086          1          1          1          1     0.9609          1 
  19    rs6512109     0.5813     0.6086          1          1          1          1     0.9609          1 
  19    rs1978435     0.5813     0.6086          1          1          1          1     0.9609          1 
  19    rs1644759     0.5855     0.6125          1          1          1          1     0.9655          1 
  19     rs373533      0.593     0.6197          1          1          1          1     0.9699          1 
  19   rs10422567     0.5945     0.6211          1          1          1          1     0.9699          1 
  19   rs41489445     0.5953     0.6219          1          1          1          1     0.9699          1 
  19    rs6512110        0.6     0.6263          1          1          1          1     0.9699          1 
  19    rs6512121        0.6     0.6263          1          1          1          1     0.9699          1 
  19    rs7254750     0.6018     0.6281          1          1          1          1     0.9699          1 
  19    rs7258744     0.6018     0.6281          1          1          1          1     0.9699          1 
  19    rs7246415     0.6018     0.6281          1          1          1          1     0.9699          1 
  19    rs8105285      0.603     0.6292          1          1          1          1     0.9699          1 
  19    rs8103099     0.6043     0.6304          1          1          1          1     0.9699          1 
  19   rs10411185     0.6047     0.6308          1          1          1          1     0.9699          1 
  19    rs7257650     0.6055     0.6316          1          1          1          1     0.9699          1 
  19    rs4804436     0.6055     0.6316          1          1          1          1     0.9699          1 
  19   rs10426094     0.6106     0.6364          1          1          1          1     0.9728          1 
  19   rs10405376     0.6106     0.6364          1          1          1          1     0.9728          1 
  19   rs17271883     0.6127     0.6383          1          1          1          1     0.9728          1 
  19    rs7249425      0.615     0.6405          1          1          1          1     0.9728          1 
  19   rs16993437     0.6166      0.642          1          1          1          1     0.9728          1 
  19     rs413956     0.6167     0.6421          1          1          1          1     0.9728          1 
  19    rs1644757     0.6172     0.6426          1          1          1          1     0.9728          1 
  19   rs10404318     0.6228     0.6479          1          1          1          1     0.9728          1 
  19    rs4134826     0.6232     0.6483          1          1          1          1     0.9728          1 
  19    rs8108483     0.6236     0.6487          1          1          1          1     0.9728          1 
  19    rs4072910     0.6257     0.6506          1          1          1          1     0.9728          1 
  19     rs899207     0.6276     0.6524          1          1          1          1     0.9728          1 
  19    rs3887594     0.6284     0.6532          1          1          1          1     0.9728          1 
  19    rs8100230     0.6285     0.6533          1          1          1          1     0.9728          1 
  19   rs11669411     0.6302     0.6548          1          1          1          1     0.9728          1 
  19   rs10418157     0.6333     0.6577          1          1          1          1     0.9728          1 
  19    rs4804368     0.6334     0.6579          1          1          1          1     0.9728          1 
  19   rs11878694     0.6342     0.6586          1          1          1          1     0.9728          1 
  19   rs12974407     0.6346      0.659          1          1          1          1     0.9728          1 
  19     rs348362     0.6347     0.6591          1          1          1          1     0.9728          1 
  19    rs2335629     0.6355     0.6599          1          1          1          1     0.9728          1 
  19    rs8101064     0.6427     0.6666          1          1          1          1     0.9745          1 
  19   rs11672367      0.643     0.6669          1          1          1          1     0.9745          1 
  19    rs3745376     0.6435     0.6674          1          1          1          1     0.9745          1 
  19     rs344543      0.646     0.6698          1          1          1          1     0.9745          1 
  19     rs344541      0.646     0.6698          1          1          1          1     0.9745          1 
  19     rs344540      0.646     0.6698          1          1          1          1     0.9745          1 
  19   rs10853992     0.6487     0.6723          1          1          1          1     0.9745          1 
  19     rs422318     0.6487     0.6723          1          1          1          1     0.9745          1 
  19    rs1466447     0.6491     0.6727          1          1          1          1     0.9745          1 
  19    rs7259200     0.6509     0.6744          1          1          1          1     0.9745          1 
  19     rs574663     0.6524     0.6758          1          1          1          1     0.9745          1 
  19    rs7507526     0.6528     0.6762          1          1          1          1     0.9745          1 
  19    rs1078042     0.6575     0.6806          1          1          1          1     0.9751          1 
  19     rs890848     0.6575     0.6806          1          1          1          1     0.9751          1 
  19    rs7255387     0.6601      0.683          1          1          1          1     0.9751          1 
  19    rs4807918     0.6639     0.6866          1          1          1          1     0.9751          1 
  19     rs416956     0.6683     0.6907          1          1          1          1     0.9751          1 
  19     rs479448      0.672     0.6942          1          1          1          1     0.9751          1 
  19    rs1045998      0.672     0.6942          1          1          1          1     0.9751          1 
  19     rs344584     0.6736     0.6958          1          1          1          1     0.9751          1 
  19    rs2303164     0.6738     0.6959          1          1          1          1     0.9751          1 
  19    rs7253993     0.6746     0.6966          1          1          1          1     0.9751          1 
  19    rs7508584     0.6776     0.6995          1          1          1          1     0.9751          1 
  19    rs4804166     0.6791     0.7009          1          1          1          1     0.9751          1 
  19    rs4804596     0.6791     0.7009          1          1          1          1     0.9751          1 
  19    rs7258822     0.6794     0.7012          1          1          1          1     0.9751          1 
  19    rs2035972     0.6797     0.7015          1          1          1          1     0.9751          1 
  19    rs2055097     0.6797     0.7015          1          1          1          1     0.9751          1 
  19    rs4807920     0.6797     0.7015          1          1          1          1     0.9751          1 
  19       rs6791     0.6799     0.7017          1          1          1          1     0.9751          1 
  19    rs6603155      0.681     0.7027          1          1          1          1     0.9751          1 
  19    rs9807848     0.6811     0.7028          1          1          1          1     0.9751          1 
  19    rs7259894     0.6845      0.706          1          1          1          1     0.9751          1 
  19    rs7507621     0.6853     0.7067          1          1          1          1     0.9751          1 
  19    rs7255548     0.6853     0.7067          1          1          1          1     0.9751          1 
  19   rs17000495     0.6876     0.7089          1          1          1          1     0.9751          1 
  19    rs2546128     0.6876     0.7089          1          1          1          1     0.9751          1 
  19   rs11668246     0.6882     0.7095          1          1          1          1     0.9751          1 
  19    rs2035973     0.6931     0.7141          1          1          1          1     0.9781          1 
  19   rs10403916     0.6955     0.7163          1          1          1          1     0.9781          1 
  19   rs10426146     0.6962      0.717          1          1          1          1     0.9781          1 
  19   rs12979990     0.6969     0.7177          1          1          1          1     0.9781          1 
  19    rs3745356     0.7005      0.721          1          1          1          1     0.9781          1 
  19    rs3813781     0.7037      0.724          1          1          1          1     0.9781          1 
  19    rs8101625     0.7048      0.725          1          1          1          1     0.9781          1 
  19     rs597582     0.7102     0.7301          1          1          1          1     0.9781          1 
  19    rs2335072      0.711     0.7309          1          1          1          1     0.9781          1 
  19    rs1609712     0.7122      0.732          1          1          1          1     0.9781          1 
  19    rs7259423     0.7125     0.7323          1          1          1          1     0.9781          1 
  19   rs16994314      0.715     0.7346          1          1          1          1     0.9781          1 
  19   rs11672830     0.7166     0.7361          1          1          1          1     0.9781          1 
  19    rs2967661     0.7189     0.7383          1          1          1          1     0.9781          1 
  19    rs7250738     0.7192     0.7385          1          1          1          1     0.9781          1 
  19    rs6603164     0.7197     0.7391          1          1          1          1     0.9781          1 
  19    rs2277984     0.7203     0.7396          1          1          1          1     0.9781          1 
  19    rs2303686     0.7207     0.7399          1          1          1          1     0.9781          1 
  19    rs8104748      0.726     0.7449          1          1          1          1     0.9781          1 
  19     rs387116     0.7271     0.7459          1          1          1          1     0.9781          1 
  19     rs364628     0.7271     0.7459          1          1          1          1     0.9781          1 
  19     rs624968     0.7271     0.7459          1          1          1          1     0.9781          1 
  19    rs1644752     0.7271     0.7459          1          1          1          1     0.9781          1 
  19   rs10406373     0.7274     0.7462          1          1          1          1     0.9781          1 
  19   rs17159311     0.7301     0.7487          1          1          1          1     0.9781          1 
  19   rs13343323     0.7323     0.7508          1          1          1          1     0.9781          1 
  19    rs4804400     0.7329     0.7514          1          1          1          1     0.9781          1 
  19    rs8110054     0.7331     0.7516          1          1          1          1     0.9781          1 
  19    rs2335071     0.7333     0.7517          1          1          1          1     0.9781          1 
  19    rs4807841     0.7346      0.753          1          1          1          1     0.9781          1 
  19     rs585107     0.7352     0.7535          1          1          1          1     0.9781          1 
  19    rs2967727     0.7363     0.7546          1          1          1          1     0.9781          1 
  19    rs2547064     0.7372     0.7554          1          1          1          1     0.9781          1 
  19    rs1867691     0.7372     0.7554          1          1          1          1     0.9781          1 
  19     rs622574     0.7394     0.7575          1          1          1          1     0.9781          1 
  19   rs10416843     0.7415     0.7595          1          1          1          1     0.9781          1 
  19   rs12610094     0.7427     0.7605          1          1          1          1     0.9781          1 
  19   rs10413384      0.747     0.7645          1          1          1          1     0.9781          1 
  19   rs10402974      0.747     0.7646          1          1          1          1     0.9781          1 
  19    rs2967578     0.7495     0.7669          1          1          1          1     0.9781          1 
  19   rs12150997      0.753     0.7702          1          1          1          1     0.9781          1 
  19   rs10406384     0.7534     0.7706          1          1          1          1     0.9781          1 
  19    rs1433060     0.7568     0.7737          1          1          1          1     0.9781          1 
  19    rs8109079      0.759     0.7757          1          1          1          1     0.9781          1 
  19    rs2894538     0.7591     0.7759          1          1          1          1     0.9781          1 
  19    rs7245949     0.7595     0.7763          1          1          1          1     0.9781          1 
  19    rs1609459     0.7595     0.7763          1          1          1          1     0.9781          1 
  19   rs10402812     0.7595     0.7763          1          1          1          1     0.9781          1 
  19   rs10424597     0.7607     0.7774          1          1          1          1     0.9781          1 
  19   rs11465403     0.7635       0.78          1          1          1          1     0.9781          1 
  19   rs10402721     0.7638     0.7802          1          1          1          1     0.9781          1 
  19     rs714395     0.7645     0.7809          1          1          1          1     0.9781          1 
  19    rs2260187     0.7661     0.7824          1          1          1          1     0.9781          1 
  19    rs6510863     0.7667      0.783          1          1          1          1     0.9781          1 
  19   rs10424096     0.7672     0.7835          1          1          1          1     0.9781          1 
  19     rs549785     0.7684     0.7845          1          1          1          1     0.9781          1 
  19    rs7260101     0.7684     0.7845          1          1          1          1     0.9781          1 
  19    rs1466448     0.7704     0.7865          1          1          1          1     0.9781          1 
  19    rs7247296     0.7714     0.7874          1          1          1          1     0.9781          1 
  19   rs10414835     0.7725     0.7884          1          1          1          1     0.9781          1 
  19    rs2305806     0.7728     0.7886          1          1          1          1     0.9781          1 
  19   rs41375152     0.7755     0.7912          1          1          1          1     0.9787          1 
  19    rs1549256     0.7759     0.7916          1          1          1          1     0.9787          1 
  19   rs12977471     0.7794     0.7948          1          1          1          1     0.9814          1 
  19    rs3865469     0.7858     0.8008          1          1          1          1     0.9839          1 
  19    rs6510867     0.7859     0.8009          1          1          1          1     0.9839          1 
  19     rs330876     0.7859     0.8009          1          1          1          1     0.9839          1 
  19    rs2230750     0.7911     0.8057          1          1          1          1     0.9839          1 
  19    rs2071347     0.7923     0.8069          1          1          1          1     0.9839          1 
  19    rs8103883     0.7925     0.8071          1          1          1          1     0.9839          1 
  19     rs330887     0.7935      0.808          1          1          1          1     0.9839          1 
  19    rs2241590     0.7951     0.8095          1          1          1          1     0.9839          1 
  19    rs7255466     0.7975     0.8117          1          1          1          1     0.9839          1 
  19     rs568259     0.7977     0.8119          1          1          1          1     0.9839          1 
  19    rs2432104     0.7995     0.8136          1          1          1          1     0.9839          1 
  19     rs339392     0.8007     0.8147          1          1          1          1     0.9839          1 
  19    rs7247900     0.8016     0.8155          1          1          1          1     0.9839          1 
  19   rs11882373     0.8021      0.816          1          1          1          1     0.9839          1 
  19    rs6512130     0.8033     0.8172          1          1          1          1     0.9839          1 
  19    rs8105572     0.8035     0.8173          1          1          1          1     0.9839          1 
  19    rs1389623     0.8045     0.8183          1          1          1          1     0.9839          1 
  19   rs10425427     0.8131     0.8262          1          1          1          1     0.9863          1 
  19    rs3844450     0.8175     0.8303          1          1          1          1     0.9863          1 
  19    rs2247785     0.8186     0.8314          1          1          1          1     0.9863          1 
  19     rs252569     0.8193     0.8321          1          1          1          1     0.9863          1 
  19     rs890862     0.8215     0.8341          1          1          1          1     0.9863          1 
  19    rs4804802     0.8216     0.8342          1          1          1          1     0.9863          1 
  19     rs560634     0.8235      0.836          1          1          1          1     0.9863          1 
  19    rs2441035     0.8261     0.8384          1          1          1          1     0.9863          1 
  19    rs2569402     0.8261     0.8384          1          1          1          1     0.9863          1 
  19   rs10424931     0.8266     0.8388          1          1          1          1     0.9863          1 
  19   rs16993344     0.8276     0.8398          1          1          1          1     0.9863          1 
  19    rs2118706     0.8294     0.8415          1          1          1          1     0.9863          1 
  19     rs416967     0.8302     0.8422          1          1          1          1     0.9863          1 
  19     rs461057     0.8302     0.8422          1          1          1          1     0.9863          1 
  19     rs457762     0.8302     0.8422          1          1          1          1     0.9863          1 
  19     rs171094     0.8312     0.8431          1          1          1          1     0.9863          1 
  19   rs16993442     0.8312     0.8431          1          1          1          1     0.9863          1 
  19   rs16993453     0.8312     0.8431          1          1          1          1     0.9863          1 
  19    rs1469081     0.8324     0.8442          1          1          1          1     0.9863          1 
  19    rs1035939     0.8337     0.8455          1          1          1          1     0.9863          1 
  19    rs1549257     0.8395     0.8508          1          1          1          1     0.9889          1 
  19   rs16981165     0.8401     0.8515          1          1          1          1     0.9889          1 
  19    rs8100409     0.8401     0.8515          1          1          1          1     0.9889          1 
  19    rs4804286     0.8414     0.8526          1          1          1          1     0.9889          1 
  19     rs301407     0.8447     0.8557          1          1          1          1     0.9896          1 
  19    rs4804367     0.8454     0.8564          1          1          1          1     0.9896          1 
  19   rs10416634     0.8465     0.8573          1          1          1          1     0.9896          1 
  19   rs10407146     0.8474     0.8582          1          1          1          1     0.9896          1 
  19   rs10221500     0.8493       0.86          1          1          1          1     0.9901          1 
  19   rs10404166      0.852     0.8625          1          1          1          1     0.9907          1 
  19    rs2277996     0.8543     0.8646          1          1          1          1     0.9907          1 
  19    rs4807840     0.8552     0.8655          1          1          1          1     0.9907          1 
  19   rs11669301     0.8566     0.8668          1          1          1          1     0.9907          1 
  19   rs11085158     0.8566     0.8668          1          1          1          1     0.9907          1 
  19     rs301410     0.8604     0.8703          1          1          1          1     0.9922          1 
  19    rs7253450     0.8612     0.8711          1          1          1          1     0.9922          1 
  19    rs7247040     0.8658     0.8754          1          1          1          1     0.9922          1 
  19    rs4804397     0.8671     0.8765          1          1          1          1     0.9922          1 
  19    rs8101416     0.8716     0.8807          1          1          1          1     0.9922          1 
  19    rs4804287     0.8723     0.8813          1          1          1          1     0.9922          1 
  19    rs7248090     0.8743     0.8832          1          1          1          1     0.9922          1 
  19     rs919275     0.8762      0.885          1          1          1          1     0.9922          1 
  19   rs17159600     0.8769     0.8857          1          1          1          1     0.9922          1 
  19    rs7254970      0.878     0.8867          1          1          1          1     0.9922          1 
  19    rs6603109     0.8807     0.8892          1          1          1          1     0.9922          1 
  19   rs11881034     0.8817     0.8902          1          1          1          1     0.9922          1 
  19   rs12151125     0.8829     0.8912          1          1          1          1     0.9922          1 
  19   rs10402841     0.8837      0.892          1          1          1          1     0.9922          1 
  19    rs8102545     0.8877     0.8957          1          1          1          1     0.9922          1 
  19   rs17704999     0.8877     0.8957          1          1          1          1     0.9922          1 
  19    rs2241392     0.8897     0.8975          1          1          1          1     0.9922          1 
  19     rs472835     0.8904     0.8982          1          1          1          1     0.9922          1 
  19   rs11882263     0.8918     0.8995          1          1          1          1     0.9922          1 
  19     rs330877     0.8963     0.9037          1          1          1          1     0.9922          1 
  19   rs10416597     0.8964     0.9038          1          1          1          1     0.9922          1 
  19   rs11259990     0.8964     0.9038          1          1          1          1     0.9922          1 
  19    rs8109794     0.8965     0.9039          1          1          1          1     0.9922          1 
  19    rs7507380     0.8972     0.9045          1          1          1          1     0.9922          1 
  19    rs1895364     0.8972     0.9045          1          1          1          1     0.9922          1 
  19   rs16993428     0.8979     0.9052          1          1          1          1     0.9922          1 
  19     rs392720     0.8993     0.9065          1          1          1          1     0.9922          1 
  19   rs11880706     0.8995     0.9066          1          1          1          1     0.9922          1 
  19    rs7256391     0.8997     0.9068          1          1          1          1     0.9922          1 
  19   rs16978581     0.8997     0.9068          1          1          1          1     0.9922          1 
  19    rs2546122     0.9007     0.9078          1          1          1          1     0.9922          1 
  19    rs3760685     0.9017     0.9087          1          1          1          1     0.9922          1 
  19    rs3760775     0.9066     0.9133          1          1          1          1     0.9929          1 
  19   rs16993402     0.9096     0.9161          1          1          1          1     0.9929          1 
  19   rs16993408     0.9096     0.9161          1          1          1          1     0.9929          1 
  19    rs8099865     0.9112     0.9176          1          1          1          1     0.9929          1 
  19   rs10420388     0.9115     0.9178          1          1          1          1     0.9929          1 
  19     rs552797     0.9131     0.9193          1          1          1          1     0.9929          1 
  19    rs2059807     0.9159     0.9219          1          1          1          1     0.9929          1 
  19    rs4804219     0.9161     0.9221          1          1          1          1     0.9929          1 
  19    rs3815902     0.9162     0.9222          1          1          1          1     0.9929          1 
  19    rs8101154     0.9169     0.9229          1          1          1          1     0.9929          1 
  19     rs654059     0.9174     0.9233          1          1          1          1     0.9929          1 
  19     rs301412     0.9191     0.9249          1          1          1          1     0.9932          1 
  19   rs12461568     0.9275     0.9326          1          1          1          1     0.9968          1 
  19   rs17159765     0.9285     0.9336          1          1          1          1     0.9968          1 
  19    rs8101575     0.9287     0.9338          1          1          1          1     0.9968          1 
  19   rs10415281     0.9321     0.9369          1          1          1          1     0.9968          1 
  19    rs7250898     0.9375      0.942          1          1          1          1     0.9968          1 
  19    rs6510902     0.9397      0.944          1          1          1          1     0.9968          1 
  19     rs164017     0.9414     0.9456          1          1          1          1     0.9968          1 
  19    rs4807846     0.9418     0.9459          1          1          1          1     0.9968          1 
  19    rs7256912     0.9453     0.9492          1          1          1          1     0.9968          1 
  19   rs12459488     0.9478     0.9515          1          1          1          1     0.9968          1 
  19    rs7257062     0.9518     0.9553          1          1          1          1     0.9968          1 
  19    rs9967634     0.9528     0.9562          1          1          1          1     0.9968          1 
  19     rs164016     0.9529     0.9563          1          1          1          1     0.9968          1 
  19     rs455476     0.9544     0.9577          1          1          1          1     0.9968          1 
  19     rs460261     0.9544     0.9577          1          1          1          1     0.9968          1 
  19   rs12460645     0.9545     0.9577          1          1          1          1     0.9968          1 
  19    rs2914559     0.9545     0.9577          1          1          1          1     0.9968          1 
  19     rs673320     0.9583     0.9613          1          1          1          1     0.9968          1 
  19   rs11667110     0.9589     0.9618          1          1          1          1     0.9968          1 
  19   rs10413643     0.9596     0.9625          1          1          1          1     0.9968          1 
  19    rs9305032       0.96     0.9629          1          1          1          1     0.9968          1 
  19   rs11260030     0.9618     0.9646          1          1          1          1     0.9968          1 
  19     rs274793     0.9631     0.9657          1          1          1          1     0.9968          1 
  19    rs7249111     0.9639     0.9665          1          1          1          1     0.9968          1 
  19    rs8107330     0.9639     0.9665          1          1          1          1     0.9968          1 
  19    rs7408174     0.9708     0.9729          1          1          1          1     0.9968          1 
  19    rs4804403      0.972      0.974          1          1          1          1     0.9968          1 
  19    rs6510861     0.9726     0.9746          1          1          1          1     0.9968          1 
  19   rs10408913      0.973     0.9749          1          1          1          1     0.9968          1 
  19   rs17160311     0.9739     0.9757          1          1          1          1     0.9968          1 
  19     rs464849     0.9758     0.9775          1          1          1          1     0.9968          1 
  19     rs460375     0.9758     0.9775          1          1          1          1     0.9968          1 
  19     rs465543     0.9758     0.9775          1          1          1          1     0.9968          1 
  19     rs461935     0.9758     0.9775          1          1          1          1     0.9968          1 
  19     rs460698      0.977     0.9787          1          1          1          1     0.9968          1 
  19   rs10413019     0.9792     0.9807          1          1          1          1     0.9968          1 
  19    rs7245664       0.98     0.9814          1          1          1          1     0.9968          1 
  19   rs10405167     0.9875     0.9884          1          1          1          1     0.9968          1 
  19     rs557094     0.9881     0.9889          1          1          1          1     0.9968          1 
  19     rs473021     0.9884     0.9893          1          1          1          1     0.9968          1 
  19    rs2546127     0.9884     0.9893          1          1          1          1     0.9968          1 
  19    rs2617815     0.9884     0.9893          1          1          1          1     0.9968          1 
  19    rs2229431     0.9889     0.9897          1          1          1          1     0.9968          1 
  19    rs2967684      0.994     0.9944          1          1          1          1     0.9968          1 
  19    rs4804424     0.9942     0.9946          1          1          1          1     0.9968          1 
  19   rs10416429     0.9942     0.9946          1          1          1          1     0.9968          1 
  19     rs330886     0.9943     0.9947          1          1          1          1     0.9968          1 
  19    rs3786681     0.9943     0.9947          1          1          1          1     0.9968          1 
  19    rs6510956     0.9943     0.9947          1          1          1          1     0.9968          1 
  19    rs6603157     0.9949     0.9953          1          1          1          1     0.9968          1 
  19    rs7259702     0.9951     0.9954          1          1          1          1     0.9968          1 
  19   rs41405044     0.9951     0.9954          1          1          1          1     0.9968          1 
  19     rs891088     0.9962     0.9965          1          1          1          1     0.9968          1 
  19    rs8102146     0.9968      0.997          1          1          1          1     0.9968          1 
