# Supplementary material for: Cell-to-cell expression dispersion of B-cell surface proteins is linked to genetic variants in humans
Source: Commun Biol. 2020 Jul 3;3:346. doi: 10.1038/s42003-020-1075-1 (PMC7335051; doi:10.1038/s42003-020-1075-1)
Supplement: Supplementary file 4 — Supplementary Data 2 [file 42003_2020_1075_MOESM4_ESM.zip › Supplementary_Data_S2/plink-results-48LCLs/CD23_chr19_cv/CD23_cv_48_LCLs.qassoc.means]

 CHR          SNP  VALUE      G11      G12      G22
  19   rs11881309   GENO      A/A      A/C      C/C
  19   rs11881309 COUNTS        1       18       29
  19   rs11881309   FREQ  0.02083    0.375   0.6042
  19   rs11881309   MEAN   0.1214   0.1224   0.1382
  19   rs11881309     SD        0  0.02529  0.02519
  19    rs1026466   GENO      C/C      C/G      G/G
  19    rs1026466 COUNTS        1       17       30
  19    rs1026466   FREQ  0.02083   0.3542    0.625
  19    rs1026466   MEAN   0.1009   0.1412   0.1277
  19    rs1026466     SD        0  0.02458  0.02552
  19    rs2436493   GENO      A/A      A/G      G/G
  19    rs2436493 COUNTS        2       12       34
  19    rs2436493   FREQ  0.04167     0.25   0.7083
  19    rs2436493   MEAN  0.09104   0.1398   0.1316
  19    rs2436493     SD  0.03645  0.02614  0.02374
  19    rs2446193   GENO      A/A      A/G      G/G
  19    rs2446193 COUNTS        9       21       18
  19    rs2446193   FREQ   0.1875   0.4375    0.375
  19    rs2446193   MEAN   0.1235   0.1288   0.1398
  19    rs2446193     SD  0.03041  0.02309  0.02602
  19    rs8101416   GENO      T/T      T/A      A/A
  19    rs8101416 COUNTS        1       18       29
  19    rs8101416   FREQ  0.02083    0.375   0.6042
  19    rs8101416   MEAN   0.0873   0.1378   0.1298
  19    rs8101416     SD        0  0.02735  0.02397
  19    rs2446195   GENO      C/C      C/G      G/G
  19    rs2446195 COUNTS        5       13       30
  19    rs2446195   FREQ   0.1042   0.2708    0.625
  19    rs2446195   MEAN   0.1134   0.1399   0.1315
  19    rs2446195     SD  0.03479  0.02297  0.02478
  19    rs2260187   GENO      A/A      A/G      G/G
  19    rs2260187 COUNTS        4       15       29
  19    rs2260187   FREQ  0.08333   0.3125   0.6042
  19    rs2260187   MEAN   0.1103   0.1411   0.1302
  19    rs2260187     SD  0.04068  0.02181  0.02441
  19    rs3763046   GENO      A/A      A/G      G/G
  19    rs3763046 COUNTS        6       17       25
  19    rs3763046   FREQ    0.125   0.3542   0.5208
  19    rs3763046   MEAN   0.1323   0.1362    0.129
  19    rs3763046     SD  0.02598  0.02904  0.02427
  19     rs778809   GENO      G/G      G/A      A/A
  19     rs778809 COUNTS       10       21       17
  19     rs778809   FREQ   0.2083   0.4375   0.3542
  19     rs778809   MEAN   0.1355   0.1327   0.1289
  19     rs778809     SD  0.02108  0.02701   0.0281
  19    rs3859563   GENO      T/T      T/C      C/C
  19    rs3859563 COUNTS        4       18       26
  19    rs3859563   FREQ  0.08333    0.375   0.5417
  19    rs3859563   MEAN   0.1329   0.1361   0.1289
  19    rs3859563     SD  0.03514  0.02337  0.02682
  19   rs17271883   GENO      C/C      C/T      T/T
  19   rs17271883 COUNTS       10       19       19
  19   rs17271883   FREQ   0.2083   0.3958   0.3958
  19   rs17271883   MEAN   0.1355   0.1318   0.1301
  19   rs17271883     SD  0.02108  0.02682  0.02828
  19    rs3760776   GENO      G/G      G/A      A/A
  19    rs3760776 COUNTS       10       25       13
  19    rs3760776   FREQ   0.2083   0.5208   0.2708
  19    rs3760776   MEAN    0.137   0.1324   0.1271
  19    rs3760776     SD  0.02218  0.02653  0.02836
  19    rs3760775   GENO      T/T      T/G      G/G
  19    rs3760775 COUNTS        2       17       29
  19    rs3760775   FREQ  0.04167   0.3542   0.6042
  19    rs3760775   MEAN   0.1538   0.1275    0.133
  19    rs3760775     SD  0.01216   0.0243  0.02713
  19     rs778988   GENO      T/T      T/C      C/C
  19     rs778988 COUNTS        1        7       40
  19     rs778988   FREQ  0.02083   0.1458   0.8333
  19     rs778988   MEAN   0.1684   0.1374     0.13
  19     rs778988     SD        0  0.02849  0.02531
  19   rs10426709   GENO      T/T      T/C      C/C
  19   rs10426709 COUNTS        0        5       43
  19   rs10426709   FREQ        0   0.1042   0.8958
  19   rs10426709   MEAN       NA   0.1123   0.1342
  19   rs10426709     SD       NA  0.02126  0.02562
  19   rs11881470   GENO      C/C      C/T      T/T
  19   rs11881470 COUNTS        1        3       44
  19   rs11881470   FREQ  0.02083   0.0625   0.9167
  19   rs11881470   MEAN   0.1148   0.1194   0.1332
  19   rs11881470     SD        0  0.05322  0.02413
  19    rs8101625   GENO      A/A      A/C      C/C
  19    rs8101625 COUNTS       11       20       17
  19    rs8101625   FREQ   0.2292   0.4167   0.3542
  19    rs8101625   MEAN   0.1339   0.1272   0.1362
  19    rs8101625     SD   0.0288  0.02841  0.02106
  19    rs6510861   GENO      C/C      C/T      T/T
  19    rs6510861 COUNTS        0        6       42
  19    rs6510861   FREQ        0    0.125    0.875
  19    rs6510861   MEAN       NA   0.1316    0.132
  19    rs6510861     SD       NA  0.02695  0.02609
  19    rs7248090   GENO      A/A      A/G      G/G
  19    rs7248090 COUNTS        0       11       37
  19    rs7248090   FREQ        0   0.2292   0.7708
  19    rs7248090   MEAN       NA    0.133   0.1316
  19    rs7248090     SD       NA  0.01678  0.02823
  19   rs10417885   GENO      A/A      A/G      G/G
  19   rs10417885 COUNTS        1        8       39
  19   rs10417885   FREQ  0.02083   0.1667   0.8125
  19   rs10417885   MEAN   0.1004   0.1234   0.1345
  19   rs10417885     SD        0  0.03149  0.02447
  19     rs274793   GENO      T/T      T/C      C/C
  19     rs274793 COUNTS        2       19       27
  19     rs274793   FREQ  0.04167   0.3958   0.5625
  19     rs274793   MEAN   0.1427   0.1299   0.1325
  19     rs274793     SD  0.03638  0.02622  0.02595
  19   rs11085154   GENO      C/C      C/T      T/T
  19   rs11085154 COUNTS        8       22       18
  19   rs11085154   FREQ   0.1667   0.4583    0.375
  19   rs11085154   MEAN   0.1297   0.1295   0.1359
  19   rs11085154     SD  0.02683  0.02793  0.02382
  19   rs12462305   GENO      A/A      A/G      G/G
  19   rs12462305 COUNTS        8       21       19
  19   rs12462305   FREQ   0.1667   0.4375   0.3958
  19   rs12462305   MEAN   0.1297   0.1292   0.1358
  19   rs12462305     SD  0.02683   0.0286  0.02315
  19    rs6510863   GENO      C/C      C/G      G/G
  19    rs6510863 COUNTS        3       17       28
  19    rs6510863   FREQ   0.0625   0.3542   0.5833
  19    rs6510863   MEAN   0.1323   0.1338   0.1308
  19    rs6510863     SD  0.03144  0.02499  0.02685
  19    rs4807825   GENO      C/C      C/T      T/T
  19    rs4807825 COUNTS        0       13       35
  19    rs4807825   FREQ        0   0.2708   0.7292
  19    rs4807825   MEAN       NA     0.12   0.1364
  19    rs4807825     SD       NA  0.02273  0.02588
  19    rs8108471   GENO      T/T      T/C      C/C
  19    rs8108471 COUNTS        1        7       40
  19    rs8108471   FREQ  0.02083   0.1458   0.8333
  19    rs8108471   MEAN   0.1684   0.1451   0.1287
  19    rs8108471     SD        0  0.02449   0.0253
  19    rs7259761   GENO      A/A      A/G      G/G
  19    rs7259761 COUNTS        5       11       32
  19    rs7259761   FREQ   0.1042   0.2292   0.6667
  19    rs7259761   MEAN   0.1445   0.1365   0.1284
  19    rs7259761     SD  0.01528  0.01765  0.02899
  19     rs551244   GENO      G/G      G/C      C/C
  19     rs551244 COUNTS        0       12       36
  19     rs551244   FREQ        0     0.25     0.75
  19     rs551244   MEAN       NA   0.1191   0.1362
  19     rs551244     SD       NA  0.02353  0.02553
  19    rs8102722   GENO      T/T      T/C      C/C
  19    rs8102722 COUNTS        1        7       40
  19    rs8102722   FREQ  0.02083   0.1458   0.8333
  19    rs8102722   MEAN   0.1684   0.1451   0.1287
  19    rs8102722     SD        0  0.02449   0.0253
  19     rs525452   GENO      G/G      G/C      C/C
  19     rs525452 COUNTS        2       12       34
  19     rs525452   FREQ  0.04167     0.25   0.7083
  19     rs525452   MEAN   0.1067   0.1339   0.1327
  19     rs525452     SD  0.02741  0.03211  0.02342
  19     rs628271   GENO      C/C      C/T      T/T
  19     rs628271 COUNTS        1       16       31
  19     rs628271   FREQ  0.02083   0.3333   0.6458
  19     rs628271   MEAN   0.0873   0.1299   0.1344
  19     rs628271     SD        0  0.02227  0.02698
  19     rs581910   GENO      T/T      T/C      C/C
  19     rs581910 COUNTS        1       15       32
  19     rs581910   FREQ  0.02083   0.3125   0.6667
  19     rs581910   MEAN   0.1684   0.1307   0.1313
  19     rs581910     SD        0  0.02701  0.02537
  19     rs552320   GENO      A/A      A/G      G/G
  19     rs552320 COUNTS        1       15       32
  19     rs552320   FREQ  0.02083   0.3125   0.6667
  19     rs552320   MEAN   0.1684   0.1307   0.1313
  19     rs552320     SD        0  0.02701  0.02537
  19    rs1638538   GENO      G/G      G/C      C/C
  19    rs1638538 COUNTS        6       15       27
  19    rs1638538   FREQ    0.125   0.3125   0.5625
  19    rs1638538   MEAN   0.1485   0.1384   0.1247
  19    rs1638538     SD  0.01679  0.01999   0.0283
  19    rs6510867   GENO      T/T      T/C      C/C
  19    rs6510867 COUNTS        1        7       40
  19    rs6510867   FREQ  0.02083   0.1458   0.8333
  19    rs6510867   MEAN   0.1183   0.1327   0.1321
  19    rs6510867     SD        0   0.0306  0.02568
  19     rs530942   GENO      G/G      G/A      A/A
  19     rs530942 COUNTS        0        7       41
  19     rs530942   FREQ        0   0.1458   0.8542
  19     rs530942   MEAN       NA   0.1173   0.1344
  19     rs530942     SD       NA  0.02459  0.02557
  19   rs11879954   GENO      C/C      C/T      T/T
  19   rs11879954 COUNTS       10       17       21
  19   rs11879954   FREQ   0.2083   0.3542   0.4375
  19   rs11879954   MEAN   0.1246   0.1336   0.1341
  19   rs11879954     SD  0.03214  0.02545  0.02365
  19     rs585107   GENO      G/G      G/A      A/A
  19     rs585107 COUNTS        4       18       26
  19     rs585107   FREQ  0.08333    0.375   0.5417
  19     rs585107   MEAN   0.1221   0.1385   0.1289
  19     rs585107     SD  0.01933  0.02528  0.02694
  19     rs549785   GENO      A/A      A/G      G/G
  19     rs549785 COUNTS        2       10       36
  19     rs549785   FREQ  0.04167   0.2083     0.75
  19     rs549785   MEAN   0.1331   0.1286   0.1328
  19     rs549785     SD  0.02305  0.02896   0.0258
  19   rs10402138   GENO      G/G      G/A      A/A
  19   rs10402138 COUNTS        8       22       18
  19   rs10402138   FREQ   0.1667   0.4583    0.375
  19   rs10402138   MEAN   0.1411   0.1306   0.1294
  19   rs10402138     SD  0.02455  0.02364  0.02945
  19   rs16993344   GENO      A/A      A/G      G/G
  19   rs16993344 COUNTS        1        8       39
  19   rs16993344   FREQ  0.02083   0.1667   0.8125
  19   rs16993344   MEAN   0.1009   0.1374   0.1316
  19   rs16993344     SD        0  0.02253  0.02654
  19   rs10402841   GENO      A/A      A/G      G/G
  19   rs10402841 COUNTS       12       20       16
  19   rs10402841   FREQ     0.25   0.4167   0.3333
  19   rs10402841   MEAN     0.13   0.1332   0.1318
  19   rs10402841     SD  0.02642  0.02912  0.02261
  19    rs1110624   GENO      G/G      G/A      A/A
  19    rs1110624 COUNTS        2       19       27
  19    rs1110624   FREQ  0.04167   0.3958   0.5625
  19    rs1110624   MEAN  0.09604   0.1291   0.1366
  19    rs1110624     SD  0.04351  0.02322  0.02528
  19    rs7255387   GENO      C/C      C/T      T/T
  19    rs7255387 COUNTS        3       10       35
  19    rs7255387   FREQ   0.0625   0.2083   0.7292
  19    rs7255387   MEAN   0.1294   0.1382   0.1304
  19    rs7255387     SD  0.03745  0.02229  0.02643
  19     rs574937   GENO      C/C      C/G      G/G
  19     rs574937 COUNTS        2        9       37
  19     rs574937   FREQ  0.04167   0.1875   0.7708
  19     rs574937   MEAN   0.1068   0.1355   0.1324
  19     rs574937     SD  0.01412  0.02837  0.02555
  19   rs10401349   GENO      A/A      A/G      G/G
  19   rs10401349 COUNTS        1        7       40
  19   rs10401349   FREQ  0.02083   0.1458   0.8333
  19   rs10401349   MEAN   0.1284   0.1451   0.1297
  19   rs10401349     SD        0  0.02612  0.02582
  19     rs622574   GENO      A/A      A/T      T/T
  19     rs622574 COUNTS        0        5       43
  19     rs622574   FREQ        0   0.1042   0.8958
  19     rs622574   MEAN       NA   0.1356   0.1315
  19     rs622574     SD       NA  0.02456  0.02629
  19   rs11880706   GENO      G/G      G/C      C/C
  19   rs11880706 COUNTS        2       19       27
  19   rs11880706   FREQ  0.04167   0.3958   0.5625
  19   rs11880706   MEAN   0.1276   0.1321   0.1321
  19   rs11880706     SD 0.001154  0.02903  0.02506
  19   rs11666200   GENO      T/T      T/C      C/C
  19   rs11666200 COUNTS        0       13       35
  19   rs11666200   FREQ        0   0.2708   0.7292
  19   rs11666200   MEAN       NA   0.1463   0.1266
  19   rs11666200     SD       NA  0.01427  0.02734
  19   rs11670606   GENO      C/C      C/T      T/T
  19   rs11670606 COUNTS        0       13       35
  19   rs11670606   FREQ        0   0.2708   0.7292
  19   rs11670606   MEAN       NA   0.1463   0.1266
  19   rs11670606     SD       NA  0.01427  0.02734
  19   rs17271924   GENO      A/A      A/G      G/G
  19   rs17271924 COUNTS        1        7       40
  19   rs17271924   FREQ  0.02083   0.1458   0.8333
  19   rs17271924   MEAN   0.1284   0.1451   0.1297
  19   rs17271924     SD        0  0.02612  0.02582
  19   rs10411604   GENO      T/T      T/G      G/G
  19   rs10411604 COUNTS        8       20       20
  19   rs10411604   FREQ   0.1667   0.4167   0.4167
  19   rs10411604   MEAN    0.141   0.1342    0.126
  19   rs10411604     SD  0.02511   0.0228  0.02882
  19   rs10411815   GENO      T/T      T/C      C/C
  19   rs10411815 COUNTS        3       21       24
  19   rs10411815   FREQ   0.0625   0.4375      0.5
  19   rs10411815   MEAN    0.121   0.1401   0.1262
  19   rs10411815     SD  0.02654  0.02221  0.02775
  19   rs10405147   GENO      T/T      T/G      G/G
  19   rs10405147 COUNTS        1        7       39
  19   rs10405147   FREQ  0.02128   0.1489   0.8298
  19   rs10405147   MEAN   0.1284   0.1451   0.1305
  19   rs10405147     SD        0  0.02612   0.0256
  19    rs8109482   GENO      C/C      C/A      A/A
  19    rs8109482 COUNTS        2       19       27
  19    rs8109482   FREQ  0.04167   0.3958   0.5625
  19    rs8109482   MEAN   0.1231   0.1393   0.1274
  19    rs8109482     SD  0.03717  0.02276   0.0271
  19    rs8104313   GENO      A/A      A/G      G/G
  19    rs8104313 COUNTS        1       10       37
  19    rs8104313   FREQ  0.02083   0.2083   0.7708
  19    rs8104313   MEAN  0.09685   0.1308   0.1332
  19    rs8104313     SD        0  0.02629  0.02582
  19    rs7253993   GENO      T/T      T/C      C/C
  19    rs7253993 COUNTS        7       28       13
  19    rs7253993   FREQ   0.1458   0.5833   0.2708
  19    rs7253993   MEAN   0.1224    0.135   0.1305
  19    rs7253993     SD  0.02428  0.02665  0.02564
  19    rs7256341   GENO      C/C      C/T      T/T
  19    rs7256341 COUNTS        9       24       15
  19    rs7256341   FREQ   0.1875      0.5   0.3125
  19    rs7256341   MEAN   0.1355   0.1327   0.1286
  19    rs7256341     SD  0.02858  0.02129  0.03194
  19   rs11673527   GENO      G/G      G/A      A/A
  19   rs11673527 COUNTS        2       18       28
  19   rs11673527   FREQ  0.04167    0.375   0.5833
  19   rs11673527   MEAN   0.1584   0.1293   0.1317
  19   rs11673527     SD  0.01872  0.02691  0.02534
  19   rs10417646   GENO      T/T      T/C      C/C
  19   rs10417646 COUNTS        1       16       31
  19   rs10417646   FREQ  0.02083   0.3333   0.6458
  19   rs10417646   MEAN   0.1269   0.1399    0.128
  19   rs10417646     SD        0  0.02522  0.02611
  19    rs7256965   GENO      G/G      G/A      A/A
  19    rs7256965 COUNTS       10       23       15
  19    rs7256965   FREQ   0.2083   0.4792   0.3125
  19    rs7256965   MEAN   0.1507   0.1224    0.134
  19    rs7256965     SD  0.01531  0.02165  0.03098
  19   rs11669301   GENO      A/A      A/G      G/G
  19   rs11669301 COUNTS        7       27       14
  19   rs11669301   FREQ   0.1458   0.5625   0.2917
  19   rs11669301   MEAN   0.1306   0.1318   0.1328
  19   rs11669301     SD  0.02299  0.02599  0.02878
  19   rs11085158   GENO      A/A      A/G      G/G
  19   rs11085158 COUNTS        7       27       14
  19   rs11085158   FREQ   0.1458   0.5625   0.2917
  19   rs11085158   MEAN   0.1306   0.1318   0.1328
  19   rs11085158     SD  0.02299  0.02599  0.02878
  19   rs16993402   GENO      T/T      T/C      C/C
  19   rs16993402 COUNTS        1       11       36
  19   rs16993402   FREQ  0.02083   0.2292     0.75
  19   rs16993402   MEAN   0.1268   0.1338   0.1315
  19   rs16993402     SD        0  0.02495  0.02685
  19   rs10853992   GENO      C/C      C/A      A/A
  19   rs10853992 COUNTS        8       28       12
  19   rs10853992   FREQ   0.1667   0.5833     0.25
  19   rs10853992   MEAN   0.1252   0.1339   0.1319
  19   rs10853992     SD  0.03408   0.0226  0.02882
  19   rs11879740   GENO      A/A      A/G      G/G
  19   rs11879740 COUNTS        1        4       43
  19   rs11879740   FREQ  0.02083  0.08333   0.8958
  19   rs11879740   MEAN   0.1261   0.1235   0.1328
  19   rs11879740     SD        0  0.03578  0.02551
  19   rs10424597   GENO      T/T      T/C      C/C
  19   rs10424597 COUNTS        3       21       24
  19   rs10424597   FREQ   0.0625   0.4375      0.5
  19   rs10424597   MEAN   0.1454   0.1265    0.135
  19   rs10424597     SD  0.02666  0.02556  0.02608
  19   rs16993408   GENO      C/C      C/G      G/G
  19   rs16993408 COUNTS        1       11       36
  19   rs16993408   FREQ  0.02083   0.2292     0.75
  19   rs16993408   MEAN   0.1268   0.1338   0.1315
  19   rs16993408     SD        0  0.02495  0.02685
  19    rs9304929   GENO      G/G      G/C      C/C
  19    rs9304929 COUNTS        0        8       40
  19    rs9304929   FREQ        0   0.1667   0.8333
  19    rs9304929   MEAN       NA   0.1258   0.1332
  19    rs9304929     SD       NA  0.03053  0.02513
  19   rs41489445   GENO      T/T      T/C      C/C
  19   rs41489445 COUNTS        5       26       17
  19   rs41489445   FREQ   0.1042   0.5417   0.3542
  19   rs41489445   MEAN   0.1303   0.1302    0.135
  19   rs41489445     SD  0.02678  0.02723  0.02484
  19    rs4807840   GENO      T/T      T/C      C/C
  19    rs4807840 COUNTS        1       19       28
  19    rs4807840   FREQ  0.02083   0.3958   0.5833
  19    rs4807840   MEAN   0.1284   0.1332   0.1312
  19    rs4807840     SD        0  0.02663  0.02632
  19   rs11672830   GENO      C/C      C/T      T/T
  19   rs11672830 COUNTS        7       24       17
  19   rs11672830   FREQ   0.1458      0.5   0.3542
  19   rs11672830   MEAN   0.1344   0.1323   0.1303
  19   rs11672830     SD  0.03386  0.02285    0.028
  19    rs9304930   GENO      C/C      C/T      T/T
  19    rs9304930 COUNTS        5       27       16
  19    rs9304930   FREQ   0.1042   0.5625   0.3333
  19    rs9304930   MEAN   0.1303   0.1302   0.1353
  19    rs9304930     SD  0.02678   0.0267  0.02563
  19    rs4807841   GENO      T/T      T/C      C/C
  19    rs4807841 COUNTS        7       23       18
  19    rs4807841   FREQ   0.1458   0.4792    0.375
  19    rs4807841   MEAN   0.1344   0.1323   0.1305
  19    rs4807841     SD  0.03386  0.02336  0.02718
  19    rs8101237   GENO      A/A      A/G      G/G
  19    rs8101237 COUNTS        1       12       35
  19    rs8101237   FREQ  0.02083     0.25   0.7292
  19    rs8101237   MEAN   0.1261    0.118   0.1369
  19    rs8101237     SD        0  0.02866  0.02381
  19   rs16993428   GENO      A/A      A/T      T/T
  19   rs16993428 COUNTS        5       24       19
  19   rs16993428   FREQ   0.1042      0.5   0.3958
  19   rs16993428   MEAN   0.1282   0.1329   0.1317
  19   rs16993428     SD   0.0257  0.02675  0.02618
  19   rs16993437   GENO      C/C      C/T      T/T
  19   rs16993437 COUNTS        2       17       29
  19   rs16993437   FREQ  0.04167   0.3542   0.6042
  19   rs16993437   MEAN   0.1446    0.132    0.131
  19   rs16993437     SD  0.02516  0.02384  0.02768
  19   rs16993442   GENO      T/T      T/C      C/C
  19   rs16993442 COUNTS        2       23       23
  19   rs16993442   FREQ  0.04167   0.4792   0.4792
  19   rs16993442   MEAN   0.1268   0.1338   0.1305
  19   rs16993442     SD 3.748e-05  0.02771  0.02563
  19   rs16993450   GENO      A/A      A/G      G/G
  19   rs16993450 COUNTS        1        8       39
  19   rs16993450   FREQ  0.02083   0.1667   0.8125
  19   rs16993450   MEAN   0.1268   0.1443   0.1295
  19   rs16993450     SD        0  0.02244  0.02642
  19   rs16993453   GENO      T/T      T/C      C/C
  19   rs16993453 COUNTS        2       23       23
  19   rs16993453   FREQ  0.04167   0.4792   0.4792
  19   rs16993453   MEAN   0.1268   0.1338   0.1305
  19   rs16993453     SD 3.748e-05  0.02771  0.02563
  19   rs16993484   GENO      G/G      G/C      C/C
  19   rs16993484 COUNTS        2       19       27
  19   rs16993484   FREQ  0.04167   0.3958   0.5625
  19   rs16993484   MEAN   0.1268   0.1423    0.125
  19   rs16993484     SD 3.748e-05  0.02047  0.02814
  19    rs2335629   GENO      G/G      G/A      A/A
  19    rs2335629 COUNTS        9       17       22
  19    rs2335629   FREQ   0.1875   0.3542   0.4583
  19    rs2335629   MEAN    0.133   0.1346   0.1294
  19    rs2335629     SD  0.02622  0.02663  0.02619
  19    rs4807846   GENO      T/T      T/C      C/C
  19    rs4807846 COUNTS        6       21       21
  19    rs4807846   FREQ    0.125   0.4375   0.4375
  19    rs4807846   MEAN   0.1318   0.1325   0.1314
  19    rs4807846     SD  0.02296  0.02605  0.02767
  19   rs17468222   GENO      T/T      T/C      C/C
  19   rs17468222 COUNTS        2       12       34
  19   rs17468222   FREQ  0.04167     0.25   0.7083
  19   rs17468222   MEAN   0.1526   0.1318   0.1308
  19   rs17468222     SD 0.0007347  0.02702  0.02617
  19   rs10413643   GENO      T/T      T/G      G/G
  19   rs10413643 COUNTS        3        9       36
  19   rs10413643   FREQ   0.0625   0.1875     0.75
  19   rs10413643   MEAN   0.1355    0.129   0.1324
  19   rs10413643     SD  0.02471  0.03121  0.02529
  19    rs3787069   GENO      G/G      G/A      A/A
  19    rs3787069 COUNTS        5       14       29
  19    rs3787069   FREQ   0.1042   0.2917   0.6042
  19    rs3787069   MEAN   0.1477   0.1304   0.1299
  19    rs3787069     SD  0.01204  0.02522  0.02757
  19    rs4807065   GENO      A/A      A/T      T/T
  19    rs4807065 COUNTS       12       22       14
  19    rs4807065   FREQ     0.25   0.4583   0.2917
  19    rs4807065   MEAN   0.1144   0.1307   0.1489
  19    rs4807065     SD  0.02774  0.02378  0.01632
  19    rs2233188   GENO      A/A      A/G      G/G
  19    rs2233188 COUNTS        3        6       39
  19    rs2233188   FREQ   0.0625    0.125   0.8125
  19    rs2233188   MEAN   0.1447   0.1307   0.1311
  19    rs2233188     SD 0.009512  0.02996  0.02633
  19    rs2233186   GENO      T/T      T/G      G/G
  19    rs2233186 COUNTS        2        6       40
  19    rs2233186   FREQ  0.04167    0.125   0.8333
  19    rs2233186   MEAN   0.1389   0.1464   0.1294
  19    rs2233186     SD  0.01484  0.02339  0.02629
  19   rs16993501   GENO      A/A      A/G      G/G
  19   rs16993501 COUNTS        2        7       39
  19   rs16993501   FREQ  0.04167   0.1458   0.8125
  19   rs16993501   MEAN   0.1389   0.1462    0.129
  19   rs16993501     SD  0.01484  0.02136  0.02651
  19    rs4807852   GENO      C/C      C/T      T/T
  19    rs4807852 COUNTS        4       19       25
  19    rs4807852   FREQ  0.08333   0.3958   0.5208
  19    rs4807852   MEAN   0.1442   0.1409   0.1231
  19    rs4807852     SD  0.02666  0.02283  0.02579
  19    rs1865061   GENO      T/T      T/A      A/A
  19    rs1865061 COUNTS        4       15       29
  19    rs1865061   FREQ  0.08333   0.3125   0.6042
  19    rs1865061   MEAN   0.1442   0.1386   0.1268
  19    rs1865061     SD  0.02666  0.02463  0.02597
  19   rs10404571   GENO      A/A      A/T      T/T
  19   rs10404571 COUNTS        3        6       39
  19   rs10404571   FREQ   0.0625    0.125   0.8125
  19   rs10404571   MEAN   0.1447   0.1307   0.1311
  19   rs10404571     SD 0.009512  0.02996  0.02633
  19    rs3787056   GENO      T/T      T/C      C/C
  19    rs3787056 COUNTS       10       22       16
  19    rs3787056   FREQ   0.2083   0.4583   0.3333
  19    rs3787056   MEAN   0.1131   0.1326   0.1428
  19    rs3787056     SD  0.02678  0.02398  0.02241
  19    rs4807069   GENO      G/G      G/C      C/C
  19    rs4807069 COUNTS        4       23       21
  19    rs4807069   FREQ  0.08333   0.4792   0.4375
  19    rs4807069   MEAN   0.1061   0.1324   0.1364
  19    rs4807069     SD  0.02725  0.02612  0.02368
  19    rs7249425   GENO      A/A      A/G      G/G
  19    rs7249425 COUNTS        3       10       35
  19    rs7249425   FREQ   0.0625   0.2083   0.7292
  19    rs7249425   MEAN   0.1261   0.1408   0.1299
  19    rs7249425     SD  0.02458  0.02704  0.02584
  19   rs13382119   GENO      A/A      A/G      G/G
  19   rs13382119 COUNTS       11       22       15
  19   rs13382119   FREQ   0.2292   0.4583   0.3125
  19   rs13382119   MEAN   0.1166   0.1334    0.141
  19   rs13382119     SD  0.02799  0.02498  0.02192
  19   rs12979828   GENO      G/G      G/T      T/T
  19   rs12979828 COUNTS        3       17       28
  19   rs12979828   FREQ   0.0625   0.3542   0.5833
  19   rs12979828   MEAN   0.1355   0.1433   0.1246
  19   rs12979828     SD  0.02471  0.02437  0.02515
  19   rs10405167   GENO      G/G      G/A      A/A
  19   rs10405167 COUNTS        1        8       39
  19   rs10405167   FREQ  0.02083   0.1667   0.8125
  19   rs10405167   MEAN   0.1466   0.1284   0.1323
  19   rs10405167     SD        0  0.02424   0.0267
  19    rs8099971   GENO      T/T      T/C      C/C
  19    rs8099971 COUNTS        3        8       37
  19    rs8099971   FREQ   0.0625   0.1667   0.7708
  19    rs8099971   MEAN   0.1355    0.141   0.1297
  19    rs8099971     SD  0.02471  0.03068  0.02519
  19    rs8103614   GENO      A/A      A/G      G/G
  19    rs8103614 COUNTS       11       22       15
  19    rs8103614   FREQ   0.2292   0.4583   0.3125
  19    rs8103614   MEAN   0.1166   0.1334    0.141
  19    rs8103614     SD  0.02799  0.02498  0.02192
  19    rs7258848   GENO      G/G      G/A      A/A
  19    rs7258848 COUNTS       12       24       12
  19    rs7258848   FREQ     0.25      0.5     0.25
  19    rs7258848   MEAN   0.1384   0.1355   0.1182
  19    rs7258848     SD  0.02557   0.0238  0.02735
  19   rs11881034   GENO      T/T      T/C      C/C
  19   rs11881034 COUNTS        5       18       25
  19   rs11881034   FREQ   0.1042    0.375   0.5208
  19   rs11881034   MEAN   0.1365   0.1284   0.1336
  19   rs11881034     SD  0.01414   0.0284  0.02632
  19    rs6417193   GENO      C/C      C/T      T/T
  19    rs6417193 COUNTS        2        6       40
  19    rs6417193   FREQ  0.04167    0.125   0.8333
  19    rs6417193   MEAN    0.135   0.1528   0.1286
  19    rs6417193     SD  0.02554  0.01408  0.02623
  19    rs8113160   GENO      G/G      G/A      A/A
  19    rs8113160 COUNTS        2       14       32
  19    rs8113160   FREQ  0.04167   0.2917   0.6667
  19    rs8113160   MEAN   0.1328   0.1206   0.1368
  19    rs8113160     SD 0.003647  0.02625  0.02538
  19    rs6510884   GENO      A/A      A/T      T/T
  19    rs6510884 COUNTS        2        6       40
  19    rs6510884   FREQ  0.04167    0.125   0.8333
  19    rs6510884   MEAN    0.135   0.1528   0.1286
  19    rs6510884     SD  0.02554  0.01408  0.02623
  19    rs6510888   GENO      C/C      C/T      T/T
  19    rs6510888 COUNTS       11       24       13
  19    rs6510888   FREQ   0.2292      0.5   0.2708
  19    rs6510888   MEAN   0.1301   0.1298   0.1373
  19    rs6510888     SD  0.01956  0.02935   0.0248
  19    rs4807863   GENO      A/A      A/G      G/G
  19    rs4807863 COUNTS        4       19       25
  19    rs4807863   FREQ  0.08333   0.3958   0.5208
  19    rs4807863   MEAN   0.1267   0.1463   0.1219
  19    rs4807863     SD  0.02523  0.02083  0.02521
  19    rs7258219   GENO      T/T      T/C      C/C
  19    rs7258219 COUNTS        2        6       40
  19    rs7258219   FREQ  0.04167    0.125   0.8333
  19    rs7258219   MEAN   0.1226   0.1292   0.1328
  19    rs7258219     SD 0.006005  0.02721  0.02657
  19    rs7260240   GENO      A/A      A/G      G/G
  19    rs7260240 COUNTS        2       13       33
  19    rs7260240   FREQ  0.04167   0.2708   0.6875
  19    rs7260240   MEAN   0.1258   0.1258   0.1347
  19    rs7260240     SD 0.006266  0.02947  0.02515
  19   rs10425427   GENO      C/C      C/T      T/T
  19   rs10425427 COUNTS        0        6       42
  19   rs10425427   FREQ        0    0.125    0.875
  19   rs10425427   MEAN       NA   0.1343   0.1316
  19   rs10425427     SD       NA  0.01915  0.02689
  19    rs7253024   GENO      C/C      C/T      T/T
  19    rs7253024 COUNTS        2       22       24
  19    rs7253024   FREQ  0.04167   0.4583      0.5
  19    rs7253024   MEAN   0.1662   0.1291   0.1316
  19    rs7253024     SD 0.005757  0.02631  0.02505
  19    rs7260547   GENO      A/A      A/G      G/G
  19    rs7260547 COUNTS        0       12       36
  19    rs7260547   FREQ        0     0.25     0.75
  19    rs7260547   MEAN       NA   0.1248   0.1343
  19    rs7260547     SD       NA  0.03634   0.0215
  19   rs10420388   GENO      A/A      A/G      G/G
  19   rs10420388 COUNTS        1        5       42
  19   rs10420388   FREQ  0.02083   0.1042    0.875
  19   rs10420388   MEAN   0.1622   0.1182   0.1328
  19   rs10420388     SD        0  0.02195    0.026
  19    rs2304196   GENO      C/C      C/T      T/T
  19    rs2304196 COUNTS       13       22       13
  19    rs2304196   FREQ   0.2708   0.4583   0.2708
  19    rs2304196   MEAN   0.1325   0.1262    0.141
  19    rs2304196     SD  0.02553  0.02827  0.02069
  19    rs2247785   GENO      A/A      A/G      G/G
  19    rs2247785 COUNTS        3       10       35
  19    rs2247785   FREQ   0.0625   0.2083   0.7292
  19    rs2247785   MEAN   0.1381   0.1307   0.1318
  19    rs2247785     SD   0.0228  0.02864    0.026
  19   rs10419890   GENO      G/G      G/T      T/T
  19   rs10419890 COUNTS        7       18       23
  19   rs10419890   FREQ   0.1458    0.375   0.4792
  19   rs10419890   MEAN   0.1193   0.1333   0.1347
  19   rs10419890     SD  0.01264  0.03294  0.02216
  19    rs3892396   GENO      G/G      G/A      A/A
  19    rs3892396 COUNTS        1       12       35
  19    rs3892396   FREQ  0.02083     0.25   0.7292
  19    rs3892396   MEAN   0.1351   0.1379   0.1298
  19    rs3892396     SD        0  0.02654  0.02611
  19    rs7259894   GENO      T/T      T/C      C/C
  19    rs7259894 COUNTS        0       14       34
  19    rs7259894   FREQ        0   0.2917   0.7083
  19    rs7259894   MEAN       NA   0.1295   0.1329
  19    rs7259894     SD       NA  0.03155  0.02366
  19    rs7247153   GENO      G/G      G/A      A/A
  19    rs7247153 COUNTS        4       18       26
  19    rs7247153   FREQ  0.08333    0.375   0.5417
  19    rs7247153   MEAN   0.1124   0.1329   0.1343
  19    rs7247153     SD  0.02368  0.02306  0.02766
  19     rs173229   GENO      A/A      A/G      G/G
  19     rs173229 COUNTS        4       18       26
  19     rs173229   FREQ  0.08333    0.375   0.5417
  19     rs173229   MEAN   0.1124   0.1329   0.1343
  19     rs173229     SD  0.02368  0.02306  0.02766
  19    rs6510902   GENO      G/G      G/A      A/A
  19    rs6510902 COUNTS        0        6       42
  19    rs6510902   FREQ        0    0.125    0.875
  19    rs6510902   MEAN       NA   0.1327   0.1318
  19    rs6510902     SD       NA  0.02234  0.02661
  19    rs6510903   GENO      T/T      T/C      C/C
  19    rs6510903 COUNTS        7       24       17
  19    rs6510903   FREQ   0.1458      0.5   0.3542
  19    rs6510903   MEAN   0.1175   0.1372   0.1304
  19    rs6510903     SD  0.02691  0.02188  0.02958
  19     rs348362   GENO      A/A      A/G      G/G
  19     rs348362 COUNTS        6       23       18
  19     rs348362   FREQ   0.1277   0.4894    0.383
  19     rs348362   MEAN   0.1176    0.143   0.1245
  19     rs348362     SD  0.03259  0.02204  0.02334
  19    rs3844450   GENO      C/C      C/A      A/A
  19    rs3844450 COUNTS        8       21       19
  19    rs3844450   FREQ   0.1667   0.4375   0.3958
  19    rs3844450   MEAN   0.1273   0.1369   0.1284
  19    rs3844450     SD  0.03092  0.02397  0.02627
  19    rs3887594   GENO      G/G      G/A      A/A
  19    rs3887594 COUNTS        3       17       28
  19    rs3887594   FREQ   0.0625   0.3542   0.5833
  19    rs3887594   MEAN    0.132   0.1351     0.13
  19    rs3887594     SD   0.0301  0.02249  0.02812
  19    rs2071347   GENO      A/A      A/G      G/G
  19    rs2071347 COUNTS        6       21       21
  19    rs2071347   FREQ    0.125   0.4375   0.4375
  19    rs2071347   MEAN   0.1226   0.1357   0.1308
  19    rs2071347     SD  0.03562  0.02691   0.0222
  19   rs12151125   GENO      G/G      G/T      T/T
  19   rs12151125 COUNTS        1       20       27
  19   rs12151125   FREQ  0.02083   0.4167   0.5625
  19   rs12151125   MEAN  0.09013   0.1354   0.1309
  19   rs12151125     SD        0   0.0275  0.02413
  19    rs3865469   GENO      C/C      C/T      T/T
  19    rs3865469 COUNTS        1       22       25
  19    rs3865469   FREQ  0.02083   0.4583   0.5208
  19    rs3865469   MEAN   0.1138   0.1348   0.1301
  19    rs3865469     SD        0  0.02542   0.0269
  19     rs348347   GENO      A/A      A/G      G/G
  19     rs348347 COUNTS        0        7       41
  19     rs348347   FREQ        0   0.1458   0.8542
  19     rs348347   MEAN       NA   0.1386   0.1308
  19     rs348347     SD       NA 0.009692  0.02766
  19    rs7508584   GENO      A/A      A/C      C/C
  19    rs7508584 COUNTS        0        5       43
  19    rs7508584   FREQ        0   0.1042   0.8958
  19    rs7508584   MEAN       NA   0.1366   0.1314
  19    rs7508584     SD       NA  0.03548  0.02506
  19    rs6510908   GENO      A/A      A/G      G/G
  19    rs6510908 COUNTS        4       15       29
  19    rs6510908   FREQ  0.08333   0.3125   0.6042
  19    rs6510908   MEAN   0.1051   0.1418   0.1305
  19    rs6510908     SD  0.01785  0.02588   0.0245
  19     rs344596   GENO      G/G      G/A      A/A
  19     rs344596 COUNTS        1        7       40
  19     rs344596   FREQ  0.02083   0.1458   0.8333
  19     rs344596   MEAN   0.1148   0.1518   0.1289
  19     rs344596     SD        0  0.01389  0.02629
  19    rs8109079   GENO      T/T      T/C      C/C
  19    rs8109079 COUNTS        1       19       28
  19    rs8109079   FREQ  0.02083   0.3958   0.5833
  19    rs8109079   MEAN   0.1183   0.1318   0.1325
  19    rs8109079     SD        0  0.02912  0.02439
  19     rs344584   GENO      G/G      G/C      C/C
  19     rs344584 COUNTS        0       12       36
  19     rs344584   FREQ        0     0.25     0.75
  19     rs344584   MEAN       NA   0.1347    0.131
  19     rs344584     SD       NA  0.02635  0.02606
  19    rs7257477   GENO      C/C      C/A      A/A
  19    rs7257477 COUNTS       11       20       17
  19    rs7257477   FREQ   0.2292   0.4167   0.3542
  19    rs7257477   MEAN   0.1273   0.1312   0.1358
  19    rs7257477     SD  0.02868  0.02813  0.02203
  19     rs387116   GENO      A/A      A/T      T/T
  19     rs387116 COUNTS        8       17       23
  19     rs387116   FREQ   0.1667   0.3542   0.4792
  19     rs387116   MEAN   0.1286   0.1323   0.1328
  19     rs387116     SD  0.02537  0.02792  0.02562
  19     rs364628   GENO      T/T      T/A      A/A
  19     rs364628 COUNTS        8       17       23
  19     rs364628   FREQ   0.1667   0.3542   0.4792
  19     rs364628   MEAN   0.1286   0.1323   0.1328
  19     rs364628     SD  0.02537  0.02792  0.02562
  19     rs413956   GENO      A/A      A/T      T/T
  19     rs413956 COUNTS        6       16       26
  19     rs413956   FREQ    0.125   0.3333   0.5417
  19     rs413956   MEAN   0.1305    0.129   0.1341
  19     rs413956     SD  0.02947   0.0283  0.02441
  19     rs624968   GENO      C/C      C/G      G/G
  19     rs624968 COUNTS        8       17       23
  19     rs624968   FREQ   0.1667   0.3542   0.4792
  19     rs624968   MEAN   0.1286   0.1323   0.1328
  19     rs624968     SD  0.02537  0.02792  0.02562
  19    rs1644752   GENO      G/G      G/C      C/C
  19    rs1644752 COUNTS        8       17       23
  19    rs1644752   FREQ   0.1667   0.3542   0.4792
  19    rs1644752   MEAN   0.1286   0.1323   0.1328
  19    rs1644752     SD  0.02537  0.02792  0.02562
  19     rs407743   GENO      G/G      G/C      C/C
  19     rs407743 COUNTS        1       15       32
  19     rs407743   FREQ  0.02083   0.3125   0.6667
  19     rs407743   MEAN   0.1405   0.1347   0.1304
  19     rs407743     SD        0  0.01669  0.02971
  19     rs426848   GENO      C/C      C/T      T/T
  19     rs426848 COUNTS        1       15       32
  19     rs426848   FREQ  0.02083   0.3125   0.6667
  19     rs426848   MEAN   0.1405   0.1347   0.1304
  19     rs426848     SD        0  0.01669  0.02971
  19     rs392751   GENO      A/A      A/G      G/G
  19     rs392751 COUNTS        9       30        9
  19     rs392751   FREQ   0.1875    0.625   0.1875
  19     rs392751   MEAN   0.1351   0.1333   0.1241
  19     rs392751     SD  0.03104  0.02723   0.0142
  19     rs425796   GENO      A/A      A/C      C/C
  19     rs425796 COUNTS        9       30        9
  19     rs425796   FREQ   0.1875    0.625   0.1875
  19     rs425796   MEAN   0.1351   0.1333   0.1241
  19     rs425796     SD  0.03104  0.02723   0.0142
  19     rs454453   GENO      C/C      C/T      T/T
  19     rs454453 COUNTS        9       30        9
  19     rs454453   FREQ   0.1875    0.625   0.1875
  19     rs454453   MEAN   0.1351   0.1333   0.1241
  19     rs454453     SD  0.03104  0.02723   0.0142
  19     rs390821   GENO      A/A      A/G      G/G
  19     rs390821 COUNTS        9       30        9
  19     rs390821   FREQ   0.1875    0.625   0.1875
  19     rs390821   MEAN   0.1351   0.1333   0.1241
  19     rs390821     SD  0.03104  0.02723   0.0142
  19     rs422961   GENO      G/G      G/A      A/A
  19     rs422961 COUNTS        1       16       31
  19     rs422961   FREQ  0.02083   0.3333   0.6458
  19     rs422961   MEAN   0.1405   0.1354   0.1299
  19     rs422961     SD        0  0.01634  0.03008
  19     rs392720   GENO      G/G      G/A      A/A
  19     rs392720 COUNTS        0        5       43
  19     rs392720   FREQ        0   0.1042   0.8958
  19     rs392720   MEAN       NA   0.1305   0.1321
  19     rs392720     SD       NA  0.03664  0.02495
  19     rs416956   GENO      T/T      T/C      C/C
  19     rs416956 COUNTS        6       28       14
  19     rs416956   FREQ    0.125   0.5833   0.2917
  19     rs416956   MEAN   0.1424   0.1292   0.1329
  19     rs416956     SD  0.03226  0.02699  0.02107
  19   rs11882049   GENO      A/A      A/G      G/G
  19   rs11882049 COUNTS        2       15       31
  19   rs11882049   FREQ  0.04167   0.3125   0.6458
  19   rs11882049   MEAN   0.1195   0.1406   0.1285
  19   rs11882049     SD  0.02088  0.02167  0.02752
  19     rs344575   GENO      C/C      C/T      T/T
  19     rs344575 COUNTS        0        9       39
  19     rs344575   FREQ        0   0.1875   0.8125
  19     rs344575   MEAN       NA   0.1409   0.1299
  19     rs344575     SD       NA  0.02353  0.02626
  19     rs344569   GENO      A/A      A/G      G/G
  19     rs344569 COUNTS        6       17       25
  19     rs344569   FREQ    0.125   0.3542   0.5208
  19     rs344569   MEAN   0.1372   0.1374    0.127
  19     rs344569     SD  0.02458  0.02165  0.02866
  19    rs8113119   GENO      A/A      A/G      G/G
  19    rs8113119 COUNTS        0       14       34
  19    rs8113119   FREQ        0   0.2917   0.7083
  19    rs8113119   MEAN       NA   0.1403   0.1285
  19    rs8113119     SD       NA  0.01613  0.02847
  19   rs11878563   GENO      G/G      G/A      A/A
  19   rs11878563 COUNTS        5       14       29
  19   rs11878563   FREQ   0.1042   0.2917   0.6042
  19   rs11878563   MEAN   0.1268   0.1289   0.1343
  19   rs11878563     SD  0.01809  0.02779  0.02657
  19    rs2277984   GENO      T/T      T/C      C/C
  19    rs2277984 COUNTS        9       24       15
  19    rs2277984   FREQ   0.1875      0.5   0.3125
  19    rs2277984   MEAN   0.1349   0.1316   0.1307
  19    rs2277984     SD  0.02224  0.02536  0.03008
  19    rs1389623   GENO      A/A      A/G      G/G
  19    rs1389623 COUNTS        5       17       26
  19    rs1389623   FREQ   0.1042   0.3542   0.5417
  19    rs1389623   MEAN   0.1317   0.1339   0.1307
  19    rs1389623     SD  0.03966  0.02866   0.0219
  19    rs2241393   GENO      C/C      C/G      G/G
  19    rs2241393 COUNTS        4       21       23
  19    rs2241393   FREQ  0.08333   0.4375   0.4792
  19    rs2241393   MEAN   0.1234   0.1287   0.1364
  19    rs2241393     SD  0.03399    0.023   0.0274
  19   rs11569538   GENO      G/G      G/C      C/C
  19   rs11569538 COUNTS        2       19       27
  19   rs11569538   FREQ  0.04167   0.3958   0.5625
  19   rs11569538   MEAN   0.1513   0.1392   0.1254
  19   rs11569538     SD  0.02418  0.01943  0.02858
  19   rs11569537   GENO      T/T      T/C      C/C
  19   rs11569537 COUNTS        0        9       39
  19   rs11569537   FREQ        0   0.1875   0.8125
  19   rs11569537   MEAN       NA   0.1404     0.13
  19   rs11569537     SD       NA   0.0163  0.02744
  19     rs344548   GENO      G/G      G/C      C/C
  19     rs344548 COUNTS        2       28       18
  19     rs344548   FREQ  0.04167   0.5833    0.375
  19     rs344548   MEAN   0.1348   0.1398   0.1194
  19     rs344548     SD 0.0008188  0.02202  0.02856
  19    rs7257062   GENO      T/T      T/C      C/C
  19    rs7257062 COUNTS       10       22       16
  19    rs7257062   FREQ   0.2083   0.4583   0.3333
  19    rs7257062   MEAN   0.1245    0.139   0.1268
  19    rs7257062     SD  0.02573  0.02133  0.03048
  19    rs2241392   GENO      C/C      C/G      G/G
  19    rs2241392 COUNTS        9       19       20
  19    rs2241392   FREQ   0.1875   0.3958   0.4167
  19    rs2241392   MEAN   0.1235   0.1389   0.1291
  19    rs2241392     SD  0.02708  0.02208  0.02825
  19   rs11569536   GENO      A/A      A/G      G/G
  19   rs11569536 COUNTS        0       10       38
  19   rs11569536   FREQ        0   0.2083   0.7917
  19   rs11569536   MEAN       NA   0.1383   0.1302
  19   rs11569536     SD       NA  0.02231  0.02678
  19     rs344543   GENO      C/C      C/G      G/G
  19     rs344543 COUNTS       11       24       13
  19     rs344543   FREQ   0.2292      0.5   0.2708
  19     rs344543   MEAN   0.1304   0.1309   0.1351
  19     rs344543     SD  0.02359  0.03053  0.01902
  19     rs344541   GENO      A/A      A/G      G/G
  19     rs344541 COUNTS       11       24       13
  19     rs344541   FREQ   0.2292      0.5   0.2708
  19     rs344541   MEAN   0.1304   0.1309   0.1351
  19     rs344541     SD  0.02359  0.03053  0.01902
  19     rs344540   GENO      G/G      G/A      A/A
  19     rs344540 COUNTS       11       24       13
  19     rs344540   FREQ   0.2292      0.5   0.2708
  19     rs344540   MEAN   0.1304   0.1309   0.1351
  19     rs344540     SD  0.02359  0.03053  0.01902
  19   rs11569511   GENO      T/T      T/C      C/C
  19   rs11569511 COUNTS        0        7       41
  19   rs11569511   FREQ        0   0.1458   0.8542
  19   rs11569511   MEAN       NA   0.1413   0.1303
  19   rs11569511     SD       NA  0.02329  0.02625
  19    rs3745567   GENO      T/T      T/C      C/C
  19    rs3745567 COUNTS        0        7       41
  19    rs3745567   FREQ        0   0.1458   0.8542
  19    rs3745567   MEAN       NA   0.1413   0.1303
  19    rs3745567     SD       NA  0.02329  0.02625
  19   rs11569507   GENO      C/C      C/T      T/T
  19   rs11569507 COUNTS        0        7       41
  19   rs11569507   FREQ        0   0.1458   0.8542
  19   rs11569507   MEAN       NA   0.1413   0.1303
  19   rs11569507     SD       NA  0.02329  0.02625
  19    rs3745566   GENO      T/T      T/C      C/C
  19    rs3745566 COUNTS        0        7       41
  19    rs3745566   FREQ        0   0.1458   0.8542
  19    rs3745566   MEAN       NA   0.1413   0.1303
  19    rs3745566     SD       NA  0.02329  0.02625
  19    rs3745565   GENO      G/G      G/C      C/C
  19    rs3745565 COUNTS        0        7       41
  19    rs3745565   FREQ        0   0.1458   0.8542
  19    rs3745565   MEAN       NA   0.1413   0.1303
  19    rs3745565     SD       NA  0.02329  0.02625
  19   rs11569501   GENO      A/A      A/G      G/G
  19   rs11569501 COUNTS        0        7       41
  19   rs11569501   FREQ        0   0.1458   0.8542
  19   rs11569501   MEAN       NA   0.1413   0.1303
  19   rs11569501     SD       NA  0.02329  0.02625
  19     rs445750   GENO      G/G      G/A      A/A
  19     rs445750 COUNTS        4       24       20
  19     rs445750   FREQ  0.08333      0.5   0.4167
  19     rs445750   MEAN   0.1489    0.134   0.1261
  19     rs445750     SD  0.02656  0.02571  0.02541
  19     rs408290   GENO      G/G      G/C      C/C
  19     rs408290 COUNTS        4       24       20
  19     rs408290   FREQ  0.08333      0.5   0.4167
  19     rs408290   MEAN   0.1489    0.134   0.1261
  19     rs408290     SD  0.02656  0.02571  0.02541
  19     rs451760   GENO      G/G      G/A      A/A
  19     rs451760 COUNTS        2       21       25
  19     rs451760   FREQ  0.04167   0.4375   0.5208
  19     rs451760   MEAN   0.1295   0.1363   0.1285
  19     rs451760     SD  0.02222  0.02705  0.02557
  19   rs11569397   GENO      G/G      G/A      A/A
  19   rs11569397 COUNTS        0       10       38
  19   rs11569397   FREQ        0   0.2083   0.7917
  19   rs11569397   MEAN       NA   0.1395   0.1299
  19   rs11569397     SD       NA  0.03041  0.02465
  19     rs339392   GENO      G/G      G/T      T/T
  19     rs339392 COUNTS        0       12       36
  19     rs339392   FREQ        0     0.25     0.75
  19     rs339392   MEAN       NA   0.1336   0.1314
  19     rs339392     SD       NA  0.02488  0.02655
  19     rs171094   GENO      A/A      A/G      G/G
  19     rs171094 COUNTS       13       22       13
  19     rs171094   FREQ   0.2708   0.4583   0.2708
  19     rs171094   MEAN   0.1296   0.1334   0.1318
  19     rs171094     SD  0.02604  0.02251  0.03245
  19     rs184628   GENO      C/C      C/A      A/A
  19     rs184628 COUNTS        5       27       16
  19     rs184628   FREQ   0.1042   0.5625   0.3333
  19     rs184628   MEAN   0.1064   0.1334   0.1373
  19     rs184628     SD  0.02921  0.02658  0.01993
  19    rs2305806   GENO      C/C      C/T      T/T
  19    rs2305806 COUNTS        8       26       14
  19    rs2305806   FREQ   0.1667   0.5417   0.2917
  19    rs2305806   MEAN   0.1267   0.1338   0.1314
  19    rs2305806     SD  0.03512  0.02254  0.02756
  19    rs7248911   GENO      C/C      C/T      T/T
  19    rs7248911 COUNTS       10       27       11
  19    rs7248911   FREQ   0.2083   0.5625   0.2292
  19    rs7248911   MEAN   0.1371   0.1339   0.1225
  19    rs7248911     SD  0.02813  0.02301  0.03049
  19   rs10408913   GENO      T/T      T/G      G/G
  19   rs10408913 COUNTS        0       21       27
  19   rs10408913   FREQ        0   0.4375   0.5625
  19   rs10408913   MEAN       NA   0.1318    0.132
  19   rs10408913     SD       NA  0.02932  0.02348
  19   rs10409437   GENO      A/A      A/G      G/G
  19   rs10409437 COUNTS        4       20       24
  19   rs10409437   FREQ  0.08333   0.4167      0.5
  19   rs10409437   MEAN   0.1283   0.1258   0.1377
  19   rs10409437     SD  0.01271  0.02846  0.02472
  19     rs568259   GENO      T/T      T/C      C/C
  19     rs568259 COUNTS        4       17       27
  19     rs568259   FREQ  0.08333   0.3542   0.5625
  19     rs568259   MEAN   0.1346   0.1289   0.1334
  19     rs568259     SD  0.03069  0.02735  0.02519
  19     rs473021   GENO      T/T      T/G      G/G
  19     rs473021 COUNTS        4       16       28
  19     rs473021   FREQ  0.08333   0.3333   0.5833
  19     rs473021   MEAN   0.1319   0.1318    0.132
  19     rs473021     SD  0.02656  0.02977  0.02443
  19     rs472835   GENO      T/T      T/C      C/C
  19     rs472835 COUNTS        5       16       27
  19     rs472835   FREQ   0.1042   0.3333   0.5625
  19     rs472835   MEAN   0.1316   0.1311   0.1325
  19     rs472835     SD  0.02302  0.02996  0.02475
  19    rs2546122   GENO      A/A      A/G      G/G
  19    rs2546122 COUNTS        9       22       17
  19    rs2546122   FREQ   0.1875   0.4583   0.3542
  19    rs2546122   MEAN   0.1318   0.1313   0.1328
  19    rs2546122     SD  0.02914  0.02132  0.03079
  19    rs2546127   GENO      T/T      T/C      C/C
  19    rs2546127 COUNTS        4       16       28
  19    rs2546127   FREQ  0.08333   0.3333   0.5833
  19    rs2546127   MEAN   0.1319   0.1318    0.132
  19    rs2546127     SD  0.02656  0.02977  0.02443
  19    rs2546128   GENO      G/G      G/A      A/A
  19    rs2546128 COUNTS        9       23       16
  19    rs2546128   FREQ   0.1875   0.4792   0.3333
  19    rs2546128   MEAN   0.1312   0.1347   0.1283
  19    rs2546128     SD  0.03317  0.02243   0.0274
  19    rs2617815   GENO      G/G      G/A      A/A
  19    rs2617815 COUNTS        4       16       28
  19    rs2617815   FREQ  0.08333   0.3333   0.5833
  19    rs2617815   MEAN   0.1319   0.1318    0.132
  19    rs2617815     SD  0.02656  0.02977  0.02443
  19    rs2617819   GENO      G/G      G/C      C/C
  19    rs2617819 COUNTS        4       13       31
  19    rs2617819   FREQ  0.08333   0.2708   0.6458
  19    rs2617819   MEAN   0.1351   0.1358   0.1299
  19    rs2617819     SD  0.03255  0.02636  0.02559
  19    rs2617822   GENO      A/A      A/G      G/G
  19    rs2617822 COUNTS        6       17       25
  19    rs2617822   FREQ    0.125   0.3542   0.5208
  19    rs2617822   MEAN   0.1377   0.1196   0.1389
  19    rs2617822     SD  0.02976  0.02832  0.02069
  19   rs12232870   GENO      A/A      A/G      G/G
  19   rs12232870 COUNTS        1       11       36
  19   rs12232870   FREQ  0.02083   0.2292     0.75
  19   rs12232870   MEAN    0.152   0.1399   0.1289
  19   rs12232870     SD        0  0.02677  0.02559
  19    rs8109794   GENO      A/A      A/C      C/C
  19    rs8109794 COUNTS        2       18       28
  19    rs8109794   FREQ  0.04167    0.375   0.5833
  19    rs8109794   MEAN   0.1237    0.133   0.1318
  19    rs8109794     SD   0.0323  0.02727  0.02559
  19    rs8108646   GENO      G/G      G/A      A/A
  19    rs8108646 COUNTS        1        6       41
  19    rs8108646   FREQ  0.02083    0.125   0.8542
  19    rs8108646   MEAN   0.1009   0.1296    0.133
  19    rs8108646     SD        0  0.02716  0.02588
  19   rs12710098   GENO      G/G      G/T      T/T
  19   rs12710098 COUNTS        7       18       23
  19   rs12710098   FREQ   0.1458    0.375   0.4792
  19   rs12710098   MEAN     0.13    0.143   0.1238
  19   rs12710098     SD  0.02999  0.01651  0.02839
  19    rs7253450   GENO      T/T      T/A      A/A
  19    rs7253450 COUNTS        1       10       37
  19    rs7253450   FREQ  0.02083   0.2083   0.7708
  19    rs7253450   MEAN   0.1342   0.1299   0.1324
  19    rs7253450     SD        0  0.02156  0.02753
  19     rs164017   GENO      C/C      C/T      T/T
  19     rs164017 COUNTS        2       20       26
  19     rs164017   FREQ  0.04167   0.4167   0.5417
  19     rs164017   MEAN   0.1228   0.1341   0.1309
  19     rs164017     SD  0.01614   0.0292  0.02432
  19     rs164016   GENO      C/C      C/T      T/T
  19     rs164016 COUNTS        0       17       31
  19     rs164016   FREQ        0   0.3542   0.6458
  19     rs164016   MEAN       NA   0.1322   0.1318
  19     rs164016     SD       NA  0.02465  0.02696
  19     rs186295   GENO      A/A      A/G      G/G
  19     rs186295 COUNTS        0       10       38
  19     rs186295   FREQ        0   0.2083   0.7917
  19     rs186295   MEAN       NA   0.1371   0.1306
  19     rs186295     SD       NA  0.02337  0.02665
  19     rs331677   GENO      A/A      A/T      T/T
  19     rs331677 COUNTS        0        7       41
  19     rs331677   FREQ        0   0.1458   0.8542
  19     rs331677   MEAN       NA   0.1245   0.1332
  19     rs331677     SD       NA  0.03464  0.02444
  19   rs16993884   GENO      G/G      G/A      A/A
  19   rs16993884 COUNTS        8       26       14
  19   rs16993884   FREQ   0.1667   0.5417   0.2917
  19   rs16993884   MEAN   0.1342   0.1333   0.1281
  19   rs16993884     SD   0.0205  0.02659  0.02858
  19   rs10422184   GENO      G/G      G/A      A/A
  19   rs10422184 COUNTS        8       21       19
  19   rs10422184   FREQ   0.1667   0.4375   0.3958
  19   rs10422184   MEAN   0.1338   0.1406   0.1215
  19   rs10422184     SD  0.01349  0.02612  0.02682
  19   rs16993897   GENO      C/C      C/T      T/T
  19   rs16993897 COUNTS       10       25       13
  19   rs16993897   FREQ   0.2083   0.5208   0.2708
  19   rs16993897   MEAN   0.1255   0.1319   0.1369
  19   rs16993897     SD  0.02943  0.02008  0.03332
  19     rs330876   GENO      A/A      A/G      G/G
  19     rs330876 COUNTS       12       20       16
  19     rs330876   FREQ     0.25   0.4167   0.3333
  19     rs330876   MEAN   0.1331   0.1324   0.1305
  19     rs330876     SD  0.02219  0.02678  0.02879
  19   rs10406373   GENO      A/A      A/G      G/G
  19   rs10406373 COUNTS        1       20       27
  19   rs10406373   FREQ  0.02083   0.4167   0.5625
  19   rs10406373   MEAN   0.1405   0.1294   0.1335
  19   rs10406373     SD        0  0.02592  0.02667
  19     rs330877   GENO      A/A      A/G      G/G
  19     rs330877 COUNTS        7       23       18
  19     rs330877   FREQ   0.1458   0.4792    0.375
  19     rs330877   MEAN   0.1315   0.1329   0.1309
  19     rs330877     SD   0.0221  0.02861  0.02491
  19     rs330885   GENO      T/T      T/A      A/A
  19     rs330885 COUNTS        4       23       21
  19     rs330885   FREQ  0.08333   0.4792   0.4375
  19     rs330885   MEAN   0.1199   0.1324   0.1337
  19     rs330885     SD  0.01828   0.0274  0.02585
  19     rs330886   GENO      A/A      A/G      G/G
  19     rs330886 COUNTS        0       13       35
  19     rs330886   FREQ        0   0.2708   0.7292
  19     rs330886   MEAN       NA   0.1319   0.1319
  19     rs330886     SD       NA  0.02772  0.02562
  19     rs330887   GENO      T/T      T/C      C/C
  19     rs330887 COUNTS        2       19       27
  19     rs330887   FREQ  0.04167   0.3958   0.5625
  19     rs330887   MEAN   0.1323   0.1304    0.133
  19     rs330887     SD 0.002926  0.02807  0.02577
  19   rs10403916   GENO      A/A      A/G      G/G
  19   rs10403916 COUNTS        9       21       18
  19   rs10403916   FREQ   0.1875   0.4375    0.375
  19   rs10403916   MEAN   0.1313    0.135   0.1287
  19   rs10403916     SD   0.0247   0.0236  0.02983
  19    rs8099966   GENO      G/G      G/A      A/A
  19    rs8099966 COUNTS        3       22       23
  19    rs8099966   FREQ   0.0625   0.4583   0.4792
  19    rs8099966   MEAN   0.1151   0.1306   0.1354
  19    rs8099966     SD  0.01903  0.02664  0.02588
  19    rs8101320   GENO      A/A      A/G      G/G
  19    rs8101320 COUNTS        3       22       23
  19    rs8101320   FREQ   0.0625   0.4583   0.4792
  19    rs8101320   MEAN   0.1151   0.1306   0.1354
  19    rs8101320     SD  0.01903  0.02664  0.02588
  19     rs897740   GENO      A/A      A/G      G/G
  19     rs897740 COUNTS        4       23       21
  19     rs897740   FREQ  0.08333   0.4792   0.4375
  19     rs897740   MEAN   0.1199   0.1324   0.1337
  19     rs897740     SD  0.01828   0.0274  0.02585
  19     rs454176   GENO      C/C      C/G      G/G
  19     rs454176 COUNTS        4       22       22
  19     rs454176   FREQ  0.08333   0.4583   0.4583
  19     rs454176   MEAN   0.1199   0.1306   0.1354
  19     rs454176     SD  0.01828  0.02664  0.02649
  19     rs455099   GENO      G/G      G/A      A/A
  19     rs455099 COUNTS        4       23       21
  19     rs455099   FREQ  0.08333   0.4792   0.4375
  19     rs455099   MEAN   0.1199   0.1324   0.1337
  19     rs455099     SD  0.01828   0.0274  0.02585
  19     rs445817   GENO      T/T      T/G      G/G
  19     rs445817 COUNTS        4       23       21
  19     rs445817   FREQ  0.08333   0.4792   0.4375
  19     rs445817   MEAN   0.1199   0.1324   0.1337
  19     rs445817     SD  0.01828   0.0274  0.02585
  19     rs673320   GENO      A/A      A/C      C/C
  19     rs673320 COUNTS        0       10       38
  19     rs673320   FREQ        0   0.2083   0.7917
  19     rs673320   MEAN       NA   0.1323   0.1318
  19     rs673320     SD       NA  0.03726  0.02268
  19     rs455476   GENO      C/C      C/T      T/T
  19     rs455476 COUNTS        6       22       20
  19     rs455476   FREQ    0.125   0.4583   0.4167
  19     rs455476   MEAN   0.1353   0.1304   0.1326
  19     rs455476     SD  0.02334  0.02634  0.02725
  19     rs460261   GENO      A/A      A/G      G/G
  19     rs460261 COUNTS        6       22       20
  19     rs460261   FREQ    0.125   0.4583   0.4167
  19     rs460261   MEAN   0.1353   0.1304   0.1326
  19     rs460261     SD  0.02334  0.02634  0.02725
  19     rs384239   GENO      C/C      C/G      G/G
  19     rs384239 COUNTS        2       13       33
  19     rs384239   FREQ  0.04167   0.2708   0.6875
  19     rs384239   MEAN   0.1513   0.1322   0.1306
  19     rs384239     SD  0.02418  0.02685  0.02591
  19     rs373533   GENO      A/A      A/C      C/C
  19     rs373533 COUNTS        9       15       24
  19     rs373533   FREQ   0.1875   0.3125      0.5
  19     rs373533   MEAN   0.1374   0.1303   0.1309
  19     rs373533     SD  0.01966  0.02839  0.02704
  19    rs8104748   GENO      C/C      C/T      T/T
  19    rs8104748 COUNTS        0       12       36
  19    rs8104748   FREQ        0     0.25     0.75
  19    rs8104748   MEAN       NA   0.1342   0.1312
  19    rs8104748     SD       NA  0.02431   0.0267
  19     rs464849   GENO      G/G      G/C      C/C
  19     rs464849 COUNTS        4       28       16
  19     rs464849   FREQ  0.08333   0.5833   0.3333
  19     rs464849   MEAN   0.1253   0.1337   0.1305
  19     rs464849     SD   0.0267  0.02519  0.02823
  19   rs10407357   GENO      T/T      T/A      A/A
  19   rs10407357 COUNTS        2       10       35
  19   rs10407357   FREQ  0.04255   0.2128   0.7447
  19   rs10407357   MEAN    0.131   0.1434   0.1276
  19   rs10407357     SD  0.05749  0.02508  0.02372
  19     rs416967   GENO      A/A      A/G      G/G
  19     rs416967 COUNTS        4       26       18
  19     rs416967   FREQ  0.08333   0.5417    0.375
  19     rs416967   MEAN   0.1253   0.1349   0.1291
  19     rs416967     SD   0.0267  0.02579   0.0268
  19     rs460375   GENO      G/G      G/C      C/C
  19     rs460375 COUNTS        4       28       16
  19     rs460375   FREQ  0.08333   0.5833   0.3333
  19     rs460375   MEAN   0.1253   0.1337   0.1305
  19     rs460375     SD   0.0267  0.02519  0.02823
  19     rs465543   GENO      G/G      G/A      A/A
  19     rs465543 COUNTS        4       28       16
  19     rs465543   FREQ  0.08333   0.5833   0.3333
  19     rs465543   MEAN   0.1253   0.1337   0.1305
  19     rs465543     SD   0.0267  0.02519  0.02823
  19     rs461935   GENO      A/A      A/G      G/G
  19     rs461935 COUNTS        4       28       16
  19     rs461935   FREQ  0.08333   0.5833   0.3333
  19     rs461935   MEAN   0.1253   0.1337   0.1305
  19     rs461935     SD   0.0267  0.02519  0.02823
  19    rs7259423   GENO      T/T      T/C      C/C
  19    rs7259423 COUNTS        9       25       14
  19    rs7259423   FREQ   0.1875   0.5208   0.2917
  19    rs7259423   MEAN    0.123   0.1365   0.1295
  19    rs7259423     SD  0.02933  0.02392  0.02717
  19     rs461057   GENO      G/G      G/T      T/T
  19     rs461057 COUNTS        4       26       18
  19     rs461057   FREQ  0.08333   0.5417    0.375
  19     rs461057   MEAN   0.1253   0.1349   0.1291
  19     rs461057     SD   0.0267  0.02579   0.0268
  19     rs457762   GENO      G/G      G/A      A/A
  19     rs457762 COUNTS        4       26       18
  19     rs457762   FREQ  0.08333   0.5417    0.375
  19     rs457762   MEAN   0.1253   0.1349   0.1291
  19     rs457762     SD   0.0267  0.02579   0.0268
  19    rs2453112   GENO      C/C      C/T      T/T
  19    rs2453112 COUNTS        2       22       24
  19    rs2453112   FREQ  0.04167   0.4583      0.5
  19    rs2453112   MEAN   0.1615   0.1316   0.1298
  19    rs2453112     SD 0.0007368  0.02634  0.02562
  19     rs422318   GENO      A/A      A/C      C/C
  19     rs422318 COUNTS        9       27       12
  19     rs422318   FREQ   0.1875   0.5625     0.25
  19     rs422318   MEAN   0.1259   0.1379   0.1229
  19     rs422318     SD  0.02702   0.0275  0.01847
  19   rs17704999   GENO      G/G      G/A      A/A
  19   rs17704999 COUNTS        0       11       37
  19   rs17704999   FREQ        0   0.2292   0.7708
  19   rs17704999   MEAN       NA   0.1329   0.1316
  19   rs17704999     SD       NA  0.02732  0.02585
  19   rs16994004   GENO      C/C      C/T      T/T
  19   rs16994004 COUNTS        2       10       36
  19   rs16994004   FREQ  0.04167   0.2083     0.75
  19   rs16994004   MEAN   0.1339   0.1375   0.1303
  19   rs16994004     SD 0.0004172  0.02865  0.02603
  19    rs7256163   GENO      A/A      A/G      G/G
  19    rs7256163 COUNTS       13       20       15
  19    rs7256163   FREQ   0.2708   0.4167   0.3125
  19    rs7256163   MEAN   0.1316   0.1284   0.1369
  19    rs7256163     SD  0.03122  0.02514  0.02266
  19    rs7256367   GENO      C/C      C/G      G/G
  19    rs7256367 COUNTS        7       22       19
  19    rs7256367   FREQ   0.1458   0.4583   0.3958
  19    rs7256367   MEAN     0.12   0.1293   0.1393
  19    rs7256367     SD   0.0311  0.02583  0.02302
  19   rs10221500   GENO      T/T      T/C      C/C
  19   rs10221500 COUNTS        0        6       42
  19   rs10221500   FREQ        0    0.125    0.875
  19   rs10221500   MEAN       NA     0.13   0.1322
  19   rs10221500     SD       NA  0.03583  0.02474
  19     rs460698   GENO      A/A      A/G      G/G
  19     rs460698 COUNTS        4       15       29
  19     rs460698   FREQ  0.08333   0.3125   0.6042
  19     rs460698   MEAN   0.1364   0.1293   0.1327
  19     rs460698     SD  0.03373  0.02674  0.02529
  19    rs7256912   GENO      T/T      T/C      C/C
  19    rs7256912 COUNTS        5        9       34
  19    rs7256912   FREQ   0.1042   0.1875   0.7083
  19    rs7256912   MEAN   0.1379   0.1262   0.1326
  19    rs7256912     SD  0.02228  0.02354  0.02732
  19    rs8102545   GENO      G/G      G/T      T/T
  19    rs8102545 COUNTS        1        9       38
  19    rs8102545   FREQ  0.02083   0.1875   0.7917
  19    rs8102545   MEAN   0.1269   0.1317   0.1321
  19    rs8102545     SD        0  0.02356  0.02704
  19    rs7247900   GENO      C/C      C/A      A/A
  19    rs7247900 COUNTS       10       18       20
  19    rs7247900   FREQ   0.2083    0.375   0.4167
  19    rs7247900   MEAN   0.1341   0.1276   0.1348
  19    rs7247900     SD  0.03336  0.02353  0.02466
  19    rs4807918   GENO      A/A      A/C      C/C
  19    rs4807918 COUNTS        7       19       22
  19    rs4807918   FREQ   0.1458   0.3958   0.4583
  19    rs4807918   MEAN   0.1361   0.1318   0.1307
  19    rs4807918     SD  0.02667  0.02564  0.02697
  19    rs7260101   GENO      G/G      G/T      T/T
  19    rs7260101 COUNTS        7       16       25
  19    rs7260101   FREQ   0.1458   0.3333   0.5208
  19    rs7260101   MEAN   0.1361   0.1307   0.1315
  19    rs7260101     SD  0.02667  0.02591  0.02664
  19     rs252569   GENO      C/C      C/T      T/T
  19     rs252569 COUNTS        3       13       32
  19     rs252569   FREQ   0.0625   0.2708   0.6667
  19     rs252569   MEAN   0.1472    0.123   0.1341
  19     rs252569     SD  0.01403  0.02345  0.02702
  19    rs2035973   GENO      T/T      T/C      C/C
  19    rs2035973 COUNTS        8       17       23
  19    rs2035973   FREQ   0.1667   0.3542   0.4792
  19    rs2035973   MEAN   0.1363   0.1309   0.1311
  19    rs2035973     SD  0.03028  0.02445  0.02643
  19    rs2035972   GENO      T/T      T/C      C/C
  19    rs2035972 COUNTS        0        8       40
  19    rs2035972   FREQ        0   0.1667   0.8333
  19    rs2035972   MEAN       NA   0.1284   0.1326
  19    rs2035972     SD       NA  0.02851  0.02568
  19    rs1874002   GENO      C/C      C/T      T/T
  19    rs1874002 COUNTS        7       18       23
  19    rs1874002   FREQ   0.1458    0.375   0.4792
  19    rs1874002   MEAN   0.1429   0.1287   0.1311
  19    rs1874002     SD  0.02576  0.02559  0.02643
  19    rs2055097   GENO      A/A      A/C      C/C
  19    rs2055097 COUNTS        0        8       40
  19    rs2055097   FREQ        0   0.1667   0.8333
  19    rs2055097   MEAN       NA   0.1284   0.1326
  19    rs2055097     SD       NA  0.02851  0.02568
  19    rs4807920   GENO      C/C      C/G      G/G
  19    rs4807920 COUNTS        0        8       40
  19    rs4807920   FREQ        0   0.1667   0.8333
  19    rs4807920   MEAN       NA   0.1284   0.1326
  19    rs4807920     SD       NA  0.02851  0.02568
  19    rs1389506   GENO      C/C      C/T      T/T
  19    rs1389506 COUNTS        0        7       41
  19    rs1389506   FREQ        0   0.1458   0.8542
  19    rs1389506   MEAN       NA   0.1228   0.1335
  19    rs1389506     SD       NA  0.02372  0.02621
  19   rs10412186   GENO      C/C      C/T      T/T
  19   rs10412186 COUNTS        0        9       39
  19   rs10412186   FREQ        0   0.1875   0.8125
  19   rs10412186   MEAN       NA   0.1223   0.1342
  19   rs10412186     SD       NA  0.03285  0.02399
  19   rs11878694   GENO      G/G      G/A      A/A
  19   rs11878694 COUNTS       11       24       13
  19   rs11878694   FREQ   0.2292      0.5   0.2708
  19   rs11878694   MEAN   0.1367    0.125   0.1407
  19   rs11878694     SD  0.02567   0.0254  0.02536
  19   rs10406255   GENO      C/C      C/T      T/T
  19   rs10406255 COUNTS       11       19       18
  19   rs10406255   FREQ   0.2292   0.3958    0.375
  19   rs10406255   MEAN   0.1384   0.1322   0.1277
  19   rs10406255     SD  0.02683  0.02186  0.02964
  19   rs10413019   GENO      C/C      C/T      T/T
  19   rs10413019 COUNTS        0        5       43
  19   rs10413019   FREQ        0   0.1042   0.8958
  19   rs10413019   MEAN       NA   0.1316    0.132
  19   rs10413019     SD       NA  0.02339  0.02643
  19    rs8104872   GENO      T/T      T/C      C/C
  19    rs8104872 COUNTS        1       17       30
  19    rs8104872   FREQ  0.02083   0.3542    0.625
  19    rs8104872   MEAN    0.145   0.1363    0.129
  19    rs8104872     SD        0  0.02357  0.02747
  19    rs8105285   GENO      T/T      T/C      C/C
  19    rs8105285 COUNTS        5       20       23
  19    rs8105285   FREQ   0.1042   0.4167   0.4792
  19    rs8105285   MEAN   0.1339   0.1341   0.1296
  19    rs8105285     SD  0.03306  0.02564  0.02561
  19   rs11882263   GENO      C/C      C/A      A/A
  19   rs11882263 COUNTS        4       17       27
  19   rs11882263   FREQ  0.08333   0.3542   0.5625
  19   rs11882263   MEAN   0.1341   0.1318   0.1317
  19   rs11882263     SD   0.0208  0.02779   0.0262
  19    rs7249943   GENO      G/G      G/C      C/C
  19    rs7249943 COUNTS        3       23       22
  19    rs7249943   FREQ   0.0625   0.4792   0.4583
  19    rs7249943   MEAN   0.1606   0.1278   0.1323
  19    rs7249943     SD  0.01601  0.02503  0.02617
  19    rs7249317   GENO      A/A      A/G      G/G
  19    rs7249317 COUNTS        2       18       28
  19    rs7249317   FREQ  0.04167    0.375   0.5833
  19    rs7249317   MEAN    0.169   0.1301   0.1304
  19    rs7249317     SD 0.009629   0.0225  0.02719
  19    rs1493877   GENO      T/T      T/C      C/C
  19    rs1493877 COUNTS        0       18       30
  19    rs1493877   FREQ        0    0.375    0.625
  19    rs1493877   MEAN       NA   0.1218    0.138
  19    rs1493877     SD       NA  0.02499  0.02489
  19    rs9304947   GENO      C/C      C/T      T/T
  19    rs9304947 COUNTS        4       25       19
  19    rs9304947   FREQ  0.08333   0.5208   0.3958
  19    rs9304947   MEAN   0.1339   0.1352   0.1273
  19    rs9304947     SD  0.03188  0.02206  0.02992
  19    rs2914567   GENO      G/G      G/T      T/T
  19    rs2914567 COUNTS        1       12       35
  19    rs2914567   FREQ  0.02083     0.25   0.7292
  19    rs2914567   MEAN   0.1114   0.1429   0.1288
  19    rs2914567     SD        0  0.02779  0.02475
  19     rs966591   GENO      A/A      A/G      G/G
  19     rs966591 COUNTS       10       20       18
  19     rs966591   FREQ   0.2083   0.4167    0.375
  19     rs966591   MEAN   0.1368   0.1319   0.1292
  19     rs966591     SD  0.02461  0.02929  0.02353
  19    rs8110740   GENO      A/A      A/G      G/G
  19    rs8110740 COUNTS       10       20       18
  19    rs8110740   FREQ   0.2083   0.4167    0.375
  19    rs8110740   MEAN   0.1368   0.1319   0.1292
  19    rs8110740     SD  0.02461  0.02929  0.02353
  19    rs6510944   GENO      T/T      T/C      C/C
  19    rs6510944 COUNTS       10       20       18
  19    rs6510944   FREQ   0.2083   0.4167    0.375
  19    rs6510944   MEAN   0.1368   0.1319   0.1292
  19    rs6510944     SD  0.02461  0.02929  0.02353
  19    rs2352958   GENO      C/C      C/T      T/T
  19    rs2352958 COUNTS       10       20       18
  19    rs2352958   FREQ   0.2083   0.4167    0.375
  19    rs2352958   MEAN   0.1368   0.1319   0.1292
  19    rs2352958     SD  0.02461  0.02929  0.02353
  19     rs768489   GENO      T/T      T/G      G/G
  19     rs768489 COUNTS       10       20       18
  19     rs768489   FREQ   0.2083   0.4167    0.375
  19     rs768489   MEAN   0.1368   0.1319   0.1292
  19     rs768489     SD  0.02461  0.02929  0.02353
  19   rs16994131   GENO      C/C      C/T      T/T
  19   rs16994131 COUNTS        7       21       20
  19   rs16994131   FREQ   0.1458   0.4375   0.4167
  19   rs16994131   MEAN   0.1405   0.1344   0.1263
  19   rs16994131     SD  0.02383  0.02599  0.02648
  19   rs12460645   GENO      T/T      T/C      C/C
  19   rs12460645 COUNTS        4       21       23
  19   rs12460645   FREQ  0.08333   0.4375   0.4792
  19   rs12460645   MEAN   0.1263   0.1338   0.1312
  19   rs12460645     SD  0.02912  0.02653  0.02584
  19    rs2914559   GENO      C/C      C/T      T/T
  19    rs2914559 COUNTS        4       21       23
  19    rs2914559   FREQ  0.08333   0.4375   0.4792
  19    rs2914559   MEAN   0.1263   0.1338   0.1312
  19    rs2914559     SD  0.02912  0.02653  0.02584
  19    rs2967661   GENO      G/G      G/A      A/A
  19    rs2967661 COUNTS        5       22       21
  19    rs2967661   FREQ   0.1042   0.4583   0.4375
  19    rs2967661   MEAN   0.1353   0.1323   0.1307
  19    rs2967661     SD  0.03238  0.02574  0.02581
  19   rs10414835   GENO      T/T      T/C      C/C
  19   rs10414835 COUNTS        0       11       37
  19   rs10414835   FREQ        0   0.2292   0.7708
  19   rs10414835   MEAN       NA   0.1299   0.1325
  19   rs10414835     SD       NA  0.02226  0.02714
  19   rs12150997   GENO      A/A      A/G      G/G
  19   rs12150997 COUNTS        7       21       20
  19   rs12150997   FREQ   0.1458   0.4375   0.4167
  19   rs12150997   MEAN   0.1315   0.1341   0.1298
  19   rs12150997     SD   0.0191  0.02844  0.02613
  19   rs11667110   GENO      G/G      G/C      C/C
  19   rs11667110 COUNTS        2       13       33
  19   rs11667110   FREQ  0.04167   0.2708   0.6875
  19   rs11667110   MEAN   0.1304   0.1328   0.1317
  19   rs11667110     SD  0.01903    0.028  0.02607
  19    rs2229431   GENO      A/A      A/G      G/G
  19    rs2229431 COUNTS        2       12       34
  19    rs2229431   FREQ  0.04167     0.25   0.7083
  19    rs2229431   MEAN   0.1389   0.1297   0.1323
  19    rs2229431     SD  0.01484  0.02628  0.02671
  19       rs2962   GENO      A/A      A/G      G/G
  19       rs2962 COUNTS        0       17       31
  19       rs2962   FREQ        0   0.3542   0.6458
  19       rs2962   MEAN       NA   0.1234   0.1366
  19       rs2962     SD       NA  0.02721  0.02433
  19       rs2963   GENO      A/A      A/G      G/G
  19       rs2963 COUNTS        6       19       23
  19       rs2963   FREQ    0.125   0.3958   0.4792
  19       rs2963   MEAN   0.1356    0.136   0.1276
  19       rs2963     SD  0.01427  0.02801   0.0266
  19    rs8107575   GENO      T/T      T/C      C/C
  19    rs8107575 COUNTS        0        8       40
  19    rs8107575   FREQ        0   0.1667   0.8333
  19    rs8107575   MEAN       NA   0.1232   0.1337
  19    rs8107575     SD       NA  0.02688  0.02569
  19    rs2059807   GENO      A/A      A/G      G/G
  19    rs2059807 COUNTS        2       17       29
  19    rs2059807   FREQ  0.04167   0.3542   0.6042
  19    rs2059807   MEAN   0.1374   0.1313   0.1319
  19    rs2059807     SD 0.004433  0.02538  0.02747
  19    rs3815902   GENO      A/A      A/G      G/G
  19    rs3815902 COUNTS        1        7       40
  19    rs3815902   FREQ  0.02083   0.1458   0.8333
  19    rs3815902   MEAN   0.1148    0.138   0.1313
  19    rs3815902     SD        0  0.02978  0.02564
  19    rs3786681   GENO      G/G      G/A      A/A
  19    rs3786681 COUNTS        3       13       32
  19    rs3786681   FREQ   0.0625   0.2708   0.6667
  19    rs3786681   MEAN   0.1433   0.1266    0.133
  19    rs3786681     SD  0.02698  0.02747  0.02554
  19    rs6510956   GENO      T/T      T/G      G/G
  19    rs6510956 COUNTS        3       13       32
  19    rs6510956   FREQ   0.0625   0.2708   0.6667
  19    rs6510956   MEAN   0.1433   0.1266    0.133
  19    rs6510956     SD  0.02698  0.02747  0.02554
  19   rs10415589   GENO      A/A      A/G      G/G
  19   rs10415589 COUNTS        0       14       34
  19   rs10415589   FREQ        0   0.2917   0.7083
  19   rs10415589   MEAN       NA   0.1177   0.1378
  19   rs10415589     SD       NA  0.03088   0.0214
  19    rs8109559   GENO      G/G      G/A      A/A
  19    rs8109559 COUNTS        7       21       20
  19    rs8109559   FREQ   0.1458   0.4375   0.4167
  19    rs8109559   MEAN   0.1377    0.132   0.1298
  19    rs8109559     SD  0.01943  0.02365  0.03057
  19   rs16994314   GENO      A/A      A/T      T/T
  19   rs16994314 COUNTS        0        6       42
  19   rs16994314   FREQ        0    0.125    0.875
  19   rs16994314   MEAN       NA   0.1356   0.1314
  19   rs16994314     SD       NA  0.03766  0.02437
  19    rs8108622   GENO      A/A      A/T      T/T
  19    rs8108622 COUNTS        4       17       27
  19    rs8108622   FREQ  0.08333   0.3542   0.5625
  19    rs8108622   MEAN   0.1104   0.1339   0.1339
  19    rs8108622     SD  0.02879  0.02512  0.02551
  19   rs10500204   GENO      C/C      C/A      A/A
  19   rs10500204 COUNTS        1       18       29
  19   rs10500204   FREQ  0.02083    0.375   0.6042
  19   rs10500204   MEAN   0.1148   0.1273   0.1354
  19   rs10500204     SD        0  0.02725  0.02528
  19    rs3786680   GENO      T/T      T/C      C/C
  19    rs3786680 COUNTS        4       27       17
  19    rs3786680   FREQ  0.08333   0.5625   0.3542
  19    rs3786680   MEAN   0.1289   0.1377   0.1235
  19    rs3786680     SD   0.0236  0.02462  0.02732
  19     rs891088   GENO      G/G      G/A      A/A
  19     rs891088 COUNTS        8       27       13
  19     rs891088   FREQ   0.1667   0.5625   0.2708
  19     rs891088   MEAN   0.1308   0.1326   0.1313
  19     rs891088     SD   0.0218  0.03007  0.01973
  19    rs7245757   GENO      T/T      T/C      C/C
  19    rs7245757 COUNTS        3       14       31
  19    rs7245757   FREQ   0.0625   0.2917   0.6458
  19    rs7245757   MEAN    0.141   0.1348   0.1298
  19    rs7245757     SD 0.005913  0.01543  0.03047
  19    rs1035939   GENO      A/A      A/G      G/G
  19    rs1035939 COUNTS        7       18       23
  19    rs1035939   FREQ   0.1458    0.375   0.4792
  19    rs1035939   MEAN   0.1299   0.1319   0.1325
  19    rs1035939     SD  0.02157  0.02112  0.03099
  19    rs4804368   GENO      G/G      G/A      A/A
  19    rs4804368 COUNTS        6       21       21
  19    rs4804368   FREQ    0.125   0.4375   0.4375
  19    rs4804368   MEAN   0.1208   0.1355   0.1316
  19    rs4804368     SD  0.02099  0.03169  0.02027
  19    rs7254358   GENO      A/A      A/G      G/G
  19    rs7254358 COUNTS        5       18       25
  19    rs7254358   FREQ   0.1042    0.375   0.5208
  19    rs7254358   MEAN    0.132   0.1275   0.1351
  19    rs7254358     SD  0.01771  0.02781  0.02625
  19    rs1035942   GENO      A/A      A/G      G/G
  19    rs1035942 COUNTS        0       13       35
  19    rs1035942   FREQ        0   0.2708   0.7292
  19    rs1035942   MEAN       NA    0.138   0.1297
  19    rs1035942     SD       NA  0.01428  0.02891
  19    rs8103883   GENO      T/T      T/C      C/C
  19    rs8103883 COUNTS       11       25       12
  19    rs8103883   FREQ   0.2292   0.5208     0.25
  19    rs8103883   MEAN   0.1331   0.1322   0.1302
  19    rs8103883     SD  0.02688  0.02926  0.01834
  19    rs2042901   GENO      T/T      T/G      G/G
  19    rs2042901 COUNTS        0        6       42
  19    rs2042901   FREQ        0    0.125    0.875
  19    rs2042901   MEAN       NA   0.1384    0.131
  19    rs2042901     SD       NA  0.01353   0.0272
  19   rs10426094   GENO      T/T      T/C      C/C
  19   rs10426094 COUNTS        0        8       40
  19   rs10426094   FREQ        0   0.1667   0.8333
  19   rs10426094   MEAN       NA   0.1276   0.1328
  19   rs10426094     SD       NA  0.03574  0.02397
  19   rs12459488   GENO      G/G      G/C      C/C
  19   rs12459488 COUNTS        5       19       24
  19   rs12459488   FREQ   0.1042   0.3958      0.5
  19   rs12459488   MEAN   0.1406   0.1269   0.1341
  19   rs12459488     SD  0.01047  0.02751  0.02679
  19    rs3745545   GENO      C/C      C/T      T/T
  19    rs3745545 COUNTS        2       11       35
  19    rs3745545   FREQ  0.04167   0.2292   0.7292
  19    rs3745545   MEAN     0.13   0.1244   0.1344
  19    rs3745545     SD  0.02151  0.02931  0.02522
  19    rs4804403   GENO      A/A      A/T      T/T
  19    rs4804403 COUNTS        3       19       26
  19    rs4804403   FREQ   0.0625   0.3958   0.5417
  19    rs4804403   MEAN   0.1489   0.1264    0.134
  19    rs4804403     SD  0.02173  0.02775  0.02462
  19    rs7245562   GENO      T/T      T/C      C/C
  19    rs7245562 COUNTS        2       12       34
  19    rs7245562   FREQ  0.04167     0.25   0.7083
  19    rs7245562   MEAN   0.1402   0.1404   0.1285
  19    rs7245562     SD  0.03086  0.01845  0.02776
  19    rs7508679   GENO      T/T      T/C      C/C
  19    rs7508679 COUNTS        5       16       27
  19    rs7508679   FREQ   0.1042   0.3333   0.5625
  19    rs7508679   MEAN    0.146   0.1347   0.1277
  19    rs7508679     SD  0.02134  0.02541  0.02661
  19    rs4804416   GENO      G/G      G/T      T/T
  19    rs4804416 COUNTS        3       15       30
  19    rs4804416   FREQ   0.0625   0.3125    0.625
  19    rs4804416   MEAN   0.1384   0.1252   0.1346
  19    rs4804416     SD  0.04387  0.02741  0.02359
  19    rs7248104   GENO      A/A      A/G      G/G
  19    rs7248104 COUNTS        5       16       27
  19    rs7248104   FREQ   0.1042   0.3333   0.5625
  19    rs7248104   MEAN    0.146   0.1346   0.1277
  19    rs7248104     SD  0.02134  0.02524  0.02673
  19    rs4804424   GENO      A/A      A/G      G/G
  19    rs4804424 COUNTS        6       14       28
  19    rs4804424   FREQ    0.125   0.2917   0.5833
  19    rs4804424   MEAN   0.1469    0.119   0.1352
  19    rs4804424     SD  0.03169  0.02536  0.02291
  19   rs10416429   GENO      A/A      A/C      C/C
  19   rs10416429 COUNTS        6       14       28
  19   rs10416429   FREQ    0.125   0.2917   0.5833
  19   rs10416429   MEAN   0.1469    0.119   0.1352
  19   rs10416429     SD  0.03169  0.02536  0.02291
  19     rs890862   GENO      T/T      T/C      C/C
  19     rs890862 COUNTS        2        8       38
  19     rs890862   FREQ  0.04167   0.1667   0.7917
  19     rs890862   MEAN    0.169   0.1161   0.1333
  19     rs890862     SD 0.009629   0.0229   0.0249
  19   rs10424224   GENO      C/C      C/T      T/T
  19   rs10424224 COUNTS        8       27       13
  19   rs10424224   FREQ   0.1667   0.5625   0.2708
  19   rs10424224   MEAN   0.1402   0.1327   0.1253
  19   rs10424224     SD   0.0184   0.0245  0.03217
  19   rs10404318   GENO      C/C      C/T      T/T
  19   rs10404318 COUNTS        1       20       27
  19   rs10404318   FREQ  0.02083   0.4167   0.5625
  19   rs10404318   MEAN   0.1494   0.1278   0.1344
  19   rs10404318     SD        0  0.02975  0.02312
  19     rs919275   GENO      T/T      T/C      C/C
  19     rs919275 COUNTS        0       11       37
  19     rs919275   FREQ        0   0.2292   0.7708
  19     rs919275   MEAN       NA    0.133   0.1316
  19     rs919275     SD       NA  0.02694  0.02596
  19    rs4804219   GENO      A/A      A/T      T/T
  19    rs4804219 COUNTS        0       12       36
  19    rs4804219   FREQ        0     0.25     0.75
  19    rs4804219   MEAN       NA   0.1326   0.1317
  19    rs4804219     SD       NA  0.02825  0.02549
  19    rs6510975   GENO      T/T      T/C      C/C
  19    rs6510975 COUNTS        5       25       18
  19    rs6510975   FREQ   0.1042   0.5208    0.375
  19    rs6510975   MEAN   0.1408   0.1355   0.1245
  19    rs6510975     SD  0.03412  0.02306    0.027
  19   rs10404166   GENO      G/G      G/C      C/C
  19   rs10404166 COUNTS        7       23       18
  19   rs10404166   FREQ   0.1458   0.4792    0.375
  19   rs10404166   MEAN   0.1304   0.1319   0.1326
  19   rs10404166     SD  0.02601  0.02378  0.02971
  19    rs8101064   GENO      T/T      T/C      C/C
  19    rs8101064 COUNTS        1       17       30
  19    rs8101064   FREQ  0.02083   0.3542    0.625
  19    rs8101064   MEAN   0.1466   0.1328   0.1309
  19    rs8101064     SD        0  0.02725  0.02586
  19   rs11880337   GENO      T/T      T/C      C/C
  19   rs11880337 COUNTS        7       19       22
  19   rs11880337   FREQ   0.1458   0.3958   0.4583
  19   rs11880337   MEAN   0.1203   0.1313   0.1362
  19   rs11880337     SD  0.02854  0.02271  0.02761
  19    rs6603096   GENO      G/G      G/T      T/T
  19    rs6603096 COUNTS        6       25       17
  19    rs6603096   FREQ    0.125   0.5208   0.3542
  19    rs6603096   MEAN    0.113   0.1348   0.1344
  19    rs6603096     SD   0.0262  0.02634   0.0237
  19    rs6603107   GENO      T/T      T/C      C/C
  19    rs6603107 COUNTS        0       11       37
  19    rs6603107   FREQ        0   0.2292   0.7708
  19    rs6603107   MEAN       NA   0.1376   0.1302
  19    rs6603107     SD       NA  0.01609  0.02813
  19    rs6603109   GENO      T/T      T/A      A/A
  19    rs6603109 COUNTS        9       20       19
  19    rs6603109   FREQ   0.1875   0.4167   0.3958
  19    rs6603109   MEAN   0.1314   0.1334   0.1306
  19    rs6603109     SD  0.02564  0.02749  0.02564
  19   rs10420226   GENO      C/C      C/G      G/G
  19   rs10420226 COUNTS        4       21       23
  19   rs10420226   FREQ  0.08333   0.4375   0.4792
  19   rs10420226   MEAN   0.1226   0.1238    0.141
  19   rs10420226     SD   0.0257    0.026  0.02374
  19    rs9807848   GENO      A/A      A/C      C/C
  19    rs9807848 COUNTS        0        7       41
  19    rs9807848   FREQ        0   0.1458   0.8542
  19    rs9807848   MEAN       NA   0.1357   0.1313
  19    rs9807848     SD       NA  0.02834  0.02578
  19   rs10404592   GENO      G/G      G/A      A/A
  19   rs10404592 COUNTS        4       21       23
  19   rs10404592   FREQ  0.08333   0.4375   0.4792
  19   rs10404592   MEAN   0.1226   0.1238    0.141
  19   rs10404592     SD   0.0257    0.026  0.02374
  19    rs1025281   GENO      A/A      A/G      G/G
  19    rs1025281 COUNTS       12       21       15
  19    rs1025281   FREQ     0.25   0.4375   0.3125
  19    rs1025281   MEAN   0.1383    0.132   0.1267
  19    rs1025281     SD  0.02424  0.02684  0.02641
  19   rs11882769   GENO      G/G      G/T      T/T
  19   rs11882769 COUNTS        8       23       17
  19   rs11882769   FREQ   0.1667   0.4792   0.3542
  19   rs11882769   MEAN   0.1483   0.1311   0.1254
  19   rs11882769     SD   0.0193  0.02917  0.02139
  19   rs11882682   GENO      A/A      A/C      C/C
  19   rs11882682 COUNTS       10       23       15
  19   rs11882682   FREQ   0.2083   0.4792   0.3125
  19   rs11882682   MEAN   0.1413   0.1301   0.1284
  19   rs11882682     SD  0.02506  0.02887  0.02137
  19   rs11879232   GENO      T/T      T/C      C/C
  19   rs11879232 COUNTS        1       19       28
  19   rs11879232   FREQ  0.02083   0.3958   0.5833
  19   rs11879232   MEAN    0.152   0.1353   0.1289
  19   rs11879232     SD        0  0.02651  0.02582
  19    rs2432104   GENO      T/T      T/G      G/G
  19    rs2432104 COUNTS        0       12       36
  19    rs2432104   FREQ        0     0.25     0.75
  19    rs2432104   MEAN       NA   0.1336   0.1314
  19    rs2432104     SD       NA  0.02436   0.0267
  19   rs12977471   GENO      G/G      G/T      T/T
  19   rs12977471 COUNTS        1        4       43
  19   rs12977471   FREQ  0.02083  0.08333   0.8958
  19   rs12977471   MEAN    0.162   0.1218   0.1322
  19   rs12977471     SD        0  0.02487  0.02599
  19    rs8103234   GENO      A/A      A/G      G/G
  19    rs8103234 COUNTS       12       19       17
  19    rs8103234   FREQ     0.25   0.3958   0.3542
  19    rs8103234   MEAN   0.1443   0.1213    0.135
  19    rs8103234     SD  0.02039  0.02797  0.02337
  19    rs4804166   GENO      G/G      G/A      A/A
  19    rs4804166 COUNTS       11       17       20
  19    rs4804166   FREQ   0.2292   0.3542   0.4167
  19    rs4804166   MEAN   0.1388   0.1195   0.1387
  19    rs4804166     SD  0.01704  0.02869  0.02451
  19    rs4804596   GENO      T/T      T/C      C/C
  19    rs4804596 COUNTS       11       17       20
  19    rs4804596   FREQ   0.2292   0.3542   0.4167
  19    rs4804596   MEAN   0.1388   0.1195   0.1387
  19    rs4804596     SD  0.01704  0.02869  0.02451
  19    rs6603155   GENO      A/A      A/G      G/G
  19    rs6603155 COUNTS        1       12       35
  19    rs6603155   FREQ  0.02083     0.25   0.7292
  19    rs6603155   MEAN    0.162   0.1238   0.1339
  19    rs6603155     SD        0  0.02825  0.02481
  19   rs12461568   GENO      T/T      T/C      C/C
  19   rs12461568 COUNTS       13       22       13
  19   rs12461568   FREQ   0.2708   0.4583   0.2708
  19   rs12461568   MEAN   0.1319   0.1314   0.1328
  19   rs12461568     SD  0.02218  0.02757  0.02836
  19   rs11668246   GENO      A/A      A/G      G/G
  19   rs11668246 COUNTS        3       13       32
  19   rs11668246   FREQ   0.0625   0.2708   0.6667
  19   rs11668246   MEAN   0.1418   0.1308   0.1315
  19   rs11668246     SD  0.01854  0.02639  0.02674
  19   rs10402721   GENO      T/T      T/C      C/C
  19   rs10402721 COUNTS        1       10       37
  19   rs10402721   FREQ  0.02083   0.2083   0.7708
  19   rs10402721   MEAN   0.1047   0.1347   0.1319
  19   rs10402721     SD        0  0.02562  0.02625
  19    rs6603164   GENO      A/A      A/G      G/G
  19    rs6603164 COUNTS        7       23       18
  19    rs6603164   FREQ   0.1458   0.4792    0.375
  19    rs6603164   MEAN   0.1407   0.1285   0.1328
  19    rs6603164     SD  0.02466  0.02671  0.02586
  19   rs11667028   GENO      A/A      A/G      G/G
  19   rs11667028 COUNTS        8       25       15
  19   rs11667028   FREQ   0.1667   0.5208   0.3125
  19   rs11667028   MEAN   0.1176   0.1365    0.132
  19   rs11667028     SD  0.02864  0.02591  0.02314
  19    rs8110029   GENO      G/G      G/A      A/A
  19    rs8110029 COUNTS        0       13       35
  19    rs8110029   FREQ        0   0.2708   0.7292
  19    rs8110029   MEAN       NA    0.127   0.1338
  19    rs8110029     SD       NA  0.03456  0.02221
  19    rs8102136   GENO      A/A      A/G      G/G
  19    rs8102136 COUNTS        8       25       15
  19    rs8102136   FREQ   0.1667   0.5208   0.3125
  19    rs8102136   MEAN   0.1115   0.1384    0.132
  19    rs8102136     SD  0.02704   0.0246  0.02314
  19   rs11878742   GENO      A/A      A/G      G/G
  19   rs11878742 COUNTS        2       18       28
  19   rs11878742   FREQ  0.04167    0.375   0.5833
  19   rs11878742   MEAN   0.1042    0.128   0.1364
  19   rs11878742     SD  0.01997  0.02971  0.02257
  19   rs12979990   GENO      C/C      C/G      G/G
  19   rs12979990 COUNTS        6       26       16
  19   rs12979990   FREQ    0.125   0.5417   0.3333
  19   rs12979990   MEAN   0.1215    0.135   0.1309
  19   rs12979990     SD  0.03011  0.02604  0.02467
  19    rs7245775   GENO      A/A      A/G      G/G
  19    rs7245775 COUNTS        0       10       38
  19    rs7245775   FREQ        0   0.2083   0.7917
  19    rs7245775   MEAN       NA   0.1367   0.1307
  19    rs7245775     SD       NA  0.01226  0.02842
  19    rs1549256   GENO      G/G      G/A      A/A
  19    rs1549256 COUNTS        5       19       24
  19    rs1549256   FREQ   0.1042   0.3958      0.5
  19    rs1549256   MEAN   0.1354   0.1319   0.1312
  19    rs1549256     SD  0.02729  0.02597  0.02665
  19    rs1549257   GENO      G/G      G/A      A/A
  19    rs1549257 COUNTS        0       13       35
  19    rs1549257   FREQ        0   0.2708   0.7292
  19    rs1549257   MEAN       NA   0.1307   0.1324
  19    rs1549257     SD       NA  0.02844  0.02532
  19   rs17159600   GENO      T/T      T/C      C/C
  19   rs17159600 COUNTS        5       16       27
  19   rs17159600   FREQ   0.1042   0.3333   0.5625
  19   rs17159600   MEAN   0.1282   0.1331   0.1319
  19   rs17159600     SD  0.02852  0.02717  0.02565
  19    rs7247040   GENO      A/A      A/G      G/G
  19    rs7247040 COUNTS        0        9       39
  19    rs7247040   FREQ        0   0.1875   0.8125
  19    rs7247040   MEAN       NA   0.1333   0.1316
  19    rs7247040     SD       NA  0.02702  0.02599
  19    rs3745356   GENO      T/T      T/C      C/C
  19    rs3745356 COUNTS        6       23       19
  19    rs3745356   FREQ    0.125   0.4792   0.3958
  19    rs3745356   MEAN    0.131   0.1344   0.1292
  19    rs3745356     SD  0.02644  0.02606  0.02666
  19   rs10402951   GENO      A/A      A/G      G/G
  19   rs10402951 COUNTS        5       21       22
  19   rs10402951   FREQ   0.1042   0.4375   0.4583
  19   rs10402951   MEAN   0.1209   0.1337   0.1328
  19   rs10402951     SD  0.03989  0.02406  0.02478
  19     rs749969   GENO      A/A      A/G      G/G
  19     rs749969 COUNTS        9       21       18
  19     rs749969   FREQ   0.1875   0.4375    0.375
  19     rs749969   MEAN   0.1243   0.1321   0.1356
  19     rs749969     SD  0.02472  0.02689  0.02591
  19    rs1363938   GENO      C/C      C/T      T/T
  19    rs1363938 COUNTS        0        7       41
  19    rs1363938   FREQ        0   0.1458   0.8542
  19    rs1363938   MEAN       NA   0.1422   0.1302
  19    rs1363938     SD       NA  0.03506  0.02413
  19    rs7250572   GENO      G/G      G/A      A/A
  19    rs7250572 COUNTS        3       12       33
  19    rs7250572   FREQ   0.0625     0.25   0.6875
  19    rs7250572   MEAN   0.1625   0.1368   0.1274
  19    rs7250572     SD  0.01318  0.02876  0.02392
  19    rs4804662   GENO      G/G      G/A      A/A
  19    rs4804662 COUNTS        0        6       42
  19    rs4804662   FREQ        0    0.125    0.875
  19    rs4804662   MEAN       NA   0.1411   0.1306
  19    rs4804662     SD       NA  0.01869  0.02669
  19     rs654059   GENO      C/C      C/T      T/T
  19     rs654059 COUNTS        2       11       35
  19     rs654059   FREQ  0.04167   0.2292   0.7292
  19     rs654059   MEAN   0.1171   0.1382   0.1308
  19     rs654059     SD  0.03783  0.02709  0.02534
  19     rs501580   GENO      T/T      T/A      A/A
  19     rs501580 COUNTS       13       21       14
  19     rs501580   FREQ   0.2708   0.4375   0.2917
  19     rs501580   MEAN   0.1184   0.1368   0.1371
  19     rs501580     SD  0.02561  0.02371  0.02656
  19   rs11881687   GENO      G/G      G/A      A/A
  19   rs11881687 COUNTS        4        8       36
  19   rs11881687   FREQ  0.08333   0.1667     0.75
  19   rs11881687   MEAN    0.142   0.1367   0.1297
  19   rs11881687     SD  0.02243   0.0233  0.02697
  19     rs574663   GENO      C/C      C/T      T/T
  19     rs574663 COUNTS       11       19       18
  19     rs574663   FREQ   0.2292   0.3958    0.375
  19     rs574663   MEAN    0.135   0.1316   0.1303
  19     rs574663     SD  0.03213  0.02254  0.02647
  19    rs7250363   GENO      T/T      T/C      C/C
  19    rs7250363 COUNTS        2       10       36
  19    rs7250363   FREQ  0.04167   0.2083     0.75
  19    rs7250363   MEAN   0.1428    0.138   0.1296
  19    rs7250363     SD  0.01302    0.031  0.02502
  19     rs597582   GENO      T/T      T/C      C/C
  19     rs597582 COUNTS        7       18       23
  19     rs597582   FREQ   0.1458    0.375   0.4792
  19     rs597582   MEAN   0.1214   0.1374   0.1308
  19     rs597582     SD  0.03907  0.01993  0.02546
  19    rs7245592   GENO      A/A      A/G      G/G
  19    rs7245592 COUNTS       11       25       12
  19    rs7245592   FREQ   0.2292   0.5208     0.25
  19    rs7245592   MEAN   0.1223    0.134   0.1364
  19    rs7245592     SD   0.0331  0.02328  0.02375
  19     rs541600   GENO      T/T      T/C      C/C
  19     rs541600 COUNTS       11       25       12
  19     rs541600   FREQ   0.2292   0.5208     0.25
  19     rs541600   MEAN   0.1223    0.134   0.1364
  19     rs541600     SD   0.0331  0.02328  0.02375
  19    rs7250311   GENO      G/G      G/T      T/T
  19    rs7250311 COUNTS        1       18       29
  19    rs7250311   FREQ  0.02083    0.375   0.6042
  19    rs7250311   MEAN   0.1148   0.1371   0.1293
  19    rs7250311     SD        0  0.02342  0.02754
  19    rs7260296   GENO      T/T      T/C      C/C
  19    rs7260296 COUNTS        8       24       16
  19    rs7260296   FREQ   0.1667      0.5   0.3333
  19    rs7260296   MEAN    0.145   0.1271   0.1326
  19    rs7260296     SD  0.01925  0.02777  0.02483
  19    rs2431866   GENO      A/A      A/C      C/C
  19    rs2431866 COUNTS        4       18       26
  19    rs2431866   FREQ  0.08333    0.375   0.5417
  19    rs2431866   MEAN   0.1248   0.1454   0.1237
  19    rs2431866     SD 0.007863  0.02366  0.02577
  19    rs7256394   GENO      A/A      A/G      G/G
  19    rs7256394 COUNTS        7       20       21
  19    rs7256394   FREQ   0.1458   0.4167   0.4375
  19    rs7256394   MEAN   0.1463    0.134   0.1251
  19    rs7256394     SD  0.02016  0.02723  0.02501
  19    rs6603103   GENO      C/C      C/T      T/T
  19    rs6603103 COUNTS        7       23       18
  19    rs6603103   FREQ   0.1458   0.4792    0.375
  19    rs6603103   MEAN   0.1463   0.1309   0.1277
  19    rs6603103     SD  0.02016  0.02821    0.024
  19    rs4804750   GENO      T/T      T/A      A/A
  19    rs4804750 COUNTS        0        8       40
  19    rs4804750   FREQ        0   0.1667   0.8333
  19    rs4804750   MEAN       NA   0.1405   0.1302
  19    rs4804750     SD       NA  0.02572  0.02591
  19   rs17159765   GENO      A/A      A/G      G/G
  19   rs17159765 COUNTS        0        7       41
  19   rs17159765   FREQ        0   0.1458   0.8542
  19   rs17159765   MEAN       NA   0.1327   0.1318
  19   rs17159765     SD       NA  0.01987    0.027
  19    rs1644759   GENO      C/C      C/T      T/T
  19    rs1644759 COUNTS        5       28       15
  19    rs1644759   FREQ   0.1042   0.5833   0.3125
  19    rs1644759   MEAN   0.1463   0.1246   0.1408
  19    rs1644759     SD  0.01937  0.02724   0.0212
  19    rs1644757   GENO      G/G      G/A      A/A
  19    rs1644757 COUNTS        7       23       18
  19    rs1644757   FREQ   0.1458   0.4792    0.375
  19    rs1644757   MEAN   0.1347   0.1275   0.1365
  19    rs1644757     SD  0.02805  0.02598  0.02553
  19    rs4134856   GENO      T/T      T/G      G/G
  19    rs4134856 COUNTS        0        6       42
  19    rs4134856   FREQ        0    0.125    0.875
  19    rs4134856   MEAN       NA   0.1244    0.133
  19    rs4134856     SD       NA  0.03832  0.02409
  19    rs4134832   GENO      T/T      T/C      C/C
  19    rs4134832 COUNTS        3       13       32
  19    rs4134832   FREQ   0.0625   0.2708   0.6667
  19    rs4134832   MEAN   0.1321   0.1213   0.1362
  19    rs4134832     SD  0.01831  0.03082  0.02368
  19     rs794083   GENO      C/C      C/G      G/G
  19     rs794083 COUNTS        4       20       24
  19     rs794083   FREQ  0.08333   0.4167      0.5
  19     rs794083   MEAN   0.1463    0.131   0.1303
  19     rs794083     SD  0.02678  0.02625  0.02585
  19    rs4134831   GENO      G/G      G/A      A/A
  19    rs4134831 COUNTS        1       14       33
  19    rs4134831   FREQ  0.02083   0.2917   0.6875
  19    rs4134831   MEAN   0.1268   0.1396   0.1288
  19    rs4134831     SD        0  0.01929  0.02824
  19     rs794084   GENO      A/A      A/G      G/G
  19     rs794084 COUNTS       13       21       14
  19     rs794084   FREQ   0.2708   0.4375   0.2917
  19     rs794084   MEAN   0.1344   0.1325   0.1287
  19     rs794084     SD  0.02444  0.02226  0.03308
  19    rs4134826   GENO      C/C      C/T      T/T
  19    rs4134826 COUNTS        1       11       36
  19    rs4134826   FREQ  0.02083   0.2292     0.75
  19    rs4134826   MEAN   0.1268   0.1368   0.1306
  19    rs4134826     SD        0  0.01938  0.02799
  19    rs4134816   GENO      G/G      G/A      A/A
  19    rs4134816 COUNTS        1       14       33
  19    rs4134816   FREQ  0.02083   0.2917   0.6875
  19    rs4134816   MEAN   0.1268   0.1396   0.1288
  19    rs4134816     SD        0  0.01929  0.02824
  19    rs4134813   GENO      C/C      C/A      A/A
  19    rs4134813 COUNTS        3       18       27
  19    rs4134813   FREQ   0.0625    0.375   0.5625
  19    rs4134813   MEAN   0.1482   0.1357   0.1276
  19    rs4134813     SD  0.02083  0.02116  0.02875
  19    rs4804758   GENO      G/G      G/A      A/A
  19    rs4804758 COUNTS        1        9       38
  19    rs4804758   FREQ  0.02083   0.1875   0.7917
  19    rs4804758   MEAN   0.1494   0.1369   0.1303
  19    rs4804758     SD        0  0.02462  0.02653
  19    rs4804217   GENO      T/T      T/C      C/C
  19    rs4804217 COUNTS        1        9       38
  19    rs4804217   FREQ  0.02083   0.1875   0.7917
  19    rs4804217   MEAN   0.1494   0.1369   0.1303
  19    rs4804217     SD        0  0.02462  0.02653
  19       rs6791   GENO      A/A      A/G      G/G
  19       rs6791 COUNTS        2       14       32
  19       rs6791   FREQ  0.04167   0.2917   0.6667
  19       rs6791   MEAN   0.1236   0.1313   0.1327
  19       rs6791     SD 0.009371  0.02653  0.02672
  19   rs11883223   GENO      A/A      A/G      G/G
  19   rs11883223 COUNTS        2       23       23
  19   rs11883223   FREQ  0.04167   0.4792   0.4792
  19   rs11883223   MEAN   0.1144   0.1294   0.1359
  19   rs11883223     SD  0.06945  0.02451   0.0237
  19    rs2081075   GENO      T/T      T/C      C/C
  19    rs2081075 COUNTS        2       21       25
  19    rs2081075   FREQ  0.04167   0.4375   0.5208
  19    rs2081075   MEAN    0.169   0.1374   0.1244
  19    rs2081075     SD 0.009629  0.02104  0.02723
  19   rs10402974   GENO      C/C      C/T      T/T
  19   rs10402974 COUNTS        3       19       26
  19   rs10402974   FREQ   0.0625   0.3958   0.5417
  19   rs10402974   MEAN   0.1409   0.1272   0.1343
  19   rs10402974     SD  0.01106  0.02895   0.0248
  19    rs2161490   GENO      G/G      G/A      A/A
  19    rs2161490 COUNTS        7       24       17
  19    rs2161490   FREQ   0.1458      0.5   0.3542
  19    rs2161490   MEAN   0.1401   0.1319   0.1286
  19    rs2161490     SD  0.01921  0.02915  0.02386
  19    rs7408174   GENO      C/C      C/T      T/T
  19    rs7408174 COUNTS        0        8       40
  19    rs7408174   FREQ        0   0.1667   0.8333
  19    rs7408174   MEAN       NA   0.1322   0.1319
  19    rs7408174     SD       NA   0.0263  0.02616
  19   rs17159311   GENO      G/G      G/A      A/A
  19   rs17159311 COUNTS       13       21       14
  19   rs17159311   FREQ   0.2708   0.4375   0.2917
  19   rs17159311   MEAN   0.1384   0.1261   0.1346
  19   rs17159311     SD  0.03315  0.02235  0.02319
  19    rs7249360   GENO      A/A      A/G      G/G
  19    rs7249360 COUNTS        9       22       17
  19    rs7249360   FREQ   0.1875   0.4583   0.3542
  19    rs7249360   MEAN   0.1412   0.1337   0.1247
  19    rs7249360     SD  0.02752  0.02605  0.02433
  19    rs7249320   GENO      A/A      A/C      C/C
  19    rs7249320 COUNTS        9       21       18
  19    rs7249320   FREQ   0.1875   0.4375    0.375
  19    rs7249320   MEAN   0.1412   0.1358   0.1228
  19    rs7249320     SD  0.02752  0.02478  0.02495
  19    rs2287868   GENO      C/C      C/T      T/T
  19    rs2287868 COUNTS       10       22       16
  19    rs2287868   FREQ   0.2083   0.4583   0.3333
  19    rs2287868   MEAN   0.1455   0.1398   0.1127
  19    rs2287868     SD  0.01925   0.0217  0.02475
  19     rs753733   GENO      A/A      A/G      G/G
  19     rs753733 COUNTS        0        7       41
  19     rs753733   FREQ        0   0.1458   0.8542
  19     rs753733   MEAN       NA   0.1262   0.1329
  19     rs753733     SD       NA  0.01802  0.02707
  19   rs12611038   GENO      T/T      T/C      C/C
  19   rs12611038 COUNTS       11       25       12
  19   rs12611038   FREQ   0.2292   0.5208     0.25
  19   rs12611038   MEAN   0.1092   0.1369   0.1424
  19   rs12611038     SD  0.02464  0.02265  0.02238
  19   rs10518270   GENO      G/G      G/A      A/A
  19   rs10518270 COUNTS        0        5       43
  19   rs10518270   FREQ        0   0.1042   0.8958
  19   rs10518270   MEAN       NA   0.1394   0.1311
  19   rs10518270     SD       NA  0.02245  0.02637
  19   rs11260025   GENO      C/C      C/T      T/T
  19   rs11260025 COUNTS        0        5       43
  19   rs11260025   FREQ        0   0.1042   0.8958
  19   rs11260025   MEAN       NA   0.1394   0.1311
  19   rs11260025     SD       NA  0.02245  0.02637
  19    rs2335524   GENO      C/C      C/T      T/T
  19    rs2335524 COUNTS        4       13       31
  19    rs2335524   FREQ  0.08333   0.2708   0.6458
  19    rs2335524   MEAN   0.1497   0.1298   0.1305
  19    rs2335524     SD  0.01471  0.02089  0.02844
  19    rs2335525   GENO      A/A      A/G      G/G
  19    rs2335525 COUNTS        4       18       26
  19    rs2335525   FREQ  0.08333    0.375   0.5417
  19    rs2335525   MEAN   0.1497   0.1303   0.1303
  19    rs2335525     SD  0.01471  0.01978  0.03023
  19    rs1010047   GENO      G/G      G/A      A/A
  19    rs1010047 COUNTS        4       28       16
  19    rs1010047   FREQ  0.08333   0.5833   0.3333
  19    rs1010047   MEAN   0.1419   0.1344   0.1252
  19    rs1010047     SD  0.01662  0.02456  0.02958
  19    rs2277996   GENO      C/C      C/T      T/T
  19    rs2277996 COUNTS        0        6       42
  19    rs2277996   FREQ        0    0.125    0.875
  19    rs2277996   MEAN       NA   0.1338   0.1317
  19    rs2277996     SD       NA  0.02499  0.02631
  19   rs11669411   GENO      T/T      T/A      A/A
  19   rs11669411 COUNTS       11       24       13
  19   rs11669411   FREQ   0.2292      0.5   0.2708
  19   rs11669411   MEAN   0.1342   0.1324   0.1291
  19   rs11669411     SD  0.02571  0.02332  0.03194
  19    rs7250738   GENO      C/C      C/T      T/T
  19    rs7250738 COUNTS        0       12       36
  19    rs7250738   FREQ        0     0.25     0.75
  19    rs7250738   MEAN       NA   0.1343   0.1311
  19    rs7250738     SD       NA  0.02834  0.02541
  19   rs11465413   GENO      A/A      A/T      T/T
  19   rs11465413 COUNTS       11       23       14
  19   rs11465413   FREQ   0.2292   0.4792   0.2917
  19   rs11465413   MEAN   0.1303   0.1295   0.1372
  19   rs11465413     SD  0.02909  0.02521  0.02562
  19   rs11465403   GENO      A/A      A/T      T/T
  19   rs11465403 COUNTS        0        6       42
  19   rs11465403   FREQ        0    0.125    0.875
  19   rs11465403   MEAN       NA   0.1289   0.1324
  19   rs11465403     SD       NA  0.02755  0.02598
  19    rs1544767   GENO      T/T      T/A      A/A
  19    rs1544767 COUNTS        1       11       36
  19    rs1544767   FREQ  0.02083   0.2292     0.75
  19    rs1544767   MEAN   0.1269   0.1278   0.1333
  19    rs1544767     SD        0  0.02872  0.02563
  19   rs10403018   GENO      A/A      A/G      G/G
  19   rs10403018 COUNTS        2        9       37
  19   rs10403018   FREQ  0.04167   0.1875   0.7708
  19   rs10403018   MEAN    0.126   0.1491   0.1281
  19   rs10403018     SD  0.01079  0.01512  0.02704
  19    rs4804802   GENO      A/A      A/G      G/G
  19    rs4804802 COUNTS        5       20       23
  19    rs4804802   FREQ   0.1042   0.4167   0.4792
  19    rs4804802   MEAN   0.1317   0.1307   0.1331
  19    rs4804802     SD  0.01844  0.02525   0.0286
  19    rs8105572   GENO      T/T      T/C      C/C
  19    rs8105572 COUNTS        7       14       27
  19    rs8105572   FREQ   0.1458   0.2917   0.5625
  19    rs8105572   MEAN    0.132   0.1295   0.1332
  19    rs8105572     SD  0.03584  0.02926  0.02198
  19   rs17159889   GENO      T/T      T/C      C/C
  19   rs17159889 COUNTS        0       12       36
  19   rs17159889   FREQ        0     0.25     0.75
  19   rs17159889   MEAN       NA   0.1278   0.1333
  19   rs17159889     SD       NA  0.02431  0.02659
  19    rs2287886   GENO      A/A      A/G      G/G
  19    rs2287886 COUNTS        3       14       31
  19    rs2287886   FREQ   0.0625   0.2917   0.6458
  19    rs2287886   MEAN   0.1095   0.1328   0.1337
  19    rs2287886     SD  0.01831   0.0259  0.02616
  19     rs735240   GENO      A/A      A/G      G/G
  19     rs735240 COUNTS        3       17       28
  19     rs735240   FREQ   0.0625   0.3542   0.5833
  19     rs735240   MEAN   0.1176   0.1444   0.1259
  19     rs735240     SD  0.01639  0.01822  0.02814
  19   rs10411055   GENO      A/A      A/G      G/G
  19   rs10411055 COUNTS        1       15       32
  19   rs10411055   FREQ  0.02083   0.3125   0.6667
  19   rs10411055   MEAN  0.09013   0.1337   0.1324
  19   rs10411055     SD        0  0.02777  0.02471
  19    rs2112927   GENO      T/T      T/C      C/C
  19    rs2112927 COUNTS        8       26       14
  19    rs2112927   FREQ   0.1667   0.5417   0.2917
  19    rs2112927   MEAN   0.1468   0.1321   0.1231
  19    rs2112927     SD  0.02819  0.02324  0.02715
  19     rs479448   GENO      G/G      G/A      A/A
  19     rs479448 COUNTS        0       15       33
  19     rs479448   FREQ        0   0.3125   0.6875
  19     rs479448   MEAN       NA   0.1295    0.133
  19     rs479448     SD       NA  0.02938  0.02457
  19     rs560634   GENO      T/T      T/G      G/G
  19     rs560634 COUNTS        2       16       30
  19     rs560634   FREQ  0.04167   0.3333    0.625
  19     rs560634   MEAN   0.1094   0.1361   0.1312
  19     rs560634     SD  0.02691  0.02821  0.02461
  19     rs557094   GENO      G/G      G/C      C/C
  19     rs557094 COUNTS        3       21       24
  19     rs557094   FREQ   0.0625   0.4375      0.5
  19     rs557094   MEAN   0.1274   0.1331   0.1314
  19     rs557094     SD  0.03657   0.0255  0.02617
  19    rs3745376   GENO      T/T      T/G      G/G
  19    rs3745376 COUNTS        0       11       37
  19    rs3745376   FREQ        0   0.2292   0.7708
  19    rs3745376   MEAN       NA   0.1351    0.131
  19    rs3745376     SD       NA  0.02493  0.02644
  19    rs1045998   GENO      G/G      G/C      C/C
  19    rs1045998 COUNTS        0       15       33
  19    rs1045998   FREQ        0   0.3125   0.6875
  19    rs1045998   MEAN       NA   0.1295    0.133
  19    rs1045998     SD       NA  0.02938  0.02457
  19      rs15282   GENO      T/T      T/C      C/C
  19      rs15282 COUNTS        1       27       20
  19      rs15282   FREQ  0.02083   0.5625   0.4167
  19      rs15282   MEAN   0.1351   0.1272   0.1381
  19      rs15282     SD        0  0.02664  0.02483
  19     rs653488   GENO      T/T      T/C      C/C
  19     rs653488 COUNTS        1       13       34
  19     rs653488   FREQ  0.02083   0.2708   0.7083
  19     rs653488   MEAN   0.1466   0.1382   0.1291
  19     rs653488     SD        0  0.01951  0.02806
  19   rs11260030   GENO      T/T      T/C      C/C
  19   rs11260030 COUNTS        1       15       32
  19   rs11260030   FREQ  0.02083   0.3125   0.6667
  19   rs11260030   MEAN   0.1269   0.1323   0.1319
  19   rs11260030     SD        0  0.03048  0.02442
  19   rs10906990   GENO      A/A      A/C      C/C
  19   rs10906990 COUNTS        8       20       20
  19   rs10906990   FREQ   0.1667   0.4167   0.4167
  19   rs10906990   MEAN   0.1442   0.1334   0.1256
  19   rs10906990     SD  0.01366  0.03049  0.02353
  19    rs7259521   GENO      C/C      C/T      T/T
  19    rs7259521 COUNTS       13       20       15
  19    rs7259521   FREQ   0.2708   0.4167   0.3125
  19    rs7259521   MEAN   0.1371   0.1326   0.1265
  19    rs7259521     SD  0.01767  0.03073  0.02542
  19    rs4804233   GENO      G/G      G/A      A/A
  19    rs4804233 COUNTS       10       21       17
  19    rs4804233   FREQ   0.2083   0.4375   0.3542
  19    rs4804233   MEAN   0.1273   0.1283   0.1392
  19    rs4804233     SD  0.01895  0.03119  0.02159
  19     rs568356   GENO      A/A      A/C      C/C
  19     rs568356 COUNTS        2       12       34
  19     rs568356   FREQ  0.04167     0.25   0.7083
  19     rs568356   MEAN   0.1396   0.1373   0.1296
  19     rs568356     SD  0.03016  0.02516   0.0264
  19   rs10426731   GENO      T/T      T/G      G/G
  19   rs10426731 COUNTS        1        7       40
  19   rs10426731   FREQ  0.02083   0.1458   0.8333
  19   rs10426731   MEAN   0.1268   0.1433   0.1301
  19   rs10426731     SD        0  0.02408   0.0263
  19   rs12980113   GENO      C/C      C/T      T/T
  19   rs12980113 COUNTS        2       14       32
  19   rs12980113   FREQ  0.04167   0.2917   0.6667
  19   rs12980113   MEAN   0.1102   0.1338   0.1325
  19   rs12980113     SD  0.02835  0.03182  0.02311
  19    rs8108150   GENO      C/C      C/G      G/G
  19    rs8108150 COUNTS        0        6       42
  19    rs8108150   FREQ        0    0.125    0.875
  19    rs8108150   MEAN       NA   0.1435   0.1303
  19    rs8108150     SD       NA  0.02538  0.02584
  19   rs17160011   GENO      A/A      A/G      G/G
  19   rs17160011 COUNTS        1        3       44
  19   rs17160011   FREQ  0.02083   0.0625   0.9167
  19   rs17160011   MEAN   0.1336    0.161   0.1299
  19   rs17160011     SD        0  0.01532  0.02567
  19     rs580984   GENO      A/A      A/G      G/G
  19     rs580984 COUNTS        8       26       14
  19     rs580984   FREQ   0.1667   0.5417   0.2917
  19     rs580984   MEAN   0.1328   0.1369   0.1221
  19     rs580984     SD   0.0286  0.02674  0.02136
  19     rs574830   GENO      T/T      T/C      C/C
  19     rs574830 COUNTS        9       25       14
  19     rs574830   FREQ   0.1875   0.5208   0.2917
  19     rs574830   MEAN   0.1329   0.1376   0.1212
  19     rs574830     SD  0.02676  0.02709  0.02103
  19    rs7258822   GENO      T/T      T/C      C/C
  19    rs7258822 COUNTS        1       10       37
  19    rs7258822   FREQ  0.02083   0.2083   0.7708
  19    rs7258822   MEAN   0.1717   0.1276    0.132
  19    rs7258822     SD        0  0.02455    0.026
  19     rs514098   GENO      T/T      T/A      A/A
  19     rs514098 COUNTS        3       19       26
  19     rs514098   FREQ   0.0625   0.3958   0.5417
  19     rs514098   MEAN   0.1369   0.1339   0.1299
  19     rs514098     SD  0.02265  0.02951  0.02414
  19     rs604938   GENO      T/T      T/C      C/C
  19     rs604938 COUNTS       10       26       12
  19     rs604938   FREQ   0.2083   0.5417     0.25
  19     rs604938   MEAN   0.1359   0.1368   0.1181
  19     rs604938     SD  0.02702  0.02607   0.0211
  19     rs794442   GENO      A/A      A/G      G/G
  19     rs794442 COUNTS        9       29       10
  19     rs794442   FREQ   0.1875   0.6042   0.2083
  19     rs794442   MEAN   0.1213   0.1338   0.1359
  19     rs794442     SD  0.02192  0.02661  0.02702
  19     rs747990   GENO      A/A      A/G      G/G
  19     rs747990 COUNTS        1       10       37
  19     rs747990   FREQ  0.02083   0.2083   0.7708
  19     rs747990   MEAN   0.1717     0.13   0.1314
  19     rs747990     SD        0   0.0213  0.02678
  19     rs552797   GENO      C/C      C/T      T/T
  19     rs552797 COUNTS        8       24       16
  19     rs552797   FREQ   0.1667      0.5   0.3333
  19     rs552797   MEAN   0.1277   0.1341   0.1307
  19     rs552797     SD   0.0239  0.02542  0.02873
  19   rs11542189   GENO      T/T      T/C      C/C
  19   rs11542189 COUNTS        0       10       38
  19   rs11542189   FREQ        0   0.2083   0.7917
  19   rs11542189   MEAN       NA   0.1364   0.1307
  19   rs11542189     SD       NA  0.02317  0.02673
  19    rs1864029   GENO      A/A      A/G      G/G
  19    rs1864029 COUNTS        1        8       39
  19    rs1864029   FREQ  0.02083   0.1667   0.8125
  19    rs1864029   MEAN  0.09013   0.1347   0.1324
  19    rs1864029     SD        0   0.0165  0.02705
  19      rs14394   GENO      G/G      G/A      A/A
  19      rs14394 COUNTS        1       10       37
  19      rs14394   FREQ  0.02083   0.2083   0.7708
  19      rs14394   MEAN  0.09013   0.1266   0.1345
  19      rs14394     SD        0   0.0227  0.02615
  19   rs10416634   GENO      C/C      C/T      T/T
  19   rs10416634 COUNTS        3       13       32
  19   rs10416634   FREQ   0.0625   0.2708   0.6667
  19   rs10416634   MEAN   0.1428   0.1285   0.1323
  19   rs10416634     SD  0.01161  0.02777  0.02633
  19   rs10411185   GENO      G/G      G/A      A/A
  19   rs10411185 COUNTS        5       19       24
  19   rs10411185   FREQ   0.1042   0.3958      0.5
  19   rs10411185   MEAN   0.1212   0.1343   0.1323
  19   rs10411185     SD  0.03077  0.02048  0.02912
  19    rs3826741   GENO      A/A      A/G      G/G
  19    rs3826741 COUNTS        2       16       30
  19    rs3826741   FREQ  0.04167   0.3333    0.625
  19    rs3826741   MEAN   0.1398   0.1336   0.1305
  19    rs3826741     SD 0.007659  0.02534  0.02729
  19    rs2303164   GENO      A/A      A/G      G/G
  19    rs2303164 COUNTS        8       29       11
  19    rs2303164   FREQ   0.1667   0.6042   0.2292
  19    rs2303164   MEAN   0.1326   0.1299   0.1368
  19    rs2303164     SD   0.0358  0.02373  0.02533
  19   rs10424096   GENO      A/A      A/G      G/G
  19   rs10424096 COUNTS        5       22       21
  19   rs10424096   FREQ   0.1042   0.4583   0.4375
  19   rs10424096   MEAN   0.1279   0.1354   0.1293
  19   rs10424096     SD  0.03139  0.02313  0.02817
  19   rs17160134   GENO      T/T      T/C      C/C
  19   rs17160134 COUNTS        0       10       38
  19   rs17160134   FREQ        0   0.2083   0.7917
  19   rs17160134   MEAN       NA   0.1398   0.1298
  19   rs17160134     SD       NA  0.02699  0.02557
  19   rs12974407   GENO      T/T      T/G      G/G
  19   rs12974407 COUNTS        1        8       39
  19   rs12974407   FREQ  0.02083   0.1667   0.8125
  19   rs12974407   MEAN   0.1622   0.1293   0.1317
  19   rs12974407     SD        0  0.02131  0.02684
  19   rs17160147   GENO      G/G      G/C      C/C
  19   rs17160147 COUNTS       10       26       12
  19   rs17160147   FREQ   0.2083   0.5417     0.25
  19   rs17160147   MEAN   0.1267   0.1322   0.1356
  19   rs17160147     SD  0.02756   0.0242  0.02958
  19   rs17160151   GENO      T/T      T/C      C/C
  19   rs17160151 COUNTS        6       19       23
  19   rs17160151   FREQ    0.125   0.3958   0.4792
  19   rs17160151   MEAN   0.1178    0.136   0.1322
  19   rs17160151     SD  0.01713  0.02192  0.03008
  19   rs10416843   GENO      G/G      G/A      A/A
  19   rs10416843 COUNTS        9       21       18
  19   rs10416843   FREQ   0.1875   0.4375    0.375
  19   rs10416843   MEAN   0.1318   0.1341   0.1295
  19   rs10416843     SD   0.0265  0.02886  0.02307
  19    rs8112982   GENO      T/T      T/C      C/C
  19    rs8112982 COUNTS        2       17       29
  19    rs8112982   FREQ  0.04167   0.3542   0.6042
  19    rs8112982   MEAN   0.1261   0.1234   0.1373
  19    rs8112982     SD  0.05082  0.02614  0.02379
  19    rs6603141   GENO      A/A      A/G      G/G
  19    rs6603141 COUNTS        4       24       20
  19    rs6603141   FREQ  0.08333      0.5   0.4167
  19    rs6603141   MEAN   0.1276   0.1289   0.1364
  19    rs6603141     SD  0.03008  0.02726   0.0241
  19    rs3829817   GENO      T/T      T/C      C/C
  19    rs3829817 COUNTS        0       12       36
  19    rs3829817   FREQ        0     0.25     0.75
  19    rs3829817   MEAN       NA   0.1279   0.1333
  19    rs3829817     SD       NA  0.02868   0.0252
  19    rs3813781   GENO      C/C      C/G      G/G
  19    rs3813781 COUNTS        6       20       22
  19    rs3813781   FREQ    0.125   0.4167   0.4583
  19    rs3813781   MEAN   0.1253   0.1383   0.1279
  19    rs3813781     SD  0.01827  0.02309  0.02953
  19   rs11260053   GENO      T/T      T/C      C/C
  19   rs11260053 COUNTS        8       29       11
  19   rs11260053   FREQ   0.1667   0.6042   0.2292
  19   rs11260053   MEAN    0.137   0.1322   0.1275
  19   rs11260053     SD  0.02318  0.02298  0.03544
  19   rs11260055   GENO      C/C      C/T      T/T
  19   rs11260055 COUNTS        9       28       11
  19   rs11260055   FREQ   0.1875   0.5833   0.2292
  19   rs11260055   MEAN   0.1182    0.136   0.1329
  19   rs11260055     SD  0.02058  0.02292  0.03434
  19     rs899207   GENO      T/T      T/C      C/C
  19     rs899207 COUNTS        4       18       23
  19     rs899207   FREQ  0.08889      0.4   0.5111
  19     rs899207   MEAN   0.1294   0.1338   0.1278
  19     rs899207     SD  0.02329  0.02302  0.02855
  19    rs1382354   GENO      T/T      T/A      A/A
  19    rs1382354 COUNTS        2       17       29
  19    rs1382354   FREQ  0.04167   0.3542   0.6042
  19    rs1382354   MEAN   0.1261    0.139   0.1282
  19    rs1382354     SD  0.05082  0.02777  0.02337
  19    rs4804267   GENO      T/T      T/G      G/G
  19    rs4804267 COUNTS        1       20       27
  19    rs4804267   FREQ  0.02083   0.4167   0.5625
  19    rs4804267   MEAN   0.1524   0.1352   0.1287
  19    rs4804267     SD        0  0.02601  0.02613
  19   rs12460407   GENO      C/C      C/T      T/T
  19   rs12460407 COUNTS        0       12       36
  19   rs12460407   FREQ        0     0.25     0.75
  19   rs12460407   MEAN       NA    0.138   0.1299
  19   rs12460407     SD       NA  0.03293  0.02331
  19    rs1038081   GENO      C/C      C/T      T/T
  19    rs1038081 COUNTS       10       24       14
  19    rs1038081   FREQ   0.2083      0.5   0.2917
  19    rs1038081   MEAN   0.1427   0.1285   0.1301
  19    rs1038081     SD  0.02737  0.02645  0.02356
  19   rs12327845   GENO      T/T      T/C      C/C
  19   rs12327845 COUNTS        0        5       43
  19   rs12327845   FREQ        0   0.1042   0.8958
  19   rs12327845   MEAN       NA   0.1512   0.1297
  19   rs12327845     SD       NA  0.01169  0.02624
  19    rs7252584   GENO      G/G      G/C      C/C
  19    rs7252584 COUNTS        0        7       41
  19    rs7252584   FREQ        0   0.1458   0.8542
  19    rs7252584   MEAN       NA   0.1402   0.1305
  19    rs7252584     SD       NA  0.01292  0.02737
  19   rs10408896   GENO      T/T      T/G      G/G
  19   rs10408896 COUNTS        1       14       33
  19   rs10408896   FREQ  0.02083   0.2917   0.6875
  19   rs10408896   MEAN  0.06527   0.1327   0.1336
  19   rs10408896     SD        0   0.0267  0.02353
  19    rs6422428   GENO      T/T      T/C      C/C
  19    rs6422428 COUNTS        4       14       29
  19    rs6422428   FREQ  0.08511   0.2979    0.617
  19    rs6422428   MEAN   0.1301    0.121   0.1361
  19    rs6422428     SD  0.02505  0.02196  0.02648
  19    rs8110054   GENO      A/A      A/G      G/G
  19    rs8110054 COUNTS        3       20       25
  19    rs8110054   FREQ   0.0625   0.4167   0.5208
  19    rs8110054   MEAN   0.1453    0.126   0.1351
  19    rs8110054     SD  0.03549  0.03085  0.01984
  19    rs4804286   GENO      C/C      C/G      G/G
  19    rs4804286 COUNTS        0       10       38
  19    rs4804286   FREQ        0   0.2083   0.7917
  19    rs4804286   MEAN       NA   0.1304   0.1323
  19    rs4804286     SD       NA  0.02537  0.02636
  19    rs4804287   GENO      C/C      C/T      T/T
  19    rs4804287 COUNTS        3       30       15
  19    rs4804287   FREQ   0.0625    0.625   0.3125
  19    rs4804287   MEAN   0.1476   0.1293    0.134
  19    rs4804287     SD  0.02531  0.02805  0.02142
  19    rs1466448   GENO      C/C      C/A      A/A
  19    rs1466448 COUNTS        1        8       39
  19    rs1466448   FREQ  0.02083   0.1667   0.8125
  19    rs1466448   MEAN   0.1684   0.1198   0.1335
  19    rs1466448     SD        0  0.02419  0.02556
  19    rs1466447   GENO      C/C      C/T      T/T
  19    rs1466447 COUNTS        8       28       12
  19    rs1466447   FREQ   0.1667   0.5833     0.25
  19    rs1466447   MEAN   0.1338   0.1327   0.1288
  19    rs1466447     SD   0.0295  0.02587  0.02559
  19    rs1007545   GENO      A/A      A/G      G/G
  19    rs1007545 COUNTS        1       10       36
  19    rs1007545   FREQ  0.02128   0.2128    0.766
  19    rs1007545   MEAN   0.1624   0.1381   0.1303
  19    rs1007545     SD        0  0.02945  0.02454
  19    rs6603157   GENO      A/A      A/G      G/G
  19    rs6603157 COUNTS        3       17       28
  19    rs6603157   FREQ   0.0625   0.3542   0.5833
  19    rs6603157   MEAN   0.1381   0.1297   0.1326
  19    rs6603157     SD  0.01353  0.02918  0.02534
  19   rs17160311   GENO      A/A      A/G      G/G
  19   rs17160311 COUNTS        1       18       29
  19   rs17160311   FREQ  0.02083    0.375   0.6042
  19   rs17160311   MEAN   0.1342   0.1315   0.1321
  19   rs17160311     SD        0  0.02869  0.02502
  19   rs12973288   GENO      T/T      T/C      C/C
  19   rs12973288 COUNTS        0       10       38
  19   rs12973288   FREQ        0   0.2083   0.7917
  19   rs12973288   MEAN       NA   0.1389   0.1301
  19   rs12973288     SD       NA  0.02764  0.02549
  19   rs17160332   GENO      A/A      A/G      G/G
  19   rs17160332 COUNTS        1       10       37
  19   rs17160332   FREQ  0.02083   0.2083   0.7708
  19   rs17160332   MEAN   0.1703   0.1353     0.13
  19   rs17160332     SD        0  0.02535  0.02583
  19   rs17160333   GENO      C/C      C/T      T/T
  19   rs17160333 COUNTS        1        9       38
  19   rs17160333   FREQ  0.02083   0.1875   0.7917
  19   rs17160333   MEAN   0.1114   0.1265   0.1338
  19   rs17160333     SD        0  0.02634  0.02608
  19    rs7259547   GENO      T/T      T/C      C/C
  19    rs7259547 COUNTS        0        8       40
  19    rs7259547   FREQ        0   0.1667   0.8333
  19    rs7259547   MEAN       NA   0.1205   0.1342
  19    rs7259547     SD       NA  0.03063  0.02466
  19     rs193933   GENO      A/A      A/G      G/G
  19     rs193933 COUNTS        2       20       26
  19     rs193933   FREQ  0.04167   0.4167   0.5417
  19     rs193933   MEAN   0.1278   0.1359   0.1292
  19     rs193933     SD 0.009093  0.02934  0.02412
  19     rs250508   GENO      C/C      C/T      T/T
  19     rs250508 COUNTS        1        9       38
  19     rs250508   FREQ  0.02083   0.1875   0.7917
  19     rs250508   MEAN   0.1047   0.1477   0.1289
  19     rs250508     SD        0  0.02152  0.02574
  19     rs638966   GENO      A/A      A/C      C/C
  19     rs638966 COUNTS        8       22       18
  19     rs638966   FREQ   0.1667   0.4583    0.375
  19     rs638966   MEAN   0.1427   0.1324   0.1265
  19     rs638966     SD  0.02167  0.02892  0.02328
  19    rs7249111   GENO      A/A      A/G      G/G
  19    rs7249111 COUNTS       12       23       13
  19    rs7249111   FREQ     0.25   0.4792   0.2708
  19    rs7249111   MEAN   0.1318   0.1323   0.1313
  19    rs7249111     SD  0.02726   0.0236   0.0304
  19    rs8107330   GENO      G/G      G/A      A/A
  19    rs8107330 COUNTS       12       23       13
  19    rs8107330   FREQ     0.25   0.4792   0.2708
  19    rs8107330   MEAN   0.1318   0.1323   0.1313
  19    rs8107330     SD  0.02726   0.0236   0.0304
  19    rs2241590   GENO      G/G      G/A      A/A
  19    rs2241590 COUNTS        2       16       30
  19    rs2241590   FREQ  0.04167   0.3333    0.625
  19    rs2241590   MEAN   0.1451   0.1269   0.1337
  19    rs2241590     SD 0.000164  0.03192  0.02305
  19    rs3760685   GENO      A/A      A/C      C/C
  19    rs3760685 COUNTS        5       26       17
  19    rs3760685   FREQ   0.1042   0.5417   0.3542
  19    rs3760685   MEAN   0.1319   0.1325   0.1311
  19    rs3760685     SD  0.02507  0.02636  0.02696
  19   rs11666233   GENO      C/C      C/A      A/A
  19   rs11666233 COUNTS        3       16       29
  19   rs11666233   FREQ   0.0625   0.3333   0.6042
  19   rs11666233   MEAN   0.1343   0.1393   0.1276
  19   rs11666233     SD  0.03557  0.02131  0.02722
  19    rs7254882   GENO      T/T      T/C      C/C
  19    rs7254882 COUNTS        3       16       29
  19    rs7254882   FREQ   0.0625   0.3333   0.6042
  19    rs7254882   MEAN   0.1343   0.1393   0.1276
  19    rs7254882     SD  0.03557  0.02131  0.02722
  19     rs754671   GENO      C/C      C/T      T/T
  19     rs754671 COUNTS        2       21       25
  19     rs754671   FREQ  0.04167   0.4375   0.5208
  19     rs754671   MEAN    0.134   0.1402   0.1248
  19     rs754671     SD  0.01782  0.02475  0.02601
  19    rs2913973   GENO      T/T      T/G      G/G
  19    rs2913973 COUNTS        2       21       25
  19    rs2913973   FREQ  0.04167   0.4375   0.5208
  19    rs2913973   MEAN    0.134   0.1402   0.1248
  19    rs2913973     SD  0.01782  0.02475  0.02601
  19    rs2967605   GENO      T/T      T/C      C/C
  19    rs2967605 COUNTS        3       19       26
  19    rs2967605   FREQ   0.0625   0.3958   0.5417
  19    rs2967605   MEAN   0.1401   0.1409   0.1244
  19    rs2967605     SD  0.01651  0.02521  0.02556
  19    rs6603076   GENO      A/A      A/G      G/G
  19    rs6603076 COUNTS        5       23       20
  19    rs6603076   FREQ   0.1042   0.4792   0.4167
  19    rs6603076   MEAN   0.1374   0.1368   0.1249
  19    rs6603076     SD  0.01443  0.02647  0.02675
  19    rs2894538   GENO      A/A      A/G      G/G
  19    rs2894538 COUNTS        1       16       31
  19    rs2894538   FREQ  0.02083   0.3333   0.6458
  19    rs2894538   MEAN   0.1269   0.1307   0.1327
  19    rs2894538     SD        0  0.02789  0.02569
  19    rs7508502   GENO      C/C      C/T      T/T
  19    rs7508502 COUNTS        5       23       20
  19    rs7508502   FREQ   0.1042   0.4792   0.4167
  19    rs7508502   MEAN   0.1374   0.1368   0.1249
  19    rs7508502     SD  0.01443  0.02647  0.02675
  19   rs12610448   GENO      A/A      A/G      G/G
  19   rs12610448 COUNTS        2       13       33
  19   rs12610448   FREQ  0.04167   0.2708   0.6875
  19   rs12610448   MEAN   0.1175   0.1421   0.1288
  19   rs12610448     SD  0.02358  0.01438  0.02873
  19    rs7507621   GENO      T/T      T/C      C/C
  19    rs7507621 COUNTS       10       25       13
  19    rs7507621   FREQ   0.2083   0.5208   0.2708
  19    rs7507621   MEAN   0.1353   0.1312   0.1306
  19    rs7507621     SD  0.01919  0.02832   0.0271
  19    rs7408960   GENO      A/A      A/G      G/G
  19    rs7408960 COUNTS        4       23       21
  19    rs7408960   FREQ  0.08333   0.4792   0.4375
  19    rs7408960   MEAN   0.1269   0.1407   0.1233
  19    rs7408960     SD  0.01369  0.02411  0.02714
  19    rs7255548   GENO      C/C      C/T      T/T
  19    rs7255548 COUNTS       10       25       13
  19    rs7255548   FREQ   0.2083   0.5208   0.2708
  19    rs7255548   MEAN   0.1353   0.1312   0.1306
  19    rs7255548     SD  0.01919  0.02832   0.0271
  19   rs11881002   GENO      T/T      T/C      C/C
  19   rs11881002 COUNTS        1        9       38
  19   rs11881002   FREQ  0.02083   0.1875   0.7917
  19   rs11881002   MEAN   0.1114   0.1252   0.1341
  19   rs11881002     SD        0  0.02899  0.02537
  19    rs7259200   GENO      A/A      A/G      G/G
  19    rs7259200 COUNTS        4       20       24
  19    rs7259200   FREQ  0.08333   0.4167      0.5
  19    rs7259200   MEAN    0.136   0.1329   0.1304
  19    rs7259200     SD  0.02827  0.02599   0.0265
  19    rs8106540   GENO      A/A      A/G      G/G
  19    rs8106540 COUNTS        1        9       38
  19    rs8106540   FREQ  0.02083   0.1875   0.7917
  19    rs8106540   MEAN   0.0873    0.131   0.1333
  19    rs8106540     SD        0  0.03582  0.02278
  19    rs7250951   GENO      A/A      A/T      T/T
  19    rs7250951 COUNTS        1        6       41
  19    rs7250951   FREQ  0.02083    0.125   0.8542
  19    rs7250951   MEAN   0.1114   0.1156   0.1348
  19    rs7250951     SD        0  0.02719  0.02523
  19    rs7507526   GENO      T/T      T/C      C/C
  19    rs7507526 COUNTS        8       26       14
  19    rs7507526   FREQ   0.1667   0.5417   0.2917
  19    rs7507526   MEAN   0.1222   0.1358   0.1302
  19    rs7507526     SD  0.02385  0.02527  0.02827
  19    rs1609712   GENO      A/A      A/G      G/G
  19    rs1609712 COUNTS       11       25       12
  19    rs1609712   FREQ   0.2292   0.5208     0.25
  19    rs1609712   MEAN   0.1368   0.1295   0.1325
  19    rs1609712     SD  0.02924  0.02425  0.02773
  19    rs2967603   GENO      A/A      A/C      C/C
  19    rs2967603 COUNTS        5       19       24
  19    rs2967603   FREQ   0.1042   0.3958      0.5
  19    rs2967603   MEAN   0.1169   0.1317   0.1352
  19    rs2967603     SD  0.02947  0.02494  0.02594
  19    rs2967578   GENO      C/C      C/T      T/T
  19    rs2967578 COUNTS        6       21       21
  19    rs2967578   FREQ    0.125   0.4375   0.4375
  19    rs2967578   MEAN   0.1305   0.1309   0.1334
  19    rs2967578     SD  0.02948  0.02747  0.02451
  19    rs2042300   GENO      A/A      A/G      G/G
  19    rs2042300 COUNTS        0       14       34
  19    rs2042300   FREQ        0   0.2917   0.7083
  19    rs2042300   MEAN       NA   0.1269    0.134
  19    rs2042300     SD       NA  0.02717  0.02549
  19   rs10408143   GENO      T/T      T/C      C/C
  19   rs10408143 COUNTS        7       20       21
  19   rs10408143   FREQ   0.1458   0.4167   0.4375
  19   rs10408143   MEAN   0.1186   0.1373   0.1312
  19   rs10408143     SD  0.03109  0.02259  0.02666
  19   rs11882393   GENO      G/G      G/T      T/T
  19   rs11882393 COUNTS        6       24       18
  19   rs11882393   FREQ    0.125      0.5    0.375
  19   rs11882393   MEAN    0.111   0.1351   0.1347
  19   rs11882393     SD  0.03006   0.0216  0.02795
  19    rs2303686   GENO      T/T      T/C      C/C
  19    rs2303686 COUNTS        4       23       21
  19    rs2303686   FREQ  0.08333   0.4792   0.4375
  19    rs2303686   MEAN   0.1327   0.1299    0.134
  19    rs2303686     SD  0.02198  0.02466  0.02874
  19    rs8106859   GENO      T/T      T/C      C/C
  19    rs8106859 COUNTS        0        5       43
  19    rs8106859   FREQ        0   0.1042   0.8958
  19    rs8106859   MEAN       NA     0.15   0.1298
  19    rs8106859     SD       NA  0.03007  0.02493
  19   rs10416597   GENO      T/T      T/C      C/C
  19   rs10416597 COUNTS        6       23       19
  19   rs10416597   FREQ    0.125   0.4792   0.3958
  19   rs10416597   MEAN   0.1318   0.1313   0.1327
  19   rs10416597     SD  0.02748  0.02544  0.02738
  19   rs11672367   GENO      T/T      T/C      C/C
  19   rs11672367 COUNTS        1       22       25
  19   rs11672367   FREQ  0.02083   0.4583   0.5208
  19   rs11672367   MEAN   0.1184   0.1311   0.1332
  19   rs11672367     SD        0  0.02835   0.0245
  19   rs11259990   GENO      T/T      T/C      C/C
  19   rs11259990 COUNTS        6       23       19
  19   rs11259990   FREQ    0.125   0.4792   0.3958
  19   rs11259990   MEAN   0.1318   0.1313   0.1327
  19   rs11259990     SD  0.02748  0.02544  0.02738
  19    rs4804314   GENO      C/C      C/T      T/T
  19    rs4804314 COUNTS       15       18       15
  19    rs4804314   FREQ   0.3125    0.375   0.3125
  19    rs4804314   MEAN   0.1265   0.1363   0.1321
  19    rs4804314     SD  0.03047  0.02512   0.0224
  19    rs4072910   GENO      G/G      G/C      C/C
  19    rs4072910 COUNTS        0       23       25
  19    rs4072910   FREQ        0   0.4792   0.5208
  19    rs4072910   MEAN       NA   0.1339   0.1301
  19    rs4072910     SD       NA  0.03088   0.0208
  19   rs12985470   GENO      A/A      A/T      T/T
  19   rs12985470 COUNTS        0       14       34
  19   rs12985470   FREQ        0   0.2917   0.7083
  19   rs12985470   MEAN       NA   0.1252   0.1347
  19   rs12985470     SD       NA  0.02111  0.02743
  19   rs12462074   GENO      G/G      G/C      C/C
  19   rs12462074 COUNTS        4       11       33
  19   rs12462074   FREQ  0.08333   0.2292   0.6875
  19   rs12462074   MEAN   0.1414   0.1434   0.1269
  19   rs12462074     SD  0.03177  0.02022  0.02609
  19   rs12610444   GENO      A/A      A/G      G/G
  19   rs12610444 COUNTS        1       32       15
  19   rs12610444   FREQ  0.02083   0.6667   0.3125
  19   rs12610444   MEAN   0.1758   0.1263   0.1409
  19   rs12610444     SD        0  0.02723  0.01775
  19    rs1561405   GENO      C/C      C/A      A/A
  19    rs1561405 COUNTS        1        9       38
  19    rs1561405   FREQ  0.02083   0.1875   0.7917
  19    rs1561405   MEAN   0.1009   0.1299   0.1332
  19    rs1561405     SD        0  0.02806  0.02556
  19    rs1561406   GENO      A/A      A/C      C/C
  19    rs1561406 COUNTS        5       13       30
  19    rs1561406   FREQ   0.1042   0.2708    0.625
  19    rs1561406   MEAN   0.1142   0.1358   0.1332
  19    rs1561406     SD 0.009383  0.02751  0.02644
  19    rs2967718   GENO      T/T      T/A      A/A
  19    rs2967718 COUNTS        4       12       32
  19    rs2967718   FREQ  0.08333     0.25   0.6667
  19    rs2967718   MEAN    0.111   0.1353   0.1333
  19    rs2967718     SD 0.007129  0.02404  0.02728
  19    rs2118706   GENO      A/A      A/G      G/G
  19    rs2118706 COUNTS        8       23       17
  19    rs2118706   FREQ   0.1667   0.4792   0.3542
  19    rs2118706   MEAN   0.1267   0.1368   0.1278
  19    rs2118706     SD   0.0296   0.0264  0.02375
  19    rs2967721   GENO      G/G      G/A      A/A
  19    rs2967721 COUNTS        0       11       37
  19    rs2967721   FREQ        0   0.2292   0.7708
  19    rs2967721   MEAN       NA   0.1408   0.1293
  19    rs2967721     SD       NA   0.0253  0.02582
  19    rs2967726   GENO      A/A      A/G      G/G
  19    rs2967726 COUNTS        5       22       21
  19    rs2967726   FREQ   0.1042   0.4583   0.4375
  19    rs2967726   MEAN   0.1343   0.1363   0.1268
  19    rs2967726     SD   0.0253  0.02358  0.02854
  19    rs9305032   GENO      T/T      T/C      C/C
  19    rs9305032 COUNTS        3       17       28
  19    rs9305032   FREQ   0.0625   0.3542   0.5833
  19    rs9305032   MEAN   0.1498   0.1253    0.134
  19    rs9305032     SD 0.005142  0.02224  0.02837
  19   rs12611036   GENO      G/G      G/A      A/A
  19   rs12611036 COUNTS        9       24       15
  19   rs12611036   FREQ   0.1875      0.5   0.3125
  19   rs12611036   MEAN   0.1186   0.1323   0.1394
  19   rs12611036     SD   0.0197  0.02684  0.02593
  19    rs2967684   GENO      A/A      A/G      G/G
  19    rs2967684 COUNTS        3       20       25
  19    rs2967684   FREQ   0.0625   0.4167   0.5208
  19    rs2967684   MEAN   0.1447   0.1281   0.1334
  19    rs2967684     SD  0.01766   0.0305  0.02272
  19    rs2918300   GENO      T/T      T/C      C/C
  19    rs2918300 COUNTS        6       23       19
  19    rs2918300   FREQ    0.125   0.4792   0.3958
  19    rs2918300   MEAN   0.1458   0.1317   0.1279
  19    rs2918300     SD  0.01631  0.03021  0.02193
  19    rs4804078   GENO      A/A      A/C      C/C
  19    rs4804078 COUNTS        0        8       40
  19    rs4804078   FREQ        0   0.1667   0.8333
  19    rs4804078   MEAN       NA   0.1492   0.1285
  19    rs4804078     SD       NA  0.01692  0.02614
  19   rs11085873   GENO      T/T      T/G      G/G
  19   rs11085873 COUNTS        0        8       40
  19   rs11085873   FREQ        0   0.1667   0.8333
  19   rs11085873   MEAN       NA   0.1492   0.1285
  19   rs11085873     SD       NA  0.01692  0.02614
  19   rs10414553   GENO      G/G      G/A      A/A
  19   rs10414553 COUNTS        9       27       12
  19   rs10414553   FREQ   0.1875   0.5625     0.25
  19   rs10414553   MEAN   0.1461   0.1302   0.1252
  19   rs10414553     SD  0.01997  0.02738  0.02414
  19    rs8103113   GENO      C/C      C/G      G/G
  19    rs8103113 COUNTS        1        9       38
  19    rs8103113   FREQ  0.02083   0.1875   0.7917
  19    rs8103113   MEAN   0.1439   0.1398   0.1297
  19    rs8103113     SD        0  0.01488  0.02793
  19    rs1898674   GENO      C/C      C/G      G/G
  19    rs1898674 COUNTS        4       26       18
  19    rs1898674   FREQ  0.08333   0.5417    0.375
  19    rs1898674   MEAN    0.136   0.1333   0.1291
  19    rs1898674     SD  0.01069  0.02477  0.03028
  19    rs7254503   GENO      A/A      A/G      G/G
  19    rs7254503 COUNTS        4       26       18
  19    rs7254503   FREQ  0.08333   0.5417    0.375
  19    rs7254503   MEAN   0.1189   0.1317   0.1352
  19    rs7254503     SD  0.03102  0.02884  0.02027
  19     rs301407   GENO      T/T      T/C      C/C
  19     rs301407 COUNTS        5       11       31
  19     rs301407   FREQ   0.1064    0.234   0.6596
  19     rs301407   MEAN   0.1385    0.124   0.1339
  19     rs301407     SD  0.01687  0.01317  0.03033
  19     rs301410   GENO      A/A      A/G      G/G
  19     rs301410 COUNTS        5       11       32
  19     rs301410   FREQ   0.1042   0.2292   0.6667
  19     rs301410   MEAN   0.1385    0.124   0.1336
  19     rs301410     SD  0.01687  0.01317  0.02987
  19     rs301412   GENO      C/C      C/G      G/G
  19     rs301412 COUNTS        3       12       33
  19     rs301412   FREQ   0.0625     0.25   0.6875
  19     rs301412   MEAN   0.1359    0.129   0.1326
  19     rs301412     SD  0.00999   0.0149  0.02996
  19   rs16995681   GENO      T/T      T/C      C/C
  19   rs16995681 COUNTS        1       14       33
  19   rs16995681   FREQ  0.02083   0.2917   0.6875
  19   rs16995681   MEAN    0.162   0.1386   0.1282
  19   rs16995681     SD        0  0.02506  0.02584
  19    rs8099865   GENO      T/T      T/G      G/G
  19    rs8099865 COUNTS        0        9       39
  19    rs8099865   FREQ        0   0.1875   0.8125
  19    rs8099865   MEAN       NA    0.131   0.1321
  19    rs8099865     SD       NA   0.0377  0.02303
  19    rs1078042   GENO      A/A      A/G      G/G
  19    rs1078042 COUNTS        0        8       40
  19    rs1078042   FREQ        0   0.1667   0.8333
  19    rs1078042   MEAN       NA   0.1357   0.1312
  19    rs1078042     SD       NA  0.02347  0.02657
  19     rs890848   GENO      C/C      C/T      T/T
  19     rs890848 COUNTS        0        8       40
  19     rs890848   FREQ        0   0.1667   0.8333
  19     rs890848   MEAN       NA   0.1357   0.1312
  19     rs890848     SD       NA  0.02347  0.02657
  19    rs2967706   GENO      C/C      C/T      T/T
  19    rs2967706 COUNTS        0        8       40
  19    rs2967706   FREQ        0   0.1667   0.8333
  19    rs2967706   MEAN       NA   0.1251   0.1333
  19    rs2967706     SD       NA  0.02589  0.02601
  19    rs2967632   GENO      A/A      A/G      G/G
  19    rs2967632 COUNTS        0        8       40
  19    rs2967632   FREQ        0   0.1667   0.8333
  19    rs2967632   MEAN       NA   0.1251   0.1333
  19    rs2967632     SD       NA  0.02589  0.02601
  19   rs10408279   GENO      T/T      T/C      C/C
  19   rs10408279 COUNTS        0       11       37
  19   rs10408279   FREQ        0   0.2292   0.7708
  19   rs10408279   MEAN       NA   0.1405   0.1294
  19   rs10408279     SD       NA  0.01985  0.02715
  19    rs2967745   GENO      G/G      G/T      T/T
  19    rs2967745 COUNTS        9       24       15
  19    rs2967745   FREQ   0.1875      0.5   0.3125
  19    rs2967745   MEAN   0.1238   0.1277   0.1436
  19    rs2967745     SD  0.02693  0.02775  0.01879
  19    rs7256781   GENO      T/T      T/C      C/C
  19    rs7256781 COUNTS        0       14       34
  19    rs7256781   FREQ        0   0.2917   0.7083
  19    rs7256781   MEAN       NA   0.1393   0.1289
  19    rs7256781     SD       NA  0.01881  0.02799
  19    rs2910344   GENO      T/T      T/C      C/C
  19    rs2910344 COUNTS        9       24       15
  19    rs2910344   FREQ   0.1875      0.5   0.3125
  19    rs2910344   MEAN   0.1238   0.1277   0.1436
  19    rs2910344     SD  0.02693  0.02775  0.01879
  19    rs1582532   GENO      C/C      C/T      T/T
  19    rs1582532 COUNTS        0       14       34
  19    rs1582532   FREQ        0   0.2917   0.7083
  19    rs1582532   MEAN       NA   0.1396   0.1288
  19    rs1582532     SD       NA  0.01708  0.02838
  19   rs10423641   GENO      C/C      C/A      A/A
  19   rs10423641 COUNTS        1       12       35
  19   rs10423641   FREQ  0.02083     0.25   0.7292
  19   rs10423641   MEAN    0.161   0.1363   0.1296
  19   rs10423641     SD        0  0.02926  0.02477
  19    rs2967727   GENO      A/A      A/G      G/G
  19    rs2967727 COUNTS        0        7       41
  19    rs2967727   FREQ        0   0.1458   0.8542
  19    rs2967727   MEAN       NA    0.135   0.1314
  19    rs2967727     SD       NA  0.01728  0.02723
  19    rs2967732   GENO      C/C      C/G      G/G
  19    rs2967732 COUNTS        0       16       32
  19    rs2967732   FREQ        0   0.3333   0.6667
  19    rs2967732   MEAN       NA   0.1176   0.1391
  19    rs2967732     SD       NA  0.03077     0.02
  19   rs11085742   GENO      G/G      G/A      A/A
  19   rs11085742 COUNTS        5       30       13
  19   rs11085742   FREQ   0.1042    0.625   0.2708
  19   rs11085742   MEAN   0.1479   0.1297   0.1309
  19   rs11085742     SD  0.01891  0.02687  0.02536
  19    rs2967737   GENO      T/T      T/A      A/A
  19    rs2967737 COUNTS        2       18       28
  19    rs2967737   FREQ  0.04167    0.375   0.5833
  19    rs2967737   MEAN   0.1147   0.1282   0.1355
  19    rs2967737     SD  0.01949  0.02968  0.02354
  19   rs10418157   GENO      A/A      A/T      T/T
  19   rs10418157 COUNTS        1       11       36
  19   rs10418157   FREQ  0.02083   0.2292     0.75
  19   rs10418157   MEAN   0.1269   0.1367   0.1306
  19   rs10418157     SD        0  0.01869  0.02813
  19    rs4804367   GENO      T/T      T/G      G/G
  19    rs4804367 COUNTS        3       22       23
  19    rs4804367   FREQ   0.0625   0.4583   0.4792
  19    rs4804367   MEAN   0.1196   0.1343   0.1313
  19    rs4804367     SD  0.03291  0.02545  0.02626
  19    rs8100230   GENO      G/G      G/A      A/A
  19    rs8100230 COUNTS        8       26       14
  19    rs8100230   FREQ   0.1667   0.5417   0.2917
  19    rs8100230   MEAN   0.1431   0.1273   0.1341
  19    rs8100230     SD   0.0208   0.0263  0.02715
  19    rs8105922   GENO      G/G      G/A      A/A
  19    rs8105922 COUNTS        1       20       27
  19    rs8105922   FREQ  0.02083   0.4167   0.5625
  19    rs8105922   MEAN   0.1466   0.1361   0.1283
  19    rs8105922     SD        0  0.02505  0.02681
  19   rs10048565   GENO      G/G      G/T      T/T
  19   rs10048565 COUNTS        0        8       40
  19   rs10048565   FREQ        0   0.1667   0.8333
  19   rs10048565   MEAN       NA   0.1376   0.1308
  19   rs10048565     SD       NA  0.02555  0.02614
  19    rs1862456   GENO      C/C      C/A      A/A
  19    rs1862456 COUNTS        7       22       19
  19    rs1862456   FREQ   0.1458   0.4583   0.3958
  19    rs1862456   MEAN   0.1321   0.1352   0.1281
  19    rs1862456     SD  0.02268  0.02689  0.02661
  19   rs13339744   GENO      T/T      T/C      C/C
  19   rs13339744 COUNTS        0        8       40
  19   rs13339744   FREQ        0   0.1667   0.8333
  19   rs13339744   MEAN       NA   0.1376   0.1308
  19   rs13339744     SD       NA  0.02555  0.02614
  19   rs10406670   GENO      G/G      G/T      T/T
  19   rs10406670 COUNTS        0        9       39
  19   rs10406670   FREQ        0   0.1875   0.8125
  19   rs10406670   MEAN       NA   0.1438   0.1292
  19   rs10406670     SD       NA  0.01678  0.02701
  19   rs10412487   GENO      C/C      C/T      T/T
  19   rs10412487 COUNTS        0        7       41
  19   rs10412487   FREQ        0   0.1458   0.8542
  19   rs10412487   MEAN       NA   0.1455   0.1296
  19   rs10412487     SD       NA  0.01847  0.02644
  19   rs10419875   GENO      C/C      C/A      A/A
  19   rs10419875 COUNTS        5       17       26
  19   rs10419875   FREQ   0.1042   0.3542   0.5417
  19   rs10419875   MEAN   0.1462   0.1353    0.127
  19   rs10419875     SD  0.01929  0.02777  0.02519
  19   rs11881361   GENO      G/G      G/A      A/A
  19   rs11881361 COUNTS        0        7       40
  19   rs11881361   FREQ        0   0.1489   0.8511
  19   rs11881361   MEAN       NA   0.1467   0.1287
  19   rs11881361     SD       NA  0.01627  0.02648
  19   rs12985992   GENO      A/A      A/C      C/C
  19   rs12985992 COUNTS       11       23       14
  19   rs12985992   FREQ   0.2292   0.4792   0.2917
  19   rs12985992   MEAN   0.1269   0.1289   0.1408
  19   rs12985992     SD  0.02369  0.02664  0.02589
  19   rs12976111   GENO      G/G      G/A      A/A
  19   rs12976111 COUNTS       11       23       14
  19   rs12976111   FREQ   0.2292   0.4792   0.2917
  19   rs12976111   MEAN   0.1269   0.1289   0.1408
  19   rs12976111     SD  0.02369  0.02664  0.02589
  19    rs4804375   GENO      A/A      A/G      G/G
  19    rs4804375 COUNTS        2       19       27
  19    rs4804375   FREQ  0.04167   0.3958   0.5625
  19    rs4804375   MEAN   0.1575   0.1383   0.1256
  19    rs4804375     SD  0.01546  0.02595  0.02481
  19   rs10854117   GENO      A/A      A/G      G/G
  19   rs10854117 COUNTS        3       20       25
  19   rs10854117   FREQ   0.0625   0.4167   0.5208
  19   rs10854117   MEAN   0.1341   0.1274   0.1353
  19   rs10854117     SD  0.01916  0.02706  0.02596
  19     rs881877   GENO      C/C      C/T      T/T
  19     rs881877 COUNTS        3       16       29
  19     rs881877   FREQ   0.0625   0.3333   0.6042
  19     rs881877   MEAN   0.1157   0.1303   0.1345
  19     rs881877     SD  0.02884   0.0246  0.02657
  19   rs11882373   GENO      C/C      C/T      T/T
  19   rs11882373 COUNTS        0       13       35
  19   rs11882373   FREQ        0   0.2708   0.7292
  19   rs11882373   MEAN       NA   0.1335   0.1313
  19   rs11882373     SD       NA  0.02293  0.02721
  19   rs12975129   GENO      G/G      G/C      C/C
  19   rs12975129 COUNTS        2       18       28
  19   rs12975129   FREQ  0.04167    0.375   0.5833
  19   rs12975129   MEAN   0.1241   0.1262   0.1362
  19   rs12975129     SD 0.003887  0.02335   0.0279
  19    rs7260214   GENO      T/T      T/C      C/C
  19    rs7260214 COUNTS        1       15       32
  19    rs7260214   FREQ  0.02083   0.3125   0.6667
  19    rs7260214   MEAN  0.06527   0.1292   0.1353
  19    rs7260214     SD        0  0.02206  0.02528
  19   rs17000495   GENO      A/A      A/G      G/G
  19   rs17000495 COUNTS        2        7       39
  19   rs17000495   FREQ  0.04167   0.1458   0.8125
  19   rs17000495   MEAN   0.1257   0.1408   0.1306
  19   rs17000495     SD  0.04991  0.02186  0.02589
  19    rs7507380   GENO      A/A      A/G      G/G
  19    rs7507380 COUNTS        1       12       35
  19    rs7507380   FREQ  0.02083     0.25   0.7292
  19    rs7507380   MEAN   0.1524   0.1295   0.1322
  19    rs7507380     SD        0  0.02287  0.02727
  19   rs10410136   GENO      G/G      G/A      A/A
  19   rs10410136 COUNTS        1       16       31
  19   rs10410136   FREQ  0.02083   0.3333   0.6458
  19   rs10410136   MEAN   0.1214   0.1281   0.1342
  19   rs10410136     SD        0   0.0222  0.02806
  19    rs1895364   GENO      A/A      A/G      G/G
  19    rs1895364 COUNTS        1       12       35
  19    rs1895364   FREQ  0.02083     0.25   0.7292
  19    rs1895364   MEAN   0.1524   0.1295   0.1322
  19    rs1895364     SD        0  0.02287  0.02727
  19    rs2216662   GENO      T/T      T/C      C/C
  19    rs2216662 COUNTS        3       19       26
  19    rs2216662   FREQ   0.0625   0.3958   0.5417
  19    rs2216662   MEAN   0.1317   0.1393   0.1266
  19    rs2216662     SD  0.01418  0.02841  0.02436
  19    rs1833777   GENO      C/C      C/G      G/G
  19    rs1833777 COUNTS        4       23       21
  19    rs1833777   FREQ  0.08333   0.4792   0.4375
  19    rs1833777   MEAN   0.1158   0.1327   0.1341
  19    rs1833777     SD   0.0436  0.02575  0.02245
  19   rs12710265   GENO      C/C      C/T      T/T
  19   rs12710265 COUNTS        0       13       35
  19   rs12710265   FREQ        0   0.2708   0.7292
  19   rs12710265   MEAN       NA   0.1269   0.1338
  19   rs12710265     SD       NA  0.01986  0.02784
  19    rs7508222   GENO      A/A      A/G      G/G
  19    rs7508222 COUNTS        1       14       33
  19    rs7508222   FREQ  0.02083   0.2917   0.6875
  19    rs7508222   MEAN   0.1524   0.1342   0.1304
  19    rs7508222     SD        0  0.02417  0.02702
  19    rs1820099   GENO      T/T      T/C      C/C
  19    rs1820099 COUNTS        1       14       33
  19    rs1820099   FREQ  0.02083   0.2917   0.6875
  19    rs1820099   MEAN   0.1524   0.1342   0.1304
  19    rs1820099     SD        0  0.02417  0.02702
  19    rs2547064   GENO      G/G      G/T      T/T
  19    rs2547064 COUNTS        0        5       43
  19    rs2547064   FREQ        0   0.1042   0.8958
  19    rs2547064   MEAN       NA   0.1357   0.1315
  19    rs2547064     SD       NA  0.03021  0.02573
  19    rs1867692   GENO      A/A      A/G      G/G
  19    rs1867692 COUNTS        2       17       29
  19    rs1867692   FREQ  0.04167   0.3542   0.6042
  19    rs1867692   MEAN   0.1486   0.1377   0.1274
  19    rs1867692     SD  0.03076   0.0221  0.02742
  19    rs1867691   GENO      C/C      C/T      T/T
  19    rs1867691 COUNTS        0        5       43
  19    rs1867691   FREQ        0   0.1042   0.8958
  19    rs1867691   MEAN       NA   0.1357   0.1315
  19    rs1867691     SD       NA  0.03021  0.02573
  19    rs1862460   GENO      C/C      C/A      A/A
  19    rs1862460 COUNTS        9       16       23
  19    rs1862460   FREQ   0.1875   0.3333   0.4792
  19    rs1862460   MEAN   0.1193   0.1353   0.1345
  19    rs1862460     SD  0.03344  0.02508  0.02273
  19    rs1559170   GENO      G/G      G/C      C/C
  19    rs1559170 COUNTS        2       18       28
  19    rs1559170   FREQ  0.04167    0.375   0.5833
  19    rs1559170   MEAN   0.1486   0.1375   0.1271
  19    rs1559170     SD  0.03076  0.02145  0.02789
  19   rs10422567   GENO      T/T      T/A      A/A
  19   rs10422567 COUNTS        4       13       31
  19   rs10422567   FREQ  0.08333   0.2708   0.6458
  19   rs10422567   MEAN   0.1255   0.1407   0.1291
  19   rs10422567     SD   0.0297  0.02211  0.02683
  19   rs17000803   GENO      C/C      C/G      G/G
  19   rs17000803 COUNTS        1        9       38
  19   rs17000803   FREQ  0.02083   0.1875   0.7917
  19   rs17000803   MEAN  0.09037   0.1297   0.1335
  19   rs17000803     SD        0  0.02255   0.0263
  19    rs7254970   GENO      T/T      T/G      G/G
  19    rs7254970 COUNTS        1       17       30
  19    rs7254970   FREQ  0.02083   0.3542    0.625
  19    rs7254970   MEAN   0.1466   0.1293   0.1329
  19    rs7254970     SD        0  0.02416  0.02744
  19   rs17000816   GENO      A/A      A/G      G/G
  19   rs17000816 COUNTS        1        9       38
  19   rs17000816   FREQ  0.02083   0.1875   0.7917
  19   rs17000816   MEAN  0.09037   0.1297   0.1335
  19   rs17000816     SD        0  0.02255   0.0263
  19   rs10406209   GENO      A/A      A/G      G/G
  19   rs10406209 COUNTS        0       11       37
  19   rs10406209   FREQ        0   0.2292   0.7708
  19   rs10406209   MEAN       NA   0.1261   0.1336
  19   rs10406209     SD       NA  0.02072  0.02726
  19    rs2591591   GENO      T/T      T/G      G/G
  19    rs2591591 COUNTS        3       12       33
  19    rs2591591   FREQ   0.0625     0.25   0.6875
  19    rs2591591   MEAN  0.09741   0.1411   0.1317
  19    rs2591591     SD  0.03055  0.02856  0.02243
  19    rs2591592   GENO      A/A      A/T      T/T
  19    rs2591592 COUNTS       10       24       14
  19    rs2591592   FREQ   0.2083      0.5   0.2917
  19    rs2591592   MEAN   0.1229   0.1341   0.1347
  19    rs2591592     SD  0.03199  0.02271  0.02693
  19   rs17000836   GENO      T/T      T/C      C/C
  19   rs17000836 COUNTS        0       11       37
  19   rs17000836   FREQ        0   0.2292   0.7708
  19   rs17000836   MEAN       NA   0.1455   0.1279
  19   rs17000836     SD       NA  0.01992  0.02632
  19    rs2547074   GENO      T/T      T/C      C/C
  19    rs2547074 COUNTS        5       13       30
  19    rs2547074   FREQ   0.1042   0.2708    0.625
  19    rs2547074   MEAN   0.1127   0.1381   0.1324
  19    rs2547074     SD  0.03025  0.02916  0.02297
  19    rs2591595   GENO      T/T      T/C      C/C
  19    rs2591595 COUNTS        5       13       30
  19    rs2591595   FREQ   0.1042   0.2708    0.625
  19    rs2591595   MEAN   0.1127   0.1381   0.1324
  19    rs2591595     SD  0.03025  0.02916  0.02297
  19    rs7254941   GENO      T/T      T/C      C/C
  19    rs7254941 COUNTS        0       10       38
  19    rs7254941   FREQ        0   0.2083   0.7917
  19    rs7254941   MEAN       NA   0.1429    0.129
  19    rs7254941     SD       NA   0.0189  0.02691
  19    rs1862461   GENO      G/G      G/T      T/T
  19    rs1862461 COUNTS        5       13       30
  19    rs1862461   FREQ   0.1042   0.2708    0.625
  19    rs1862461   MEAN   0.1127   0.1381   0.1324
  19    rs1862461     SD  0.03025  0.02916  0.02297
  19    rs1862462   GENO      A/A      A/G      G/G
  19    rs1862462 COUNTS        5       13       30
  19    rs1862462   FREQ   0.1042   0.2708    0.625
  19    rs1862462   MEAN   0.1127   0.1381   0.1324
  19    rs1862462     SD  0.03025  0.02916  0.02297
  19    rs2431795   GENO      T/T      T/C      C/C
  19    rs2431795 COUNTS        5       13       30
  19    rs2431795   FREQ   0.1042   0.2708    0.625
  19    rs2431795   MEAN   0.1127   0.1381   0.1324
  19    rs2431795     SD  0.03025  0.02916  0.02297
  19    rs2431791   GENO      T/T      T/G      G/G
  19    rs2431791 COUNTS        5       11       32
  19    rs2431791   FREQ   0.1042   0.2292   0.6667
  19    rs2431791   MEAN   0.1127   0.1342   0.1342
  19    rs2431791     SD  0.03025  0.03013  0.02322
  19    rs1584168   GENO      A/A      A/C      C/C
  19    rs1584168 COUNTS        0        6       42
  19    rs1584168   FREQ        0    0.125    0.875
  19    rs1584168   MEAN       NA   0.1538   0.1288
  19    rs1584168     SD       NA  0.01985  0.02532
  19    rs7245949   GENO      A/A      A/G      G/G
  19    rs7245949 COUNTS        3       23       22
  19    rs7245949   FREQ   0.0625   0.4792   0.4583
  19    rs7245949   MEAN   0.1345   0.1327   0.1308
  19    rs7245949     SD  0.01054   0.0238   0.0299
  19    rs1609459   GENO      C/C      C/T      T/T
  19    rs1609459 COUNTS        3       23       22
  19    rs1609459   FREQ   0.0625   0.4792   0.4583
  19    rs1609459   MEAN   0.1345   0.1327   0.1308
  19    rs1609459     SD  0.01054   0.0238   0.0299
  19    rs1108380   GENO      G/G      G/A      A/A
  19    rs1108380 COUNTS        1       14       33
  19    rs1108380   FREQ  0.02083   0.2917   0.6875
  19    rs1108380   MEAN   0.1524   0.1342   0.1303
  19    rs1108380     SD        0  0.02423  0.02699
  19   rs10402812   GENO      C/C      C/A      A/A
  19   rs10402812 COUNTS        3       23       22
  19   rs10402812   FREQ   0.0625   0.4792   0.4583
  19   rs10402812   MEAN   0.1345   0.1327   0.1308
  19   rs10402812     SD  0.01054   0.0238   0.0299
  19    rs1823056   GENO      A/A      A/G      G/G
  19    rs1823056 COUNTS        1        7       40
  19    rs1823056   FREQ  0.02083   0.1458   0.8333
  19    rs1823056   MEAN  0.09037    0.129   0.1335
  19    rs1823056     SD        0  0.02596  0.02562
  19   rs17000947   GENO      A/A      A/G      G/G
  19   rs17000947 COUNTS        1        7       40
  19   rs17000947   FREQ  0.02083   0.1458   0.8333
  19   rs17000947   MEAN  0.09037    0.129   0.1335
  19   rs17000947     SD        0  0.02596  0.02562
  19   rs10415709   GENO      A/A      A/C      C/C
  19   rs10415709 COUNTS        1       10       37
  19   rs10415709   FREQ  0.02083   0.2083   0.7708
  19   rs10415709   MEAN  0.06527   0.1263   0.1352
  19   rs10415709     SD        0  0.02463   0.0241
  19   rs10411597   GENO      T/T      T/A      A/A
  19   rs10411597 COUNTS        1       10       37
  19   rs10411597   FREQ  0.02083   0.2083   0.7708
  19   rs10411597   MEAN  0.06527   0.1263   0.1352
  19   rs10411597     SD        0  0.02463   0.0241
  19    rs4804386   GENO      T/T      T/C      C/C
  19    rs4804386 COUNTS       12       24       12
  19    rs4804386   FREQ     0.25      0.5     0.25
  19    rs4804386   MEAN   0.1196   0.1373   0.1336
  19    rs4804386     SD   0.0263  0.02616  0.02264
  19   rs13344438   GENO      T/T      T/C      C/C
  19   rs13344438 COUNTS        1       20       27
  19   rs13344438   FREQ  0.02083   0.4167   0.5625
  19   rs13344438   MEAN   0.1269   0.1376   0.1279
  19   rs13344438     SD        0  0.02413  0.02728
  19   rs10417520   GENO      G/G      G/A      A/A
  19   rs10417520 COUNTS        9       25       14
  19   rs10417520   FREQ   0.1875   0.5208   0.2917
  19   rs10417520   MEAN   0.1178   0.1308   0.1431
  19   rs10417520     SD  0.03418  0.02329  0.02075
  19   rs10407491   GENO      A/A      A/G      G/G
  19   rs10407491 COUNTS        0        5       43
  19   rs10407491   FREQ        0   0.1042   0.8958
  19   rs10407491   MEAN       NA   0.1112   0.1343
  19   rs10407491     SD       NA   0.0235  0.02531
  19   rs10418864   GENO      T/T      T/C      C/C
  19   rs10418864 COUNTS        8       25       15
  19   rs10418864   FREQ   0.1667   0.5208   0.3125
  19   rs10418864   MEAN   0.1347   0.1361   0.1234
  19   rs10418864     SD  0.02078  0.02522  0.02886
  19   rs10426146   GENO      G/G      G/A      A/A
  19   rs10426146 COUNTS        4       26       18
  19   rs10426146   FREQ  0.08333   0.5417    0.375
  19   rs10426146   MEAN    0.132   0.1336   0.1295
  19   rs10426146     SD  0.01629  0.02898  0.02371
  19   rs12979861   GENO      A/A      A/G      G/G
  19   rs12979861 COUNTS        3       28       17
  19   rs12979861   FREQ   0.0625   0.5833   0.3542
  19   rs12979861   MEAN   0.1267     0.13   0.1361
  19   rs12979861     SD   0.0309  0.02822  0.02185
  19   rs10426826   GENO      T/T      T/C      C/C
  19   rs10426826 COUNTS        1       19       28
  19   rs10426826   FREQ  0.02083   0.3958   0.5833
  19   rs10426826   MEAN   0.1269    0.139   0.1273
  19   rs10426826     SD        0  0.02883  0.02358
  19    rs8111366   GENO      A/A      A/G      G/G
  19    rs8111366 COUNTS        5       26       17
  19    rs8111366   FREQ   0.1042   0.5417   0.3542
  19    rs8111366   MEAN   0.1145   0.1307    0.139
  19    rs8111366     SD  0.01589  0.02894  0.02118
  19   rs11880371   GENO      A/A      A/G      G/G
  19   rs11880371 COUNTS        4       31       13
  19   rs11880371   FREQ  0.08333   0.6458   0.2708
  19   rs11880371   MEAN   0.1454   0.1311   0.1296
  19   rs11880371     SD 0.007816  0.02533  0.03068
  19    rs1469081   GENO      G/G      G/A      A/A
  19    rs1469081 COUNTS        5       21       22
  19    rs1469081   FREQ   0.1042   0.4375   0.4583
  19    rs1469081   MEAN   0.1414   0.1262   0.1352
  19    rs1469081     SD  0.03139  0.02151  0.02842
  19   rs13343323   GENO      T/T      T/C      C/C
  19   rs13343323 COUNTS        1        9       38
  19   rs13343323   FREQ  0.02083   0.1875   0.7917
  19   rs13343323   MEAN   0.1405   0.1333   0.1314
  19   rs13343323     SD        0  0.02089  0.02748
  19    rs8101404   GENO      C/C      C/T      T/T
  19    rs8101404 COUNTS        3       19       26
  19    rs8101404   FREQ   0.0625   0.3958   0.5417
  19    rs8101404   MEAN    0.159   0.1272   0.1322
  19    rs8101404     SD   0.0112  0.02652  0.02529
  19    rs8107055   GENO      G/G      G/T      T/T
  19    rs8107055 COUNTS        0       11       37
  19    rs8107055   FREQ        0   0.2292   0.7708
  19    rs8107055   MEAN       NA   0.1387   0.1299
  19    rs8107055     SD       NA  0.02184  0.02693
  19    rs1968595   GENO      G/G      G/T      T/T
  19    rs1968595 COUNTS        1       14       33
  19    rs1968595   FREQ  0.02083   0.2917   0.6875
  19    rs1968595   MEAN   0.1351   0.1211   0.1364
  19    rs1968595     SD        0  0.03031  0.02323
  19   rs10413384   GENO      A/A      A/G      G/G
  19   rs10413384 COUNTS        2       11       35
  19   rs10413384   FREQ  0.04167   0.2292   0.7292
  19   rs10413384   MEAN   0.1354   0.1278    0.133
  19   rs10413384     SD 0.007261  0.01758  0.02876
  19    rs4804397   GENO      G/G      G/A      A/A
  19    rs4804397 COUNTS        1       10       37
  19    rs4804397   FREQ  0.02083   0.2083   0.7708
  19    rs4804397   MEAN   0.1624   0.1244   0.1331
  19    rs4804397     SD        0  0.02288  0.02649
  19    rs2441035   GENO      T/T      T/G      G/G
  19    rs2441035 COUNTS        6        9       33
  19    rs2441035   FREQ    0.125   0.1875   0.6875
  19    rs2441035   MEAN   0.1279   0.1341   0.1321
  19    rs2441035     SD  0.02505  0.02834  0.02612
  19    rs2569402   GENO      A/A      A/G      G/G
  19    rs2569402 COUNTS        6        9       33
  19    rs2569402   FREQ    0.125   0.1875   0.6875
  19    rs2569402   MEAN   0.1279   0.1341   0.1321
  19    rs2569402     SD  0.02505  0.02834  0.02612
  19    rs2053074   GENO      A/A      A/G      G/G
  19    rs2053074 COUNTS        1       12       35
  19    rs2053074   FREQ  0.02083     0.25   0.7292
  19    rs2053074   MEAN   0.1624   0.1331   0.1307
  19    rs2053074     SD        0  0.02581  0.02612
  19   rs12609136   GENO      A/A      A/T      T/T
  19   rs12609136 COUNTS        3        9       36
  19   rs12609136   FREQ   0.0625   0.1875     0.75
  19   rs12609136   MEAN   0.1442   0.1306   0.1312
  19   rs12609136     SD  0.01622   0.0185  0.02817
  19    rs4804400   GENO      C/C      C/T      T/T
  19    rs4804400 COUNTS        1        7       40
  19    rs4804400   FREQ  0.02083   0.1458   0.8333
  19    rs4804400   MEAN    0.162   0.1272    0.132
  19    rs4804400     SD        0   0.0184    0.027
  19   rs12610094   GENO      G/G      G/A      A/A
  19   rs12610094 COUNTS        1       10       37
  19   rs12610094   FREQ  0.02083   0.2083   0.7708
  19   rs12610094   MEAN    0.162    0.123   0.1335
  19   rs12610094     SD        0  0.01792  0.02731
  19    rs2335071   GENO      T/T      T/A      A/A
  19    rs2335071 COUNTS       13       21       14
  19    rs2335071   FREQ   0.2708   0.4375   0.2917
  19    rs2335071   MEAN   0.1277   0.1394   0.1247
  19    rs2335071     SD   0.0197  0.02895  0.02476
  19    rs2335072   GENO      G/G      G/T      T/T
  19    rs2335072 COUNTS        1       15       32
  19    rs2335072   FREQ  0.02083   0.3125   0.6667
  19    rs2335072   MEAN    0.162   0.1256    0.134
  19    rs2335072     SD        0   0.0187  0.02839
  19    rs8110010   GENO      T/T      T/C      C/C
  19    rs8110010 COUNTS        3       22       23
  19    rs8110010   FREQ   0.0625   0.4583   0.4792
  19    rs8110010   MEAN   0.1351   0.1375   0.1262
  19    rs8110010     SD 0.009474  0.02867  0.02396
  19    rs7249770   GENO      G/G      G/A      A/A
  19    rs7249770 COUNTS        5       22       21
  19    rs7249770   FREQ   0.1042   0.4583   0.4375
  19    rs7249770   MEAN   0.1344    0.138    0.125
  19    rs7249770     SD  0.02074   0.0272  0.02491
  19   rs10414255   GENO      T/T      T/C      C/C
  19   rs10414255 COUNTS        3       13       32
  19   rs10414255   FREQ   0.0625   0.2708   0.6667
  19   rs10414255   MEAN   0.1317    0.139   0.1291
  19   rs10414255     SD  0.02631  0.02799  0.02529
  19    rs8112954   GENO      T/T      T/A      A/A
  19    rs8112954 COUNTS        5       21       22
  19    rs8112954   FREQ   0.1042   0.4375   0.4583
  19    rs8112954   MEAN   0.1285   0.1258   0.1385
  19    rs8112954     SD  0.02054  0.02618  0.02613
  19    rs8107410   GENO      C/C      C/T      T/T
  19    rs8107410 COUNTS        1       14       33
  19    rs8107410   FREQ  0.02083   0.2917   0.6875
  19    rs8107410   MEAN   0.1138   0.1305   0.1331
  19    rs8107410     SD        0  0.02978  0.02475
  19     rs714395   GENO      T/T      T/C      C/C
  19     rs714395 COUNTS       14       19       15
  19     rs714395   FREQ   0.2917   0.3958   0.3125
  19     rs714395   MEAN   0.1346   0.1302   0.1316
  19     rs714395     SD  0.02377   0.0304  0.02299
  19    rs7256391   GENO      A/A      A/G      G/G
  19    rs7256391 COUNTS       10       18       20
  19    rs7256391   FREQ   0.2083    0.375   0.4167
  19    rs7256391   MEAN   0.1298   0.1353     0.13
  19    rs7256391     SD  0.02445  0.02387  0.02914
  19   rs17304527   GENO      G/G      G/A      A/A
  19   rs17304527 COUNTS        2        4       42
  19   rs17304527   FREQ  0.04167  0.08333    0.875
  19   rs17304527   MEAN   0.1294   0.1169   0.1335
  19   rs17304527     SD  0.02206    0.046  0.02403
  19   rs12459040   GENO      T/T      T/A      A/A
  19   rs12459040 COUNTS       10       22       16
  19   rs12459040   FREQ   0.2083   0.4583   0.3333
  19   rs12459040   MEAN   0.1346   0.1349   0.1262
  19   rs12459040     SD  0.02805  0.02741  0.02291
  19   rs12610559   GENO      T/T      T/G      G/G
  19   rs12610559 COUNTS        3       10       35
  19   rs12610559   FREQ   0.0625   0.2083   0.7292
  19   rs12610559   MEAN   0.1185   0.1264   0.1347
  19   rs12610559     SD   0.0244  0.03031  0.02483
  19   rs16978581   GENO      A/A      A/G      G/G
  19   rs16978581 COUNTS       10       18       20
  19   rs16978581   FREQ   0.2083    0.375   0.4167
  19   rs16978581   MEAN   0.1298   0.1353     0.13
  19   rs16978581     SD  0.02445  0.02387  0.02914
  19    rs1045354   GENO      A/A      A/C      C/C
  19    rs1045354 COUNTS        3       10       35
  19    rs1045354   FREQ   0.0625   0.2083   0.7292
  19    rs1045354   MEAN   0.1185   0.1264   0.1347
  19    rs1045354     SD   0.0244  0.03031  0.02483
  19      rs10129   GENO      A/A      A/G      G/G
  19      rs10129 COUNTS        1       11       36
  19      rs10129   FREQ  0.02083   0.2292     0.75
  19      rs10129   MEAN   0.1494   0.1387   0.1294
  19      rs10129     SD        0  0.01925  0.02766
  19   rs10405376   GENO      T/T      T/C      C/C
  19   rs10405376 COUNTS        4        6       38
  19   rs10405376   FREQ  0.08333    0.125   0.7917
  19   rs10405376   MEAN   0.1382   0.1331   0.1311
  19   rs10405376     SD  0.02165  0.03217  0.02587
  19    rs7247296   GENO      T/T      T/A      A/A
  19    rs7247296 COUNTS        4       24       20
  19    rs7247296   FREQ  0.08333      0.5   0.4167
  19    rs7247296   MEAN   0.1442   0.1292   0.1327
  19    rs7247296     SD  0.01939  0.02788  0.02485
  19   rs10417371   GENO      A/A      A/G      G/G
  19   rs10417371 COUNTS        1       13       34
  19   rs10417371   FREQ  0.02083   0.2708   0.7083
  19   rs10417371   MEAN   0.1466   0.1386   0.1289
  19   rs10417371     SD        0  0.02514  0.02631
  19   rs16978679   GENO      A/A      A/G      G/G
  19   rs16978679 COUNTS        1       13       34
  19   rs16978679   FREQ  0.02083   0.2708   0.7083
  19   rs16978679   MEAN   0.1466   0.1386   0.1289
  19   rs16978679     SD        0  0.02514  0.02631
  19    rs6511918   GENO      C/C      C/T      T/T
  19    rs6511918 COUNTS        1       10       37
  19    rs6511918   FREQ  0.02083   0.2083   0.7708
  19    rs6511918   MEAN   0.1114   0.1179   0.1363
  19    rs6511918     SD        0  0.02773  0.02445
  19   rs13345998   GENO      T/T      T/G      G/G
  19   rs13345998 COUNTS        4       26       18
  19   rs13345998   FREQ  0.08333   0.5417    0.375
  19   rs13345998   MEAN   0.1178   0.1316   0.1355
  19   rs13345998     SD 0.006644  0.02784  0.02543
  19    rs8102176   GENO      T/T      T/C      C/C
  19    rs8102176 COUNTS        7       24       17
  19    rs8102176   FREQ   0.1458      0.5   0.3542
  19    rs8102176   MEAN   0.1216   0.1327   0.1351
  19    rs8102176     SD  0.01498   0.0262    0.029
  19    rs8102181   GENO      T/T      T/C      C/C
  19    rs8102181 COUNTS        7       24       17
  19    rs8102181   FREQ   0.1458      0.5   0.3542
  19    rs8102181   MEAN   0.1216   0.1327   0.1351
  19    rs8102181     SD  0.01498   0.0262    0.029
  19    rs8101575   GENO      T/T      T/C      C/C
  19    rs8101575 COUNTS        5       18       25
  19    rs8101575   FREQ   0.1042    0.375   0.5208
  19    rs8101575   MEAN    0.138   0.1291   0.1327
  19    rs8101575     SD  0.02799  0.02974  0.02329
  19    rs6511957   GENO      T/T      T/A      A/A
  19    rs6511957 COUNTS       14       14       20
  19    rs6511957   FREQ   0.2917   0.2917   0.4167
  19    rs6511957   MEAN   0.1369   0.1311    0.129
  19    rs6511957     SD   0.0224  0.03277  0.02353
  19    rs7252788   GENO      T/T      T/C      C/C
  19    rs7252788 COUNTS        6       23       19
  19    rs7252788   FREQ    0.125   0.4792   0.3958
  19    rs7252788   MEAN   0.1384   0.1333   0.1282
  19    rs7252788     SD  0.02748  0.02324  0.02917
  19    rs8109800   GENO      A/A      A/G      G/G
  19    rs8109800 COUNTS        5       16       27
  19    rs8109800   FREQ   0.1042   0.3333   0.5625
  19    rs8109800   MEAN   0.1303   0.1259   0.1358
  19    rs8109800     SD 0.009973   0.0315  0.02423
  19    rs2191667   GENO      T/T      T/G      G/G
  19    rs2191667 COUNTS       11       21       16
  19    rs2191667   FREQ   0.2292   0.4375   0.3333
  19    rs2191667   MEAN   0.1452   0.1273   0.1288
  19    rs2191667     SD  0.02156  0.02823  0.02366
  19    rs4635448   GENO      C/C      C/T      T/T
  19    rs4635448 COUNTS       11       21       16
  19    rs4635448   FREQ   0.2292   0.4375   0.3333
  19    rs4635448   MEAN   0.1452   0.1273   0.1288
  19    rs4635448     SD  0.02156  0.02823  0.02366
  19   rs10407146   GENO      C/C      C/A      A/A
  19   rs10407146 COUNTS       11       21       16
  19   rs10407146   FREQ   0.2292   0.4375   0.3333
  19   rs10407146   MEAN   0.1339   0.1286   0.1349
  19   rs10407146     SD  0.02542  0.02465  0.02887
  19   rs10406384   GENO      A/A      A/G      G/G
  19   rs10406384 COUNTS        5       19       24
  19   rs10406384   FREQ   0.1042   0.3958      0.5
  19   rs10406384   MEAN   0.1328   0.1295   0.1337
  19   rs10406384     SD  0.03161  0.02785  0.02412
  19   rs16979286   GENO      G/G      G/A      A/A
  19   rs16979286 COUNTS       11       17       20
  19   rs16979286   FREQ   0.2292   0.3542   0.4167
  19   rs16979286   MEAN   0.1292   0.1268   0.1378
  19   rs16979286     SD  0.03162  0.02796  0.02029
  19    rs8104971   GENO      G/G      G/A      A/A
  19    rs8104971 COUNTS       12       24       12
  19    rs8104971   FREQ     0.25      0.5     0.25
  19    rs8104971   MEAN   0.1284     0.13   0.1394
  19    rs8104971     SD  0.02728  0.02562  0.02583
  19    rs7255466   GENO      G/G      G/C      C/C
  19    rs7255466 COUNTS        2        9       37
  19    rs7255466   FREQ  0.04167   0.1875   0.7708
  19    rs7255466   MEAN   0.1404   0.1254   0.1331
  19    rs7255466     SD  0.03113  0.01846  0.02752
  19   rs10408485   GENO      A/A      A/C      C/C
  19   rs10408485 COUNTS        7       21       20
  19   rs10408485   FREQ   0.1458   0.4375   0.4167
  19   rs10408485   MEAN   0.1337   0.1347   0.1284
  19   rs10408485     SD  0.02918  0.02765  0.02373
  19    rs7247108   GENO      G/G      G/A      A/A
  19    rs7247108 COUNTS        5       17       26
  19    rs7247108   FREQ   0.1042   0.3542   0.5417
  19    rs7247108   MEAN   0.1415   0.1303   0.1312
  19    rs7247108     SD  0.01487  0.02804   0.0265
  19   rs16979417   GENO      A/A      A/G      G/G
  19   rs16979417 COUNTS        5       22       21
  19   rs16979417   FREQ   0.1042   0.4583   0.4375
  19   rs16979417   MEAN   0.1404   0.1314   0.1304
  19   rs16979417     SD  0.02912  0.01979  0.03122
  19    rs7252865   GENO      T/T      T/C      C/C
  19    rs7252865 COUNTS        1       11       36
  19    rs7252865   FREQ  0.02083   0.2292     0.75
  19    rs7252865   MEAN   0.1405   0.1232   0.1343
  19    rs7252865     SD        0  0.03383  0.02328
  19   rs10745023   GENO      A/A      A/C      C/C
  19   rs10745023 COUNTS        1        6       41
  19   rs10745023   FREQ  0.02083    0.125   0.8542
  19   rs10745023   MEAN   0.1405   0.1429   0.1301
  19   rs10745023     SD        0  0.02126  0.02662
  19   rs41375152   GENO      T/T      T/C      C/C
  19   rs41375152 COUNTS        2       16       30
  19   rs41375152   FREQ  0.04167   0.3333    0.625
  19   rs41375152   MEAN   0.1404   0.1317   0.1315
  19   rs41375152     SD  0.03113  0.02054  0.02882
  19    rs2033482   GENO      A/A      A/C      C/C
  19    rs2033482 COUNTS        6       17       25
  19    rs2033482   FREQ    0.125   0.3542   0.5208
  19    rs2033482   MEAN   0.1402   0.1303    0.131
  19    rs2033482     SD  0.01368  0.02804  0.02704
  19   rs16979670   GENO      A/A      A/C      C/C
  19   rs16979670 COUNTS        1       14       33
  19   rs16979670   FREQ  0.02083   0.2917   0.6875
  19   rs16979670   MEAN   0.1344   0.1355   0.1303
  19   rs16979670     SD        0  0.02272   0.0277
  19      rs13535   GENO      A/A      A/G      G/G
  19      rs13535 COUNTS        5       17       26
  19      rs13535   FREQ   0.1042   0.3542   0.5417
  19      rs13535   MEAN   0.1415   0.1303   0.1312
  19      rs13535     SD  0.01487  0.02804   0.0265
  19    rs7259702   GENO      C/C      C/A      A/A
  19    rs7259702 COUNTS        0       10       38
  19    rs7259702   FREQ        0   0.2083   0.7917
  19    rs7259702   MEAN       NA    0.132   0.1319
  19    rs7259702     SD       NA  0.03451  0.02372
  19   rs10500207   GENO      G/G      G/T      T/T
  19   rs10500207 COUNTS        1       14       33
  19   rs10500207   FREQ  0.02083   0.2917   0.6875
  19   rs10500207   MEAN   0.1344   0.1355   0.1303
  19   rs10500207     SD        0  0.02272   0.0277
  19    rs8100020   GENO      C/C      C/T      T/T
  19    rs8100020 COUNTS        3       18       27
  19    rs8100020   FREQ   0.0625    0.375   0.5625
  19    rs8100020   MEAN   0.1474   0.1314   0.1305
  19    rs8100020     SD   0.0136   0.0272  0.02617
  19    rs8103099   GENO      C/C      C/T      T/T
  19    rs8103099 COUNTS        8       21       19
  19    rs8103099   FREQ   0.1667   0.4375   0.3958
  19    rs8103099   MEAN   0.1426    0.127   0.1329
  19    rs8103099     SD  0.01252   0.0269  0.02841
  19   rs10411115   GENO      G/G      G/A      A/A
  19   rs10411115 COUNTS        5       17       26
  19   rs10411115   FREQ   0.1042   0.3542   0.5417
  19   rs10411115   MEAN   0.1415   0.1303   0.1312
  19   rs10411115     SD  0.01487  0.02804   0.0265
  19    rs2230750   GENO      G/G      G/A      A/A
  19    rs2230750 COUNTS        0        7       41
  19    rs2230750   FREQ        0   0.1458   0.8542
  19    rs2230750   MEAN       NA   0.1295   0.1323
  19    rs2230750     SD       NA  0.02386  0.02649
  19    rs2217652   GENO      C/C      C/T      T/T
  19    rs2217652 COUNTS        5       17       26
  19    rs2217652   FREQ   0.1042   0.3542   0.5417
  19    rs2217652   MEAN   0.1415   0.1303   0.1312
  19    rs2217652     SD  0.01487  0.02804   0.0265
  19    rs1433062   GENO      T/T      T/C      C/C
  19    rs1433062 COUNTS        1        6       41
  19    rs1433062   FREQ  0.02083    0.125   0.8542
  19    rs1433062   MEAN   0.1405   0.1429   0.1301
  19    rs1433062     SD        0  0.02126  0.02662
  19    rs8102146   GENO      C/C      C/T      T/T
  19    rs8102146 COUNTS        0       10       38
  19    rs8102146   FREQ        0   0.2083   0.7917
  19    rs8102146   MEAN       NA   0.1319   0.1319
  19    rs8102146     SD       NA  0.02023  0.02743
  19   rs11672602   GENO      T/T      T/C      C/C
  19   rs11672602 COUNTS        5       17       26
  19   rs11672602   FREQ   0.1042   0.3542   0.5417
  19   rs11672602   MEAN   0.1415   0.1303   0.1312
  19   rs11672602     SD  0.01487  0.02804   0.0265
  19   rs17272543   GENO      G/G      G/A      A/A
  19   rs17272543 COUNTS        1        6       40
  19   rs17272543   FREQ  0.02128   0.1277   0.8511
  19   rs17272543   MEAN   0.1405   0.1429   0.1297
  19   rs17272543     SD        0  0.02126  0.02685
  19    rs7257650   GENO      A/A      A/G      G/G
  19    rs7257650 COUNTS       12       23       13
  19    rs7257650   FREQ     0.25   0.4792   0.2708
  19    rs7257650   MEAN   0.1359   0.1307   0.1304
  19    rs7257650     SD  0.02264  0.02861  0.02521
  19    rs4804436   GENO      T/T      T/C      C/C
  19    rs4804436 COUNTS       12       23       13
  19    rs4804436   FREQ     0.25   0.4792   0.2708
  19    rs4804436   MEAN   0.1359   0.1307   0.1304
  19    rs4804436     SD  0.02264  0.02861  0.02521
  19    rs6512109   GENO      A/A      A/G      G/G
  19    rs6512109 COUNTS        5       17       26
  19    rs6512109   FREQ   0.1042   0.3542   0.5417
  19    rs6512109   MEAN   0.1415   0.1303   0.1312
  19    rs6512109     SD  0.01487  0.02804   0.0265
  19    rs6512110   GENO      G/G      G/A      A/A
  19    rs6512110 COUNTS       13       22       13
  19    rs6512110   FREQ   0.2708   0.4583   0.2708
  19    rs6512110   MEAN   0.1304   0.1306   0.1358
  19    rs6512110     SD  0.02521  0.02927  0.02168
  19    rs7245664   GENO      T/T      T/C      C/C
  19    rs7245664 COUNTS        1        9       38
  19    rs7245664   FREQ  0.02083   0.1875   0.7917
  19    rs7245664   MEAN   0.1344   0.1316   0.1319
  19    rs7245664     SD        0  0.02144  0.02743
  19   rs41405044   GENO      C/C      C/T      T/T
  19   rs41405044 COUNTS        0       10       38
  19   rs41405044   FREQ        0   0.2083   0.7917
  19   rs41405044   MEAN       NA    0.132   0.1319
  19   rs41405044     SD       NA  0.03451  0.02372
  19    rs1978435   GENO      C/C      C/T      T/T
  19    rs1978435 COUNTS        5       17       26
  19    rs1978435   FREQ   0.1042   0.3542   0.5417
  19    rs1978435   MEAN   0.1415   0.1303   0.1312
  19    rs1978435     SD  0.01487  0.02804   0.0265
  19    rs6512121   GENO      T/T      T/G      G/G
  19    rs6512121 COUNTS       13       22       13
  19    rs6512121   FREQ   0.2708   0.4583   0.2708
  19    rs6512121   MEAN   0.1304   0.1306   0.1358
  19    rs6512121     SD  0.02521  0.02927  0.02168
  19    rs7254750   GENO      C/C      C/T      T/T
  19    rs7254750 COUNTS        9       20       19
  19    rs7254750   FREQ   0.1875   0.4167   0.3958
  19    rs7254750   MEAN   0.1417   0.1267   0.1329
  19    rs7254750     SD  0.01203  0.02754  0.02841
  19    rs7258744   GENO      G/G      G/A      A/A
  19    rs7258744 COUNTS        9       20       19
  19    rs7258744   FREQ   0.1875   0.4167   0.3958
  19    rs7258744   MEAN   0.1417   0.1267   0.1329
  19    rs7258744     SD  0.01203  0.02754  0.02841
  19    rs7246415   GENO      A/A      A/G      G/G
  19    rs7246415 COUNTS        9       20       19
  19    rs7246415   FREQ   0.1875   0.4167   0.3958
  19    rs7246415   MEAN   0.1417   0.1267   0.1329
  19    rs7246415     SD  0.01203  0.02754  0.02841
  19   rs10403167   GENO      G/G      G/T      T/T
  19   rs10403167 COUNTS        7       20       21
  19   rs10403167   FREQ   0.1458   0.4167   0.4375
  19   rs10403167   MEAN   0.1391   0.1343   0.1273
  19   rs10403167     SD  0.01344  0.02848  0.02656
  19    rs8108483   GENO      C/C      C/T      T/T
  19    rs8108483 COUNTS       13       20       15
  19    rs8108483   FREQ   0.2708   0.4167   0.3125
  19    rs8108483   MEAN   0.1358   0.1303   0.1307
  19    rs8108483     SD  0.02168  0.03075  0.02338
  19    rs1433060   GENO      A/A      A/C      C/C
  19    rs1433060 COUNTS        2       17       29
  19    rs1433060   FREQ  0.04167   0.3542   0.6042
  19    rs1433060   MEAN   0.1404    0.128   0.1336
  19    rs1433060     SD  0.03113   0.0202    0.029
  19    rs6512130   GENO      T/T      T/G      G/G
  19    rs6512130 COUNTS        5       20       23
  19    rs6512130   FREQ   0.1042   0.4167   0.4792
  19    rs6512130   MEAN   0.1404   0.1262   0.1351
  19    rs6512130     SD  0.02846  0.02944  0.02192
  19    rs4804446   GENO      G/G      G/A      A/A
  19    rs4804446 COUNTS        7       19       22
  19    rs4804446   FREQ   0.1458   0.3958   0.4583
  19    rs4804446   MEAN   0.1482   0.1259    0.132
  19    rs4804446     SD  0.01159  0.02734  0.02647
  19    rs8103159   GENO      A/A      A/G      G/G
  19    rs8103159 COUNTS        7       19       22
  19    rs8103159   FREQ   0.1458   0.3958   0.4583
  19    rs8103159   MEAN   0.1482   0.1259    0.132
  19    rs8103159     SD  0.01159  0.02734  0.02647
  19   rs12460738   GENO      C/C      C/G      G/G
  19   rs12460738 COUNTS        2       18       28
  19   rs12460738   FREQ  0.04167    0.375   0.5833
  19   rs12460738   MEAN    0.149   0.1339   0.1294
  19   rs12460738     SD 0.005747  0.02554  0.02692
  19   rs10408343   GENO      C/C      C/T      T/T
  19   rs10408343 COUNTS       11       25       12
  19   rs10408343   FREQ   0.2292   0.5208     0.25
  19   rs10408343   MEAN   0.1303   0.1384   0.1199
  19   rs10408343     SD  0.02632  0.02503  0.02478
  19   rs10423752   GENO      G/G      G/A      A/A
  19   rs10423752 COUNTS       11       25       12
  19   rs10423752   FREQ   0.2292   0.5208     0.25
  19   rs10423752   MEAN   0.1303   0.1384   0.1199
  19   rs10423752     SD  0.02632  0.02503  0.02478
  19    rs9967634   GENO      T/T      T/C      C/C
  19    rs9967634 COUNTS        4       16       28
  19    rs9967634   FREQ  0.08333   0.3333   0.5833
  19    rs9967634   MEAN   0.1415   0.1276    0.133
  19    rs9967634     SD  0.02768  0.02799  0.02492
  19     rs971366   GENO      T/T      T/C      C/C
  19     rs971366 COUNTS        3       17       28
  19     rs971366   FREQ   0.0625   0.3542   0.5833
  19     rs971366   MEAN   0.1482   0.1332   0.1294
  19     rs971366     SD 0.004305  0.02613  0.02692
  19    rs8101154   GENO      A/A      A/G      G/G
  19    rs8101154 COUNTS        0        8       40
  19    rs8101154   FREQ        0   0.1667   0.8333
  19    rs8101154   MEAN       NA    0.131   0.1321
  19    rs8101154     SD       NA  0.03123  0.02516
  19   rs10415281   GENO      T/T      T/C      C/C
  19   rs10415281 COUNTS        0       10       38
  19   rs10415281   FREQ        0   0.2083   0.7917
  19   rs10415281   MEAN       NA   0.1313   0.1321
  19   rs10415281     SD       NA  0.02761  0.02582
  19   rs11669128   GENO      A/A      A/C      C/C
  19   rs11669128 COUNTS        4       24       20
  19   rs11669128   FREQ  0.08333      0.5   0.4167
  19   rs11669128   MEAN   0.1035   0.1328   0.1365
  19   rs11669128     SD   0.0292  0.02235  0.02696
  19   rs11673302   GENO      C/C      C/G      G/G
  19   rs11673302 COUNTS        1        7       40
  19   rs11673302   FREQ  0.02083   0.1458   0.8333
  19   rs11673302   MEAN   0.1405   0.1418     0.13
  19   rs11673302     SD        0  0.01961  0.02694
  19   rs10419036   GENO      T/T      T/C      C/C
  19   rs10419036 COUNTS       11       25       12
  19   rs10419036   FREQ   0.2292   0.5208     0.25
  19   rs10419036   MEAN   0.1303   0.1384   0.1199
  19   rs10419036     SD  0.02632  0.02503  0.02478
  19   rs10424931   GENO      A/A      A/G      G/G
  19   rs10424931 COUNTS        3       16       29
  19   rs10424931   FREQ   0.0625   0.3333   0.6042
  19   rs10424931   MEAN   0.1326   0.1302   0.1328
  19   rs10424931     SD  0.02583  0.02979   0.0245
  19   rs10402626   GENO      T/T      T/G      G/G
  19   rs10402626 COUNTS       11       25       12
  19   rs10402626   FREQ   0.2292   0.5208     0.25
  19   rs10402626   MEAN   0.1303   0.1384   0.1199
  19   rs10402626     SD  0.02632  0.02503  0.02478
  19   rs10423567   GENO      G/G      G/C      C/C
  19   rs10423567 COUNTS       11       25       12
  19   rs10423567   FREQ   0.2292   0.5208     0.25
  19   rs10423567   MEAN   0.1303   0.1384   0.1199
  19   rs10423567     SD  0.02632  0.02503  0.02478
  19    rs9917038   GENO      T/T      T/A      A/A
  19    rs9917038 COUNTS       11       25       12
  19    rs9917038   FREQ   0.2292   0.5208     0.25
  19    rs9917038   MEAN   0.1303   0.1384   0.1199
  19    rs9917038     SD  0.02632  0.02503  0.02478
  19   rs16981165   GENO      A/A      A/G      G/G
  19   rs16981165 COUNTS        1       15       32
  19   rs16981165   FREQ  0.02083   0.3125   0.6667
  19   rs16981165   MEAN    0.117   0.1326   0.1321
  19   rs16981165     SD        0  0.03189  0.02346
  19    rs8100409   GENO      G/G      G/A      A/A
  19    rs8100409 COUNTS        1       15       32
  19    rs8100409   FREQ  0.02083   0.3125   0.6667
  19    rs8100409   MEAN    0.117   0.1326   0.1321
  19    rs8100409     SD        0  0.03189  0.02346
  19     rs733102   GENO      C/C      C/T      T/T
  19     rs733102 COUNTS        8       26       14
  19     rs733102   FREQ   0.1667   0.5417   0.2917
  19     rs733102   MEAN   0.1201   0.1358   0.1315
  19     rs733102     SD  0.02665  0.02417  0.02836
  19     rs733101   GENO      A/A      A/G      G/G
  19     rs733101 COUNTS        8       25       15
  19     rs733101   FREQ   0.1667   0.5208   0.3125
  19     rs733101   MEAN   0.1201   0.1343   0.1342
  19     rs733101     SD  0.02665  0.02351  0.02923
  19    rs2042199   GENO      T/T      T/G      G/G
  19    rs2042199 COUNTS        8       26       14
  19    rs2042199   FREQ   0.1667   0.5417   0.2917
  19    rs2042199   MEAN   0.1201   0.1358   0.1315
  19    rs2042199     SD  0.02665  0.02417  0.02836
  19    rs7250898   GENO      C/C      C/G      G/G
  19    rs7250898 COUNTS        0        9       39
  19    rs7250898   FREQ        0   0.1875   0.8125
  19    rs7250898   MEAN       NA   0.1325   0.1318
  19    rs7250898     SD       NA  0.03655  0.02342
  19    rs8102702   GENO      T/T      T/C      C/C
  19    rs8102702 COUNTS        8       26       14
  19    rs8102702   FREQ   0.1667   0.5417   0.2917
  19    rs8102702   MEAN   0.1201   0.1358   0.1315
  19    rs8102702     SD  0.02665  0.02417  0.02836
  19   rs12461440   GENO      C/C      C/A      A/A
  19   rs12461440 COUNTS        1       19       28
  19   rs12461440   FREQ  0.02083   0.3958   0.5833
  19   rs12461440   MEAN   0.1531   0.1358   0.1285
  19   rs12461440     SD        0  0.02399   0.0273
