# Supplementary material for: Cell-to-cell expression dispersion of B-cell surface proteins is linked to genetic variants in humans
Source: Commun Biol. 2020 Jul 3;3:346. doi: 10.1038/s42003-020-1075-1 (PMC7335051; doi:10.1038/s42003-020-1075-1)
Supplement: Supplementary file 4 — Supplementary Data 2 [file 42003_2020_1075_MOESM4_ESM.zip › Supplementary_Data_S2/plink-results-48LCLs/CD23_chr19_cv/CD23_cv_48_LCLs.qassoc.mperm]

 CHR          SNP         EMP1         EMP2 
  19   rs11881309        0.042            1 
  19    rs1026466       0.3119            1 
  19    rs2436493       0.4865            1 
  19    rs2446193      0.09109            1 
  19    rs8101416        0.873            1 
  19    rs2446195       0.4996            1 
  19    rs2260187       0.7641            1 
  19    rs3763046       0.5485            1 
  19     rs778809       0.5122            1 
  19    rs3859563       0.4841            1 
  19   rs17271883        0.612            1 
  19    rs3760776       0.3573            1 
  19    rs3760775       0.9084            1 
  19     rs778988       0.1629            1 
  19   rs10426709      0.07489            1 
  19   rs11881470       0.2838            1 
  19    rs8101625        0.708            1 
  19    rs6510861        0.973            1 
  19    rs7248090        0.881            1 
  19   rs10417885       0.1118            1 
  19     rs274793       0.9644            1 
  19   rs11085154       0.4844            1 
  19   rs12462305       0.4786            1 
  19    rs6510863       0.7677            1 
  19    rs4807825       0.0491            1 
  19    rs8108471       0.0345            1 
  19    rs7259761       0.1388            1 
  19     rs551244       0.0489            1 
  19    rs8102722       0.0345            1 
  19     rs525452       0.4446            1 
  19     rs628271       0.2018            1 
  19     rs581910       0.5544            1 
  19     rs552320       0.5544            1 
  19    rs1638538       0.0159       0.9998 
  19    rs6510867       0.7833            1 
  19     rs530942       0.1022            1 
  19   rs11879954       0.3978            1 
  19     rs585107        0.725            1 
  19     rs549785       0.7757            1 
  19   rs10402138       0.3571            1 
  19   rs16993344       0.8263            1 
  19   rs10402841       0.8873            1 
  19    rs1110624      0.05689            1 
  19    rs7255387       0.6669            1 
  19     rs574937       0.4918            1 
  19   rs10401349       0.2866            1 
  19     rs622574       0.7466            1 
  19   rs11880706       0.8971            1 
  19   rs11666200       0.0193       0.9998 
  19   rs11670606       0.0193       0.9998 
  19   rs17271924       0.2866            1 
  19   rs10411604       0.1431            1 
  19   rs10411815       0.3432            1 
  19   rs10405147       0.3208            1 
  19    rs8109482       0.3239            1 
  19    rs8104313       0.3502            1 
  19    rs7253993       0.6856            1 
  19    rs7256341       0.5276            1 
  19   rs11673527       0.5698            1 
  19   rs10417646       0.2134            1 
  19    rs7256965       0.2264            1 
  19   rs11669301       0.8531            1 
  19   rs11085158       0.8531            1 
  19   rs16993402       0.9069            1 
  19   rs10853992       0.6518            1 
  19   rs11879740        0.528            1 
  19   rs10424597       0.7618            1 
  19   rs16993408       0.9069            1 
  19    rs9304929       0.4621            1 
  19   rs41489445       0.5987            1 
  19    rs4807840       0.8557            1 
  19   rs11672830       0.7155            1 
  19    rs9304930       0.5783            1 
  19    rs4807841       0.7375            1 
  19    rs8101237       0.0441            1 
  19   rs16993428       0.8973            1 
  19   rs16993437       0.6175            1 
  19   rs16993442       0.8354            1 
  19   rs16993450        0.282            1 
  19   rs16993453       0.8354            1 
  19   rs16993484      0.08449            1 
  19    rs2335629       0.6357            1 
  19    rs4807846       0.9412            1 
  19   rs17468222       0.4129            1 
  19   rs10413643       0.9621            1 
  19    rs3787069       0.2753            1 
  19    rs4807065       0.0004       0.1768 
  19    rs2233188       0.5046            1 
  19    rs2233186       0.2019            1 
  19   rs16993501       0.1628            1 
  19    rs4807852       0.0198       0.9998 
  19    rs1865061      0.09429            1 
  19   rs10404571       0.5046            1 
  19    rs3787056       0.0049       0.8681 
  19    rs4807069      0.08489            1 
  19    rs7249425       0.6178            1 
  19   rs13382119       0.0203       0.9998 
  19   rs12979828      0.05009            1 
  19   rs10405167       0.9885            1 
  19    rs8099971       0.3816            1 
  19    rs8103614       0.0203       0.9998 
  19    rs7258848      0.05599            1 
  19   rs11881034       0.8837            1 
  19    rs6417193       0.1244            1 
  19    rs8113160       0.1294            1 
  19    rs6510884       0.1244            1 
  19    rs6510888       0.4781            1 
  19    rs4807863       0.0458            1 
  19    rs7258219       0.5673            1 
  19    rs7260240        0.304            1 
  19   rs10425427       0.8116            1 
  19    rs7253024       0.4671            1 
  19    rs7260547       0.2776            1 
  19   rs10420388       0.9145            1 
  19    rs2304196       0.4084            1 
  19    rs2247785       0.8184            1 
  19   rs10419890       0.2404            1 
  19    rs3892396        0.391            1 
  19    rs7259894       0.6825            1 
  19    rs7247153       0.2355            1 
  19     rs173229       0.2355            1 
  19    rs6510902       0.9376            1 
  19    rs6510903       0.5484            1 
  19     rs348362       0.6409            1 
  19    rs3844450       0.8147            1 
  19    rs3887594       0.6377            1 
  19    rs2071347       0.7933            1 
  19   rs12151125       0.8826            1 
  19    rs3865469       0.7865            1 
  19     rs348347       0.4568            1 
  19    rs7508584       0.6763            1 
  19    rs6510908       0.5651            1 
  19     rs344596       0.1929            1 
  19    rs8109079       0.7613            1 
  19     rs344584       0.6701            1 
  19    rs7257477       0.3961            1 
  19     rs387116       0.7286            1 
  19     rs364628       0.7286            1 
  19     rs413956       0.6111            1 
  19     rs624968       0.7286            1 
  19    rs1644752       0.7286            1 
  19     rs407743       0.5347            1 
  19     rs426848       0.5347            1 
  19     rs392751       0.3691            1 
  19     rs425796       0.3691            1 
  19     rs454453       0.3691            1 
  19     rs390821       0.3691            1 
  19     rs422961       0.4501            1 
  19     rs392720       0.9003            1 
  19     rs416956       0.6672            1 
  19   rs11882049       0.4392            1 
  19     rs344575       0.2463            1 
  19     rs344569       0.2157            1 
  19    rs8113119       0.1555            1 
  19   rs11878563        0.448            1 
  19    rs2277984       0.7167            1 
  19    rs1389623        0.807            1 
  19    rs2241393       0.2474            1 
  19   rs11569538       0.0379            1 
  19   rs11569537       0.2785            1 
  19     rs344548       0.0182       0.9998 
  19    rs7257062       0.9528            1 
  19    rs2241392       0.8952            1 
  19   rs11569536       0.3839            1 
  19     rs344543       0.6503            1 
  19     rs344541       0.6503            1 
  19     rs344540       0.6503            1 
  19   rs11569511       0.3052            1 
  19    rs3745567       0.3052            1 
  19   rs11569507       0.3052            1 
  19    rs3745566       0.3052            1 
  19    rs3745565       0.3052            1 
  19   rs11569501       0.3052            1 
  19     rs445750      0.09919            1 
  19     rs408290      0.09919            1 
  19     rs451760       0.4419            1 
  19   rs11569397       0.2958            1 
  19     rs339392          0.8            1 
  19     rs171094       0.8353            1 
  19     rs184628      0.05619            1 
  19    rs2305806       0.7786            1 
  19    rs7248911       0.1887            1 
  19   rs10408913       0.9705            1 
  19   rs10409437       0.1806            1 
  19     rs568259        0.796            1 
  19     rs473021       0.9914            1 
  19     rs472835       0.8957            1 
  19    rs2546122       0.8963            1 
  19    rs2546127       0.9914            1 
  19    rs2546128       0.6891            1 
  19    rs2617815       0.9914            1 
  19    rs2617819       0.5203            1 
  19    rs2617822       0.2636            1 
  19   rs12232870       0.1447            1 
  19    rs8109794       0.8982            1 
  19    rs8108646       0.3311            1 
  19   rs12710098       0.1764            1 
  19    rs7253450       0.8597            1 
  19     rs164017       0.9412            1 
  19     rs164016       0.9524            1 
  19     rs186295       0.4794            1 
  19     rs331677         0.42            1 
  19   rs16993884       0.5635            1 
  19   rs10422184      0.09869            1 
  19   rs16993897       0.3066            1 
  19     rs330876       0.7799            1 
  19   rs10406373       0.7254            1 
  19     rs330877       0.8975            1 
  19     rs330885       0.4462            1 
  19     rs330886       0.9948            1 
  19     rs330887       0.7854            1 
  19   rs10403916       0.6967            1 
  19    rs8099966       0.2285            1 
  19    rs8101320       0.2285            1 
  19     rs897740       0.4462            1 
  19     rs454176       0.2687            1 
  19     rs455099       0.4462            1 
  19     rs445817       0.4462            1 
  19     rs673320       0.9572            1 
  19     rs455476       0.9535            1 
  19     rs460261       0.9535            1 
  19     rs384239       0.4262            1 
  19     rs373533       0.5935            1 
  19    rs8104748       0.7271            1 
  19     rs464849       0.9755            1 
  19   rs10407357       0.1954            1 
  19     rs416967       0.8299            1 
  19     rs460375       0.9755            1 
  19     rs465543       0.9755            1 
  19     rs461935       0.9755            1 
  19    rs7259423       0.7115            1 
  19     rs461057       0.8299            1 
  19     rs457762       0.8299            1 
  19    rs2453112       0.2896            1 
  19     rs422318       0.6457            1 
  19   rs17704999       0.8908            1 
  19   rs16994004       0.5179            1 
  19    rs7256163        0.564            1 
  19    rs7256367      0.07289            1 
  19   rs10221500       0.8509            1 
  19     rs460698       0.9766            1 
  19    rs7256912       0.9406            1 
  19    rs8102545       0.8846            1 
  19    rs7247900       0.7992            1 
  19    rs4807918       0.6574            1 
  19    rs7260101       0.7689            1 
  19     rs252569       0.8226            1 
  19    rs2035973       0.6902            1 
  19    rs2035972       0.6763            1 
  19    rs1874002       0.4646            1 
  19    rs2055097       0.6763            1 
  19    rs4807920       0.6763            1 
  19    rs1389506       0.3212            1 
  19   rs10412186       0.2194            1 
  19   rs11878694       0.6348            1 
  19   rs10406255       0.2842            1 
  19   rs10413019       0.9811            1 
  19    rs8104872       0.2909            1 
  19    rs8105285        0.608            1 
  19   rs11882263       0.8921            1 
  19    rs7249943       0.4791            1 
  19    rs7249317       0.2687            1 
  19    rs1493877       0.0369            1 
  19    rs9304947       0.3774            1 
  19    rs2914567       0.3095            1 
  19     rs966591       0.4742            1 
  19    rs8110740       0.4742            1 
  19    rs6510944       0.4742            1 
  19    rs2352958       0.4742            1 
  19     rs768489       0.4742            1 
  19   rs16994131       0.1726            1 
  19   rs12460645       0.9564            1 
  19    rs2914559       0.9564            1 
  19    rs2967661       0.7116            1 
  19   rs10414835       0.7709            1 
  19   rs12150997       0.7501            1 
  19   rs11667110       0.9571            1 
  19    rs2229431       0.9878            1 
  19       rs2962      0.08709            1 
  19       rs2963       0.3341            1 
  19    rs8107575       0.3034            1 
  19    rs2059807       0.9143            1 
  19    rs3815902       0.9196            1 
  19    rs3786681       0.9923            1 
  19    rs6510956       0.9923            1 
  19   rs10415589       0.0125       0.9976 
  19    rs8109559       0.5166            1 
  19   rs16994314       0.7145            1 
  19    rs8108622       0.2357            1 
  19   rs10500204       0.2179            1 
  19    rs3786680       0.2278            1 
  19     rs891088       0.9961            1 
  19    rs7245757       0.4005            1 
  19    rs1035939       0.8352            1 
  19    rs4804368       0.6408            1 
  19    rs7254358       0.5172            1 
  19    rs1035942       0.3264            1 
  19    rs8103883       0.7875            1 
  19    rs2042901       0.5219            1 
  19   rs10426094       0.6192            1 
  19   rs12459488       0.9466            1 
  19    rs3745545        0.363            1 
  19    rs4804403       0.9711            1 
  19    rs7245562       0.1763            1 
  19    rs7508679       0.1256            1 
  19    rs4804416       0.5769            1 
  19    rs7248104       0.1291            1 
  19    rs4804424       0.9936            1 
  19   rs10416429       0.9936            1 
  19     rs890862       0.8314            1 
  19   rs10424224       0.1929            1 
  19   rs10404318       0.6261            1 
  19     rs919275       0.8766            1 
  19    rs4804219       0.9141            1 
  19    rs6510975       0.1195            1 
  19   rs10404166       0.8535            1 
  19    rs8101064        0.644            1 
  19   rs11880337       0.1773            1 
  19    rs6603096       0.1865            1 
  19    rs6603107       0.4114            1 
  19    rs6603109       0.8851            1 
  19   rs10420226       0.0297            1 
  19    rs9807848       0.6774            1 
  19   rs10404592       0.0297            1 
  19    rs1025281        0.251            1 
  19   rs11882769      0.05459            1 
  19   rs11882682       0.2533            1 
  19   rs11879232        0.282            1 
  19    rs2432104        0.799            1 
  19   rs12977471       0.7847            1 
  19    rs8103234       0.4868            1 
  19    rs4804166       0.6746            1 
  19    rs4804596       0.6746            1 
  19    rs6603155       0.6783            1 
  19   rs12461568       0.9288            1 
  19   rs11668246       0.6831            1 
  19   rs10402721       0.7666            1 
  19    rs6603164       0.7207            1 
  19   rs11667028       0.3407            1 
  19    rs8110029       0.4349            1 
  19    rs8102136        0.174            1 
  19   rs11878742      0.07569            1 
  19   rs12979990        0.694            1 
  19    rs7245775       0.5165            1 
  19    rs1549256       0.7723            1 
  19    rs1549257       0.8336            1 
  19   rs17159600       0.8705            1 
  19    rs7247040       0.8597            1 
  19    rs3745356       0.6982            1 
  19   rs10402951       0.5491            1 
  19     rs749969       0.2977            1 
  19    rs1363938        0.257            1 
  19    rs7250572       0.0199            1 
  19    rs4804662       0.3564            1 
  19     rs654059       0.9182            1 
  19     rs501580      0.06429            1 
  19   rs11881687       0.2973            1 
  19     rs574663       0.6532            1 
  19    rs7250363       0.2776            1 
  19     rs597582       0.7062            1 
  19    rs7245592       0.1913            1 
  19     rs541600       0.1913            1 
  19    rs7250311       0.5423            1 
  19    rs7260296       0.4523            1 
  19    rs2431866       0.1072            1 
  19    rs7256394      0.05449            1 
  19    rs6603103       0.1542            1 
  19    rs4804750       0.3151            1 
  19   rs17159765       0.9317            1 
  19    rs1644759       0.5772            1 
  19    rs1644757       0.6145            1 
  19    rs4134856       0.4513            1 
  19    rs4134832       0.2038            1 
  19     rs794083       0.4137            1 
  19    rs4134831       0.2916            1 
  19     rs794084       0.5799            1 
  19    rs4134826       0.6249            1 
  19    rs4134816       0.2916            1 
  19    rs4134813       0.1289            1 
  19    rs4804758       0.3498            1 
  19    rs4804217       0.3498            1 
  19       rs6791       0.6808            1 
  19   rs11883223       0.2143            1 
  19    rs2081075     0.008199       0.9881 
  19   rs10402974       0.7545            1 
  19    rs2161490       0.3508            1 
  19    rs7408174       0.9677            1 
  19   rs17159311       0.7301            1 
  19    rs7249360       0.1093            1 
  19    rs7249320      0.05609            1 
  19    rs2287868       0.0002       0.1647 
  19     rs753733       0.5307            1 
  19   rs12611038       0.0017       0.5805 
  19   rs10518270       0.5073            1 
  19   rs11260025       0.5073            1 
  19    rs2335524       0.3277            1 
  19    rs2335525       0.3304            1 
  19    rs1010047       0.1724            1 
  19    rs2277996       0.8573            1 
  19   rs11669411       0.6292            1 
  19    rs7250738       0.7245            1 
  19   rs11465413       0.4777            1 
  19   rs11465403        0.772            1 
  19    rs1544767       0.5255            1 
  19   rs10403018       0.1746            1 
  19    rs4804802       0.8167            1 
  19    rs8105572       0.8099            1 
  19   rs17159889       0.5326            1 
  19    rs2287886         0.27            1 
  19     rs735240       0.2614            1 
  19   rs10411055       0.5444            1 
  19    rs2112927       0.0385            1 
  19     rs479448       0.6659            1 
  19     rs560634       0.8252            1 
  19     rs557094       0.9872            1 
  19    rs3745376       0.6468            1 
  19    rs1045998       0.6659            1 
  19      rs15282       0.2144            1 
  19     rs653488       0.2278            1 
  19   rs11260030       0.9621            1 
  19   rs10906990      0.08439            1 
  19    rs7259521       0.2823            1 
  19    rs4804233       0.2021            1 
  19     rs568356       0.3463            1 
  19   rs10426731       0.3961            1 
  19   rs12980113       0.5548            1 
  19    rs8108150       0.2525            1 
  19   rs17160011       0.1744            1 
  19     rs580984       0.2275            1 
  19     rs574830       0.1932            1 
  19    rs7258822       0.6754            1 
  19     rs514098       0.5382            1 
  19     rs604938      0.08949            1 
  19     rs794442       0.2245            1 
  19     rs747990       0.4916            1 
  19     rs552797       0.9113            1 
  19   rs11542189       0.5411            1 
  19    rs1864029       0.4583            1 
  19      rs14394        0.114            1 
  19   rs10416634        0.848            1 
  19   rs10411185       0.6024            1 
  19    rs3826741       0.5659            1 
  19    rs2303164        0.669            1 
  19   rs10424096       0.7662            1 
  19   rs17160134       0.2807            1 
  19   rs12974407       0.6294            1 
  19   rs17160147       0.4392            1 
  19   rs17160151       0.4698            1 
  19   rs10416843       0.7432            1 
  19    rs8112982       0.1004            1 
  19    rs6603141       0.3517            1 
  19    rs3829817       0.5387            1 
  19    rs3813781       0.7068            1 
  19   rs11260053       0.4395            1 
  19   rs11260055       0.2497            1 
  19     rs899207       0.6291            1 
  19    rs1382354        0.358            1 
  19    rs4804267       0.2763            1 
  19   rs12460407         0.35            1 
  19    rs1038081       0.2933            1 
  19   rs12327845      0.07939            1 
  19    rs7252584       0.3602            1 
  19   rs10408896       0.1905            1 
  19    rs6422428       0.1918            1 
  19    rs8110054        0.728            1 
  19    rs4804286       0.8416            1 
  19    rs4804287       0.8699            1 
  19    rs1466448       0.7796            1 
  19    rs1466447       0.6499            1 
  19    rs1007545       0.1787            1 
  19    rs6603157       0.9942            1 
  19   rs17160311       0.9744            1 
  19   rs12973288       0.3414            1 
  19   rs17160332       0.2068            1 
  19   rs17160333        0.282            1 
  19    rs7259547       0.1721            1 
  19     rs193933       0.5498            1 
  19     rs250508        0.314            1 
  19     rs638966       0.1482            1 
  19    rs7249111       0.9633            1 
  19    rs8107330       0.9633            1 
  19    rs2241590       0.7918            1 
  19    rs3760685       0.9043            1 
  19   rs11666233       0.2259            1 
  19    rs7254882       0.2259            1 
  19     rs754671      0.08029            1 
  19    rs2913973      0.08029            1 
  19    rs2967605        0.044            1 
  19    rs6603076       0.1539            1 
  19    rs2894538        0.756            1 
  19    rs7508502       0.1539            1 
  19   rs12610448       0.4682            1 
  19    rs7507621       0.6933            1 
  19    rs7408960       0.1535            1 
  19    rs7255548       0.6933            1 
  19   rs11881002       0.2408            1 
  19    rs7259200        0.648            1 
  19    rs8106540       0.2499            1 
  19    rs7250951      0.06659            1 
  19    rs7507526       0.6452            1 
  19    rs1609712       0.7085            1 
  19    rs2967603       0.2044            1 
  19    rs2967578       0.7481            1 
  19    rs2042300        0.394            1 
  19   rs10408143       0.5363            1 
  19   rs11882393       0.1457            1 
  19    rs2303686       0.7189            1 
  19    rs8106859       0.1031            1 
  19   rs10416597       0.8975            1 
  19   rs11672367        0.645            1 
  19   rs11259990       0.8975            1 
  19    rs4804314       0.5507            1 
  19    rs4072910       0.6209            1 
  19   rs12985470       0.2464            1 
  19   rs12462074      0.07709            1 
  19   rs12610444       0.3106            1 
  19    rs1561405       0.3546            1 
  19    rs1561406       0.3024            1 
  19    rs2967718       0.2715            1 
  19    rs2118706       0.8297            1 
  19    rs2967721       0.1964            1 
  19    rs2967726       0.3081            1 
  19    rs9305032         0.96            1 
  19   rs12611036      0.06079            1 
  19    rs2967684       0.9944            1 
  19    rs2918300       0.1813            1 
  19    rs4804078        0.039            1 
  19   rs11085873        0.039            1 
  19   rs10414553      0.07569            1 
  19    rs8103113        0.272            1 
  19    rs1898674       0.5369            1 
  19    rs7254503       0.3191            1 
  19     rs301407        0.845            1 
  19     rs301410       0.8588            1 
  19     rs301412       0.9192            1 
  19   rs16995681      0.09689            1 
  19    rs8099865       0.9139            1 
  19    rs1078042       0.6602            1 
  19     rs890848       0.6602            1 
  19    rs2967706       0.4266            1 
  19    rs2967632       0.4266            1 
  19   rs10408279       0.2178            1 
  19    rs2967745        0.047            1 
  19    rs7256781       0.2092            1 
  19    rs2910344        0.047            1 
  19    rs1582532       0.1891            1 
  19   rs10423641       0.2183            1 
  19    rs2967727       0.7333            1 
  19    rs2967732       0.0044       0.9295 
  19   rs11085742       0.3874            1 
  19    rs2967737       0.1926            1 
  19   rs10418157       0.6303            1 
  19    rs4804367        0.846            1 
  19    rs8100230       0.6218            1 
  19    rs8105922       0.2445            1 
  19   rs10048565       0.5099            1 
  19    rs1862456       0.5571            1 
  19   rs13339744       0.5099            1 
  19   rs10406670       0.1295            1 
  19   rs10412487       0.1342            1 
  19   rs10419875      0.09789            1 
  19   rs11881361      0.09129            1 
  19   rs12985992       0.1624            1 
  19   rs12976111       0.1624            1 
  19    rs4804375        0.031            1 
  19   rs10854117       0.4885            1 
  19     rs881877       0.2631            1 
  19   rs11882373       0.8066            1 
  19   rs12975129       0.1984            1 
  19    rs7260214      0.05879            1 
  19   rs17000495       0.6934            1 
  19    rs7507380       0.8981            1 
  19   rs10410136       0.3954            1 
  19    rs1895364       0.8981            1 
  19    rs2216662       0.2087            1 
  19    rs1833777       0.3278            1 
  19   rs12710265        0.426            1 
  19    rs7508222       0.4483            1 
  19    rs1820099       0.4483            1 
  19    rs2547064       0.7382            1 
  19    rs1867692       0.1127            1 
  19    rs1867691       0.7382            1 
  19    rs1862460        0.214            1 
  19    rs1559170       0.1047            1 
  19   rs10422567       0.5995            1 
  19   rs17000803       0.2177            1 
  19    rs7254970       0.8676            1 
  19   rs17000816       0.2177            1 
  19   rs10406209       0.4065            1 
  19    rs2591591       0.3674            1 
  19    rs2591592       0.3132            1 
  19   rs17000836       0.0453            1 
  19    rs2547074       0.3639            1 
  19    rs2591595       0.3639            1 
  19    rs7254941       0.1359            1 
  19    rs1862461       0.3639            1 
  19    rs1862462       0.3639            1 
  19    rs2431795       0.3639            1 
  19    rs2431791       0.1684            1 
  19    rs1584168       0.0272            1 
  19    rs7245949       0.7627            1 
  19    rs1609459       0.7627            1 
  19    rs1108380       0.4381            1 
  19   rs10402812       0.7627            1 
  19    rs1823056       0.1866            1 
  19   rs17000947       0.1866            1 
  19   rs10415709       0.0271            1 
  19   rs10411597       0.0271            1 
  19    rs4804386       0.1938            1 
  19   rs13344438       0.2861            1 
  19   rs10417520       0.0184       0.9998 
  19   rs10407491      0.05289            1 
  19   rs10418864       0.2223            1 
  19   rs10426146       0.6922            1 
  19   rs12979861       0.4108            1 
  19   rs10426826        0.199            1 
  19    rs8111366      0.06829            1 
  19   rs11880371       0.4219            1 
  19    rs1469081        0.832            1 
  19   rs13343323        0.731            1 
  19    rs8101404       0.5151            1 
  19    rs8107055        0.331            1 
  19    rs1968595       0.1164            1 
  19   rs10413384       0.7471            1 
  19    rs4804397       0.8702            1 
  19    rs2441035       0.8205            1 
  19    rs2569402       0.8205            1 
  19    rs2053074       0.3964            1 
  19   rs12609136       0.5598            1 
  19    rs4804400       0.7339            1 
  19   rs12610094       0.7445            1 
  19    rs2335071       0.7294            1 
  19    rs2335072       0.7092            1 
  19    rs8110010       0.1986            1 
  19    rs7249770       0.1739            1 
  19   rs10414255       0.4073            1 
  19    rs8112954       0.1755            1 
  19    rs8107410        0.546            1 
  19     rs714395       0.7608            1 
  19    rs7256391       0.8964            1 
  19   rs17304527        0.417            1 
  19   rs12459040       0.3695            1 
  19   rs12610559       0.2025            1 
  19   rs16978581       0.8964            1 
  19    rs1045354       0.2025            1 
  19      rs10129       0.2095            1 
  19   rs10405376       0.6085            1 
  19    rs7247296       0.7687            1 
  19   rs10417371       0.2105            1 
  19   rs16978679       0.2105            1 
  19    rs6511918       0.0329            1 
  19   rs13345998       0.2736            1 
  19    rs8102176       0.3038            1 
  19    rs8102181       0.3038            1 
  19    rs8101575        0.928            1 
  19    rs6511957       0.4022            1 
  19    rs7252788       0.3663            1 
  19    rs8109800       0.3596            1 
  19    rs2191667       0.1454            1 
  19    rs4635448       0.1454            1 
  19   rs10407146       0.8456            1 
  19   rs10406384       0.7513            1 
  19   rs16979286       0.2996            1 
  19    rs8104971       0.3022            1 
  19    rs7255466       0.7955            1 
  19   rs10408485       0.5203            1 
  19    rs7247108       0.5818            1 
  19   rs16979417       0.5373            1 
  19    rs7252865       0.3842            1 
  19   rs10745023       0.2908            1 
  19   rs41375152       0.7765            1 
  19    rs2033482       0.5693            1 
  19   rs16979670        0.563            1 
  19      rs13535       0.5818            1 
  19    rs7259702       0.9962            1 
  19   rs10500207        0.563            1 
  19    rs8100020       0.4532            1 
  19    rs8103099       0.6026            1 
  19   rs10411115       0.5818            1 
  19    rs2230750       0.7884            1 
  19    rs2217652       0.5818            1 
  19    rs1433062       0.2908            1 
  19    rs8102146        0.997            1 
  19   rs11672602       0.5818            1 
  19   rs17272543        0.281            1 
  19    rs7257650       0.6101            1 
  19    rs4804436       0.6101            1 
  19    rs6512109       0.5818            1 
  19    rs6512110       0.6014            1 
  19    rs7245664        0.981            1 
  19   rs41405044       0.9962            1 
  19    rs1978435       0.5818            1 
  19    rs6512121       0.6014            1 
  19    rs7254750       0.6054            1 
  19    rs7258744       0.6054            1 
  19    rs7246415       0.6054            1 
  19   rs10403167       0.2397            1 
  19    rs8108483       0.6262            1 
  19    rs1433060       0.7579            1 
  19    rs6512130       0.8045            1 
  19    rs4804446       0.3789            1 
  19    rs8103159       0.3789            1 
  19   rs12460738       0.3193            1 
  19   rs10408343       0.3165            1 
  19   rs10423752       0.3165            1 
  19    rs9967634       0.9531            1 
  19     rs971366       0.2836            1 
  19    rs8101154       0.9146            1 
  19   rs10415281       0.9356            1 
  19   rs11669128      0.07169            1 
  19   rs11673302       0.2893            1 
  19   rs10419036       0.3165            1 
  19   rs10424931       0.8227            1 
  19   rs10402626       0.3165            1 
  19   rs10423567       0.3165            1 
  19    rs9917038       0.3165            1 
  19   rs16981165       0.8384            1 
  19    rs8100409       0.8384            1 
  19     rs733102       0.4695            1 
  19     rs733101       0.2975            1 
  19    rs2042199       0.4695            1 
  19    rs7250898       0.9362            1 
  19    rs8102702       0.4695            1 
  19   rs12461440       0.2267            1 
