# Supplementary material for: Cell-to-cell expression dispersion of B-cell surface proteins is linked to genetic variants in humans
Source: Commun Biol. 2020 Jul 3;3:346. doi: 10.1038/s42003-020-1075-1 (PMC7335051; doi:10.1038/s42003-020-1075-1)
Supplement: Supplementary file 4 — Supplementary Data 2 [file 42003_2020_1075_MOESM4_ESM.zip › Supplementary_Data_S2/plink-results-48LCLs/CD23_chr19_cv.loess/CD23_cv.loess_48_LCLs.qassoc.adjusted]

 CHR          SNP      UNADJ         GC       BONF       HOLM   SIDAK_SS   SIDAK_SD     FDR_BH     FDR_BY
  19     rs794442  0.0005419  0.0005419     0.3923     0.3923     0.3246     0.3246     0.3541          1 
  19   rs12979828  0.0009781  0.0009781     0.7081     0.7072     0.5076     0.5071     0.3541          1 
  19    rs8099971   0.001636   0.001636          1          1     0.6944     0.6934     0.3948          1 
  19     rs604938   0.002744   0.002744          1          1     0.8632     0.8621     0.4293          1 
  19     rs580984    0.00303    0.00303          1          1     0.8888     0.8875     0.4293          1 
  19    rs8106859   0.004189   0.004189          1          1     0.9521     0.9511     0.4293          1 
  19     rs574830   0.005841   0.005841          1          1     0.9856     0.9851     0.4293          1 
  19    rs4807852   0.006199   0.006199          1          1     0.9889     0.9884     0.4293          1 
  19    rs7258219   0.007193   0.007193          1          1     0.9946     0.9943     0.4293          1 
  19    rs6510975   0.007252   0.007252          1          1     0.9949     0.9945     0.4293          1 
  19   rs12710098   0.007504   0.007504          1          1     0.9957     0.9954     0.4293          1 
  19    rs1865061   0.007651   0.007651          1          1     0.9962     0.9958     0.4293          1 
  19   rs10417520   0.008047   0.008047          1          1     0.9971     0.9968     0.4293          1 
  19    rs2287868   0.008699   0.008699          1          1     0.9982      0.998     0.4293          1 
  19   rs11569538   0.008941   0.008941          1          1     0.9985     0.9983     0.4293          1 
  19    rs2967721   0.009907   0.009907          1          1     0.9993     0.9991     0.4293          1 
  19   rs10424597    0.01008    0.01008          1          1     0.9993     0.9992     0.4293          1 
  19   rs11260055    0.01203    0.01203          1          1     0.9998     0.9998     0.4622          1 
  19     rs193933    0.01213    0.01213          1          1     0.9999     0.9998     0.4622          1 
  19    rs6510902    0.01368    0.01368          1          1          1     0.9999     0.4838          1 
  19     rs344548    0.01476    0.01476          1          1          1          1     0.4838          1 
  19    rs2303686    0.01593    0.01593          1          1          1          1     0.4838          1 
  19     rs525452    0.01662    0.01662          1          1          1          1     0.4838          1 
  19    rs7245592    0.01671    0.01671          1          1          1          1     0.4838          1 
  19     rs541600    0.01671    0.01671          1          1          1          1     0.4838          1 
  19   rs16995681    0.02059    0.02059          1          1          1          1     0.5618          1 
  19    rs8107575    0.02095    0.02095          1          1          1          1     0.5618          1 
  19    rs4807065    0.02455    0.02455          1          1          1          1     0.6348          1 
  19   rs10407491    0.02691    0.02691          1          1          1          1     0.6718          1 
  19    rs7257062    0.02814    0.02814          1          1          1          1     0.6792          1 
  19   rs10413643    0.03115    0.03115          1          1          1          1     0.7275          1 
  19   rs11569537    0.03273    0.03273          1          1          1          1     0.7406          1 
  19    rs7249320    0.03479    0.03479          1          1          1          1      0.757          1 
  19     rs530942    0.03555    0.03555          1          1          1          1      0.757          1 
  19   rs10854117    0.03794    0.03794          1          1          1          1     0.7731          1 
  19    rs6422428    0.03859    0.03859          1          1          1          1     0.7731          1 
  19   rs41489445    0.04176    0.04176          1          1          1          1     0.7731          1 
  19    rs7253024    0.04355    0.04355          1          1          1          1     0.7731          1 
  19    rs8110010    0.04437    0.04437          1          1          1          1     0.7731          1 
  19    rs2081075    0.04535    0.04535          1          1          1          1     0.7731          1 
  19    rs4807841    0.04589    0.04589          1          1          1          1     0.7731          1 
  19    rs7255387    0.04683    0.04683          1          1          1          1     0.7731          1 
  19    rs1389506     0.0516     0.0516          1          1          1          1     0.7731          1 
  19    rs2287886    0.05423    0.05423          1          1          1          1     0.7731          1 
  19    rs1584168    0.05535    0.05535          1          1          1          1     0.7731          1 
  19    rs4807863    0.05578    0.05578          1          1          1          1     0.7731          1 
  19    rs2967745    0.05597    0.05597          1          1          1          1     0.7731          1 
  19    rs2910344    0.05597    0.05597          1          1          1          1     0.7731          1 
  19   rs10404166      0.056      0.056          1          1          1          1     0.7731          1 
  19   rs16993897    0.05793    0.05793          1          1          1          1     0.7731          1 
  19    rs2241392    0.05809    0.05809          1          1          1          1     0.7731          1 
  19    rs1561406    0.05832    0.05832          1          1          1          1     0.7731          1 
  19    rs3760775    0.05882    0.05882          1          1          1          1     0.7731          1 
  19    rs3859563    0.06313    0.06313          1          1          1          1     0.7731          1 
  19   rs12610444    0.06329    0.06329          1          1          1          1     0.7731          1 
  19    rs2967718    0.06492    0.06492          1          1          1          1     0.7731          1 
  19    rs4804078     0.0651     0.0651          1          1          1          1     0.7731          1 
  19   rs11085873     0.0651     0.0651          1          1          1          1     0.7731          1 
  19     rs551244    0.06537    0.06537          1          1          1          1     0.7731          1 
  19     rs514098    0.06556    0.06556          1          1          1          1     0.7731          1 
  19   rs11672830     0.0688     0.0688          1          1          1          1     0.7731          1 
  19     rs890862    0.06949    0.06949          1          1          1          1     0.7731          1 
  19    rs7507526    0.07035    0.07035          1          1          1          1     0.7731          1 
  19   rs10415589    0.07473    0.07473          1          1          1          1     0.7731          1 
  19    rs9304930    0.07622    0.07622          1          1          1          1     0.7731          1 
  19    rs7249425    0.07841    0.07841          1          1          1          1     0.7731          1 
  19   rs12611038    0.07871    0.07871          1          1          1          1     0.7731          1 
  19    rs7252865    0.07885    0.07885          1          1          1          1     0.7731          1 
  19    rs4804375    0.08031    0.08031          1          1          1          1     0.7731          1 
  19    rs1389623    0.08047    0.08047          1          1          1          1     0.7731          1 
  19     rs472835     0.0815     0.0815          1          1          1          1     0.7731          1 
  19    rs7408960    0.08279    0.08279          1          1          1          1     0.7731          1 
  19   rs16994004    0.08407    0.08407          1          1          1          1     0.7731          1 
  19    rs4804368    0.08676    0.08676          1          1          1          1     0.7731          1 
  19   rs10426709    0.08742    0.08742          1          1          1          1     0.7731          1 
  19   rs11881687    0.08822    0.08822          1          1          1          1     0.7731          1 
  19    rs8107410     0.0888     0.0888          1          1          1          1     0.7731          1 
  19      rs15282    0.08973    0.08973          1          1          1          1     0.7731          1 
  19    rs8102136    0.09036    0.09036          1          1          1          1     0.7731          1 
  19   rs12462305    0.09078    0.09078          1          1          1          1     0.7731          1 
  19     rs473021    0.09184    0.09184          1          1          1          1     0.7731          1 
  19    rs2546127    0.09184    0.09184          1          1          1          1     0.7731          1 
  19    rs2617815    0.09184    0.09184          1          1          1          1     0.7731          1 
  19   rs17271883    0.09382    0.09382          1          1          1          1     0.7731          1 
  19    rs1382354    0.09516    0.09516          1          1          1          1     0.7731          1 
  19    rs1078042    0.09569    0.09569          1          1          1          1     0.7731          1 
  19     rs890848    0.09569    0.09569          1          1          1          1     0.7731          1 
  19    rs7257477    0.09767    0.09767          1          1          1          1     0.7731          1 
  19   rs10853992     0.1031     0.1031          1          1          1          1     0.7731          1 
  19   rs11669301     0.1044     0.1044          1          1          1          1     0.7731          1 
  19   rs11085158     0.1044     0.1044          1          1          1          1     0.7731          1 
  19    rs7256394     0.1056     0.1056          1          1          1          1     0.7731          1 
  19    rs7254358      0.106      0.106          1          1          1          1     0.7731          1 
  19   rs10422184     0.1062     0.1062          1          1          1          1     0.7731          1 
  19     rs638966     0.1076     0.1076          1          1          1          1     0.7731          1 
  19     rs413956     0.1078     0.1078          1          1          1          1     0.7731          1 
  19     rs966591     0.1081     0.1081          1          1          1          1     0.7731          1 
  19    rs8110740     0.1081     0.1081          1          1          1          1     0.7731          1 
  19    rs6510944     0.1081     0.1081          1          1          1          1     0.7731          1 
  19    rs2352958     0.1081     0.1081          1          1          1          1     0.7731          1 
  19     rs768489     0.1081     0.1081          1          1          1          1     0.7731          1 
  19    rs7259547     0.1097     0.1097          1          1          1          1     0.7731          1 
  19   rs11667028       0.11       0.11          1          1          1          1     0.7731          1 
  19    rs6510867     0.1116     0.1116          1          1          1          1     0.7768          1 
  19    rs1823056     0.1146     0.1146          1          1          1          1      0.783          1 
  19   rs17000947     0.1146     0.1146          1          1          1          1      0.783          1 
  19   rs12459488     0.1189     0.1189          1          1          1          1     0.8048          1 
  19    rs7252788     0.1236     0.1236          1          1          1          1     0.8189          1 
  19     rs392720     0.1237     0.1237          1          1          1          1     0.8189          1 
  19    rs8108646     0.1244     0.1244          1          1          1          1     0.8189          1 
  19   rs11085154     0.1284     0.1284          1          1          1          1     0.8332          1 
  19    rs9305032     0.1293     0.1293          1          1          1          1     0.8332          1 
  19   rs11882393     0.1305     0.1305          1          1          1          1     0.8332          1 
  19   rs10404318     0.1322     0.1322          1          1          1          1     0.8332          1 
  19    rs7260214     0.1323     0.1323          1          1          1          1     0.8332          1 
  19    rs7249360     0.1348     0.1348          1          1          1          1     0.8413          1 
  19   rs11882769     0.1391     0.1391          1          1          1          1     0.8603          1 
  19    rs1561405     0.1426     0.1426          1          1          1          1     0.8603          1 
  19   rs11879232     0.1433     0.1433          1          1          1          1     0.8603          1 
  19    rs7408174     0.1457     0.1457          1          1          1          1     0.8603          1 
  19     rs387116     0.1473     0.1473          1          1          1          1     0.8603          1 
  19     rs364628     0.1473     0.1473          1          1          1          1     0.8603          1 
  19     rs624968     0.1473     0.1473          1          1          1          1     0.8603          1 
  19    rs1644752     0.1473     0.1473          1          1          1          1     0.8603          1 
  19    rs2241590     0.1553     0.1553          1          1          1          1     0.8665          1 
  19    rs8109800     0.1585     0.1585          1          1          1          1     0.8665          1 
  19    rs2053074     0.1599     0.1599          1          1          1          1     0.8665          1 
  19    rs1038081     0.1606     0.1606          1          1          1          1     0.8665          1 
  19    rs4807825     0.1637     0.1637          1          1          1          1     0.8665          1 
  19    rs3887594     0.1667     0.1667          1          1          1          1     0.8665          1 
  19   rs12327845     0.1668     0.1668          1          1          1          1     0.8665          1 
  19   rs11673302     0.1669     0.1669          1          1          1          1     0.8665          1 
  19   rs17159311     0.1681     0.1681          1          1          1          1     0.8665          1 
  19    rs4134832     0.1682     0.1682          1          1          1          1     0.8665          1 
  19   rs17159889     0.1759     0.1759          1          1          1          1     0.8665          1 
  19     rs301407     0.1767     0.1767          1          1          1          1     0.8665          1 
  19    rs8112954     0.1799     0.1799          1          1          1          1     0.8665          1 
  19   rs16993428     0.1801     0.1801          1          1          1          1     0.8665          1 
  19    rs7256367     0.1802     0.1802          1          1          1          1     0.8665          1 
  19    rs2229431     0.1803     0.1803          1          1          1          1     0.8665          1 
  19    rs2967732     0.1815     0.1815          1          1          1          1     0.8665          1 
  19   rs12974407     0.1829     0.1829          1          1          1          1     0.8665          1 
  19   rs10518270     0.1833     0.1833          1          1          1          1     0.8665          1 
  19   rs11260025     0.1833     0.1833          1          1          1          1     0.8665          1 
  19   rs12710265     0.1859     0.1859          1          1          1          1     0.8665          1 
  19     rs778809     0.1872     0.1872          1          1          1          1     0.8665          1 
  19    rs1544767     0.1891     0.1891          1          1          1          1     0.8665          1 
  19     rs344543     0.1898     0.1898          1          1          1          1     0.8665          1 
  19     rs344541     0.1898     0.1898          1          1          1          1     0.8665          1 
  19     rs344540     0.1898     0.1898          1          1          1          1     0.8665          1 
  19   rs11882049     0.1905     0.1905          1          1          1          1     0.8665          1 
  19     rs445750     0.1912     0.1912          1          1          1          1     0.8665          1 
  19     rs408290     0.1912     0.1912          1          1          1          1     0.8665          1 
  19    rs3760776     0.1917     0.1917          1          1          1          1     0.8665          1 
  19   rs11465413     0.1923     0.1923          1          1          1          1     0.8665          1 
  19   rs11542189      0.193      0.193          1          1          1          1     0.8665          1 
  19    rs2191667     0.1934     0.1934          1          1          1          1     0.8665          1 
  19    rs4635448     0.1934     0.1934          1          1          1          1     0.8665          1 
  19    rs7258848      0.195      0.195          1          1          1          1     0.8665          1 
  19    rs7254503     0.1966     0.1966          1          1          1          1     0.8665          1 
  19    rs1833777      0.197      0.197          1          1          1          1     0.8665          1 
  19     rs301410     0.2012     0.2012          1          1          1          1     0.8665          1 
  19     rs754671     0.2016     0.2016          1          1          1          1     0.8665          1 
  19    rs2913973     0.2016     0.2016          1          1          1          1     0.8665          1 
  19    rs8113119     0.2026     0.2026          1          1          1          1     0.8665          1 
  19   rs10419875     0.2027     0.2027          1          1          1          1     0.8665          1 
  19    rs8104313     0.2044     0.2044          1          1          1          1     0.8665          1 
  19    rs7260296     0.2048     0.2048          1          1          1          1     0.8665          1 
  19    rs9807848     0.2054     0.2054          1          1          1          1     0.8665          1 
  19   rs17468222     0.2055     0.2055          1          1          1          1     0.8665          1 
  19   rs10408913     0.2059     0.2059          1          1          1          1     0.8665          1 
  19   rs10415709     0.2071     0.2071          1          1          1          1     0.8665          1 
  19   rs10411597     0.2071     0.2071          1          1          1          1     0.8665          1 
  19     rs568259     0.2093     0.2093          1          1          1          1     0.8691          1 
  19    rs2967605     0.2101     0.2101          1          1          1          1     0.8691          1 
  19   rs10414255     0.2145     0.2145          1          1          1          1     0.8822          1 
  19    rs3763046     0.2173     0.2173          1          1          1          1     0.8859          1 
  19     rs250508     0.2178     0.2178          1          1          1          1     0.8859          1 
  19    rs2446193     0.2214     0.2214          1          1          1          1     0.8944          1 
  19    rs8101416     0.2224     0.2224          1          1          1          1     0.8944          1 
  19    rs7255466     0.2298     0.2298          1          1          1          1     0.9028          1 
  19       rs2962     0.2299     0.2299          1          1          1          1     0.9028          1 
  19     rs597582     0.2311     0.2311          1          1          1          1     0.9028          1 
  19    rs7507380     0.2325     0.2325          1          1          1          1     0.9028          1 
  19    rs1895364     0.2325     0.2325          1          1          1          1     0.9028          1 
  19    rs8108150     0.2328     0.2328          1          1          1          1     0.9028          1 
  19   rs17272543     0.2356     0.2356          1          1          1          1     0.9028          1 
  19    rs3745545     0.2364     0.2364          1          1          1          1     0.9028          1 
  19    rs3786680      0.237      0.237          1          1          1          1     0.9028          1 
  19    rs2304196     0.2394     0.2394          1          1          1          1     0.9028          1 
  19   rs10745023      0.241      0.241          1          1          1          1     0.9028          1 
  19    rs1433062      0.241      0.241          1          1          1          1     0.9028          1 
  19   rs17160011     0.2417     0.2417          1          1          1          1     0.9028          1 
  19    rs2247785     0.2419     0.2419          1          1          1          1     0.9028          1 
  19    rs8105572     0.2472     0.2472          1          1          1          1     0.9069          1 
  19    rs2431866     0.2482     0.2482          1          1          1          1     0.9069          1 
  19    rs2335071     0.2483     0.2483          1          1          1          1     0.9069          1 
  19   rs12980113     0.2515     0.2515          1          1          1          1     0.9069          1 
  19    rs7250572     0.2531     0.2531          1          1          1          1     0.9069          1 
  19    rs7260101     0.2539     0.2539          1          1          1          1     0.9069          1 
  19   rs12985992     0.2585     0.2585          1          1          1          1     0.9069          1 
  19   rs12976111     0.2585     0.2585          1          1          1          1     0.9069          1 
  19    rs8104872     0.2586     0.2586          1          1          1          1     0.9069          1 
  19    rs4804314     0.2588     0.2588          1          1          1          1     0.9069          1 
  19   rs11666233     0.2604     0.2604          1          1          1          1     0.9069          1 
  19    rs7254882     0.2604     0.2604          1          1          1          1     0.9069          1 
  19    rs6511957     0.2605     0.2605          1          1          1          1     0.9069          1 
  19   rs12985470     0.2614     0.2614          1          1          1          1     0.9069          1 
  19    rs8108471      0.263      0.263          1          1          1          1     0.9069          1 
  19    rs8102722      0.263      0.263          1          1          1          1     0.9069          1 
  19   rs11569397     0.2683     0.2683          1          1          1          1     0.9205          1 
  19    rs7249770     0.2699     0.2699          1          1          1          1     0.9216          1 
  19    rs2914567     0.2725     0.2725          1          1          1          1     0.9261          1 
  19   rs17160151     0.2752     0.2752          1          1          1          1     0.9309          1 
  19    rs4804267     0.2765     0.2765          1          1          1          1     0.9311          1 
  19     rs301412     0.2813     0.2813          1          1          1          1     0.9429          1 
  19     rs344569      0.286      0.286          1          1          1          1     0.9519          1 
  19     rs501580     0.2866     0.2866          1          1          1          1     0.9519          1 
  19   rs10424096     0.2938     0.2938          1          1          1          1     0.9591          1 
  19     rs778988     0.2941     0.2941          1          1          1          1     0.9591          1 
  19    rs8105285     0.2944     0.2944          1          1          1          1     0.9591          1 
  19    rs3844450     0.2961     0.2961          1          1          1          1     0.9591          1 
  19   rs16979670     0.2967     0.2967          1          1          1          1     0.9591          1 
  19   rs10500207     0.2967     0.2967          1          1          1          1     0.9591          1 
  19    rs8109482     0.3058     0.3058          1          1          1          1     0.9706          1 
  19   rs16993442     0.3102     0.3102          1          1          1          1     0.9706          1 
  19   rs16993453     0.3102     0.3102          1          1          1          1     0.9706          1 
  19    rs8103883     0.3108     0.3108          1          1          1          1     0.9706          1 
  19   rs11879954      0.313      0.313          1          1          1          1     0.9706          1 
  19    rs8101154      0.314      0.314          1          1          1          1     0.9706          1 
  19    rs7259761     0.3148     0.3148          1          1          1          1     0.9706          1 
  19    rs2216662     0.3196     0.3196          1          1          1          1     0.9706          1 
  19     rs184628     0.3217     0.3217          1          1          1          1     0.9706          1 
  19    rs6603141     0.3245     0.3245          1          1          1          1     0.9706          1 
  19     rs373533     0.3272     0.3272          1          1          1          1     0.9706          1 
  19   rs10416634     0.3273     0.3273          1          1          1          1     0.9706          1 
  19    rs6603076     0.3288     0.3288          1          1          1          1     0.9706          1 
  19    rs7508502     0.3288     0.3288          1          1          1          1     0.9706          1 
  19    rs2967603      0.329      0.329          1          1          1          1     0.9706          1 
  19    rs7245775     0.3294     0.3294          1          1          1          1     0.9706          1 
  19    rs6510861     0.3308     0.3308          1          1          1          1     0.9706          1 
  19     rs171094     0.3314     0.3314          1          1          1          1     0.9706          1 
  19     rs673320     0.3336     0.3336          1          1          1          1     0.9706          1 
  19    rs2453112      0.335      0.335          1          1          1          1     0.9706          1 
  19    rs8102176     0.3364     0.3364          1          1          1          1     0.9706          1 
  19    rs8102181     0.3364     0.3364          1          1          1          1     0.9706          1 
  19    rs4807846     0.3392     0.3392          1          1          1          1     0.9706          1 
  19    rs2118706     0.3394     0.3394          1          1          1          1     0.9706          1 
  19   rs10402951      0.341      0.341          1          1          1          1     0.9706          1 
  19   rs10406373     0.3437     0.3437          1          1          1          1     0.9706          1 
  19    rs3787056     0.3438     0.3438          1          1          1          1     0.9706          1 
  19   rs12977471     0.3445     0.3445          1          1          1          1     0.9706          1 
  19    rs6510903     0.3447     0.3447          1          1          1          1     0.9706          1 
  19   rs10402841     0.3452     0.3452          1          1          1          1     0.9706          1 
  19   rs16994131     0.3459     0.3459          1          1          1          1     0.9706          1 
  19    rs1007545     0.3472     0.3472          1          1          1          1     0.9706          1 
  19    rs2967684      0.348      0.348          1          1          1          1     0.9706          1 
  19    rs8109794     0.3483     0.3483          1          1          1          1     0.9706          1 
  19    rs2441035     0.3486     0.3486          1          1          1          1     0.9706          1 
  19    rs2569402     0.3486     0.3486          1          1          1          1     0.9706          1 
  19    rs2894538     0.3551     0.3551          1          1          1          1     0.9724          1 
  19     rs585107     0.3599     0.3599          1          1          1          1     0.9724          1 
  19   rs10401349     0.3599     0.3599          1          1          1          1     0.9724          1 
  19   rs17271924     0.3599     0.3599          1          1          1          1     0.9724          1 
  19    rs8112982     0.3631     0.3631          1          1          1          1     0.9724          1 
  19    rs7257650     0.3639     0.3639          1          1          1          1     0.9724          1 
  19    rs4804436     0.3639     0.3639          1          1          1          1     0.9724          1 
  19    rs2260187     0.3652     0.3652          1          1          1          1     0.9724          1 
  19    rs2546128     0.3656     0.3656          1          1          1          1     0.9724          1 
  19   rs16979286     0.3697     0.3697          1          1          1          1     0.9724          1 
  19   rs10406255     0.3743     0.3743          1          1          1          1     0.9724          1 
  19     rs416956     0.3773     0.3773          1          1          1          1     0.9724          1 
  19    rs7507621     0.3813     0.3813          1          1          1          1     0.9724          1 
  19    rs7255548     0.3813     0.3813          1          1          1          1     0.9724          1 
  19   rs10413019     0.3838     0.3838          1          1          1          1     0.9724          1 
  19     rs794083     0.3843     0.3843          1          1          1          1     0.9724          1 
  19    rs4804367     0.3852     0.3852          1          1          1          1     0.9724          1 
  19   rs13382119     0.3929     0.3929          1          1          1          1     0.9724          1 
  19    rs8103614     0.3929     0.3929          1          1          1          1     0.9724          1 
  19   rs13343323     0.3937     0.3937          1          1          1          1     0.9724          1 
  19     rs422318     0.3963     0.3963          1          1          1          1     0.9724          1 
  19    rs2059807     0.3964     0.3964          1          1          1          1     0.9724          1 
  19    rs2446195      0.397      0.397          1          1          1          1     0.9724          1 
  19     rs451760     0.3976     0.3976          1          1          1          1     0.9724          1 
  19    rs2305806     0.3983     0.3983          1          1          1          1     0.9724          1 
  19     rs552797     0.3991     0.3991          1          1          1          1     0.9724          1 
  19   rs16993344        0.4        0.4          1          1          1          1     0.9724          1 
  19   rs17160147     0.4023     0.4023          1          1          1          1     0.9724          1 
  19     rs891088     0.4024     0.4024          1          1          1          1     0.9724          1 
  19    rs2335525     0.4027     0.4027          1          1          1          1     0.9724          1 
  19   rs11668246     0.4037     0.4037          1          1          1          1     0.9724          1 
  19    rs7256341     0.4048     0.4048          1          1          1          1     0.9724          1 
  19   rs10405147     0.4057     0.4057          1          1          1          1     0.9724          1 
  19    rs4804446     0.4058     0.4058          1          1          1          1     0.9724          1 
  19    rs8103159     0.4058     0.4058          1          1          1          1     0.9724          1 
  19    rs8099865     0.4058     0.4058          1          1          1          1     0.9724          1 
  19   rs10408485     0.4062     0.4062          1          1          1          1     0.9724          1 
  19   rs10409437     0.4071     0.4071          1          1          1          1     0.9724          1 
  19    rs7260240     0.4077     0.4077          1          1          1          1     0.9724          1 
  19    rs7247040     0.4096     0.4096          1          1          1          1     0.9724          1 
  19    rs1433060     0.4098     0.4098          1          1          1          1     0.9724          1 
  19   rs10406209     0.4101     0.4101          1          1          1          1     0.9724          1 
  19    rs2967737     0.4116     0.4116          1          1          1          1     0.9724          1 
  19    rs4804662     0.4175     0.4175          1          1          1          1     0.9724          1 
  19   rs13345998     0.4216     0.4216          1          1          1          1     0.9724          1 
  19   rs10420388     0.4223     0.4223          1          1          1          1     0.9724          1 
  19     rs330876     0.4244     0.4244          1          1          1          1     0.9724          1 
  19    rs2035972     0.4269     0.4269          1          1          1          1     0.9724          1 
  19    rs2055097     0.4269     0.4269          1          1          1          1     0.9724          1 
  19    rs4807920     0.4269     0.4269          1          1          1          1     0.9724          1 
  19    rs7256163     0.4287     0.4287          1          1          1          1     0.9724          1 
  19    rs7247153     0.4289     0.4289          1          1          1          1     0.9724          1 
  19     rs173229     0.4289     0.4289          1          1          1          1     0.9724          1 
  19   rs10424931     0.4293     0.4293          1          1          1          1     0.9724          1 
  19    rs8103113     0.4309     0.4309          1          1          1          1     0.9724          1 
  19    rs4804750     0.4329     0.4329          1          1          1          1     0.9724          1 
  19       rs2963     0.4346     0.4346          1          1          1          1     0.9724          1 
  19    rs8111366     0.4352     0.4352          1          1          1          1     0.9724          1 
  19    rs4804219     0.4368     0.4368          1          1          1          1     0.9724          1 
  19   rs10426094     0.4389     0.4389          1          1          1          1     0.9724          1 
  19    rs8110054     0.4393     0.4393          1          1          1          1     0.9724          1 
  19    rs4807918     0.4399     0.4399          1          1          1          1     0.9724          1 
  19    rs2967727     0.4415     0.4415          1          1          1          1     0.9724          1 
  19     rs653488     0.4436     0.4436          1          1          1          1     0.9724          1 
  19    rs6510863      0.444      0.444          1          1          1          1     0.9724          1 
  19    rs4804386      0.444      0.444          1          1          1          1     0.9724          1 
  19    rs7256391     0.4451     0.4451          1          1          1          1     0.9724          1 
  19   rs16978581     0.4451     0.4451          1          1          1          1     0.9724          1 
  19   rs13344438     0.4454     0.4454          1          1          1          1     0.9724          1 
  19   rs11881361     0.4463     0.4463          1          1          1          1     0.9724          1 
  19    rs2967706     0.4509     0.4509          1          1          1          1     0.9724          1 
  19    rs2967632     0.4509     0.4509          1          1          1          1     0.9724          1 
  19     rs384239     0.4517     0.4517          1          1          1          1     0.9724          1 
  19    rs7259521     0.4523     0.4523          1          1          1          1     0.9724          1 
  19   rs10424224      0.453      0.453          1          1          1          1     0.9724          1 
  19   rs10403916     0.4532     0.4532          1          1          1          1     0.9724          1 
  19     rs164017     0.4539     0.4539          1          1          1          1     0.9724          1 
  19    rs8101404      0.454      0.454          1          1          1          1     0.9724          1 
  19    rs6603103     0.4587     0.4587          1          1          1          1     0.9796          1 
  19    rs6417193     0.4629     0.4629          1          1          1          1     0.9828          1 
  19    rs6510884     0.4629     0.4629          1          1          1          1     0.9828          1 
  19    rs1898674     0.4648     0.4648          1          1          1          1      0.984          1 
  19    rs7258822     0.4685     0.4685          1          1          1          1     0.9853          1 
  19    rs2546122     0.4692     0.4692          1          1          1          1     0.9853          1 
  19    rs4804802     0.4703     0.4703          1          1          1          1     0.9853          1 
  19   rs16993402     0.4726     0.4726          1          1          1          1     0.9853          1 
  19   rs16993408     0.4726     0.4726          1          1          1          1     0.9853          1 
  19    rs8103234      0.475      0.475          1          1          1          1     0.9853          1 
  19    rs6512110     0.4763     0.4763          1          1          1          1     0.9853          1 
  19    rs6512121     0.4763     0.4763          1          1          1          1     0.9853          1 
  19   rs12460407     0.4826     0.4826          1          1          1          1     0.9955          1 
  19   rs11878694      0.487      0.487          1          1          1          1      0.998          1 
  19    rs2071347     0.4916     0.4916          1          1          1          1      0.998          1 
  19    rs8108483      0.492      0.492          1          1          1          1      0.998          1 
  19    rs8101625     0.4923     0.4923          1          1          1          1      0.998          1 
  19    rs1469081     0.4923     0.4923          1          1          1          1      0.998          1 
  19    rs8110029     0.4927     0.4927          1          1          1          1      0.998          1 
  19    rs1549257     0.4939     0.4939          1          1          1          1      0.998          1 
  19    rs2967578     0.4949     0.4949          1          1          1          1      0.998          1 
  19    rs4134813     0.4987     0.4987          1          1          1          1     0.9986          1 
  19       rs6791     0.5036     0.5036          1          1          1          1     0.9986          1 
  19   rs17000803     0.5052     0.5052          1          1          1          1     0.9986          1 
  19   rs17000816     0.5052     0.5052          1          1          1          1     0.9986          1 
  19    rs8101064     0.5055     0.5055          1          1          1          1     0.9986          1 
  19    rs8103099      0.511      0.511          1          1          1          1     0.9986          1 
  19   rs10423641     0.5122     0.5122          1          1          1          1     0.9986          1 
  19   rs16994314     0.5127     0.5127          1          1          1          1     0.9986          1 
  19    rs7249111     0.5127     0.5127          1          1          1          1     0.9986          1 
  19    rs8107330     0.5127     0.5127          1          1          1          1     0.9986          1 
  19    rs9967634     0.5206     0.5206          1          1          1          1     0.9986          1 
  19    rs4804166      0.521      0.521          1          1          1          1     0.9986          1 
  19    rs4804596      0.521      0.521          1          1          1          1     0.9986          1 
  19   rs10415281      0.521      0.521          1          1          1          1     0.9986          1 
  19    rs6603107     0.5214     0.5214          1          1          1          1     0.9986          1 
  19    rs1638538     0.5228     0.5228          1          1          1          1     0.9986          1 
  19   rs17704999     0.5255     0.5255          1          1          1          1     0.9986          1 
  19   rs10402974     0.5261     0.5261          1          1          1          1     0.9986          1 
  19    rs1035939     0.5335     0.5335          1          1          1          1     0.9986          1 
  19   rs10411185     0.5382     0.5382          1          1          1          1     0.9986          1 
  19   rs10402138     0.5397     0.5397          1          1          1          1     0.9986          1 
  19    rs2335524     0.5408     0.5408          1          1          1          1     0.9986          1 
  19   rs12459040     0.5444     0.5444          1          1          1          1     0.9986          1 
  19     rs749969     0.5529     0.5529          1          1          1          1     0.9986          1 
  19   rs11881034     0.5568     0.5568          1          1          1          1     0.9986          1 
  19    rs2230750     0.5569     0.5569          1          1          1          1     0.9986          1 
  19    rs7250311     0.5597     0.5597          1          1          1          1     0.9986          1 
  19     rs881877     0.5601     0.5601          1          1          1          1     0.9986          1 
  19     rs733101     0.5609     0.5609          1          1          1          1     0.9986          1 
  19     rs714395     0.5617     0.5617          1          1          1          1     0.9986          1 
  19     rs919275      0.565      0.565          1          1          1          1     0.9986          1 
  19    rs7248090     0.5655     0.5655          1          1          1          1     0.9986          1 
  19   rs16981165     0.5657     0.5657          1          1          1          1     0.9986          1 
  19    rs8100409     0.5657     0.5657          1          1          1          1     0.9986          1 
  19     rs348347     0.5666     0.5666          1          1          1          1     0.9986          1 
  19    rs7249943     0.5667     0.5667          1          1          1          1     0.9986          1 
  19   rs12461440     0.5669     0.5669          1          1          1          1     0.9986          1 
  19    rs4134856      0.568      0.568          1          1          1          1     0.9986          1 
  19   rs10426146     0.5687     0.5687          1          1          1          1     0.9986          1 
  19   rs10412487     0.5698     0.5698          1          1          1          1     0.9986          1 
  19    rs8104748     0.5737     0.5737          1          1          1          1     0.9986          1 
  19   rs10426826     0.5742     0.5742          1          1          1          1     0.9986          1 
  19   rs11880337     0.5748     0.5748          1          1          1          1     0.9986          1 
  19   rs10414553     0.5781     0.5781          1          1          1          1     0.9986          1 
  19   rs12611036     0.5789     0.5789          1          1          1          1     0.9986          1 
  19    rs8102146     0.5799     0.5799          1          1          1          1     0.9986          1 
  19    rs4804424     0.5805     0.5805          1          1          1          1     0.9986          1 
  19   rs10416429     0.5805     0.5805          1          1          1          1     0.9986          1 
  19    rs7250898     0.5821     0.5821          1          1          1          1     0.9986          1 
  19     rs622574     0.5821     0.5821          1          1          1          1     0.9986          1 
  19    rs7254970     0.5863     0.5863          1          1          1          1     0.9986          1 
  19   rs12460738     0.5875     0.5875          1          1          1          1     0.9986          1 
  19    rs8101575      0.589      0.589          1          1          1          1     0.9986          1 
  19     rs971366     0.5899     0.5899          1          1          1          1     0.9986          1 
  19   rs12462074     0.5912     0.5912          1          1          1          1     0.9986          1 
  19    rs2335629     0.5938     0.5938          1          1          1          1     0.9986          1 
  19   rs12975129     0.5967     0.5967          1          1          1          1     0.9986          1 
  19     rs422961      0.597      0.597          1          1          1          1     0.9986          1 
  19   rs16979417     0.5992     0.5992          1          1          1          1     0.9986          1 
  19    rs7256965     0.6034     0.6034          1          1          1          1     0.9986          1 
  19    rs3745376     0.6045     0.6045          1          1          1          1     0.9986          1 
  19    rs1862456     0.6076     0.6076          1          1          1          1     0.9986          1 
  19    rs7508679     0.6085     0.6085          1          1          1          1     0.9986          1 
  19    rs1968595     0.6087     0.6087          1          1          1          1     0.9986          1 
  19    rs4804286     0.6094     0.6094          1          1          1          1     0.9986          1 
  19    rs4804397     0.6103     0.6103          1          1          1          1     0.9986          1 
  19    rs3892396     0.6136     0.6136          1          1          1          1     0.9986          1 
  19   rs11669128     0.6143     0.6143          1          1          1          1     0.9986          1 
  19    rs4072910     0.6156     0.6156          1          1          1          1     0.9986          1 
  19   rs10411815     0.6182     0.6182          1          1          1          1     0.9986          1 
  19    rs1025281     0.6193     0.6193          1          1          1          1     0.9986          1 
  19    rs7245949     0.6212     0.6212          1          1          1          1     0.9986          1 
  19    rs1609459     0.6212     0.6212          1          1          1          1     0.9986          1 
  19   rs10402812     0.6212     0.6212          1          1          1          1     0.9986          1 
  19    rs2335072     0.6222     0.6222          1          1          1          1     0.9986          1 
  19   rs17304527     0.6236     0.6236          1          1          1          1     0.9986          1 
  19    rs1864029      0.626      0.626          1          1          1          1     0.9986          1 
  19    rs4134831     0.6282     0.6282          1          1          1          1     0.9986          1 
  19    rs4134816     0.6282     0.6282          1          1          1          1     0.9986          1 
  19    rs3815902     0.6325     0.6325          1          1          1          1     0.9986          1 
  19   rs10412186     0.6333     0.6333          1          1          1          1     0.9986          1 
  19   rs10420226      0.634      0.634          1          1          1          1     0.9986          1 
  19   rs10404592      0.634      0.634          1          1          1          1     0.9986          1 
  19    rs7250363     0.6342     0.6342          1          1          1          1     0.9986          1 
  19    rs2112927     0.6356     0.6356          1          1          1          1     0.9986          1 
  19   rs10416597     0.6384     0.6384          1          1          1          1     0.9986          1 
  19   rs11259990     0.6384     0.6384          1          1          1          1     0.9986          1 
  19   rs10418864     0.6384     0.6384          1          1          1          1     0.9986          1 
  19   rs10419890     0.6397     0.6397          1          1          1          1     0.9986          1 
  19   rs11673527     0.6426     0.6426          1          1          1          1     0.9986          1 
  19    rs1862460     0.6431     0.6431          1          1          1          1     0.9986          1 
  19     rs164016     0.6438     0.6438          1          1          1          1     0.9986          1 
  19    rs7254750     0.6441     0.6441          1          1          1          1     0.9986          1 
  19    rs7258744     0.6441     0.6441          1          1          1          1     0.9986          1 
  19    rs7246415     0.6441     0.6441          1          1          1          1     0.9986          1 
  19   rs10413384     0.6442     0.6442          1          1          1          1     0.9986          1 
  19   rs17000836      0.648      0.648          1          1          1          1     0.9986          1 
  19     rs899207     0.6483     0.6483          1          1          1          1     0.9986          1 
  19    rs7259702     0.6507     0.6507          1          1          1          1     0.9986          1 
  19   rs41405044     0.6507     0.6507          1          1          1          1     0.9986          1 
  19   rs16993501     0.6531     0.6531          1          1          1          1     0.9986          1 
  19   rs11878563     0.6552     0.6552          1          1          1          1     0.9986          1 
  19   rs17159765     0.6609     0.6609          1          1          1          1     0.9986          1 
  19    rs6510908     0.6612     0.6612          1          1          1          1     0.9986          1 
  19     rs392751     0.6636     0.6636          1          1          1          1     0.9986          1 
  19     rs425796     0.6636     0.6636          1          1          1          1     0.9986          1 
  19     rs454453     0.6636     0.6636          1          1          1          1     0.9986          1 
  19     rs390821     0.6636     0.6636          1          1          1          1     0.9986          1 
  19    rs2277996     0.6639     0.6639          1          1          1          1     0.9986          1 
  19   rs11879740     0.6653     0.6653          1          1          1          1     0.9986          1 
  19    rs7248104     0.6657     0.6657          1          1          1          1     0.9986          1 
  19   rs10402721     0.6825     0.6825          1          1          1          1     0.9986          1 
  19    rs7259200     0.6841     0.6841          1          1          1          1     0.9986          1 
  19    rs3826741     0.6846     0.6846          1          1          1          1     0.9986          1 
  19     rs330887     0.6926     0.6926          1          1          1          1     0.9986          1 
  19     rs330877     0.6988     0.6988          1          1          1          1     0.9986          1 
  19   rs10407357     0.7069     0.7069          1          1          1          1     0.9986          1 
  19     rs581910     0.7072     0.7072          1          1          1          1     0.9986          1 
  19     rs552320     0.7072     0.7072          1          1          1          1     0.9986          1 
  19    rs3813781     0.7098     0.7098          1          1          1          1     0.9986          1 
  19    rs2617819     0.7148     0.7148          1          1          1          1     0.9986          1 
  19     rs344596     0.7149     0.7149          1          1          1          1     0.9986          1 
  19    rs7260547     0.7152     0.7152          1          1          1          1     0.9986          1 
  19   rs11878742     0.7157     0.7157          1          1          1          1     0.9986          1 
  19     rs574937     0.7168     0.7168          1          1          1          1     0.9986          1 
  19    rs1493877     0.7171     0.7171          1          1          1          1     0.9986          1 
  19   rs11260053     0.7172     0.7172          1          1          1          1     0.9986          1 
  19    rs7247108     0.7173     0.7173          1          1          1          1     0.9986          1 
  19      rs13535     0.7173     0.7173          1          1          1          1     0.9986          1 
  19   rs10411115     0.7173     0.7173          1          1          1          1     0.9986          1 
  19    rs2217652     0.7173     0.7173          1          1          1          1     0.9986          1 
  19   rs11672602     0.7173     0.7173          1          1          1          1     0.9986          1 
  19    rs6512109     0.7173     0.7173          1          1          1          1     0.9986          1 
  19    rs1978435     0.7173     0.7173          1          1          1          1     0.9986          1 
  19    rs8102545     0.7186     0.7186          1          1          1          1     0.9986          1 
  19    rs1867692     0.7189     0.7189          1          1          1          1     0.9986          1 
  19   rs17000495     0.7275     0.7275          1          1          1          1     0.9986          1 
  19    rs3786681      0.728      0.728          1          1          1          1     0.9986          1 
  19    rs6510956      0.728      0.728          1          1          1          1     0.9986          1 
  19     rs733102      0.729      0.729          1          1          1          1     0.9986          1 
  19    rs2042199      0.729      0.729          1          1          1          1     0.9986          1 
  19    rs8102702      0.729      0.729          1          1          1          1     0.9986          1 
  19    rs2617822      0.733      0.733          1          1          1          1     0.9986          1 
  19    rs7245562     0.7332     0.7332          1          1          1          1     0.9986          1 
  19   rs41375152     0.7344     0.7344          1          1          1          1     0.9986          1 
  19   rs11880371     0.7385     0.7385          1          1          1          1     0.9986          1 
  19     rs460698     0.7457     0.7457          1          1          1          1     0.9986          1 
  19    rs2967661     0.7513     0.7513          1          1          1          1     0.9986          1 
  19   rs12979990      0.752      0.752          1          1          1          1     0.9986          1 
  19   rs10408279     0.7524     0.7524          1          1          1          1     0.9986          1 
  19   rs10406384     0.7529     0.7529          1          1          1          1     0.9986          1 
  19     rs479448     0.7538     0.7538          1          1          1          1     0.9986          1 
  19    rs1045998     0.7538     0.7538          1          1          1          1     0.9986          1 
  19   rs10410136     0.7552     0.7552          1          1          1          1     0.9986          1 
  19     rs794084     0.7566     0.7566          1          1          1          1     0.9986          1 
  19    rs4804233     0.7568     0.7568          1          1          1          1     0.9986          1 
  19   rs16993484     0.7636     0.7636          1          1          1          1     0.9986          1 
  19    rs2033482      0.764      0.764          1          1          1          1     0.9986          1 
  19   rs16993450      0.765      0.765          1          1          1          1     0.9986          1 
  19    rs3787069     0.7651     0.7651          1          1          1          1     0.9986          1 
  19    rs7252584     0.7652     0.7652          1          1          1          1     0.9986          1 
  19   rs10422567     0.7666     0.7666          1          1          1          1     0.9986          1 
  19   rs10425427     0.7673     0.7673          1          1          1          1     0.9986          1 
  19    rs2591591     0.7682     0.7682          1          1          1          1     0.9986          1 
  19   rs16993884     0.7682     0.7682          1          1          1          1     0.9986          1 
  19     rs455476     0.7683     0.7683          1          1          1          1     0.9986          1 
  19     rs460261     0.7683     0.7683          1          1          1          1     0.9986          1 
  19    rs6603109       0.77       0.77          1          1          1          1     0.9986          1 
  19    rs2303164     0.7703     0.7703          1          1          1          1     0.9986          1 
  19    rs7249317     0.7706     0.7706          1          1          1          1     0.9986          1 
  19   rs12973288     0.7732     0.7732          1          1          1          1     0.9986          1 
  19    rs7508222     0.7741     0.7741          1          1          1          1     0.9986          1 
  19    rs1820099     0.7741     0.7741          1          1          1          1     0.9986          1 
  19    rs2161490     0.7775     0.7775          1          1          1          1     0.9986          1 
  19   rs10405376     0.7787     0.7787          1          1          1          1     0.9986          1 
  19    rs6603096     0.7801     0.7801          1          1          1          1     0.9986          1 
  19    rs6603164     0.7807     0.7807          1          1          1          1     0.9986          1 
  19     rs549785     0.7833     0.7833          1          1          1          1     0.9986          1 
  19   rs17160332     0.7851     0.7851          1          1          1          1     0.9986          1 
  19    rs8100230     0.7876     0.7876          1          1          1          1     0.9986          1 
  19    rs1010047     0.7885     0.7885          1          1          1          1     0.9986          1 
  19     rs274793       0.79       0.79          1          1          1          1     0.9986          1 
  19   rs10414835     0.7903     0.7903          1          1          1          1     0.9986          1 
  19    rs7253450     0.7906     0.7906          1          1          1          1     0.9986          1 
  19     rs574663      0.793      0.793          1          1          1          1     0.9986          1 
  19    rs4804287     0.7952     0.7952          1          1          1          1     0.9986          1 
  19   rs16993437     0.8014     0.8014          1          1          1          1     0.9986          1 
  19   rs12610559       0.81       0.81          1          1          1          1     0.9986          1 
  19    rs1045354       0.81       0.81          1          1          1          1     0.9986          1 
  19    rs1559170     0.8118     0.8118          1          1          1          1     0.9986          1 
  19     rs339392     0.8138     0.8138          1          1          1          1     0.9986          1 
  19    rs4807840      0.814      0.814          1          1          1          1     0.9986          1 
  19   rs11569511     0.8146     0.8146          1          1          1          1     0.9986          1 
  19    rs3745567     0.8146     0.8146          1          1          1          1     0.9986          1 
  19   rs11569507     0.8146     0.8146          1          1          1          1     0.9986          1 
  19    rs3745566     0.8146     0.8146          1          1          1          1     0.9986          1 
  19    rs3745565     0.8146     0.8146          1          1          1          1     0.9986          1 
  19   rs11569501     0.8146     0.8146          1          1          1          1     0.9986          1 
  19   rs10408143     0.8156     0.8156          1          1          1          1     0.9986          1 
  19   rs10426731     0.8157     0.8157          1          1          1          1     0.9986          1 
  19   rs12461568     0.8165     0.8165          1          1          1          1     0.9986          1 
  19    rs4804416     0.8171     0.8171          1          1          1          1     0.9986          1 
  19     rs344584     0.8196     0.8196          1          1          1          1     0.9986          1 
  19    rs2431791     0.8203     0.8203          1          1          1          1     0.9986          1 
  19    rs1549256      0.821      0.821          1          1          1          1     0.9986          1 
  19    rs9304947     0.8223     0.8223          1          1          1          1     0.9986          1 
  19   rs10416843     0.8227     0.8227          1          1          1          1     0.9986          1 
  19    rs1644757     0.8233     0.8233          1          1          1          1     0.9986          1 
  19   rs12979861     0.8245     0.8245          1          1          1          1     0.9986          1 
  19   rs17159600     0.8259     0.8259          1          1          1          1     0.9986          1 
  19   rs10406670     0.8275     0.8275          1          1          1          1     0.9986          1 
  19    rs2436493     0.8283     0.8283          1          1          1          1     0.9986          1 
  19    rs2918300     0.8296     0.8296          1          1          1          1     0.9986          1 
  19   rs10408896     0.8307     0.8307          1          1          1          1     0.9986          1 
  19     rs407743     0.8313     0.8313          1          1          1          1     0.9986          1 
  19     rs426848     0.8313     0.8313          1          1          1          1     0.9986          1 
  19     rs454176     0.8314     0.8314          1          1          1          1     0.9986          1 
  19   rs11883223     0.8319     0.8319          1          1          1          1     0.9986          1 
  19    rs2277984      0.832      0.832          1          1          1          1     0.9986          1 
  19    rs2042901     0.8323     0.8323          1          1          1          1     0.9986          1 
  19    rs2967726     0.8326     0.8326          1          1          1          1     0.9986          1 
  19    rs1582532     0.8328     0.8328          1          1          1          1     0.9986          1 
  19    rs8100020     0.8348     0.8348          1          1          1          1     0.9986          1 
  19   rs11880706     0.8349     0.8349          1          1          1          1     0.9986          1 
  19   rs10403018     0.8359     0.8359          1          1          1          1     0.9986          1 
  19    rs7245664     0.8386     0.8386          1          1          1          1     0.9986          1 
  19    rs7256781     0.8399     0.8399          1          1          1          1     0.9986          1 
  19     rs464849     0.8409     0.8409          1          1          1          1     0.9986          1 
  19     rs460375     0.8409     0.8409          1          1          1          1     0.9986          1 
  19     rs465543     0.8409     0.8409          1          1          1          1     0.9986          1 
  19     rs461935     0.8409     0.8409          1          1          1          1     0.9986          1 
  19    rs1026466     0.8411     0.8411          1          1          1          1     0.9986          1 
  19     rs560634     0.8432     0.8432          1          1          1          1     0.9986          1 
  19   rs10417371     0.8435     0.8435          1          1          1          1     0.9986          1 
  19   rs16978679     0.8435     0.8435          1          1          1          1     0.9986          1 
  19   rs10417885     0.8455     0.8455          1          1          1          1     0.9986          1 
  19    rs1466448     0.8457     0.8457          1          1          1          1     0.9986          1 
  19   rs10221500     0.8463     0.8463          1          1          1          1     0.9986          1 
  19    rs1035942     0.8472     0.8472          1          1          1          1     0.9986          1 
  19   rs11672367     0.8499     0.8499          1          1          1          1     0.9986          1 
  19   rs10411055     0.8512     0.8512          1          1          1          1     0.9986          1 
  19    rs1874002     0.8521     0.8521          1          1          1          1     0.9986          1 
  19     rs348362     0.8547     0.8547          1          1          1          1     0.9986          1 
  19      rs10129     0.8555     0.8555          1          1          1          1     0.9986          1 
  19   rs11882682      0.856      0.856          1          1          1          1     0.9986          1 
  19    rs2591592     0.8567     0.8567          1          1          1          1     0.9986          1 
  19   rs10906990     0.8577     0.8577          1          1          1          1     0.9986          1 
  19   rs11667110     0.8579     0.8579          1          1          1          1     0.9986          1 
  19   rs12610094     0.8593     0.8593          1          1          1          1     0.9986          1 
  19    rs6512130     0.8594     0.8594          1          1          1          1     0.9986          1 
  19    rs2035973     0.8608     0.8608          1          1          1          1     0.9986          1 
  19    rs2432104     0.8613     0.8613          1          1          1          1     0.9986          1 
  19   rs11465403     0.8627     0.8627          1          1          1          1     0.9986          1 
  19   rs12151125     0.8631     0.8631          1          1          1          1     0.9986          1 
  19   rs10403167     0.8635     0.8635          1          1          1          1     0.9986          1 
  19    rs6511918     0.8649     0.8649          1          1          1          1     0.9986          1 
  19     rs186295     0.8664     0.8664          1          1          1          1     0.9986          1 
  19    rs8099966      0.868      0.868          1          1          1          1     0.9986          1 
  19    rs8101320      0.868      0.868          1          1          1          1     0.9986          1 
  19   rs10418157     0.8685     0.8685          1          1          1          1     0.9986          1 
  19    rs6510888     0.8688     0.8688          1          1          1          1     0.9986          1 
  19    rs1644759     0.8714     0.8714          1          1          1          1     0.9986          1 
  19   rs11882373     0.8727     0.8727          1          1          1          1     0.9986          1 
  19    rs8105922      0.877      0.877          1          1          1          1     0.9986          1 
  19    rs3865469     0.8783     0.8783          1          1          1          1     0.9986          1 
  19    rs7247296     0.8791     0.8791          1          1          1          1     0.9986          1 
  19    rs8106540      0.881      0.881          1          1          1          1     0.9986          1 
  19    rs7248911     0.8877     0.8877          1          1          1          1     0.9986          1 
  19    rs9304929     0.8912     0.8912          1          1          1          1     0.9986          1 
  19   rs10411604     0.8918     0.8918          1          1          1          1     0.9986          1 
  19    rs7250951     0.8929     0.8929          1          1          1          1     0.9986          1 
  19   rs17160311     0.8958     0.8958          1          1          1          1     0.9986          1 
  19    rs7253993     0.8968     0.8968          1          1          1          1     0.9986          1 
  19    rs8107055     0.8979     0.8979          1          1          1          1     0.9986          1 
  19    rs6603157     0.8982     0.8982          1          1          1          1     0.9986          1 
  19    rs2233186     0.9005     0.9005          1          1          1          1     0.9986          1 
  19    rs8109559     0.9016     0.9016          1          1          1          1     0.9986          1 
  19   rs10408343     0.9029     0.9029          1          1          1          1     0.9986          1 
  19   rs10423752     0.9029     0.9029          1          1          1          1     0.9986          1 
  19   rs10419036     0.9029     0.9029          1          1          1          1     0.9986          1 
  19   rs10402626     0.9029     0.9029          1          1          1          1     0.9986          1 
  19   rs10423567     0.9029     0.9029          1          1          1          1     0.9986          1 
  19    rs9917038     0.9029     0.9029          1          1          1          1     0.9986          1 
  19     rs331677     0.9033     0.9033          1          1          1          1     0.9986          1 
  19    rs7508584     0.9046     0.9046          1          1          1          1     0.9986          1 
  19    rs7259423     0.9062     0.9062          1          1          1          1     0.9986          1 
  19    rs8101237     0.9085     0.9085          1          1          1          1     0.9986          1 
  19    rs7259894     0.9093     0.9093          1          1          1          1     0.9986          1 
  19    rs2547074     0.9103     0.9103          1          1          1          1     0.9986          1 
  19    rs2591595     0.9103     0.9103          1          1          1          1     0.9986          1 
  19    rs1862461     0.9103     0.9103          1          1          1          1     0.9986          1 
  19    rs1862462     0.9103     0.9103          1          1          1          1     0.9986          1 
  19    rs2431795     0.9103     0.9103          1          1          1          1     0.9986          1 
  19    rs1466447     0.9146     0.9146          1          1          1          1     0.9986          1 
  19    rs4134826      0.915      0.915          1          1          1          1     0.9986          1 
  19     rs628271     0.9155     0.9155          1          1          1          1     0.9986          1 
  19   rs11881470     0.9183     0.9183          1          1          1          1     0.9986          1 
  19    rs6603155     0.9228     0.9228          1          1          1          1     0.9986          1 
  19   rs11881002     0.9231     0.9231          1          1          1          1     0.9986          1 
  19    rs2042300     0.9234     0.9234          1          1          1          1     0.9986          1 
  19   rs11260030     0.9239     0.9239          1          1          1          1     0.9986          1 
  19    rs8109079     0.9243     0.9243          1          1          1          1     0.9986          1 
  19    rs8104971     0.9267     0.9267          1          1          1          1     0.9986          1 
  19     rs344575     0.9269     0.9269          1          1          1          1     0.9986          1 
  19     rs747990     0.9302     0.9302          1          1          1          1     0.9986          1 
  19     rs330886     0.9303     0.9303          1          1          1          1     0.9986          1 
  19   rs11085742     0.9307     0.9307          1          1          1          1     0.9986          1 
  19    rs7256912     0.9334     0.9334          1          1          1          1     0.9986          1 
  19    rs4804403      0.941      0.941          1          1          1          1     0.9986          1 
  19    rs7254941     0.9427     0.9427          1          1          1          1     0.9986          1 
  19   rs11669411      0.944      0.944          1          1          1          1     0.9986          1 
  19    rs1609712     0.9442     0.9442          1          1          1          1     0.9986          1 
  19   rs11881309     0.9451     0.9451          1          1          1          1     0.9986          1 
  19   rs10500204     0.9466     0.9466          1          1          1          1     0.9986          1 
  19     rs252569     0.9482     0.9482          1          1          1          1     0.9986          1 
  19     rs753733     0.9501     0.9501          1          1          1          1     0.9986          1 
  19    rs7247900     0.9502     0.9502          1          1          1          1     0.9986          1 
  19    rs3760685     0.9521     0.9521          1          1          1          1     0.9986          1 
  19   rs11666200     0.9522     0.9522          1          1          1          1     0.9986          1 
  19   rs11670606     0.9522     0.9522          1          1          1          1     0.9986          1 
  19     rs557094     0.9529     0.9529          1          1          1          1     0.9986          1 
  19     rs735240     0.9535     0.9535          1          1          1          1     0.9986          1 
  19    rs7250738     0.9546     0.9546          1          1          1          1     0.9986          1 
  19   rs10417646     0.9556     0.9556          1          1          1          1     0.9986          1 
  19    rs4807069     0.9581     0.9581          1          1          1          1     0.9986          1 
  19    rs1110624     0.9581     0.9581          1          1          1          1     0.9986          1 
  19   rs17160333     0.9582     0.9582          1          1          1          1     0.9986          1 
  19    rs8113160     0.9585     0.9585          1          1          1          1     0.9986          1 
  19    rs4804400     0.9601     0.9601          1          1          1          1     0.9986          1 
  19    rs8108622     0.9603     0.9603          1          1          1          1     0.9986          1 
  19    rs7245757     0.9605     0.9605          1          1          1          1     0.9986          1 
  19     rs330885     0.9649     0.9649          1          1          1          1     0.9986          1 
  19     rs897740     0.9649     0.9649          1          1          1          1     0.9986          1 
  19     rs455099     0.9649     0.9649          1          1          1          1     0.9986          1 
  19     rs445817     0.9649     0.9649          1          1          1          1     0.9986          1 
  19     rs416967     0.9689     0.9689          1          1          1          1     0.9986          1 
  19     rs461057     0.9689     0.9689          1          1          1          1     0.9986          1 
  19     rs457762     0.9689     0.9689          1          1          1          1     0.9986          1 
  19    rs3829817       0.97       0.97          1          1          1          1     0.9986          1 
  19   rs11569536     0.9707     0.9707          1          1          1          1     0.9986          1 
  19   rs10405167     0.9725     0.9725          1          1          1          1     0.9986          1 
  19    rs2241393     0.9734     0.9734          1          1          1          1     0.9986          1 
  19    rs1108380     0.9744     0.9744          1          1          1          1     0.9986          1 
  19   rs10407146     0.9755     0.9755          1          1          1          1     0.9986          1 
  19      rs14394     0.9776     0.9776          1          1          1          1     0.9986          1 
  19    rs2547064     0.9779     0.9779          1          1          1          1     0.9986          1 
  19    rs1867691     0.9779     0.9779          1          1          1          1     0.9986          1 
  19   rs12610448     0.9782     0.9782          1          1          1          1     0.9986          1 
  19    rs1363938     0.9785     0.9785          1          1          1          1     0.9986          1 
  19   rs12232870     0.9823     0.9823          1          1          1          1     0.9986          1 
  19    rs2233188      0.983      0.983          1          1          1          1     0.9986          1 
  19   rs10404571      0.983      0.983          1          1          1          1     0.9986          1 
  19    rs4804758     0.9847     0.9847          1          1          1          1     0.9986          1 
  19    rs4804217     0.9847     0.9847          1          1          1          1     0.9986          1 
  19   rs12150997     0.9875     0.9875          1          1          1          1     0.9986          1 
  19     rs568356     0.9886     0.9886          1          1          1          1     0.9986          1 
  19     rs654059     0.9902     0.9902          1          1          1          1     0.9986          1 
  19   rs17160134     0.9908     0.9908          1          1          1          1     0.9986          1 
  19   rs10048565     0.9917     0.9917          1          1          1          1     0.9986          1 
  19   rs13339744     0.9917     0.9917          1          1          1          1     0.9986          1 
  19    rs3745356     0.9956     0.9956          1          1          1          1     0.9994          1 
  19   rs12609136     0.9971     0.9971          1          1          1          1     0.9994          1 
  19   rs11882263     0.9982     0.9982          1          1          1          1     0.9994          1 
  19   rs12460645     0.9994     0.9994          1          1          1          1     0.9994          1 
  19    rs2914559     0.9994     0.9994          1          1          1          1     0.9994          1 
