# Supplementary material for: Cell-to-cell expression dispersion of B-cell surface proteins is linked to genetic variants in humans
Source: Commun Biol. 2020 Jul 3;3:346. doi: 10.1038/s42003-020-1075-1 (PMC7335051; doi:10.1038/s42003-020-1075-1)
Supplement: Supplementary file 4 — Supplementary Data 2 [file 42003_2020_1075_MOESM4_ESM.zip › Supplementary_Data_S2/plink-results-48LCLs/CD23_chr19_cv.loess/CD23_cv.loess_48_LCLs.qassoc.means]

 CHR          SNP  VALUE      G11      G12      G22
  19   rs11881309   GENO      A/A      A/C      C/C
  19   rs11881309 COUNTS        1       18       29
  19   rs11881309   FREQ  0.02083    0.375   0.6042
  19   rs11881309   MEAN 0.009061 0.000908 0.002203
  19   rs11881309     SD        0  0.00656  0.01262
  19    rs1026466   GENO      C/C      C/G      G/G
  19    rs1026466 COUNTS        1       17       30
  19    rs1026466   FREQ  0.02083   0.3542    0.625
  19    rs1026466   MEAN -0.01368 0.003223 0.001606
  19    rs1026466     SD        0  0.01026  0.01067
  19    rs2436493   GENO      A/A      A/G      G/G
  19    rs2436493 COUNTS        2       12       34
  19    rs2436493   FREQ  0.04167     0.25   0.7083
  19    rs2436493   MEAN 0.0002363 0.001657 0.002027
  19    rs2436493     SD 0.003791 0.009836  0.01125
  19    rs2446193   GENO      A/A      A/G      G/G
  19    rs2446193 COUNTS        9       21       18
  19    rs2446193   FREQ   0.1875   0.4375    0.375
  19    rs2446193   MEAN -0.001196 0.001354 0.003979
  19    rs2446193     SD 0.009299  0.01002  0.01187
  19    rs8101416   GENO      T/T      T/A      A/A
  19    rs8101416 COUNTS        1       18       29
  19    rs8101416   FREQ  0.02083    0.375   0.6042
  19    rs8101416   MEAN 0.001918 0.004528 0.0002026
  19    rs8101416     SD        0   0.0114  0.01009
  19    rs2446195   GENO      C/C      C/G      G/G
  19    rs2446195 COUNTS        5       13       30
  19    rs2446195   FREQ   0.1042   0.2708    0.625
  19    rs2446195   MEAN 0.0001037 -6.116e-05 0.002986
  19    rs2446195     SD 0.009619  0.01318 0.009663
  19    rs2260187   GENO      A/A      A/G      G/G
  19    rs2260187 COUNTS        4       15       29
  19    rs2260187   FREQ  0.08333   0.3125   0.6042
  19    rs2260187   MEAN -0.002117 0.001092 0.002806
  19    rs2260187     SD 0.009392  0.01178  0.01028
  19    rs3763046   GENO      A/A      A/G      G/G
  19    rs3763046 COUNTS        6       17       25
  19    rs3763046   FREQ    0.125   0.3542   0.5208
  19    rs3763046   MEAN 0.003478 0.004469 -0.000302
  19    rs3763046     SD 0.006668  0.01193  0.01024
  19     rs778809   GENO      G/G      G/A      A/A
  19     rs778809 COUNTS       10       21       17
  19     rs778809   FREQ   0.2083   0.4375   0.3542
  19     rs778809   MEAN -0.000225 0.0004357 0.004847
  19     rs778809     SD 0.008078  0.01326 0.007586
  19    rs3859563   GENO      T/T      T/C      C/C
  19    rs3859563 COUNTS        4       18       26
  19    rs3859563   FREQ  0.08333    0.375   0.5417
  19    rs3859563   MEAN 0.006434  0.00469 -0.0008029
  19    rs3859563     SD 0.009346  0.01104  0.01004
  19   rs17271883   GENO      C/C      C/T      T/T
  19   rs17271883 COUNTS       10       19       19
  19   rs17271883   FREQ   0.2083   0.3958   0.3958
  19   rs17271883   MEAN -0.000225 -0.0008267 0.005645
  19   rs17271883     SD 0.008078  0.01329 0.007618
  19    rs3760776   GENO      G/G      G/A      A/A
  19    rs3760776 COUNTS       10       25       13
  19    rs3760776   FREQ   0.2083   0.5208   0.2708
  19    rs3760776   MEAN 0.005103 0.001924 -0.000757
  19    rs3760776     SD   0.0124   0.0113 0.007218
  19    rs3760775   GENO      T/T      T/G      G/G
  19    rs3760775 COUNTS        2       17       29
  19    rs3760775   FREQ  0.04167   0.3542   0.6042
  19    rs3760775   MEAN -0.002175 -0.001853 0.004315
  19    rs3760775     SD  0.01186 0.006551  0.01195
  19     rs778988   GENO      T/T      T/C      C/C
  19     rs778988 COUNTS        1        7       40
  19     rs778988   FREQ  0.02083   0.1458   0.8333
  19     rs778988   MEAN 0.009187 0.004657 0.001188
  19     rs778988     SD        0 0.007086  0.01114
  19   rs10426709   GENO      T/T      T/C      C/C
  19   rs10426709 COUNTS        0        5       43
  19   rs10426709   FREQ        0   0.1042   0.8958
  19   rs10426709   MEAN       NA -0.005798 0.002751
  19   rs10426709     SD       NA 0.006496  0.01066
  19   rs11881470   GENO      C/C      C/T      T/T
  19   rs11881470 COUNTS        1        3       44
  19   rs11881470   FREQ  0.02083   0.0625   0.9167
  19   rs11881470   MEAN -0.004237 0.006861 0.001658
  19   rs11881470     SD        0 0.008423  0.01079
  19    rs8101625   GENO      A/A      A/C      C/C
  19    rs8101625 COUNTS       11       20       17
  19    rs8101625   FREQ   0.2292   0.4167   0.3542
  19    rs8101625   MEAN 0.004523 0.0008537 0.001321
  19    rs8101625     SD 0.006998  0.01365 0.008406
  19    rs6510861   GENO      C/C      C/T      T/T
  19    rs6510861 COUNTS        0        6       42
  19    rs6510861   FREQ        0    0.125    0.875
  19    rs6510861   MEAN       NA -0.002114 0.002428
  19    rs6510861     SD       NA 0.008981  0.01077
  19    rs7248090   GENO      A/A      A/G      G/G
  19    rs7248090 COUNTS        0       11       37
  19    rs7248090   FREQ        0   0.2292   0.7708
  19    rs7248090   MEAN       NA 0.0002268 0.002346
  19    rs7248090     SD       NA  0.00808  0.01127
  19   rs10417885   GENO      A/A      A/G      G/G
  19   rs10417885 COUNTS        1        8       39
  19   rs10417885   FREQ  0.02083   0.1667   0.8125
  19   rs10417885   MEAN -0.01209 0.006172 0.001333
  19   rs10417885     SD        0 0.008281   0.0108
  19     rs274793   GENO      T/T      T/C      C/C
  19     rs274793 COUNTS        2       19       27
  19     rs274793   FREQ  0.04167   0.3958   0.5625
  19     rs274793   MEAN 0.002888 0.001041  0.00236
  19     rs274793     SD 0.008908   0.0114  0.01042
  19   rs11085154   GENO      C/C      C/T      T/T
  19   rs11085154 COUNTS        8       22       18
  19   rs11085154   FREQ   0.1667   0.4583    0.375
  19   rs11085154   MEAN 0.005643 0.002699 -0.0008461
  19   rs11085154     SD  0.01376 0.008954  0.01083
  19   rs12462305   GENO      A/A      A/G      G/G
  19   rs12462305 COUNTS        8       21       19
  19   rs12462305   FREQ   0.1667   0.4375   0.3958
  19   rs12462305   MEAN 0.005643 0.003197 -0.001211
  19   rs12462305     SD  0.01376 0.008857  0.01064
  19    rs6510863   GENO      C/C      C/G      G/G
  19    rs6510863 COUNTS        3       17       28
  19    rs6510863   FREQ   0.0625   0.3542   0.5833
  19    rs6510863   MEAN 0.002235 -0.0003192 0.003143
  19    rs6510863     SD   0.0064  0.01173  0.01028
  19    rs4807825   GENO      C/C      C/T      T/T
  19    rs4807825 COUNTS        0       13       35
  19    rs4807825   FREQ        0   0.2708   0.7292
  19    rs4807825   MEAN       NA -0.00165 0.003164
  19    rs4807825     SD       NA  0.01179 0.009965
  19    rs8108471   GENO      T/T      T/C      C/C
  19    rs8108471 COUNTS        1        7       40
  19    rs8108471   FREQ  0.02083   0.1458   0.8333
  19    rs8108471   MEAN 0.009187 0.004979 0.001131
  19    rs8108471     SD        0 0.009181  0.01088
  19    rs7259761   GENO      A/A      A/G      G/G
  19    rs7259761 COUNTS        5       11       32
  19    rs7259761   FREQ   0.1042   0.2292   0.6667
  19    rs7259761   MEAN -0.004044 0.002663 0.002507
  19    rs7259761     SD  0.00576 0.009754  0.01134
  19     rs551244   GENO      G/G      G/C      C/C
  19     rs551244 COUNTS        0       12       36
  19     rs551244   FREQ        0     0.25     0.75
  19     rs551244   MEAN       NA -0.003004 0.003482
  19     rs551244     SD       NA  0.01121  0.01001
  19    rs8102722   GENO      T/T      T/C      C/C
  19    rs8102722 COUNTS        1        7       40
  19    rs8102722   FREQ  0.02083   0.1458   0.8333
  19    rs8102722   MEAN 0.009187 0.004979 0.001131
  19    rs8102722     SD        0 0.009181  0.01088
  19     rs525452   GENO      G/G      G/C      C/C
  19     rs525452 COUNTS        2       12       34
  19     rs525452   FREQ  0.04167     0.25   0.7083
  19     rs525452   MEAN 0.005885 0.008488 -0.0007156
  19     rs525452     SD  0.00561 0.009653  0.01018
  19     rs628271   GENO      C/C      C/T      T/T
  19     rs628271 COUNTS        1       16       31
  19     rs628271   FREQ  0.02083   0.3333   0.6458
  19     rs628271   MEAN 0.001918 0.001593 0.001996
  19     rs628271     SD        0 0.009302   0.0115
  19     rs581910   GENO      T/T      T/C      C/C
  19     rs581910 COUNTS        1       15       32
  19     rs581910   FREQ  0.02083   0.3125   0.6667
  19     rs581910   MEAN 0.009187 -8.64e-05 0.002544
  19     rs581910     SD        0  0.01251 0.009751
  19     rs552320   GENO      A/A      A/G      G/G
  19     rs552320 COUNTS        1       15       32
  19     rs552320   FREQ  0.02083   0.3125   0.6667
  19     rs552320   MEAN 0.009187 -8.64e-05 0.002544
  19     rs552320     SD        0  0.01251 0.009751
  19    rs1638538   GENO      G/G      G/C      C/C
  19    rs1638538 COUNTS        6       15       27
  19    rs1638538   FREQ    0.125   0.3125   0.5625
  19    rs1638538   MEAN -0.001839 0.002588 0.002278
  19    rs1638538     SD 0.007465 0.009293   0.0119
  19    rs6510867   GENO      T/T      T/C      C/C
  19    rs6510867 COUNTS        1        7       40
  19    rs6510867   FREQ  0.02083   0.1458   0.8333
  19    rs6510867   MEAN -0.00252 -0.004247 0.003038
  19    rs6510867     SD        0  0.01623 0.009266
  19     rs530942   GENO      G/G      G/A      A/A
  19     rs530942 COUNTS        0        7       41
  19     rs530942   FREQ        0   0.1458   0.8542
  19     rs530942   MEAN       NA -0.00585 0.003177
  19     rs530942     SD       NA  0.01151 0.009979
  19   rs11879954   GENO      C/C      C/T      T/T
  19   rs11879954 COUNTS       10       17       21
  19   rs11879954   FREQ   0.2083   0.3542   0.4375
  19   rs11879954   MEAN -0.001199 0.002072 0.003146
  19   rs11879954     SD  0.01323  0.01047 0.009498
  19     rs585107   GENO      G/G      G/A      A/A
  19     rs585107 COUNTS        4       18       26
  19     rs585107   FREQ  0.08333    0.375   0.5417
  19     rs585107   MEAN -0.0006108 0.005389 -0.0002026
  19     rs585107     SD  0.01052 0.008259  0.01169
  19     rs549785   GENO      A/A      A/G      G/G
  19     rs549785 COUNTS        2       10       36
  19     rs549785   FREQ  0.04167   0.2083     0.75
  19     rs549785   MEAN -0.001328 0.002032  0.00199
  19     rs549785     SD 0.006004  0.01187  0.01061
  19   rs10402138   GENO      G/G      G/A      A/A
  19   rs10402138 COUNTS        8       22       18
  19   rs10402138   FREQ   0.1667   0.4583    0.375
  19   rs10402138   MEAN 0.0006989 0.001242 0.003132
  19   rs10402138     SD   0.0101 0.009626  0.01226
  19   rs16993344   GENO      A/A      A/G      G/G
  19   rs16993344 COUNTS        1        8       39
  19   rs16993344   FREQ  0.02083   0.1667   0.8125
  19   rs16993344   MEAN -0.01368 0.002195  0.00219
  19   rs16993344     SD        0 0.005401  0.01126
  19   rs10402841   GENO      A/A      A/G      G/G
  19   rs10402841 COUNTS       12       20       16
  19   rs10402841   FREQ     0.25   0.4167   0.3333
  19   rs10402841   MEAN 0.003041   0.0031 -0.0005755
  19   rs10402841     SD   0.0134  0.01012  0.00895
  19    rs1110624   GENO      G/G      G/A      A/A
  19    rs1110624 COUNTS        2       19       27
  19    rs1110624   FREQ  0.04167   0.3958   0.5625
  19    rs1110624   MEAN -0.00144 0.002674 0.001532
  19    rs1110624     SD  0.00142  0.01022  0.01134
  19    rs7255387   GENO      C/C      C/T      T/T
  19    rs7255387 COUNTS        3       10       35
  19    rs7255387   FREQ   0.0625   0.2083   0.7292
  19    rs7255387   MEAN  0.00655 0.007589 -0.0001785
  19    rs7255387     SD 0.005153  0.00868  0.01084
  19     rs574937   GENO      C/C      C/G      G/G
  19     rs574937 COUNTS        2        9       37
  19     rs574937   FREQ  0.04167   0.1875   0.7708
  19     rs574937   MEAN -0.006116 0.003815 0.001816
  19     rs574937     SD  0.01277  0.01095  0.01052
  19   rs10401349   GENO      A/A      A/G      G/G
  19   rs10401349 COUNTS        1        7       40
  19   rs10401349   FREQ  0.02083   0.1458   0.8333
  19   rs10401349   MEAN 0.004166 0.005475  0.00117
  19   rs10401349     SD        0  0.01223  0.01044
  19     rs622574   GENO      A/A      A/T      T/T
  19     rs622574 COUNTS        0        5       43
  19     rs622574   FREQ        0   0.1042   0.8958
  19     rs622574   MEAN       NA -0.0006412 0.002151
  19     rs622574     SD       NA 0.009141   0.0108
  19   rs11880706   GENO      G/G      G/C      C/C
  19   rs11880706 COUNTS        2       19       27
  19   rs11880706   FREQ  0.04167   0.3958   0.5625
  19   rs11880706   MEAN 0.001865 0.002331 0.001529
  19   rs11880706     SD 0.003254   0.0109  0.01093
  19   rs11666200   GENO      T/T      T/C      C/C
  19   rs11666200 COUNTS        0       13       35
  19   rs11666200   FREQ        0   0.2708   0.7292
  19   rs11666200   MEAN       NA 0.001707 0.001917
  19   rs11666200     SD       NA 0.009528  0.01108
  19   rs11670606   GENO      C/C      C/T      T/T
  19   rs11670606 COUNTS        0       13       35
  19   rs11670606   FREQ        0   0.2708   0.7292
  19   rs11670606   MEAN       NA 0.001707 0.001917
  19   rs11670606     SD       NA 0.009528  0.01108
  19   rs17271924   GENO      A/A      A/G      G/G
  19   rs17271924 COUNTS        1        7       40
  19   rs17271924   FREQ  0.02083   0.1458   0.8333
  19   rs17271924   MEAN 0.004166 0.005475  0.00117
  19   rs17271924     SD        0  0.01223  0.01044
  19   rs10411604   GENO      T/T      T/G      G/G
  19   rs10411604 COUNTS        8       20       20
  19   rs10411604   FREQ   0.1667   0.4167   0.4167
  19   rs10411604   MEAN 0.003371 0.001017 0.002099
  19   rs10411604     SD  0.01195 0.009334  0.01165
  19   rs10411815   GENO      T/T      T/C      C/C
  19   rs10411815 COUNTS        3       21       24
  19   rs10411815   FREQ   0.0625   0.4375      0.5
  19   rs10411815   MEAN -0.005935 0.003012 0.001827
  19   rs10411815     SD 0.009039 0.009962  0.01124
  19   rs10405147   GENO      T/T      T/G      G/G
  19   rs10405147 COUNTS        1        7       39
  19   rs10405147   FREQ  0.02128   0.1489   0.8298
  19   rs10405147   MEAN 0.004166 0.005475 0.001589
  19   rs10405147     SD        0  0.01223  0.01023
  19    rs8109482   GENO      C/C      C/A      A/A
  19    rs8109482 COUNTS        2       19       27
  19    rs8109482   FREQ  0.04167   0.3958   0.5625
  19    rs8109482   MEAN -0.01036 0.002129 0.002576
  19    rs8109482     SD 0.006771  0.00869  0.01168
  19    rs8104313   GENO      A/A      A/G      G/G
  19    rs8104313 COUNTS        1       10       37
  19    rs8104313   FREQ  0.02083   0.2083   0.7708
  19    rs8104313   MEAN -0.01515 0.0007748 0.002613
  19    rs8104313     SD        0 0.006589  0.01124
  19    rs7253993   GENO      T/T      T/C      C/C
  19    rs7253993 COUNTS        7       28       13
  19    rs7253993   FREQ   0.1458   0.5833   0.2708
  19    rs7253993   MEAN  0.00162 0.001762 0.002202
  19    rs7253993     SD  0.01173  0.01085  0.01024
  19    rs7256341   GENO      C/C      C/T      T/T
  19    rs7256341 COUNTS        9       24       15
  19    rs7256341   FREQ   0.1875      0.5   0.3125
  19    rs7256341   MEAN 0.000859 0.0008178 0.004129
  19    rs7256341     SD 0.009458 0.009357  0.01316
  19   rs11673527   GENO      G/G      G/A      A/A
  19   rs11673527 COUNTS        2       18       28
  19   rs11673527   FREQ  0.04167    0.375   0.5833
  19   rs11673527   MEAN 0.001704 0.0007899 0.002559
  19   rs11673527     SD  0.01734  0.00868  0.01163
  19   rs10417646   GENO      T/T      T/C      C/C
  19   rs10417646 COUNTS        1       16       31
  19   rs10417646   FREQ  0.02083   0.3333   0.6458
  19   rs10417646   MEAN -0.007762 0.002927  0.00162
  19   rs10417646     SD        0  0.01398 0.008607
  19    rs7256965   GENO      G/G      G/A      A/A
  19    rs7256965 COUNTS       10       23       15
  19    rs7256965   FREQ   0.2083   0.4792   0.3125
  19    rs7256965   MEAN 0.006029 -0.002965  0.00648
  19    rs7256965     SD 0.008864  0.01012 0.009541
  19   rs11669301   GENO      A/A      A/G      G/G
  19   rs11669301 COUNTS        7       27       14
  19   rs11669301   FREQ   0.1458   0.5625   0.2917
  19   rs11669301   MEAN  0.00613 0.002496 -0.001501
  19   rs11669301     SD  0.01106  0.01096 0.009238
  19   rs11085158   GENO      A/A      A/G      G/G
  19   rs11085158 COUNTS        7       27       14
  19   rs11085158   FREQ   0.1458   0.5625   0.2917
  19   rs11085158   MEAN  0.00613 0.002496 -0.001501
  19   rs11085158     SD  0.01106  0.01096 0.009238
  19   rs16993402   GENO      T/T      T/C      C/C
  19   rs16993402 COUNTS        1       11       36
  19   rs16993402   FREQ  0.02083   0.2292     0.75
  19   rs16993402   MEAN -0.0004356 -9.51e-05 0.002521
  19   rs16993402     SD        0  0.01469 0.009325
  19   rs10853992   GENO      C/C      C/A      A/A
  19   rs10853992 COUNTS        8       28       12
  19   rs10853992   FREQ   0.1667   0.5833     0.25
  19   rs10853992   MEAN -0.000848 0.0006713  0.00644
  19   rs10853992     SD  0.01155  0.01017  0.01039
  19   rs11879740   GENO      A/A      A/G      G/G
  19   rs11879740 COUNTS        1        4       43
  19   rs11879740   FREQ  0.02083  0.08333   0.8958
  19   rs11879740   MEAN 0.009852 0.0009942 0.001755
  19   rs11879740     SD        0  0.01379   0.0105
  19   rs10424597   GENO      T/T      T/C      C/C
  19   rs10424597 COUNTS        3       21       24
  19   rs10424597   FREQ   0.0625   0.4375      0.5
  19   rs10424597   MEAN  0.01505 0.003457 -0.001186
  19   rs10424597     SD 0.004539 0.008292  0.01152
  19   rs16993408   GENO      C/C      C/G      G/G
  19   rs16993408 COUNTS        1       11       36
  19   rs16993408   FREQ  0.02083   0.2292     0.75
  19   rs16993408   MEAN -0.0004356 -9.51e-05 0.002521
  19   rs16993408     SD        0  0.01469 0.009325
  19    rs9304929   GENO      G/G      G/C      C/C
  19    rs9304929 COUNTS        0        8       40
  19    rs9304929   FREQ        0   0.1667   0.8333
  19    rs9304929   MEAN       NA 0.002335 0.001765
  19    rs9304929     SD       NA  0.01119  0.01061
  19   rs41489445   GENO      T/T      T/C      C/C
  19   rs41489445 COUNTS        5       26       17
  19   rs41489445   FREQ   0.1042   0.5417   0.3542
  19   rs41489445   MEAN -0.008651 0.002314 0.004258
  19   rs41489445     SD  0.01396  0.01008 0.008983
  19    rs4807840   GENO      T/T      T/C      C/C
  19    rs4807840 COUNTS        1       19       28
  19    rs4807840   FREQ  0.02083   0.3958   0.5833
  19    rs4807840   MEAN 0.004166 0.001123 0.002278
  19    rs4807840     SD        0     0.01  0.01129
  19   rs11672830   GENO      C/C      C/T      T/T
  19   rs11672830 COUNTS        7       24       17
  19   rs11672830   FREQ   0.1458      0.5   0.3542
  19   rs11672830   MEAN 0.007873 0.002102 -0.0009576
  19   rs11672830     SD  0.00796 0.009489  0.01231
  19    rs9304930   GENO      C/C      C/T      T/T
  19    rs9304930 COUNTS        5       27       16
  19    rs9304930   FREQ   0.1042   0.5625   0.3333
  19    rs9304930   MEAN -0.008651 0.002768 0.003612
  19    rs9304930     SD  0.01396  0.01016 0.008861
  19    rs4807841   GENO      T/T      T/C      C/C
  19    rs4807841 COUNTS        7       23       18
  19    rs4807841   FREQ   0.1458   0.4792    0.375
  19    rs4807841   MEAN 0.007873 0.002532 -0.001336
  19    rs4807841     SD  0.00796 0.009461  0.01205
  19    rs8101237   GENO      A/A      A/G      G/G
  19    rs8101237 COUNTS        1       12       35
  19    rs8101237   FREQ  0.02083     0.25   0.7292
  19    rs8101237   MEAN 0.009852 0.000884 0.001967
  19    rs8101237     SD        0  0.01084   0.0107
  19   rs16993428   GENO      A/A      A/T      T/T
  19   rs16993428 COUNTS        5       24       19
  19   rs16993428   FREQ   0.1042      0.5   0.3958
  19   rs16993428   MEAN -0.008093 0.003353 0.002594
  19   rs16993428     SD  0.01392  0.01066 0.008559
  19   rs16993437   GENO      C/C      C/T      T/T
  19   rs16993437 COUNTS        2       17       29
  19   rs16993437   FREQ  0.04167   0.3542   0.6042
  19   rs16993437   MEAN 0.002887 0.002251  0.00156
  19   rs16993437     SD 0.004698  0.01372 0.008911
  19   rs16993442   GENO      T/T      T/C      C/C
  19   rs16993442 COUNTS        2       23       23
  19   rs16993442   FREQ  0.04167   0.4792   0.4792
  19   rs16993442   MEAN -0.004099  0.00102 0.003219
  19   rs16993442     SD 0.005181  0.01241 0.008838
  19   rs16993450   GENO      A/A      A/G      G/G
  19   rs16993450 COUNTS        1        8       39
  19   rs16993450   FREQ  0.02083   0.1667   0.8125
  19   rs16993450   MEAN -0.0004356 0.003699 0.001542
  19   rs16993450     SD        0  0.01047  0.01084
  19   rs16993453   GENO      T/T      T/C      C/C
  19   rs16993453 COUNTS        2       23       23
  19   rs16993453   FREQ  0.04167   0.4792   0.4792
  19   rs16993453   MEAN -0.004099  0.00102 0.003219
  19   rs16993453     SD 0.005181  0.01241 0.008838
  19   rs16993484   GENO      G/G      G/C      C/C
  19   rs16993484 COUNTS        2       19       27
  19   rs16993484   FREQ  0.04167   0.3958   0.5625
  19   rs16993484   MEAN -0.004099 0.003795 0.0009401
  19   rs16993484     SD 0.005181  0.01063  0.01081
  19    rs2335629   GENO      G/G      G/A      A/A
  19    rs2335629 COUNTS        9       17       22
  19    rs2335629   FREQ   0.1875   0.3542   0.4583
  19    rs2335629   MEAN 0.0002945 0.001752 0.002585
  19    rs2335629     SD  0.01505  0.01059 0.008801
  19    rs4807846   GENO      T/T      T/C      C/C
  19    rs4807846 COUNTS        6       21       21
  19    rs4807846   FREQ    0.125   0.4375   0.4375
  19    rs4807846   MEAN 0.005521 0.002069 0.0006052
  19    rs4807846     SD 0.008903  0.01104  0.01076
  19   rs17468222   GENO      T/T      T/C      C/C
  19   rs17468222 COUNTS        2       12       34
  19   rs17468222   FREQ  0.04167     0.25   0.7083
  19   rs17468222   MEAN -5.845e-05 -0.001808 0.003268
  19   rs17468222     SD 0.006901   0.0132 0.009638
  19   rs10413643   GENO      T/T      T/G      G/G
  19   rs10413643 COUNTS        3        9       36
  19   rs10413643   FREQ   0.0625   0.1875     0.75
  19   rs10413643   MEAN  0.01239 0.004982 0.0002022
  19   rs10413643     SD  0.01097   0.0122 0.009731
  19    rs3787069   GENO      G/G      G/A      A/A
  19    rs3787069 COUNTS        5       14       29
  19    rs3787069   FREQ   0.1042   0.2917   0.6042
  19    rs3787069   MEAN 0.004271 0.001214 0.001756
  19    rs3787069     SD   0.0064 0.009757  0.01169
  19    rs4807065   GENO      A/A      A/T      T/T
  19    rs4807065 COUNTS       12       22       14
  19    rs4807065   FREQ     0.25   0.4583   0.2917
  19    rs4807065   MEAN -0.002874 0.001581 0.006357
  19    rs4807065     SD  0.01152   0.0105 0.008489
  19    rs2233188   GENO      A/A      A/G      G/G
  19    rs2233188 COUNTS        3        6       39
  19    rs2233188   FREQ   0.0625    0.125   0.8125
  19    rs2233188   MEAN 0.0008905 0.002978 0.001763
  19    rs2233188     SD 0.007513  0.01148  0.01086
  19    rs2233186   GENO      T/T      T/G      G/G
  19    rs2233186 COUNTS        2        6       40
  19    rs2233186   FREQ  0.04167    0.125   0.8333
  19    rs2233186   MEAN -0.0007038 0.002796 0.001848
  19    rs2233186     SD 0.006887  0.01029  0.01094
  19   rs16993501   GENO      A/A      A/G      G/G
  19   rs16993501 COUNTS        2        7       39
  19   rs16993501   FREQ  0.04167   0.1458   0.8125
  19   rs16993501   MEAN -0.0007038 0.000888 0.002166
  19   rs16993501     SD 0.006887  0.01066   0.0109
  19    rs4807852   GENO      C/C      C/T      T/T
  19    rs4807852 COUNTS        4       19       25
  19    rs4807852   FREQ  0.08333   0.3958   0.5208
  19    rs4807852   MEAN   0.0126 0.003963 -0.001455
  19    rs4807852     SD 0.008966 0.009746  0.01019
  19    rs1865061   GENO      T/T      T/A      A/A
  19    rs1865061 COUNTS        4       15       29
  19    rs1865061   FREQ  0.08333   0.3125   0.6042
  19    rs1865061   MEAN   0.0126  0.00436 -0.0009133
  19    rs1865061     SD 0.008966  0.01023 0.009967
  19   rs10404571   GENO      A/A      A/T      T/T
  19   rs10404571 COUNTS        3        6       39
  19   rs10404571   FREQ   0.0625    0.125   0.8125
  19   rs10404571   MEAN 0.0008905 0.002978 0.001763
  19   rs10404571     SD 0.007513  0.01148  0.01086
  19    rs3787056   GENO      T/T      T/C      C/C
  19    rs3787056 COUNTS       10       22       16
  19    rs3787056   FREQ   0.2083   0.4583   0.3333
  19    rs3787056   MEAN 0.0001151 0.001132 0.003952
  19    rs3787056     SD 0.008107   0.0119  0.01028
  19    rs4807069   GENO      G/G      G/C      C/C
  19    rs4807069 COUNTS        4       23       21
  19    rs4807069   FREQ  0.08333   0.4792   0.4375
  19    rs4807069   MEAN -0.002365 0.003223 0.001173
  19    rs4807069     SD 0.008586 0.009805  0.01184
  19    rs7249425   GENO      A/A      A/G      G/G
  19    rs7249425 COUNTS        3       10       35
  19    rs7249425   FREQ   0.0625   0.2083   0.7292
  19    rs7249425   MEAN -0.004498 -0.001924 0.003486
  19    rs7249425     SD 0.008179  0.01496 0.009008
  19   rs13382119   GENO      A/A      A/G      G/G
  19   rs13382119 COUNTS       11       22       15
  19   rs13382119   FREQ   0.2292   0.4583   0.3125
  19   rs13382119   MEAN -0.0003442 0.001957 0.003335
  19   rs13382119     SD  0.00784  0.01209  0.01033
  19   rs12979828   GENO      G/G      G/T      T/T
  19   rs12979828 COUNTS        3       17       28
  19   rs12979828   FREQ   0.0625   0.3542   0.5833
  19   rs12979828   MEAN  0.01239 0.006484 -0.002076
  19   rs12979828     SD  0.01097 0.008515  0.01006
  19   rs10405167   GENO      G/G      G/A      A/A
  19   rs10405167 COUNTS        1        8       39
  19   rs10405167   FREQ  0.02083   0.1667   0.8125
  19   rs10405167   MEAN 0.005623 0.0007734 0.001987
  19   rs10405167     SD        0  0.01041  0.01086
  19    rs8099971   GENO      T/T      T/C      C/C
  19    rs8099971 COUNTS        3        8       37
  19    rs8099971   FREQ   0.0625   0.1667   0.7708
  19    rs8099971   MEAN  0.01239 0.009973 -0.000748
  19    rs8099971     SD  0.01097  0.00726 0.009922
  19    rs8103614   GENO      A/A      A/G      G/G
  19    rs8103614 COUNTS       11       22       15
  19    rs8103614   FREQ   0.2292   0.4583   0.3125
  19    rs8103614   MEAN -0.0003442 0.001957 0.003335
  19    rs8103614     SD  0.00784  0.01209  0.01033
  19    rs7258848   GENO      G/G      G/A      A/A
  19    rs7258848 COUNTS       12       24       12
  19    rs7258848   FREQ     0.25      0.5     0.25
  19    rs7258848   MEAN 0.005702 0.0008378 6.358e-05
  19    rs7258848     SD  0.01027  0.01185 0.007594
  19   rs11881034   GENO      T/T      T/C      C/C
  19   rs11881034 COUNTS        5       18       25
  19   rs11881034   FREQ   0.1042    0.375   0.5208
  19   rs11881034   MEAN 0.003087  0.00281 0.000931
  19   rs11881034     SD 0.008217 0.008005  0.01268
  19    rs6417193   GENO      C/C      C/T      T/T
  19    rs6417193 COUNTS        2        6       40
  19    rs6417193   FREQ  0.04167    0.125   0.8333
  19    rs6417193   MEAN 0.0007051  0.00716 0.001123
  19    rs6417193     SD 0.005821 0.002603  0.01133
  19    rs8113160   GENO      G/G      G/A      A/A
  19    rs8113160 COUNTS        2       14       32
  19    rs8113160   FREQ  0.04167   0.2917   0.6667
  19    rs8113160   MEAN 0.004201 0.001348 0.001938
  19    rs8113160     SD   0.0147 0.008448  0.01151
  19    rs6510884   GENO      A/A      A/T      T/T
  19    rs6510884 COUNTS        2        6       40
  19    rs6510884   FREQ  0.04167    0.125   0.8333
  19    rs6510884   MEAN 0.0007051  0.00716 0.001123
  19    rs6510884     SD 0.005821 0.002603  0.01133
  19    rs6510888   GENO      C/C      C/T      T/T
  19    rs6510888 COUNTS       11       24       13
  19    rs6510888   FREQ   0.2292      0.5   0.2708
  19    rs6510888   MEAN -0.00044 0.003607 0.0005822
  19    rs6510888     SD  0.01078 0.009154  0.01298
  19    rs4807863   GENO      A/A      A/G      G/G
  19    rs4807863 COUNTS        4       19       25
  19    rs4807863   FREQ  0.08333   0.3958   0.5208
  19    rs4807863   MEAN 0.009757  0.00326 -0.0004669
  19    rs4807863     SD 0.008305  0.01057  0.01046
  19    rs7258219   GENO      T/T      T/C      C/C
  19    rs7258219 COUNTS        2        6       40
  19    rs7258219   FREQ  0.04167    0.125   0.8333
  19    rs7258219   MEAN -0.006098 -0.008828 0.003861
  19    rs7258219     SD 0.002353  0.01212 0.009544
  19    rs7260240   GENO      A/A      A/G      G/G
  19    rs7260240 COUNTS        2       13       33
  19    rs7260240   FREQ  0.04167   0.2708   0.6875
  19    rs7260240   MEAN  0.01183 0.001435 0.001424
  19    rs7260240     SD 0.003911  0.00976  0.01104
  19   rs10425427   GENO      C/C      C/T      T/T
  19   rs10425427 COUNTS        0        6       42
  19   rs10425427   FREQ        0    0.125    0.875
  19   rs10425427   MEAN       NA 0.0006456 0.002034
  19   rs10425427     SD       NA  0.01158  0.01057
  19    rs7253024   GENO      C/C      C/T      T/T
  19    rs7253024 COUNTS        2       22       24
  19    rs7253024   FREQ  0.04167   0.4583      0.5
  19    rs7253024   MEAN  0.01436 0.003437 -0.0006273
  19    rs7253024     SD 0.001641 0.007368  0.01252
  19    rs7260547   GENO      A/A      A/G      G/G
  19    rs7260547 COUNTS        0       12       36
  19    rs7260547   FREQ        0     0.25     0.75
  19    rs7260547   MEAN       NA 0.0008796 0.002187
  19    rs7260547     SD       NA  0.01402  0.00939
  19   rs10420388   GENO      A/A      A/G      G/G
  19   rs10420388 COUNTS        1        5       42
  19   rs10420388   FREQ  0.02083   0.1042    0.875
  19   rs10420388   MEAN  0.01553 0.001253 0.001607
  19   rs10420388     SD        0 0.005837  0.01097
  19    rs2304196   GENO      C/C      C/T      T/T
  19    rs2304196 COUNTS       13       22       13
  19    rs2304196   FREQ   0.2708   0.4583   0.2708
  19    rs2304196   MEAN 0.001681 -0.0008381 0.006606
  19    rs2304196     SD  0.01368 0.008677 0.009066
  19    rs2247785   GENO      A/A      A/G      G/G
  19    rs2247785 COUNTS        3       10       35
  19    rs2247785   FREQ   0.0625   0.2083   0.7292
  19    rs2247785   MEAN 0.004084 0.005626 0.0005936
  19    rs2247785     SD   0.0109  0.00975  0.01079
  19   rs10419890   GENO      G/G      G/T      T/T
  19   rs10419890 COUNTS        7       18       23
  19   rs10419890   FREQ   0.1458    0.375   0.4792
  19   rs10419890   MEAN -0.001299  0.00293 0.001985
  19   rs10419890     SD  0.01179  0.01074   0.0104
  19    rs3892396   GENO      G/G      G/A      A/A
  19    rs3892396 COUNTS        1       12       35
  19    rs3892396   FREQ  0.02083     0.25   0.7292
  19    rs3892396   MEAN -0.003307 0.001161 0.002248
  19    rs3892396     SD        0 0.009527  0.01115
  19    rs7259894   GENO      T/T      T/C      C/C
  19    rs7259894 COUNTS        0       14       34
  19    rs7259894   FREQ        0   0.2917   0.7083
  19    rs7259894   MEAN       NA 0.002136 0.001747
  19    rs7259894     SD       NA 0.008083  0.01157
  19    rs7247153   GENO      G/G      G/A      A/A
  19    rs7247153 COUNTS        4       18       26
  19    rs7247153   FREQ  0.08333    0.375   0.5417
  19    rs7247153   MEAN 0.006246 0.002013 0.001079
  19    rs7247153     SD 0.007872 0.009584   0.0117
  19     rs173229   GENO      A/A      A/G      G/G
  19     rs173229 COUNTS        4       18       26
  19     rs173229   FREQ  0.08333    0.375   0.5417
  19     rs173229   MEAN 0.006246 0.002013 0.001079
  19     rs173229     SD 0.007872 0.009584   0.0117
  19    rs6510902   GENO      G/G      G/A      A/A
  19    rs6510902 COUNTS        0        6       42
  19    rs6510902   FREQ        0    0.125    0.875
  19    rs6510902   MEAN       NA -0.007938  0.00326
  19    rs6510902     SD       NA  0.01212 0.009718
  19    rs6510903   GENO      T/T      T/C      C/C
  19    rs6510903 COUNTS        7       24       17
  19    rs6510903   FREQ   0.1458      0.5   0.3542
  19    rs6510903   MEAN 0.005388 0.001776 0.0005271
  19    rs6510903     SD 0.008081  0.01116  0.01087
  19     rs348362   GENO      A/A      A/G      G/G
  19     rs348362 COUNTS        6       23       18
  19     rs348362   FREQ   0.1277   0.4894    0.383
  19     rs348362   MEAN -0.001609 0.004606 0.0004534
  19     rs348362     SD 0.007152  0.00915  0.01236
  19    rs3844450   GENO      C/C      C/A      A/A
  19    rs3844450 COUNTS        8       21       19
  19    rs3844450   FREQ   0.1667   0.4375   0.3958
  19    rs3844450   MEAN 0.001028 -0.0001378 0.004419
  19    rs3844450     SD 0.009244 0.009649    0.012
  19    rs3887594   GENO      G/G      G/A      A/A
  19    rs3887594 COUNTS        3       17       28
  19    rs3887594   FREQ   0.0625   0.3542   0.5833
  19    rs3887594   MEAN 0.005236  0.00434 -7.324e-06
  19    rs3887594     SD  0.01655 0.009031  0.01084
  19    rs2071347   GENO      A/A      A/G      G/G
  19    rs2071347 COUNTS        6       21       21
  19    rs2071347   FREQ    0.125   0.4375   0.4375
  19    rs2071347   MEAN -0.0005876 0.001599  0.00282
  19    rs2071347     SD  0.01799 0.007892  0.01083
  19   rs12151125   GENO      G/G      G/T      T/T
  19   rs12151125 COUNTS        1       20       27
  19   rs12151125   FREQ  0.02083   0.4167   0.5625
  19   rs12151125   MEAN 0.002139 0.002178 0.001614
  19   rs12151125     SD        0  0.01285 0.009034
  19    rs3865469   GENO      C/C      C/T      T/T
  19    rs3865469 COUNTS        1       22       25
  19    rs3865469   FREQ  0.02083   0.4583   0.5208
  19    rs3865469   MEAN  0.01567 0.0008848 0.002166
  19    rs3865469     SD        0  0.01161 0.009613
  19     rs348347   GENO      A/A      A/G      G/G
  19     rs348347 COUNTS        0        7       41
  19     rs348347   FREQ        0   0.1458   0.8542
  19     rs348347   MEAN       NA  0.00401 0.001493
  19     rs348347     SD       NA 0.009866  0.01077
  19    rs7508584   GENO      A/A      A/C      C/C
  19    rs7508584 COUNTS        0        5       43
  19    rs7508584   FREQ        0   0.1042   0.8958
  19    rs7508584   MEAN       NA 0.002406 0.001797
  19    rs7508584     SD       NA  0.01276  0.01048
  19    rs6510908   GENO      A/A      A/G      G/G
  19    rs6510908 COUNTS        4       15       29
  19    rs6510908   FREQ  0.08333   0.3125   0.6042
  19    rs6510908   MEAN -0.000761 0.001855 0.002224
  19    rs6510908     SD  0.02072 0.009701 0.009688
  19     rs344596   GENO      G/G      G/A      A/A
  19     rs344596 COUNTS        1        7       40
  19     rs344596   FREQ  0.02083   0.1458   0.8333
  19     rs344596   MEAN -0.004237 0.001891 0.002007
  19     rs344596     SD        0 0.008901  0.01104
  19    rs8109079   GENO      T/T      T/C      C/C
  19    rs8109079 COUNTS        1       19       28
  19    rs8109079   FREQ  0.02083   0.3958   0.5833
  19    rs8109079   MEAN -0.00252 0.002121 0.001839
  19    rs8109079     SD        0  0.01078   0.0108
  19     rs344584   GENO      G/G      G/C      C/C
  19     rs344584 COUNTS        0       12       36
  19     rs344584   FREQ        0     0.25     0.75
  19     rs344584   MEAN       NA 0.002473 0.001656
  19     rs344584     SD       NA  0.01029  0.01082
  19    rs7257477   GENO      C/C      C/A      A/A
  19    rs7257477 COUNTS       11       20       17
  19    rs7257477   FREQ   0.2292   0.4167   0.3542
  19    rs7257477   MEAN -0.0007432 0.0001433 0.005565
  19    rs7257477     SD  0.01452 0.008885 0.008982
  19     rs387116   GENO      A/A      A/T      T/T
  19     rs387116 COUNTS        8       17       23
  19     rs387116   FREQ   0.1667   0.3542   0.4792
  19     rs387116   MEAN  0.00479 0.003752 -0.000557
  19     rs387116     SD  0.00612  0.00928  0.01236
  19     rs364628   GENO      T/T      T/A      A/A
  19     rs364628 COUNTS        8       17       23
  19     rs364628   FREQ   0.1667   0.3542   0.4792
  19     rs364628   MEAN  0.00479 0.003752 -0.000557
  19     rs364628     SD  0.00612  0.00928  0.01236
  19     rs413956   GENO      A/A      A/T      T/T
  19     rs413956 COUNTS        6       16       26
  19     rs413956   FREQ    0.125   0.3333   0.5417
  19     rs413956   MEAN 0.005206 0.004536 -0.0005586
  19     rs413956     SD 0.007172 0.008803  0.01185
  19     rs624968   GENO      C/C      C/G      G/G
  19     rs624968 COUNTS        8       17       23
  19     rs624968   FREQ   0.1667   0.3542   0.4792
  19     rs624968   MEAN  0.00479 0.003752 -0.000557
  19     rs624968     SD  0.00612  0.00928  0.01236
  19    rs1644752   GENO      G/G      G/C      C/C
  19    rs1644752 COUNTS        8       17       23
  19    rs1644752   FREQ   0.1667   0.3542   0.4792
  19    rs1644752   MEAN  0.00479 0.003752 -0.000557
  19    rs1644752     SD  0.00612  0.00928  0.01236
  19     rs407743   GENO      G/G      G/C      C/C
  19     rs407743 COUNTS        1       15       32
  19     rs407743   FREQ  0.02083   0.3125   0.6667
  19     rs407743   MEAN -0.01724 0.003857 0.001521
  19     rs407743     SD        0  0.01018  0.01045
  19     rs426848   GENO      C/C      C/T      T/T
  19     rs426848 COUNTS        1       15       32
  19     rs426848   FREQ  0.02083   0.3125   0.6667
  19     rs426848   MEAN -0.01724 0.003857 0.001521
  19     rs426848     SD        0  0.01018  0.01045
  19     rs392751   GENO      A/A      A/G      G/G
  19     rs392751 COUNTS        9       30        9
  19     rs392751   FREQ   0.1875    0.625   0.1875
  19     rs392751   MEAN 0.001076 0.002992 -0.001127
  19     rs392751     SD  0.01448 0.009197  0.01124
  19     rs425796   GENO      A/A      A/C      C/C
  19     rs425796 COUNTS        9       30        9
  19     rs425796   FREQ   0.1875    0.625   0.1875
  19     rs425796   MEAN 0.001076 0.002992 -0.001127
  19     rs425796     SD  0.01448 0.009197  0.01124
  19     rs454453   GENO      C/C      C/T      T/T
  19     rs454453 COUNTS        9       30        9
  19     rs454453   FREQ   0.1875    0.625   0.1875
  19     rs454453   MEAN 0.001076 0.002992 -0.001127
  19     rs454453     SD  0.01448 0.009197  0.01124
  19     rs390821   GENO      A/A      A/G      G/G
  19     rs390821 COUNTS        9       30        9
  19     rs390821   FREQ   0.1875    0.625   0.1875
  19     rs390821   MEAN 0.001076 0.002992 -0.001127
  19     rs390821     SD  0.01448 0.009197  0.01124
  19     rs422961   GENO      G/G      G/A      A/A
  19     rs422961 COUNTS        1       16       31
  19     rs422961   FREQ  0.02083   0.3333   0.6458
  19     rs422961   MEAN -0.01724 0.002956 0.001911
  19     rs422961     SD        0  0.01048  0.01038
  19     rs392720   GENO      G/G      G/A      A/A
  19     rs392720 COUNTS        0        5       43
  19     rs392720   FREQ        0   0.1042   0.8958
  19     rs392720   MEAN       NA  0.00878 0.001056
  19     rs392720     SD       NA 0.009563   0.0105
  19     rs416956   GENO      T/T      T/C      C/C
  19     rs416956 COUNTS        6       28       14
  19     rs416956   FREQ    0.125   0.5833   0.2917
  19     rs416956   MEAN 0.005471 0.001772 0.0004896
  19     rs416956     SD 0.009615   0.0107  0.01112
  19   rs11882049   GENO      A/A      A/G      G/G
  19   rs11882049 COUNTS        2       15       31
  19   rs11882049   FREQ  0.04167   0.3125   0.6458
  19   rs11882049   MEAN 0.007526 0.004008 0.0004553
  19   rs11882049     SD   0.0135  0.01163 0.009992
  19     rs344575   GENO      C/C      C/T      T/T
  19     rs344575 COUNTS        0        9       39
  19     rs344575   FREQ        0   0.1875   0.8125
  19     rs344575   MEAN       NA 0.002157 0.001792
  19     rs344575     SD       NA 0.009745  0.01089
  19     rs344569   GENO      A/A      A/G      G/G
  19     rs344569 COUNTS        6       17       25
  19     rs344569   FREQ    0.125   0.3542   0.5208
  19     rs344569   MEAN 0.004857 0.002996 0.000369
  19     rs344569     SD  0.01037  0.01123  0.01037
  19    rs8113119   GENO      A/A      A/G      G/G
  19    rs8113119 COUNTS        0       14       34
  19    rs8113119   FREQ        0   0.2917   0.7083
  19    rs8113119   MEAN       NA 0.004915 0.0006022
  19    rs8113119     SD       NA  0.01199 0.009866
  19   rs11878563   GENO      G/G      G/A      A/A
  19   rs11878563 COUNTS        5       14       29
  19   rs11878563   FREQ   0.1042   0.2917   0.6042
  19   rs11878563   MEAN 0.003551  0.00226 0.001376
  19   rs11878563     SD 0.003759 0.008987  0.01215
  19    rs2277984   GENO      T/T      T/C      C/C
  19    rs2277984 COUNTS        9       24       15
  19    rs2277984   FREQ   0.1875      0.5   0.3125
  19    rs2277984   MEAN 0.0005839 0.002359 0.001828
  19    rs2277984     SD 0.008883 0.009206  0.01379
  19    rs1389623   GENO      A/A      A/G      G/G
  19    rs1389623 COUNTS        5       17       26
  19    rs1389623   FREQ   0.1042   0.3542   0.5417
  19    rs1389623   MEAN 0.008717 0.002907 -0.0001427
  19    rs1389623     SD  0.01347  0.01274 0.007961
  19    rs2241393   GENO      C/C      C/G      G/G
  19    rs2241393 COUNTS        4       21       23
  19    rs2241393   FREQ  0.08333   0.4375   0.4792
  19    rs2241393   MEAN 0.001508 0.001919 0.001868
  19    rs2241393     SD  0.01097  0.01225 0.009302
  19   rs11569538   GENO      G/G      G/C      C/C
  19   rs11569538 COUNTS        2       19       27
  19   rs11569538   FREQ  0.04167   0.3958   0.5625
  19   rs11569538   MEAN  0.01313 0.005188 -0.001317
  19   rs11569538     SD 0.005575  0.01032 0.009959
  19   rs11569537   GENO      T/T      T/C      C/C
  19   rs11569537 COUNTS        0        9       39
  19   rs11569537   FREQ        0   0.1875   0.8125
  19   rs11569537   MEAN       NA 0.008592 0.0003068
  19   rs11569537     SD       NA  0.01163 0.009843
  19     rs344548   GENO      G/G      G/C      C/C
  19     rs344548 COUNTS        2       28       18
  19     rs344548   FREQ  0.04167   0.5833    0.375
  19     rs344548   MEAN 0.005441 0.004822 -0.003144
  19     rs344548     SD  0.01645 0.009844 0.009869
  19    rs7257062   GENO      T/T      T/C      C/C
  19    rs7257062 COUNTS       10       22       16
  19    rs7257062   FREQ   0.2083   0.4583   0.3333
  19    rs7257062   MEAN 0.006226 0.003145 -0.002635
  19    rs7257062     SD 0.009547   0.0102  0.01068
  19    rs2241392   GENO      C/C      C/G      G/G
  19    rs2241392 COUNTS        9       19       20
  19    rs2241392   FREQ   0.1875   0.3958   0.4167
  19    rs2241392   MEAN 0.005923 0.003425 -0.001454
  19    rs2241392     SD  0.01007  0.01044  0.01046
  19   rs11569536   GENO      A/A      A/G      G/G
  19   rs11569536 COUNTS        0       10       38
  19   rs11569536   FREQ        0   0.2083   0.7917
  19   rs11569536   MEAN       NA 0.001971 0.001831
  19   rs11569536     SD       NA 0.008389  0.01119
  19     rs344543   GENO      C/C      C/G      G/G
  19     rs344543 COUNTS       11       24       13
  19     rs344543   FREQ   0.2292      0.5   0.2708
  19     rs344543   MEAN -0.002243 0.002774 0.003644
  19     rs344543     SD  0.01181 0.009946   0.0106
  19     rs344541   GENO      A/A      A/G      G/G
  19     rs344541 COUNTS       11       24       13
  19     rs344541   FREQ   0.2292      0.5   0.2708
  19     rs344541   MEAN -0.002243 0.002774 0.003644
  19     rs344541     SD  0.01181 0.009946   0.0106
  19     rs344540   GENO      G/G      G/A      A/A
  19     rs344540 COUNTS       11       24       13
  19     rs344540   FREQ   0.2292      0.5   0.2708
  19     rs344540   MEAN -0.002243 0.002774 0.003644
  19     rs344540     SD  0.01181 0.009946   0.0106
  19   rs11569511   GENO      T/T      T/C      C/C
  19   rs11569511 COUNTS        0        7       41
  19   rs11569511   FREQ        0   0.1458   0.8542
  19   rs11569511   MEAN       NA 0.0009794 0.002011
  19   rs11569511     SD       NA 0.009452  0.01087
  19    rs3745567   GENO      T/T      T/C      C/C
  19    rs3745567 COUNTS        0        7       41
  19    rs3745567   FREQ        0   0.1458   0.8542
  19    rs3745567   MEAN       NA 0.0009794 0.002011
  19    rs3745567     SD       NA 0.009452  0.01087
  19   rs11569507   GENO      C/C      C/T      T/T
  19   rs11569507 COUNTS        0        7       41
  19   rs11569507   FREQ        0   0.1458   0.8542
  19   rs11569507   MEAN       NA 0.0009794 0.002011
  19   rs11569507     SD       NA 0.009452  0.01087
  19    rs3745566   GENO      T/T      T/C      C/C
  19    rs3745566 COUNTS        0        7       41
  19    rs3745566   FREQ        0   0.1458   0.8542
  19    rs3745566   MEAN       NA 0.0009794 0.002011
  19    rs3745566     SD       NA 0.009452  0.01087
  19    rs3745565   GENO      G/G      G/C      C/C
  19    rs3745565 COUNTS        0        7       41
  19    rs3745565   FREQ        0   0.1458   0.8542
  19    rs3745565   MEAN       NA 0.0009794 0.002011
  19    rs3745565     SD       NA 0.009452  0.01087
  19   rs11569501   GENO      A/A      A/G      G/G
  19   rs11569501 COUNTS        0        7       41
  19   rs11569501   FREQ        0   0.1458   0.8542
  19   rs11569501   MEAN       NA 0.0009794 0.002011
  19   rs11569501     SD       NA 0.009452  0.01087
  19     rs445750   GENO      G/G      G/A      A/A
  19     rs445750 COUNTS        4       24       20
  19     rs445750   FREQ  0.08333      0.5   0.4167
  19     rs445750   MEAN 0.008915 0.002016 0.0002626
  19     rs445750     SD  0.01321  0.01039  0.01028
  19     rs408290   GENO      G/G      G/C      C/C
  19     rs408290 COUNTS        4       24       20
  19     rs408290   FREQ  0.08333      0.5   0.4167
  19     rs408290   MEAN 0.008915 0.002016 0.0002626
  19     rs408290     SD  0.01321  0.01039  0.01028
  19     rs451760   GENO      G/G      G/A      A/A
  19     rs451760 COUNTS        2       21       25
  19     rs451760   FREQ  0.04167   0.4375   0.5208
  19     rs451760   MEAN 0.002556 0.003453 0.0004666
  19     rs451760     SD  0.01855  0.01091  0.01007
  19   rs11569397   GENO      G/G      G/A      A/A
  19   rs11569397 COUNTS        0       10       38
  19   rs11569397   FREQ        0   0.2083   0.7917
  19   rs11569397   MEAN       NA 0.005188 0.0009844
  19   rs11569397     SD       NA  0.00999  0.01069
  19     rs339392   GENO      G/G      G/T      T/T
  19     rs339392 COUNTS        0       12       36
  19     rs339392   FREQ        0     0.25     0.75
  19     rs339392   MEAN       NA 0.002493 0.001649
  19     rs339392     SD       NA  0.01408 0.009375
  19     rs171094   GENO      A/A      A/G      G/G
  19     rs171094 COUNTS       13       22       13
  19     rs171094   FREQ   0.2708   0.4583   0.2708
  19     rs171094   MEAN 0.0007023 0.0008198 0.004779
  19     rs171094     SD  0.01052  0.01132 0.009548
  19     rs184628   GENO      C/C      C/A      A/A
  19     rs184628 COUNTS        5       27       16
  19     rs184628   FREQ   0.1042   0.5625   0.3333
  19     rs184628   MEAN -0.002544 0.001804 0.003332
  19     rs184628     SD 0.009689   0.0116 0.009165
  19    rs2305806   GENO      C/C      C/T      T/T
  19    rs2305806 COUNTS        8       26       14
  19    rs2305806   FREQ   0.1667   0.5417   0.2917
  19    rs2305806   MEAN  0.00439 0.001908 0.0003256
  19    rs2305806     SD 0.008792  0.01136  0.01043
  19    rs7248911   GENO      C/C      C/T      T/T
  19    rs7248911 COUNTS       10       27       11
  19    rs7248911   FREQ   0.2083   0.5625   0.2292
  19    rs7248911   MEAN -0.0002222 0.003145 0.0005995
  19    rs7248911     SD 0.009914 0.009485  0.01391
  19   rs10408913   GENO      T/T      T/G      G/G
  19   rs10408913 COUNTS        0       21       27
  19   rs10408913   FREQ        0   0.4375   0.5625
  19   rs10408913   MEAN       NA 0.004068 0.0001435
  19   rs10408913     SD       NA  0.01287 0.008247
  19   rs10409437   GENO      A/A      A/G      G/G
  19   rs10409437 COUNTS        4       20       24
  19   rs10409437   FREQ  0.08333   0.4167      0.5
  19   rs10409437   MEAN 0.0006219 0.0003857 0.003295
  19   rs10409437     SD 0.008002  0.01132  0.01051
  19     rs568259   GENO      T/T      T/C      C/C
  19     rs568259 COUNTS        4       17       27
  19     rs568259   FREQ  0.08333   0.3542   0.5625
  19     rs568259   MEAN 0.002163 0.005238 -0.0003114
  19     rs568259     SD  0.01169 0.008397  0.01144
  19     rs473021   GENO      T/T      T/G      G/G
  19     rs473021 COUNTS        4       16       28
  19     rs473021   FREQ  0.08333   0.3333   0.5833
  19     rs473021   MEAN 0.001752 0.006905 -0.001007
  19     rs473021     SD  0.01115 0.007128  0.01137
  19     rs472835   GENO      T/T      T/C      C/C
  19     rs472835 COUNTS        5       16       27
  19     rs472835   FREQ   0.1042   0.3333   0.5625
  19     rs472835   MEAN  0.00432 0.005715 -0.0008798
  19     rs472835     SD  0.01123 0.007344  0.01157
  19    rs2546122   GENO      A/A      A/G      G/G
  19    rs2546122 COUNTS        9       22       17
  19    rs2546122   FREQ   0.1875   0.4583   0.3542
  19    rs2546122   MEAN 0.0007678 0.001001  0.00355
  19    rs2546122     SD  0.00824 0.009035  0.01354
  19    rs2546127   GENO      T/T      T/C      C/C
  19    rs2546127 COUNTS        4       16       28
  19    rs2546127   FREQ  0.08333   0.3333   0.5833
  19    rs2546127   MEAN 0.001752 0.006905 -0.001007
  19    rs2546127     SD  0.01115 0.007128  0.01137
  19    rs2546128   GENO      G/G      G/A      A/A
  19    rs2546128 COUNTS        9       23       16
  19    rs2546128   FREQ   0.1875   0.4792   0.3333
  19    rs2546128   MEAN  0.00473 0.001677 0.0005092
  19    rs2546128     SD 0.008965  0.01209  0.00931
  19    rs2617815   GENO      G/G      G/A      A/A
  19    rs2617815 COUNTS        4       16       28
  19    rs2617815   FREQ  0.08333   0.3333   0.5833
  19    rs2617815   MEAN 0.001752 0.006905 -0.001007
  19    rs2617815     SD  0.01115 0.007128  0.01137
  19    rs2617819   GENO      G/G      G/C      C/C
  19    rs2617819 COUNTS        4       13       31
  19    rs2617819   FREQ  0.08333   0.2708   0.6458
  19    rs2617819   MEAN 0.0005445 0.001325 0.002254
  19    rs2617819     SD  0.01303   0.0132 0.009396
  19    rs2617822   GENO      A/A      A/G      G/G
  19    rs2617822 COUNTS        6       17       25
  19    rs2617822   FREQ    0.125   0.3542   0.5208
  19    rs2617822   MEAN 0.002903 7.92e-05 0.002821
  19    rs2617822     SD  0.01027  0.01179  0.01006
  19   rs12232870   GENO      A/A      A/G      G/G
  19   rs12232870 COUNTS        1       11       36
  19   rs12232870   FREQ  0.02083   0.2292     0.75
  19   rs12232870   MEAN -0.004938 0.003023 0.001694
  19   rs12232870     SD        0 0.008042  0.01141
  19    rs8109794   GENO      A/A      A/C      C/C
  19    rs8109794 COUNTS        2       18       28
  19    rs8109794   FREQ  0.04167    0.375   0.5833
  19    rs8109794   MEAN -0.00526 0.001218 0.002782
  19    rs8109794     SD  0.01191  0.01318 0.008687
  19    rs8108646   GENO      G/G      G/A      A/A
  19    rs8108646 COUNTS        1        6       41
  19    rs8108646   FREQ  0.02083    0.125   0.8542
  19    rs8108646   MEAN -0.01368 -0.0009643 0.002653
  19    rs8108646     SD        0 0.006291   0.0109
  19   rs12710098   GENO      G/G      G/T      T/T
  19   rs12710098 COUNTS        7       18       23
  19   rs12710098   FREQ   0.1458    0.375   0.4792
  19   rs12710098   MEAN 0.007236 0.005312 -0.002477
  19   rs12710098     SD 0.009514 0.008137  0.01117
  19    rs7253450   GENO      T/T      T/A      A/A
  19    rs7253450 COUNTS        1       10       37
  19    rs7253450   FREQ  0.02083   0.2083   0.7708
  19    rs7253450   MEAN  0.01707 -0.0002352 0.002015
  19    rs7253450     SD        0 0.008928  0.01089
  19     rs164017   GENO      C/C      C/T      T/T
  19     rs164017 COUNTS        2       20       26
  19     rs164017   FREQ  0.04167   0.4167   0.5417
  19     rs164017   MEAN 0.009001 0.002038 0.001174
  19     rs164017     SD  0.01141  0.01284 0.008683
  19     rs164016   GENO      C/C      C/T      T/T
  19     rs164016 COUNTS        0       17       31
  19     rs164016   FREQ        0   0.3542   0.6458
  19     rs164016   MEAN       NA 0.0008918 0.002391
  19     rs164016     SD       NA  0.01203 0.009874
  19     rs186295   GENO      A/A      A/G      G/G
  19     rs186295 COUNTS        0       10       38
  19     rs186295   FREQ        0   0.2083   0.7917
  19     rs186295   MEAN       NA 0.002369 0.001726
  19     rs186295     SD       NA 0.006489  0.01149
  19     rs331677   GENO      A/A      A/T      T/T
  19     rs331677 COUNTS        0        7       41
  19     rs331677   FREQ        0   0.1458   0.8542
  19     rs331677   MEAN       NA 0.001404 0.001938
  19     rs331677     SD       NA  0.01148  0.01057
  19   rs16993884   GENO      G/G      G/A      A/A
  19   rs16993884 COUNTS        8       26       14
  19   rs16993884   FREQ   0.1667   0.5417   0.2917
  19   rs16993884   MEAN 0.004308 0.0009159 0.002215
  19   rs16993884     SD  0.01299  0.01022  0.01038
  19   rs10422184   GENO      G/G      G/A      A/A
  19   rs10422184 COUNTS        8       21       19
  19   rs10422184   FREQ   0.1667   0.4375   0.3958
  19   rs10422184   MEAN 0.006145 0.002632 -0.0007968
  19   rs10422184     SD 0.008193  0.01182 0.009745
  19   rs16993897   GENO      C/C      C/T      T/T
  19   rs16993897 COUNTS       10       25       13
  19   rs16993897   FREQ   0.2083   0.5208   0.2708
  19   rs16993897   MEAN -0.001397 0.0006451 0.006703
  19   rs16993897     SD  0.01172  0.01017 0.009576
  19     rs330876   GENO      A/A      A/G      G/G
  19     rs330876 COUNTS       12       20       16
  19     rs330876   FREQ     0.25   0.4167   0.3333
  19     rs330876   MEAN 0.001803 -0.0003226 0.004632
  19     rs330876     SD  0.00969  0.01263   0.0081
  19   rs10406373   GENO      A/A      A/G      G/G
  19   rs10406373 COUNTS        1       20       27
  19   rs10406373   FREQ  0.02083   0.4167   0.5625
  19   rs10406373   MEAN -0.01724  0.00188 0.002553
  19   rs10406373     SD        0  0.01146 0.009593
  19     rs330877   GENO      A/A      A/G      G/G
  19     rs330877 COUNTS        7       23       18
  19     rs330877   FREQ   0.1458   0.4792    0.375
  19     rs330877   MEAN  0.00151 0.001216 0.002819
  19     rs330877     SD  0.01076  0.01227 0.008512
  19     rs330885   GENO      T/T      T/A      A/A
  19     rs330885 COUNTS        4       23       21
  19     rs330885   FREQ  0.08333   0.4792   0.4375
  19     rs330885   MEAN 0.004124 0.001163 0.002193
  19     rs330885     SD 0.009795  0.01166 0.009886
  19     rs330886   GENO      A/A      A/G      G/G
  19     rs330886 COUNTS        0       13       35
  19     rs330886   FREQ        0   0.2708   0.7292
  19     rs330886   MEAN       NA 0.001637 0.001943
  19     rs330886     SD       NA  0.01161  0.01036
  19     rs330887   GENO      T/T      T/C      C/C
  19     rs330887 COUNTS        2       19       27
  19     rs330887   FREQ  0.04167   0.3958   0.5625
  19     rs330887   MEAN  0.00341 0.0006401 0.002604
  19     rs330887     SD  0.01581  0.01238 0.009216
  19   rs10403916   GENO      A/A      A/G      G/G
  19   rs10403916 COUNTS        9       21       18
  19   rs10403916   FREQ   0.1875   0.4375    0.375
  19   rs10403916   MEAN  0.00299 -0.001035 0.004673
  19   rs10403916     SD 0.007466  0.01153  0.01038
  19    rs8099966   GENO      G/G      G/A      A/A
  19    rs8099966 COUNTS        3       22       23
  19    rs8099966   FREQ   0.0625   0.4583   0.4792
  19    rs8099966   MEAN 0.008089 -0.0001799 0.002999
  19    rs8099966     SD 0.007041  0.01156 0.009826
  19    rs8101320   GENO      A/A      A/G      G/G
  19    rs8101320 COUNTS        3       22       23
  19    rs8101320   FREQ   0.0625   0.4583   0.4792
  19    rs8101320   MEAN 0.008089 -0.0001799 0.002999
  19    rs8101320     SD 0.007041  0.01156 0.009826
  19     rs897740   GENO      A/A      A/G      G/G
  19     rs897740 COUNTS        4       23       21
  19     rs897740   FREQ  0.08333   0.4792   0.4375
  19     rs897740   MEAN 0.004124 0.001163 0.002193
  19     rs897740     SD 0.009795  0.01166 0.009886
  19     rs454176   GENO      C/C      C/G      G/G
  19     rs454176 COUNTS        4       22       22
  19     rs454176   FREQ  0.08333   0.4583   0.4583
  19     rs454176   MEAN 0.004124 0.0005806 0.002728
  19     rs454176     SD 0.009795  0.01158 0.009969
  19     rs455099   GENO      G/G      G/A      A/A
  19     rs455099 COUNTS        4       23       21
  19     rs455099   FREQ  0.08333   0.4792   0.4375
  19     rs455099   MEAN 0.004124 0.001163 0.002193
  19     rs455099     SD 0.009795  0.01166 0.009886
  19     rs445817   GENO      T/T      T/G      G/G
  19     rs445817 COUNTS        4       23       21
  19     rs445817   FREQ  0.08333   0.4792   0.4375
  19     rs445817   MEAN 0.004124 0.001163 0.002193
  19     rs445817     SD 0.009795  0.01166 0.009886
  19     rs673320   GENO      A/A      A/C      C/C
  19     rs673320 COUNTS        0       10       38
  19     rs673320   FREQ        0   0.2083   0.7917
  19     rs673320   MEAN       NA 0.004771 0.001094
  19     rs673320     SD       NA   0.0109  0.01051
  19     rs455476   GENO      C/C      C/T      T/T
  19     rs455476 COUNTS        6       22       20
  19     rs455476   FREQ    0.125   0.4583   0.4167
  19     rs455476   MEAN 0.004235 -0.000109 0.003314
  19     rs455476     SD  0.01065  0.01159 0.009506
  19     rs460261   GENO      A/A      A/G      G/G
  19     rs460261 COUNTS        6       22       20
  19     rs460261   FREQ    0.125   0.4583   0.4167
  19     rs460261   MEAN 0.004235 -0.000109 0.003314
  19     rs460261     SD  0.01065  0.01159 0.009506
  19     rs384239   GENO      C/C      C/G      G/G
  19     rs384239 COUNTS        2       13       33
  19     rs384239   FREQ  0.04167   0.2708   0.6875
  19     rs384239   MEAN  0.01313 0.0007952 0.001597
  19     rs384239     SD 0.005575  0.01099  0.01048
  19     rs373533   GENO      A/A      A/C      C/C
  19     rs373533 COUNTS        9       15       24
  19     rs373533   FREQ   0.1875   0.3125      0.5
  19     rs373533   MEAN 0.001201 -0.001068 0.003937
  19     rs373533     SD 0.007474 0.008387  0.01251
  19    rs8104748   GENO      C/C      C/T      T/T
  19    rs8104748 COUNTS        0       12       36
  19    rs8104748   FREQ        0     0.25     0.75
  19    rs8104748   MEAN       NA 0.0003497 0.002364
  19    rs8104748     SD       NA  0.01099  0.01055
  19     rs464849   GENO      G/G      G/C      C/C
  19     rs464849 COUNTS        4       28       16
  19     rs464849   FREQ  0.08333   0.5833   0.3333
  19     rs464849   MEAN -0.001079 0.002382 0.001682
  19     rs464849     SD 0.009349 0.007751  0.01492
  19   rs10407357   GENO      T/T      T/A      A/A
  19   rs10407357 COUNTS        2       10       35
  19   rs10407357   FREQ  0.04255   0.2128   0.7447
  19   rs10407357   MEAN -0.00837 0.007115 0.0006193
  19   rs10407357     SD  0.03159 0.008793  0.00924
  19     rs416967   GENO      A/A      A/G      G/G
  19     rs416967 COUNTS        4       26       18
  19     rs416967   FREQ  0.08333   0.5417    0.375
  19     rs416967   MEAN -0.001079 0.002833 0.001108
  19     rs416967     SD 0.009349 0.007864  0.01412
  19     rs460375   GENO      G/G      G/C      C/C
  19     rs460375 COUNTS        4       28       16
  19     rs460375   FREQ  0.08333   0.5833   0.3333
  19     rs460375   MEAN -0.001079 0.002382 0.001682
  19     rs460375     SD 0.009349 0.007751  0.01492
  19     rs465543   GENO      G/G      G/A      A/A
  19     rs465543 COUNTS        4       28       16
  19     rs465543   FREQ  0.08333   0.5833   0.3333
  19     rs465543   MEAN -0.001079 0.002382 0.001682
  19     rs465543     SD 0.009349 0.007751  0.01492
  19     rs461935   GENO      A/A      A/G      G/G
  19     rs461935 COUNTS        4       28       16
  19     rs461935   FREQ  0.08333   0.5833   0.3333
  19     rs461935   MEAN -0.001079 0.002382 0.001682
  19     rs461935     SD 0.009349 0.007751  0.01492
  19    rs7259423   GENO      T/T      T/C      C/C
  19    rs7259423 COUNTS        9       25       14
  19    rs7259423   FREQ   0.1875   0.5208   0.2917
  19    rs7259423   MEAN -0.003011 0.005127 -0.0008423
  19    rs7259423     SD 0.007034 0.007212  0.01529
  19     rs461057   GENO      G/G      G/T      T/T
  19     rs461057 COUNTS        4       26       18
  19     rs461057   FREQ  0.08333   0.5417    0.375
  19     rs461057   MEAN -0.001079 0.002833 0.001108
  19     rs461057     SD 0.009349 0.007864  0.01412
  19     rs457762   GENO      G/G      G/A      A/A
  19     rs457762 COUNTS        4       26       18
  19     rs457762   FREQ  0.08333   0.5417    0.375
  19     rs457762   MEAN -0.001079 0.002833 0.001108
  19     rs457762     SD 0.009349 0.007864  0.01412
  19    rs2453112   GENO      C/C      C/T      T/T
  19    rs2453112 COUNTS        2       22       24
  19    rs2453112   FREQ  0.04167   0.4583      0.5
  19    rs2453112   MEAN  0.01059 0.002143 0.0008729
  19    rs2453112     SD 0.002439 0.007838  0.01284
  19     rs422318   GENO      A/A      A/C      C/C
  19     rs422318 COUNTS        9       27       12
  19     rs422318   FREQ   0.1875   0.5625     0.25
  19     rs422318   MEAN 0.001697 0.0004334 0.005193
  19     rs422318     SD  0.01478 0.009492 0.009465
  19   rs17704999   GENO      G/G      G/A      A/A
  19   rs17704999 COUNTS        0       11       37
  19   rs17704999   FREQ        0   0.2292   0.7708
  19   rs17704999   MEAN       NA 0.003664 0.001324
  19   rs17704999     SD       NA 0.009574  0.01093
  19   rs16994004   GENO      C/C      C/T      T/T
  19   rs16994004 COUNTS        2       10       36
  19   rs16994004   FREQ  0.04167   0.2083     0.75
  19   rs16994004   MEAN  0.01302 0.004218 0.0005856
  19   rs16994004     SD 0.005736  0.01025  0.01059
  19    rs7256163   GENO      A/A      A/G      G/G
  19    rs7256163 COUNTS       13       20       15
  19    rs7256163   FREQ   0.2708   0.4167   0.3125
  19    rs7256163   MEAN 0.001895 -0.0004261 0.004879
  19    rs7256163     SD  0.01132  0.01026  0.01031
  19    rs7256367   GENO      C/C      C/G      G/G
  19    rs7256367 COUNTS        7       22       19
  19    rs7256367   FREQ   0.1458   0.4583   0.3958
  19    rs7256367   MEAN 0.002279 -0.001518 0.005618
  19    rs7256367     SD 0.005843  0.01157 0.009802
  19   rs10221500   GENO      T/T      T/C      C/C
  19   rs10221500 COUNTS        0        6       42
  19   rs10221500   FREQ        0    0.125    0.875
  19   rs10221500   MEAN       NA 0.002656 0.001747
  19   rs10221500     SD       NA  0.01496  0.01005
  19     rs460698   GENO      A/A      A/G      G/G
  19     rs460698 COUNTS        4       15       29
  19     rs460698   FREQ  0.08333   0.3125   0.6042
  19     rs460698   MEAN 0.0007704 0.001402 0.002247
  19     rs460698     SD 0.006375  0.01107  0.01104
  19    rs7256912   GENO      T/T      T/C      C/C
  19    rs7256912 COUNTS        5        9       34
  19    rs7256912   FREQ   0.1042   0.1875   0.7083
  19    rs7256912   MEAN 0.005668 -0.001908 0.002298
  19    rs7256912     SD  0.01171 0.008627  0.01089
  19    rs8102545   GENO      G/G      G/T      T/T
  19    rs8102545 COUNTS        1        9       38
  19    rs8102545   FREQ  0.02083   0.1875   0.7917
  19    rs8102545   MEAN -0.007762 0.002605 0.001937
  19    rs8102545     SD        0  0.00835  0.01116
  19    rs7247900   GENO      C/C      C/A      A/A
  19    rs7247900 COUNTS       10       18       20
  19    rs7247900   FREQ   0.2083    0.375   0.4167
  19    rs7247900   MEAN 0.002317  0.00155 0.001911
  19    rs7247900     SD 0.009857 0.009751  0.01207
  19    rs4807918   GENO      A/A      A/C      C/C
  19    rs4807918 COUNTS        7       19       22
  19    rs4807918   FREQ   0.1458   0.3958   0.4583
  19    rs4807918   MEAN 0.003681 -0.001631 0.004296
  19    rs4807918     SD 0.006501  0.01255 0.009231
  19    rs7260101   GENO      G/G      G/T      T/T
  19    rs7260101 COUNTS        7       16       25
  19    rs7260101   FREQ   0.1458   0.3333   0.5208
  19    rs7260101   MEAN 0.003681 -0.00356 0.004819
  19    rs7260101     SD 0.006501  0.01266 0.008885
  19     rs252569   GENO      C/C      C/T      T/T
  19     rs252569 COUNTS        3       13       32
  19     rs252569   FREQ   0.0625   0.2708   0.6667
  19     rs252569   MEAN 0.001822 0.002103 0.001765
  19     rs252569     SD  0.01218  0.01499 0.008556
  19    rs2035973   GENO      T/T      T/C      C/C
  19    rs2035973 COUNTS        8       17       23
  19    rs2035973   FREQ   0.1667   0.3542   0.4792
  19    rs2035973   MEAN  0.00496 -0.001627 0.003359
  19    rs2035973     SD 0.005489  0.01246  0.01008
  19    rs2035972   GENO      T/T      T/C      C/C
  19    rs2035972 COUNTS        0        8       40
  19    rs2035972   FREQ        0   0.1667   0.8333
  19    rs2035972   MEAN       NA -0.0008884  0.00241
  19    rs2035972     SD       NA 0.007945  0.01104
  19    rs1874002   GENO      C/C      C/T      T/T
  19    rs1874002 COUNTS        7       18       23
  19    rs1874002   FREQ   0.1458    0.375   0.4792
  19    rs1874002   MEAN 0.005363 -0.001418 0.003359
  19    rs1874002     SD   0.0058  0.01212  0.01008
  19    rs2055097   GENO      A/A      A/C      C/C
  19    rs2055097 COUNTS        0        8       40
  19    rs2055097   FREQ        0   0.1667   0.8333
  19    rs2055097   MEAN       NA -0.0008884  0.00241
  19    rs2055097     SD       NA 0.007945  0.01104
  19    rs4807920   GENO      C/C      C/G      G/G
  19    rs4807920 COUNTS        0        8       40
  19    rs4807920   FREQ        0   0.1667   0.8333
  19    rs4807920   MEAN       NA -0.0008884  0.00241
  19    rs4807920     SD       NA 0.007945  0.01104
  19    rs1389506   GENO      C/C      C/T      T/T
  19    rs1389506 COUNTS        0        7       41
  19    rs1389506   FREQ        0   0.1458   0.8542
  19    rs1389506   MEAN       NA -0.005304 0.003083
  19    rs1389506     SD       NA  0.01511  0.00932
  19   rs10412186   GENO      C/C      C/T      T/T
  19   rs10412186 COUNTS        0        9       39
  19   rs10412186   FREQ        0   0.1875   0.8125
  19   rs10412186   MEAN       NA 0.0003202 0.002216
  19   rs10412186     SD       NA 0.007867  0.01117
  19   rs11878694   GENO      G/G      G/A      A/A
  19   rs11878694 COUNTS       11       24       13
  19   rs11878694   FREQ   0.2292      0.5   0.2708
  19   rs11878694   MEAN 0.002041 0.0001747 0.004819
  19   rs11878694     SD  0.01294 0.009114  0.01117
  19   rs10406255   GENO      C/C      C/T      T/T
  19   rs10406255 COUNTS       11       19       18
  19   rs10406255   FREQ   0.2292   0.3958    0.375
  19   rs10406255   MEAN 0.004033 0.001994 0.0003917
  19   rs10406255     SD  0.01206 0.009645  0.01097
  19   rs10413019   GENO      C/C      C/T      T/T
  19   rs10413019 COUNTS        0        5       43
  19   rs10413019   FREQ        0   0.1042   0.8958
  19   rs10413019   MEAN       NA -0.002088 0.002319
  19   rs10413019     SD       NA 0.008929  0.01076
  19    rs8104872   GENO      T/T      T/C      C/C
  19    rs8104872 COUNTS        1       17       30
  19    rs8104872   FREQ  0.02083   0.3542    0.625
  19    rs8104872   MEAN -0.002288 0.004954 0.0002451
  19    rs8104872     SD        0  0.01284  0.00904
  19    rs8105285   GENO      T/T      T/C      C/C
  19    rs8105285 COUNTS        5       20       23
  19    rs8105285   FREQ   0.1042   0.4167   0.4792
  19    rs8105285   MEAN 0.007262 0.001743 0.0007878
  19    rs8105285     SD 0.006784  0.01185  0.01009
  19   rs11882263   GENO      C/C      C/A      A/A
  19   rs11882263 COUNTS        4       17       27
  19   rs11882263   FREQ  0.08333   0.3542   0.5625
  19   rs11882263   MEAN -0.0001931  0.00282  0.00156
  19   rs11882263     SD 0.006704   0.0096   0.0118
  19    rs7249943   GENO      G/G      G/C      C/C
  19    rs7249943 COUNTS        3       23       22
  19    rs7249943   FREQ   0.0625   0.4792   0.4583
  19    rs7249943   MEAN  0.01439 -0.002527 0.004738
  19    rs7249943     SD 0.004514  0.01072 0.008723
  19    rs7249317   GENO      A/A      A/G      G/G
  19    rs7249317 COUNTS        2       18       28
  19    rs7249317   FREQ  0.04167    0.375   0.5833
  19    rs7249317   MEAN  0.01688 -0.002172  0.00338
  19    rs7249317     SD 0.001911  0.01157 0.008981
  19    rs1493877   GENO      T/T      T/C      C/C
  19    rs1493877 COUNTS        0       18       30
  19    rs1493877   FREQ        0    0.375    0.625
  19    rs1493877   MEAN       NA 0.001135 0.002296
  19    rs1493877     SD       NA 0.009118   0.0115
  19    rs9304947   GENO      C/C      C/T      T/T
  19    rs9304947 COUNTS        4       25       19
  19    rs9304947   FREQ  0.08333   0.5208   0.3958
  19    rs9304947   MEAN -0.001812 0.002622 0.001631
  19    rs9304947     SD   0.0206   0.0104 0.008583
  19    rs2914567   GENO      G/G      G/T      T/T
  19    rs2914567 COUNTS        1       12       35
  19    rs2914567   FREQ  0.02083     0.25   0.7292
  19    rs2914567   MEAN 0.0009299 0.005389 0.000677
  19    rs2914567     SD        0  0.01015  0.01075
  19     rs966591   GENO      A/A      A/G      G/G
  19     rs966591 COUNTS       10       20       18
  19     rs966591   FREQ   0.2083   0.4167    0.375
  19     rs966591   MEAN 0.003816 0.004305 -0.001942
  19     rs966591     SD 0.008718   0.0109  0.01058
  19    rs8110740   GENO      A/A      A/G      G/G
  19    rs8110740 COUNTS       10       20       18
  19    rs8110740   FREQ   0.2083   0.4167    0.375
  19    rs8110740   MEAN 0.003816 0.004305 -0.001942
  19    rs8110740     SD 0.008718   0.0109  0.01058
  19    rs6510944   GENO      T/T      T/C      C/C
  19    rs6510944 COUNTS       10       20       18
  19    rs6510944   FREQ   0.2083   0.4167    0.375
  19    rs6510944   MEAN 0.003816 0.004305 -0.001942
  19    rs6510944     SD 0.008718   0.0109  0.01058
  19    rs2352958   GENO      C/C      C/T      T/T
  19    rs2352958 COUNTS       10       20       18
  19    rs2352958   FREQ   0.2083   0.4167    0.375
  19    rs2352958   MEAN 0.003816 0.004305 -0.001942
  19    rs2352958     SD 0.008718   0.0109  0.01058
  19     rs768489   GENO      T/T      T/G      G/G
  19     rs768489 COUNTS       10       20       18
  19     rs768489   FREQ   0.2083   0.4167    0.375
  19     rs768489   MEAN 0.003816 0.004305 -0.001942
  19     rs768489     SD 0.008718   0.0109  0.01058
  19   rs16994131   GENO      C/C      C/T      T/T
  19   rs16994131 COUNTS        7       21       20
  19   rs16994131   FREQ   0.1458   0.4375   0.4167
  19   rs16994131   MEAN 0.003326 0.003211 -7.106e-05
  19   rs16994131     SD 0.007972 0.007988  0.01353
  19   rs12460645   GENO      T/T      T/C      C/C
  19   rs12460645 COUNTS        4       21       23
  19   rs12460645   FREQ  0.08333   0.4375   0.4792
  19   rs12460645   MEAN 0.001032 0.002174 0.001718
  19   rs12460645     SD  0.01026  0.01278 0.008732
  19    rs2914559   GENO      C/C      C/T      T/T
  19    rs2914559 COUNTS        4       21       23
  19    rs2914559   FREQ  0.08333   0.4375   0.4792
  19    rs2914559   MEAN 0.001032 0.002174 0.001718
  19    rs2914559     SD  0.01026  0.01278 0.008732
  19    rs2967661   GENO      G/G      G/A      A/A
  19    rs2967661 COUNTS        5       22       21
  19    rs2967661   FREQ   0.1042   0.4583   0.4375
  19    rs2967661   MEAN 0.003619 0.001765 0.001542
  19    rs2967661     SD   0.0106  0.01223 0.009099
  19   rs10414835   GENO      T/T      T/C      C/C
  19   rs10414835 COUNTS        0       11       37
  19   rs10414835   FREQ        0   0.2292   0.7708
  19   rs10414835   MEAN       NA 0.002617 0.001635
  19   rs10414835     SD       NA 0.007706  0.01138
  19   rs12150997   GENO      A/A      A/G      G/G
  19   rs12150997 COUNTS        7       21       20
  19   rs12150997   FREQ   0.1458   0.4375   0.4167
  19   rs12150997   MEAN 0.0007546 0.002636 0.001432
  19   rs12150997     SD 0.006791 0.008599  0.01354
  19   rs11667110   GENO      G/G      G/C      C/C
  19   rs11667110 COUNTS        2       13       33
  19   rs11667110   FREQ  0.04167   0.2708   0.6875
  19   rs11667110   MEAN 0.003003 0.0009355 0.002155
  19   rs11667110     SD  0.00907   0.0101   0.0111
  19    rs2229431   GENO      A/A      A/G      G/G
  19    rs2229431 COUNTS        2       12       34
  19    rs2229431   FREQ  0.04167     0.25   0.7083
  19    rs2229431   MEAN -0.0007038 -0.00184 0.003317
  19    rs2229431     SD 0.006887  0.01185  0.01019
  19       rs2962   GENO      A/A      A/G      G/G
  19       rs2962 COUNTS        0       17       31
  19       rs2962   FREQ        0   0.3542   0.6458
  19       rs2962   MEAN       NA -0.0006369  0.00323
  19       rs2962     SD       NA 0.009851  0.01088
  19       rs2963   GENO      A/A      A/G      G/G
  19       rs2963 COUNTS        6       19       23
  19       rs2963   FREQ    0.125   0.3958   0.4792
  19       rs2963   MEAN -0.0006201  0.00554 -0.0005325
  19       rs2963     SD 0.004672  0.01068  0.01103
  19    rs8107575   GENO      T/T      T/C      C/C
  19    rs8107575 COUNTS        0        8       40
  19    rs8107575   FREQ        0   0.1667   0.8333
  19    rs8107575   MEAN       NA -0.005926 0.003417
  19    rs8107575     SD       NA  0.01267 0.009553
  19    rs2059807   GENO      A/A      A/G      G/G
  19    rs2059807 COUNTS        2       17       29
  19    rs2059807   FREQ  0.04167   0.3542   0.6042
  19    rs2059807   MEAN -8.455e-05 0.0001927 0.002972
  19    rs2059807     SD  0.02426 0.008798  0.01093
  19    rs3815902   GENO      A/A      A/G      G/G
  19    rs3815902 COUNTS        1        7       40
  19    rs3815902   FREQ  0.02083   0.1458   0.8333
  19    rs3815902   MEAN -0.004237 0.001362   0.0021
  19    rs3815902     SD        0  0.01709 0.009435
  19    rs3786681   GENO      G/G      G/A      A/A
  19    rs3786681 COUNTS        3       13       32
  19    rs3786681   FREQ   0.0625   0.2708   0.6667
  19    rs3786681   MEAN 0.003524 0.002295 0.001528
  19    rs3786681     SD 0.006954  0.01311 0.009984
  19    rs6510956   GENO      T/T      T/G      G/G
  19    rs6510956 COUNTS        3       13       32
  19    rs6510956   FREQ   0.0625   0.2708   0.6667
  19    rs6510956   MEAN 0.003524 0.002295 0.001528
  19    rs6510956     SD 0.006954  0.01311 0.009984
  19   rs10415589   GENO      A/A      A/G      G/G
  19   rs10415589 COUNTS        0       14       34
  19   rs10415589   FREQ        0   0.2917   0.7083
  19   rs10415589   MEAN       NA -0.002377 0.003605
  19   rs10415589     SD       NA  0.01351 0.008766
  19    rs8109559   GENO      G/G      G/A      A/A
  19    rs8109559 COUNTS        7       21       20
  19    rs8109559   FREQ   0.1458   0.4375   0.4167
  19    rs8109559   MEAN 0.005264 -0.0001021 0.002729
  19    rs8109559     SD 0.008755  0.01201 0.009581
  19   rs16994314   GENO      A/A      A/T      T/T
  19   rs16994314 COUNTS        0        6       42
  19   rs16994314   FREQ        0    0.125    0.875
  19   rs16994314   MEAN       NA 0.004543 0.001477
  19   rs16994314     SD       NA 0.006731  0.01103
  19    rs8108622   GENO      A/A      A/T      T/T
  19    rs8108622 COUNTS        4       17       27
  19    rs8108622   FREQ  0.08333   0.3542   0.5625
  19    rs8108622   MEAN -0.001438 0.003553 0.001283
  19    rs8108622     SD 0.004041  0.01086  0.01114
  19   rs10500204   GENO      C/C      C/A      A/A
  19   rs10500204 COUNTS        1       18       29
  19   rs10500204   FREQ  0.02083    0.375   0.6042
  19   rs10500204   MEAN -0.004237 0.002686 0.001558
  19   rs10500204     SD        0  0.01093  0.01066
  19    rs3786680   GENO      T/T      T/C      C/C
  19    rs3786680 COUNTS        4       27       17
  19    rs3786680   FREQ  0.08333   0.5625   0.3542
  19    rs3786680   MEAN 0.005882 0.002623 -0.0002975
  19    rs3786680     SD 0.006242  0.01164 0.009574
  19     rs891088   GENO      G/G      G/A      A/A
  19     rs891088 COUNTS        8       27       13
  19     rs891088   FREQ   0.1667   0.5625   0.2708
  19     rs891088   MEAN 0.003775 0.002229 -8.436e-05
  19     rs891088     SD 0.008294  0.01123  0.01089
  19    rs7245757   GENO      T/T      T/C      C/C
  19    rs7245757 COUNTS        3       14       31
  19    rs7245757   FREQ   0.0625   0.2917   0.6458
  19    rs7245757   MEAN 0.008067 -0.0009595 0.002533
  19    rs7245757     SD  0.00975  0.00925  0.01114
  19    rs1035939   GENO      A/A      A/G      G/G
  19    rs1035939 COUNTS        7       18       23
  19    rs1035939   FREQ   0.1458    0.375   0.4792
  19    rs1035939   MEAN 0.007803 -0.0009182 0.002226
  19    rs1035939     SD 0.008427 0.007597  0.01256
  19    rs4804368   GENO      G/G      G/A      A/A
  19    rs4804368 COUNTS        6       21       21
  19    rs4804368   FREQ    0.125   0.4375   0.4375
  19    rs4804368   MEAN -0.005869 0.002199  0.00373
  19    rs4804368     SD 0.008388  0.01204 0.008892
  19    rs7254358   GENO      A/A      A/G      G/G
  19    rs7254358 COUNTS        5       18       25
  19    rs7254358   FREQ   0.1042    0.375   0.5208
  19    rs7254358   MEAN -0.005184 0.001342 0.003642
  19    rs7254358     SD 0.001651  0.01029  0.01141
  19    rs1035942   GENO      A/A      A/G      G/G
  19    rs1035942 COUNTS        0       13       35
  19    rs1035942   FREQ        0   0.2708   0.7292
  19    rs1035942   MEAN       NA 0.002351 0.001678
  19    rs1035942     SD       NA   0.0104   0.0108
  19    rs8103883   GENO      T/T      T/C      C/C
  19    rs8103883 COUNTS       11       25       12
  19    rs8103883   FREQ   0.2292   0.5208     0.25
  19    rs8103883   MEAN 0.003888 0.002155 -0.0006118
  19    rs8103883     SD  0.01038   0.0111  0.01005
  19    rs2042901   GENO      T/T      T/G      G/G
  19    rs2042901 COUNTS        0        6       42
  19    rs2042901   FREQ        0    0.125    0.875
  19    rs2042901   MEAN       NA  0.00273 0.001736
  19    rs2042901     SD       NA 0.008343  0.01095
  19   rs10426094   GENO      T/T      T/C      C/C
  19   rs10426094 COUNTS        0        8       40
  19   rs10426094   FREQ        0   0.1667   0.8333
  19   rs10426094   MEAN       NA 0.004538 0.001325
  19   rs10426094     SD       NA  0.01534 0.009539
  19   rs12459488   GENO      G/G      G/C      C/C
  19   rs12459488 COUNTS        5       19       24
  19   rs12459488   FREQ   0.1042   0.3958      0.5
  19   rs12459488   MEAN -0.003689 0.0007436   0.0039
  19   rs12459488     SD  0.01261 0.007415  0.01209
  19    rs3745545   GENO      C/C      C/T      T/T
  19    rs3745545 COUNTS        2       11       35
  19    rs3745545   FREQ  0.04167   0.2292   0.7292
  19    rs3745545   MEAN -0.007398 0.0008802 0.002697
  19    rs3745545     SD  0.00447  0.01103   0.0106
  19    rs4804403   GENO      A/A      A/T      T/T
  19    rs4804403 COUNTS        3       19       26
  19    rs4804403   FREQ   0.0625   0.3958   0.5417
  19    rs4804403   MEAN -4.382e-05 0.002284  0.00177
  19    rs4804403     SD  0.01153 0.008934  0.01191
  19    rs7245562   GENO      T/T      T/C      C/C
  19    rs7245562 COUNTS        2       12       34
  19    rs7245562   FREQ  0.04167     0.25   0.7083
  19    rs7245562   MEAN 0.002217 0.002911 0.001468
  19    rs7245562     SD 0.009407  0.01039  0.01097
  19    rs7508679   GENO      T/T      T/C      C/C
  19    rs7508679 COUNTS        5       16       27
  19    rs7508679   FREQ   0.1042   0.3333   0.5625
  19    rs7508679   MEAN 0.008978 -0.0009786 0.002224
  19    rs7508679     SD 0.008223  0.01279 0.009107
  19    rs4804416   GENO      G/G      G/T      T/T
  19    rs4804416 COUNTS        3       15       30
  19    rs4804416   FREQ   0.0625   0.3125    0.625
  19    rs4804416   MEAN 0.004931 0.001332 0.001817
  19    rs4804416     SD  0.01214 0.009987  0.01105
  19    rs7248104   GENO      A/A      A/G      G/G
  19    rs7248104 COUNTS        5       16       27
  19    rs7248104   FREQ   0.1042   0.3333   0.5625
  19    rs7248104   MEAN 0.008978 -0.00123 0.002373
  19    rs7248104     SD 0.008223  0.01253 0.009257
  19    rs4804424   GENO      A/A      A/G      G/G
  19    rs4804424 COUNTS        6       14       28
  19    rs4804424   FREQ    0.125   0.2917   0.5833
  19    rs4804424   MEAN 0.008747 -0.00197   0.0023
  19    rs4804424     SD 0.008994 0.009325  0.01095
  19   rs10416429   GENO      A/A      A/C      C/C
  19   rs10416429 COUNTS        6       14       28
  19   rs10416429   FREQ    0.125   0.2917   0.5833
  19   rs10416429   MEAN 0.008747 -0.00197   0.0023
  19   rs10416429     SD 0.008994 0.009325  0.01095
  19     rs890862   GENO      T/T      T/C      C/C
  19     rs890862 COUNTS        2        8       38
  19     rs890862   FREQ  0.04167   0.1667   0.7917
  19     rs890862   MEAN  0.01688 0.002995 0.000831
  19     rs890862     SD 0.001911  0.00945  0.01057
  19   rs10424224   GENO      C/C      C/T      T/T
  19   rs10424224 COUNTS        8       27       13
  19   rs10424224   FREQ   0.1667   0.5625   0.2708
  19   rs10424224   MEAN 0.002681 0.002723 -0.0004362
  19   rs10424224     SD 0.007237  0.01225 0.008673
  19   rs10404318   GENO      C/C      C/T      T/T
  19   rs10404318 COUNTS        1       20       27
  19   rs10404318   FREQ  0.02083   0.4167   0.5625
  19   rs10404318   MEAN -0.005574 -0.0003794 0.003795
  19   rs10404318     SD        0  0.01222 0.009142
  19     rs919275   GENO      T/T      T/C      C/C
  19     rs919275 COUNTS        0       11       37
  19     rs919275   FREQ        0   0.2292   0.7708
  19     rs919275   MEAN       NA 0.0002248 0.002346
  19     rs919275     SD       NA 0.009984  0.01084
  19    rs4804219   GENO      A/A      A/T      T/T
  19    rs4804219 COUNTS        0       12       36
  19    rs4804219   FREQ        0     0.25     0.75
  19    rs4804219   MEAN       NA -0.000224 0.002555
  19    rs4804219     SD       NA  0.01184  0.01022
  19    rs6510975   GENO      T/T      T/C      C/C
  19    rs6510975 COUNTS        5       25       18
  19    rs6510975   FREQ   0.1042   0.5208    0.375
  19    rs6510975   MEAN 0.005768   0.0052 -0.003864
  19    rs6510975     SD 0.005442 0.009531   0.0109
  19   rs10404166   GENO      G/G      G/C      C/C
  19   rs10404166 COUNTS        7       23       18
  19   rs10404166   FREQ   0.1458   0.4792    0.375
  19   rs10404166   MEAN -0.005952 0.002462  0.00413
  19   rs10404166     SD  0.01448 0.009728 0.009062
  19    rs8101064   GENO      T/T      T/C      C/C
  19    rs8101064 COUNTS        1       17       30
  19    rs8101064   FREQ  0.02083   0.3542    0.625
  19    rs8101064   MEAN  0.00316 0.0001642 0.002778
  19    rs8101064     SD        0  0.01139  0.01036
  19   rs11880337   GENO      T/T      T/C      C/C
  19   rs11880337 COUNTS        7       19       22
  19   rs11880337   FREQ   0.1458   0.3958   0.4583
  19   rs11880337   MEAN -0.0001118 0.004877 -0.0001174
  19   rs11880337     SD 0.007934 0.009952  0.01158
  19    rs6603096   GENO      G/G      G/T      T/T
  19    rs6603096 COUNTS        6       25       17
  19    rs6603096   FREQ    0.125   0.5208   0.3542
  19    rs6603096   MEAN 0.002161 0.002259 0.001167
  19    rs6603096     SD 0.008773  0.01238 0.008612
  19    rs6603107   GENO      T/T      T/C      C/C
  19    rs6603107 COUNTS        0       11       37
  19    rs6603107   FREQ        0   0.2292   0.7708
  19    rs6603107   MEAN       NA 0.003682 0.001319
  19    rs6603107     SD       NA  0.01067  0.01064
  19    rs6603109   GENO      T/T      T/A      A/A
  19    rs6603109 COUNTS        9       20       19
  19    rs6603109   FREQ   0.1875   0.4167   0.3958
  19    rs6603109   MEAN  0.00241 0.002165 0.001279
  19    rs6603109     SD 0.009697 0.009707  0.01227
  19   rs10420226   GENO      C/C      C/G      G/G
  19   rs10420226 COUNTS        4       21       23
  19   rs10420226   FREQ  0.08333   0.4375   0.4792
  19   rs10420226   MEAN 0.003324 0.0002279 0.003096
  19   rs10420226     SD 0.005296  0.01177  0.01025
  19    rs9807848   GENO      A/A      A/C      C/C
  19    rs9807848 COUNTS        0        7       41
  19    rs9807848   FREQ        0   0.1458   0.8542
  19    rs9807848   MEAN       NA 0.006576 0.001055
  19    rs9807848     SD       NA 0.007015  0.01094
  19   rs10404592   GENO      G/G      G/A      A/A
  19   rs10404592 COUNTS        4       21       23
  19   rs10404592   FREQ  0.08333   0.4375   0.4792
  19   rs10404592   MEAN 0.003324 0.0002279 0.003096
  19   rs10404592     SD 0.005296  0.01177  0.01025
  19    rs1025281   GENO      A/A      A/G      G/G
  19    rs1025281 COUNTS       12       21       15
  19    rs1025281   FREQ     0.25   0.4375   0.3125
  19    rs1025281   MEAN 0.001995 0.0003897 0.003811
  19    rs1025281     SD  0.01039  0.01178 0.009255
  19   rs11882769   GENO      G/G      G/T      T/T
  19   rs11882769 COUNTS        8       23       17
  19   rs11882769   FREQ   0.1667   0.4792   0.3542
  19   rs11882769   MEAN   0.0113 -0.001407 0.001838
  19   rs11882769     SD  0.00879  0.01049 0.009173
  19   rs11882682   GENO      A/A      A/C      C/C
  19   rs11882682 COUNTS       10       23       15
  19   rs11882682   FREQ   0.2083   0.4792   0.3125
  19   rs11882682   MEAN 0.003531 -1.201e-05 0.003617
  19   rs11882682     SD  0.01662 0.008812 0.008093
  19   rs11879232   GENO      T/T      T/C      C/C
  19   rs11879232 COUNTS        1       19       28
  19   rs11879232   FREQ  0.02083   0.3958   0.5833
  19   rs11879232   MEAN -0.004938 -0.0004674 0.003682
  19   rs11879232     SD        0  0.01133  0.01002
  19    rs2432104   GENO      T/T      T/G      G/G
  19    rs2432104 COUNTS        0       12       36
  19    rs2432104   FREQ        0     0.25     0.75
  19    rs2432104   MEAN       NA  0.00233 0.001704
  19    rs2432104     SD       NA  0.01082  0.01065
  19   rs12977471   GENO      G/G      G/T      T/T
  19   rs12977471 COUNTS        1        4       43
  19   rs12977471   FREQ  0.02083  0.08333   0.8958
  19   rs12977471   MEAN 0.008869 0.005167  0.00139
  19   rs12977471     SD        0 0.007362  0.01091
  19    rs8103234   GENO      A/A      A/G      G/G
  19    rs8103234 COUNTS       12       19       17
  19    rs8103234   FREQ     0.25   0.3958   0.3542
  19    rs8103234   MEAN 0.004057 0.001237 0.001006
  19    rs8103234     SD  0.01118  0.01074  0.01041
  19    rs4804166   GENO      G/G      G/A      A/A
  19    rs4804166 COUNTS       11       17       20
  19    rs4804166   FREQ   0.2292   0.3542   0.4167
  19    rs4804166   MEAN 0.003394 -0.002318 0.004568
  19    rs4804166     SD 0.006769  0.01074  0.01145
  19    rs4804596   GENO      T/T      T/C      C/C
  19    rs4804596 COUNTS       11       17       20
  19    rs4804596   FREQ   0.2292   0.3542   0.4167
  19    rs4804596   MEAN 0.003394 -0.002318 0.004568
  19    rs4804596     SD 0.006769  0.01074  0.01145
  19    rs6603155   GENO      A/A      A/G      G/G
  19    rs6603155 COUNTS        1       12       35
  19    rs6603155   FREQ  0.02083     0.25   0.7292
  19    rs6603155   MEAN 0.008869 0.0003921 0.002163
  19    rs6603155     SD        0  0.01459 0.009146
  19   rs12461568   GENO      T/T      T/C      C/C
  19   rs12461568 COUNTS       13       22       13
  19   rs12461568   FREQ   0.2708   0.4583   0.2708
  19   rs12461568   MEAN 0.0008345 0.002494 0.001813
  19   rs12461568     SD 0.008328  0.01199  0.01076
  19   rs11668246   GENO      A/A      A/G      G/G
  19   rs11668246 COUNTS        3       13       32
  19   rs11668246   FREQ   0.0625   0.2708   0.6667
  19   rs11668246   MEAN 0.006656 0.002525 0.001141
  19   rs11668246     SD  0.00209 0.008959  0.01164
  19   rs10402721   GENO      T/T      T/C      C/C
  19   rs10402721 COUNTS        1       10       37
  19   rs10402721   FREQ  0.02083   0.2083   0.7708
  19   rs10402721   MEAN -0.002019 0.001178 0.002149
  19   rs10402721     SD        0  0.01082  0.01079
  19    rs6603164   GENO      A/A      A/G      G/G
  19    rs6603164 COUNTS        7       23       18
  19    rs6603164   FREQ   0.1458   0.4792    0.375
  19    rs6603164   MEAN 0.003282 0.0003774 0.003202
  19    rs6603164     SD  0.01035  0.01154 0.009693
  19   rs11667028   GENO      A/A      A/G      G/G
  19   rs11667028 COUNTS        8       25       15
  19   rs11667028   FREQ   0.1667   0.5208   0.3125
  19   rs11667028   MEAN -0.006322 0.003918 0.002795
  19   rs11667028     SD  0.01066  0.01034 0.009455
  19    rs8110029   GENO      G/G      G/A      A/A
  19    rs8110029 COUNTS        0       13       35
  19    rs8110029   FREQ        0   0.2708   0.7292
  19    rs8110029   MEAN       NA 0.0001169 0.002508
  19    rs8110029     SD       NA  0.01186  0.01018
  19    rs8102136   GENO      A/A      A/G      G/G
  19    rs8102136 COUNTS        8       25       15
  19    rs8102136   FREQ   0.1667   0.5208   0.3125
  19    rs8102136   MEAN -0.006896 0.004102 0.002795
  19    rs8102136     SD  0.01103  0.01002 0.009455
  19   rs11878742   GENO      A/A      A/G      G/G
  19   rs11878742 COUNTS        2       18       28
  19   rs11878742   FREQ  0.04167    0.375   0.5833
  19   rs11878742   MEAN -0.001148 0.001661 0.002203
  19   rs11878742     SD 0.004648   0.0126 0.009668
  19   rs12979990   GENO      C/C      C/G      G/G
  19   rs12979990 COUNTS        6       26       16
  19   rs12979990   FREQ    0.125   0.5417   0.3333
  19   rs12979990   MEAN -0.0005308 0.002381 0.001911
  19   rs12979990     SD 0.008122   0.0118 0.009705
  19    rs7245775   GENO      A/A      A/G      G/G
  19    rs7245775 COUNTS        0       10       38
  19    rs7245775   FREQ        0   0.2083   0.7917
  19    rs7245775   MEAN       NA -0.001076 0.002633
  19    rs7245775     SD       NA 0.007553   0.0112
  19    rs1549256   GENO      G/G      G/A      A/A
  19    rs1549256 COUNTS        5       19       24
  19    rs1549256   FREQ   0.1042   0.3958      0.5
  19    rs1549256   MEAN 0.003125 0.001788 0.001654
  19    rs1549256     SD 0.004648  0.01084  0.01152
  19    rs1549257   GENO      G/G      G/A      A/A
  19    rs1549257 COUNTS        0       13       35
  19    rs1549257   FREQ        0   0.2708   0.7292
  19    rs1549257   MEAN       NA 0.0001219 0.002506
  19    rs1549257     SD       NA 0.009301  0.01108
  19   rs17159600   GENO      T/T      T/C      C/C
  19   rs17159600 COUNTS        5       16       27
  19   rs17159600   FREQ   0.1042   0.3333   0.5625
  19   rs17159600   MEAN 0.005108 0.0005227 0.002051
  19   rs17159600     SD 0.007698  0.01339 0.009314
  19    rs7247040   GENO      A/A      A/G      G/G
  19    rs7247040 COUNTS        0        9       39
  19    rs7247040   FREQ        0   0.1875   0.8125
  19    rs7247040   MEAN       NA -0.000795 0.002473
  19    rs7247040     SD       NA  0.00888  0.01095
  19    rs3745356   GENO      T/T      T/C      C/C
  19    rs3745356 COUNTS        6       23       19
  19    rs3745356   FREQ    0.125   0.4792   0.3958
  19    rs3745356   MEAN 0.002497 0.001516 0.002076
  19    rs3745356     SD 0.009398  0.01233 0.009044
  19   rs10402951   GENO      A/A      A/G      G/G
  19   rs10402951 COUNTS        5       21       22
  19   rs10402951   FREQ   0.1042   0.4375   0.4583
  19   rs10402951   MEAN 0.004631 0.002764 0.0003681
  19   rs10402951     SD 0.008923  0.01116  0.01058
  19     rs749969   GENO      A/A      A/G      G/G
  19     rs749969 COUNTS        9       21       18
  19     rs749969   FREQ   0.1875   0.4375    0.375
  19     rs749969   MEAN -0.001525 0.003235 0.001949
  19     rs749969     SD  0.01337 0.009537  0.01049
  19    rs1363938   GENO      C/C      C/T      T/T
  19    rs1363938 COUNTS        0        7       41
  19    rs1363938   FREQ        0   0.1458   0.8542
  19    rs1363938   MEAN       NA 0.001759 0.001878
  19    rs1363938     SD       NA  0.01628 0.009584
  19    rs7250572   GENO      G/G      G/A      A/A
  19    rs7250572 COUNTS        3       12       33
  19    rs7250572   FREQ   0.0625     0.25   0.6875
  19    rs7250572   MEAN 0.009393 0.002318 0.001009
  19    rs7250572     SD  0.01303  0.01256  0.00967
  19    rs4804662   GENO      G/G      G/A      A/A
  19    rs4804662 COUNTS        0        6       42
  19    rs4804662   FREQ        0    0.125    0.875
  19    rs4804662   MEAN       NA 0.005179 0.001386
  19    rs4804662     SD       NA 0.006145  0.01104
  19     rs654059   GENO      C/C      C/T      T/T
  19     rs654059 COUNTS        2       11       35
  19     rs654059   FREQ  0.04167   0.2292   0.7292
  19     rs654059   MEAN -0.01064 0.006362  0.00116
  19     rs654059     SD  0.02837 0.006488  0.01013
  19     rs501580   GENO      T/T      T/A      A/A
  19     rs501580 COUNTS       13       21       14
  19     rs501580   FREQ   0.2708   0.4375   0.2917
  19     rs501580   MEAN -0.001703 0.003454 0.002778
  19     rs501580     SD  0.01072 0.009693  0.01169
  19   rs11881687   GENO      G/G      G/A      A/A
  19   rs11881687 COUNTS        4        8       36
  19   rs11881687   FREQ  0.08333   0.1667     0.75
  19   rs11881687   MEAN 0.008122 0.005346 0.0003899
  19   rs11881687     SD  0.00904 0.007335   0.0111
  19     rs574663   GENO      C/C      C/T      T/T
  19     rs574663 COUNTS       11       19       18
  19     rs574663   FREQ   0.2292   0.3958    0.375
  19     rs574663   MEAN 0.001571  0.00141 0.002512
  19     rs574663     SD 0.009316 0.009771  0.01252
  19    rs7250363   GENO      T/T      T/C      C/C
  19    rs7250363 COUNTS        2       10       36
  19    rs7250363   FREQ  0.04167   0.2083     0.75
  19    rs7250363   MEAN 0.002011 0.003707 0.001339
  19    rs7250363     SD 0.009827 0.009375  0.01113
  19     rs597582   GENO      T/T      T/C      C/C
  19     rs597582 COUNTS        7       18       23
  19     rs597582   FREQ   0.1458    0.375   0.4792
  19     rs597582   MEAN -0.002581 0.001788 0.003268
  19     rs597582     SD  0.01082   0.0104  0.01075
  19    rs7245592   GENO      A/A      A/G      G/G
  19    rs7245592 COUNTS       11       25       12
  19    rs7245592   FREQ   0.2292   0.5208     0.25
  19    rs7245592   MEAN -0.00533 0.003404 0.005236
  19    rs7245592     SD  0.01299 0.009422 0.007881
  19     rs541600   GENO      T/T      T/C      C/C
  19     rs541600 COUNTS       11       25       12
  19     rs541600   FREQ   0.2292   0.5208     0.25
  19     rs541600   MEAN -0.00533 0.003404 0.005236
  19     rs541600     SD  0.01299 0.009422 0.007881
  19    rs7250311   GENO      G/G      G/T      T/T
  19    rs7250311 COUNTS        1       18       29
  19    rs7250311   FREQ  0.02083    0.375   0.6042
  19    rs7250311   MEAN -0.004237 0.001252 0.002448
  19    rs7250311     SD        0  0.01146  0.01031
  19    rs7260296   GENO      T/T      T/C      C/C
  19    rs7260296 COUNTS        8       24       16
  19    rs7260296   FREQ   0.1667      0.5   0.3333
  19    rs7260296   MEAN 0.003855 0.003212 -0.001165
  19    rs7260296     SD 0.007534  0.01087  0.01134
  19    rs2431866   GENO      A/A      A/C      C/C
  19    rs2431866 COUNTS        4       18       26
  19    rs2431866   FREQ  0.08333    0.375   0.5417
  19    rs2431866   MEAN 0.003571 0.004157 7.001e-06
  19    rs2431866     SD 0.009726  0.01078   0.0106
  19    rs7256394   GENO      A/A      A/G      G/G
  19    rs7256394 COUNTS        7       20       21
  19    rs7256394   FREQ   0.1458   0.4167   0.4375
  19    rs7256394   MEAN 0.007431 0.002156 -0.0002786
  19    rs7256394     SD 0.006415 0.008964   0.0126
  19    rs6603103   GENO      C/C      C/T      T/T
  19    rs6603103 COUNTS        7       23       18
  19    rs6603103   FREQ   0.1458   0.4792    0.375
  19    rs6603103   MEAN 0.007431 0.0001077 0.001933
  19    rs6603103     SD 0.006415  0.01103    0.011
  19    rs4804750   GENO      T/T      T/A      A/A
  19    rs4804750 COUNTS        0        8       40
  19    rs4804750   FREQ        0   0.1667   0.8333
  19    rs4804750   MEAN       NA 0.004574 0.001318
  19    rs4804750     SD       NA 0.005914  0.01127
  19   rs17159765   GENO      A/A      A/G      G/G
  19   rs17159765 COUNTS        0        7       41
  19   rs17159765   FREQ        0   0.1458   0.8542
  19   rs17159765   MEAN       NA 0.0002139 0.002141
  19   rs17159765     SD       NA 0.008254  0.01099
  19    rs1644759   GENO      C/C      C/T      T/T
  19    rs1644759 COUNTS        5       28       15
  19    rs1644759   FREQ   0.1042   0.5833   0.3125
  19    rs1644759   MEAN 0.005422 0.0003249 0.003539
  19    rs1644759     SD 0.007459  0.01114  0.01042
  19    rs1644757   GENO      G/G      G/A      A/A
  19    rs1644757 COUNTS        7       23       18
  19    rs1644757   FREQ   0.1458   0.4792    0.375
  19    rs1644757   MEAN 0.005566 9.956e-05 0.002669
  19    rs1644757     SD   0.0092 0.008938  0.01288
  19    rs4134856   GENO      T/T      T/G      G/G
  19    rs4134856 COUNTS        0        6       42
  19    rs4134856   FREQ        0    0.125    0.875
  19    rs4134856   MEAN       NA -0.0004814 0.002195
  19    rs4134856     SD       NA   0.0139  0.01019
  19    rs4134832   GENO      T/T      T/C      C/C
  19    rs4134832 COUNTS        3       13       32
  19    rs4134832   FREQ   0.0625   0.2708   0.6667
  19    rs4134832   MEAN -0.004384 2.423e-05 0.003192
  19    rs4134832     SD 0.003011  0.01161  0.01049
  19     rs794083   GENO      C/C      C/G      G/G
  19     rs794083 COUNTS        4       20       24
  19     rs794083   FREQ  0.08333   0.4167      0.5
  19     rs794083   MEAN  0.01317 -0.0005961 0.002023
  19     rs794083     SD 0.004436  0.01262 0.008205
  19    rs4134831   GENO      G/G      G/A      A/A
  19    rs4134831 COUNTS        1       14       33
  19    rs4134831   FREQ  0.02083   0.2917   0.6875
  19    rs4134831   MEAN -0.0004356 0.003511  0.00123
  19    rs4134831     SD        0 0.008086  0.01167
  19     rs794084   GENO      A/A      A/G      G/G
  19     rs794084 COUNTS       13       21       14
  19     rs794084   FREQ   0.2708   0.4375   0.2917
  19     rs794084   MEAN  0.00516 -0.001402 0.003689
  19     rs794084     SD 0.007447  0.01097   0.0117
  19    rs4134826   GENO      C/C      C/T      T/T
  19    rs4134826 COUNTS        1       11       36
  19    rs4134826   FREQ  0.02083   0.2292     0.75
  19    rs4134826   MEAN -0.0004356 0.001924 0.001905
  19    rs4134826     SD        0 0.007147  0.01165
  19    rs4134816   GENO      G/G      G/A      A/A
  19    rs4134816 COUNTS        1       14       33
  19    rs4134816   FREQ  0.02083   0.2917   0.6875
  19    rs4134816   MEAN -0.0004356 0.003511  0.00123
  19    rs4134816     SD        0 0.008086  0.01167
  19    rs4134813   GENO      C/C      C/A      A/A
  19    rs4134813 COUNTS        3       18       27
  19    rs4134813   FREQ   0.0625    0.375   0.5625
  19    rs4134813   MEAN 0.001059 0.003838 0.0006307
  19    rs4134813     SD 0.007493 0.007239  0.01263
  19    rs4804758   GENO      G/G      G/A      A/A
  19    rs4804758 COUNTS        1        9       38
  19    rs4804758   FREQ  0.02083   0.1875   0.7917
  19    rs4804758   MEAN -0.005574 0.003586 0.001647
  19    rs4804758     SD        0 0.005036   0.0116
  19    rs4804217   GENO      T/T      T/C      C/C
  19    rs4804217 COUNTS        1        9       38
  19    rs4804217   FREQ  0.02083   0.1875   0.7917
  19    rs4804217   MEAN -0.005574 0.003586 0.001647
  19    rs4804217     SD        0 0.005036   0.0116
  19       rs6791   GENO      A/A      A/G      G/G
  19       rs6791 COUNTS        2       14       32
  19       rs6791   FREQ  0.04167   0.2917   0.6667
  19       rs6791   MEAN 0.005591 -0.001207 0.002969
  19       rs6791     SD  0.01273  0.01228 0.009742
  19   rs11883223   GENO      A/A      A/G      G/G
  19   rs11883223 COUNTS        2       23       23
  19   rs11883223   FREQ  0.04167   0.4792   0.4792
  19   rs11883223   MEAN  0.01098 -0.0001209 0.003048
  19   rs11883223     SD  0.01899  0.01166 0.008598
  19    rs2081075   GENO      T/T      T/C      C/C
  19    rs2081075 COUNTS        2       21       25
  19    rs2081075   FREQ  0.04167   0.4375   0.5208
  19    rs2081075   MEAN  0.01688 0.003009 -0.0003061
  19    rs2081075     SD 0.001911 0.009614  0.01083
  19   rs10402974   GENO      C/C      C/T      T/T
  19   rs10402974 COUNTS        3       19       26
  19   rs10402974   FREQ   0.0625   0.3958   0.5417
  19   rs10402974   MEAN -0.001232 0.001318 0.002613
  19   rs10402974     SD 0.004955  0.01137  0.01066
  19    rs2161490   GENO      G/G      G/A      A/A
  19    rs2161490 COUNTS        7       24       17
  19    rs2161490   FREQ   0.1458      0.5   0.3542
  19    rs2161490   MEAN 0.002334 0.002176 0.001219
  19    rs2161490     SD    0.014 0.009855  0.01074
  19    rs7408174   GENO      C/C      C/T      T/T
  19    rs7408174 COUNTS        0        8       40
  19    rs7408174   FREQ        0   0.1667   0.8333
  19    rs7408174   MEAN       NA 0.006852 0.0008618
  19    rs7408174     SD       NA 0.007974  0.01084
  19   rs17159311   GENO      G/G      G/A      A/A
  19   rs17159311 COUNTS       13       21       14
  19   rs17159311   FREQ   0.2708   0.4375   0.2917
  19   rs17159311   MEAN 0.006294 4.281e-07 0.0005331
  19   rs17159311     SD 0.006039  0.01102  0.01254
  19    rs7249360   GENO      A/A      A/G      G/G
  19    rs7249360 COUNTS        9       22       17
  19    rs7249360   FREQ   0.1875   0.4583   0.3542
  19    rs7249360   MEAN 0.006263 0.001845 -0.0004509
  19    rs7249360     SD 0.006203  0.01214 0.009994
  19    rs7249320   GENO      A/A      A/C      C/C
  19    rs7249320 COUNTS        9       21       18
  19    rs7249320   FREQ   0.1875   0.4375    0.375
  19    rs7249320   MEAN 0.006263 0.003395 -0.002132
  19    rs7249320     SD 0.006203 0.009959  0.01204
  19    rs2287868   GENO      C/C      C/T      T/T
  19    rs2287868 COUNTS       10       22       16
  19    rs2287868   FREQ   0.2083   0.4583   0.3333
  19    rs2287868   MEAN 0.006438 0.003908 -0.003817
  19    rs2287868     SD 0.006173  0.01124 0.009837
  19     rs753733   GENO      A/A      A/G      G/G
  19     rs753733 COUNTS        0        7       41
  19     rs753733   FREQ        0   0.1458   0.8542
  19     rs753733   MEAN       NA 0.002095  0.00182
  19     rs753733     SD       NA  0.01009  0.01079
  19   rs12611038   GENO      T/T      T/C      C/C
  19   rs12611038 COUNTS       11       25       12
  19   rs12611038   FREQ   0.2292   0.5208     0.25
  19   rs12611038   MEAN -0.006149 0.005342 0.001947
  19   rs12611038     SD 0.009943 0.009124  0.01074
  19   rs10518270   GENO      G/G      G/A      A/A
  19   rs10518270 COUNTS        0        5       43
  19   rs10518270   FREQ        0   0.1042   0.8958
  19   rs10518270   MEAN       NA  0.00786 0.001163
  19   rs10518270     SD       NA 0.008111  0.01069
  19   rs11260025   GENO      C/C      C/T      T/T
  19   rs11260025 COUNTS        0        5       43
  19   rs11260025   FREQ        0   0.1042   0.8958
  19   rs11260025   MEAN       NA  0.00786 0.001163
  19   rs11260025     SD       NA 0.008111  0.01069
  19    rs2335524   GENO      C/C      C/T      T/T
  19    rs2335524 COUNTS        4       13       31
  19    rs2335524   FREQ  0.08333   0.2708   0.6458
  19    rs2335524   MEAN 0.003949 -0.001673 0.003072
  19    rs2335524     SD 0.007997 0.009474  0.01121
  19    rs2335525   GENO      A/A      A/G      G/G
  19    rs2335525 COUNTS        4       18       26
  19    rs2335525   FREQ  0.08333    0.375   0.5417
  19    rs2335525   MEAN 0.003949 -0.001291 0.003721
  19    rs2335525     SD 0.007997 0.008624  0.01187
  19    rs1010047   GENO      G/G      G/A      A/A
  19    rs1010047 COUNTS        4       28       16
  19    rs1010047   FREQ  0.08333   0.5833   0.3333
  19    rs1010047   MEAN 0.001046 0.001668   0.0024
  19    rs1010047     SD 0.005166 0.009814   0.0131
  19    rs2277996   GENO      C/C      C/T      T/T
  19    rs2277996 COUNTS        0        6       42
  19    rs2277996   FREQ        0    0.125    0.875
  19    rs2277996   MEAN       NA 7.708e-05 0.002115
  19    rs2277996     SD       NA  0.01936 0.009066
  19   rs11669411   GENO      T/T      T/A      A/A
  19   rs11669411 COUNTS       11       24       13
  19   rs11669411   FREQ   0.2292      0.5   0.2708
  19   rs11669411   MEAN 0.001201 0.002619 0.001018
  19   rs11669411     SD 0.008591  0.01238 0.009018
  19    rs7250738   GENO      C/C      C/T      T/T
  19    rs7250738 COUNTS        0       12       36
  19    rs7250738   FREQ        0     0.25     0.75
  19    rs7250738   MEAN       NA 0.002013 0.001809
  19    rs7250738     SD       NA 0.009908  0.01093
  19   rs11465413   GENO      A/A      A/T      T/T
  19   rs11465413 COUNTS       11       23       14
  19   rs11465413   FREQ   0.2292   0.4792   0.2917
  19   rs11465413   MEAN -0.002345 0.002874 0.003499
  19   rs11465413     SD 0.008369  0.01196 0.009452
  19   rs11465403   GENO      A/A      A/T      T/T
  19   rs11465403 COUNTS        0        6       42
  19   rs11465403   FREQ        0    0.125    0.875
  19   rs11465403   MEAN       NA 0.002571 0.001759
  19   rs11465403     SD       NA  0.01246  0.01046
  19    rs1544767   GENO      T/T      T/A      A/A
  19    rs1544767 COUNTS        1       11       36
  19    rs1544767   FREQ  0.02083   0.2292     0.75
  19    rs1544767   MEAN -0.007762 -0.0007006  0.00291
  19    rs1544767     SD        0    0.015 0.008963
  19   rs10403018   GENO      A/A      A/G      G/G
  19   rs10403018 COUNTS        2        9       37
  19   rs10403018   FREQ  0.04167   0.1875   0.7708
  19   rs10403018   MEAN 0.002263  0.00259 0.001661
  19   rs10403018     SD 0.009471  0.00812  0.01135
  19    rs4804802   GENO      A/A      A/G      G/G
  19    rs4804802 COUNTS        5       20       23
  19    rs4804802   FREQ   0.1042   0.4167   0.4792
  19    rs4804802   MEAN -0.003381 0.002696 0.002273
  19    rs4804802     SD 0.003365  0.01153  0.01074
  19    rs8105572   GENO      T/T      T/C      C/C
  19    rs8105572 COUNTS        7       14       27
  19    rs8105572   FREQ   0.1458   0.2917   0.5625
  19    rs8105572   MEAN 0.006635 0.001557 0.0007796
  19    rs8105572     SD 0.007962  0.01335 0.009559
  19   rs17159889   GENO      T/T      T/C      C/C
  19   rs17159889 COUNTS        0       12       36
  19   rs17159889   FREQ        0     0.25     0.75
  19   rs17159889   MEAN       NA -0.001743 0.003061
  19   rs17159889     SD       NA 0.007886  0.01118
  19    rs2287886   GENO      A/A      A/G      G/G
  19    rs2287886 COUNTS        3       14       31
  19    rs2287886   FREQ   0.0625   0.2917   0.6458
  19    rs2287886   MEAN -0.01251 0.001928 0.003221
  19    rs2287886     SD  0.01634  0.01058 0.009308
  19     rs735240   GENO      A/A      A/G      G/G
  19     rs735240 COUNTS        3       17       28
  19     rs735240   FREQ   0.0625   0.3542   0.5833
  19     rs735240   MEAN -0.003052 0.003438 0.001429
  19     rs735240     SD  0.01138  0.01033  0.01085
  19   rs10411055   GENO      A/A      A/G      G/G
  19   rs10411055 COUNTS        1       15       32
  19   rs10411055   FREQ  0.02083   0.3125   0.6667
  19   rs10411055   MEAN 0.002139 0.002308 0.001642
  19   rs10411055     SD        0  0.01359 0.009291
  19    rs2112927   GENO      T/T      T/C      C/C
  19    rs2112927 COUNTS        8       26       14
  19    rs2112927   FREQ   0.1667   0.5417   0.2917
  19    rs2112927   MEAN 0.005815 0.0003292 0.002444
  19    rs2112927     SD  0.01555 0.009514 0.009275
  19     rs479448   GENO      G/G      G/A      A/A
  19     rs479448 COUNTS        0       15       33
  19     rs479448   FREQ        0   0.3125   0.6875
  19     rs479448   MEAN       NA 0.002582 0.001532
  19     rs479448     SD       NA  0.01354 0.009166
  19     rs560634   GENO      T/T      T/G      G/G
  19     rs560634 COUNTS        2       16       30
  19     rs560634   FREQ  0.04167   0.3333    0.625
  19     rs560634   MEAN -0.01327 0.005116 0.001132
  19     rs560634     SD  0.02466  0.01024 0.009176
  19     rs557094   GENO      G/G      G/C      C/C
  19     rs557094 COUNTS        3       21       24
  19     rs557094   FREQ   0.0625   0.4375      0.5
  19     rs557094   MEAN -0.0007101 0.002722 0.001427
  19     rs557094     SD  0.02788 0.008504 0.009834
  19    rs3745376   GENO      T/T      T/G      G/G
  19    rs3745376 COUNTS        0       11       37
  19    rs3745376   FREQ        0   0.2292   0.7708
  19    rs3745376   MEAN       NA 0.0003877 0.002298
  19    rs3745376     SD       NA  0.01396 0.009552
  19    rs1045998   GENO      G/G      G/C      C/C
  19    rs1045998 COUNTS        0       15       33
  19    rs1045998   FREQ        0   0.3125   0.6875
  19    rs1045998   MEAN       NA 0.002582 0.001532
  19    rs1045998     SD       NA  0.01354 0.009166
  19      rs15282   GENO      T/T      T/C      C/C
  19      rs15282 COUNTS        1       27       20
  19      rs15282   FREQ  0.02083   0.5625   0.4167
  19      rs15282   MEAN -0.003307 -0.0002001   0.0049
  19      rs15282     SD        0 0.009239  0.01196
  19     rs653488   GENO      T/T      T/C      C/C
  19     rs653488 COUNTS        1       13       34
  19     rs653488   FREQ  0.02083   0.2708   0.7083
  19     rs653488   MEAN  0.00316 -0.0005567 0.002746
  19     rs653488     SD        0 0.009569  0.01109
  19   rs11260030   GENO      T/T      T/C      C/C
  19   rs11260030 COUNTS        1       15       32
  19   rs11260030   FREQ  0.02083   0.3125   0.6667
  19   rs11260030   MEAN -0.007762  0.00339 0.001444
  19   rs11260030     SD        0  0.01264 0.009664
  19   rs10906990   GENO      A/A      A/C      C/C
  19   rs10906990 COUNTS        8       20       20
  19   rs10906990   FREQ   0.1667   0.4167   0.4167
  19   rs10906990   MEAN 0.003182 0.0003206 0.002871
  19   rs10906990     SD 0.008196  0.01233   0.0098
  19    rs7259521   GENO      C/C      C/T      T/T
  19    rs7259521 COUNTS       13       20       15
  19    rs7259521   FREQ   0.2708   0.4167   0.3125
  19    rs7259521   MEAN 0.0002173 0.001867 0.003275
  19    rs7259521     SD 0.008242  0.01279 0.009547
  19    rs4804233   GENO      G/G      G/A      A/A
  19    rs4804233 COUNTS       10       21       17
  19    rs4804233   FREQ   0.2083   0.4375   0.3542
  19    rs4804233   MEAN 0.004623 3.704e-05 0.002487
  19    rs4804233     SD  0.01045 0.009065  0.01246
  19     rs568356   GENO      A/A      A/C      C/C
  19     rs568356 COUNTS        2       12       34
  19     rs568356   FREQ  0.04167     0.25   0.7083
  19     rs568356   MEAN 0.004899 0.0008962 0.002022
  19     rs568356     SD  0.01049  0.01413 0.009419
  19   rs10426731   GENO      T/T      T/G      G/G
  19   rs10426731 COUNTS        1        7       40
  19   rs10426731   FREQ  0.02083   0.1458   0.8333
  19   rs10426731   MEAN -0.0004356 0.003609 0.001612
  19   rs10426731     SD        0 0.006355  0.01132
  19   rs12980113   GENO      C/C      C/T      T/T
  19   rs12980113 COUNTS        2       14       32
  19   rs12980113   FREQ  0.04167   0.2917   0.6667
  19   rs12980113   MEAN 0.008366 0.003417 0.0007725
  19   rs12980113     SD 0.008806 0.007183  0.01186
  19    rs8108150   GENO      C/C      C/G      G/G
  19    rs8108150 COUNTS        0        6       42
  19    rs8108150   FREQ        0    0.125    0.875
  19    rs8108150   MEAN       NA 0.006723 0.001166
  19    rs8108150     SD       NA 0.009647  0.01064
  19   rs17160011   GENO      A/A      A/G      G/G
  19   rs17160011 COUNTS        1        3       44
  19   rs17160011   FREQ  0.02083   0.0625   0.9167
  19   rs17160011   MEAN  0.00896 0.007732 0.001299
  19   rs17160011     SD        0   0.0159  0.01033
  19     rs580984   GENO      A/A      A/G      G/G
  19     rs580984 COUNTS        8       26       14
  19     rs580984   FREQ   0.1667   0.5417   0.2917
  19     rs580984   MEAN 0.008648 0.003075 -0.004274
  19     rs580984     SD 0.008185 0.009661  0.01084
  19     rs574830   GENO      T/T      T/C      C/C
  19     rs574830 COUNTS        9       25       14
  19     rs574830   FREQ   0.1875   0.5208   0.2917
  19     rs574830   MEAN 0.008682 0.002344 -0.00339
  19     rs574830     SD 0.007657 0.009769  0.01142
  19    rs7258822   GENO      T/T      T/C      C/C
  19    rs7258822 COUNTS        1       10       37
  19    rs7258822   FREQ  0.02083   0.2083   0.7708
  19    rs7258822   MEAN  0.01397 0.002018  0.00149
  19    rs7258822     SD        0 0.007653  0.01129
  19     rs514098   GENO      T/T      T/A      A/A
  19     rs514098 COUNTS        3       19       26
  19     rs514098   FREQ   0.0625   0.3958   0.5417
  19     rs514098   MEAN 0.008561 0.004083 -0.0005375
  19     rs514098     SD  0.01126 0.008727  0.01142
  19     rs604938   GENO      T/T      T/C      C/C
  19     rs604938 COUNTS       10       26       12
  19     rs604938   FREQ   0.2083   0.5417     0.25
  19     rs604938   MEAN  0.01026 0.0009286 -0.003117
  19     rs604938     SD 0.008767  0.00866  0.01233
  19     rs794442   GENO      A/A      A/G      G/G
  19     rs794442 COUNTS        9       29       10
  19     rs794442   FREQ   0.1875   0.6042   0.2083
  19     rs794442   MEAN  -0.0057 0.001312  0.01026
  19     rs794442     SD  0.01324 0.008328 0.008767
  19     rs747990   GENO      A/A      A/G      G/G
  19     rs747990 COUNTS        1       10       37
  19     rs747990   FREQ  0.02083   0.2083   0.7708
  19     rs747990   MEAN  0.01397 -0.0002484 0.002103
  19     rs747990     SD        0 0.008264  0.01113
  19     rs552797   GENO      C/C      C/T      T/T
  19     rs552797 COUNTS        8       24       16
  19     rs552797   FREQ   0.1667      0.5   0.3333
  19     rs552797   MEAN -0.0004287 0.001594 0.003404
  19     rs552797     SD 0.006945  0.00803  0.01497
  19   rs11542189   GENO      T/T      T/C      C/C
  19   rs11542189 COUNTS        0       10       38
  19   rs11542189   FREQ        0   0.2083   0.7917
  19   rs11542189   MEAN       NA 0.005764 0.000833
  19   rs11542189     SD       NA 0.009602  0.01071
  19    rs1864029   GENO      A/A      A/G      G/G
  19    rs1864029 COUNTS        1        8       39
  19    rs1864029   FREQ  0.02083   0.1667   0.8125
  19    rs1864029   MEAN 0.002139 0.003851 0.001445
  19    rs1864029     SD        0 0.006987  0.01134
  19      rs14394   GENO      G/G      G/A      A/A
  19      rs14394 COUNTS        1       10       37
  19      rs14394   FREQ  0.02083   0.2083   0.7708
  19      rs14394   MEAN 0.002139 0.001905 0.001841
  19      rs14394     SD        0 0.008266  0.01136
  19   rs10416634   GENO      C/C      C/T      T/T
  19   rs10416634 COUNTS        3       13       32
  19   rs10416634   FREQ   0.0625   0.2708   0.6667
  19   rs10416634   MEAN 0.002952 0.004727 0.0005932
  19   rs10416634     SD  0.01268 0.006908  0.01165
  19   rs10411185   GENO      G/G      G/A      A/A
  19   rs10411185 COUNTS        5       19       24
  19   rs10411185   FREQ   0.1042   0.3958      0.5
  19   rs10411185   MEAN 0.002582 0.003092 0.0007348
  19   rs10411185     SD  0.00898 0.008746  0.01234
  19    rs3826741   GENO      A/A      A/G      G/G
  19    rs3826741 COUNTS        2       16       30
  19    rs3826741   FREQ  0.04167   0.3333    0.625
  19    rs3826741   MEAN -0.009165 0.003537 0.001701
  19    rs3826741     SD  0.00197  0.00741  0.01196
  19    rs2303164   GENO      A/A      A/G      G/G
  19    rs2303164 COUNTS        8       29       11
  19    rs2303164   FREQ   0.1667   0.6042   0.2292
  19    rs2303164   MEAN -0.0006536 0.002778  0.00127
  19    rs2303164     SD  0.01641 0.009383 0.009148
  19   rs10424096   GENO      A/A      A/G      G/G
  19   rs10424096 COUNTS        5       22       21
  19   rs10424096   FREQ   0.1042   0.4583   0.4375
  19   rs10424096   MEAN 0.008653 0.001092 0.001048
  19   rs10424096     SD  0.01137  0.01177 0.008892
  19   rs17160134   GENO      T/T      T/C      C/C
  19   rs17160134 COUNTS        0       10       38
  19   rs17160134   FREQ        0   0.2083   0.7917
  19   rs17160134   MEAN       NA 0.001895 0.001851
  19   rs17160134     SD       NA 0.007809  0.01129
  19   rs12974407   GENO      T/T      T/G      G/G
  19   rs12974407 COUNTS        1        8       39
  19   rs12974407   FREQ  0.02083   0.1667   0.8125
  19   rs12974407   MEAN  0.01553 0.004028 0.001065
  19   rs12974407     SD        0  0.01743 0.008721
  19   rs17160147   GENO      G/G      G/C      C/C
  19   rs17160147 COUNTS       10       26       12
  19   rs17160147   FREQ   0.2083   0.5417     0.25
  19   rs17160147   MEAN 0.003342 0.002336 -0.0004056
  19   rs17160147     SD 0.007464  0.01256 0.008165
  19   rs17160151   GENO      T/T      T/C      C/C
  19   rs17160151 COUNTS        6       19       23
  19   rs17160151   FREQ    0.125   0.3958   0.4792
  19   rs17160151   MEAN -0.001337 0.0009371 0.003457
  19   rs17160151     SD 0.007865  0.00842  0.01269
  19   rs10416843   GENO      G/G      G/A      A/A
  19   rs10416843 COUNTS        9       21       18
  19   rs10416843   FREQ   0.1875   0.4375    0.375
  19   rs10416843   MEAN 0.001005 0.003171 0.0007589
  19   rs10416843     SD  0.01075  0.01186 0.009277
  19    rs8112982   GENO      T/T      T/C      C/C
  19    rs8112982 COUNTS        2       17       29
  19    rs8112982   FREQ  0.04167   0.3542   0.6042
  19    rs8112982   MEAN 0.005504 -0.001275 0.003447
  19    rs8112982     SD 0.004759  0.01221 0.009618
  19    rs6603141   GENO      A/A      A/G      G/G
  19    rs6603141 COUNTS        4       24       20
  19    rs6603141   FREQ  0.08333      0.5   0.4167
  19    rs6603141   MEAN 0.001313 0.0001448 0.004028
  19    rs6603141     SD  0.01384  0.01169 0.008525
  19    rs3829817   GENO      T/T      T/C      C/C
  19    rs3829817 COUNTS        0       12       36
  19    rs3829817   FREQ        0     0.25     0.75
  19    rs3829817   MEAN       NA 0.001962 0.001826
  19    rs3829817     SD       NA 0.009366  0.01108
  19    rs3813781   GENO      C/C      C/G      G/G
  19    rs3813781 COUNTS        6       20       22
  19    rs3813781   FREQ    0.125   0.4167   0.4583
  19    rs3813781   MEAN 0.001524 0.003014 0.0009028
  19    rs3813781     SD  0.01076  0.00864  0.01238
  19   rs11260053   GENO      T/T      T/C      C/C
  19   rs11260053 COUNTS        8       29       11
  19   rs11260053   FREQ   0.1667   0.6042   0.2292
  19   rs11260053   MEAN 0.001821   0.0013 0.003367
  19   rs11260053     SD 0.009656  0.01153 0.009242
  19   rs11260055   GENO      C/C      C/T      T/T
  19   rs11260055 COUNTS        9       28       11
  19   rs11260055   FREQ   0.1875   0.5833   0.2292
  19   rs11260055   MEAN  -0.0058 0.002624 0.006183
  19   rs11260055     SD  0.01284 0.009792 0.007792
  19     rs899207   GENO      T/T      T/C      C/C
  19     rs899207 COUNTS        4       18       23
  19     rs899207   FREQ  0.08889      0.4   0.5111
  19     rs899207   MEAN 0.0003635 -0.0001654 0.001571
  19     rs899207     SD  0.01066  0.01096 0.009361
  19    rs1382354   GENO      T/T      T/A      A/A
  19    rs1382354 COUNTS        2       17       29
  19    rs1382354   FREQ  0.04167   0.3542   0.6042
  19    rs1382354   MEAN 0.005504 0.005138 -0.0003126
  19    rs1382354     SD 0.004759 0.009764  0.01097
  19    rs4804267   GENO      T/T      T/G      G/G
  19    rs4804267 COUNTS        1       20       27
  19    rs4804267   FREQ  0.02083   0.4167   0.5625
  19    rs4804267   MEAN -0.00198 0.004413 0.0001112
  19    rs4804267     SD        0 0.008857  0.01168
  19   rs12460407   GENO      C/C      C/T      T/T
  19   rs12460407 COUNTS        0       12       36
  19   rs12460407   FREQ        0     0.25     0.75
  19   rs12460407   MEAN       NA 0.003743 0.001233
  19   rs12460407     SD       NA  0.01072  0.01062
  19    rs1038081   GENO      C/C      C/T      T/T
  19    rs1038081 COUNTS       10       24       14
  19    rs1038081   FREQ   0.2083      0.5   0.2917
  19    rs1038081   MEAN 0.004425 0.002749 -0.001495
  19    rs1038081     SD 0.009218 0.009472  0.01299
  19   rs12327845   GENO      T/T      T/C      C/C
  19   rs12327845 COUNTS        0        5       43
  19   rs12327845   FREQ        0   0.1042   0.8958
  19   rs12327845   MEAN       NA 0.008089 0.001136
  19   rs12327845     SD       NA 0.006735  0.01076
  19    rs7252584   GENO      G/G      G/C      C/C
  19    rs7252584 COUNTS        0        7       41
  19    rs7252584   FREQ        0   0.1458   0.8542
  19    rs7252584   MEAN       NA 0.002982 0.001669
  19    rs7252584     SD       NA 0.006819  0.01115
  19   rs10408896   GENO      T/T      T/G      G/G
  19   rs10408896 COUNTS        1       14       33
  19   rs10408896   FREQ  0.02083   0.2917   0.6875
  19   rs10408896   MEAN -0.002444 0.001891 0.001978
  19   rs10408896     SD        0 0.007664  0.01184
  19    rs6422428   GENO      T/T      T/C      C/C
  19    rs6422428 COUNTS        4       14       29
  19    rs6422428   FREQ  0.08511   0.2979    0.617
  19    rs6422428   MEAN 0.001166 -0.005013 0.004857
  19    rs6422428     SD  0.01094   0.0106  0.00921
  19    rs8110054   GENO      A/A      A/G      G/G
  19    rs8110054 COUNTS        3       20       25
  19    rs8110054   FREQ   0.0625   0.4167   0.5208
  19    rs8110054   MEAN 0.007835 0.001823 0.001173
  19    rs8110054     SD 0.008545  0.01253 0.009169
  19    rs4804286   GENO      C/C      C/G      G/G
  19    rs4804286 COUNTS        0       10       38
  19    rs4804286   FREQ        0   0.2083   0.7917
  19    rs4804286   MEAN       NA 0.003404 0.001454
  19    rs4804286     SD       NA  0.01219  0.01026
  19    rs4804287   GENO      C/C      C/T      T/T
  19    rs4804287 COUNTS        3       30       15
  19    rs4804287   FREQ   0.0625    0.625   0.3125
  19    rs4804287   MEAN 0.003548 0.001883 0.001477
  19    rs4804287     SD  0.00704 0.008945  0.01423
  19    rs1466448   GENO      C/C      C/A      A/A
  19    rs1466448 COUNTS        1        8       39
  19    rs1466448   FREQ  0.02083   0.1667   0.8125
  19    rs1466448   MEAN 0.009187 -0.0007956 0.002217
  19    rs1466448     SD        0 0.005196  0.01143
  19    rs1466447   GENO      C/C      C/T      T/T
  19    rs1466447 COUNTS        8       28       12
  19    rs1466447   FREQ   0.1667   0.5833     0.25
  19    rs1466447   MEAN 0.002779 0.001518 0.002047
  19    rs1466447     SD  0.01878 0.008452 0.008829
  19    rs1007545   GENO      A/A      A/G      G/G
  19    rs1007545 COUNTS        1       10       36
  19    rs1007545   FREQ  0.02128   0.2128    0.766
  19    rs1007545   MEAN 0.006209 -0.001844 0.003241
  19    rs1007545     SD        0  0.01599 0.008368
  19    rs6603157   GENO      A/A      A/G      G/G
  19    rs6603157 COUNTS        3       17       28
  19    rs6603157   FREQ   0.0625   0.3542   0.5833
  19    rs6603157   MEAN  0.00471 0.0005112 0.002374
  19    rs6603157     SD  0.01242   0.0127 0.009259
  19   rs17160311   GENO      A/A      A/G      G/G
  19   rs17160311 COUNTS        1       18       29
  19   rs17160311   FREQ  0.02083    0.375   0.6042
  19   rs17160311   MEAN  0.01707 0.0004594 0.002205
  19   rs17160311     SD        0   0.0125 0.009138
  19   rs12973288   GENO      T/T      T/C      C/C
  19   rs12973288 COUNTS        0       10       38
  19   rs12973288   FREQ        0   0.2083   0.7917
  19   rs12973288   MEAN       NA 0.0009884  0.00209
  19   rs12973288     SD       NA  0.01477 0.009431
  19   rs17160332   GENO      A/A      A/G      G/G
  19   rs17160332 COUNTS        1       10       37
  19   rs17160332   FREQ  0.02083   0.2083   0.7708
  19   rs17160332   MEAN   0.0132 0.000564 0.001904
  19   rs17160332     SD        0  0.01444 0.009491
  19   rs17160333   GENO      C/C      C/T      T/T
  19   rs17160333 COUNTS        1        9       38
  19   rs17160333   FREQ  0.02083   0.1875   0.7917
  19   rs17160333   MEAN 0.0009299 0.001864 0.001884
  19   rs17160333     SD        0 0.009505  0.01108
  19    rs7259547   GENO      T/T      T/C      C/C
  19    rs7259547 COUNTS        0        8       40
  19    rs7259547   FREQ        0   0.1667   0.8333
  19    rs7259547   MEAN       NA -0.003616 0.002955
  19    rs7259547     SD       NA 0.008714  0.01068
  19     rs193933   GENO      A/A      A/G      G/G
  19     rs193933 COUNTS        2       20       26
  19     rs193933   FREQ  0.04167   0.4167   0.5417
  19     rs193933   MEAN  0.01307 0.004834 -0.001289
  19     rs193933     SD 0.005664 0.009894  0.01037
  19     rs250508   GENO      C/C      C/T      T/T
  19     rs250508 COUNTS        1        9       38
  19     rs250508   FREQ  0.02083   0.1875   0.7917
  19     rs250508   MEAN -0.002019 0.007451 0.0006383
  19     rs250508     SD        0  0.01019   0.0105
  19     rs638966   GENO      A/A      A/C      C/C
  19     rs638966 COUNTS        8       22       18
  19     rs638966   FREQ   0.1667   0.4583    0.375
  19     rs638966   MEAN 0.005597 0.002936 -0.001115
  19     rs638966     SD 0.008295  0.01199 0.009291
  19    rs7249111   GENO      A/A      A/G      G/G
  19    rs7249111 COUNTS       12       23       13
  19    rs7249111   FREQ     0.25   0.4792   0.2708
  19    rs7249111   MEAN 0.001787 0.003463 -0.0009079
  19    rs7249111     SD 0.007405  0.01048  0.01319
  19    rs8107330   GENO      G/G      G/A      A/A
  19    rs8107330 COUNTS       12       23       13
  19    rs8107330   FREQ     0.25   0.4792   0.2708
  19    rs8107330   MEAN 0.001787 0.003463 -0.0009079
  19    rs8107330     SD 0.007405  0.01048  0.01319
  19    rs2241590   GENO      G/G      G/A      A/A
  19    rs2241590 COUNTS        2       16       30
  19    rs2241590   FREQ  0.04167   0.3333    0.625
  19    rs2241590   MEAN -0.006423 0.000191 0.003303
  19    rs2241590     SD 0.005848  0.01285 0.009302
  19    rs3760685   GENO      A/A      A/C      C/C
  19    rs3760685 COUNTS        5       26       17
  19    rs3760685   FREQ   0.1042   0.5417   0.3542
  19    rs3760685   MEAN -0.002222 0.003539 0.0004938
  19    rs3760685     SD 0.007599  0.01005  0.01205
  19   rs11666233   GENO      C/C      C/A      A/A
  19   rs11666233 COUNTS        3       16       29
  19   rs11666233   FREQ   0.0625   0.3333   0.6042
  19   rs11666233   MEAN 0.004959 0.003879 0.000426
  19   rs11666233     SD  0.01615  0.00784  0.01145
  19    rs7254882   GENO      T/T      T/C      C/C
  19    rs7254882 COUNTS        3       16       29
  19    rs7254882   FREQ   0.0625   0.3333   0.6042
  19    rs7254882   MEAN 0.004959 0.003879 0.000426
  19    rs7254882     SD  0.01615  0.00784  0.01145
  19     rs754671   GENO      C/C      C/T      T/T
  19     rs754671 COUNTS        2       21       25
  19     rs754671   FREQ  0.04167   0.4375   0.5208
  19     rs754671   MEAN 0.006111 0.003642 2.354e-05
  19     rs754671     SD 0.004173 0.009138  0.01189
  19    rs2913973   GENO      T/T      T/G      G/G
  19    rs2913973 COUNTS        2       21       25
  19    rs2913973   FREQ  0.04167   0.4375   0.5208
  19    rs2913973   MEAN 0.006111 0.003642 2.354e-05
  19    rs2913973     SD 0.004173 0.009138  0.01189
  19    rs2967605   GENO      T/T      T/C      C/C
  19    rs2967605 COUNTS        3       19       26
  19    rs2967605   FREQ   0.0625   0.3958   0.5417
  19    rs2967605   MEAN 0.003414 0.004353 -0.0001403
  19    rs2967605     SD 0.005525 0.009329  0.01168
  19    rs6603076   GENO      A/A      A/G      G/G
  19    rs6603076 COUNTS        5       23       20
  19    rs6603076   FREQ   0.1042   0.4792   0.4167
  19    rs6603076   MEAN 0.002994 0.003415 -0.0002112
  19    rs6603076     SD 0.006738  0.01158  0.01022
  19    rs2894538   GENO      A/A      A/G      G/G
  19    rs2894538 COUNTS        1       16       31
  19    rs2894538   FREQ  0.02083   0.3333   0.6458
  19    rs2894538   MEAN -0.007762 0.0008106 0.002712
  19    rs2894538     SD        0   0.0145 0.008121
  19    rs7508502   GENO      C/C      C/T      T/T
  19    rs7508502 COUNTS        5       23       20
  19    rs7508502   FREQ   0.1042   0.4792   0.4167
  19    rs7508502   MEAN 0.002994 0.003415 -0.0002112
  19    rs7508502     SD 0.006738  0.01158  0.01022
  19   rs12610448   GENO      A/A      A/G      G/G
  19   rs12610448 COUNTS        2       13       33
  19   rs12610448   FREQ  0.04167   0.2708   0.6875
  19   rs12610448   MEAN 0.001695 0.001824 0.001885
  19   rs12610448     SD  0.02174  0.01029  0.01049
  19    rs7507621   GENO      T/T      T/C      C/C
  19    rs7507621 COUNTS       10       25       13
  19    rs7507621   FREQ   0.2083   0.5208   0.2708
  19    rs7507621   MEAN  0.00467 0.001404 0.0005765
  19    rs7507621     SD 0.005829  0.01109   0.0126
  19    rs7408960   GENO      A/A      A/G      G/G
  19    rs7408960 COUNTS        4       23       21
  19    rs7408960   FREQ  0.08333   0.4792   0.4375
  19    rs7408960   MEAN 0.003352 0.004818 -0.001663
  19    rs7408960     SD 0.005065 0.009158  0.01198
  19    rs7255548   GENO      C/C      C/T      T/T
  19    rs7255548 COUNTS       10       25       13
  19    rs7255548   FREQ   0.2083   0.5208   0.2708
  19    rs7255548   MEAN  0.00467 0.001404 0.0005765
  19    rs7255548     SD 0.005829  0.01109   0.0126
  19   rs11881002   GENO      T/T      T/C      C/C
  19   rs11881002 COUNTS        1        9       38
  19   rs11881002   FREQ  0.02083   0.1875   0.7917
  19   rs11881002   MEAN 0.0009299 0.001693 0.001924
  19   rs11881002     SD        0  0.00652  0.01154
  19    rs7259200   GENO      A/A      A/G      G/G
  19    rs7259200 COUNTS        4       20       24
  19    rs7259200   FREQ  0.08333   0.4167      0.5
  19    rs7259200   MEAN 0.002346 0.0006965 0.002749
  19    rs7259200     SD  0.01636  0.01182 0.008745
  19    rs8106540   GENO      A/A      A/G      G/G
  19    rs8106540 COUNTS        1        9       38
  19    rs8106540   FREQ  0.02083   0.1875   0.7917
  19    rs8106540   MEAN 0.001918 0.002427 0.001725
  19    rs8106540     SD        0  0.01188  0.01057
  19    rs7250951   GENO      A/A      A/T      T/T
  19    rs7250951 COUNTS        1        6       41
  19    rs7250951   FREQ  0.02083    0.125   0.8542
  19    rs7250951   MEAN 0.0009299  0.00146 0.001942
  19    rs7250951     SD        0 0.005547   0.0113
  19    rs7507526   GENO      T/T      T/C      C/C
  19    rs7507526 COUNTS        8       26       14
  19    rs7507526   FREQ   0.1667   0.5417   0.2917
  19    rs7507526   MEAN -0.00387 0.001997 0.004881
  19    rs7507526     SD  0.01758  0.00886  0.00758
  19    rs1609712   GENO      A/A      A/G      G/G
  19    rs1609712 COUNTS       11       25       12
  19    rs1609712   FREQ   0.2292   0.5208     0.25
  19    rs1609712   MEAN 0.0003435 0.003339 0.0001691
  19    rs1609712     SD  0.01293 0.008922  0.01194
  19    rs2967603   GENO      A/A      A/C      C/C
  19    rs2967603 COUNTS        5       19       24
  19    rs2967603   FREQ   0.1042   0.3958      0.5
  19    rs2967603   MEAN -0.001306 0.0009786 0.003218
  19    rs2967603     SD 0.008128  0.01108   0.0108
  19    rs2967578   GENO      C/C      C/T      T/T
  19    rs2967578 COUNTS        6       21       21
  19    rs2967578   FREQ    0.125   0.4375   0.4375
  19    rs2967578   MEAN 0.0005789 0.0009452 0.003141
  19    rs2967578     SD 0.009584 0.009367  0.01222
  19    rs2042300   GENO      A/A      A/G      G/G
  19    rs2042300 COUNTS        0       14       34
  19    rs2042300   FREQ        0   0.2917   0.7083
  19    rs2042300   MEAN       NA 0.002093 0.001764
  19    rs2042300     SD       NA 0.006592  0.01193
  19   rs10408143   GENO      T/T      T/C      C/C
  19   rs10408143 COUNTS        7       20       21
  19   rs10408143   FREQ   0.1458   0.4167   0.4375
  19   rs10408143   MEAN 0.001971 0.001169 0.002481
  19   rs10408143     SD 0.005752  0.01004  0.01252
  19   rs11882393   GENO      G/G      G/T      T/T
  19   rs11882393 COUNTS        6       24       18
  19   rs11882393   FREQ    0.125      0.5    0.375
  19   rs11882393   MEAN -0.007593  0.00352 0.002799
  19   rs11882393     SD 0.005522  0.01152 0.009211
  19    rs2303686   GENO      T/T      T/C      C/C
  19    rs2303686 COUNTS        4       23       21
  19    rs2303686   FREQ  0.08333   0.4792   0.4375
  19    rs2303686   MEAN -0.006933 0.0001605 0.005397
  19    rs2303686     SD 0.004814  0.01213 0.008119
  19    rs8106859   GENO      T/T      T/C      C/C
  19    rs8106859 COUNTS        0        5       43
  19    rs8106859   FREQ        0   0.1042   0.8958
  19    rs8106859   MEAN       NA  0.01433 0.0004101
  19    rs8106859     SD       NA 0.009896 0.009765
  19   rs10416597   GENO      T/T      T/C      C/C
  19   rs10416597 COUNTS        6       23       19
  19   rs10416597   FREQ    0.125   0.4792   0.3958
  19   rs10416597   MEAN  0.00363 0.001955 0.001187
  19   rs10416597     SD 0.005352  0.01149  0.01103
  19   rs11672367   GENO      T/T      T/C      C/C
  19   rs11672367 COUNTS        1       22       25
  19   rs11672367   FREQ  0.02083   0.4583   0.5208
  19   rs11672367   MEAN -0.004434 0.002779 0.001304
  19   rs11672367     SD        0 0.009983  0.01138
  19   rs11259990   GENO      T/T      T/C      C/C
  19   rs11259990 COUNTS        6       23       19
  19   rs11259990   FREQ    0.125   0.4792   0.3958
  19   rs11259990   MEAN  0.00363 0.001955 0.001187
  19   rs11259990     SD 0.005352  0.01149  0.01103
  19    rs4804314   GENO      C/C      C/T      T/T
  19    rs4804314 COUNTS       15       18       15
  19    rs4804314   FREQ   0.3125    0.375   0.3125
  19    rs4804314   MEAN 0.004518 0.001101 0.0001138
  19    rs4804314     SD  0.00617  0.01133  0.01306
  19    rs4072910   GENO      G/G      G/C      C/C
  19    rs4072910 COUNTS        0       23       25
  19    rs4072910   FREQ        0   0.4792   0.5208
  19    rs4072910   MEAN       NA 0.002672 0.001114
  19    rs4072910     SD       NA  0.01042  0.01089
  19   rs12985470   GENO      A/A      A/T      T/T
  19   rs12985470 COUNTS        0       14       34
  19   rs12985470   FREQ        0   0.2917   0.7083
  19   rs12985470   MEAN       NA 0.004559 0.0007491
  19   rs12985470     SD       NA 0.005787  0.01192
  19   rs12462074   GENO      G/G      G/C      C/C
  19   rs12462074 COUNTS        4       11       33
  19   rs12462074   FREQ  0.08333   0.2292   0.6875
  19   rs12462074   MEAN -0.00417 0.003931 0.001901
  19   rs12462074     SD  0.01279  0.01179 0.009987
  19   rs12610444   GENO      A/A      A/G      G/G
  19   rs12610444 COUNTS        1       32       15
  19   rs12610444   FREQ  0.02083   0.6667   0.3125
  19   rs12610444   MEAN  0.01823 -0.001277 0.007463
  19   rs12610444     SD        0     0.01 0.008904
  19    rs1561405   GENO      C/C      C/A      A/A
  19    rs1561405 COUNTS        1        9       38
  19    rs1561405   FREQ  0.02083   0.1875   0.7917
  19    rs1561405   MEAN -0.01368 -0.0002928 0.002779
  19    rs1561405     SD        0 0.008786  0.01082
  19    rs1561406   GENO      A/A      A/C      C/C
  19    rs1561406 COUNTS        5       13       30
  19    rs1561406   FREQ   0.1042   0.2708    0.625
  19    rs1561406   MEAN -0.004167 -0.0007055 0.003977
  19    rs1561406     SD 0.005722 0.009815  0.01111
  19    rs2967718   GENO      T/T      T/A      A/A
  19    rs2967718 COUNTS        4       12       32
  19    rs2967718   FREQ  0.08333     0.25   0.6667
  19    rs2967718   MEAN  -0.0051 -0.000702 0.003691
  19    rs2967718     SD 0.006153 0.008158  0.01141
  19    rs2118706   GENO      A/A      A/G      G/G
  19    rs2118706 COUNTS        8       23       17
  19    rs2118706   FREQ   0.1667   0.4792   0.3542
  19    rs2118706   MEAN -0.005543 0.004864 0.001281
  19    rs2118706     SD  0.01305  0.01056 0.007778
  19    rs2967721   GENO      G/G      G/A      A/A
  19    rs2967721 COUNTS        0       11       37
  19    rs2967721   FREQ        0   0.2292   0.7708
  19    rs2967721   MEAN       NA 0.008943 -0.0002455
  19    rs2967721     SD       NA 0.007626   0.0105
  19    rs2967726   GENO      A/A      A/G      G/G
  19    rs2967726 COUNTS        5       22       21
  19    rs2967726   FREQ   0.1042   0.4583   0.4375
  19    rs2967726   MEAN -0.0004965 0.003401 0.0008069
  19    rs2967726     SD  0.01276 0.008967  0.01188
  19    rs9305032   GENO      T/T      T/C      C/C
  19    rs9305032 COUNTS        3       17       28
  19    rs9305032   FREQ   0.0625   0.3542   0.5833
  19    rs9305032   MEAN 0.004086 -0.002944 0.004538
  19    rs9305032     SD 0.005734 0.007527  0.01168
  19   rs12611036   GENO      G/G      G/A      A/A
  19   rs12611036 COUNTS        9       24       15
  19   rs12611036   FREQ   0.1875      0.5   0.3125
  19   rs12611036   MEAN -0.001133 0.002908  0.00198
  19   rs12611036     SD  0.01469  0.01039 0.008227
  19    rs2967684   GENO      A/A      A/G      G/G
  19    rs2967684 COUNTS        3       20       25
  19    rs2967684   FREQ   0.0625   0.4167   0.5208
  19    rs2967684   MEAN -0.0009316 0.0005717 0.003226
  19    rs2967684     SD  0.01432  0.01138 0.009769
  19    rs2918300   GENO      T/T      T/C      C/C
  19    rs2918300 COUNTS        6       23       19
  19    rs2918300   FREQ    0.125   0.4792   0.3958
  19    rs2918300   MEAN 0.001388 0.002573 0.001147
  19    rs2918300     SD  0.01059  0.01136  0.01011
  19    rs4804078   GENO      A/A      A/C      C/C
  19    rs4804078 COUNTS        0        8       40
  19    rs4804078   FREQ        0   0.1667   0.8333
  19    rs4804078   MEAN       NA 0.008146 0.0006031
  19    rs4804078     SD       NA  0.00645  0.01085
  19   rs11085873   GENO      T/T      T/G      G/G
  19   rs11085873 COUNTS        0        8       40
  19   rs11085873   FREQ        0   0.1667   0.8333
  19   rs11085873   MEAN       NA 0.008146 0.0006031
  19   rs11085873     SD       NA  0.00645  0.01085
  19   rs10414553   GENO      G/G      G/A      A/A
  19   rs10414553 COUNTS        9       27       12
  19   rs10414553   FREQ   0.1875   0.5625     0.25
  19   rs10414553   MEAN 0.004088 0.001384 0.001261
  19   rs10414553     SD 0.009165 0.009801  0.01362
  19    rs8103113   GENO      C/C      C/G      G/G
  19    rs8103113 COUNTS        1        9       38
  19    rs8103113   FREQ  0.02083   0.1875   0.7917
  19    rs8103113   MEAN 0.009416 -0.002856 0.002778
  19    rs8103113     SD        0 0.006959  0.01114
  19    rs1898674   GENO      C/C      C/G      G/G
  19    rs1898674 COUNTS        4       26       18
  19    rs1898674   FREQ  0.08333   0.5417    0.375
  19    rs1898674   MEAN  0.00171 0.003183 -1.658e-05
  19    rs1898674     SD 0.007506  0.01001  0.01208
  19    rs7254503   GENO      A/A      A/G      G/G
  19    rs7254503 COUNTS        4       26       18
  19    rs7254503   FREQ  0.08333   0.5417    0.375
  19    rs7254503   MEAN -0.005408 0.001856 0.003481
  19    rs7254503     SD  0.01907 0.009933 0.009232
  19     rs301407   GENO      T/T      T/C      C/C
  19     rs301407 COUNTS        5       11       31
  19     rs301407   FREQ   0.1064    0.234   0.6596
  19     rs301407   MEAN 0.009681 0.0005355 0.0008112
  19     rs301407     SD  0.01217 0.007631  0.01106
  19     rs301410   GENO      A/A      A/G      G/G
  19     rs301410 COUNTS        5       11       32
  19     rs301410   FREQ   0.1042   0.2292   0.6667
  19     rs301410   MEAN 0.009681 0.0005355 0.001094
  19     rs301410     SD  0.01217 0.007631  0.01099
  19     rs301412   GENO      C/C      C/G      G/G
  19     rs301412 COUNTS        3       12       33
  19     rs301412   FREQ   0.0625     0.25   0.6875
  19     rs301412   MEAN 0.004977 0.004287 0.0006943
  19     rs301412     SD  0.01243 0.009029  0.01106
  19   rs16995681   GENO      T/T      T/C      C/C
  19   rs16995681 COUNTS        1       14       33
  19   rs16995681   FREQ  0.02083   0.2917   0.6875
  19   rs16995681   MEAN 0.008869 0.007008 -0.0005362
  19   rs16995681     SD        0 0.008243  0.01086
  19    rs8099865   GENO      T/T      T/G      G/G
  19    rs8099865 COUNTS        0        9       39
  19    rs8099865   FREQ        0   0.1875   0.8125
  19    rs8099865   MEAN       NA 0.004537 0.001243
  19    rs8099865     SD       NA  0.01053  0.01064
  19    rs1078042   GENO      A/A      A/G      G/G
  19    rs1078042 COUNTS        0        8       40
  19    rs1078042   FREQ        0   0.1667   0.8333
  19    rs1078042   MEAN       NA 0.007557 0.0007209
  19    rs1078042     SD       NA 0.009769  0.01048
  19     rs890848   GENO      C/C      C/T      T/T
  19     rs890848 COUNTS        0        8       40
  19     rs890848   FREQ        0   0.1667   0.8333
  19     rs890848   MEAN       NA 0.007557 0.0007209
  19     rs890848     SD       NA 0.009769  0.01048
  19    rs2967706   GENO      C/C      C/T      T/T
  19    rs2967706 COUNTS        0        8       40
  19    rs2967706   FREQ        0   0.1667   0.8333
  19    rs2967706   MEAN       NA -0.0007492 0.002382
  19    rs2967706     SD       NA 0.008757  0.01093
  19    rs2967632   GENO      A/A      A/G      G/G
  19    rs2967632 COUNTS        0        8       40
  19    rs2967632   FREQ        0   0.1667   0.8333
  19    rs2967632   MEAN       NA -0.0007492 0.002382
  19    rs2967632     SD       NA 0.008757  0.01093
  19   rs10408279   GENO      T/T      T/C      C/C
  19   rs10408279 COUNTS        0       11       37
  19   rs10408279   FREQ        0   0.2292   0.7708
  19   rs10408279   MEAN       NA 0.002758 0.001593
  19   rs10408279     SD       NA 0.007279  0.01145
  19    rs2967745   GENO      G/G      G/T      T/T
  19    rs2967745 COUNTS        9       24       15
  19    rs2967745   FREQ   0.1875      0.5   0.3125
  19    rs2967745   MEAN -0.002944 0.001415 0.005456
  19    rs2967745     SD  0.01325 0.009171  0.01042
  19    rs7256781   GENO      T/T      T/C      C/C
  19    rs7256781 COUNTS        0       14       34
  19    rs7256781   FREQ        0   0.2917   0.7083
  19    rs7256781   MEAN       NA 0.002349 0.001659
  19    rs7256781     SD       NA 0.007017  0.01183
  19    rs2910344   GENO      T/T      T/C      C/C
  19    rs2910344 COUNTS        9       24       15
  19    rs2910344   FREQ   0.1875      0.5   0.3125
  19    rs2910344   MEAN -0.002944 0.001415 0.005456
  19    rs2910344     SD  0.01325 0.009171  0.01042
  19    rs1582532   GENO      C/C      C/T      T/T
  19    rs1582532 COUNTS        0       14       34
  19    rs1582532   FREQ        0   0.2917   0.7083
  19    rs1582532   MEAN       NA 0.002371  0.00165
  19    rs1582532     SD       NA  0.01097  0.01058
  19   rs10423641   GENO      C/C      C/A      A/A
  19   rs10423641 COUNTS        1       12       35
  19   rs10423641   FREQ  0.02083     0.25   0.7292
  19   rs10423641   MEAN  0.01232  0.00214 0.001465
  19   rs10423641     SD        0  0.01065  0.01071
  19    rs2967727   GENO      A/A      A/G      G/G
  19    rs2967727 COUNTS        0        7       41
  19    rs2967727   FREQ        0   0.1458   0.8542
  19    rs2967727   MEAN       NA 0.004743 0.001368
  19    rs2967727     SD       NA  0.01234  0.01035
  19    rs2967732   GENO      C/C      C/G      G/G
  19    rs2967732 COUNTS        0       16       32
  19    rs2967732   FREQ        0   0.3333   0.6667
  19    rs2967732   MEAN       NA -0.001045 0.003313
  19    rs2967732     SD       NA  0.01246 0.009391
  19   rs11085742   GENO      G/G      G/A      A/A
  19   rs11085742 COUNTS        5       30       13
  19   rs11085742   FREQ   0.1042    0.625   0.2708
  19   rs11085742   MEAN 0.003628 0.001144 0.002834
  19   rs11085742     SD 0.009483  0.01118  0.01016
  19    rs2967737   GENO      T/T      T/A      A/A
  19    rs2967737 COUNTS        2       18       28
  19    rs2967737   FREQ  0.04167    0.375   0.5833
  19    rs2967737   MEAN -0.004757 0.005281 0.0001337
  19    rs2967737     SD  0.01262 0.009158  0.01105
  19   rs10418157   GENO      A/A      A/T      T/T
  19   rs10418157 COUNTS        1       11       36
  19   rs10418157   FREQ  0.02083   0.2292     0.75
  19   rs10418157   MEAN -0.007762 0.004158 0.001425
  19   rs10418157     SD        0 0.009647  0.01092
  19    rs4804367   GENO      T/T      T/G      G/G
  19    rs4804367 COUNTS        3       22       23
  19    rs4804367   FREQ   0.0625   0.4583   0.4792
  19    rs4804367   MEAN 0.001406 0.000207 0.003501
  19    rs4804367     SD 0.003697  0.01211 0.009614
  19    rs8100230   GENO      G/G      G/A      A/A
  19    rs8100230 COUNTS        8       26       14
  19    rs8100230   FREQ   0.1667   0.5417   0.2917
  19    rs8100230   MEAN 0.003819 0.0001412 0.003933
  19    rs8100230     SD  0.01185  0.01031  0.01059
  19    rs8105922   GENO      G/G      G/A      A/A
  19    rs8105922 COUNTS        1       20       27
  19    rs8105922   FREQ  0.02083   0.4167   0.5625
  19    rs8105922   MEAN  0.00316 0.002041 0.001678
  19    rs8105922     SD        0 0.008969  0.01198
  19   rs10048565   GENO      G/G      G/T      T/T
  19   rs10048565 COUNTS        0        8       40
  19   rs10048565   FREQ        0   0.1667   0.8333
  19   rs10048565   MEAN       NA 0.001824 0.001867
  19   rs10048565     SD       NA 0.008189  0.01109
  19    rs1862456   GENO      C/C      C/A      A/A
  19    rs1862456 COUNTS        7       22       19
  19    rs1862456   FREQ   0.1458   0.4583   0.3958
  19    rs1862456   MEAN 0.0007031 0.001394 0.002826
  19    rs1862456     SD  0.01028  0.01187 0.009543
  19   rs13339744   GENO      T/T      T/C      C/C
  19   rs13339744 COUNTS        0        8       40
  19   rs13339744   FREQ        0   0.1667   0.8333
  19   rs13339744   MEAN       NA 0.001824 0.001867
  19   rs13339744     SD       NA 0.008189  0.01109
  19   rs10406670   GENO      G/G      G/T      T/T
  19   rs10406670 COUNTS        0        9       39
  19   rs10406670   FREQ        0   0.1875   0.8125
  19   rs10406670   MEAN       NA 0.001156 0.002023
  19   rs10406670     SD       NA 0.008898  0.01103
  19   rs10412487   GENO      C/C      C/T      T/T
  19   rs10412487 COUNTS        0        7       41
  19   rs10412487   FREQ        0   0.1458   0.8542
  19   rs10412487   MEAN       NA -0.0002716 0.002224
  19   rs10412487     SD       NA 0.008433  0.01096
  19   rs10419875   GENO      C/C      C/A      A/A
  19   rs10419875 COUNTS        5       17       26
  19   rs10419875   FREQ   0.1042   0.3542   0.5417
  19   rs10419875   MEAN 0.005438 0.003487 0.0001087
  19   rs10419875     SD 0.006325  0.01105  0.01089
  19   rs11881361   GENO      G/G      G/A      A/A
  19   rs11881361 COUNTS        0        7       40
  19   rs11881361   FREQ        0   0.1489   0.8511
  19   rs11881361   MEAN       NA 0.004663 0.001284
  19   rs11881361     SD       NA 0.008777    0.011
  19   rs12985992   GENO      A/A      A/C      C/C
  19   rs12985992 COUNTS       11       23       14
  19   rs12985992   FREQ   0.2292   0.4792   0.2917
  19   rs12985992   MEAN 0.0006182 0.0004345 0.005178
  19   rs12985992     SD  0.01091  0.01137  0.00882
  19   rs12976111   GENO      G/G      G/A      A/A
  19   rs12976111 COUNTS       11       23       14
  19   rs12976111   FREQ   0.2292   0.4792   0.2917
  19   rs12976111   MEAN 0.0006182 0.0004345 0.005178
  19   rs12976111     SD  0.01091  0.01137  0.00882
  19    rs4804375   GENO      A/A      A/G      G/G
  19    rs4804375 COUNTS        2       19       27
  19    rs4804375   FREQ  0.04167   0.3958   0.5625
  19    rs4804375   MEAN 0.006173 0.004844 -0.0005592
  19    rs4804375     SD 0.004262 0.009006  0.01147
  19   rs10854117   GENO      A/A      A/G      G/G
  19   rs10854117 COUNTS        3       20       25
  19   rs10854117   FREQ   0.0625   0.4167   0.5208
  19   rs10854117   MEAN -0.002396 -0.001478 0.005041
  19   rs10854117     SD 0.006495  0.01217 0.008752
  19     rs881877   GENO      C/C      C/T      T/T
  19     rs881877 COUNTS        3       16       29
  19     rs881877   FREQ   0.0625   0.3333   0.6042
  19     rs881877   MEAN -0.001536 0.001479 0.002422
  19     rs881877     SD 0.003145   0.0129 0.009823
  19   rs11882373   GENO      C/C      C/T      T/T
  19   rs11882373 COUNTS        0       13       35
  19   rs11882373   FREQ        0   0.2708   0.7292
  19   rs11882373   MEAN       NA 0.002268 0.001709
  19   rs11882373     SD       NA   0.0117  0.01032
  19   rs12975129   GENO      G/G      G/C      C/C
  19   rs12975129 COUNTS        2       18       28
  19   rs12975129   FREQ  0.04167    0.375   0.5833
  19   rs12975129   MEAN 0.0006496 0.003389 0.000964
  19   rs12975129     SD   0.0119 0.009177  0.01159
  19    rs7260214   GENO      T/T      T/C      C/C
  19    rs7260214 COUNTS        1       15       32
  19    rs7260214   FREQ  0.02083   0.3125   0.6667
  19    rs7260214   MEAN -0.002444 -0.001406 0.003526
  19    rs7260214     SD        0 0.009309  0.01105
  19   rs17000495   GENO      A/A      A/G      G/G
  19   rs17000495 COUNTS        2        7       39
  19   rs17000495   FREQ  0.04167   0.1458   0.8125
  19   rs17000495   MEAN -0.009194  0.01007 0.0009541
  19   rs17000495     SD  0.03042  0.01041 0.008798
  19    rs7507380   GENO      A/A      A/G      G/G
  19    rs7507380 COUNTS        1       12       35
  19    rs7507380   FREQ  0.02083     0.25   0.7292
  19    rs7507380   MEAN -0.00198 -0.001166 0.003007
  19    rs7507380     SD        0 0.007319  0.01151
  19   rs10410136   GENO      G/G      G/A      A/A
  19   rs10410136 COUNTS        1       16       31
  19   rs10410136   FREQ  0.02083   0.3333   0.6458
  19   rs10410136   MEAN 0.009061 0.0001974 0.002486
  19   rs10410136     SD        0 0.007792   0.0119
  19    rs1895364   GENO      A/A      A/G      G/G
  19    rs1895364 COUNTS        1       12       35
  19    rs1895364   FREQ  0.02083     0.25   0.7292
  19    rs1895364   MEAN -0.00198 -0.001166 0.003007
  19    rs1895364     SD        0 0.007319  0.01151
  19    rs2216662   GENO      T/T      T/C      C/C
  19    rs2216662 COUNTS        3       19       26
  19    rs2216662   FREQ   0.0625   0.3958   0.5417
  19    rs2216662   MEAN 0.005078  0.00322 0.0004951
  19    rs2216662     SD 0.008716  0.01189 0.009911
  19    rs1833777   GENO      C/C      C/G      G/G
  19    rs1833777 COUNTS        4       23       21
  19    rs1833777   FREQ  0.08333   0.4792   0.4375
  19    rs1833777   MEAN -0.0006929 0.0001435 0.004227
  19    rs1833777     SD 0.009882  0.01111  0.01011
  19   rs12710265   GENO      C/C      C/T      T/T
  19   rs12710265 COUNTS        0       13       35
  19   rs12710265   FREQ        0   0.2708   0.7292
  19   rs12710265   MEAN       NA -0.001478   0.0031
  19   rs12710265     SD       NA 0.005896  0.01169
  19    rs7508222   GENO      A/A      A/G      G/G
  19    rs7508222 COUNTS        1       14       33
  19    rs7508222   FREQ  0.02083   0.2917   0.6875
  19    rs7508222   MEAN -0.00198 0.001624 0.002077
  19    rs7508222     SD        0  0.01006  0.01108
  19    rs1820099   GENO      T/T      T/C      C/C
  19    rs1820099 COUNTS        1       14       33
  19    rs1820099   FREQ  0.02083   0.2917   0.6875
  19    rs1820099   MEAN -0.00198 0.001624 0.002077
  19    rs1820099     SD        0  0.01006  0.01108
  19    rs2547064   GENO      G/G      G/T      T/T
  19    rs2547064 COUNTS        0        5       43
  19    rs2547064   FREQ        0   0.1042   0.8958
  19    rs2547064   MEAN       NA 0.001986 0.001846
  19    rs2547064     SD       NA  0.01077  0.01069
  19    rs1867692   GENO      A/A      A/G      G/G
  19    rs1867692 COUNTS        2       17       29
  19    rs1867692   FREQ  0.04167   0.3542   0.6042
  19    rs1867692   MEAN 0.006384 0.001701 0.001642
  19    rs1867692     SD 0.009645 0.009339  0.01155
  19    rs1867691   GENO      C/C      C/T      T/T
  19    rs1867691 COUNTS        0        5       43
  19    rs1867691   FREQ        0   0.1042   0.8958
  19    rs1867691   MEAN       NA 0.001986 0.001846
  19    rs1867691     SD       NA  0.01077  0.01069
  19    rs1862460   GENO      C/C      C/A      A/A
  19    rs1862460 COUNTS        9       16       23
  19    rs1862460   FREQ   0.1875   0.3333   0.4792
  19    rs1862460   MEAN 0.003073  0.00214 0.001191
  19    rs1862460     SD  0.01512  0.01157 0.007987
  19    rs1559170   GENO      G/G      G/C      C/C
  19    rs1559170 COUNTS        2       18       28
  19    rs1559170   FREQ  0.04167    0.375   0.5833
  19    rs1559170   MEAN 0.006384 0.001422 0.001819
  19    rs1559170     SD 0.009645 0.009137  0.01172
  19   rs10422567   GENO      T/T      T/A      A/A
  19   rs10422567 COUNTS        4       13       31
  19   rs10422567   FREQ  0.08333   0.2708   0.6458
  19   rs10422567   MEAN -0.003508 0.004071 0.001626
  19   rs10422567     SD 0.005212   0.0101  0.01122
  19   rs17000803   GENO      C/C      C/G      G/G
  19   rs17000803 COUNTS        1        9       38
  19   rs17000803   FREQ  0.02083   0.1875   0.7917
  19   rs17000803   MEAN -0.03071 0.006526 0.001612
  19   rs17000803     SD        0 0.009008 0.009525
  19    rs7254970   GENO      T/T      T/G      G/G
  19    rs7254970 COUNTS        1       17       30
  19    rs7254970   FREQ  0.02083   0.3542    0.625
  19    rs7254970   MEAN  0.00316 0.002969 0.001188
  19    rs7254970     SD        0 0.008134  0.01199
  19   rs17000816   GENO      A/A      A/G      G/G
  19   rs17000816 COUNTS        1        9       38
  19   rs17000816   FREQ  0.02083   0.1875   0.7917
  19   rs17000816   MEAN -0.03071 0.006526 0.001612
  19   rs17000816     SD        0 0.009008 0.009525
  19   rs10406209   GENO      A/A      A/G      G/G
  19   rs10406209 COUNTS        0       11       37
  19   rs10406209   FREQ        0   0.2292   0.7708
  19   rs10406209   MEAN       NA -0.0004764 0.002555
  19   rs10406209     SD       NA 0.005656  0.01163
  19    rs2591591   GENO      T/T      T/G      G/G
  19    rs2591591 COUNTS        3       12       33
  19    rs2591591   FREQ   0.0625     0.25   0.6875
  19    rs2591591   MEAN -0.002091 0.004933 0.001102
  19    rs2591591     SD  0.01177  0.01234 0.009898
  19    rs2591592   GENO      A/A      A/T      T/T
  19    rs2591592 COUNTS       10       24       14
  19    rs2591592   FREQ   0.2083      0.5   0.2917
  19    rs2591592   MEAN 0.0004093 0.003463 0.0001492
  19    rs2591592     SD  0.01073 0.009778  0.01211
  19   rs17000836   GENO      T/T      T/C      C/C
  19   rs17000836 COUNTS        0       11       37
  19   rs17000836   FREQ        0   0.2292   0.7708
  19   rs17000836   MEAN       NA 0.003159 0.001474
  19   rs17000836     SD       NA 0.008289  0.01125
  19    rs2547074   GENO      T/T      T/C      C/C
  19    rs2547074 COUNTS        5       13       30
  19    rs2547074   FREQ   0.1042   0.2708    0.625
  19    rs2547074   MEAN -0.00272 0.005821 0.0009075
  19    rs2547074     SD  0.01273   0.0108 0.009968
  19    rs2591595   GENO      T/T      T/C      C/C
  19    rs2591595 COUNTS        5       13       30
  19    rs2591595   FREQ   0.1042   0.2708    0.625
  19    rs2591595   MEAN -0.00272 0.005821 0.0009075
  19    rs2591595     SD  0.01273   0.0108 0.009968
  19    rs7254941   GENO      T/T      T/C      C/C
  19    rs7254941 COUNTS        0       10       38
  19    rs7254941   FREQ        0   0.2083   0.7917
  19    rs7254941   MEAN       NA 0.002078 0.001803
  19    rs7254941     SD       NA 0.007878  0.01128
  19    rs1862461   GENO      G/G      G/T      T/T
  19    rs1862461 COUNTS        5       13       30
  19    rs1862461   FREQ   0.1042   0.2708    0.625
  19    rs1862461   MEAN -0.00272 0.005821 0.0009075
  19    rs1862461     SD  0.01273   0.0108 0.009968
  19    rs1862462   GENO      A/A      A/G      G/G
  19    rs1862462 COUNTS        5       13       30
  19    rs1862462   FREQ   0.1042   0.2708    0.625
  19    rs1862462   MEAN -0.00272 0.005821 0.0009075
  19    rs1862462     SD  0.01273   0.0108 0.009968
  19    rs2431795   GENO      T/T      T/C      C/C
  19    rs2431795 COUNTS        5       13       30
  19    rs2431795   FREQ   0.1042   0.2708    0.625
  19    rs2431795   MEAN -0.00272 0.005821 0.0009075
  19    rs2431795     SD  0.01273   0.0108 0.009968
  19    rs2431791   GENO      T/T      T/G      G/G
  19    rs2431791 COUNTS        5       11       32
  19    rs2431791   FREQ   0.1042   0.2292   0.6667
  19    rs2431791   MEAN -0.00272 0.004987 0.001501
  19    rs2431791     SD  0.01273  0.01139  0.01001
  19    rs1584168   GENO      A/A      A/C      C/C
  19    rs1584168 COUNTS        0        6       42
  19    rs1584168   FREQ        0    0.125    0.875
  19    rs1584168   MEAN       NA 0.009575 0.0007582
  19    rs1584168     SD       NA   0.0117  0.01009
  19    rs7245949   GENO      A/A      A/G      G/G
  19    rs7245949 COUNTS        3       23       22
  19    rs7245949   FREQ   0.0625   0.4792   0.4583
  19    rs7245949   MEAN  0.00333 0.002442 0.001052
  19    rs7245949     SD  0.01118 0.009554  0.01191
  19    rs1609459   GENO      C/C      C/T      T/T
  19    rs1609459 COUNTS        3       23       22
  19    rs1609459   FREQ   0.0625   0.4792   0.4583
  19    rs1609459   MEAN  0.00333 0.002442 0.001052
  19    rs1609459     SD  0.01118 0.009554  0.01191
  19    rs1108380   GENO      G/G      G/A      A/A
  19    rs1108380 COUNTS        1       14       33
  19    rs1108380   FREQ  0.02083   0.2917   0.6875
  19    rs1108380   MEAN -0.00198 0.002321 0.001781
  19    rs1108380     SD        0 0.009909  0.01114
  19   rs10402812   GENO      C/C      C/A      A/A
  19   rs10402812 COUNTS        3       23       22
  19   rs10402812   FREQ   0.0625   0.4792   0.4583
  19   rs10402812   MEAN  0.00333 0.002442 0.001052
  19   rs10402812     SD  0.01118 0.009554  0.01191
  19    rs1823056   GENO      A/A      A/G      G/G
  19    rs1823056 COUNTS        1        7       40
  19    rs1823056   FREQ  0.02083   0.1458   0.8333
  19    rs1823056   MEAN -0.03071 0.003867 0.002323
  19    rs1823056     SD        0   0.0084 0.009798
  19   rs17000947   GENO      A/A      A/G      G/G
  19   rs17000947 COUNTS        1        7       40
  19   rs17000947   FREQ  0.02083   0.1458   0.8333
  19   rs17000947   MEAN -0.03071 0.003867 0.002323
  19   rs17000947     SD        0   0.0084 0.009798
  19   rs10415709   GENO      A/A      A/C      C/C
  19   rs10415709 COUNTS        1       10       37
  19   rs10415709   FREQ  0.02083   0.2083   0.7708
  19   rs10415709   MEAN -0.002444 -0.001741  0.00295
  19   rs10415709     SD        0  0.01064  0.01061
  19   rs10411597   GENO      T/T      T/A      A/A
  19   rs10411597 COUNTS        1       10       37
  19   rs10411597   FREQ  0.02083   0.2083   0.7708
  19   rs10411597   MEAN -0.002444 -0.001741  0.00295
  19   rs10411597     SD        0  0.01064  0.01061
  19    rs4804386   GENO      T/T      T/C      C/C
  19    rs4804386 COUNTS       12       24       12
  19    rs4804386   FREQ     0.25      0.5     0.25
  19    rs4804386   MEAN -0.002012 0.004058 0.001338
  19    rs4804386     SD  0.01286  0.01087 0.006237
  19   rs13344438   GENO      T/T      T/C      C/C
  19   rs13344438 COUNTS        1       20       27
  19   rs13344438   FREQ  0.02083   0.4167   0.5625
  19   rs13344438   MEAN -0.007762 0.004349 0.0003734
  19   rs13344438     SD        0 0.009908  0.01096
  19   rs10417520   GENO      G/G      G/A      A/A
  19   rs10417520 COUNTS        9       25       14
  19   rs10417520   FREQ   0.1875   0.5208   0.2917
  19   rs10417520   MEAN -0.004144 0.0009796 0.007293
  19   rs10417520     SD  0.01221 0.009802  0.00881
  19   rs10407491   GENO      A/A      A/G      G/G
  19   rs10407491 COUNTS        0        5       43
  19   rs10407491   FREQ        0   0.1042   0.8958
  19   rs10407491   MEAN       NA -0.007949 0.003001
  19   rs10407491     SD       NA  0.01297 0.009825
  19   rs10418864   GENO      T/T      T/C      C/C
  19   rs10418864 COUNTS        8       25       15
  19   rs10418864   FREQ   0.1667   0.5208   0.3125
  19   rs10418864   MEAN 0.002485 0.0005134 0.003771
  19   rs10418864     SD 0.008122  0.01139  0.01064
  19   rs10426146   GENO      G/G      G/A      A/A
  19   rs10426146 COUNTS        4       26       18
  19   rs10426146   FREQ  0.08333   0.5417    0.375
  19   rs10426146   MEAN -0.0006435 0.003627 -0.0001353
  19   rs10426146     SD 0.008561 0.008206  0.01368
  19   rs12979861   GENO      A/A      A/G      G/G
  19   rs12979861 COUNTS        3       28       17
  19   rs12979861   FREQ   0.0625   0.5833   0.3542
  19   rs12979861   MEAN -0.001932 0.003013 0.0006312
  19   rs12979861     SD  0.01318  0.01141 0.008995
  19   rs10426826   GENO      T/T      T/C      C/C
  19   rs10426826 COUNTS        1       19       28
  19   rs10426826   FREQ  0.02083   0.3958   0.5833
  19   rs10426826   MEAN -0.007762 0.004053 0.0007157
  19   rs10426826     SD        0  0.01162 0.009842
  19    rs8111366   GENO      A/A      A/G      G/G
  19    rs8111366 COUNTS        5       26       17
  19    rs8111366   FREQ   0.1042   0.5417   0.3542
  19    rs8111366   MEAN -0.003932 0.002685 0.002302
  19    rs8111366     SD   0.0172 0.008435  0.01149
  19   rs11880371   GENO      A/A      A/G      G/G
  19   rs11880371 COUNTS        4       31       13
  19   rs11880371   FREQ  0.08333   0.6458   0.2708
  19   rs11880371   MEAN 0.001339 0.002448 0.0006197
  19   rs11880371     SD 0.006994  0.01003  0.01313
  19    rs1469081   GENO      G/G      G/A      A/A
  19    rs1469081 COUNTS        5       21       22
  19    rs1469081   FREQ   0.1042   0.4375   0.4583
  19    rs1469081   MEAN 0.002278 5.43e-05 0.003489
  19    rs1469081     SD  0.01016   0.0113  0.01017
  19   rs13343323   GENO      T/T      T/C      C/C
  19   rs13343323 COUNTS        1        9       38
  19   rs13343323   FREQ  0.02083   0.1875   0.7917
  19   rs13343323   MEAN -0.01724 0.002818 0.002136
  19   rs13343323     SD        0 0.009223  0.01066
  19    rs8101404   GENO      C/C      C/T      T/T
  19    rs8101404 COUNTS        3       19       26
  19    rs8101404   FREQ   0.0625   0.3958   0.5417
  19    rs8101404   MEAN 0.007893 0.001747 0.001247
  19    rs8101404     SD 0.001973 0.008888  0.01219
  19    rs8107055   GENO      G/G      G/T      T/T
  19    rs8107055 COUNTS        0       11       37
  19    rs8107055   FREQ        0   0.2292   0.7708
  19    rs8107055   MEAN       NA 0.001495 0.001969
  19    rs8107055     SD       NA  0.00709   0.0115
  19    rs1968595   GENO      G/G      G/T      T/T
  19    rs1968595 COUNTS        1       14       33
  19    rs1968595   FREQ  0.02083   0.2917   0.6875
  19    rs1968595   MEAN -0.003307   0.0012 0.002297
  19    rs1968595     SD        0 0.008943  0.01144
  19   rs10413384   GENO      A/A      A/G      G/G
  19   rs10413384 COUNTS        2       11       35
  19   rs10413384   FREQ  0.04167   0.2292   0.7292
  19   rs10413384   MEAN -0.001324 0.004725 0.001142
  19   rs10413384     SD  0.02251 0.006269  0.01116
  19    rs4804397   GENO      G/G      G/A      A/A
  19    rs4804397 COUNTS        1       10       37
  19    rs4804397   FREQ  0.02083   0.2083   0.7708
  19    rs4804397   MEAN 0.006209 0.002806 0.001487
  19    rs4804397     SD        0 0.008513  0.01128
  19    rs2441035   GENO      T/T      T/G      G/G
  19    rs2441035 COUNTS        6        9       33
  19    rs2441035   FREQ    0.125   0.1875   0.6875
  19    rs2441035   MEAN 0.003214 0.005496 0.0006225
  19    rs2441035     SD 0.006014  0.01188  0.01086
  19    rs2569402   GENO      A/A      A/G      G/G
  19    rs2569402 COUNTS        6        9       33
  19    rs2569402   FREQ    0.125   0.1875   0.6875
  19    rs2569402   MEAN 0.003214 0.005496 0.0006225
  19    rs2569402     SD 0.006014  0.01188  0.01086
  19    rs2053074   GENO      A/A      A/G      G/G
  19    rs2053074 COUNTS        1       12       35
  19    rs2053074   FREQ  0.02083     0.25   0.7292
  19    rs2053074   MEAN 0.006209 0.005437 0.0005097
  19    rs2053074     SD        0 0.009397  0.01092
  19   rs12609136   GENO      A/A      A/T      T/T
  19   rs12609136 COUNTS        3        9       36
  19   rs12609136   FREQ   0.0625   0.1875     0.75
  19   rs12609136   MEAN 0.002074   0.0017 0.001882
  19   rs12609136     SD  0.01697 0.005796  0.01124
  19    rs4804400   GENO      C/C      C/T      T/T
  19    rs4804400 COUNTS        1        7       40
  19    rs4804400   FREQ  0.02083   0.1458   0.8333
  19    rs4804400   MEAN 0.008869 9.201e-05 0.001994
  19    rs4804400     SD        0  0.01063  0.01076
  19   rs12610094   GENO      G/G      G/A      A/A
  19   rs12610094 COUNTS        1       10       37
  19   rs12610094   FREQ  0.02083   0.2083   0.7708
  19   rs12610094   MEAN 0.008869 -0.0001737 0.002221
  19   rs12610094     SD        0  0.01061  0.01075
  19    rs2335071   GENO      T/T      T/A      A/A
  19    rs2335071 COUNTS       13       21       14
  19    rs2335071   FREQ   0.2708   0.4375   0.2917
  19    rs2335071   MEAN 0.003174 0.003283 -0.001493
  19    rs2335071     SD  0.01068 0.008649  0.01294
  19    rs2335072   GENO      G/G      G/T      T/T
  19    rs2335072 COUNTS        1       15       32
  19    rs2335072   FREQ  0.02083   0.3125   0.6667
  19    rs2335072   MEAN 0.008869 -0.0003456 0.002675
  19    rs2335072     SD        0  0.01031  0.01083
  19    rs8110010   GENO      T/T      T/C      C/C
  19    rs8110010 COUNTS        3       22       23
  19    rs8110010   FREQ   0.0625   0.4583   0.4792
  19    rs8110010   MEAN 0.008212  0.00417 -0.001177
  19    rs8110010     SD 0.009783 0.009469  0.01116
  19    rs7249770   GENO      G/G      G/A      A/A
  19    rs7249770 COUNTS        5       22       21
  19    rs7249770   FREQ   0.1042   0.4583   0.4375
  19    rs7249770   MEAN 0.004031  0.00331 -0.000175
  19    rs7249770     SD 0.008394   0.0104   0.0113
  19   rs10414255   GENO      T/T      T/C      C/C
  19   rs10414255 COUNTS        3       13       32
  19   rs10414255   FREQ   0.0625   0.2708   0.6667
  19   rs10414255   MEAN 0.0007041 0.006652 2.192e-05
  19   rs10414255     SD 0.007123 0.007653  0.01143
  19    rs8112954   GENO      T/T      T/A      A/A
  19    rs8112954 COUNTS        5       21       22
  19    rs8112954   FREQ   0.1042   0.4375   0.4583
  19    rs8112954   MEAN 0.005453 -0.002966 0.005651
  19    rs8112954     SD 0.007699  0.01068 0.009457
  19    rs8107410   GENO      C/C      C/T      T/T
  19    rs8107410 COUNTS        1       14       33
  19    rs8107410   FREQ  0.02083   0.2917   0.6875
  19    rs8107410   MEAN  0.01567 0.004468 0.0003356
  19    rs8107410     SD        0  0.01026  0.01051
  19     rs714395   GENO      T/T      T/C      C/C
  19     rs714395 COUNTS       14       19       15
  19     rs714395   FREQ   0.2917   0.3958   0.3125
  19     rs714395   MEAN 0.004616 -0.0004363 0.002197
  19     rs714395     SD 0.007178 0.009663   0.0139
  19    rs7256391   GENO      A/A      A/G      G/G
  19    rs7256391 COUNTS       10       18       20
  19    rs7256391   FREQ   0.2083    0.375   0.4167
  19    rs7256391   MEAN 0.0008431 0.0005873 0.003514
  19    rs7256391     SD 0.008651  0.01242 0.009936
  19   rs17304527   GENO      G/G      G/A      A/A
  19   rs17304527 COUNTS        2        4       42
  19   rs17304527   FREQ  0.04167  0.08333    0.875
  19   rs17304527   MEAN 0.006692 0.001333  0.00168
  19   rs17304527     SD   0.0127  0.01296  0.01054
  19   rs12459040   GENO      T/T      T/A      A/A
  19   rs12459040 COUNTS       10       22       16
  19   rs12459040   FREQ   0.2083   0.4583   0.3333
  19   rs12459040   MEAN 0.003459 0.001893 0.000816
  19   rs12459040     SD  0.01091   0.0113  0.00989
  19   rs12610559   GENO      T/T      T/G      G/G
  19   rs12610559 COUNTS        3       10       35
  19   rs12610559   FREQ   0.0625   0.2083   0.7292
  19   rs12610559   MEAN -0.0005887 0.004385 0.001349
  19   rs12610559     SD  0.01548    0.008  0.01101
  19   rs16978581   GENO      A/A      A/G      G/G
  19   rs16978581 COUNTS       10       18       20
  19   rs16978581   FREQ   0.2083    0.375   0.4167
  19   rs16978581   MEAN 0.0008431 0.0005873 0.003514
  19   rs16978581     SD 0.008651  0.01242 0.009936
  19    rs1045354   GENO      A/A      A/C      C/C
  19    rs1045354 COUNTS        3       10       35
  19    rs1045354   FREQ   0.0625   0.2083   0.7292
  19    rs1045354   MEAN -0.0005887 0.004385 0.001349
  19    rs1045354     SD  0.01548    0.008  0.01101
  19      rs10129   GENO      A/A      A/G      G/G
  19      rs10129 COUNTS        1       11       36
  19      rs10129   FREQ  0.02083   0.2292     0.75
  19      rs10129   MEAN -0.005574 0.003815 0.001469
  19      rs10129     SD        0 0.006585  0.01162
  19   rs10405376   GENO      T/T      T/C      C/C
  19   rs10405376 COUNTS        4        6       38
  19   rs10405376   FREQ  0.08333    0.125   0.7917
  19   rs10405376   MEAN 0.001562 0.004388 0.001492
  19   rs10405376     SD 0.007634 0.007371  0.01136
  19    rs7247296   GENO      T/T      T/A      A/A
  19    rs7247296 COUNTS        4       24       20
  19    rs7247296   FREQ  0.08333      0.5   0.4167
  19    rs7247296   MEAN 0.001042 0.001839  0.00205
  19    rs7247296     SD  0.01251 0.008672   0.0127
  19   rs10417371   GENO      A/A      A/G      G/G
  19   rs10417371 COUNTS        1       13       34
  19   rs10417371   FREQ  0.02083   0.2708   0.7083
  19   rs10417371   MEAN  0.00316 0.002234 0.001679
  19   rs10417371     SD        0 0.007784  0.01172
  19   rs16978679   GENO      A/A      A/G      G/G
  19   rs16978679 COUNTS        1       13       34
  19   rs16978679   FREQ  0.02083   0.2708   0.7083
  19   rs16978679   MEAN  0.00316 0.002234 0.001679
  19   rs16978679     SD        0 0.007784  0.01172
  19    rs6511918   GENO      C/C      C/T      T/T
  19    rs6511918 COUNTS        1       10       37
  19    rs6511918   FREQ  0.02083   0.2083   0.7708
  19    rs6511918   MEAN 0.0009299 0.002653 0.001671
  19    rs6511918     SD        0 0.007144  0.01154
  19   rs13345998   GENO      T/T      T/G      G/G
  19   rs13345998 COUNTS        4       26       18
  19   rs13345998   FREQ  0.08333   0.5417    0.375
  19   rs13345998   MEAN -0.003397 0.002076 0.002718
  19   rs13345998     SD 0.003617 0.009537  0.01289
  19    rs8102176   GENO      T/T      T/C      C/C
  19    rs8102176 COUNTS        7       24       17
  19    rs8102176   FREQ   0.1458      0.5   0.3542
  19    rs8102176   MEAN -0.005105 0.003917 0.001825
  19    rs8102176     SD 0.004372 0.008184  0.01407
  19    rs8102181   GENO      T/T      T/C      C/C
  19    rs8102181 COUNTS        7       24       17
  19    rs8102181   FREQ   0.1458      0.5   0.3542
  19    rs8102181   MEAN -0.005105 0.003917 0.001825
  19    rs8102181     SD 0.004372 0.008184  0.01407
  19    rs8101575   GENO      T/T      T/C      C/C
  19    rs8101575 COUNTS        5       18       25
  19    rs8101575   FREQ   0.1042    0.375   0.5208
  19    rs8101575   MEAN 0.005878 0.001128 0.001584
  19    rs8101575     SD  0.01408  0.01256 0.008414
  19    rs6511957   GENO      T/T      T/A      A/A
  19    rs6511957 COUNTS       14       14       20
  19    rs6511957   FREQ   0.2917   0.2917   0.4167
  19    rs6511957   MEAN 0.004866 0.0007999 0.0004987
  19    rs6511957     SD 0.006177  0.01413  0.01025
  19    rs7252788   GENO      T/T      T/C      C/C
  19    rs7252788 COUNTS        6       23       19
  19    rs7252788   FREQ    0.125   0.4792   0.3958
  19    rs7252788   MEAN 0.007476 0.002224 -0.0003541
  19    rs7252788     SD 0.009243 0.009973  0.01146
  19    rs8109800   GENO      A/A      A/G      G/G
  19    rs8109800 COUNTS        5       16       27
  19    rs8109800   FREQ   0.1042   0.3333   0.5625
  19    rs8109800   MEAN -0.003672 0.0009272 0.003438
  19    rs8109800     SD  0.01263  0.01183 0.009392
  19    rs2191667   GENO      T/T      T/G      G/G
  19    rs2191667 COUNTS       11       21       16
  19    rs2191667   FREQ   0.2292   0.4375   0.3333
  19    rs2191667   MEAN 0.007726 -0.0008888 0.001436
  19    rs2191667     SD  0.00836  0.01011  0.01149
  19    rs4635448   GENO      C/C      C/T      T/T
  19    rs4635448 COUNTS       11       21       16
  19    rs4635448   FREQ   0.2292   0.4375   0.3333
  19    rs4635448   MEAN 0.007726 -0.0008888 0.001436
  19    rs4635448     SD  0.00836  0.01011  0.01149
  19   rs10407146   GENO      C/C      C/A      A/A
  19   rs10407146 COUNTS       11       21       16
  19   rs10407146   FREQ   0.2292   0.4375   0.3333
  19   rs10407146   MEAN 0.0009965 0.002846  0.00116
  19   rs10407146     SD  0.01003 0.009273  0.01292
  19   rs10406384   GENO      A/A      A/G      G/G
  19   rs10406384 COUNTS        5       19       24
  19   rs10406384   FREQ   0.1042   0.3958      0.5
  19   rs10406384   MEAN 0.006951 6.435e-06 0.002267
  19   rs10406384     SD 0.007786  0.00918  0.01199
  19   rs16979286   GENO      G/G      G/A      A/A
  19   rs16979286 COUNTS       11       17       20
  19   rs16979286   FREQ   0.2292   0.3542   0.4167
  19   rs16979286   MEAN 0.003621 0.002641 0.0002282
  19   rs16979286     SD  0.01096  0.01247 0.008825
  19    rs8104971   GENO      G/G      G/A      A/A
  19    rs8104971 COUNTS       12       24       12
  19    rs8104971   FREQ     0.25      0.5     0.25
  19    rs8104971   MEAN 0.002399 0.001119 0.002803
  19    rs8104971     SD 0.009663 0.009464  0.01398
  19    rs7255466   GENO      G/G      G/C      C/C
  19    rs7255466 COUNTS        2        9       37
  19    rs7255466   FREQ  0.04167   0.1875   0.7708
  19    rs7255466   MEAN 0.0008871 -0.002935 0.003079
  19    rs7255466     SD 0.007526 0.009237  0.01088
  19   rs10408485   GENO      A/A      A/C      C/C
  19   rs10408485 COUNTS        7       21       20
  19   rs10408485   FREQ   0.1458   0.4375   0.4167
  19   rs10408485   MEAN 0.0002174 0.005009 -0.0008711
  19   rs10408485     SD  0.01464 0.009607 0.009616
  19    rs7247108   GENO      G/G      G/A      A/A
  19    rs7247108 COUNTS        5       17       26
  19    rs7247108   FREQ   0.1042   0.3542   0.5417
  19    rs7247108   MEAN  0.00435 0.001465  0.00164
  19    rs7247108     SD 0.006538  0.01182  0.01063
  19   rs16979417   GENO      A/A      A/G      G/G
  19   rs16979417 COUNTS        5       22       21
  19   rs16979417   FREQ   0.1042   0.4583   0.4375
  19   rs16979417   MEAN 0.003876  0.00211 0.001118
  19   rs16979417     SD  0.01372 0.008386  0.01225
  19    rs7252865   GENO      T/T      T/C      C/C
  19    rs7252865 COUNTS        1       11       36
  19    rs7252865   FREQ  0.02083   0.2292     0.75
  19    rs7252865   MEAN -0.01724 -0.0003917 0.003079
  19    rs7252865     SD        0 0.009371  0.01057
  19   rs10745023   GENO      A/A      A/C      C/C
  19   rs10745023 COUNTS        1        6       41
  19   rs10745023   FREQ  0.02083    0.125   0.8542
  19   rs10745023   MEAN -0.01724 0.002085 0.002293
  19   rs10745023     SD        0  0.01104  0.01035
  19   rs41375152   GENO      T/T      T/C      C/C
  19   rs41375152 COUNTS        2       16       30
  19   rs41375152   FREQ  0.04167   0.3333    0.625
  19   rs41375152   MEAN 0.0008871 0.001201 0.002277
  19   rs41375152     SD 0.007526  0.01065  0.01097
  19    rs2033482   GENO      A/A      A/C      C/C
  19    rs2033482 COUNTS        6       17       25
  19    rs2033482   FREQ    0.125   0.3542   0.5208
  19    rs2033482   MEAN 0.005119 0.0004803 0.002017
  19    rs2033482     SD 0.006143  0.01185  0.01067
  19   rs16979670   GENO      A/A      A/C      C/C
  19   rs16979670 COUNTS        1       14       33
  19   rs16979670   FREQ  0.02083   0.2917   0.6875
  19   rs16979670   MEAN -0.007772 0.006073 0.0003651
  19   rs16979670     SD        0 0.008036  0.01119
  19      rs13535   GENO      A/A      A/G      G/G
  19      rs13535 COUNTS        5       17       26
  19      rs13535   FREQ   0.1042   0.3542   0.5417
  19      rs13535   MEAN  0.00435 0.001465  0.00164
  19      rs13535     SD 0.006538  0.01182  0.01063
  19    rs7259702   GENO      C/C      C/A      A/A
  19    rs7259702 COUNTS        0       10       38
  19    rs7259702   FREQ        0   0.2083   0.7917
  19    rs7259702   MEAN       NA 0.003229   0.0015
  19    rs7259702     SD       NA  0.01516 0.009262
  19   rs10500207   GENO      G/G      G/T      T/T
  19   rs10500207 COUNTS        1       14       33
  19   rs10500207   FREQ  0.02083   0.2917   0.6875
  19   rs10500207   MEAN -0.007772 0.006073 0.0003651
  19   rs10500207     SD        0 0.008036  0.01119
  19    rs8100020   GENO      C/C      C/T      T/T
  19    rs8100020 COUNTS        3       18       27
  19    rs8100020   FREQ   0.0625    0.375   0.5625
  19    rs8100020   MEAN 0.001092 0.002645 0.001422
  19    rs8100020     SD 0.006755  0.01163  0.01048
  19    rs8103099   GENO      C/C      C/T      T/T
  19    rs8103099 COUNTS        8       21       19
  19    rs8103099   FREQ   0.1667   0.4375   0.3958
  19    rs8103099   MEAN 0.004837 0.001254 0.001277
  19    rs8103099     SD 0.005237   0.0114  0.01152
  19   rs10411115   GENO      G/G      G/A      A/A
  19   rs10411115 COUNTS        5       17       26
  19   rs10411115   FREQ   0.1042   0.3542   0.5417
  19   rs10411115   MEAN  0.00435 0.001465  0.00164
  19   rs10411115     SD 0.006538  0.01182  0.01063
  19    rs2230750   GENO      G/G      G/A      A/A
  19    rs2230750 COUNTS        0        7       41
  19    rs2230750   FREQ        0   0.1458   0.8542
  19    rs2230750   MEAN       NA 0.004064 0.001484
  19    rs2230750     SD       NA 0.007368  0.01107
  19    rs2217652   GENO      C/C      C/T      T/T
  19    rs2217652 COUNTS        5       17       26
  19    rs2217652   FREQ   0.1042   0.3542   0.5417
  19    rs2217652   MEAN  0.00435 0.001465  0.00164
  19    rs2217652     SD 0.006538  0.01182  0.01063
  19    rs1433062   GENO      T/T      T/C      C/C
  19    rs1433062 COUNTS        1        6       41
  19    rs1433062   FREQ  0.02083    0.125   0.8542
  19    rs1433062   MEAN -0.01724 0.002085 0.002293
  19    rs1433062     SD        0  0.01104  0.01035
  19    rs8102146   GENO      C/C      C/T      T/T
  19    rs8102146 COUNTS        0       10       38
  19    rs8102146   FREQ        0   0.2083   0.7917
  19    rs8102146   MEAN       NA 0.003533  0.00142
  19    rs8102146     SD       NA 0.007173  0.01135
  19   rs11672602   GENO      T/T      T/C      C/C
  19   rs11672602 COUNTS        5       17       26
  19   rs11672602   FREQ   0.1042   0.3542   0.5417
  19   rs11672602   MEAN  0.00435 0.001465  0.00164
  19   rs11672602     SD 0.006538  0.01182  0.01063
  19   rs17272543   GENO      G/G      G/A      A/A
  19   rs17272543 COUNTS        1        6       40
  19   rs17272543   FREQ  0.02128   0.1277   0.8511
  19   rs17272543   MEAN -0.01724 0.002085 0.002408
  19   rs17272543     SD        0  0.01104  0.01045
  19    rs7257650   GENO      A/A      A/G      G/G
  19    rs7257650 COUNTS       12       23       13
  19    rs7257650   FREQ     0.25   0.4792   0.2708
  19    rs7257650   MEAN 0.001227 0.004634 -0.002462
  19    rs7257650     SD  0.01125   0.0101  0.01001
  19    rs4804436   GENO      T/T      T/C      C/C
  19    rs4804436 COUNTS       12       23       13
  19    rs4804436   FREQ     0.25   0.4792   0.2708
  19    rs4804436   MEAN 0.001227 0.004634 -0.002462
  19    rs4804436     SD  0.01125   0.0101  0.01001
  19    rs6512109   GENO      A/A      A/G      G/G
  19    rs6512109 COUNTS        5       17       26
  19    rs6512109   FREQ   0.1042   0.3542   0.5417
  19    rs6512109   MEAN  0.00435 0.001465  0.00164
  19    rs6512109     SD 0.006538  0.01182  0.01063
  19    rs6512110   GENO      G/G      G/A      A/A
  19    rs6512110 COUNTS       13       22       13
  19    rs6512110   FREQ   0.2708   0.4583   0.2708
  19    rs6512110   MEAN -0.002462 0.005198 0.0005345
  19    rs6512110     SD  0.01001 0.009965  0.01106
  19    rs7245664   GENO      T/T      T/C      C/C
  19    rs7245664 COUNTS        1        9       38
  19    rs7245664   FREQ  0.02083   0.1875   0.7917
  19    rs7245664   MEAN -0.007772 0.004789  0.00142
  19    rs7245664     SD        0 0.006335  0.01135
  19   rs41405044   GENO      C/C      C/T      T/T
  19   rs41405044 COUNTS        0       10       38
  19   rs41405044   FREQ        0   0.2083   0.7917
  19   rs41405044   MEAN       NA 0.003229   0.0015
  19   rs41405044     SD       NA  0.01516 0.009262
  19    rs1978435   GENO      C/C      C/T      T/T
  19    rs1978435 COUNTS        5       17       26
  19    rs1978435   FREQ   0.1042   0.3542   0.5417
  19    rs1978435   MEAN  0.00435 0.001465  0.00164
  19    rs1978435     SD 0.006538  0.01182  0.01063
  19    rs6512121   GENO      T/T      T/G      G/G
  19    rs6512121 COUNTS       13       22       13
  19    rs6512121   FREQ   0.2708   0.4583   0.2708
  19    rs6512121   MEAN -0.002462 0.005198 0.0005345
  19    rs6512121     SD  0.01001 0.009965  0.01106
  19    rs7254750   GENO      C/C      C/T      T/T
  19    rs7254750 COUNTS        9       20       19
  19    rs7254750   FREQ   0.1875   0.4167   0.3958
  19    rs7254750   MEAN 0.003436 0.001706 0.001277
  19    rs7254750     SD 0.006455   0.0115  0.01152
  19    rs7258744   GENO      G/G      G/A      A/A
  19    rs7258744 COUNTS        9       20       19
  19    rs7258744   FREQ   0.1875   0.4167   0.3958
  19    rs7258744   MEAN 0.003436 0.001706 0.001277
  19    rs7258744     SD 0.006455   0.0115  0.01152
  19    rs7246415   GENO      A/A      A/G      G/G
  19    rs7246415 COUNTS        9       20       19
  19    rs7246415   FREQ   0.1875   0.4167   0.3958
  19    rs7246415   MEAN 0.003436 0.001706 0.001277
  19    rs7246415     SD 0.006455   0.0115  0.01152
  19   rs10403167   GENO      G/G      G/T      T/T
  19   rs10403167 COUNTS        7       20       21
  19   rs10403167   FREQ   0.1458   0.4167   0.4375
  19   rs10403167   MEAN 0.002052 0.001274 0.002355
  19   rs10403167     SD  0.01025  0.01174  0.01001
  19    rs8108483   GENO      C/C      C/T      T/T
  19    rs8108483 COUNTS       13       20       15
  19    rs8108483   FREQ   0.2708   0.4167   0.3125
  19    rs8108483   MEAN 0.0005345 0.005531 -0.001886
  19    rs8108483     SD  0.01106  0.01008 0.009868
  19    rs1433060   GENO      A/A      A/C      C/C
  19    rs1433060 COUNTS        2       17       29
  19    rs1433060   FREQ  0.04167   0.3542   0.6042
  19    rs1433060   MEAN 0.0008871 2.309e-05 0.003004
  19    rs1433060     SD 0.007526 0.008472   0.0119
  19    rs6512130   GENO      T/T      T/G      G/G
  19    rs6512130 COUNTS        5       20       23
  19    rs6512130   FREQ   0.1042   0.4167   0.4792
  19    rs6512130   MEAN -0.003192 0.004826 0.0003801
  19    rs6512130     SD  0.01158  0.01051  0.01017
  19    rs4804446   GENO      G/G      G/A      A/A
  19    rs4804446 COUNTS        7       19       22
  19    rs4804446   FREQ   0.1458   0.3958   0.4583
  19    rs4804446   MEAN 0.005106  0.00178 0.0008965
  19    rs4804446     SD 0.006669  0.01163  0.01084
  19    rs8103159   GENO      A/A      A/G      G/G
  19    rs8103159 COUNTS        7       19       22
  19    rs8103159   FREQ   0.1458   0.3958   0.4583
  19    rs8103159   MEAN 0.005106  0.00178 0.0008965
  19    rs8103159     SD 0.006669  0.01163  0.01084
  19   rs12460738   GENO      C/C      C/G      G/G
  19   rs12460738 COUNTS        2       18       28
  19   rs12460738   FREQ  0.04167    0.375   0.5833
  19   rs12460738   MEAN 0.001267 0.003283 0.0009878
  19   rs12460738     SD 0.005027  0.01197  0.01008
  19   rs10408343   GENO      C/C      C/T      T/T
  19   rs10408343 COUNTS       11       25       12
  19   rs10408343   FREQ   0.2292   0.5208     0.25
  19   rs10408343   MEAN -0.003054 0.005933 -0.00212
  19   rs10408343     SD  0.01107 0.009646 0.009228
  19   rs10423752   GENO      G/G      G/A      A/A
  19   rs10423752 COUNTS       11       25       12
  19   rs10423752   FREQ   0.2292   0.5208     0.25
  19   rs10423752   MEAN -0.003054 0.005933 -0.00212
  19   rs10423752     SD  0.01107 0.009646 0.009228
  19    rs9967634   GENO      T/T      T/C      C/C
  19    rs9967634 COUNTS        4       16       28
  19    rs9967634   FREQ  0.08333   0.3333   0.5833
  19    rs9967634   MEAN 0.001888 -8.055e-05 0.002965
  19    rs9967634     SD 0.006831  0.01357 0.009168
  19     rs971366   GENO      T/T      T/C      C/C
  19     rs971366 COUNTS        3       17       28
  19     rs971366   FREQ   0.0625   0.3542   0.5833
  19     rs971366   MEAN 0.001898 0.003291 0.0009878
  19     rs971366     SD 0.003719  0.01234  0.01008
  19    rs8101154   GENO      A/A      A/G      G/G
  19    rs8101154 COUNTS        0        8       40
  19    rs8101154   FREQ        0   0.1667   0.8333
  19    rs8101154   MEAN       NA 0.005336 0.001165
  19    rs8101154     SD       NA  0.00933  0.01079
  19   rs10415281   GENO      T/T      T/C      C/C
  19   rs10415281 COUNTS        0       10       38
  19   rs10415281   FREQ        0   0.2083   0.7917
  19   rs10415281   MEAN       NA 0.003798  0.00135
  19   rs10415281     SD       NA 0.007844  0.01123
  19   rs11669128   GENO      A/A      A/C      C/C
  19   rs11669128 COUNTS        4       24       20
  19   rs11669128   FREQ  0.08333      0.5   0.4167
  19   rs11669128   MEAN 0.0003449  0.00334 0.0003879
  19   rs11669128     SD  0.01177 0.009065  0.01226
  19   rs11673302   GENO      C/C      C/G      G/G
  19   rs11673302 COUNTS        1        7       40
  19   rs11673302   FREQ  0.02083   0.1458   0.8333
  19   rs11673302   MEAN -0.01724 0.0009032 0.002505
  19   rs11673302     SD        0  0.01055  0.01039
  19   rs10419036   GENO      T/T      T/C      C/C
  19   rs10419036 COUNTS       11       25       12
  19   rs10419036   FREQ   0.2292   0.5208     0.25
  19   rs10419036   MEAN -0.003054 0.005933 -0.00212
  19   rs10419036     SD  0.01107 0.009646 0.009228
  19   rs10424931   GENO      A/A      A/G      G/G
  19   rs10424931 COUNTS        3       16       29
  19   rs10424931   FREQ   0.0625   0.3333   0.6042
  19   rs10424931   MEAN -0.0005455 0.0005209 0.002848
  19   rs10424931     SD 0.005872  0.01376 0.009025
  19   rs10402626   GENO      T/T      T/G      G/G
  19   rs10402626 COUNTS       11       25       12
  19   rs10402626   FREQ   0.2292   0.5208     0.25
  19   rs10402626   MEAN -0.003054 0.005933 -0.00212
  19   rs10402626     SD  0.01107 0.009646 0.009228
  19   rs10423567   GENO      G/G      G/C      C/C
  19   rs10423567 COUNTS       11       25       12
  19   rs10423567   FREQ   0.2292   0.5208     0.25
  19   rs10423567   MEAN -0.003054 0.005933 -0.00212
  19   rs10423567     SD  0.01107 0.009646 0.009228
  19    rs9917038   GENO      T/T      T/A      A/A
  19    rs9917038 COUNTS       11       25       12
  19    rs9917038   FREQ   0.2292   0.5208     0.25
  19    rs9917038   MEAN -0.003054 0.005933 -0.00212
  19    rs9917038     SD  0.01107 0.009646 0.009228
  19   rs16981165   GENO      A/A      A/G      G/G
  19   rs16981165 COUNTS        1       15       32
  19   rs16981165   FREQ  0.02083   0.3125   0.6667
  19   rs16981165   MEAN -0.003411 0.001082  0.00239
  19   rs16981165     SD        0  0.01415  0.00883
  19    rs8100409   GENO      G/G      G/A      A/A
  19    rs8100409 COUNTS        1       15       32
  19    rs8100409   FREQ  0.02083   0.3125   0.6667
  19    rs8100409   MEAN -0.003411 0.001082  0.00239
  19    rs8100409     SD        0  0.01415  0.00883
  19     rs733102   GENO      C/C      C/T      T/T
  19     rs733102 COUNTS        8       26       14
  19     rs733102   FREQ   0.1667   0.5417   0.2917
  19     rs733102   MEAN -0.002845 0.004095 0.0003979
  19     rs733102     SD  0.01131 0.008809  0.01269
  19     rs733101   GENO      A/A      A/G      G/G
  19     rs733101 COUNTS        8       25       15
  19     rs733101   FREQ   0.1667   0.5208   0.3125
  19     rs733101   MEAN -0.002845   0.0037 0.001302
  19     rs733101     SD  0.01131 0.008753  0.01272
  19    rs2042199   GENO      T/T      T/G      G/G
  19    rs2042199 COUNTS        8       26       14
  19    rs2042199   FREQ   0.1667   0.5417   0.2917
  19    rs2042199   MEAN -0.002845 0.004095 0.0003979
  19    rs2042199     SD  0.01131 0.008809  0.01269
  19    rs7250898   GENO      C/C      C/G      G/G
  19    rs7250898 COUNTS        0        9       39
  19    rs7250898   FREQ        0   0.1875   0.8125
  19    rs7250898   MEAN       NA 0.003636  0.00145
  19    rs7250898     SD       NA  0.01602 0.009144
  19    rs8102702   GENO      T/T      T/C      C/C
  19    rs8102702 COUNTS        8       26       14
  19    rs8102702   FREQ   0.1667   0.5417   0.2917
  19    rs8102702   MEAN -0.002845 0.004095 0.0003979
  19    rs8102702     SD  0.01131 0.008809  0.01269
  19   rs12461440   GENO      C/C      C/A      A/A
  19   rs12461440 COUNTS        1       19       28
  19   rs12461440   FREQ  0.02083   0.3958   0.5833
  19   rs12461440   MEAN 0.004821 0.002751  0.00115
  19   rs12461440     SD        0  0.01206 0.009829
