# Supplementary material for: Cell-to-cell expression dispersion of B-cell surface proteins is linked to genetic variants in humans
Source: Commun Biol. 2020 Jul 3;3:346. doi: 10.1038/s42003-020-1075-1 (PMC7335051; doi:10.1038/s42003-020-1075-1)
Supplement: Supplementary file 4 — Supplementary Data 2 [file 42003_2020_1075_MOESM4_ESM.zip › Supplementary_Data_S2/plink-results-48LCLs/CD23_chr19_cv.loess/CD23_cv.loess_48_LCLs.qassoc.mperm]

 CHR          SNP         EMP1         EMP2 
  19   rs11881309       0.9385            1 
  19    rs1026466        0.841            1 
  19    rs2436493       0.8233            1 
  19    rs2446193       0.2214            1 
  19    rs8101416       0.2217            1 
  19    rs2446195        0.395            1 
  19    rs2260187       0.3623            1 
  19    rs3763046        0.215            1 
  19     rs778809       0.1862            1 
  19    rs3859563      0.06069            1 
  19   rs17271883      0.09319            1 
  19    rs3760776       0.1877            1 
  19    rs3760775      0.06119            1 
  19     rs778988       0.2937            1 
  19   rs10426709      0.08879            1 
  19   rs11881470       0.9176            1 
  19    rs8101625       0.4941            1 
  19    rs6510861       0.3321            1 
  19    rs7248090       0.5714            1 
  19   rs10417885       0.8436            1 
  19     rs274793       0.7906            1 
  19   rs11085154       0.1307            1 
  19   rs12462305      0.09359            1 
  19    rs6510863       0.4436            1 
  19    rs4807825       0.1604            1 
  19    rs8108471       0.2488            1 
  19    rs7259761       0.3133            1 
  19     rs551244      0.06249            1 
  19    rs8102722       0.2488            1 
  19     rs525452       0.0177       0.9996 
  19     rs628271       0.9121            1 
  19     rs581910       0.7082            1 
  19     rs552320       0.7082            1 
  19    rs1638538       0.5204            1 
  19    rs6510867       0.1147            1 
  19     rs530942       0.0398            1 
  19   rs11879954       0.3117            1 
  19     rs585107       0.3631            1 
  19     rs549785       0.7833            1 
  19   rs10402138       0.5353            1 
  19   rs16993344       0.3941            1 
  19   rs10402841       0.3444            1 
  19    rs1110624        0.959            1 
  19    rs7255387        0.048            1 
  19     rs574937       0.7172            1 
  19   rs10401349       0.3563            1 
  19     rs622574       0.5739            1 
  19   rs11880706       0.8303            1 
  19   rs11666200       0.9492            1 
  19   rs11670606       0.9492            1 
  19   rs17271924       0.3563            1 
  19   rs10411604       0.8919            1 
  19   rs10411815       0.6122            1 
  19   rs10405147       0.3997            1 
  19    rs8109482       0.3068            1 
  19    rs8104313       0.2059            1 
  19    rs7253993       0.8997            1 
  19    rs7256341       0.3996            1 
  19   rs11673527       0.6472            1 
  19   rs10417646       0.9553            1 
  19    rs7256965       0.6026            1 
  19   rs11669301       0.1064            1 
  19   rs11085158       0.1064            1 
  19   rs16993402       0.4749            1 
  19   rs10853992       0.1004            1 
  19   rs11879740       0.6634            1 
  19   rs10424597       0.0104       0.9904 
  19   rs16993408       0.4749            1 
  19    rs9304929       0.8941            1 
  19   rs41489445       0.0419            1 
  19    rs4807840       0.8186            1 
  19   rs11672830      0.06659            1 
  19    rs9304930      0.07589            1 
  19    rs4807841       0.0441            1 
  19    rs8101237        0.909            1 
  19   rs16993428       0.1814            1 
  19   rs16993437       0.7958            1 
  19   rs16993442       0.3053            1 
  19   rs16993450       0.7668            1 
  19   rs16993453       0.3053            1 
  19   rs16993484       0.7672            1 
  19    rs2335629       0.5994            1 
  19    rs4807846       0.3402            1 
  19   rs17468222       0.2028            1 
  19   rs10413643       0.0301            1 
  19    rs3787069       0.7581            1 
  19    rs4807065       0.0241            1 
  19    rs2233188       0.9819            1 
  19    rs2233186       0.8964            1 
  19   rs16993501        0.649            1 
  19    rs4807852     0.005599       0.9509 
  19    rs1865061     0.006799       0.9743 
  19   rs10404571       0.9819            1 
  19    rs3787056       0.3498            1 
  19    rs4807069       0.9573            1 
  19    rs7249425      0.07979            1 
  19   rs13382119       0.3979            1 
  19   rs12979828    0.0008999       0.4033 
  19   rs10405167       0.9739            1 
  19    rs8099971       0.0014       0.5695 
  19    rs8103614       0.3979            1 
  19    rs7258848       0.1966            1 
  19   rs11881034       0.5567            1 
  19    rs6417193       0.4547            1 
  19    rs8113160       0.9583            1 
  19    rs6510884       0.4547            1 
  19    rs6510888       0.8677            1 
  19    rs4807863      0.05689            1 
  19    rs7258219     0.008599       0.9691 
  19    rs7260240       0.4115            1 
  19   rs10425427         0.76            1 
  19    rs7253024       0.0446            1 
  19    rs7260547       0.7052            1 
  19   rs10420388       0.4244            1 
  19    rs2304196       0.2453            1 
  19    rs2247785        0.249            1 
  19   rs10419890       0.6357            1 
  19    rs3892396       0.6148            1 
  19    rs7259894       0.9057            1 
  19    rs7247153       0.4223            1 
  19     rs173229       0.4223            1 
  19    rs6510902       0.0132       0.9981 
  19    rs6510903       0.3461            1 
  19     rs348362       0.8514            1 
  19    rs3844450       0.2925            1 
  19    rs3887594       0.1648            1 
  19    rs2071347       0.5011            1 
  19   rs12151125        0.868            1 
  19    rs3865469         0.88            1 
  19     rs348347       0.5649            1 
  19    rs7508584       0.9025            1 
  19    rs6510908       0.6664            1 
  19     rs344596       0.7112            1 
  19    rs8109079       0.9228            1 
  19     rs344584       0.8272            1 
  19    rs7257477      0.09449            1 
  19     rs387116       0.1435            1 
  19     rs364628       0.1435            1 
  19     rs413956       0.1057            1 
  19     rs624968       0.1435            1 
  19    rs1644752       0.1435            1 
  19     rs407743       0.8342            1 
  19     rs426848       0.8342            1 
  19     rs392751        0.659            1 
  19     rs425796        0.659            1 
  19     rs454453        0.659            1 
  19     rs390821        0.659            1 
  19     rs422961       0.5957            1 
  19     rs392720       0.1216            1 
  19     rs416956       0.3737            1 
  19   rs11882049       0.1953            1 
  19     rs344575       0.9277            1 
  19     rs344569       0.2869            1 
  19    rs8113119       0.1987            1 
  19   rs11878563       0.6498            1 
  19    rs2277984       0.8269            1 
  19    rs1389623      0.08229            1 
  19    rs2241393       0.9721            1 
  19   rs11569538     0.008699       0.9846 
  19   rs11569537       0.0326            1 
  19     rs344548       0.0133       0.9988 
  19    rs7257062       0.0269            1 
  19    rs2241392      0.05649            1 
  19   rs11569536       0.9701            1 
  19     rs344543       0.1848            1 
  19     rs344541       0.1848            1 
  19     rs344540       0.1848            1 
  19   rs11569511       0.8127            1 
  19    rs3745567       0.8127            1 
  19   rs11569507       0.8127            1 
  19    rs3745566       0.8127            1 
  19    rs3745565       0.8127            1 
  19   rs11569501       0.8127            1 
  19     rs445750        0.196            1 
  19     rs408290        0.196            1 
  19     rs451760       0.4032            1 
  19   rs11569397        0.268            1 
  19     rs339392        0.811            1 
  19     rs171094       0.3327            1 
  19     rs184628       0.3207            1 
  19    rs2305806       0.4006            1 
  19    rs7248911       0.8901            1 
  19   rs10408913       0.1997            1 
  19   rs10409437       0.4147            1 
  19     rs568259       0.2089            1 
  19     rs473021      0.08639            1 
  19     rs472835      0.07809            1 
  19    rs2546122       0.4694            1 
  19    rs2546127      0.08639            1 
  19    rs2546128       0.3662            1 
  19    rs2617815      0.08639            1 
  19    rs2617819       0.7238            1 
  19    rs2617822       0.7321            1 
  19   rs12232870       0.9822            1 
  19    rs8109794       0.3454            1 
  19    rs8108646       0.1206            1 
  19   rs12710098     0.007299       0.9728 
  19    rs7253450       0.7866            1 
  19     rs164017       0.4542            1 
  19     rs164016       0.6442            1 
  19     rs186295        0.864            1 
  19     rs331677       0.8985            1 
  19   rs16993884       0.7703            1 
  19   rs10422184       0.1124            1 
  19   rs16993897      0.05619            1 
  19     rs330876       0.4322            1 
  19   rs10406373       0.3492            1 
  19     rs330877       0.7061            1 
  19     rs330885       0.9626            1 
  19     rs330886       0.9264            1 
  19     rs330887       0.6998            1 
  19   rs10403916       0.4561            1 
  19    rs8099966       0.8702            1 
  19    rs8101320       0.8702            1 
  19     rs897740       0.9626            1 
  19     rs454176       0.8298            1 
  19     rs455099       0.9626            1 
  19     rs445817       0.9626            1 
  19     rs673320       0.3394            1 
  19     rs455476       0.7684            1 
  19     rs460261       0.7684            1 
  19     rs384239       0.4537            1 
  19     rs373533       0.3318            1 
  19    rs8104748       0.5734            1 
  19     rs464849       0.8422            1 
  19   rs10407357       0.7036            1 
  19     rs416967       0.9682            1 
  19     rs460375       0.8422            1 
  19     rs465543       0.8422            1 
  19     rs461935       0.8422            1 
  19    rs7259423       0.9108            1 
  19     rs461057       0.9682            1 
  19     rs457762       0.9682            1 
  19    rs2453112       0.3267            1 
  19     rs422318       0.3947            1 
  19   rs17704999       0.5206            1 
  19   rs16994004      0.08309            1 
  19    rs7256163       0.4224            1 
  19    rs7256367       0.1786            1 
  19   rs10221500       0.8396            1 
  19     rs460698       0.7466            1 
  19    rs7256912       0.9339            1 
  19    rs8102545       0.7119            1 
  19    rs7247900       0.9486            1 
  19    rs4807918       0.4432            1 
  19    rs7260101       0.2514            1 
  19     rs252569       0.9534            1 
  19    rs2035973       0.8584            1 
  19    rs2035972       0.4255            1 
  19    rs1874002       0.8433            1 
  19    rs2055097       0.4255            1 
  19    rs4807920       0.4255            1 
  19    rs1389506        0.048            1 
  19   rs10412186       0.6379            1 
  19   rs11878694       0.4904            1 
  19   rs10406255       0.3691            1 
  19   rs10413019       0.3763            1 
  19    rs8104872       0.2493            1 
  19    rs8105285       0.2984            1 
  19   rs11882263       0.9981            1 
  19    rs7249943       0.5651            1 
  19    rs7249317       0.7658            1 
  19    rs1493877       0.7178            1 
  19    rs9304947       0.8182            1 
  19    rs2914567       0.2734            1 
  19     rs966591       0.1122            1 
  19    rs8110740       0.1122            1 
  19    rs6510944       0.1122            1 
  19    rs2352958       0.1122            1 
  19     rs768489       0.1122            1 
  19   rs16994131       0.3391            1 
  19   rs12460645       0.9993            1 
  19    rs2914559       0.9993            1 
  19    rs2967661        0.752            1 
  19   rs10414835       0.7852            1 
  19   rs12150997        0.987            1 
  19   rs11667110       0.8582            1 
  19    rs2229431       0.1786            1 
  19       rs2962       0.2315            1 
  19       rs2963       0.4339            1 
  19    rs8107575       0.0211       0.9999 
  19    rs2059807        0.403            1 
  19    rs3815902        0.621            1 
  19    rs3786681       0.7275            1 
  19    rs6510956       0.7275            1 
  19   rs10415589      0.07779            1 
  19    rs8109559       0.9013            1 
  19   rs16994314       0.5092            1 
  19    rs8108622       0.9602            1 
  19   rs10500204       0.9449            1 
  19    rs3786680       0.2384            1 
  19     rs891088       0.4062            1 
  19    rs7245757       0.9587            1 
  19    rs1035939       0.5285            1 
  19    rs4804368      0.08589            1 
  19    rs7254358       0.1031            1 
  19    rs1035942       0.8532            1 
  19    rs8103883       0.3186            1 
  19    rs2042901       0.8327            1 
  19   rs10426094       0.4358            1 
  19   rs12459488       0.1238            1 
  19    rs3745545       0.2339            1 
  19    rs4804403       0.9411            1 
  19    rs7245562       0.7347            1 
  19    rs7508679       0.6099            1 
  19    rs4804416       0.8172            1 
  19    rs7248104       0.6635            1 
  19    rs4804424       0.5864            1 
  19   rs10416429       0.5864            1 
  19     rs890862      0.06519            1 
  19   rs10424224       0.4506            1 
  19   rs10404318       0.1283            1 
  19     rs919275       0.5632            1 
  19    rs4804219       0.4356            1 
  19    rs6510975     0.007699         0.97 
  19   rs10404166      0.05379            1 
  19    rs8101064       0.5036            1 
  19   rs11880337       0.5656            1 
  19    rs6603096       0.7772            1 
  19    rs6603107       0.5231            1 
  19    rs6603109       0.7671            1 
  19   rs10420226       0.6287            1 
  19    rs9807848       0.2104            1 
  19   rs10404592       0.6287            1 
  19    rs1025281       0.6225            1 
  19   rs11882769       0.1405            1 
  19   rs11882682       0.8595            1 
  19   rs11879232        0.147            1 
  19    rs2432104       0.8627            1 
  19   rs12977471       0.3384            1 
  19    rs8103234       0.4808            1 
  19    rs4804166       0.5273            1 
  19    rs4804596       0.5273            1 
  19    rs6603155       0.9222            1 
  19   rs12461568        0.818            1 
  19   rs11668246       0.3976            1 
  19   rs10402721       0.6852            1 
  19    rs6603164       0.7853            1 
  19   rs11667028       0.1093            1 
  19    rs8110029       0.4937            1 
  19    rs8102136      0.09069            1 
  19   rs11878742       0.7156            1 
  19   rs12979990       0.7555            1 
  19    rs7245775       0.3242            1 
  19    rs1549256       0.8213            1 
  19    rs1549257       0.4903            1 
  19   rs17159600       0.8269            1 
  19    rs7247040       0.3995            1 
  19    rs3745356       0.9965            1 
  19   rs10402951       0.3303            1 
  19     rs749969       0.5553            1 
  19    rs1363938       0.9763            1 
  19    rs7250572       0.2466            1 
  19    rs4804662         0.42            1 
  19     rs654059       0.9909            1 
  19     rs501580       0.2868            1 
  19   rs11881687      0.08809            1 
  19     rs574663       0.7929            1 
  19    rs7250363       0.6267            1 
  19     rs597582       0.2364            1 
  19    rs7245592       0.0193       0.9996 
  19     rs541600       0.0193       0.9996 
  19    rs7250311       0.5643            1 
  19    rs7260296       0.2041            1 
  19    rs2431866       0.2492            1 
  19    rs7256394       0.1083            1 
  19    rs6603103       0.4614            1 
  19    rs4804750       0.4245            1 
  19   rs17159765       0.6561            1 
  19    rs1644759       0.8699            1 
  19    rs1644757       0.8212            1 
  19    rs4134856       0.5688            1 
  19    rs4134832       0.1684            1 
  19     rs794083       0.3812            1 
  19    rs4134831       0.6207            1 
  19     rs794084       0.7589            1 
  19    rs4134826       0.9154            1 
  19    rs4134816       0.6207            1 
  19    rs4134813       0.4952            1 
  19    rs4804758       0.9845            1 
  19    rs4804217       0.9845            1 
  19       rs6791        0.502            1 
  19   rs11883223       0.8394            1 
  19    rs2081075       0.0459            1 
  19   rs10402974       0.5244            1 
  19    rs2161490       0.7801            1 
  19    rs7408174       0.1498            1 
  19   rs17159311       0.1706            1 
  19    rs7249360       0.1319            1 
  19    rs7249320       0.0343            1 
  19    rs2287868     0.008699       0.9835 
  19     rs753733       0.9515            1 
  19   rs12611038      0.07749            1 
  19   rs10518270       0.1837            1 
  19   rs11260025       0.1837            1 
  19    rs2335524       0.5373            1 
  19    rs2335525       0.4047            1 
  19    rs1010047       0.7869            1 
  19    rs2277996       0.6606            1 
  19   rs11669411       0.9412            1 
  19    rs7250738       0.9537            1 
  19   rs11465413       0.1875            1 
  19   rs11465403       0.8643            1 
  19    rs1544767       0.1924            1 
  19   rs10403018       0.8287            1 
  19    rs4804802       0.4708            1 
  19    rs8105572       0.2503            1 
  19   rs17159889       0.1719            1 
  19    rs2287886      0.05359            1 
  19     rs735240       0.9539            1 
  19   rs10411055       0.8517            1 
  19    rs2112927       0.6361            1 
  19     rs479448       0.7542            1 
  19     rs560634       0.8398            1 
  19     rs557094       0.9488            1 
  19    rs3745376       0.5968            1 
  19    rs1045998       0.7542            1 
  19      rs15282      0.08379            1 
  19     rs653488       0.4462            1 
  19   rs11260030       0.9214            1 
  19   rs10906990       0.8597            1 
  19    rs7259521       0.4592            1 
  19    rs4804233        0.758            1 
  19     rs568356       0.9896            1 
  19   rs10426731       0.8058            1 
  19   rs12980113       0.2529            1 
  19    rs8108150       0.2309            1 
  19   rs17160011       0.2365            1 
  19     rs580984       0.0031       0.7868 
  19     rs574830     0.005299       0.9426 
  19    rs7258822        0.473            1 
  19     rs514098      0.06509            1 
  19     rs604938       0.0022       0.7548 
  19     rs794442    0.0007999       0.2507 
  19     rs747990       0.9296            1 
  19     rs552797       0.3978            1 
  19   rs11542189       0.1868            1 
  19    rs1864029       0.6178            1 
  19      rs14394       0.9766            1 
  19   rs10416634       0.3238            1 
  19   rs10411185       0.5351            1 
  19    rs3826741       0.6885            1 
  19    rs2303164       0.7703            1 
  19   rs10424096       0.3008            1 
  19   rs17160134       0.9905            1 
  19   rs12974407       0.1754            1 
  19   rs17160147       0.4092            1 
  19   rs17160151       0.2716            1 
  19   rs10416843       0.8218            1 
  19    rs8112982       0.3667            1 
  19    rs6603141       0.3312            1 
  19    rs3829817       0.9708            1 
  19    rs3813781       0.7151            1 
  19   rs11260053        0.713            1 
  19   rs11260055        0.012        0.996 
  19     rs899207       0.6507            1 
  19    rs1382354      0.09859            1 
  19    rs4804267       0.2773            1 
  19   rs12460407       0.4731            1 
  19    rs1038081       0.1571            1 
  19   rs12327845       0.1657            1 
  19    rs7252584       0.7667            1 
  19   rs10408896         0.83            1 
  19    rs6422428       0.0402            1 
  19    rs8110054       0.4473            1 
  19    rs4804286       0.5998            1 
  19    rs4804287       0.7923            1 
  19    rs1466448       0.8397            1 
  19    rs1466447       0.9121            1 
  19    rs1007545       0.3416            1 
  19    rs6603157       0.9042            1 
  19   rs17160311       0.8955            1 
  19   rs12973288       0.7785            1 
  19   rs17160332       0.7857            1 
  19   rs17160333       0.9575            1 
  19    rs7259547       0.1098            1 
  19     rs193933       0.0126        0.996 
  19     rs250508       0.2226            1 
  19     rs638966       0.1101            1 
  19    rs7249111       0.5149            1 
  19    rs8107330       0.5149            1 
  19    rs2241590       0.1538            1 
  19    rs3760685       0.9507            1 
  19   rs11666233       0.2655            1 
  19    rs7254882       0.2655            1 
  19     rs754671       0.2099            1 
  19    rs2913973       0.2099            1 
  19    rs2967605       0.2158            1 
  19    rs6603076       0.3322            1 
  19    rs2894538       0.3527            1 
  19    rs7508502       0.3322            1 
  19   rs12610448       0.9806            1 
  19    rs7507621       0.3833            1 
  19    rs7408960      0.08229            1 
  19    rs7255548       0.3833            1 
  19   rs11881002       0.9203            1 
  19    rs7259200       0.6868            1 
  19    rs8106540       0.8801            1 
  19    rs7250951        0.891            1 
  19    rs7507526      0.07259            1 
  19    rs1609712       0.9468            1 
  19    rs2967603       0.3267            1 
  19    rs2967578       0.4903            1 
  19    rs2042300       0.9271            1 
  19   rs10408143       0.8171            1 
  19   rs11882393       0.1288            1 
  19    rs2303686       0.0155       0.9994 
  19    rs8106859     0.005899       0.8764 
  19   rs10416597       0.6432            1 
  19   rs11672367        0.849            1 
  19   rs11259990       0.6432            1 
  19    rs4804314       0.2542            1 
  19    rs4072910       0.6128            1 
  19   rs12985470       0.2606            1 
  19   rs12462074       0.5824            1 
  19   rs12610444      0.06589            1 
  19    rs1561405        0.146            1 
  19    rs1561406      0.05429            1 
  19    rs2967718      0.06609            1 
  19    rs2118706       0.3391            1 
  19    rs2967721     0.009499       0.9901 
  19    rs2967726       0.8287            1 
  19    rs9305032         0.13            1 
  19   rs12611036       0.5866            1 
  19    rs2967684       0.3516            1 
  19    rs2918300        0.828            1 
  19    rs4804078      0.06659            1 
  19   rs11085873      0.06659            1 
  19   rs10414553       0.5835            1 
  19    rs8103113       0.4213            1 
  19    rs1898674       0.4658            1 
  19    rs7254503       0.2042            1 
  19     rs301407        0.178            1 
  19     rs301410       0.2021            1 
  19     rs301412       0.2828            1 
  19   rs16995681       0.0197       0.9999 
  19    rs8099865       0.4204            1 
  19    rs1078042      0.09789            1 
  19     rs890848      0.09789            1 
  19    rs2967706       0.4508            1 
  19    rs2967632       0.4508            1 
  19   rs10408279       0.7466            1 
  19    rs2967745      0.05839            1 
  19    rs7256781        0.846            1 
  19    rs2910344      0.05839            1 
  19    rs1582532       0.8342            1 
  19   rs10423641       0.5071            1 
  19    rs2967727       0.4347            1 
  19    rs2967732       0.1824            1 
  19   rs11085742       0.9303            1 
  19    rs2967737       0.4192            1 
  19   rs10418157        0.863            1 
  19    rs4804367        0.387            1 
  19    rs8100230       0.7885            1 
  19    rs8105922       0.8814            1 
  19   rs10048565        0.992            1 
  19    rs1862456       0.6062            1 
  19   rs13339744        0.992            1 
  19   rs10406670       0.8217            1 
  19   rs10412487       0.5642            1 
  19   rs10419875       0.1969            1 
  19   rs11881361       0.4384            1 
  19   rs12985992       0.2553            1 
  19   rs12976111       0.2553            1 
  19    rs4804375      0.07679            1 
  19   rs10854117       0.0384            1 
  19     rs881877       0.5659            1 
  19   rs11882373       0.8697            1 
  19   rs12975129       0.6019            1 
  19    rs7260214       0.1336            1 
  19   rs17000495       0.7245            1 
  19    rs7507380       0.2293            1 
  19   rs10410136       0.7502            1 
  19    rs1895364       0.2293            1 
  19    rs2216662       0.3227            1 
  19    rs1833777       0.1984            1 
  19   rs12710265       0.1817            1 
  19    rs7508222       0.7698            1 
  19    rs1820099       0.7698            1 
  19    rs2547064       0.9767            1 
  19    rs1867692       0.7176            1 
  19    rs1867691       0.9767            1 
  19    rs1862460       0.6507            1 
  19    rs1559170       0.8123            1 
  19   rs10422567       0.7626            1 
  19   rs17000803       0.5108            1 
  19    rs7254970       0.5834            1 
  19   rs17000816       0.5108            1 
  19   rs10406209       0.4052            1 
  19    rs2591591       0.7656            1 
  19    rs2591592       0.8625            1 
  19   rs17000836       0.6554            1 
  19    rs2547074       0.9096            1 
  19    rs2591595       0.9096            1 
  19    rs7254941       0.9447            1 
  19    rs1862461       0.9096            1 
  19    rs1862462       0.9096            1 
  19    rs2431795       0.9096            1 
  19    rs2431791       0.8196            1 
  19    rs1584168      0.05449            1 
  19    rs7245949       0.6171            1 
  19    rs1609459       0.6171            1 
  19    rs1108380       0.9712            1 
  19   rs10402812       0.6171            1 
  19    rs1823056        0.117            1 
  19   rs17000947        0.117            1 
  19   rs10415709       0.2117            1 
  19   rs10411597       0.2117            1 
  19    rs4804386       0.4402            1 
  19   rs13344438       0.4445            1 
  19   rs10417520     0.008899       0.9791 
  19   rs10407491       0.0287            1 
  19   rs10418864       0.6415            1 
  19   rs10426146        0.565            1 
  19   rs12979861       0.8213            1 
  19   rs10426826       0.5725            1 
  19    rs8111366       0.4266            1 
  19   rs11880371        0.733            1 
  19    rs1469081       0.4968            1 
  19   rs13343323       0.3948            1 
  19    rs8101404       0.4567            1 
  19    rs8107055       0.8979            1 
  19    rs1968595       0.6038            1 
  19   rs10413384       0.6476            1 
  19    rs4804397       0.6115            1 
  19    rs2441035       0.3501            1 
  19    rs2569402       0.3501            1 
  19    rs2053074       0.1676            1 
  19   rs12609136       0.9971            1 
  19    rs4804400       0.9589            1 
  19   rs12610094       0.8564            1 
  19    rs2335071       0.2491            1 
  19    rs2335072       0.6322            1 
  19    rs8110010       0.0478            1 
  19    rs7249770       0.2759            1 
  19   rs10414255       0.2183            1 
  19    rs8112954       0.1772            1 
  19    rs8107410      0.08589            1 
  19     rs714395       0.5727            1 
  19    rs7256391       0.4451            1 
  19   rs17304527       0.6196            1 
  19   rs12459040       0.5383            1 
  19   rs12610559       0.8149            1 
  19   rs16978581       0.4451            1 
  19    rs1045354       0.8149            1 
  19      rs10129       0.8549            1 
  19   rs10405376       0.7773            1 
  19    rs7247296       0.8758            1 
  19   rs10417371        0.843            1 
  19   rs16978679        0.843            1 
  19    rs6511918       0.8639            1 
  19   rs13345998       0.4207            1 
  19    rs8102176       0.3275            1 
  19    rs8102181       0.3275            1 
  19    rs8101575       0.5971            1 
  19    rs6511957       0.2598            1 
  19    rs7252788       0.1292            1 
  19    rs8109800       0.1628            1 
  19    rs2191667       0.1928            1 
  19    rs4635448       0.1928            1 
  19   rs10407146       0.9764            1 
  19   rs10406384       0.7539            1 
  19   rs16979286       0.3687            1 
  19    rs8104971       0.9248            1 
  19    rs7255466       0.2283            1 
  19   rs10408485       0.4061            1 
  19    rs7247108       0.7124            1 
  19   rs16979417       0.6003            1 
  19    rs7252865      0.07829            1 
  19   rs10745023       0.2404            1 
  19   rs41375152       0.7277            1 
  19    rs2033482       0.7569            1 
  19   rs16979670       0.3062            1 
  19      rs13535       0.7124            1 
  19    rs7259702       0.6529            1 
  19   rs10500207       0.3062            1 
  19    rs8100020       0.8355            1 
  19    rs8103099       0.5156            1 
  19   rs10411115       0.7124            1 
  19    rs2230750        0.558            1 
  19    rs2217652       0.7124            1 
  19    rs1433062       0.2404            1 
  19    rs8102146       0.5872            1 
  19   rs11672602       0.7124            1 
  19   rs17272543       0.2339            1 
  19    rs7257650       0.3662            1 
  19    rs4804436       0.3662            1 
  19    rs6512109       0.7124            1 
  19    rs6512110       0.4772            1 
  19    rs7245664       0.8424            1 
  19   rs41405044       0.6529            1 
  19    rs1978435       0.7124            1 
  19    rs6512121       0.4772            1 
  19    rs7254750       0.6419            1 
  19    rs7258744       0.6419            1 
  19    rs7246415       0.6419            1 
  19   rs10403167       0.8629            1 
  19    rs8108483       0.4939            1 
  19    rs1433060       0.4028            1 
  19    rs6512130       0.8577            1 
  19    rs4804446       0.4029            1 
  19    rs8103159       0.4029            1 
  19   rs12460738       0.5882            1 
  19   rs10408343       0.9036            1 
  19   rs10423752       0.9036            1 
  19    rs9967634       0.5275            1 
  19     rs971366       0.5907            1 
  19    rs8101154       0.3163            1 
  19   rs10415281       0.5215            1 
  19   rs11669128       0.6165            1 
  19   rs11673302       0.1633            1 
  19   rs10419036       0.9036            1 
  19   rs10424931       0.4311            1 
  19   rs10402626       0.9036            1 
  19   rs10423567       0.9036            1 
  19    rs9917038       0.9036            1 
  19   rs16981165        0.567            1 
  19    rs8100409        0.567            1 
  19     rs733102       0.7397            1 
  19     rs733101       0.5695            1 
  19    rs2042199       0.7397            1 
  19    rs7250898       0.5719            1 
  19    rs8102702       0.7397            1 
  19   rs12461440       0.5708            1 
