# Supplementary material for: Cell-to-cell expression dispersion of B-cell surface proteins is linked to genetic variants in humans
Source: Commun Biol. 2020 Jul 3;3:346. doi: 10.1038/s42003-020-1075-1 (PMC7335051; doi:10.1038/s42003-020-1075-1)
Supplement: Supplementary file 4 — Supplementary Data 2 [file 42003_2020_1075_MOESM4_ESM.zip › Supplementary_Data_S2/plink-results-48LCLs/CD23_chr19_cv.loess/CD23_cv.loess_48_LCLs.txt]

NA19098 0.00941639213599371
NA19099 -0.00330670976573782
NA19107 -0.00252004678101052
NA19108 0.00620872440361379
NA19141 0.0156706649995835
NA19204 0.012318385379261
NA19238 0.0182279950768074
NA19239 -0.00557368716936234
NA18486 -0.000435565437745084
NA18488 -0.00423679914829551
NA18489 -0.00201891336593831
NA18498 -0.0105583131028699
NA18499 -0.00443449656583664
NA18501 -0.00341077185018758
NA18502 -0.0120858175244317
NA18504 -0.0136805795436083
NA18505 -0.007761980507338
NA18507 -0.00197994937682528
NA18508 -0.00777230569037858
NA18516 0.00562272538401716
NA18517 -0.00493794253723469
NA18519 -0.0307057393512779
NA18520 0.00213934652447929
NA18522 0.00291686013474588
NA18523 -0.00244427866897592
NA18853 0.00886917707437067
NA18856 0.0155255521572654
NA18858 0.00895991640483503
NA18861 0.0009299262869197
NA18867 -0.0172403619666318
NA18868 0.00191753737922856
NA18870 0.00416608360860408
NA18871 0.00315993355742366
NA18873 -0.00618977174320242
NA18874 0.00991205552382631
NA18912 0.00482104026702698
NA18916 0.000612689880037376
NA18917 0.0145927243683338
NA18933 0.00906117858022781
NA18934 0.00918706130431265
NA19140 -0.00228754641354602
NA19203 -0.015149252377952
NA18487 0.0132041821407499
NA18852 0.0139660210357494
NA18855 0.0170712630168219
NA18859 0.0244094446674649
NA18862 0.00528331391848558
NA18913 0.00985164752711211
