# Supplementary material for: Cell-to-cell expression dispersion of B-cell surface proteins is linked to genetic variants in humans
Source: Commun Biol. 2020 Jul 3;3:346. doi: 10.1038/s42003-020-1075-1 (PMC7335051; doi:10.1038/s42003-020-1075-1)
Supplement: Supplementary file 4 — Supplementary Data 2 [file 42003_2020_1075_MOESM4_ESM.zip › Supplementary_Data_S2/plink-results-48LCLs/CD23_chr19_mean/CD23_mean_48_LCLs.qassoc]

 CHR          SNP         BP    NMISS       BETA         SE         R2        T            P 
  19   rs11881309    5769444       48    0.07974     0.2075   0.003201   0.3843       0.7025 
  19    rs1026466    5775337       48    -0.1227     0.2085   0.007471  -0.5884       0.5591 
  19    rs2436493    5777323       48    -0.2858     0.1961    0.04412   -1.457       0.1519 
  19    rs2446193    5785935       48   -0.03387     0.1526   0.001069  -0.2219       0.8254 
  19    rs8101416    5792474       48     0.2972     0.2032    0.04446    1.463       0.1503 
  19    rs2446195    5793704       48    -0.1917     0.1614    0.02976   -1.188        0.241 
  19    rs2260187    5799806       48    -0.2523     0.1678    0.04683   -1.503       0.1396 
  19    rs3763046    5823903       48    -0.2881     0.1528    0.07179   -1.886      0.06559 
  19     rs778809    5830302       48    0.04404     0.1506   0.001855   0.2924       0.7713 
  19    rs3859563    5833037       48      0.232     0.1687    0.03947    1.375       0.1758 
  19   rs17271883    5834212       48    0.03886     0.1469   0.001519   0.2645       0.7926 
  19    rs3760776    5839746       48     0.2644     0.1561    0.05872    1.694      0.09703 
  19    rs3760775    5841356       48    0.01762     0.1932  0.0001809  0.09123       0.9277 
  19     rs778988    5858795       48   -0.08928     0.2514   0.002734  -0.3551       0.7241 
  19   rs10426709    5865645       48      -0.12     0.3626   0.002377  -0.3311       0.7421 
  19   rs11881470    5865837       48    -0.2161     0.3002    0.01114  -0.7199       0.4752 
  19    rs8101625    5866073       48     0.2106     0.1439    0.04452    1.464         0.15 
  19    rs6510861    5884673       48     0.1565     0.3345   0.004738   0.4679        0.642 
  19    rs7248090    5914625       48     0.1341     0.2631   0.005617   0.5098       0.6127 
  19   rs10417885    5924893       48     0.1966     0.2423    0.01412   0.8117       0.4211 
  19     rs274793    5928185       48    0.04245     0.1921    0.00106    0.221       0.8261 
  19   rs11085154    5928894       48     0.2851     0.1514    0.07159    1.883      0.06598 
  19   rs12462305    5936689       48     0.2787     0.1498    0.07005    1.861      0.06909 
  19    rs6510863    5937680       48    -0.0254     0.1812  0.0004273  -0.1402       0.8891 
  19    rs4807825    5949158       48     0.2618     0.2465    0.02393    1.062       0.2938 
  19    rs8108471    5949269       48    -0.2331     0.2494    0.01863  -0.9345       0.3549 
  19    rs7259761    5952713       48    -0.1699     0.1626    0.02319   -1.045       0.3015 
  19     rs551244    5961883       48      0.209     0.2542    0.01448    0.822       0.4153 
  19    rs8102722    5963600       48    -0.2331     0.2494    0.01863  -0.9345       0.3549 
  19     rs525452    5965311       48     0.1593     0.1992    0.01371   0.7996        0.428 
  19     rs628271    5965388       48     0.1235     0.2103    0.00744   0.5872       0.5599 
  19     rs581910    5970822       48    -0.1649     0.2119    0.01299  -0.7781       0.4405 
  19     rs552320    5983379       48    -0.1649     0.2119    0.01299  -0.7781       0.4405 
  19    rs1638538    5990305       48    -0.2526      0.153    0.05596   -1.651       0.1055 
  19    rs6510867    6000313       48    -0.2712     0.2486    0.02523   -1.091       0.2809 
  19     rs530942    6004105       48     0.4748     0.3063    0.04964     1.55        0.128 
  19   rs11879954    6006182       48   -0.05929     0.1437   0.003687  -0.4126       0.6818 
  19     rs585107    6010064       48   -0.08861     0.1717   0.005759  -0.5162       0.6082 
  19     rs549785    6023162       48     0.1686     0.2044    0.01457   0.8246       0.4138 
  19   rs10402138    6031985       48    -0.1149     0.1562    0.01164   -0.736       0.4655 
  19   rs16993344    6035621       48    -0.2747     0.2406    0.02756   -1.142       0.2594 
  19   rs10402841    6047963       48     0.0811     0.1456   0.006702   0.5571       0.5801 
  19    rs1110624    6059840       48     0.1127     0.1915   0.007477   0.5887        0.559 
  19    rs7255387    6068028       48      0.129     0.1872    0.01022    0.689       0.4943 
  19     rs574937    6068553       48     0.2695     0.2055    0.03605    1.312       0.1961 
  19   rs10401349    6075713       48    0.09326     0.2514   0.002983    0.371       0.7124 
  19     rs622574    6076057       48   -0.04537      0.363  0.0003395   -0.125       0.9011 
  19   rs11880706    6080482       48    0.08597     0.1918   0.004349   0.4483       0.6561 
  19   rs11666200    6084992       48     -0.352     0.2441    0.04326   -1.442        0.156 
  19   rs11670606    6096400       48     -0.352     0.2441    0.04326   -1.442        0.156 
  19   rs17271924    6097509       48    0.09326     0.2514   0.002983    0.371       0.7124 
  19   rs10411604    6102083       48    0.06483     0.1534    0.00387   0.4227       0.6745 
  19   rs10411815    6102181       48    0.04224     0.1819    0.00117   0.2322       0.8174 
  19   rs10405147    6102780       47     0.1075     0.2524   0.004018   0.4261       0.6721 
  19    rs8109482    6113453       48   -0.05314      0.192   0.001662  -0.2767       0.7832 
  19    rs8104313    6115951       48     0.2672     0.2283    0.02892     1.17       0.2479 
  19    rs7253993    6116805       48    -0.1132     0.1743    0.00909  -0.6496       0.5192 
  19    rs7256341    6122267       48    -0.1844      0.157    0.02913   -1.175       0.2461 
  19   rs11673527    6126818       48    -0.1969     0.1904    0.02273   -1.034       0.3063 
  19   rs10417646    6130661       48   -0.01837     0.2111  0.0001646 -0.08703        0.931 
  19    rs7256965    6138027       48    -0.0761     0.1549    0.00522  -0.4913       0.6255 
  19   rs11669301    6140734       48     0.3252     0.1651    0.07783     1.97      0.05484 
  19   rs11085158    6140754       48     0.3252     0.1651    0.07783     1.97      0.05484 
  19   rs16993402    6141137       48     0.1736     0.2253    0.01275   0.7706       0.4449 
  19   rs10853992    6141471       48    -0.1043     0.1726   0.007876  -0.6043       0.5486 
  19   rs11879740    6146918       48     0.3396     0.2809     0.0308    1.209       0.2328 
  19   rs10424597    6147191       48     0.2532     0.1782    0.04204    1.421       0.1621 
  19   rs16993408    6147453       48     0.1736     0.2253    0.01275   0.7706       0.4449 
  19    rs9304929    6147743       48    -0.1891     0.2963    0.00878  -0.6383       0.5264 
  19   rs41489445    6156206       48     0.1001     0.1756   0.007018   0.5702       0.5713 
  19    rs4807840    6156483       48    -0.1419     0.2057    0.01025  -0.6901       0.4936 
  19   rs11672830    6158422       48   -0.02478     0.1641  0.0004958  -0.1511       0.8806 
  19    rs9304930    6158492       48     0.1355     0.1776    0.01249   0.7628       0.4495 
  19    rs4807841    6160078       48   -0.02395      0.162  0.0004748  -0.1478       0.8831 
  19    rs8101237    6167414       48      0.285     0.2186    0.03564    1.304       0.1988 
  19   rs16993428    6173690       48    0.06572     0.1719   0.003168   0.3824       0.7039 
  19   rs16993437    6176594       48      0.185     0.1913    0.01993   0.9671       0.3385 
  19   rs16993442    6180556       48   -0.02985     0.1932   0.000519  -0.1545       0.8779 
  19   rs16993450    6183652       48   -0.04613     0.2439   0.000777  -0.1891       0.8508 
  19   rs16993453    6187657       48   -0.02985     0.1932   0.000519  -0.1545       0.8779 
  19   rs16993484    6196373       48   0.002591     0.1922   3.95e-06  0.01348       0.9893 
  19    rs2335629    6203146       48   -0.06461     0.1463   0.004225  -0.4418       0.6607 
  19    rs4807846    6204129       48     0.1658     0.1608    0.02259    1.031       0.3079 
  19   rs17468222    6206196       48    -0.1978     0.1985    0.02114  -0.9968       0.3241 
  19   rs10413643    6207737       48     0.3388     0.1836    0.06898    1.846      0.07132 
  19    rs3787069    6221887       48    -0.2165     0.1607    0.03799   -1.348       0.1843 
  19    rs4807065    6226006       48     0.2134     0.1476    0.04346    1.446       0.1551 
  19    rs2233188    6230692       48    -0.3284     0.1924    0.05959   -1.707      0.09451 
  19    rs2233186    6230751       48    -0.1577     0.2213    0.01091  -0.7124       0.4798 
  19   rs16993501    6233345       48     -0.198     0.2155    0.01802  -0.9188        0.363 
  19    rs4807852    6238183       48    0.04586     0.1725   0.001535   0.2659       0.7915 
  19    rs1865061    6238414       48     0.1084     0.1711   0.008644   0.6333       0.5297 
  19   rs10404571    6240821       48    -0.3284     0.1924    0.05959   -1.707      0.09451 
  19    rs3787056    6242806       48     0.1876     0.1504    0.03274    1.248       0.2185 
  19    rs4807069    6244687       48     0.1634     0.1747    0.01866   0.9352       0.3546 
  19    rs7249425    6251121       48   -0.07715     0.1879   0.003653  -0.4107       0.6832 
  19   rs13382119    6254463       48     0.1254     0.1505    0.01485   0.8328       0.4092 
  19   rs12979828    6266778       48     0.1085     0.1805   0.007798   0.6013       0.5506 
  19   rs10405167    6267757       48    -0.3502     0.2385    0.04479   -1.469       0.1487 
  19    rs8099971    6267789       48     0.2111       0.19    0.02612    1.111       0.2725 
  19    rs8103614    6270400       48     0.1254     0.1505    0.01485   0.8328       0.4092 
  19    rs7258848    6272952       48   -0.07837     0.1564   0.005429  -0.5011       0.6187 
  19   rs11881034    6281607       48    -0.1103     0.1643   0.009707  -0.6715       0.5053 
  19    rs6417193    6287971       48     -0.194     0.2207    0.01652   -0.879       0.3839 
  19    rs8113160    6288357       48  -0.005092     0.1967  1.456e-05 -0.02588       0.9795 
  19    rs6510884    6289164       48     -0.194     0.2207    0.01652   -0.879       0.3839 
  19    rs6510888    6295863       48     0.1023     0.1564   0.009217   0.6542       0.5163 
  19    rs4807863    6306971       48    0.01758     0.1726  0.0002255   0.1019       0.9193 
  19    rs7258219    6308509       48    0.09614     0.2221   0.004056   0.4328       0.6672 
  19    rs7260240    6320963       48     0.1603     0.1971    0.01417   0.8132       0.4203 
  19   rs10425427    6338370       48    0.09053     0.3351   0.001585   0.2702       0.7882 
  19    rs7253024    6362724       48    -0.2254     0.1897    0.02979   -1.189       0.2407 
  19    rs7260547    6364500       48    -0.4349     0.2479    0.06268   -1.754      0.08611 
  19   rs10420388    6366230       48   -0.08444     0.2717   0.002095  -0.3108       0.7574 
  19    rs2304196    6392006       48    0.06257     0.1504   0.003749    0.416       0.6793 
  19    rs2247785    6392078       48   -0.02658     0.1882  0.0004338  -0.1413       0.8883 
  19   rs10419890    6404335       48    0.02618     0.1546  0.0006227   0.1693       0.8663 
  19    rs3892396    6404507       48   -0.09668     0.2221   0.004102  -0.4353       0.6654 
  19    rs7259894    6406625       48    -0.4068     0.2365    0.06042    -1.72      0.09217 
  19    rs7247153    6451433       48     0.4371     0.1596     0.1401    2.738     0.008766 
  19     rs173229    6452305       48     0.4371     0.1596     0.1401    2.738     0.008766 
  19    rs6510902    6453817       48    -0.1349     0.3347    0.00352  -0.4031       0.6887 
  19    rs6510903    6454189       48     0.4472     0.1503     0.1614    2.976     0.004648 
  19     rs348362    6466482       47    -0.4961     0.1512      0.193   -3.281     0.002004 
  19    rs3844450    6481459       48    -0.1466     0.1538    0.01937  -0.9533       0.3454 
  19    rs3887594    6481530       48     0.3244     0.1748    0.06969    1.856      0.06981 
  19    rs2071347    6495736       48    -0.2857     0.1571    0.06708   -1.819      0.07548 
  19   rs12151125    6524406       48    -0.2444     0.2028    0.03062   -1.206       0.2342 
  19    rs3865469    6535498       48    -0.1036     0.2048   0.005536   -0.506       0.6152 
  19     rs348347    6564402       48   -0.07893      0.314   0.001372  -0.2514       0.8026 
  19    rs7508584    6564673       48    -0.0626     0.3629  0.0006465  -0.1725       0.8638 
  19    rs6510908    6566777       48    -0.1577     0.1703    0.01829  -0.9258       0.3594 
  19     rs344596    6594274       48    -0.1303      0.251   0.005821   -0.519       0.6063 
  19    rs8109079    6602811       48   -0.03414     0.2067  0.0005929  -0.1652       0.8695 
  19     rs344584    6604018       48     0.1666     0.2549   0.009203   0.6537       0.5166 
  19    rs7257477    6620910       48     -0.146     0.1456    0.02139   -1.003       0.3212 
  19     rs387116    6621739       48      0.178     0.1475    0.03069    1.207       0.2336 
  19     rs364628    6622319       48      0.178     0.1475    0.03069    1.207       0.2336 
  19     rs413956    6623791       48     0.1853     0.1556    0.02992    1.191       0.2397 
  19     rs624968    6623888       48      0.178     0.1475    0.03069    1.207       0.2336 
  19    rs1644752    6623901       48      0.178     0.1475    0.03069    1.207       0.2336 
  19     rs407743    6642417       48     0.1167     0.2126   0.006507   0.5489       0.5857 
  19     rs426848    6642482       48     0.1167     0.2126   0.006507   0.5489       0.5857 
  19     rs392751    6645178       48    -0.3404      0.174    0.07679   -1.956      0.05655 
  19     rs425796    6645441       48    -0.3404      0.174    0.07679   -1.956      0.05655 
  19     rs454453    6645695       48    -0.3404      0.174    0.07679   -1.956      0.05655 
  19     rs390821    6645759       48    -0.3404      0.174    0.07679   -1.956      0.05655 
  19     rs422961    6647973       48    0.06961     0.2108   0.002365   0.3302       0.7427 
  19     rs392720    6649632       48     0.3846     0.3586     0.0244    1.073        0.289 
  19     rs416956    6649822       48    -0.3182     0.1715    0.06959   -1.855      0.07002 
  19   rs11882049    6656455       48     0.1377     0.1942    0.01082   0.7092       0.4818 
  19     rs344575    6656497       48  -0.003958     0.2841  4.218e-06 -0.01393       0.9889 
  19     rs344569    6658636       48     0.1052     0.1578   0.009571   0.6667       0.5083 
  19    rs8113119    6658863       48    0.03373     0.2439  0.0004155   0.1383       0.8906 
  19   rs11878563    6670910       48      0.153     0.1622    0.01896   0.9428       0.3507 
  19    rs2277984    6679511       48    0.09884     0.1587   0.008365   0.6229       0.5364 
  19    rs1389623    6684197       48   -0.06443     0.1642   0.003335  -0.3923       0.6966 
  19    rs2241393    6685304       48     0.3664     0.1655    0.09628    2.214      0.03184 
  19   rs11569538    6685723       48    0.01319     0.1922  0.0001025  0.06865       0.9456 
  19   rs11569537    6685733       48    0.04468      0.284  0.0005376   0.1573       0.8757 
  19     rs344548    6685817       48     0.1013     0.2001   0.005546   0.5065       0.6149 
  19    rs7257062    6685945       48      0.364     0.1432     0.1232    2.543      0.01443 
  19    rs2241392    6685983       48     0.3065     0.1423    0.09162    2.154      0.03651 
  19   rs11569536    6686089       48    0.01645     0.2731  7.886e-05  0.06023       0.9522 
  19     rs344543    6687414       48    0.06577     0.1568    0.00381   0.4194       0.6769 
  19     rs344541    6687595       48    0.06577     0.1568    0.00381   0.4194       0.6769 
  19     rs344540    6687768       48    0.06577     0.1568    0.00381   0.4194       0.6769 
  19   rs11569511    6690571       48  -0.009533     0.3142  2.001e-05 -0.03034       0.9759 
  19    rs3745567    6690771       48  -0.009533     0.3142  2.001e-05 -0.03034       0.9759 
  19   rs11569507    6690805       48  -0.009533     0.3142  2.001e-05 -0.03034       0.9759 
  19    rs3745566    6690966       48  -0.009533     0.3142  2.001e-05 -0.03034       0.9759 
  19    rs3745565    6690982       48  -0.009533     0.3142  2.001e-05 -0.03034       0.9759 
  19   rs11569501    6691631       48  -0.009533     0.3142  2.001e-05 -0.03034       0.9759 
  19     rs445750    6701513       48    -0.1388     0.1766    0.01323  -0.7855       0.4362 
  19     rs408290    6702022       48    -0.1388     0.1766    0.01323  -0.7855       0.4362 
  19     rs451760    6703072       48    -0.1172     0.1914   0.008086  -0.6124       0.5433 
  19   rs11569397    6720301       48     0.1086     0.2726   0.003436   0.3982       0.6923 
  19     rs339392    6722022       48     0.1621      0.255   0.008706   0.6356       0.5282 
  19     rs171094    6727365       48     0.3603      0.141     0.1243    2.555      0.01398 
  19     rs184628    6747394       48    -0.2119      0.176    0.03056   -1.204       0.2347 
  19    rs2305806    6755007       48    -0.1614      0.165    0.02038  -0.9782       0.3331 
  19    rs7248911    6766213       48    -0.0109     0.1677  9.175e-05 -0.06497       0.9485 
  19   rs10408913    6766304       48     0.1206     0.2228   0.006325   0.5411       0.5911 
  19   rs10409437    6766594       48    -0.0608      0.173   0.002677  -0.3514       0.7269 
  19     rs568259    6782574       48   -0.09631     0.1713   0.006825  -0.5622       0.5767 
  19     rs473021    6788907       48   -0.08274     0.1714   0.005043  -0.4828       0.6315 
  19     rs472835    6788979       48   -0.02726     0.1641  0.0005997  -0.1661       0.8688 
  19    rs2546122    6790326       48    0.05042     0.1545   0.002309   0.3263       0.7457 
  19    rs2546127    6791879       48   -0.08274     0.1714   0.005043  -0.4828       0.6315 
  19    rs2546128    6792315       48    -0.2142     0.1537    0.04052   -1.394       0.1701 
  19    rs2617815    6795147       48   -0.08274     0.1714   0.005043  -0.4828       0.6315 
  19    rs2617819    6796380       48    0.02536     0.1726  0.0004694    0.147       0.8838 
  19    rs2617822    6801481       48   -0.06335     0.1583    0.00347  -0.4002       0.6909 
  19   rs12232870    6803250       48    -0.5216     0.2133      0.115   -2.445      0.01836 
  19    rs8109794    6803270       48     0.2567     0.1888    0.03862    1.359       0.1807 
  19    rs8108646    6806689       48     0.2525     0.2583    0.02036   0.9776       0.3334 
  19   rs12710098    6808547       48     0.1352     0.1534    0.01659    0.881       0.3829 
  19    rs7253450    6818814       48   -0.03869     0.2316  0.0006064  -0.1671       0.8681 
  19     rs164017    6820412       48    -0.1076     0.1914   0.006819   -0.562       0.5768 
  19     rs164016    6820951       48     0.2126     0.2297    0.01827   0.9253       0.3597 
  19     rs186295    6833777       48    0.06008     0.2729   0.001052   0.2201       0.8267 
  19     rs331677    6849906       48    -0.2016     0.3128    0.00895  -0.6445       0.5224 
  19   rs16993884    6854268       48    0.03224     0.1666  0.0008134   0.1935       0.8474 
  19   rs10422184    6854446       48     0.1346      0.154    0.01634   0.8742       0.3866 
  19   rs16993897    6882430       48     0.2637     0.1561    0.05843     1.69      0.09787 
  19     rs330876    6895866       48     0.1967     0.1432    0.03943    1.374        0.176 
  19   rs10406373    6896380       48     0.1909      0.204    0.01869   0.9359       0.3542 
  19     rs330877    6896483       48    -0.1018     0.1614   0.008571  -0.6306       0.5314 
  19     rs330885    6900715       48   -0.02322     0.1763  0.0003769  -0.1317       0.8958 
  19     rs330886    6900830       48    -0.1608     0.2484   0.009023  -0.6472       0.5207 
  19     rs330887    6900955       48    0.05678      0.192   0.001897   0.2957       0.7688 
  19   rs10403916    6901242       48      0.155      0.151     0.0224    1.027       0.3099 
  19    rs8099966    6901482       48   0.005895     0.1828  2.261e-05  0.03225       0.9744 
  19    rs8101320    6901530       48   0.005895     0.1828  2.261e-05  0.03225       0.9744 
  19     rs897740    6901559       48   -0.02322     0.1763  0.0003769  -0.1317       0.8958 
  19     rs454176    6903537       48    0.02696     0.1751  0.0005153    0.154       0.8783 
  19     rs455099    6906850       48   -0.02322     0.1763  0.0003769  -0.1317       0.8958 
  19     rs445817    6909449       48   -0.02322     0.1763  0.0003769  -0.1317       0.8958 
  19     rs673320    6909565       48    -0.6036     0.2582     0.1062   -2.338      0.02379 
  19     rs455476    6914099       48    0.03563      0.164   0.001025   0.2172        0.829 
  19     rs460261    6914828       48    0.03563      0.164   0.001025   0.2172        0.829 
  19     rs384239    6914966       48    0.09652      0.198   0.005139   0.4874       0.6283 
  19     rs373533    6919624       48    -0.1102     0.1435    0.01266   -0.768       0.4464 
  19    rs8104748    6932562       48    0.07487     0.2559   0.001858   0.2926       0.7711 
  19     rs464849    6940189       48    0.05662     0.1862   0.002007   0.3041       0.7624 
  19   rs10407357    6940284       47   -0.08406     0.2074   0.003638  -0.4053       0.6872 
  19     rs416967    6940762       48  0.0005939     0.1815  2.327e-07 0.003272       0.9974 
  19     rs460375    6941161       48    0.05662     0.1862   0.002007   0.3041       0.7624 
  19     rs465543    6941867       48    0.05662     0.1862   0.002007   0.3041       0.7624 
  19     rs461935    6942198       48    0.05662     0.1862   0.002007   0.3041       0.7624 
  19    rs7259423    6942494       48    -0.1834     0.1598    0.02784   -1.148        0.257 
  19     rs461057    6942829       48  0.0005939     0.1815  2.327e-07 0.003272       0.9974 
  19     rs457762    6942935       48  0.0005939     0.1815  2.327e-07 0.003272       0.9974 
  19    rs2453112    6950108       48    -0.1805     0.1907     0.0191  -0.9465       0.3489 
  19     rs422318    6951434       48   -0.04478     0.1683   0.001537  -0.2661       0.7914 
  19   rs17704999    6951567       48     0.2008     0.2622     0.0126    0.766       0.4476 
  19   rs16994004    6957877       48     0.1832     0.2042     0.0172   0.8972       0.3743 
  19    rs7256163    6958134       48    -0.1936     0.1426    0.03855   -1.358       0.1811 
  19    rs7256367    6958636       48   -0.09956     0.1595   0.008396  -0.6241       0.5356 
  19   rs10221500    6960370       48     0.1746     0.3343   0.005896   0.5223        0.604 
  19     rs460698    6961182       48    -0.3817     0.1624     0.1072    -2.35       0.0231 
  19    rs7256912    6965029       48     0.1948     0.1633    0.03001    1.193        0.239 
  19    rs8102545    6969857       48     -0.113     0.2368   0.004926  -0.4772       0.6355 
  19    rs7247900    6975998       48   -0.07028      0.145   0.005078  -0.4845       0.6303 
  19    rs4807918    6977118       48    -0.1549     0.1541    0.02148   -1.005       0.3202 
  19    rs7260101    6977869       48    -0.1763     0.1507    0.02891    -1.17       0.2479 
  19     rs252569    6978013       48     0.2038     0.1813    0.02674    1.124       0.2668 
  19    rs2035973    6980763       48    -0.1111     0.1489    0.01195   -0.746       0.4595 
  19    rs2035972    6980939       48    -0.2804     0.2947     0.0193  -0.9514       0.3464 
  19    rs1874002    6981885       48   -0.03718     0.1546   0.001256  -0.2405        0.811 
  19    rs2055097    6982336       48    -0.2804     0.2947     0.0193  -0.9514       0.3464 
  19    rs4807920    6988270       48    -0.2804     0.2947     0.0193  -0.9514       0.3464 
  19    rs1389506    6993033       48     0.3744     0.3093    0.03087     1.21       0.2323 
  19   rs10412186    6996444       48   -0.03165     0.2841  0.0002697  -0.1114       0.9118 
  19   rs11878694    6996509       48   0.001358     0.1571  1.624e-06 0.008644       0.9931 
  19   rs10406255    6996640       48   0.007111     0.1452   5.21e-05  0.04896       0.9612 
  19   rs10413019    6997373       48     0.0515     0.3629  0.0004375   0.1419       0.8878 
  19    rs8104872    6997631       48    -0.1362     0.2083   0.009205  -0.6537       0.5165 
  19    rs8105285    6997992       48    0.07057     0.1663   0.003897   0.4242       0.6734 
  19   rs11882263    7006595       48  -0.001568     0.1719  1.809e-06 -0.009123       0.9928 
  19    rs7249943    7011362       48      -0.14     0.1826    0.01261  -0.7665       0.4473 
  19    rs7249317    7011560       48   -0.05138     0.1924   0.001548   -0.267       0.7906 
  19    rs1493877    7013885       48   -0.08282     0.2287   0.002842  -0.3621       0.7189 
  19    rs9304947    7015047       48     0.1557     0.1781    0.01635   0.8744       0.3864 
  19    rs2914567    7078321       48   -0.07448     0.2223   0.002435  -0.3351       0.7391 
  19     rs966591    7083629       48    0.03476     0.1487   0.001187   0.2338       0.8162 
  19    rs8110740    7083761       48    0.03476     0.1487   0.001187   0.2338       0.8162 
  19    rs6510944    7084307       48    0.03476     0.1487   0.001187   0.2338       0.8162 
  19    rs2352958    7084747       48    0.03476     0.1487   0.001187   0.2338       0.8162 
  19     rs768489    7085480       48    0.03476     0.1487   0.001187   0.2338       0.8162 
  19   rs16994131    7103316       48    -0.0641     0.1583   0.003553   -0.405       0.6874 
  19   rs12460645    7103423       48    0.09109     0.1736   0.005952   0.5248       0.6022 
  19    rs2914559    7103542       48    0.09109     0.1736   0.005952   0.5248       0.6022 
  19    rs2967661    7106723       48    0.03702     0.1689   0.001043   0.2192       0.8275 
  19   rs10414835    7112176       48    -0.2075     0.2621    0.01345  -0.7918       0.4325 
  19   rs12150997    7112265       48    -0.1284     0.1574    0.01425  -0.8156        0.419 
  19   rs11667110    7136609       48    -0.1351     0.1975    0.01007  -0.6841       0.4974 
  19    rs2229431    7141775       48   0.008759     0.2006  4.144e-05  0.04366       0.9654 
  19       rs2962    7163065       48      0.178     0.2304    0.01281   0.7726       0.4437 
  19       rs2963    7163154       48   0.002954     0.1603  7.382e-06  0.01843       0.9854 
  19    rs8107575    7165539       48    -0.5465     0.2864    0.07334   -1.908      0.06264 
  19    rs2059807    7166109       48   -0.06554      0.193   0.002502  -0.3397       0.7357 
  19    rs3815902    7166138       48   -0.00241     0.2518  1.991e-06 -0.009571       0.9924 
  19    rs3786681    7168933       48     -0.168     0.1821    0.01818  -0.9228       0.3609 
  19    rs6510956    7169276       48     -0.168     0.1821    0.01818  -0.9228       0.3609 
  19   rs10415589    7170935       48    -0.1253     0.2433   0.005732   -0.515        0.609 
  19    rs8109559    7171629       48   -0.08704      0.158   0.006551  -0.5508       0.5845 
  19   rs16994314    7176974       48    -0.9644     0.3037     0.1798   -3.176     0.002668 
  19    rs8108622    7182753       48   -0.06402     0.1716   0.003015   -0.373       0.7109 
  19   rs10500204    7182963       48      0.218     0.2053    0.02392    1.062       0.2939 
  19    rs3786680    7183551       48     0.2294     0.1806    0.03388     1.27       0.2105 
  19     rs891088    7184762       48   -0.02258     0.1697  0.0003846   -0.133       0.8948 
  19    rs7245757    7187628       48     0.1389     0.1816    0.01255   0.7647       0.4484 
  19    rs1035939    7188979       48    0.01451     0.1547  0.0001912   0.0938       0.9257 
  19    rs4804368    7190290       48  -0.002547     0.1627  5.331e-06 -0.01566       0.9876 
  19    rs7254358    7199341       48    -0.2016     0.1624    0.03244   -1.242       0.2206 
  19    rs1035942    7199803       48     0.1393     0.2487   0.006776   0.5602       0.5781 
  19    rs8103883    7203422       48     0.1752     0.1582    0.02598    1.108       0.2737 
  19    rs2042901    7204394       48     0.1498     0.3346    0.00434   0.4478       0.6564 
  19   rs10426094    7205240       48    -0.1468     0.2968   0.005292  -0.4947       0.6232 
  19   rs12459488    7206073       48    -0.2858     0.1603    0.06462   -1.783      0.08125 
  19    rs3745545    7211841       48    0.03939      0.203  0.0008177    0.194        0.847 
  19    rs4804403    7216771       48    -0.2813     0.1764    0.05239   -1.595       0.1176 
  19    rs7245562    7218135       48  -0.002191     0.2006  2.594e-06 -0.01092       0.9913 
  19    rs7508679    7222832       48    0.04331      0.164   0.001514   0.2641       0.7929 
  19    rs4804416    7223848       48    -0.4466     0.1697     0.1308   -2.631      0.01153 
  19    rs7248104    7224431       48    0.02755     0.1641  0.0006128   0.1679       0.8674 
  19    rs4804424    7229677       48    -0.3295     0.1494    0.09563   -2.206      0.03245 
  19   rs10416429    7230438       48    -0.3295     0.1494    0.09563   -2.206      0.03245 
  19     rs890862    7233604       48  -0.002569     0.2131   3.16e-06 -0.01206       0.9904 
  19   rs10424224    7240481       48     0.1675      0.168    0.02115   0.9969        0.324 
  19   rs10404318    7247627       48     -0.434     0.1958    0.09652   -2.217      0.03162 
  19     rs919275    7261441       48     0.1455      0.263   0.006615   0.5535       0.5826 
  19    rs4804219    7265908       48     -0.273     0.2529     0.0247   -1.079       0.2861 
  19    rs6510975    7266878       48     0.2361     0.1706    0.03997    1.384       0.1731 
  19   rs10404166    7281735       48     0.2205     0.1588    0.04025    1.389       0.1715 
  19    rs8101064    7293119       48    -0.1622     0.2079    0.01305  -0.7799       0.4394 
  19   rs11880337    7296452       48     0.2546     0.1512    0.05803    1.683      0.09906 
  19    rs6603096    7415723       48     0.0297     0.1697  0.0006654    0.175       0.8618 
  19    rs6603107    7424120       48     0.2164     0.2619    0.01462   0.8262       0.4129 
  19    rs6603109    7424528       48   0.005288     0.1509  2.669e-05  0.03504       0.9722 
  19   rs10420226    7437275       48     0.0741     0.1737   0.003939   0.4265       0.6717 
  19    rs9807848    7439100       48    -0.3088     0.3109      0.021  -0.9933       0.3257 
  19   rs10404592    7439749       48     0.0741     0.1737   0.003939   0.4265       0.6717 
  19    rs1025281    7440670       48   -0.03884     0.1483   0.001489  -0.2619       0.7945 
  19   rs11882769    7463619       48    -0.1919     0.1566    0.03161   -1.225       0.2267 
  19   rs11882682    7465933       48    -0.1374      0.154    0.01703  -0.8927       0.3767 
  19   rs11879232    7466011       48    -0.3855     0.1988    0.07559   -1.939       0.0586 
  19    rs2432104    7466137       48     0.1901     0.2546    0.01197   0.7466       0.4591 
  19   rs12977471    7480364       48     0.2043     0.2838    0.01114     0.72       0.4752 
  19    rs8103234    7480667       48  -0.005911      0.144  3.664e-05 -0.04106       0.9674 
  19    rs4804166    7480686       48    -0.1236     0.1407    0.01648   -0.878       0.3845 
  19    rs4804596    7480701       48    -0.1236     0.1407    0.01648   -0.878       0.3845 
  19    rs6603155    7480906       48     0.3181     0.2176    0.04439    1.462       0.1506 
  19   rs12461568    7491716       48     0.2126     0.1474    0.04328    1.443       0.1559 
  19   rs11668246    7492991       48    -0.1918     0.1816    0.02368   -1.056       0.2963 
  19   rs10402721    7493073       48     0.2063     0.2296    0.01725   0.8985       0.3736 
  19    rs6603164    7494846       48    0.06892     0.1617   0.003933   0.4262        0.672 
  19   rs11667028    7501616       48    -0.2161     0.1608    0.03779   -1.344       0.1855 
  19    rs8110029    7503745       48    -0.1241     0.2489   0.005373  -0.4985       0.6205 
  19    rs8102136    7504498       48    -0.1585     0.1622    0.02033   -0.977       0.3337 
  19   rs11878742    7505099       48    -0.2079     0.1901    0.02533   -1.093       0.2799 
  19   rs12979990    7520217       48    -0.2757     0.1673    0.05577   -1.648       0.1061 
  19    rs7245775    7536221       48  -0.007905     0.2731  1.822e-05 -0.02895        0.977 
  19    rs1549256    7544474       48   -0.01724     0.1658  0.0002351   -0.104       0.9176 
  19    rs1549257    7544588       48    -0.2439     0.2469    0.02077  -0.9878       0.3284 
  19   rs17159600    7549281       48     0.0729     0.1638    0.00429   0.4452       0.6583 
  19    rs7247040    7552825       48    -0.1057     0.2837   0.003007  -0.3725       0.7113 
  19    rs3745356    7553021       48    0.03371     0.1657  0.0008986   0.2034       0.8397 
  19   rs10402951    7555092       48    0.03712     0.1677   0.001064   0.2214       0.8258 
  19     rs749969    7558024       48    0.07859     0.1523   0.005757   0.5161       0.6083 
  19    rs1363938    7561996       48     -0.249     0.3121    0.01365  -0.7979        0.429 
  19    rs7250572    7567757       48    -0.2218     0.1821    0.03125   -1.218       0.2294 
  19    rs4804662    7575408       48    0.06235     0.3352  0.0007515    0.186       0.8533 
  19     rs654059    7602421       48     0.2041     0.2008    0.02196    1.016       0.3148 
  19     rs501580    7608428       48     0.1494     0.1463    0.02217    1.021       0.3124 
  19   rs11881687    7610952       48   -0.02453     0.1778  0.0004136   -0.138       0.8909 
  19     rs574663    7614677       48    -0.1387     0.1438    0.01983  -0.9647       0.3398 
  19    rs7250363    7615865       48    -0.3002     0.2011     0.0462   -1.493       0.1423 
  19     rs597582    7619239       48    -0.1154     0.1538    0.01209  -0.7504       0.4568 
  19    rs7245592    7622744       48    -0.1187     0.1593    0.01192   -0.745       0.4601 
  19     rs541600    7624391       48    -0.1187     0.1593    0.01192   -0.745       0.4601 
  19    rs7250311    7634594       48     0.1475     0.2067    0.01096   0.7138       0.4789 
  19    rs7260296    7635689       48   -0.02852     0.1613  0.0006788  -0.1768       0.8605 
  19    rs2431866    7635871       48   0.005711     0.1722  2.392e-05  0.03317       0.9737 
  19    rs7256394    7638646       48    -0.3779     0.1469     0.1258   -2.572      0.01339 
  19    rs6603103    7640456       48     -0.359     0.1532     0.1067   -2.344      0.02346 
  19    rs4804750    7654988       48    -0.5461     0.2865    0.07323   -1.906      0.06285 
  19   rs17159765    7657100       48       0.23     0.3124    0.01165   0.7362       0.4653 
  19    rs1644759    7662529       48     0.1872     0.1794    0.02312    1.043       0.3022 
  19    rs1644757    7663768       48     0.1256      0.161    0.01307   0.7804       0.4391 
  19    rs4134856    7686854       48    -0.9713     0.3032     0.1824   -3.203     0.002467 
  19    rs4134832    7691698       48   -0.03554     0.1837  0.0008132  -0.1935       0.8474 
  19     rs794083    7691867       48     0.1805     0.1712     0.0236    1.055       0.2971 
  19    rs4134831    7691949       48   -0.04049     0.2158  0.0007647  -0.1876        0.852 
  19     rs794084    7692058       48   -0.01472     0.1479  0.0002152 -0.09951       0.9212 
  19    rs4134826    7692076       48   -0.03365     0.2267  0.0004788  -0.1484       0.8826 
  19    rs4134816    7693751       48   -0.04049     0.2158  0.0007647  -0.1876        0.852 
  19    rs4134813    7694021       48     -0.283     0.1762     0.0531   -1.606       0.1151 
  19    rs4804758    7699292       48    -0.4069     0.2296    0.06391   -1.772      0.08299 
  19    rs4804217    7699347       48    -0.4069     0.2296    0.06391   -1.772      0.08299 
  19       rs6791    7712277       48     0.2118     0.1943    0.02519     1.09       0.2812 
  19   rs11883223    7722636       48    -0.1974      0.191    0.02269   -1.034       0.3068 
  19    rs2081075    7723461       48  -0.007437     0.1922  3.254e-05 -0.03869       0.9693 
  19   rs10402974    7730128       48    0.05955      0.181   0.002348    0.329       0.7436 
  19    rs2161490    7731954       48    -0.2086     0.1612    0.03511   -1.294       0.2022 
  19    rs7408174    7732955       48     0.4194     0.2911    0.04319    1.441       0.1563 
  19   rs17159311    7757564       48    -0.1646     0.1459    0.02692   -1.128       0.2651 
  19    rs7249360    7762911       48    -0.1064     0.1539    0.01029  -0.6914       0.4928 
  19    rs7249320    7763045       48    -0.1231     0.1516    0.01412  -0.8116       0.4212 
  19    rs2287868    7764772       48    -0.1484     0.1513    0.02049  -0.9809       0.3318 
  19     rs753733    7769566       48     0.4645     0.3067     0.0475    1.515       0.1367 
  19   rs12611038    7771742       48     0.1019     0.1596   0.008793   0.6388       0.5261 
  19   rs10518270    7781435       48     0.1639     0.3622    0.00443   0.4524       0.6531 
  19   rs11260025    7781753       48     0.1639     0.3622    0.00443   0.4524       0.6531 
  19    rs2335524    7785698       48    -0.1471     0.1712    0.01578  -0.8588       0.3949 
  19    rs2335525    7785713       48   -0.09158     0.1716   0.006152  -0.5336       0.5962 
  19    rs1010047    7793502       48   -0.02368     0.1863   0.000351  -0.1271       0.8994 
  19    rs2277996    7794526       48     0.1728     0.3344   0.005772   0.5168       0.6078 
  19   rs11669411    7797612       48     0.1586     0.1554    0.02217    1.021       0.3125 
  19    rs7250738    7800222       48    -0.2592     0.2532    0.02227   -1.024       0.3114 
  19   rs11465413    7805951       48    -0.1037     0.1535   0.009827  -0.6757       0.5026 
  19   rs11465403    7806591       48     0.3139     0.3321    0.01906   0.9453       0.3495 
  19    rs1544767    7806868       48     0.2014     0.2248    0.01714   0.8956       0.3751 
  19   rs10403018    7807550       48    -0.1452     0.2082    0.01046  -0.6975        0.489 
  19    rs4804802    7807610       48    0.06227     0.1664   0.003034   0.3742         0.71 
  19    rs8105572    7809327       48    -0.1677     0.1496    0.02657   -1.121       0.2683 
  19   rs17159889    7809631       48    -0.1169     0.2555   0.004531  -0.4576       0.6494 
  19    rs2287886    7812536       48     0.2676     0.1785     0.0466    1.499       0.1406 
  19     rs735240    7813336       48  -0.007928     0.1812  4.161e-05 -0.04375       0.9653 
  19   rs10411055    7824472       48    -0.1957     0.2113    0.01831  -0.9264       0.3591 
  19    rs2112927    7825104       48     -0.104      0.166   0.008456  -0.6263       0.5342 
  19     rs479448    7831061       48   -0.01203     0.2392  5.499e-05  -0.0503       0.9601 
  19     rs560634    7831953       48   -0.02503     0.1941  0.0003616   -0.129       0.8979 
  19     rs557094    7832286       48     0.0675     0.1818   0.002988   0.3713       0.7121 
  19    rs3745376    7833690       48    0.09773     0.2635   0.002982   0.3709       0.7124 
  19    rs1045998    7833994       48   -0.01203     0.2392  5.499e-05  -0.0503       0.9601 
  19      rs15282    7834274       48    -0.1273     0.2084   0.008048  -0.6109       0.5443 
  19     rs653488    7840356       48    -0.1174     0.2183   0.006254   -0.538       0.5932 
  19   rs11260030    7846781       48    0.03322     0.2132  0.0005275   0.1558       0.8769 
  19   rs10906990    7846795       48    -0.2141     0.1504     0.0422   -1.424       0.1613 
  19    rs7259521    7846827       48     -0.113     0.1445    0.01313  -0.7824        0.438 
  19    rs4804233    7850017       48     0.1565      0.149    0.02342     1.05        0.299 
  19     rs568356    7852337       48   -0.01857     0.2006  0.0001863 -0.09259       0.9266 
  19   rs10426731    7865488       48   -0.08011     0.2515   0.002201  -0.3186       0.7515 
  19   rs12980113    7868715       48    -0.3056     0.1915    0.05244   -1.596       0.1174 
  19    rs8108150    7869138       48    -0.1331     0.3347   0.003425  -0.3976       0.6928 
  19   rs17160011    7878687       48    -0.1097     0.3014   0.002874  -0.3641       0.7174 
  19     rs580984    7881030       48    -0.1112     0.1659   0.009681  -0.6706       0.5058 
  19     rs574830    7881709       48    -0.1112     0.1612    0.01024    -0.69       0.4937 
  19    rs7258822    7883667       48     0.1151      0.231   0.005368   0.4982       0.6207 
  19     rs514098    7884307       48    -0.2081     0.1786    0.02868   -1.165       0.2499 
  19     rs604938    7903484       48    -0.1178     0.1632    0.01119  -0.7216       0.4742 
  19     rs794442    7910854       48    0.00229     0.1764  3.665e-06  0.01298       0.9897 
  19     rs747990    7931525       48   -0.01931     0.2316  0.0001511 -0.08336       0.9339 
  19     rs552797    7954240       48   -0.08207     0.1609   0.005622    -0.51       0.6125 
  19   rs11542189    8000001       48    -0.1534     0.2721   0.006864  -0.5639       0.5756 
  19    rs1864029    8017819       48    -0.3567     0.2382    0.04647   -1.497       0.1411 
  19      rs14394    8028544       48    -0.1527     0.2306   0.009447  -0.6623       0.5111 
  19   rs10416634    8096158       48    0.06593     0.1835   0.002798   0.3593        0.721 
  19   rs10411185    8103881       48   0.005841     0.1658  2.698e-05  0.03523        0.972 
  19    rs3826741    8118950       48    -0.2918     0.1893    0.04912   -1.542         0.13 
  19    rs2303164    8122737       48   0.004226     0.1771  1.237e-05  0.02386       0.9811 
  19   rs10424096    8135170       48   -0.04598     0.1689   0.001609  -0.2723       0.7866 
  19   rs17160134    8137192       48    -0.5134     0.2624    0.07685   -1.957      0.05645 
  19   rs12974407    8140858       48     0.2884     0.2402    0.03037      1.2       0.2362 
  19   rs17160147    8148042       48     0.4386     0.1508     0.1553    2.908     0.005583 
  19   rs17160151    8150393       48     0.2488      0.156    0.05238    1.595       0.1177 
  19   rs10416843    8155859       48    0.05557     0.1525   0.002878   0.3644       0.7172 
  19    rs8112982    8156208       48    -0.2576     0.1894    0.03863    -1.36       0.1806 
  19    rs6603141    8158074       48     0.1323     0.1768    0.01203   0.7483       0.4581 
  19    rs3829817    8161450       48    -0.1472     0.2552   0.007181  -0.5768       0.5669 
  19    rs3813781    8161594       48     0.1625     0.1596    0.02205    1.018       0.3139 
  19   rs11260053    8163296       48     0.2423     0.1735    0.04069    1.397       0.1692 
  19   rs11260055    8163562       48     0.4714     0.1575      0.163    2.993      0.00443 
  19     rs899207    8173503       45     0.1835     0.1781    0.02409     1.03       0.3086 
  19    rs1382354    8173892       48    -0.5117     0.1779     0.1525   -2.877     0.006072 
  19    rs4804267    8179619       48    -0.1755     0.2043    0.01578  -0.8587       0.3949 
  19   rs12460407    8181037       48    -0.3585     0.2506    0.04261   -1.431       0.1592 
  19    rs1038081    8181483       48    -0.1034     0.1572    0.00932  -0.6578       0.5139 
  19   rs12327845    8192290       48    -0.3863     0.3585    0.02462   -1.077       0.2869 
  19    rs7252584    8207241       48     0.1201     0.3137   0.003177   0.3829       0.7035 
  19   rs10408896    8218201       48    -0.6418      0.194     0.1922   -3.308      0.00183 
  19    rs6422428    8226029       47     0.3226     0.1651    0.07824    1.954      0.05689 
  19    rs8110054    8240413       48   -0.03115     0.1815  0.0006402  -0.1717       0.8645 
  19    rs4804286    8266439       48     0.4113     0.2662    0.04933    1.545       0.1292 
  19    rs4804287    8266580       48    -0.2404     0.1952    0.03192   -1.232       0.2244 
  19    rs1466448    8289519       48    -0.1257     0.2433   0.005772  -0.5168       0.6078 
  19    rs1466447    8303650       48   -0.01381     0.1732  0.0001381 -0.07972       0.9368 
  19    rs1007545    8303705       47    -0.1692     0.2315    0.01173  -0.7309       0.4686 
  19    rs6603157    8304176       48    0.04121     0.1811   0.001124   0.2275        0.821 
  19   rs17160311    8307659       48    0.01688     0.2078  0.0001435  0.08124       0.9356 
  19   rs12973288    8313012       48   -0.01271     0.2731  4.713e-05 -0.04656       0.9631 
  19   rs17160332    8314853       48   -0.01971     0.2316  0.0001574 -0.08511       0.9325 
  19   rs17160333    8316310       48    0.08573      0.237   0.002837   0.3617       0.7192 
  19    rs7259547    8330607       48    -0.1458     0.2968   0.005221  -0.4914       0.6255 
  19     rs193933    8331375       48    -0.2398     0.1888    0.03389    -1.27       0.2103 
  19     rs250508    8334280       48     0.0153     0.2373  9.034e-05  0.06447       0.9489 
  19     rs638966    8334939       48   -0.07257     0.1567   0.004638   -0.463       0.6456 
  19    rs7249111    8378870       48     0.0797     0.1533   0.005843   0.5199       0.6056 
  19    rs8107330    8382454       48     0.0797     0.1533   0.005843   0.5199       0.6056 
  19    rs2241590    8386701       48    -0.1968     0.1919    0.02236   -1.026       0.3104 
  19    rs3760685    8389011       48     0.1597     0.1747    0.01785   0.9144       0.3653 
  19   rs11666233    8452045       48     0.0545     0.1813    0.00196   0.3005       0.7651 
  19    rs7254882    8453822       48     0.0545     0.1813    0.00196   0.3005       0.7651 
  19     rs754671    8458960       48    0.03101     0.1921  0.0005658   0.1614       0.8725 
  19    rs2913973    8460534       48    0.03101     0.1921  0.0005658   0.1614       0.8725 
  19    rs2967605    8469738       48   -0.02491     0.1812  0.0004109  -0.1375       0.8912 
  19    rs6603076    8507177       48    -0.1124     0.1697   0.009455  -0.6626       0.5109 
  19    rs2894538    8518415       48     0.0501     0.2109   0.001225   0.2375       0.8133 
  19    rs7508502    8525595       48    -0.1124     0.1697   0.009455  -0.6626       0.5109 
  19   rs12610448    8532219       48    0.08066     0.1982   0.003589    0.407       0.6859 
  19    rs7507621    8540260       48   -0.08329     0.1604   0.005828  -0.5193       0.6061 
  19    rs7408960    8542005       48    -0.0716      0.176   0.003584  -0.4067       0.6861 
  19    rs7255548    8542737       48   -0.08329     0.1604   0.005828  -0.5193       0.6061 
  19   rs11881002    8543713       48   -0.02402     0.2373  0.0002227  -0.1012       0.9198 
  19    rs7259200    8543921       48    0.06041      0.173   0.002643   0.3492       0.7286 
  19    rs8106540    8547193       48   -0.03591     0.2373  0.0004976  -0.1513       0.8804 
  19    rs7250951    8549460       48  -0.001355      0.261  5.857e-07 -0.00519       0.9959 
  19    rs7507526    8553322       48     0.1765     0.1646    0.02437    1.072       0.2893 
  19    rs1609712    8566634       48   -0.06792       0.16   0.003904  -0.4246       0.6731 
  19    rs2967603    8569735       48     0.1958     0.1632    0.03034      1.2       0.2364 
  19    rs2967578    8577868       48   -0.06515     0.1624   0.003488  -0.4012       0.6901 
  19    rs2042300    8580602       48    0.03914     0.2439  0.0005594   0.1605       0.8732 
  19   rs10408143    8587782       48   -0.04504      0.157   0.001787   -0.287       0.7754 
  19   rs11882393    8596621       48    0.01129     0.1677  9.864e-05  0.06736       0.9466 
  19    rs2303686    8615268       48   -0.02638     0.1763  0.0004863  -0.1496       0.8817 
  19    rs8106859    8617689       48    -0.0728     0.3629  0.0008742  -0.2006       0.8419 
  19   rs10416597    8632587       48     0.1077      0.165   0.009169   0.6524       0.5174 
  19   rs11672367    8633943       48    -0.2428     0.2022    0.03039   -1.201        0.236 
  19   rs11259990    8634766       48     0.1077      0.165   0.009169   0.6524       0.5174 
  19    rs4804314    8640516       48    -0.1555     0.1384    0.02673   -1.124       0.2669 
  19    rs4072910    8644031       48    -0.4556     0.2116    0.09157   -2.153      0.03657 
  19   rs12985470    8658744       48     0.5192     0.2317    0.09845    2.241      0.02987 
  19   rs12462074    8675108       48    -0.2156     0.1712    0.03335    -1.26       0.2141 
  19   rs12610444    8680207       48    -0.1295     0.2217   0.007359   -0.584       0.5621 
  19    rs1561405    8750970       48     0.2628     0.2342    0.02666    1.122       0.2675 
  19    rs1561406    8751106       48     0.2502     0.1597    0.05067    1.567        0.124 
  19    rs2967718    8752884       48     0.2755     0.1684    0.05497    1.636       0.1087 
  19    rs2118706    8754907       48     -0.266     0.1542    0.06075   -1.725      0.09125 
  19    rs2967721    8757835       48     0.1631     0.2628   0.008311   0.6209       0.5377 
  19    rs2967726    8771771       48    -0.1016     0.1683   0.007863  -0.6038        0.549 
  19    rs9305032    8783378       48   0.003238     0.1812   6.94e-06  0.01787       0.9858 
  19   rs12611036    8784481       48     0.3626     0.1501     0.1126    2.416      0.01974 
  19    rs2967684    8786624       48    -0.2722      0.177    0.04888   -1.538        0.131 
  19    rs2918300    8787027       48    -0.3742     0.1563     0.1107   -2.393      0.02083 
  19    rs4804078    8787140       48    -0.4442     0.2903    0.04844    -1.53       0.1328 
  19   rs11085873    8789657       48    -0.4442     0.2903    0.04844    -1.53       0.1328 
  19   rs10414553    8791373       48    -0.2966     0.1626    0.06741   -1.823      0.07474 
  19    rs8103113    8791759       48   -0.09282     0.2369   0.003325  -0.3917       0.6971 
  19    rs1898674    8803027       48   -0.03968     0.1814   0.001039  -0.2187       0.8278 
  19    rs7254503    8810578       48    0.01981     0.1815  0.0002588   0.1091       0.9136 
  19     rs301407    8814892       47     0.2441      0.162    0.04806    1.507       0.1387 
  19     rs301410    8815355       48     0.2299      0.161    0.04245    1.428         0.16 
  19     rs301412    8816581       48     0.2086     0.1824    0.02765    1.144       0.2587 
  19   rs16995681    8831286       48     0.0906     0.2155   0.003829   0.4205       0.6761 
  19    rs8099865    8839656       48    -0.2334      0.282    0.01467  -0.8275       0.4122 
  19    rs1078042    8841807       48     0.3395     0.2933     0.0283    1.157       0.2531 
  19     rs890848    8841963       48     0.3395     0.2933     0.0283    1.157       0.2531 
  19    rs2967706    8847562       48     0.3068     0.2941    0.02311    1.043       0.3023 
  19    rs2967632    8848856       48     0.3068     0.2941    0.02311    1.043       0.3023 
  19   rs10408279    8914092       48    -0.1703     0.2627   0.009057  -0.6484         0.52 
  19    rs2967745    8920167       48   -0.07433      0.159   0.004731  -0.4676       0.6423 
  19    rs7256781    8920947       48   -0.09872     0.2435   0.003559  -0.4054       0.6871 
  19    rs2910344    8920984       48   -0.07433      0.159   0.004731  -0.4676       0.6423 
  19    rs1582532    8921486       48    0.08399     0.2437   0.002576   0.3447       0.7319 
  19   rs10423641    8928437       48    -0.2647     0.2191    0.03074   -1.208       0.2332 
  19    rs2967727    8932388       48     0.3261     0.3105    0.02341     1.05       0.2992 
  19    rs2967732    8935817       48     0.1951     0.2335    0.01495   0.8356       0.4077 
  19   rs11085742    8939056       48    -0.2848     0.1835    0.04978   -1.552       0.1274 
  19    rs2967737    8946899       48    0.01922     0.1926  0.0002165  0.09981       0.9209 
  19   rs10418157    8949359       48    0.07835     0.2265   0.002595    0.346       0.7309 
  19    rs4804367    8950884       48     0.2279     0.1797    0.03379    1.268       0.2111 
  19    rs8100230    8952055       48    -0.1464     0.1653    0.01677  -0.8857       0.3804 
  19    rs8105922    8956971       48    0.03064     0.2059  0.0004812   0.1488       0.8823 
  19   rs10048565    8965446       48    -0.5019     0.2882    0.06184   -1.741      0.08831 
  19    rs1862456    8968549       48     0.1692     0.1582    0.02425    1.069       0.2905 
  19   rs13339744    8969067       48    -0.5019     0.2882    0.06184   -1.741      0.08831 
  19   rs10406670    8972984       48    -0.2857      0.281    0.02198   -1.017       0.3146 
  19   rs10412487    8973217       48     -0.423      0.308     0.0394   -1.374       0.1762 
  19   rs10419875    8980821       48   -0.05636     0.1643   0.002551   -0.343       0.7331 
  19   rs11881361    8986529       47    -0.2085     0.3161   0.009574  -0.6596       0.5129 
  19   rs12985992    9000852       48    0.02381     0.1542   0.000518   0.1544        0.878 
  19   rs12976111    9001822       48    0.02381     0.1542   0.000518   0.1544        0.878 
  19    rs4804375    9005719       48   -0.06572      0.192   0.002541  -0.3423       0.7337 
  19   rs10854117    9013355       48    0.09357      0.181   0.005777    0.517       0.6076 
  19     rs881877    9019429       48      0.197     0.1792     0.0256    1.099       0.2773 
  19   rs11882373    9020211       48      0.135     0.2488   0.006361   0.5427         0.59 
  19   rs12975129    9020626       48      0.354     0.1854    0.07346     1.91      0.06242 
  19    rs7260214    9026651       48    -0.2578     0.2098    0.03176   -1.228       0.2255 
  19   rs17000495    9040985       48     0.1532     0.2163    0.01079   0.7083       0.4823 
  19    rs7507380    9052236       48    0.01179     0.2226  6.095e-05  0.05295        0.958 
  19   rs10410136    9056941       48     0.1619     0.2097    0.01278   0.7718       0.4442 
  19    rs1895364    9057687       48    0.01179     0.2226  6.095e-05  0.05295        0.958 
  19    rs2216662    9057721       48   -0.06477     0.1809   0.002778   -0.358        0.722 
  19    rs1833777    9058907       48    -0.1371     0.1752    0.01314  -0.7826       0.4378 
  19   rs12710265    9059232       48     0.3117     0.2453    0.03392    1.271       0.2102 
  19    rs7508222    9059808       48   0.001778     0.2159  1.474e-06 0.008236       0.9935 
  19    rs1820099    9060812       48   0.001778     0.2159  1.474e-06 0.008236       0.9935 
  19    rs2547064    9063678       48     0.1618     0.3622   0.004318   0.4466       0.6572 
  19    rs1867692    9065510       48   -0.09155     0.1927    0.00488   -0.475       0.6371 
  19    rs1867691    9065632       48     0.1618     0.3622   0.004318   0.4466       0.6572 
  19    rs1862460    9069892       48    -0.1411     0.1439    0.02046  -0.9802       0.3321 
  19    rs1559170    9070079       48   -0.08397     0.1922   0.004133   -0.437       0.6642 
  19   rs10422567    9071763       48    0.03218     0.1725  0.0007556   0.1865       0.8529 
  19   rs17000803    9071834       48     0.1486     0.2363   0.008521   0.6287       0.5326 
  19    rs7254970    9072296       48    0.07826      0.209   0.003041   0.3746       0.7097 
  19   rs17000816    9072975       48     0.1486     0.2363   0.008521   0.6287       0.5326 
  19   rs10406209    9074265       48     0.3587     0.2585    0.04018    1.388       0.1719 
  19    rs2591591    9074950       48    -0.1829      0.183    0.02125  -0.9995       0.3228 
  19    rs2591592    9075346       48   -0.03993     0.1578    0.00139   -0.253       0.8014 
  19   rs17000836    9075565       48    -0.2481     0.2613    0.01921  -0.9493       0.3474 
  19    rs2547074    9076858       48   -0.08704     0.1634   0.006132  -0.5327       0.5968 
  19    rs2591595    9076991       48   -0.08704     0.1634   0.006132  -0.5327       0.5968 
  19    rs7254941    9077196       48    -0.1445     0.2722   0.006084  -0.5306       0.5982 
  19    rs1862461    9077264       48   -0.08704     0.1634   0.006132  -0.5327       0.5968 
  19    rs1862462    9077436       48   -0.08704     0.1634   0.006132  -0.5327       0.5968 
  19    rs2431795    9078190       48   -0.08704     0.1634   0.006132  -0.5327       0.5968 
  19    rs2431791    9079464       48   -0.06554     0.1642   0.003451  -0.3991       0.6917 
  19    rs1584168    9081767       48    -0.2937     0.3325    0.01668  -0.8832       0.3817 
  19    rs7245949    9083143       48    0.08956     0.1833   0.005163   0.4886       0.6274 
  19    rs1609459    9084216       48    0.08956     0.1833   0.005163   0.4886       0.6274 
  19    rs1108380    9085958       48    0.06378     0.2157   0.001897   0.2957       0.7688 
  19   rs10402812    9086123       48    0.08956     0.1833   0.005163   0.4886       0.6274 
  19    rs1823056    9086819       48    0.04147     0.2517  0.0005897   0.1648       0.8699 
  19   rs17000947    9088330       48    0.04147     0.2517  0.0005897   0.1648       0.8699 
  19   rs10415709    9090762       48    -0.3069     0.2272    0.03815   -1.351       0.1834 
  19   rs10411597    9097348       48    -0.3069     0.2272    0.03815   -1.351       0.1834 
  19    rs4804386    9099053       48   0.004333     0.1568  1.659e-05  0.02763       0.9781 
  19   rs13344438    9099729       48     0.1446     0.2048    0.01072    0.706       0.4838 
  19   rs10417520    9102315       48    -0.0269      0.162  0.0005991  -0.1661       0.8688 
  19   rs10407491    9104899       48       0.57     0.3532    0.05358    1.614       0.1134 
  19   rs10418864    9104971       48    0.01459     0.1639  0.0001722  0.08902       0.9295 
  19   rs10426146    9106505       48    -0.1116     0.1808   0.008218  -0.6174         0.54 
  19   rs12979861    9106624       48    0.02399     0.1925  0.0003375   0.1246       0.9014 
  19   rs10426826    9107432       48    -0.1982     0.2047    0.01997  -0.9682        0.338 
  19    rs8111366    9108243       48     0.1161     0.1754   0.009424   0.6615       0.5116 
  19   rs11880371    9108565       48    0.03475     0.1963  0.0006808    0.177       0.8603 
  19    rs1469081    9118503       48      0.275     0.1628    0.05841    1.689      0.09795 
  19   rs13343323    9134815       48    0.06386     0.2372   0.001574   0.2693       0.7889 
  19    rs8101404    9141939       48    -0.3809     0.1723    0.09607   -2.211      0.03204 
  19    rs8107055    9157013       48    -0.2745     0.2607    0.02354   -1.053       0.2979 
  19    rs1968595    9175621       48    -0.2107     0.2136     0.0207  -0.9861       0.3293 
  19   rs10413384    9184606       48     0.1026     0.2025   0.005551   0.5067       0.6148 
  19    rs4804397    9195068       48   -0.01929     0.2316  0.0001507 -0.08327        0.934 
  19    rs2441035    9195598       48   -0.02445     0.1574  0.0005241  -0.1553       0.8773 
  19    rs2569402    9200017       48   -0.02445     0.1574  0.0005241  -0.1553       0.8773 
  19    rs2053074    9202085       48   -0.09972     0.2221   0.004364   -0.449       0.6555 
  19   rs12609136    9209561       48   -0.07671     0.1899   0.003535   -0.404       0.6881 
  19    rs4804400    9213026       48    -0.1897     0.2502    0.01234  -0.7582       0.4522 
  19   rs12610094    9213132       48    0.01178     0.2316   5.62e-05  0.05084       0.9597 
  19    rs2335071    9217951       48    -0.1135      0.147     0.0128  -0.7723       0.4439 
  19    rs2335072    9218054       48   -0.06529      0.213   0.002038  -0.3065       0.7606 
  19    rs8110010    9221574       48   -0.04198     0.1827   0.001147  -0.2298       0.8193 
  19    rs7249770    9231807       48    -0.2526     0.1649    0.04855   -1.532       0.1324 
  19   rs10414255    9237542       48     0.1438     0.1825    0.01332   0.7879       0.4348 
  19    rs8112954    9242786       48     0.3631      0.159     0.1019    2.284      0.02703 
  19    rs8107410    9245168       48   -0.05648     0.2157   0.001488  -0.2618       0.7946 
  19     rs714395    9246205       48  -0.006479     0.1427  4.481e-05  -0.0454        0.964 
  19    rs7256391    9257425       48     0.2007     0.1424    0.04142     1.41       0.1653 
  19   rs17304527    9259416       48   -0.04051     0.2352  0.0006447  -0.1723        0.864 
  19   rs12459040    9260637       48    -0.3436     0.1443     0.1098   -2.382      0.02141 
  19   rs12610559    9263536       48     0.1844     0.1862    0.02088   0.9903       0.3272 
  19   rs16978581    9266296       48     0.2007     0.1424    0.04142     1.41       0.1653 
  19    rs1045354    9273300       48     0.1844     0.1862    0.02088   0.9903       0.3272 
  19      rs10129    9273800       48    -0.2063     0.2247    0.01799  -0.9181       0.3634 
  19   rs10405376    9276166       48    -0.1888     0.1794    0.02353   -1.053        0.298 
  19    rs7247296    9286595       48    -0.1355     0.1767    0.01262  -0.7669       0.4471 
  19   rs10417371    9291190       48    -0.0256     0.2189  0.0002972  -0.1169       0.9074 
  19   rs16978679    9291308       48    -0.0256     0.2189  0.0002972  -0.1169       0.9074 
  19    rs6511918    9298364       48     0.3241     0.2267    0.04256     1.43       0.1595 
  19   rs13345998    9301166       48     0.1274     0.1805    0.01071   0.7058       0.4839 
  19    rs8102176    9317842       48     0.1412     0.1628    0.01609   0.8674       0.3902 
  19    rs8102181    9317864       48     0.1412     0.1628    0.01609   0.8674       0.3902 
  19    rs8101575    9328662       48    -0.1318     0.1639    0.01386  -0.8039       0.4256 
  19    rs6511957    9343720       48    -0.1007     0.1324    0.01242  -0.7605       0.4508 
  19    rs7252788    9343855       48    0.01519     0.1658  0.0001825  0.09163       0.9274 
  19    rs8109800    9343939       48    0.07643     0.1637   0.004715   0.4668       0.6428 
  19    rs2191667    9348586       48    -0.2257     0.1456    0.04966    -1.55       0.1279 
  19    rs4635448    9349460       48    -0.2257     0.1456    0.04966    -1.55       0.1279 
  19   rs10407146    9354001       48     0.1922     0.1466    0.03601    1.311       0.1964 
  19   rs10406384    9366748       48    0.05172     0.1656   0.002116   0.3123       0.7562 
  19   rs16979286    9377598       48  -0.002197     0.1419  5.211e-06 -0.01548       0.9877 
  19    rs8104971    9380978       48     0.1078      0.156    0.01027    0.691        0.493 
  19    rs7255466    9386855       48    0.06462     0.2091   0.002073   0.3091       0.7586 
  19   rs10408485    9393110       48    -0.1195     0.1576    0.01234  -0.7581       0.4523 
  19    rs7247108    9401704       48   -0.02049     0.1645  0.0003371  -0.1245       0.9014 
  19   rs16979417    9404914       48     0.1698     0.1671    0.02194    1.016        0.315 
  19    rs7252865    9412535       48    -0.4073     0.2187    0.07015   -1.863      0.06888 
  19   rs10745023    9413896       48    -0.2112     0.2591    0.01424  -0.8151       0.4192 
  19   rs41375152    9416027       48    0.04583      0.194   0.001212   0.2362       0.8143 
  19    rs2033482    9418184       48  -0.001362     0.1586  1.603e-06 -0.008587       0.9932 
  19   rs16979670    9452879       48     0.1776     0.2143    0.01472   0.8289       0.4115 
  19      rs13535    9454173       48   -0.02049     0.1645  0.0003371  -0.1245       0.9014 
  19    rs7259702    9470827       48    -0.2166     0.2712    0.01368  -0.7987       0.4285 
  19   rs10500207    9474633       48     0.1776     0.2143    0.01472   0.8289       0.4115 
  19    rs8100020    9484935       48    -0.1028     0.1805   0.007011  -0.5699       0.5715 
  19    rs8103099    9485229       48     0.1011     0.1546   0.009205   0.6537       0.5165 
  19   rs10411115    9490428       48   -0.02049     0.1645  0.0003371  -0.1245       0.9014 
  19    rs2230750    9490760       48       0.41     0.3083    0.03702     1.33       0.1901 
  19    rs2217652    9490814       48   -0.02049     0.1645  0.0003371  -0.1245       0.9014 
  19    rs1433062    9494266       48    -0.2112     0.2591    0.01424  -0.8151       0.4192 
  19    rs8102146    9500713       48     0.3689     0.2676    0.03968    1.379       0.1747 
  19   rs11672602    9502587       48   -0.02049     0.1645  0.0003371  -0.1245       0.9014 
  19   rs17272543    9503937       47    -0.2151     0.2622    0.01473  -0.8201       0.4165 
  19    rs7257650    9504101       48    0.03038     0.1537  0.0008488   0.1977       0.8442 
  19    rs4804436    9515200       48    0.03038     0.1537  0.0008488   0.1977       0.8442 
  19    rs6512109    9519453       48   -0.02049     0.1645  0.0003371  -0.1245       0.9014 
  19    rs6512110    9522724       48     -0.029     0.1506  0.0008051  -0.1925       0.8482 
  19    rs7245664    9523500       48     0.2782     0.2338    0.02987     1.19       0.2401 
  19   rs41405044    9528489       48    -0.2166     0.2712    0.01368  -0.7987       0.4285 
  19    rs1978435    9531116       48   -0.02049     0.1645  0.0003371  -0.1245       0.9014 
  19    rs6512121    9533805       48     -0.029     0.1506  0.0008051  -0.1925       0.8482 
  19    rs7254750    9534301       48    0.09526     0.1503   0.008661   0.6339       0.5293 
  19    rs7258744    9534967       48    0.09526     0.1503   0.008661   0.6339       0.5293 
  19    rs7246415    9534981       48    0.09526     0.1503   0.008661   0.6339       0.5293 
  19   rs10403167    9538581       48   -0.09501     0.1565   0.007951  -0.6072       0.5467 
  19    rs8108483    9545030       48    0.00864     0.1454  7.675e-05  0.05942       0.9529 
  19    rs1433060    9546329       48     0.2078     0.1908    0.02515    1.089       0.2816 
  19    rs6512130    9546351       48   -0.08923     0.1662   0.006231   -0.537       0.5938 
  19    rs4804446    9568277       48    0.03078     0.1558  0.0008481   0.1976       0.8442 
  19    rs8103159    9568377       48    0.03078     0.1558  0.0008481   0.1976       0.8442 
  19   rs12460738    9574791       48     0.1279     0.1917   0.009588   0.6673       0.5079 
  19   rs10408343    9583804       48    0.01193     0.1603  0.0001205  0.07446        0.941 
  19   rs10423752    9586719       48    0.01193     0.1603  0.0001205  0.07446        0.941 
  19    rs9967634    9596834       48   -0.08588     0.1713   0.005432  -0.5012       0.6186 
  19     rs971366    9598587       48     0.1108     0.1805   0.008126   0.6139       0.5423 
  19    rs8101154    9598931       48     -0.302     0.2942    0.02239   -1.026       0.3101 
  19   rs10415281    9599034       48    -0.1571     0.2721   0.007193  -0.5773       0.5666 
  19   rs11669128    9601155       48     0.1904     0.1756    0.02492    1.084       0.2839 
  19   rs11673302    9601362       48    -0.1949     0.2501    0.01303  -0.7794       0.4398 
  19   rs10419036    9601391       48    0.01193     0.1603  0.0001205  0.07446        0.941 
  19   rs10424931    9601574       48   -0.06716     0.1812   0.002976  -0.3706       0.7127 
  19   rs10402626    9605739       48    0.01193     0.1603  0.0001205  0.07446        0.941 
  19   rs10423567    9605853       48    0.01193     0.1603  0.0001205  0.07446        0.941 
  19    rs9917038    9620336       48    0.01193     0.1603  0.0001205  0.07446        0.941 
  19   rs16981165    9631208       48    -0.1573      0.212    0.01182  -0.7418        0.462 
  19    rs8100409    9641766       48    -0.1573      0.212    0.01182  -0.7418        0.462 
  19     rs733102    9646586       48    0.04631     0.1665   0.001678   0.2781       0.7822 
  19     rs733101    9646641       48    0.08844     0.1634   0.006331   0.5414       0.5909 
  19    rs2042199    9646862       48    0.04631     0.1665   0.001678   0.2781       0.7822 
  19    rs7250898    9649078       48    -0.2847      0.281    0.02183   -1.013       0.3163 
  19    rs8102702    9692557       48    0.04631     0.1665   0.001678   0.2781       0.7822 
  19   rs12461440    9696925       48    0.08272     0.2064   0.003481   0.4008       0.6904 
