# Supplementary material for: Cell-to-cell expression dispersion of B-cell surface proteins is linked to genetic variants in humans
Source: Commun Biol. 2020 Jul 3;3:346. doi: 10.1038/s42003-020-1075-1 (PMC7335051; doi:10.1038/s42003-020-1075-1)
Supplement: Supplementary file 4 — Supplementary Data 2 [file 42003_2020_1075_MOESM4_ESM.zip › Supplementary_Data_S2/plink-results-48LCLs/CD23_chr19_mean/CD23_mean_48_LCLs.qassoc.adjusted]

 CHR          SNP      UNADJ         GC       BONF       HOLM   SIDAK_SS   SIDAK_SD     FDR_BH     FDR_BY
  19   rs10408896    0.00183    0.00183          1          1     0.7346     0.7346     0.4828          1 
  19     rs348362   0.002004   0.002004          1          1      0.766     0.7655     0.4828          1 
  19    rs4134856   0.002467   0.002467          1          1     0.8328      0.832     0.4828          1 
  19   rs16994314   0.002668   0.002668          1          1     0.8554     0.8543     0.4828          1 
  19   rs11260055    0.00443    0.00443          1          1     0.9598     0.9591     0.5495          1 
  19    rs6510903   0.004648   0.004648          1          1     0.9657     0.9649     0.5495          1 
  19   rs17160147   0.005583   0.005583          1          1     0.9826      0.982     0.5495          1 
  19    rs1382354   0.006072   0.006072          1          1     0.9878     0.9873     0.5495          1 
  19    rs7247153   0.008766   0.008766          1          1     0.9983     0.9982     0.6346          1 
  19     rs173229   0.008766   0.008766          1          1     0.9983     0.9982     0.6346          1 
  19    rs4804416    0.01153    0.01153          1          1     0.9998     0.9997     0.7463          1 
  19    rs7256394    0.01339    0.01339          1          1     0.9999     0.9999     0.7463          1 
  19     rs171094    0.01398    0.01398          1          1          1          1     0.7463          1 
  19    rs7257062    0.01443    0.01443          1          1          1          1     0.7463          1 
  19   rs12232870    0.01836    0.01836          1          1          1          1     0.8201          1 
  19   rs12611036    0.01974    0.01974          1          1          1          1     0.8201          1 
  19    rs2918300    0.02083    0.02083          1          1          1          1     0.8201          1 
  19   rs12459040    0.02141    0.02141          1          1          1          1     0.8201          1 
  19     rs460698     0.0231     0.0231          1          1          1          1     0.8201          1 
  19    rs6603103    0.02346    0.02346          1          1          1          1     0.8201          1 
  19     rs673320    0.02379    0.02379          1          1          1          1     0.8201          1 
  19    rs8112954    0.02703    0.02703          1          1          1          1     0.8391          1 
  19   rs12985470    0.02987    0.02987          1          1          1          1     0.8391          1 
  19   rs10404318    0.03162    0.03162          1          1          1          1     0.8391          1 
  19    rs2241393    0.03184    0.03184          1          1          1          1     0.8391          1 
  19    rs8101404    0.03204    0.03204          1          1          1          1     0.8391          1 
  19    rs4804424    0.03245    0.03245          1          1          1          1     0.8391          1 
  19   rs10416429    0.03245    0.03245          1          1          1          1     0.8391          1 
  19    rs2241392    0.03651    0.03651          1          1          1          1     0.8825          1 
  19    rs4072910    0.03657    0.03657          1          1          1          1     0.8825          1 
  19   rs11669301    0.05484    0.05484          1          1          1          1     0.9974          1 
  19   rs11085158    0.05484    0.05484          1          1          1          1     0.9974          1 
  19   rs17160134    0.05645    0.05645          1          1          1          1     0.9974          1 
  19     rs392751    0.05655    0.05655          1          1          1          1     0.9974          1 
  19     rs425796    0.05655    0.05655          1          1          1          1     0.9974          1 
  19     rs454453    0.05655    0.05655          1          1          1          1     0.9974          1 
  19     rs390821    0.05655    0.05655          1          1          1          1     0.9974          1 
  19    rs6422428    0.05689    0.05689          1          1          1          1     0.9974          1 
  19   rs11879232     0.0586     0.0586          1          1          1          1     0.9974          1 
  19   rs12975129    0.06242    0.06242          1          1          1          1     0.9974          1 
  19    rs8107575    0.06264    0.06264          1          1          1          1     0.9974          1 
  19    rs4804750    0.06285    0.06285          1          1          1          1     0.9974          1 
  19    rs3763046    0.06559    0.06559          1          1          1          1     0.9974          1 
  19   rs11085154    0.06598    0.06598          1          1          1          1     0.9974          1 
  19    rs7252865    0.06888    0.06888          1          1          1          1     0.9974          1 
  19   rs12462305    0.06909    0.06909          1          1          1          1     0.9974          1 
  19    rs3887594    0.06981    0.06981          1          1          1          1     0.9974          1 
  19     rs416956    0.07002    0.07002          1          1          1          1     0.9974          1 
  19   rs10413643    0.07132    0.07132          1          1          1          1     0.9974          1 
  19   rs10414553    0.07474    0.07474          1          1          1          1     0.9974          1 
  19    rs2071347    0.07548    0.07548          1          1          1          1     0.9974          1 
  19   rs12459488    0.08125    0.08125          1          1          1          1     0.9974          1 
  19    rs4804758    0.08299    0.08299          1          1          1          1     0.9974          1 
  19    rs4804217    0.08299    0.08299          1          1          1          1     0.9974          1 
  19    rs7260547    0.08611    0.08611          1          1          1          1     0.9974          1 
  19   rs10048565    0.08831    0.08831          1          1          1          1     0.9974          1 
  19   rs13339744    0.08831    0.08831          1          1          1          1     0.9974          1 
  19    rs2118706    0.09125    0.09125          1          1          1          1     0.9974          1 
  19    rs7259894    0.09217    0.09217          1          1          1          1     0.9974          1 
  19    rs2233188    0.09451    0.09451          1          1          1          1     0.9974          1 
  19   rs10404571    0.09451    0.09451          1          1          1          1     0.9974          1 
  19    rs3760776    0.09703    0.09703          1          1          1          1     0.9974          1 
  19   rs16993897    0.09787    0.09787          1          1          1          1     0.9974          1 
  19    rs1469081    0.09795    0.09795          1          1          1          1     0.9974          1 
  19   rs11880337    0.09906    0.09906          1          1          1          1     0.9974          1 
  19    rs1638538     0.1055     0.1055          1          1          1          1     0.9974          1 
  19   rs12979990     0.1061     0.1061          1          1          1          1     0.9974          1 
  19    rs2967718     0.1087     0.1087          1          1          1          1     0.9974          1 
  19   rs10407491     0.1134     0.1134          1          1          1          1     0.9974          1 
  19    rs4134813     0.1151     0.1151          1          1          1          1     0.9974          1 
  19   rs12980113     0.1174     0.1174          1          1          1          1     0.9974          1 
  19    rs4804403     0.1176     0.1176          1          1          1          1     0.9974          1 
  19   rs17160151     0.1177     0.1177          1          1          1          1     0.9974          1 
  19    rs1561406      0.124      0.124          1          1          1          1     0.9974          1 
  19   rs11085742     0.1274     0.1274          1          1          1          1     0.9974          1 
  19    rs2191667     0.1279     0.1279          1          1          1          1     0.9974          1 
  19    rs4635448     0.1279     0.1279          1          1          1          1     0.9974          1 
  19     rs530942      0.128      0.128          1          1          1          1     0.9974          1 
  19    rs4804286     0.1292     0.1292          1          1          1          1     0.9974          1 
  19    rs3826741       0.13       0.13          1          1          1          1     0.9974          1 
  19    rs2967684      0.131      0.131          1          1          1          1     0.9974          1 
  19    rs7249770     0.1324     0.1324          1          1          1          1     0.9974          1 
  19    rs4804078     0.1328     0.1328          1          1          1          1     0.9974          1 
  19   rs11085873     0.1328     0.1328          1          1          1          1     0.9974          1 
  19     rs753733     0.1367     0.1367          1          1          1          1     0.9974          1 
  19     rs301407     0.1387     0.1387          1          1          1          1     0.9974          1 
  19    rs2260187     0.1396     0.1396          1          1          1          1     0.9974          1 
  19    rs2287886     0.1406     0.1406          1          1          1          1     0.9974          1 
  19    rs1864029     0.1411     0.1411          1          1          1          1     0.9974          1 
  19    rs7250363     0.1423     0.1423          1          1          1          1     0.9974          1 
  19   rs10405167     0.1487     0.1487          1          1          1          1     0.9974          1 
  19    rs8101625       0.15       0.15          1          1          1          1     0.9974          1 
  19    rs8101416     0.1503     0.1503          1          1          1          1     0.9974          1 
  19    rs6603155     0.1506     0.1506          1          1          1          1     0.9974          1 
  19    rs2436493     0.1519     0.1519          1          1          1          1     0.9974          1 
  19    rs4807065     0.1551     0.1551          1          1          1          1     0.9974          1 
  19   rs12461568     0.1559     0.1559          1          1          1          1     0.9974          1 
  19   rs11666200      0.156      0.156          1          1          1          1     0.9974          1 
  19   rs11670606      0.156      0.156          1          1          1          1     0.9974          1 
  19    rs7408174     0.1563     0.1563          1          1          1          1     0.9974          1 
  19   rs12460407     0.1592     0.1592          1          1          1          1     0.9974          1 
  19    rs6511918     0.1595     0.1595          1          1          1          1     0.9974          1 
  19     rs301410       0.16       0.16          1          1          1          1     0.9974          1 
  19   rs10906990     0.1613     0.1613          1          1          1          1     0.9974          1 
  19   rs10424597     0.1621     0.1621          1          1          1          1     0.9974          1 
  19    rs7256391     0.1653     0.1653          1          1          1          1     0.9974          1 
  19   rs16978581     0.1653     0.1653          1          1          1          1     0.9974          1 
  19   rs11260053     0.1692     0.1692          1          1          1          1     0.9974          1 
  19    rs2546128     0.1701     0.1701          1          1          1          1     0.9974          1 
  19   rs10404166     0.1715     0.1715          1          1          1          1     0.9974          1 
  19   rs10406209     0.1719     0.1719          1          1          1          1     0.9974          1 
  19    rs6510975     0.1731     0.1731          1          1          1          1     0.9974          1 
  19    rs8102146     0.1747     0.1747          1          1          1          1     0.9974          1 
  19    rs3859563     0.1758     0.1758          1          1          1          1     0.9974          1 
  19     rs330876      0.176      0.176          1          1          1          1     0.9974          1 
  19   rs10412487     0.1762     0.1762          1          1          1          1     0.9974          1 
  19    rs8112982     0.1806     0.1806          1          1          1          1     0.9974          1 
  19    rs8109794     0.1807     0.1807          1          1          1          1     0.9974          1 
  19    rs7256163     0.1811     0.1811          1          1          1          1     0.9974          1 
  19   rs10415709     0.1834     0.1834          1          1          1          1     0.9974          1 
  19   rs10411597     0.1834     0.1834          1          1          1          1     0.9974          1 
  19    rs3787069     0.1843     0.1843          1          1          1          1     0.9974          1 
  19   rs11667028     0.1855     0.1855          1          1          1          1     0.9974          1 
  19    rs2230750     0.1901     0.1901          1          1          1          1     0.9974          1 
  19     rs574937     0.1961     0.1961          1          1          1          1     0.9974          1 
  19   rs10407146     0.1964     0.1964          1          1          1          1     0.9974          1 
  19    rs8101237     0.1988     0.1988          1          1          1          1     0.9974          1 
  19    rs2161490     0.2022     0.2022          1          1          1          1     0.9974          1 
  19   rs12710265     0.2102     0.2102          1          1          1          1     0.9974          1 
  19     rs193933     0.2103     0.2103          1          1          1          1     0.9974          1 
  19    rs3786680     0.2105     0.2105          1          1          1          1     0.9974          1 
  19    rs4804367     0.2111     0.2111          1          1          1          1     0.9974          1 
  19   rs12462074     0.2141     0.2141          1          1          1          1     0.9974          1 
  19    rs3787056     0.2185     0.2185          1          1          1          1     0.9974          1 
  19    rs7254358     0.2206     0.2206          1          1          1          1     0.9974          1 
  19    rs4804287     0.2244     0.2244          1          1          1          1     0.9974          1 
  19    rs7260214     0.2255     0.2255          1          1          1          1     0.9974          1 
  19   rs11882769     0.2267     0.2267          1          1          1          1     0.9974          1 
  19    rs7250572     0.2294     0.2294          1          1          1          1     0.9974          1 
  19    rs1389506     0.2323     0.2323          1          1          1          1     0.9974          1 
  19   rs11879740     0.2328     0.2328          1          1          1          1     0.9974          1 
  19   rs10423641     0.2332     0.2332          1          1          1          1     0.9974          1 
  19     rs387116     0.2336     0.2336          1          1          1          1     0.9974          1 
  19     rs364628     0.2336     0.2336          1          1          1          1     0.9974          1 
  19     rs624968     0.2336     0.2336          1          1          1          1     0.9974          1 
  19    rs1644752     0.2336     0.2336          1          1          1          1     0.9974          1 
  19   rs12151125     0.2342     0.2342          1          1          1          1     0.9974          1 
  19     rs184628     0.2347     0.2347          1          1          1          1     0.9974          1 
  19   rs11672367      0.236      0.236          1          1          1          1     0.9974          1 
  19   rs12974407     0.2362     0.2362          1          1          1          1     0.9974          1 
  19    rs2967603     0.2364     0.2364          1          1          1          1     0.9974          1 
  19    rs7256912      0.239      0.239          1          1          1          1     0.9974          1 
  19     rs413956     0.2397     0.2397          1          1          1          1     0.9974          1 
  19    rs7245664     0.2401     0.2401          1          1          1          1     0.9974          1 
  19    rs7253024     0.2407     0.2407          1          1          1          1     0.9974          1 
  19    rs2446195      0.241      0.241          1          1          1          1     0.9974          1 
  19    rs7256341     0.2461     0.2461          1          1          1          1     0.9974          1 
  19    rs8104313     0.2479     0.2479          1          1          1          1     0.9974          1 
  19    rs7260101     0.2479     0.2479          1          1          1          1     0.9974          1 
  19     rs514098     0.2499     0.2499          1          1          1          1     0.9974          1 
  19    rs1078042     0.2531     0.2531          1          1          1          1     0.9974          1 
  19     rs890848     0.2531     0.2531          1          1          1          1     0.9974          1 
  19    rs7259423      0.257      0.257          1          1          1          1     0.9974          1 
  19     rs301412     0.2587     0.2587          1          1          1          1     0.9974          1 
  19   rs16993344     0.2594     0.2594          1          1          1          1     0.9974          1 
  19   rs17159311     0.2651     0.2651          1          1          1          1     0.9974          1 
  19     rs252569     0.2668     0.2668          1          1          1          1     0.9974          1 
  19    rs4804314     0.2669     0.2669          1          1          1          1     0.9974          1 
  19    rs1561405     0.2675     0.2675          1          1          1          1     0.9974          1 
  19    rs8105572     0.2683     0.2683          1          1          1          1     0.9974          1 
  19    rs8099971     0.2725     0.2725          1          1          1          1     0.9974          1 
  19    rs8103883     0.2737     0.2737          1          1          1          1     0.9974          1 
  19     rs881877     0.2773     0.2773          1          1          1          1     0.9974          1 
  19   rs11878742     0.2799     0.2799          1          1          1          1     0.9974          1 
  19    rs6510867     0.2809     0.2809          1          1          1          1     0.9974          1 
  19       rs6791     0.2812     0.2812          1          1          1          1     0.9974          1 
  19    rs1433060     0.2816     0.2816          1          1          1          1     0.9974          1 
  19   rs11669128     0.2839     0.2839          1          1          1          1     0.9974          1 
  19    rs4804219     0.2861     0.2861          1          1          1          1     0.9974          1 
  19   rs12327845     0.2869     0.2869          1          1          1          1     0.9974          1 
  19     rs392720      0.289      0.289          1          1          1          1     0.9974          1 
  19    rs7507526     0.2893     0.2893          1          1          1          1     0.9974          1 
  19    rs1862456     0.2905     0.2905          1          1          1          1     0.9974          1 
  19    rs4807825     0.2938     0.2938          1          1          1          1     0.9974          1 
  19   rs10500204     0.2939     0.2939          1          1          1          1     0.9974          1 
  19   rs11668246     0.2963     0.2963          1          1          1          1     0.9974          1 
  19     rs794083     0.2971     0.2971          1          1          1          1     0.9974          1 
  19    rs8107055     0.2979     0.2979          1          1          1          1     0.9974          1 
  19   rs10405376      0.298      0.298          1          1          1          1     0.9974          1 
  19    rs4804233      0.299      0.299          1          1          1          1     0.9974          1 
  19    rs2967727     0.2992     0.2992          1          1          1          1     0.9974          1 
  19    rs7259761     0.3015     0.3015          1          1          1          1     0.9974          1 
  19    rs1644759     0.3022     0.3022          1          1          1          1     0.9974          1 
  19    rs2967706     0.3023     0.3023          1          1          1          1     0.9974          1 
  19    rs2967632     0.3023     0.3023          1          1          1          1     0.9974          1 
  19   rs11673527     0.3063     0.3063          1          1          1          1     0.9974          1 
  19   rs11883223     0.3068     0.3068          1          1          1          1     0.9974          1 
  19    rs4807846     0.3079     0.3079          1          1          1          1     0.9974          1 
  19     rs899207     0.3086     0.3086          1          1          1          1     0.9974          1 
  19   rs10403916     0.3099     0.3099          1          1          1          1     0.9974          1 
  19    rs8101154     0.3101     0.3101          1          1          1          1     0.9974          1 
  19    rs2241590     0.3104     0.3104          1          1          1          1     0.9974          1 
  19    rs7250738     0.3114     0.3114          1          1          1          1     0.9974          1 
  19     rs501580     0.3124     0.3124          1          1          1          1     0.9974          1 
  19   rs11669411     0.3125     0.3125          1          1          1          1     0.9974          1 
  19    rs3813781     0.3139     0.3139          1          1          1          1     0.9974          1 
  19   rs10406670     0.3146     0.3146          1          1          1          1     0.9974          1 
  19     rs654059     0.3148     0.3148          1          1          1          1     0.9974          1 
  19   rs16979417      0.315      0.315          1          1          1          1     0.9974          1 
  19    rs7250898     0.3163     0.3163          1          1          1          1     0.9974          1 
  19    rs4807918     0.3202     0.3202          1          1          1          1     0.9974          1 
  19    rs7257477     0.3212     0.3212          1          1          1          1     0.9974          1 
  19    rs2591591     0.3228     0.3228          1          1          1          1     0.9974          1 
  19   rs10424224      0.324      0.324          1          1          1          1     0.9974          1 
  19   rs17468222     0.3241     0.3241          1          1          1          1     0.9974          1 
  19    rs9807848     0.3257     0.3257          1          1          1          1     0.9974          1 
  19   rs12610559     0.3272     0.3272          1          1          1          1     0.9974          1 
  19    rs1045354     0.3272     0.3272          1          1          1          1     0.9974          1 
  19    rs1549257     0.3284     0.3284          1          1          1          1     0.9974          1 
  19    rs1968595     0.3293     0.3293          1          1          1          1     0.9974          1 
  19    rs2287868     0.3318     0.3318          1          1          1          1     0.9974          1 
  19    rs1862460     0.3321     0.3321          1          1          1          1     0.9974          1 
  19    rs2305806     0.3331     0.3331          1          1          1          1     0.9974          1 
  19    rs8108646     0.3334     0.3334          1          1          1          1     0.9974          1 
  19    rs8102136     0.3337     0.3337          1          1          1          1     0.9974          1 
  19   rs10426826      0.338      0.338          1          1          1          1     0.9974          1 
  19   rs16993437     0.3385     0.3385          1          1          1          1     0.9974          1 
  19     rs574663     0.3398     0.3398          1          1          1          1     0.9974          1 
  19    rs3844450     0.3454     0.3454          1          1          1          1     0.9974          1 
  19    rs2035972     0.3464     0.3464          1          1          1          1     0.9974          1 
  19    rs2055097     0.3464     0.3464          1          1          1          1     0.9974          1 
  19    rs4807920     0.3464     0.3464          1          1          1          1     0.9974          1 
  19   rs17000836     0.3474     0.3474          1          1          1          1     0.9974          1 
  19    rs2453112     0.3489     0.3489          1          1          1          1     0.9974          1 
  19   rs11465403     0.3495     0.3495          1          1          1          1     0.9974          1 
  19   rs11878563     0.3507     0.3507          1          1          1          1     0.9974          1 
  19   rs10406373     0.3542     0.3542          1          1          1          1     0.9974          1 
  19    rs4807069     0.3546     0.3546          1          1          1          1     0.9974          1 
  19    rs8108471     0.3549     0.3549          1          1          1          1     0.9974          1 
  19    rs8102722     0.3549     0.3549          1          1          1          1     0.9974          1 
  19   rs10411055     0.3591     0.3591          1          1          1          1     0.9974          1 
  19    rs6510908     0.3594     0.3594          1          1          1          1     0.9974          1 
  19     rs164016     0.3597     0.3597          1          1          1          1     0.9974          1 
  19    rs3786681     0.3609     0.3609          1          1          1          1     0.9974          1 
  19    rs6510956     0.3609     0.3609          1          1          1          1     0.9974          1 
  19   rs16993501      0.363      0.363          1          1          1          1     0.9974          1 
  19      rs10129     0.3634     0.3634          1          1          1          1     0.9974          1 
  19    rs3760685     0.3653     0.3653          1          1          1          1     0.9974          1 
  19   rs10402721     0.3736     0.3736          1          1          1          1     0.9974          1 
  19   rs16994004     0.3743     0.3743          1          1          1          1     0.9974          1 
  19    rs1544767     0.3751     0.3751          1          1          1          1     0.9974          1 
  19   rs11882682     0.3767     0.3767          1          1          1          1     0.9974          1 
  19    rs8100230     0.3804     0.3804          1          1          1          1     0.9974          1 
  19    rs1584168     0.3817     0.3817          1          1          1          1     0.9974          1 
  19   rs12710098     0.3829     0.3829          1          1          1          1     0.9974          1 
  19    rs6417193     0.3839     0.3839          1          1          1          1     0.9974          1 
  19    rs6510884     0.3839     0.3839          1          1          1          1     0.9974          1 
  19    rs4804166     0.3845     0.3845          1          1          1          1     0.9974          1 
  19    rs4804596     0.3845     0.3845          1          1          1          1     0.9974          1 
  19    rs9304947     0.3864     0.3864          1          1          1          1     0.9974          1 
  19   rs10422184     0.3866     0.3866          1          1          1          1     0.9974          1 
  19    rs8102176     0.3902     0.3902          1          1          1          1     0.9974          1 
  19    rs8102181     0.3902     0.3902          1          1          1          1     0.9974          1 
  19    rs2335524     0.3949     0.3949          1          1          1          1     0.9974          1 
  19    rs4804267     0.3949     0.3949          1          1          1          1     0.9974          1 
  19    rs2967732     0.4077     0.4077          1          1          1          1     0.9974          1 
  19   rs13382119     0.4092     0.4092          1          1          1          1     0.9974          1 
  19    rs8103614     0.4092     0.4092          1          1          1          1     0.9974          1 
  19   rs16979670     0.4115     0.4115          1          1          1          1     0.9974          1 
  19   rs10500207     0.4115     0.4115          1          1          1          1     0.9974          1 
  19    rs8099865     0.4122     0.4122          1          1          1          1     0.9974          1 
  19    rs6603107     0.4129     0.4129          1          1          1          1     0.9974          1 
  19     rs549785     0.4138     0.4138          1          1          1          1     0.9974          1 
  19     rs551244     0.4153     0.4153          1          1          1          1     0.9974          1 
  19   rs17272543     0.4165     0.4165          1          1          1          1     0.9974          1 
  19   rs12150997      0.419      0.419          1          1          1          1     0.9974          1 
  19   rs10745023     0.4192     0.4192          1          1          1          1     0.9974          1 
  19    rs1433062     0.4192     0.4192          1          1          1          1     0.9974          1 
  19    rs7260240     0.4203     0.4203          1          1          1          1     0.9974          1 
  19   rs10417885     0.4211     0.4211          1          1          1          1     0.9974          1 
  19    rs7249320     0.4212     0.4212          1          1          1          1     0.9974          1 
  19    rs8101575     0.4256     0.4256          1          1          1          1     0.9974          1 
  19     rs525452      0.428      0.428          1          1          1          1     0.9974          1 
  19    rs7259702     0.4285     0.4285          1          1          1          1     0.9974          1 
  19   rs41405044     0.4285     0.4285          1          1          1          1     0.9974          1 
  19    rs1363938      0.429      0.429          1          1          1          1     0.9974          1 
  19   rs10414835     0.4325     0.4325          1          1          1          1     0.9974          1 
  19   rs10414255     0.4348     0.4348          1          1          1          1     0.9974          1 
  19     rs445750     0.4362     0.4362          1          1          1          1     0.9974          1 
  19     rs408290     0.4362     0.4362          1          1          1          1     0.9974          1 
  19    rs1833777     0.4378     0.4378          1          1          1          1     0.9974          1 
  19    rs7259521      0.438      0.438          1          1          1          1     0.9974          1 
  19    rs1644757     0.4391     0.4391          1          1          1          1     0.9974          1 
  19    rs8101064     0.4394     0.4394          1          1          1          1     0.9974          1 
  19   rs11673302     0.4398     0.4398          1          1          1          1     0.9974          1 
  19     rs581910     0.4405     0.4405          1          1          1          1     0.9974          1 
  19     rs552320     0.4405     0.4405          1          1          1          1     0.9974          1 
  19       rs2962     0.4437     0.4437          1          1          1          1     0.9974          1 
  19    rs2335071     0.4439     0.4439          1          1          1          1     0.9974          1 
  19   rs10410136     0.4442     0.4442          1          1          1          1     0.9974          1 
  19   rs16993402     0.4449     0.4449          1          1          1          1     0.9974          1 
  19   rs16993408     0.4449     0.4449          1          1          1          1     0.9974          1 
  19     rs373533     0.4464     0.4464          1          1          1          1     0.9974          1 
  19    rs7247296     0.4471     0.4471          1          1          1          1     0.9974          1 
  19    rs7249943     0.4473     0.4473          1          1          1          1     0.9974          1 
  19   rs17704999     0.4476     0.4476          1          1          1          1     0.9974          1 
  19    rs7245757     0.4484     0.4484          1          1          1          1     0.9974          1 
  19    rs9304930     0.4495     0.4495          1          1          1          1     0.9974          1 
  19    rs6511957     0.4508     0.4508          1          1          1          1     0.9974          1 
  19    rs4804400     0.4522     0.4522          1          1          1          1     0.9974          1 
  19   rs10408485     0.4523     0.4523          1          1          1          1     0.9974          1 
  19     rs597582     0.4568     0.4568          1          1          1          1     0.9974          1 
  19    rs6603141     0.4581     0.4581          1          1          1          1     0.9974          1 
  19    rs2432104     0.4591     0.4591          1          1          1          1     0.9974          1 
  19    rs2035973     0.4595     0.4595          1          1          1          1     0.9974          1 
  19    rs7245592     0.4601     0.4601          1          1          1          1     0.9974          1 
  19     rs541600     0.4601     0.4601          1          1          1          1     0.9974          1 
  19   rs16981165      0.462      0.462          1          1          1          1     0.9974          1 
  19    rs8100409      0.462      0.462          1          1          1          1     0.9974          1 
  19   rs17159765     0.4653     0.4653          1          1          1          1     0.9974          1 
  19   rs10402138     0.4655     0.4655          1          1          1          1     0.9974          1 
  19    rs1007545     0.4686     0.4686          1          1          1          1     0.9974          1 
  19     rs604938     0.4742     0.4742          1          1          1          1     0.9974          1 
  19   rs12977471     0.4752     0.4752          1          1          1          1     0.9974          1 
  19   rs11881470     0.4752     0.4752          1          1          1          1     0.9974          1 
  19    rs7250311     0.4789     0.4789          1          1          1          1     0.9974          1 
  19    rs2233186     0.4798     0.4798          1          1          1          1     0.9974          1 
  19   rs11882049     0.4818     0.4818          1          1          1          1     0.9974          1 
  19   rs17000495     0.4823     0.4823          1          1          1          1     0.9974          1 
  19   rs13344438     0.4838     0.4838          1          1          1          1     0.9974          1 
  19   rs13345998     0.4839     0.4839          1          1          1          1     0.9974          1 
  19   rs10403018      0.489      0.489          1          1          1          1     0.9974          1 
  19    rs7249360     0.4928     0.4928          1          1          1          1     0.9974          1 
  19    rs8104971      0.493      0.493          1          1          1          1     0.9974          1 
  19    rs4807840     0.4936     0.4936          1          1          1          1     0.9974          1 
  19     rs574830     0.4937     0.4937          1          1          1          1     0.9974          1 
  19    rs7255387     0.4943     0.4943          1          1          1          1     0.9974          1 
  19   rs11667110     0.4974     0.4974          1          1          1          1     0.9974          1 
  19   rs11465413     0.5026     0.5026          1          1          1          1     0.9974          1 
  19   rs11881034     0.5053     0.5053          1          1          1          1     0.9974          1 
  19     rs580984     0.5058     0.5058          1          1          1          1     0.9974          1 
  19   rs12460738     0.5079     0.5079          1          1          1          1     0.9974          1 
  19     rs344569     0.5083     0.5083          1          1          1          1     0.9974          1 
  19    rs6603076     0.5109     0.5109          1          1          1          1     0.9974          1 
  19    rs7508502     0.5109     0.5109          1          1          1          1     0.9974          1 
  19      rs14394     0.5111     0.5111          1          1          1          1     0.9974          1 
  19    rs8111366     0.5116     0.5116          1          1          1          1     0.9974          1 
  19   rs11881361     0.5129     0.5129          1          1          1          1     0.9974          1 
  19    rs1038081     0.5139     0.5139          1          1          1          1     0.9974          1 
  19    rs6510888     0.5163     0.5163          1          1          1          1     0.9974          1 
  19    rs8103099     0.5165     0.5165          1          1          1          1     0.9974          1 
  19    rs8104872     0.5165     0.5165          1          1          1          1     0.9974          1 
  19     rs344584     0.5166     0.5166          1          1          1          1     0.9974          1 
  19   rs10416597     0.5174     0.5174          1          1          1          1     0.9974          1 
  19   rs11259990     0.5174     0.5174          1          1          1          1     0.9974          1 
  19    rs7253993     0.5192     0.5192          1          1          1          1     0.9974          1 
  19   rs10408279       0.52       0.52          1          1          1          1     0.9974          1 
  19     rs330886     0.5207     0.5207          1          1          1          1     0.9974          1 
  19     rs331677     0.5224     0.5224          1          1          1          1     0.9974          1 
  19   rs12611038     0.5261     0.5261          1          1          1          1     0.9974          1 
  19    rs9304929     0.5264     0.5264          1          1          1          1     0.9974          1 
  19     rs339392     0.5282     0.5282          1          1          1          1     0.9974          1 
  19    rs7254750     0.5293     0.5293          1          1          1          1     0.9974          1 
  19    rs7258744     0.5293     0.5293          1          1          1          1     0.9974          1 
  19    rs7246415     0.5293     0.5293          1          1          1          1     0.9974          1 
  19    rs1865061     0.5297     0.5297          1          1          1          1     0.9974          1 
  19     rs330877     0.5314     0.5314          1          1          1          1     0.9974          1 
  19   rs17000803     0.5326     0.5326          1          1          1          1     0.9974          1 
  19   rs17000816     0.5326     0.5326          1          1          1          1     0.9974          1 
  19    rs2112927     0.5342     0.5342          1          1          1          1     0.9974          1 
  19    rs7256367     0.5356     0.5356          1          1          1          1     0.9974          1 
  19    rs2277984     0.5364     0.5364          1          1          1          1     0.9974          1 
  19    rs2967721     0.5377     0.5377          1          1          1          1     0.9974          1 
  19   rs10426146       0.54       0.54          1          1          1          1     0.9974          1 
  19     rs971366     0.5423     0.5423          1          1          1          1     0.9974          1 
  19     rs451760     0.5433     0.5433          1          1          1          1     0.9974          1 
  19      rs15282     0.5443     0.5443          1          1          1          1     0.9974          1 
  19   rs10403167     0.5467     0.5467          1          1          1          1     0.9974          1 
  19   rs10853992     0.5486     0.5486          1          1          1          1     0.9974          1 
  19    rs2967726      0.549      0.549          1          1          1          1     0.9974          1 
  19   rs12979828     0.5506     0.5506          1          1          1          1     0.9974          1 
  19    rs1110624      0.559      0.559          1          1          1          1     0.9974          1 
  19    rs1026466     0.5591     0.5591          1          1          1          1     0.9974          1 
  19     rs628271     0.5599     0.5599          1          1          1          1     0.9974          1 
  19   rs12610444     0.5621     0.5621          1          1          1          1     0.9974          1 
  19   rs10415281     0.5666     0.5666          1          1          1          1     0.9974          1 
  19    rs3829817     0.5669     0.5669          1          1          1          1     0.9974          1 
  19   rs41489445     0.5713     0.5713          1          1          1          1     0.9974          1 
  19    rs8100020     0.5715     0.5715          1          1          1          1     0.9974          1 
  19   rs11542189     0.5756     0.5756          1          1          1          1     0.9974          1 
  19     rs568259     0.5767     0.5767          1          1          1          1     0.9974          1 
  19     rs164017     0.5768     0.5768          1          1          1          1     0.9974          1 
  19    rs1035942     0.5781     0.5781          1          1          1          1     0.9974          1 
  19   rs10402841     0.5801     0.5801          1          1          1          1     0.9974          1 
  19     rs919275     0.5826     0.5826          1          1          1          1     0.9974          1 
  19    rs8109559     0.5845     0.5845          1          1          1          1     0.9974          1 
  19     rs407743     0.5857     0.5857          1          1          1          1     0.9974          1 
  19     rs426848     0.5857     0.5857          1          1          1          1     0.9974          1 
  19   rs11882373       0.59       0.59          1          1          1          1     0.9974          1 
  19     rs733101     0.5909     0.5909          1          1          1          1     0.9974          1 
  19   rs10408913     0.5911     0.5911          1          1          1          1     0.9974          1 
  19     rs653488     0.5932     0.5932          1          1          1          1     0.9974          1 
  19    rs6512130     0.5938     0.5938          1          1          1          1     0.9974          1 
  19    rs2335525     0.5962     0.5962          1          1          1          1     0.9974          1 
  19    rs2547074     0.5968     0.5968          1          1          1          1     0.9974          1 
  19    rs2591595     0.5968     0.5968          1          1          1          1     0.9974          1 
  19    rs1862461     0.5968     0.5968          1          1          1          1     0.9974          1 
  19    rs1862462     0.5968     0.5968          1          1          1          1     0.9974          1 
  19    rs2431795     0.5968     0.5968          1          1          1          1     0.9974          1 
  19    rs7254941     0.5982     0.5982          1          1          1          1     0.9974          1 
  19   rs12460645     0.6022     0.6022          1          1          1          1     0.9974          1 
  19    rs2914559     0.6022     0.6022          1          1          1          1     0.9974          1 
  19   rs10221500      0.604      0.604          1          1          1          1     0.9974          1 
  19    rs7249111     0.6056     0.6056          1          1          1          1     0.9974          1 
  19    rs8107330     0.6056     0.6056          1          1          1          1     0.9974          1 
  19    rs7507621     0.6061     0.6061          1          1          1          1     0.9974          1 
  19    rs7255548     0.6061     0.6061          1          1          1          1     0.9974          1 
  19     rs344596     0.6063     0.6063          1          1          1          1     0.9974          1 
  19   rs10854117     0.6076     0.6076          1          1          1          1     0.9974          1 
  19    rs1466448     0.6078     0.6078          1          1          1          1     0.9974          1 
  19    rs2277996     0.6078     0.6078          1          1          1          1     0.9974          1 
  19     rs585107     0.6082     0.6082          1          1          1          1     0.9974          1 
  19     rs749969     0.6083     0.6083          1          1          1          1     0.9974          1 
  19   rs10415589      0.609      0.609          1          1          1          1     0.9974          1 
  19     rs552797     0.6125     0.6125          1          1          1          1     0.9974          1 
  19    rs7248090     0.6127     0.6127          1          1          1          1     0.9974          1 
  19   rs10413384     0.6148     0.6148          1          1          1          1     0.9974          1 
  19     rs344548     0.6149     0.6149          1          1          1          1     0.9974          1 
  19    rs3865469     0.6152     0.6152          1          1          1          1     0.9974          1 
  19    rs9967634     0.6186     0.6186          1          1          1          1     0.9974          1 
  19    rs7258848     0.6187     0.6187          1          1          1          1     0.9974          1 
  19    rs8110029     0.6205     0.6205          1          1          1          1     0.9974          1 
  19    rs7258822     0.6207     0.6207          1          1          1          1     0.9974          1 
  19   rs10426094     0.6232     0.6232          1          1          1          1     0.9974          1 
  19    rs7259547     0.6255     0.6255          1          1          1          1     0.9974          1 
  19    rs7256965     0.6255     0.6255          1          1          1          1     0.9974          1 
  19    rs7245949     0.6274     0.6274          1          1          1          1     0.9974          1 
  19    rs1609459     0.6274     0.6274          1          1          1          1     0.9974          1 
  19   rs10402812     0.6274     0.6274          1          1          1          1     0.9974          1 
  19     rs384239     0.6283     0.6283          1          1          1          1     0.9974          1 
  19    rs7247900     0.6303     0.6303          1          1          1          1     0.9974          1 
  19     rs473021     0.6315     0.6315          1          1          1          1     0.9974          1 
  19    rs2546127     0.6315     0.6315          1          1          1          1     0.9974          1 
  19    rs2617815     0.6315     0.6315          1          1          1          1     0.9974          1 
  19    rs8102545     0.6355     0.6355          1          1          1          1     0.9974          1 
  19    rs1867692     0.6371     0.6371          1          1          1          1     0.9974          1 
  19    rs6510861      0.642      0.642          1          1          1          1     0.9974          1 
  19    rs2967745     0.6423     0.6423          1          1          1          1     0.9974          1 
  19    rs2910344     0.6423     0.6423          1          1          1          1     0.9974          1 
  19    rs8109800     0.6428     0.6428          1          1          1          1     0.9974          1 
  19     rs638966     0.6456     0.6456          1          1          1          1     0.9974          1 
  19   rs17159889     0.6494     0.6494          1          1          1          1     0.9974          1 
  19   rs10518270     0.6531     0.6531          1          1          1          1     0.9974          1 
  19   rs11260025     0.6531     0.6531          1          1          1          1     0.9974          1 
  19    rs2053074     0.6555     0.6555          1          1          1          1     0.9974          1 
  19   rs11880706     0.6561     0.6561          1          1          1          1     0.9974          1 
  19    rs2042901     0.6564     0.6564          1          1          1          1     0.9974          1 
  19    rs2547064     0.6572     0.6572          1          1          1          1     0.9974          1 
  19    rs1867691     0.6572     0.6572          1          1          1          1     0.9974          1 
  19   rs17159600     0.6583     0.6583          1          1          1          1     0.9974          1 
  19    rs2335629     0.6607     0.6607          1          1          1          1     0.9974          1 
  19    rs1559170     0.6642     0.6642          1          1          1          1     0.9974          1 
  19    rs3892396     0.6654     0.6654          1          1          1          1     0.9974          1 
  19    rs7258219     0.6672     0.6672          1          1          1          1     0.9974          1 
  19   rs10420226     0.6717     0.6717          1          1          1          1     0.9974          1 
  19   rs10404592     0.6717     0.6717          1          1          1          1     0.9974          1 
  19    rs6603164      0.672      0.672          1          1          1          1     0.9974          1 
  19   rs10405147     0.6721     0.6721          1          1          1          1     0.9974          1 
  19    rs1609712     0.6731     0.6731          1          1          1          1     0.9974          1 
  19    rs8105285     0.6734     0.6734          1          1          1          1     0.9974          1 
  19   rs10411604     0.6745     0.6745          1          1          1          1     0.9974          1 
  19   rs16995681     0.6761     0.6761          1          1          1          1     0.9974          1 
  19     rs344543     0.6769     0.6769          1          1          1          1     0.9974          1 
  19     rs344541     0.6769     0.6769          1          1          1          1     0.9974          1 
  19     rs344540     0.6769     0.6769          1          1          1          1     0.9974          1 
  19    rs2304196     0.6793     0.6793          1          1          1          1     0.9974          1 
  19   rs11879954     0.6818     0.6818          1          1          1          1     0.9974          1 
  19    rs7249425     0.6832     0.6832          1          1          1          1     0.9974          1 
  19   rs12610448     0.6859     0.6859          1          1          1          1     0.9974          1 
  19    rs7408960     0.6861     0.6861          1          1          1          1     0.9974          1 
  19    rs7256781     0.6871     0.6871          1          1          1          1     0.9974          1 
  19   rs10407357     0.6872     0.6872          1          1          1          1     0.9974          1 
  19   rs16994131     0.6874     0.6874          1          1          1          1     0.9974          1 
  19   rs12609136     0.6881     0.6881          1          1          1          1     0.9974          1 
  19    rs6510902     0.6887     0.6887          1          1          1          1     0.9974          1 
  19    rs2967578     0.6901     0.6901          1          1          1          1     0.9974          1 
  19   rs12461440     0.6904     0.6904          1          1          1          1     0.9974          1 
  19    rs2617822     0.6909     0.6909          1          1          1          1     0.9974          1 
  19    rs2431791     0.6917     0.6917          1          1          1          1     0.9974          1 
  19   rs11569397     0.6923     0.6923          1          1          1          1     0.9974          1 
  19    rs8108150     0.6928     0.6928          1          1          1          1     0.9974          1 
  19    rs1389623     0.6966     0.6966          1          1          1          1     0.9974          1 
  19    rs8103113     0.6971     0.6971          1          1          1          1     0.9974          1 
  19   rs11881309     0.7025     0.7025          1          1          1          1     0.9974          1 
  19    rs7252584     0.7035     0.7035          1          1          1          1     0.9974          1 
  19   rs16993428     0.7039     0.7039          1          1          1          1     0.9974          1 
  19    rs7254970     0.7097     0.7097          1          1          1          1     0.9974          1 
  19    rs4804802       0.71       0.71          1          1          1          1     0.9974          1 
  19    rs8108622     0.7109     0.7109          1          1          1          1     0.9974          1 
  19    rs7247040     0.7113     0.7113          1          1          1          1     0.9974          1 
  19     rs557094     0.7121     0.7121          1          1          1          1     0.9974          1 
  19   rs10401349     0.7124     0.7124          1          1          1          1     0.9974          1 
  19   rs17271924     0.7124     0.7124          1          1          1          1     0.9974          1 
  19    rs3745376     0.7124     0.7124          1          1          1          1     0.9974          1 
  19   rs10424931     0.7127     0.7127          1          1          1          1     0.9974          1 
  19   rs10416843     0.7172     0.7172          1          1          1          1     0.9974          1 
  19   rs17160011     0.7174     0.7174          1          1          1          1     0.9974          1 
  19    rs1493877     0.7189     0.7189          1          1          1          1     0.9974          1 
  19   rs17160333     0.7192     0.7192          1          1          1          1     0.9974          1 
  19   rs10416634      0.721      0.721          1          1          1          1     0.9974          1 
  19    rs2216662      0.722      0.722          1          1          1          1     0.9974          1 
  19     rs778988     0.7241     0.7241          1          1          1          1     0.9974          1 
  19   rs10409437     0.7269     0.7269          1          1          1          1     0.9974          1 
  19    rs7259200     0.7286     0.7286          1          1          1          1     0.9974          1 
  19   rs10418157     0.7309     0.7309          1          1          1          1     0.9974          1 
  19    rs1582532     0.7319     0.7319          1          1          1          1     0.9974          1 
  19   rs10419875     0.7331     0.7331          1          1          1          1     0.9974          1 
  19    rs4804375     0.7337     0.7337          1          1          1          1     0.9974          1 
  19    rs2059807     0.7357     0.7357          1          1          1          1     0.9974          1 
  19    rs2914567     0.7391     0.7391          1          1          1          1     0.9974          1 
  19   rs10426709     0.7421     0.7421          1          1          1          1     0.9974          1 
  19     rs422961     0.7427     0.7427          1          1          1          1     0.9974          1 
  19   rs10402974     0.7436     0.7436          1          1          1          1     0.9974          1 
  19    rs2546122     0.7457     0.7457          1          1          1          1     0.9974          1 
  19   rs10426731     0.7515     0.7515          1          1          1          1     0.9974          1 
  19   rs10406384     0.7562     0.7562          1          1          1          1     0.9974          1 
  19   rs10420388     0.7574     0.7574          1          1          1          1     0.9974          1 
  19    rs7255466     0.7586     0.7586          1          1          1          1     0.9974          1 
  19    rs2335072     0.7606     0.7606          1          1          1          1     0.9974          1 
  19     rs464849     0.7624     0.7624          1          1          1          1     0.9974          1 
  19     rs460375     0.7624     0.7624          1          1          1          1     0.9974          1 
  19     rs465543     0.7624     0.7624          1          1          1          1     0.9974          1 
  19     rs461935     0.7624     0.7624          1          1          1          1     0.9974          1 
  19   rs11666233     0.7651     0.7651          1          1          1          1     0.9974          1 
  19    rs7254882     0.7651     0.7651          1          1          1          1     0.9974          1 
  19    rs1108380     0.7688     0.7688          1          1          1          1     0.9974          1 
  19     rs330887     0.7688     0.7688          1          1          1          1     0.9974          1 
  19    rs8104748     0.7711     0.7711          1          1          1          1     0.9974          1 
  19     rs778809     0.7713     0.7713          1          1          1          1     0.9974          1 
  19   rs10408143     0.7754     0.7754          1          1          1          1     0.9974          1 
  19     rs733102     0.7822     0.7822          1          1          1          1     0.9974          1 
  19    rs2042199     0.7822     0.7822          1          1          1          1     0.9974          1 
  19    rs8102702     0.7822     0.7822          1          1          1          1     0.9974          1 
  19    rs8109482     0.7832     0.7832          1          1          1          1     0.9974          1 
  19   rs10424096     0.7866     0.7866          1          1          1          1     0.9974          1 
  19   rs10425427     0.7882     0.7882          1          1          1          1     0.9974          1 
  19   rs13343323     0.7889     0.7889          1          1          1          1     0.9974          1 
  19    rs7249317     0.7906     0.7906          1          1          1          1     0.9974          1 
  19     rs422318     0.7914     0.7914          1          1          1          1     0.9974          1 
  19    rs4807852     0.7915     0.7915          1          1          1          1     0.9974          1 
  19   rs17271883     0.7926     0.7926          1          1          1          1     0.9974          1 
  19    rs7508679     0.7929     0.7929          1          1          1          1     0.9974          1 
  19    rs1025281     0.7945     0.7945          1          1          1          1     0.9974          1 
  19    rs8107410     0.7946     0.7946          1          1          1          1     0.9974          1 
  19    rs2591592     0.8014     0.8014          1          1          1          1     0.9974          1 
  19     rs348347     0.8026     0.8026          1          1          1          1     0.9974          1 
  19    rs1874002      0.811      0.811          1          1          1          1     0.9974          1 
  19    rs2894538     0.8133     0.8133          1          1          1          1     0.9974          1 
  19   rs41375152     0.8143     0.8143          1          1          1          1     0.9974          1 
  19     rs966591     0.8162     0.8162          1          1          1          1     0.9974          1 
  19    rs8110740     0.8162     0.8162          1          1          1          1     0.9974          1 
  19    rs6510944     0.8162     0.8162          1          1          1          1     0.9974          1 
  19    rs2352958     0.8162     0.8162          1          1          1          1     0.9974          1 
  19     rs768489     0.8162     0.8162          1          1          1          1     0.9974          1 
  19   rs10411815     0.8174     0.8174          1          1          1          1     0.9974          1 
  19    rs8110010     0.8193     0.8193          1          1          1          1     0.9974          1 
  19    rs6603157      0.821      0.821          1          1          1          1     0.9974          1 
  19    rs2446193     0.8254     0.8254          1          1          1          1     0.9974          1 
  19   rs10402951     0.8258     0.8258          1          1          1          1     0.9974          1 
  19     rs274793     0.8261     0.8261          1          1          1          1     0.9974          1 
  19     rs186295     0.8267     0.8267          1          1          1          1     0.9974          1 
  19    rs2967661     0.8275     0.8275          1          1          1          1     0.9974          1 
  19    rs1898674     0.8278     0.8278          1          1          1          1     0.9974          1 
  19     rs455476      0.829      0.829          1          1          1          1     0.9974          1 
  19     rs460261      0.829      0.829          1          1          1          1     0.9974          1 
  19    rs3745356     0.8397     0.8397          1          1          1          1     0.9974          1 
  19    rs8106859     0.8419     0.8419          1          1          1          1     0.9974          1 
  19    rs7257650     0.8442     0.8442          1          1          1          1     0.9974          1 
  19    rs4804436     0.8442     0.8442          1          1          1          1     0.9974          1 
  19    rs4804446     0.8442     0.8442          1          1          1          1     0.9974          1 
  19    rs8103159     0.8442     0.8442          1          1          1          1     0.9974          1 
  19    rs3745545      0.847      0.847          1          1          1          1     0.9974          1 
  19   rs16993884     0.8474     0.8474          1          1          1          1     0.9974          1 
  19    rs4134832     0.8474     0.8474          1          1          1          1     0.9974          1 
  19    rs6512110     0.8482     0.8482          1          1          1          1     0.9974          1 
  19    rs6512121     0.8482     0.8482          1          1          1          1     0.9974          1 
  19   rs16993450     0.8508     0.8508          1          1          1          1     0.9974          1 
  19    rs4134831      0.852      0.852          1          1          1          1     0.9974          1 
  19    rs4134816      0.852      0.852          1          1          1          1     0.9974          1 
  19   rs10422567     0.8529     0.8529          1          1          1          1     0.9974          1 
  19    rs4804662     0.8533     0.8533          1          1          1          1     0.9974          1 
  19   rs11880371     0.8603     0.8603          1          1          1          1     0.9974          1 
  19    rs7260296     0.8605     0.8605          1          1          1          1     0.9974          1 
  19    rs6603096     0.8618     0.8618          1          1          1          1     0.9974          1 
  19    rs7508584     0.8638     0.8638          1          1          1          1     0.9974          1 
  19   rs17304527      0.864      0.864          1          1          1          1     0.9974          1 
  19    rs8110054     0.8645     0.8645          1          1          1          1     0.9974          1 
  19   rs10419890     0.8663     0.8663          1          1          1          1     0.9974          1 
  19    rs7248104     0.8674     0.8674          1          1          1          1     0.9974          1 
  19    rs7253450     0.8681     0.8681          1          1          1          1     0.9974          1 
  19     rs472835     0.8688     0.8688          1          1          1          1     0.9974          1 
  19   rs10417520     0.8688     0.8688          1          1          1          1     0.9974          1 
  19    rs8109079     0.8695     0.8695          1          1          1          1     0.9974          1 
  19    rs1823056     0.8699     0.8699          1          1          1          1     0.9974          1 
  19   rs17000947     0.8699     0.8699          1          1          1          1     0.9974          1 
  19     rs754671     0.8725     0.8725          1          1          1          1     0.9974          1 
  19    rs2913973     0.8725     0.8725          1          1          1          1     0.9974          1 
  19    rs2042300     0.8732     0.8732          1          1          1          1     0.9974          1 
  19   rs11569537     0.8757     0.8757          1          1          1          1     0.9974          1 
  19   rs11260030     0.8769     0.8769          1          1          1          1     0.9974          1 
  19    rs2441035     0.8773     0.8773          1          1          1          1     0.9974          1 
  19    rs2569402     0.8773     0.8773          1          1          1          1     0.9974          1 
  19   rs16993442     0.8779     0.8779          1          1          1          1     0.9974          1 
  19   rs16993453     0.8779     0.8779          1          1          1          1     0.9974          1 
  19   rs12985992      0.878      0.878          1          1          1          1     0.9974          1 
  19   rs12976111      0.878      0.878          1          1          1          1     0.9974          1 
  19     rs454176     0.8783     0.8783          1          1          1          1     0.9974          1 
  19    rs8106540     0.8804     0.8804          1          1          1          1     0.9974          1 
  19   rs11672830     0.8806     0.8806          1          1          1          1     0.9974          1 
  19    rs2303686     0.8817     0.8817          1          1          1          1     0.9974          1 
  19    rs8105922     0.8823     0.8823          1          1          1          1     0.9974          1 
  19    rs4134826     0.8826     0.8826          1          1          1          1     0.9974          1 
  19    rs4807841     0.8831     0.8831          1          1          1          1     0.9974          1 
  19    rs2617819     0.8838     0.8838          1          1          1          1     0.9974          1 
  19   rs10413019     0.8878     0.8878          1          1          1          1     0.9974          1 
  19    rs2247785     0.8883     0.8883          1          1          1          1     0.9974          1 
  19    rs6510863     0.8891     0.8891          1          1          1          1     0.9974          1 
  19    rs8113119     0.8906     0.8906          1          1          1          1     0.9974          1 
  19   rs11881687     0.8909     0.8909          1          1          1          1     0.9974          1 
  19    rs2967605     0.8912     0.8912          1          1          1          1     0.9974          1 
  19     rs891088     0.8948     0.8948          1          1          1          1     0.9974          1 
  19     rs330885     0.8958     0.8958          1          1          1          1     0.9974          1 
  19     rs897740     0.8958     0.8958          1          1          1          1     0.9974          1 
  19     rs455099     0.8958     0.8958          1          1          1          1     0.9974          1 
  19     rs445817     0.8958     0.8958          1          1          1          1     0.9974          1 
  19     rs560634     0.8979     0.8979          1          1          1          1     0.9974          1 
  19    rs1010047     0.8994     0.8994          1          1          1          1     0.9974          1 
  19     rs622574     0.9011     0.9011          1          1          1          1     0.9974          1 
  19   rs12979861     0.9014     0.9014          1          1          1          1     0.9974          1 
  19    rs7247108     0.9014     0.9014          1          1          1          1     0.9974          1 
  19      rs13535     0.9014     0.9014          1          1          1          1     0.9974          1 
  19   rs10411115     0.9014     0.9014          1          1          1          1     0.9974          1 
  19    rs2217652     0.9014     0.9014          1          1          1          1     0.9974          1 
  19   rs11672602     0.9014     0.9014          1          1          1          1     0.9974          1 
  19    rs6512109     0.9014     0.9014          1          1          1          1     0.9974          1 
  19    rs1978435     0.9014     0.9014          1          1          1          1     0.9974          1 
  19   rs10417371     0.9074     0.9074          1          1          1          1     0.9974          1 
  19   rs16978679     0.9074     0.9074          1          1          1          1     0.9974          1 
  19   rs10412186     0.9118     0.9118          1          1          1          1     0.9974          1 
  19    rs7254503     0.9136     0.9136          1          1          1          1     0.9974          1 
  19    rs1549256     0.9176     0.9176          1          1          1          1     0.9974          1 
  19    rs4807863     0.9193     0.9193          1          1          1          1     0.9974          1 
  19   rs11881002     0.9198     0.9198          1          1          1          1     0.9974          1 
  19    rs2967737     0.9209     0.9209          1          1          1          1     0.9974          1 
  19     rs794084     0.9212     0.9212          1          1          1          1     0.9974          1 
  19    rs1035939     0.9257     0.9257          1          1          1          1     0.9974          1 
  19     rs568356     0.9266     0.9266          1          1          1          1     0.9974          1 
  19    rs7252788     0.9274     0.9274          1          1          1          1     0.9974          1 
  19    rs3760775     0.9277     0.9277          1          1          1          1     0.9974          1 
  19   rs10418864     0.9295     0.9295          1          1          1          1     0.9974          1 
  19   rs10417646      0.931      0.931          1          1          1          1     0.9974          1 
  19   rs17160332     0.9325     0.9325          1          1          1          1     0.9974          1 
  19     rs747990     0.9339     0.9339          1          1          1          1     0.9974          1 
  19    rs4804397      0.934      0.934          1          1          1          1     0.9974          1 
  19   rs17160311     0.9356     0.9356          1          1          1          1     0.9974          1 
  19    rs1466447     0.9368     0.9368          1          1          1          1     0.9974          1 
  19   rs10408343      0.941      0.941          1          1          1          1     0.9974          1 
  19   rs10423752      0.941      0.941          1          1          1          1     0.9974          1 
  19   rs10419036      0.941      0.941          1          1          1          1     0.9974          1 
  19   rs10402626      0.941      0.941          1          1          1          1     0.9974          1 
  19   rs10423567      0.941      0.941          1          1          1          1     0.9974          1 
  19    rs9917038      0.941      0.941          1          1          1          1     0.9974          1 
  19   rs11569538     0.9456     0.9456          1          1          1          1     0.9974          1 
  19   rs11882393     0.9466     0.9466          1          1          1          1     0.9974          1 
  19    rs7248911     0.9485     0.9485          1          1          1          1     0.9974          1 
  19     rs250508     0.9489     0.9489          1          1          1          1     0.9974          1 
  19   rs11569536     0.9522     0.9522          1          1          1          1     0.9974          1 
  19    rs8108483     0.9529     0.9529          1          1          1          1     0.9974          1 
  19    rs7507380      0.958      0.958          1          1          1          1     0.9974          1 
  19    rs1895364      0.958      0.958          1          1          1          1     0.9974          1 
  19   rs12610094     0.9597     0.9597          1          1          1          1     0.9974          1 
  19     rs479448     0.9601     0.9601          1          1          1          1     0.9974          1 
  19    rs1045998     0.9601     0.9601          1          1          1          1     0.9974          1 
  19   rs10406255     0.9612     0.9612          1          1          1          1     0.9974          1 
  19   rs12973288     0.9631     0.9631          1          1          1          1     0.9974          1 
  19     rs714395      0.964      0.964          1          1          1          1     0.9974          1 
  19     rs735240     0.9653     0.9653          1          1          1          1     0.9974          1 
  19    rs2229431     0.9654     0.9654          1          1          1          1     0.9974          1 
  19    rs8103234     0.9674     0.9674          1          1          1          1     0.9974          1 
  19    rs2081075     0.9693     0.9693          1          1          1          1     0.9974          1 
  19   rs10411185      0.972      0.972          1          1          1          1     0.9974          1 
  19    rs6603109     0.9722     0.9722          1          1          1          1     0.9974          1 
  19    rs2431866     0.9737     0.9737          1          1          1          1     0.9974          1 
  19    rs8099966     0.9744     0.9744          1          1          1          1     0.9974          1 
  19    rs8101320     0.9744     0.9744          1          1          1          1     0.9974          1 
  19   rs11569511     0.9759     0.9759          1          1          1          1     0.9974          1 
  19    rs3745567     0.9759     0.9759          1          1          1          1     0.9974          1 
  19   rs11569507     0.9759     0.9759          1          1          1          1     0.9974          1 
  19    rs3745566     0.9759     0.9759          1          1          1          1     0.9974          1 
  19    rs3745565     0.9759     0.9759          1          1          1          1     0.9974          1 
  19   rs11569501     0.9759     0.9759          1          1          1          1     0.9974          1 
  19    rs7245775      0.977      0.977          1          1          1          1     0.9974          1 
  19    rs4804386     0.9781     0.9781          1          1          1          1     0.9974          1 
  19    rs8113160     0.9795     0.9795          1          1          1          1     0.9974          1 
  19    rs2303164     0.9811     0.9811          1          1          1          1     0.9974          1 
  19       rs2963     0.9854     0.9854          1          1          1          1     0.9974          1 
  19    rs9305032     0.9858     0.9858          1          1          1          1     0.9974          1 
  19    rs4804368     0.9876     0.9876          1          1          1          1     0.9974          1 
  19   rs16979286     0.9877     0.9877          1          1          1          1     0.9974          1 
  19     rs344575     0.9889     0.9889          1          1          1          1     0.9974          1 
  19   rs16993484     0.9893     0.9893          1          1          1          1     0.9974          1 
  19     rs794442     0.9897     0.9897          1          1          1          1     0.9974          1 
  19     rs890862     0.9904     0.9904          1          1          1          1     0.9974          1 
  19    rs7245562     0.9913     0.9913          1          1          1          1     0.9974          1 
  19    rs3815902     0.9924     0.9924          1          1          1          1     0.9974          1 
  19   rs11882263     0.9928     0.9928          1          1          1          1     0.9974          1 
  19   rs11878694     0.9931     0.9931          1          1          1          1     0.9974          1 
  19    rs2033482     0.9932     0.9932          1          1          1          1     0.9974          1 
  19    rs7508222     0.9935     0.9935          1          1          1          1     0.9974          1 
  19    rs1820099     0.9935     0.9935          1          1          1          1     0.9974          1 
  19    rs7250951     0.9959     0.9959          1          1          1          1     0.9974          1 
  19     rs416967     0.9974     0.9974          1          1          1          1     0.9974          1 
  19     rs461057     0.9974     0.9974          1          1          1          1     0.9974          1 
  19     rs457762     0.9974     0.9974          1          1          1          1     0.9974          1 
