# Supplementary material for: Cell-to-cell expression dispersion of B-cell surface proteins is linked to genetic variants in humans
Source: Commun Biol. 2020 Jul 3;3:346. doi: 10.1038/s42003-020-1075-1 (PMC7335051; doi:10.1038/s42003-020-1075-1)
Supplement: Supplementary file 4 — Supplementary Data 2 [file 42003_2020_1075_MOESM4_ESM.zip › Supplementary_Data_S2/plink-results-48LCLs/CD23_chr19_mean/CD23_mean_48_LCLs.qassoc.mperm]

 CHR          SNP         EMP1         EMP2 
  19   rs11881309       0.7043            1 
  19    rs1026466       0.5621            1 
  19    rs2436493       0.1433            1 
  19    rs2446193       0.8174            1 
  19    rs8101416        0.149            1 
  19    rs2446195       0.2362            1 
  19    rs2260187        0.134            1 
  19    rs3763046      0.06649            1 
  19     rs778809       0.7754            1 
  19    rs3859563       0.1781            1 
  19   rs17271883       0.7968            1 
  19    rs3760776      0.09549            1 
  19    rs3760775       0.9212            1 
  19     rs778988       0.7274            1 
  19   rs10426709       0.7486            1 
  19   rs11881470       0.4775            1 
  19    rs8101625       0.1535            1 
  19    rs6510861       0.6545            1 
  19    rs7248090        0.611            1 
  19   rs10417885       0.4219            1 
  19     rs274793       0.8272            1 
  19   rs11085154      0.06399            1 
  19   rs12462305      0.06559            1 
  19    rs6510863       0.8891            1 
  19    rs4807825       0.2993            1 
  19    rs8108471       0.3523            1 
  19    rs7259761       0.3041            1 
  19     rs551244       0.4154            1 
  19    rs8102722       0.3523            1 
  19     rs525452       0.4228            1 
  19     rs628271       0.5508            1 
  19     rs581910       0.4419            1 
  19     rs552320       0.4419            1 
  19    rs1638538       0.1058            1 
  19    rs6510867       0.2775            1 
  19     rs530942       0.1254            1 
  19   rs11879954       0.6909            1 
  19     rs585107       0.6101            1 
  19     rs549785       0.4198            1 
  19   rs10402138       0.4642            1 
  19   rs16993344       0.2645            1 
  19   rs10402841       0.5799            1 
  19    rs1110624       0.5623            1 
  19    rs7255387         0.49            1 
  19     rs574937       0.1895            1 
  19   rs10401349       0.7117            1 
  19     rs622574       0.8959            1 
  19   rs11880706        0.658            1 
  19   rs11666200        0.158            1 
  19   rs11670606        0.158            1 
  19   rs17271924       0.7117            1 
  19   rs10411604        0.679            1 
  19   rs10411815       0.8242            1 
  19   rs10405147         0.67            1 
  19    rs8109482       0.7776            1 
  19    rs8104313       0.2432            1 
  19    rs7253993       0.5186            1 
  19    rs7256341       0.2363            1 
  19   rs11673527       0.3138            1 
  19   rs10417646       0.9335            1 
  19    rs7256965       0.6231            1 
  19   rs11669301      0.05659            1 
  19   rs11085158      0.05659            1 
  19   rs16993402       0.4508            1 
  19   rs10853992       0.5539            1 
  19   rs11879740       0.2344            1 
  19   rs10424597        0.164            1 
  19   rs16993408       0.4508            1 
  19    rs9304929       0.5315            1 
  19   rs41489445       0.5724            1 
  19    rs4807840       0.5022            1 
  19   rs11672830       0.8818            1 
  19    rs9304930       0.4489            1 
  19    rs4807841       0.8833            1 
  19    rs8101237       0.1992            1 
  19   rs16993428       0.7091            1 
  19   rs16993437       0.3405            1 
  19   rs16993442       0.8823            1 
  19   rs16993450       0.8512            1 
  19   rs16993453       0.8823            1 
  19   rs16993484       0.9886            1 
  19    rs2335629       0.6592            1 
  19    rs4807846       0.3174            1 
  19   rs17468222       0.3284            1 
  19   rs10413643      0.07099            1 
  19    rs3787069       0.1834            1 
  19    rs4807065       0.1537            1 
  19    rs2233188      0.09599            1 
  19    rs2233186       0.4818            1 
  19   rs16993501         0.36            1 
  19    rs4807852       0.7916            1 
  19    rs1865061       0.5304            1 
  19   rs10404571      0.09599            1 
  19    rs3787056       0.2199            1 
  19    rs4807069       0.3538            1 
  19    rs7249425       0.6743            1 
  19   rs13382119       0.4055            1 
  19   rs12979828        0.555            1 
  19   rs10405167       0.1475            1 
  19    rs8099971       0.2692            1 
  19    rs8103614       0.4055            1 
  19    rs7258848       0.6177            1 
  19   rs11881034       0.5066            1 
  19    rs6417193       0.3844            1 
  19    rs8113160       0.9806            1 
  19    rs6510884       0.3844            1 
  19    rs6510888       0.5135            1 
  19    rs4807863       0.9221            1 
  19    rs7258219       0.6728            1 
  19    rs7260240       0.4142            1 
  19   rs10425427       0.7864            1 
  19    rs7253024       0.2398            1 
  19    rs7260547      0.08229            1 
  19   rs10420388       0.7614            1 
  19    rs2304196       0.6791            1 
  19    rs2247785       0.8892            1 
  19   rs10419890       0.8683            1 
  19    rs3892396       0.6526            1 
  19    rs7259894      0.09089            1 
  19    rs7247153     0.009899       0.9865 
  19     rs173229     0.009899       0.9865 
  19    rs6510902       0.6933            1 
  19    rs6510903       0.0042       0.9069 
  19     rs348362       0.0019       0.6752 
  19    rs3844450       0.3596            1 
  19    rs3887594      0.06649            1 
  19    rs2071347      0.07569            1 
  19   rs12151125       0.2268            1 
  19    rs3865469       0.6103            1 
  19     rs348347       0.8059            1 
  19    rs7508584       0.8603            1 
  19    rs6510908       0.3557            1 
  19     rs344596       0.6105            1 
  19    rs8109079        0.869            1 
  19     rs344584        0.524            1 
  19    rs7257477       0.3206            1 
  19     rs387116       0.2389            1 
  19     rs364628       0.2389            1 
  19     rs413956       0.2387            1 
  19     rs624968       0.2389            1 
  19    rs1644752       0.2389            1 
  19     rs407743       0.5828            1 
  19     rs426848       0.5828            1 
  19     rs392751      0.05289            1 
  19     rs425796      0.05289            1 
  19     rs454453      0.05289            1 
  19     rs390821      0.05289            1 
  19     rs422961        0.738            1 
  19     rs392720       0.2883            1 
  19     rs416956      0.06919            1 
  19   rs11882049       0.4853            1 
  19     rs344575       0.9871            1 
  19     rs344569       0.5065            1 
  19    rs8113119       0.8913            1 
  19   rs11878563       0.3574            1 
  19    rs2277984        0.539            1 
  19    rs1389623       0.6902            1 
  19    rs2241393       0.0348            1 
  19   rs11569538       0.9421            1 
  19   rs11569537       0.8812            1 
  19     rs344548       0.6143            1 
  19    rs7257062       0.0142       0.9992 
  19    rs2241392        0.036            1 
  19   rs11569536       0.9505            1 
  19     rs344543       0.6823            1 
  19     rs344541       0.6823            1 
  19     rs344540       0.6823            1 
  19   rs11569511       0.9746            1 
  19    rs3745567       0.9746            1 
  19   rs11569507       0.9746            1 
  19    rs3745566       0.9746            1 
  19    rs3745565       0.9746            1 
  19   rs11569501       0.9746            1 
  19     rs445750       0.4419            1 
  19     rs408290       0.4419            1 
  19     rs451760       0.5444            1 
  19   rs11569397       0.6965            1 
  19     rs339392       0.5346            1 
  19     rs171094       0.0122        0.999 
  19     rs184628       0.2318            1 
  19    rs2305806       0.3333            1 
  19    rs7248911        0.946            1 
  19   rs10408913       0.5879            1 
  19   rs10409437       0.7237            1 
  19     rs568259       0.5684            1 
  19     rs473021        0.624            1 
  19     rs472835       0.8593            1 
  19    rs2546122       0.7473            1 
  19    rs2546127        0.624            1 
  19    rs2546128       0.1677            1 
  19    rs2617815        0.624            1 
  19    rs2617819       0.8833            1 
  19    rs2617822       0.6993            1 
  19   rs12232870       0.0179            1 
  19    rs8109794       0.1869            1 
  19    rs8108646       0.3379            1 
  19   rs12710098       0.3789            1 
  19    rs7253450       0.8723            1 
  19     rs164017       0.5793            1 
  19     rs164016        0.371            1 
  19     rs186295       0.8291            1 
  19     rs331677       0.5147            1 
  19   rs16993884       0.8483            1 
  19   rs10422184        0.384            1 
  19   rs16993897      0.09539            1 
  19     rs330876        0.176            1 
  19   rs10406373       0.3569            1 
  19     rs330877       0.5302            1 
  19     rs330885       0.8991            1 
  19     rs330886       0.5259            1 
  19     rs330887       0.7752            1 
  19   rs10403916       0.3106            1 
  19    rs8099966       0.9739            1 
  19    rs8101320       0.9739            1 
  19     rs897740       0.8991            1 
  19     rs454176       0.8774            1 
  19     rs455099       0.8991            1 
  19     rs445817       0.8991            1 
  19     rs673320       0.0262            1 
  19     rs455476       0.8301            1 
  19     rs460261       0.8301            1 
  19     rs384239       0.6236            1 
  19     rs373533       0.4435            1 
  19    rs8104748       0.7723            1 
  19     rs464849       0.7621            1 
  19   rs10407357       0.6882            1 
  19     rs416967        0.997            1 
  19     rs460375       0.7621            1 
  19     rs465543       0.7621            1 
  19     rs461935       0.7621            1 
  19    rs7259423       0.2527            1 
  19     rs461057        0.997            1 
  19     rs457762        0.997            1 
  19    rs2453112       0.3455            1 
  19     rs422318       0.7917            1 
  19   rs17704999       0.4528            1 
  19   rs16994004       0.3708            1 
  19    rs7256163       0.1832            1 
  19    rs7256367       0.5442            1 
  19   rs10221500       0.6106            1 
  19     rs460698       0.0231            1 
  19    rs7256912       0.2404            1 
  19    rs8102545       0.6369            1 
  19    rs7247900       0.6251            1 
  19    rs4807918       0.3179            1 
  19    rs7260101       0.2437            1 
  19     rs252569       0.2688            1 
  19    rs2035973       0.4601            1 
  19    rs2035972       0.3493            1 
  19    rs1874002       0.8146            1 
  19    rs2055097       0.3493            1 
  19    rs4807920       0.3493            1 
  19    rs1389506         0.24            1 
  19   rs10412186       0.9131            1 
  19   rs11878694       0.9913            1 
  19   rs10406255       0.9615            1 
  19   rs10413019        0.889            1 
  19    rs8104872       0.5206            1 
  19    rs8105285       0.6763            1 
  19   rs11882263       0.9928            1 
  19    rs7249943       0.4433            1 
  19    rs7249317       0.7825            1 
  19    rs1493877       0.7239            1 
  19    rs9304947       0.3839            1 
  19    rs2914567       0.7358            1 
  19     rs966591       0.8182            1 
  19    rs8110740       0.8182            1 
  19    rs6510944       0.8182            1 
  19    rs2352958       0.8182            1 
  19     rs768489       0.8182            1 
  19   rs16994131       0.6767            1 
  19   rs12460645       0.6007            1 
  19    rs2914559       0.6007            1 
  19    rs2967661       0.8267            1 
  19   rs10414835       0.4242            1 
  19   rs12150997       0.4035            1 
  19   rs11667110       0.5003            1 
  19    rs2229431       0.9673            1 
  19       rs2962       0.4439            1 
  19       rs2963        0.985            1 
  19    rs8107575      0.05619            1 
  19    rs2059807       0.7457            1 
  19    rs3815902       0.9924            1 
  19    rs3786681        0.361            1 
  19    rs6510956        0.361            1 
  19   rs10415589       0.6151            1 
  19    rs8109559       0.5833            1 
  19   rs16994314       0.0033       0.7652 
  19    rs8108622       0.7141            1 
  19   rs10500204       0.2914            1 
  19    rs3786680       0.2155            1 
  19     rs891088       0.8979            1 
  19    rs7245757       0.4545            1 
  19    rs1035939       0.9206            1 
  19    rs4804368       0.9868            1 
  19    rs7254358       0.2254            1 
  19    rs1035942       0.5821            1 
  19    rs8103883       0.2772            1 
  19    rs2042901       0.6572            1 
  19   rs10426094       0.6288            1 
  19   rs12459488      0.08159            1 
  19    rs3745545       0.8522            1 
  19    rs4804403       0.1192            1 
  19    rs7245562       0.9931            1 
  19    rs7508679       0.7967            1 
  19    rs4804416       0.0103        0.996 
  19    rs7248104       0.8686            1 
  19    rs4804424       0.0323            1 
  19   rs10416429       0.0323            1 
  19     rs890862       0.9893            1 
  19   rs10424224       0.3198            1 
  19   rs10404318       0.0292            1 
  19     rs919275       0.5854            1 
  19    rs4804219         0.29            1 
  19    rs6510975       0.1757            1 
  19   rs10404166        0.176            1 
  19    rs8101064       0.4376            1 
  19   rs11880337      0.09689            1 
  19    rs6603096       0.8636            1 
  19    rs6603107       0.4143            1 
  19    rs6603109       0.9735            1 
  19   rs10420226       0.6729            1 
  19    rs9807848       0.3285            1 
  19   rs10404592       0.6729            1 
  19    rs1025281       0.8012            1 
  19   rs11882769       0.2276            1 
  19   rs11882682       0.3835            1 
  19   rs11879232      0.05659            1 
  19    rs2432104       0.4618            1 
  19   rs12977471       0.4858            1 
  19    rs8103234       0.9691            1 
  19    rs4804166       0.3846            1 
  19    rs4804596       0.3846            1 
  19    rs6603155       0.1529            1 
  19   rs12461568        0.152            1 
  19   rs11668246       0.2984            1 
  19   rs10402721       0.3772            1 
  19    rs6603164       0.6714            1 
  19   rs11667028       0.1838            1 
  19    rs8110029       0.6161            1 
  19    rs8102136       0.3301            1 
  19   rs11878742       0.2803            1 
  19   rs12979990         0.11            1 
  19    rs7245775        0.976            1 
  19    rs1549256        0.917            1 
  19    rs1549257       0.3375            1 
  19   rs17159600       0.6606            1 
  19    rs7247040       0.7234            1 
  19    rs3745356       0.8434            1 
  19   rs10402951       0.8344            1 
  19     rs749969       0.6125            1 
  19    rs1363938       0.4276            1 
  19    rs7250572       0.2191            1 
  19    rs4804662       0.8568            1 
  19     rs654059       0.3196            1 
  19     rs501580       0.3148            1 
  19   rs11881687        0.887            1 
  19     rs574663       0.3348            1 
  19    rs7250363       0.1409            1 
  19     rs597582       0.4496            1 
  19    rs7245592       0.4703            1 
  19     rs541600       0.4703            1 
  19    rs7250311       0.4787            1 
  19    rs7260296       0.8573            1 
  19    rs2431866       0.9727            1 
  19    rs7256394       0.0135       0.9987 
  19    rs6603103       0.0239            1 
  19    rs4804750      0.05669            1 
  19   rs17159765       0.4656            1 
  19    rs1644759          0.3            1 
  19    rs1644757       0.4352            1 
  19    rs4134856       0.0037       0.7431 
  19    rs4134832       0.8462            1 
  19     rs794083       0.2887            1 
  19    rs4134831       0.8512            1 
  19     rs794084       0.9194            1 
  19    rs4134826       0.8807            1 
  19    rs4134816       0.8512            1 
  19    rs4134813       0.1186            1 
  19    rs4804758      0.07629            1 
  19    rs4804217      0.07629            1 
  19       rs6791       0.2741            1 
  19   rs11883223        0.307            1 
  19    rs2081075       0.9706            1 
  19   rs10402974       0.7411            1 
  19    rs2161490       0.2049            1 
  19    rs7408174       0.1512            1 
  19   rs17159311       0.2693            1 
  19    rs7249360       0.4942            1 
  19    rs7249320       0.4182            1 
  19    rs2287868        0.338            1 
  19     rs753733       0.1451            1 
  19   rs12611038       0.5317            1 
  19   rs10518270       0.6512            1 
  19   rs11260025       0.6512            1 
  19    rs2335524       0.3955            1 
  19    rs2335525       0.5869            1 
  19    rs1010047       0.8972            1 
  19    rs2277996       0.6072            1 
  19   rs11669411       0.3093            1 
  19    rs7250738       0.3113            1 
  19   rs11465413       0.4926            1 
  19   rs11465403       0.3447            1 
  19    rs1544767       0.3762            1 
  19   rs10403018        0.496            1 
  19    rs4804802       0.7044            1 
  19    rs8105572       0.2666            1 
  19   rs17159889       0.6458            1 
  19    rs2287886       0.1381            1 
  19     rs735240       0.9708            1 
  19   rs10411055       0.3731            1 
  19    rs2112927       0.5366            1 
  19     rs479448       0.9643            1 
  19     rs560634       0.9025            1 
  19     rs557094       0.7221            1 
  19    rs3745376       0.7194            1 
  19    rs1045998       0.9643            1 
  19      rs15282       0.5378            1 
  19     rs653488       0.5947            1 
  19   rs11260030       0.8817            1 
  19   rs10906990       0.1651            1 
  19    rs7259521       0.4336            1 
  19    rs4804233       0.3004            1 
  19     rs568356       0.9257            1 
  19   rs10426731       0.7602            1 
  19   rs12980113       0.1153            1 
  19    rs8108150       0.7057            1 
  19   rs17160011       0.7198            1 
  19     rs580984       0.5084            1 
  19     rs574830       0.4975            1 
  19    rs7258822       0.6366            1 
  19     rs514098       0.2533            1 
  19     rs604938       0.4738            1 
  19     rs794442         0.99            1 
  19     rs747990       0.9412            1 
  19     rs552797       0.6039            1 
  19   rs11542189       0.5833            1 
  19    rs1864029       0.1381            1 
  19      rs14394       0.5126            1 
  19   rs10416634       0.7243            1 
  19   rs10411185       0.9714            1 
  19    rs3826741       0.1326            1 
  19    rs2303164       0.9796            1 
  19   rs10424096       0.7823            1 
  19   rs17160134      0.05199            1 
  19   rs12974407       0.2304            1 
  19   rs17160147     0.006399       0.9399 
  19   rs17160151        0.114            1 
  19   rs10416843       0.7229            1 
  19    rs8112982       0.1712            1 
  19    rs6603141       0.4557            1 
  19    rs3829817       0.5671            1 
  19    rs3813781       0.3136            1 
  19   rs11260053       0.1664            1 
  19   rs11260055       0.0042        0.896 
  19     rs899207       0.3153            1 
  19    rs1382354     0.005899       0.9513 
  19    rs4804267       0.3945            1 
  19   rs12460407       0.1579            1 
  19    rs1038081       0.5199            1 
  19   rs12327845        0.288            1 
  19    rs7252584       0.6992            1 
  19   rs10408896       0.0021       0.6505 
  19    rs6422428      0.05949            1 
  19    rs8110054       0.8654            1 
  19    rs4804286       0.1299            1 
  19    rs4804287       0.2282            1 
  19    rs1466448       0.6218            1 
  19    rs1466447       0.9342            1 
  19    rs1007545       0.4634            1 
  19    rs6603157       0.8219            1 
  19   rs17160311        0.935            1 
  19   rs12973288       0.9612            1 
  19   rs17160332       0.9322            1 
  19   rs17160333       0.7239            1 
  19    rs7259547       0.6285            1 
  19     rs193933       0.2064            1 
  19     rs250508       0.9474            1 
  19     rs638966       0.6527            1 
  19    rs7249111        0.608            1 
  19    rs8107330        0.608            1 
  19    rs2241590        0.304            1 
  19    rs3760685       0.3621            1 
  19   rs11666233       0.7672            1 
  19    rs7254882       0.7672            1 
  19     rs754671       0.8699            1 
  19    rs2913973       0.8699            1 
  19    rs2967605       0.8894            1 
  19    rs6603076       0.5146            1 
  19    rs2894538       0.8207            1 
  19    rs7508502       0.5146            1 
  19   rs12610448       0.6803            1 
  19    rs7507621       0.6072            1 
  19    rs7408960       0.6895            1 
  19    rs7255548       0.6072            1 
  19   rs11881002       0.9242            1 
  19    rs7259200       0.7331            1 
  19    rs8106540       0.8774            1 
  19    rs7250951       0.9957            1 
  19    rs7507526       0.2898            1 
  19    rs1609712       0.6733            1 
  19    rs2967603        0.237            1 
  19    rs2967578       0.7052            1 
  19    rs2042300       0.8729            1 
  19   rs10408143       0.7809            1 
  19   rs11882393       0.9465            1 
  19    rs2303686        0.887            1 
  19    rs8106859       0.8443            1 
  19   rs10416597       0.5218            1 
  19   rs11672367       0.2381            1 
  19   rs11259990       0.5218            1 
  19    rs4804314       0.2763            1 
  19    rs4072910       0.0371            1 
  19   rs12985470       0.0294            1 
  19   rs12462074       0.2173            1 
  19   rs12610444         0.56            1 
  19    rs1561405       0.2601            1 
  19    rs1561406       0.1263            1 
  19    rs2967718       0.1087            1 
  19    rs2118706      0.09169            1 
  19    rs2967721       0.5412            1 
  19    rs2967726       0.5473            1 
  19    rs9305032       0.9865            1 
  19   rs12611036       0.0208            1 
  19    rs2967684       0.1276            1 
  19    rs2918300       0.0203            1 
  19    rs4804078       0.1307            1 
  19   rs11085873       0.1307            1 
  19   rs10414553      0.07379            1 
  19    rs8103113       0.7006            1 
  19    rs1898674       0.8392            1 
  19    rs7254503       0.9132            1 
  19     rs301407       0.1356            1 
  19     rs301410       0.1565            1 
  19     rs301412       0.2589            1 
  19   rs16995681       0.6708            1 
  19    rs8099865       0.4214            1 
  19    rs1078042       0.2508            1 
  19     rs890848       0.2508            1 
  19    rs2967706       0.3097            1 
  19    rs2967632       0.3097            1 
  19   rs10408279       0.5145            1 
  19    rs2967745       0.6488            1 
  19    rs7256781       0.6905            1 
  19    rs2910344       0.6488            1 
  19    rs1582532       0.7315            1 
  19   rs10423641       0.2325            1 
  19    rs2967727       0.3036            1 
  19    rs2967732       0.4111            1 
  19   rs11085742       0.1281            1 
  19    rs2967737       0.9253            1 
  19   rs10418157       0.7254            1 
  19    rs4804367       0.2091            1 
  19    rs8100230       0.3804            1 
  19    rs8105922       0.8851            1 
  19   rs10048565      0.08639            1 
  19    rs1862456       0.2931            1 
  19   rs13339744      0.08639            1 
  19   rs10406670       0.3153            1 
  19   rs10412487       0.1684            1 
  19   rs10419875       0.7311            1 
  19   rs11881361       0.5182            1 
  19   rs12985992       0.8737            1 
  19   rs12976111       0.8737            1 
  19    rs4804375       0.7405            1 
  19   rs10854117       0.6165            1 
  19     rs881877       0.2793            1 
  19   rs11882373       0.5873            1 
  19   rs12975129      0.06279            1 
  19    rs7260214       0.2288            1 
  19   rs17000495       0.4857            1 
  19    rs7507380        0.959            1 
  19   rs10410136       0.4489            1 
  19    rs1895364        0.959            1 
  19    rs2216662       0.7331            1 
  19    rs1833777       0.4509            1 
  19   rs12710265       0.2122            1 
  19    rs7508222        0.994            1 
  19    rs1820099        0.994            1 
  19    rs2547064       0.6647            1 
  19    rs1867692       0.6334            1 
  19    rs1867691       0.6647            1 
  19    rs1862460       0.3329            1 
  19    rs1559170       0.6664            1 
  19   rs10422567       0.8453            1 
  19   rs17000803       0.5292            1 
  19    rs7254970       0.7167            1 
  19   rs17000816       0.5292            1 
  19   rs10406209       0.1771            1 
  19    rs2591591       0.3232            1 
  19    rs2591592       0.8016            1 
  19   rs17000836       0.3456            1 
  19    rs2547074       0.6032            1 
  19    rs2591595       0.6032            1 
  19    rs7254941       0.5959            1 
  19    rs1862461       0.6032            1 
  19    rs1862462       0.6032            1 
  19    rs2431795       0.6032            1 
  19    rs2431791       0.6962            1 
  19    rs1584168       0.3933            1 
  19    rs7245949       0.6314            1 
  19    rs1609459       0.6314            1 
  19    rs1108380       0.7578            1 
  19   rs10402812       0.6314            1 
  19    rs1823056       0.8778            1 
  19   rs17000947       0.8778            1 
  19   rs10415709       0.1844            1 
  19   rs10411597       0.1844            1 
  19    rs4804386       0.9776            1 
  19   rs13344438       0.4958            1 
  19   rs10417520         0.87            1 
  19   rs10407491       0.1111            1 
  19   rs10418864       0.9323            1 
  19   rs10426146       0.5484            1 
  19   rs12979861       0.9022            1 
  19   rs10426826       0.3393            1 
  19    rs8111366       0.5013            1 
  19   rs11880371       0.8616            1 
  19    rs1469081       0.1001            1 
  19   rs13343323       0.7899            1 
  19    rs8101404       0.0313            1 
  19    rs8107055       0.2946            1 
  19    rs1968595        0.331            1 
  19   rs10413384       0.6151            1 
  19    rs4804397       0.9293            1 
  19    rs2441035       0.8795            1 
  19    rs2569402       0.8795            1 
  19    rs2053074       0.6563            1 
  19   rs12609136       0.6887            1 
  19    rs4804400       0.4545            1 
  19   rs12610094       0.9603            1 
  19    rs2335071       0.4399            1 
  19    rs2335072       0.7522            1 
  19    rs8110010        0.815            1 
  19    rs7249770       0.1279            1 
  19   rs10414255       0.4381            1 
  19    rs8112954       0.0281            1 
  19    rs8107410       0.7947            1 
  19     rs714395       0.9625            1 
  19    rs7256391       0.1657            1 
  19   rs17304527       0.8657            1 
  19   rs12459040       0.0217            1 
  19   rs12610559       0.3222            1 
  19   rs16978581       0.1657            1 
  19    rs1045354       0.3222            1 
  19      rs10129       0.3672            1 
  19   rs10405376       0.2975            1 
  19    rs7247296       0.4441            1 
  19   rs10417371       0.9044            1 
  19   rs16978679       0.9044            1 
  19    rs6511918       0.1603            1 
  19   rs13345998       0.4846            1 
  19    rs8102176       0.3964            1 
  19    rs8102181       0.3964            1 
  19    rs8101575       0.4203            1 
  19    rs6511957       0.4578            1 
  19    rs7252788       0.9284            1 
  19    rs8109800       0.6452            1 
  19    rs2191667       0.1296            1 
  19    rs4635448       0.1296            1 
  19   rs10407146       0.2001            1 
  19   rs10406384       0.7594            1 
  19   rs16979286        0.987            1 
  19    rs8104971       0.4915            1 
  19    rs7255466       0.7605            1 
  19   rs10408485       0.4592            1 
  19    rs7247108       0.9034            1 
  19   rs16979417       0.3131            1 
  19    rs7252865      0.07129            1 
  19   rs10745023       0.4265            1 
  19   rs41375152       0.8153            1 
  19    rs2033482       0.9929            1 
  19   rs16979670       0.4091            1 
  19      rs13535       0.9034            1 
  19    rs7259702       0.4356            1 
  19   rs10500207       0.4091            1 
  19    rs8100020        0.572            1 
  19    rs8103099       0.5256            1 
  19   rs10411115       0.9034            1 
  19    rs2230750       0.1932            1 
  19    rs2217652       0.9034            1 
  19    rs1433062       0.4265            1 
  19    rs8102146       0.1773            1 
  19   rs11672602       0.9034            1 
  19   rs17272543       0.4245            1 
  19    rs7257650       0.8482            1 
  19    rs4804436       0.8482            1 
  19    rs6512109       0.9034            1 
  19    rs6512110        0.849            1 
  19    rs7245664       0.2426            1 
  19   rs41405044       0.4356            1 
  19    rs1978435       0.9034            1 
  19    rs6512121        0.849            1 
  19    rs7254750       0.5381            1 
  19    rs7258744       0.5381            1 
  19    rs7246415       0.5381            1 
  19   rs10403167       0.5519            1 
  19    rs8108483       0.9549            1 
  19    rs1433060       0.2766            1 
  19    rs6512130       0.6025            1 
  19    rs4804446       0.8413            1 
  19    rs8103159       0.8413            1 
  19   rs12460738       0.5236            1 
  19   rs10408343       0.9397            1 
  19   rs10423752       0.9397            1 
  19    rs9967634       0.6207            1 
  19     rs971366       0.5539            1 
  19    rs8101154       0.3101            1 
  19   rs10415281       0.5694            1 
  19   rs11669128       0.2821            1 
  19   rs11673302       0.4441            1 
  19   rs10419036       0.9397            1 
  19   rs10424931       0.7151            1 
  19   rs10402626       0.9397            1 
  19   rs10423567       0.9397            1 
  19    rs9917038       0.9397            1 
  19   rs16981165       0.4613            1 
  19    rs8100409       0.4613            1 
  19     rs733102       0.7853            1 
  19     rs733101       0.5912            1 
  19    rs2042199       0.7853            1 
  19    rs7250898       0.3159            1 
  19    rs8102702       0.7853            1 
  19   rs12461440       0.6943            1 
