# Supplementary material for: Cell-to-cell expression dispersion of B-cell surface proteins is linked to genetic variants in humans
Source: Commun Biol. 2020 Jul 3;3:346. doi: 10.1038/s42003-020-1075-1 (PMC7335051; doi:10.1038/s42003-020-1075-1)
Supplement: Supplementary file 4 — Supplementary Data 2 [file 42003_2020_1075_MOESM4_ESM.zip › Supplementary_Data_S2/plink-results-48LCLs/CD23_chr19_mean/CD23_mean_48_LCLs.txt]

NA19098 8.56844497621659
NA19099 8.47486667026015
NA19107 8.85911180866021
NA19108 7.6090202060853
NA19141 9.3276790177295
NA19204 8.16106237560233
NA19238 7.55893230907749
NA19239 7.29457568419252
NA18486 8.73084970177009
NA18488 8.89599497310417
NA18489 9.14754915460317
NA18498 7.77190903808855
NA18499 8.8204555833457
NA18501 8.86888850538353
NA18502 9.02717610668684
NA18504 8.9870532223729
NA18505 8.57753019883226
NA18507 7.95260055699054
NA18508 8.35902475031416
NA18516 6.98154424971262
NA18517 7.37977355081764
NA18519 8.85413799749854
NA18520 6.35858873691652
NA18522 8.99924707054616
NA18523 6.19181650201704
NA18853 8.00386841003103
NA18856 8.21029241381641
NA18858 8.78358188211915
NA18861 9.06926772500793
NA18867 7.77322862064761
NA18868 9.59850646117607
NA18870 8.7909765796717
NA18871 8.31990514693432
NA18873 8.37888564758078
NA18874 8.86156629873257
NA18912 8.16507712979539
NA18916 9.43310122920443
NA18917 8.96473613155285
NA18933 9.03145554623534
NA18934 7.48274516914925
NA19140 8.20317055205825
NA19203 9.03761118521295
NA18487 7.82796628311384
NA18852 7.40411474942826
NA18855 8.93392725428272
NA18859 8.44875815797296
NA18862 8.03407724005279
NA18913 8.95107419005525
