# Supplementary material for: Cell-to-cell expression dispersion of B-cell surface proteins is linked to genetic variants in humans
Source: Commun Biol. 2020 Jul 3;3:346. doi: 10.1038/s42003-020-1075-1 (PMC7335051; doi:10.1038/s42003-020-1075-1)
Supplement: Supplementary file 4 — Supplementary Data 2 [file 42003_2020_1075_MOESM4_ESM.zip › Supplementary_Data_S2/plink-results-48LCLs/CD23_chr19_mean1/CD23_mean1_48_LCLs.qassoc]

 CHR          SNP         BP    NMISS       BETA         SE         R2        T            P 
  19   rs11881309    5769444       48     0.2021     0.1712     0.0294     1.18       0.2439 
  19    rs1026466    5775337       48    -0.1824     0.1729    0.02361   -1.055       0.2971 
  19    rs2436493    5777323       48    -0.1411     0.1665    0.01538  -0.8476        0.401 
  19    rs2446193    5785935       48    0.03122     0.1276   0.001299   0.2446       0.8079 
  19    rs8101416    5792474       48     0.1666     0.1721    0.01997   0.9681       0.3381 
  19    rs2446195    5793704       48    -0.1153      0.136    0.01538  -0.8477        0.401 
  19    rs2260187    5799806       48    -0.1543      0.142    0.02505   -1.087       0.2826 
  19    rs3763046    5823903       48    -0.2091      0.129    0.05404   -1.621       0.1118 
  19     rs778809    5830302       48   -0.02476      0.126  0.0008385  -0.1965       0.8451 
  19    rs3859563    5833037       48     0.1368     0.1426    0.01962   0.9594       0.3424 
  19   rs17271883    5834212       48   -0.01612     0.1229  0.0003737  -0.1311       0.8962 
  19    rs3760776    5839746       48     0.1297     0.1332    0.02021   0.9741       0.3351 
  19    rs3760775    5841356       48     0.0493     0.1614   0.002023   0.3054       0.7614 
  19     rs778988    5858795       48    -0.2004     0.2085    0.01968   -0.961       0.3416 
  19   rs10426709    5865645       48    0.04489     0.3036  0.0004752   0.1479       0.8831 
  19   rs11881470    5865837       48    -0.1224     0.2518   0.005114  -0.4863       0.6291 
  19    rs8101625    5866073       48     0.1198     0.1218    0.02058   0.9832       0.3307 
  19    rs6510861    5884673       48    0.09407     0.2801   0.002446   0.3358       0.7385 
  19    rs7248090    5914625       48     0.0817     0.2203   0.002979   0.3708       0.7125 
  19   rs10417885    5924893       48     0.1588     0.2027    0.01317   0.7836       0.4373 
  19     rs274793    5928185       48    0.06777     0.1604   0.003864   0.4224       0.6747 
  19   rs11085154    5928894       48     0.1542     0.1294    0.02996    1.192       0.2394 
  19   rs12462305    5936689       48     0.1581     0.1278    0.03221    1.237       0.2223 
  19    rs6510863    5937680       48    0.02305     0.1515  0.0005031   0.1522       0.8797 
  19    rs4807825    5949158       48     0.3101     0.2036      0.048    1.523       0.1346 
  19    rs8108471    5949269       48    -0.2473     0.2074    0.02997   -1.192       0.2393 
  19    rs7259761    5952713       48    -0.1678     0.1353    0.03235    -1.24       0.2213 
  19     rs551244    5961883       48     0.2516      0.211    0.02998    1.192       0.2392 
  19    rs8102722    5963600       48    -0.2473     0.2074    0.02997   -1.192       0.2393 
  19     rs525452    5965311       48     0.1316     0.1667    0.01337   0.7895       0.4339 
  19     rs628271    5965388       48     0.1375     0.1754    0.01319   0.7841        0.437 
  19     rs581910    5970822       48   -0.07858      0.178    0.00422  -0.4415       0.6609 
  19     rs552320    5983379       48   -0.07858      0.178    0.00422  -0.4415       0.6609 
  19    rs1638538    5990305       48    -0.2305     0.1272    0.06663   -1.812      0.07649 
  19    rs6510867    6000313       48    -0.1845     0.2088    0.01668  -0.8835       0.3816 
  19     rs530942    6004105       48     0.3041     0.2589     0.0291    1.174       0.2463 
  19   rs11879954    6006182       48   -0.05982     0.1201   0.005366  -0.4982       0.6207 
  19     rs585107    6010064       48  -0.003106      0.144  1.012e-05 -0.02157       0.9829 
  19     rs549785    6023162       48    0.05671     0.1721   0.002356   0.3296       0.7432 
  19   rs10402138    6031985       48    -0.1167     0.1303    0.01715  -0.8959        0.375 
  19   rs16993344    6035621       48    -0.1216     0.2033   0.007721  -0.5983       0.5526 
  19   rs10402841    6047963       48    0.02462     0.1221  0.0008826   0.2016       0.8411 
  19    rs1110624    6059840       48     0.1752     0.1587    0.02583    1.104       0.2752 
  19    rs7255387    6068028       48     0.1126     0.1565    0.01112   0.7194       0.4755 
  19     rs574937    6068553       48      0.125     0.1741    0.01109   0.7181       0.4763 
  19   rs10401349    6075713       48   -0.09017     0.2102   0.003986  -0.4291       0.6699 
  19     rs622574    6076057       48    0.01598     0.3036  6.019e-05  0.05262       0.9583 
  19   rs11880706    6080482       48    0.07951     0.1603   0.005318   0.4959       0.6223 
  19   rs11666200    6084992       48    -0.3509     0.2022    0.06143   -1.735       0.0894 
  19   rs11670606    6096400       48    -0.3509     0.2022    0.06143   -1.735       0.0894 
  19   rs17271924    6097509       48   -0.09017     0.2102   0.003986  -0.4291       0.6699 
  19   rs10411604    6102083       48   -0.08144      0.128   0.008729  -0.6364       0.5276 
  19   rs10411815    6102181       48   -0.06715     0.1519   0.004229   -0.442       0.6606 
  19   rs10405147    6102780       47   -0.07988     0.2114   0.003161  -0.3778       0.7074 
  19    rs8109482    6113453       48    -0.1194     0.1598    0.01199  -0.7472       0.4588 
  19    rs8104313    6115951       48     0.1338     0.1927    0.01037   0.6942        0.491 
  19    rs7253993    6116805       48   -0.01142     0.1465  0.0001322   -0.078       0.9382 
  19    rs7256341    6122267       48    -0.1536     0.1313    0.02889    -1.17       0.2481 
  19   rs11673527    6126818       48   -0.09599     0.1604   0.007721  -0.5983       0.5526 
  19   rs10417646    6130661       48   -0.06825     0.1762   0.003249  -0.3872       0.7004 
  19    rs7256965    6138027       48    -0.1092     0.1289    0.01536  -0.8472       0.4013 
  19   rs11669301    6140734       48     0.2583     0.1386    0.07019    1.863      0.06879 
  19   rs11085158    6140754       48     0.2583     0.1386    0.07019    1.863      0.06879 
  19   rs16993402    6141137       48     0.1383     0.1886    0.01156   0.7334        0.467 
  19   rs10853992    6141471       48     -0.107      0.144    0.01185  -0.7428       0.4614 
  19   rs11879740    6146918       48     0.3018     0.2345    0.03477    1.287       0.2045 
  19   rs10424597    6147191       48     0.2108     0.1491    0.04165    1.414       0.1641 
  19   rs16993408    6147453       48     0.1383     0.1886    0.01156   0.7334        0.467 
  19    rs9304929    6147743       48   -0.09934     0.2484   0.003464  -0.3999       0.6911 
  19   rs41489445    6156206       48     0.1047     0.1466    0.01096   0.7138       0.4789 
  19    rs4807840    6156483       48    -0.1814     0.1708    0.02392   -1.062       0.2939 
  19   rs11672830    6158422       48  -0.007258     0.1373  6.078e-05 -0.05288       0.9581 
  19    rs9304930    6158492       48     0.1442      0.148    0.02022   0.9743        0.335 
  19    rs4807841    6160078       48  0.0009559     0.1355  1.081e-06 0.007053       0.9944 
  19    rs8101237    6167414       48     0.2881     0.1812    0.05206    1.589       0.1188 
  19   rs16993428    6173690       48    0.06613     0.1437   0.004585   0.4603       0.6475 
  19   rs16993437    6176594       48     0.1242     0.1606    0.01285   0.7738        0.443 
  19   rs16993442    6180556       48   0.007389     0.1616  4.545e-05  0.04572       0.9637 
  19   rs16993450    6183652       48   0.005326     0.2041  1.481e-05   0.0261       0.9793 
  19   rs16993453    6187657       48   0.007389     0.1616  4.545e-05  0.04572       0.9637 
  19   rs16993484    6196373       48   -0.03001     0.1607  0.0007575  -0.1867       0.8527 
  19    rs2335629    6203146       48    -0.1153     0.1214    0.01924  -0.9499       0.3471 
  19    rs4807846    6204129       48     0.1589      0.134    0.02968    1.186       0.2417 
  19   rs17468222    6206196       48    -0.2023     0.1651    0.03159   -1.225       0.2269 
  19   rs10413643    6207737       48     0.2563     0.1545    0.05643    1.659        0.104 
  19    rs3787069    6221887       48    -0.1745     0.1346    0.03525   -1.296       0.2013 
  19    rs4807065    6226006       48     0.2676     0.1199     0.0977    2.232      0.03054 
  19    rs2233188    6230692       48    -0.2422      0.162    0.04632   -1.495       0.1418 
  19    rs2233186    6230751       48    -0.2384     0.1828    0.03564   -1.304       0.1987 
  19   rs16993501    6233345       48    -0.2608     0.1778    0.04469   -1.467       0.1492 
  19    rs4807852    6238183       48   -0.04582     0.1442    0.00219  -0.3177       0.7521 
  19    rs1865061    6238414       48   0.006233     0.1438  4.087e-05  0.04336       0.9656 
  19   rs10404571    6240821       48    -0.2422      0.162    0.04632   -1.495       0.1418 
  19    rs3787056    6242806       48     0.2307     0.1233    0.07074    1.871      0.06766 
  19    rs4807069    6244687       48     0.1891     0.1448    0.03575    1.306       0.1981 
  19    rs7249425    6251121       48    -0.1217     0.1564    0.01299  -0.7781       0.4405 
  19   rs13382119    6254463       48     0.1736     0.1242    0.04074    1.398       0.1689 
  19   rs12979828    6266778       48    0.02757     0.1515  0.0007193    0.182       0.8564 
  19   rs10405167    6267757       48    -0.2119     0.2017    0.02345   -1.051       0.2987 
  19    rs8099971    6267789       48     0.1294     0.1599    0.01404   0.8093       0.4225 
  19    rs8103614    6270400       48     0.1736     0.1242    0.04074    1.398       0.1689 
  19    rs7258848    6272952       48    -0.1094     0.1302    0.01513  -0.8408       0.4048 
  19   rs11881034    6281607       48   -0.01472      0.138   0.000247  -0.1066       0.9156 
  19    rs6417193    6287971       48    -0.1641     0.1846    0.01689   -0.889       0.3786 
  19    rs8113160    6288357       48     0.1073     0.1638   0.009245   0.6552       0.5156 
  19    rs6510884    6289164       48    -0.1641     0.1846    0.01689   -0.889       0.3786 
  19    rs6510888    6295863       48    0.05334     0.1312   0.003582   0.4067       0.6861 
  19    rs4807863    6306971       48   -0.09599     0.1437   0.009611  -0.6681       0.5074 
  19    rs7258219    6308509       48    0.02639     0.1861  0.0004371   0.1418       0.8878 
  19    rs7260240    6320963       48     0.1095     0.1652   0.009459   0.6628       0.5108 
  19   rs10425427    6338370       48     0.1402     0.2797   0.005435   0.5014       0.6185 
  19    rs7253024    6362724       48    -0.1225     0.1601    0.01258  -0.7656       0.4478 
  19    rs7260547    6364500       48    -0.2702     0.2105    0.03458   -1.284       0.2057 
  19   rs10420388    6366230       48   -0.04736     0.2274  0.0009422  -0.2083       0.8359 
  19    rs2304196    6392006       48    0.01806      0.126  0.0004466   0.1434       0.8866 
  19    rs2247785    6392078       48   0.003381     0.1574  1.003e-05  0.02148        0.983 
  19   rs10419890    6404335       48  -0.008697     0.1294  9.822e-05 -0.06722       0.9467 
  19    rs3892396    6404507       48   -0.08916     0.1857   0.004988  -0.4802       0.6334 
  19    rs7259894    6406625       48    -0.2637     0.2003    0.03629   -1.316       0.1946 
  19    rs7247153    6451433       48     0.3406     0.1349     0.1217    2.524      0.01511 
  19     rs173229    6452305       48     0.3406     0.1349     0.1217    2.524      0.01511 
  19    rs6510902    6453817       48    -0.1592     0.2795   0.007003  -0.5696       0.5717 
  19    rs6510903    6454189       48     0.3409     0.1277     0.1341    2.669      0.01047 
  19     rs348362    6466482       47    -0.3257     0.1323     0.1186   -2.461      0.01777 
  19    rs3844450    6481459       48    -0.1042      0.129    0.01399  -0.8079       0.4233 
  19    rs3887594    6481530       48     0.2184     0.1481    0.04517    1.475        0.147 
  19    rs2071347    6495736       48    -0.1723     0.1336    0.03489    -1.29       0.2036 
  19   rs12151125    6524406       48    -0.1299     0.1712    0.01236  -0.7588       0.4519 
  19    rs3865469    6535498       48   -0.09504     0.1712   0.006658  -0.5553       0.5814 
  19     rs348347    6564402       48   -0.06809     0.2626   0.001459  -0.2593       0.7966 
  19    rs7508584    6564673       48    -0.1134     0.3032    0.00303  -0.3739       0.7102 
  19    rs6510908    6566777       48   -0.03587     0.1437   0.001353  -0.2496        0.804 
  19     rs344596    6594274       48    -0.2589     0.2071    0.03287    -1.25       0.2175 
  19    rs8109079    6602811       48   0.005659     0.1729  2.329e-05  0.03273        0.974 
  19     rs344584    6604018       48    0.08329     0.2138   0.003287   0.3895       0.6987 
  19    rs7257477    6620910       48    -0.0795     0.1225   0.009066  -0.6487       0.5197 
  19     rs387116    6621739       48     0.1743     0.1226    0.04209    1.422       0.1618 
  19     rs364628    6622319       48     0.1743     0.1226    0.04209    1.422       0.1618 
  19     rs413956    6623791       48     0.1855     0.1292    0.04288    1.436       0.1579 
  19     rs624968    6623888       48     0.1743     0.1226    0.04209    1.422       0.1618 
  19    rs1644752    6623901       48     0.1743     0.1226    0.04209    1.422       0.1618 
  19     rs407743    6642417       48     -0.017     0.1783  0.0001974  -0.0953       0.9245 
  19     rs426848    6642482       48     -0.017     0.1783  0.0001974  -0.0953       0.9245 
  19     rs392751    6645178       48    -0.2713     0.1461    0.06974   -1.857      0.06973 
  19     rs425796    6645441       48    -0.2713     0.1461    0.06974   -1.857      0.06973 
  19     rs454453    6645695       48    -0.2713     0.1461    0.06974   -1.857      0.06973 
  19     rs390821    6645759       48    -0.2713     0.1461    0.06974   -1.857      0.06973 
  19     rs422961    6647973       48   -0.04791     0.1764   0.001601  -0.2716       0.7871 
  19     rs392720    6649632       48     0.1639     0.3027   0.006334   0.5415       0.5908 
  19     rs416956    6649822       48    -0.2388     0.1445    0.05604   -1.653       0.1052 
  19   rs11882049    6656455       48    0.06886      0.163   0.003864   0.4224       0.6747 
  19     rs344575    6656497       48    -0.1352     0.2368    0.00704  -0.5711       0.5707 
  19     rs344569    6658636       48    0.02227     0.1326  0.0006131    0.168       0.8673 
  19    rs8113119    6658863       48    -0.0694     0.2038   0.002514  -0.3405        0.735 
  19   rs11878563    6670910       48     0.1795     0.1344    0.03732    1.335       0.1883 
  19    rs2277984    6679511       48     0.0513     0.1331   0.003222   0.3856       0.7016 
  19    rs1389623    6684197       48     -0.118     0.1365      0.016  -0.8648       0.3916 
  19    rs2241393    6685304       48     0.3664     0.1352     0.1377     2.71     0.009418 
  19   rs11569538    6685723       48   -0.03927     0.1606   0.001297  -0.2444        0.808 
  19   rs11569537    6685733       48   -0.05445     0.2375   0.001141  -0.2293       0.8197 
  19     rs344548    6685817       48   0.006421     0.1678  3.184e-05  0.03827       0.9696 
  19    rs7257062    6685945       48     0.2851     0.1208      0.108     2.36      0.02255 
  19    rs2241392    6685983       48     0.2345       0.12    0.07667    1.954      0.05676 
  19   rs11569536    6686089       48    0.04891     0.2283  0.0009969   0.2143       0.8313 
  19     rs344543    6687414       48    0.02052     0.1314  0.0005301   0.1562       0.8766 
  19     rs344541    6687595       48    0.02052     0.1314  0.0005301   0.1562       0.8766 
  19     rs344540    6687768       48    0.02052     0.1314  0.0005301   0.1562       0.8766 
  19   rs11569511    6690571       48    -0.1646     0.2617   0.008526   -0.629       0.5325 
  19    rs3745567    6690771       48    -0.1646     0.2617   0.008526   -0.629       0.5325 
  19   rs11569507    6690805       48    -0.1646     0.2617   0.008526   -0.629       0.5325 
  19    rs3745566    6690966       48    -0.1646     0.2617   0.008526   -0.629       0.5325 
  19    rs3745565    6690982       48    -0.1646     0.2617   0.008526   -0.629       0.5325 
  19   rs11569501    6691631       48    -0.1646     0.2617   0.008526   -0.629       0.5325 
  19     rs445750    6701513       48     -0.165     0.1467    0.02677   -1.125       0.2665 
  19     rs408290    6702022       48     -0.165     0.1467    0.02677   -1.125       0.2665 
  19     rs451760    6703072       48     -0.091     0.1602   0.006967  -0.5681       0.5727 
  19   rs11569397    6720301       48   -0.07964     0.2281   0.002643  -0.3492       0.7286 
  19     rs339392    6722022       48     0.1032     0.2137   0.005043   0.4829       0.6315 
  19     rs171094    6727365       48     0.2304     0.1214    0.07267    1.899       0.0639 
  19     rs184628    6747394       48     -0.117     0.1485    0.01332  -0.7879       0.4348 
  19    rs2305806    6755007       48   -0.09801     0.1386    0.01075  -0.7069       0.4832 
  19    rs7248911    6766213       48   -0.03251     0.1402   0.001167  -0.2319       0.8177 
  19   rs10408913    6766304       48     0.1073     0.1863   0.007163   0.5761       0.5674 
  19   rs10409437    6766594       48   -0.02978     0.1448  0.0009182  -0.2056        0.838 
  19     rs568259    6782574       48   -0.04588     0.1436   0.002214  -0.3195       0.7508 
  19     rs473021    6788907       48   -0.07241     0.1433   0.005521  -0.5053       0.6157 
  19     rs472835    6788979       48   -0.01495     0.1372  0.0002578  -0.1089       0.9137 
  19    rs2546122    6790326       48    0.03111     0.1293   0.001257   0.2406       0.8109 
  19    rs2546127    6791879       48   -0.07241     0.1433   0.005521  -0.5053       0.6157 
  19    rs2546128    6792315       48    -0.1785     0.1286    0.04023   -1.389       0.1716 
  19    rs2617815    6795147       48   -0.07241     0.1433   0.005521  -0.5053       0.6157 
  19    rs2617819    6796380       48   -0.01205     0.1444  0.0001514 -0.08346       0.9338 
  19    rs2617822    6801481       48   -0.03036     0.1325    0.00114  -0.2291       0.8198 
  19   rs12232870    6803250       48    -0.3538     0.1823    0.07566    -1.94      0.05847 
  19    rs8109794    6803270       48     0.1705     0.1591    0.02437    1.072       0.2894 
  19    rs8108646    6806689       48     0.2695     0.2146    0.03315    1.256       0.2155 
  19   rs12710098    6808547       48    0.04824     0.1292   0.003022   0.3734       0.7106 
  19    rs7253450    6818814       48    0.02078     0.1937  0.0002501   0.1073        0.915 
  19     rs164017    6820412       48   -0.05274     0.1605   0.002343  -0.3287       0.7439 
  19     rs164016    6820951       48     0.2154     0.1913    0.02683    1.126        0.266 
  19     rs186295    6833777       48   -0.07677     0.2281   0.002457  -0.3366        0.738 
  19     rs331677    6849906       48    -0.1559     0.2618   0.007652  -0.5956       0.5544 
  19   rs16993884    6854268       48    0.03662     0.1393     0.0015   0.2629       0.7938 
  19   rs10422184    6854446       48    0.06818     0.1295    0.00599   0.5265       0.6011 
  19   rs16993897    6882430       48     0.2386     0.1299    0.06838    1.838       0.0726 
  19     rs330876    6895866       48     0.1355     0.1205    0.02676    1.125       0.2666 
  19   rs10406373    6896380       48     0.1591     0.1706    0.01855   0.9324        0.356 
  19     rs330877    6896483       48      -0.09     0.1349   0.009587  -0.6673       0.5079 
  19     rs330885    6900715       48     0.0552     0.1473   0.003044   0.3748       0.7095 
  19     rs330886    6900830       48    -0.1402     0.2077   0.009807   -0.675       0.5031 
  19     rs330887    6900955       48    0.06161     0.1605   0.003194   0.3839       0.7028 
  19   rs10403916    6901242       48     0.1407      0.126    0.02638    1.116         0.27 
  19    rs8099966    6901482       48    0.09993     0.1522   0.009287   0.6567       0.5147 
  19    rs8101320    6901530       48    0.09993     0.1522   0.009287   0.6567       0.5147 
  19     rs897740    6901559       48     0.0552     0.1473   0.003044   0.3748       0.7095 
  19     rs454176    6903537       48     0.1032     0.1457    0.01078   0.7082       0.4824 
  19     rs455099    6906850       48     0.0552     0.1473   0.003044   0.3748       0.7095 
  19     rs445817    6909449       48     0.0552     0.1473   0.003044   0.3748       0.7095 
  19     rs673320    6909565       48    -0.5148     0.2154     0.1105    -2.39        0.021 
  19     rs455476    6914099       48     0.0613      0.137   0.004336   0.4476       0.6566 
  19     rs460261    6914828       48     0.0613      0.137   0.004336   0.4476       0.6566 
  19     rs384239    6914966       48    -0.0401     0.1659   0.001268  -0.2417       0.8101 
  19     rs373533    6919624       48   -0.07431     0.1203    0.00823  -0.6178       0.5397 
  19    rs8104748    6932562       48    0.00638     0.2142  1.929e-05  0.02979       0.9764 
  19     rs464849    6940189       48     0.1461     0.1544    0.01909   0.9462        0.349 
  19   rs10407357    6940284       47    -0.1717     0.1707    0.02199   -1.006       0.3198 
  19     rs416967    6940762       48    0.09363     0.1512   0.008269   0.6193       0.5388 
  19     rs460375    6941161       48     0.1461     0.1544    0.01909   0.9462        0.349 
  19     rs465543    6941867       48     0.1461     0.1544    0.01909   0.9462        0.349 
  19     rs461935    6942198       48     0.1461     0.1544    0.01909   0.9462        0.349 
  19    rs7259423    6942494       48   -0.02955     0.1355   0.001033  -0.2181       0.8283 
  19     rs461057    6942829       48    0.09363     0.1512   0.008269   0.6193       0.5388 
  19     rs457762    6942935       48    0.09363     0.1512   0.008269   0.6193       0.5388 
  19    rs2453112    6950108       48    -0.1208     0.1601    0.01222  -0.7545       0.4544 
  19     rs422318    6951434       48   -0.07867     0.1404   0.006782  -0.5604       0.5779 
  19   rs17704999    6951567       48     0.2362     0.2179     0.0249    1.084       0.2841 
  19   rs16994004    6957877       48     0.0505     0.1721   0.001868   0.2934       0.7705 
  19    rs7256163    6958134       48    -0.1071     0.1206    0.01687  -0.8884        0.379 
  19    rs7256367    6958636       48    0.02035      0.134  0.0005014   0.1519       0.8799 
  19   rs10221500    6960370       48     0.1772     0.2792   0.008679   0.6346       0.5288 
  19     rs460698    6961182       48    -0.2699     0.1381     0.0766   -1.953      0.05687 
  19    rs7256912    6965029       48     0.1354     0.1372    0.02074   0.9871       0.3287 
  19    rs8102545    6969857       48  -0.008313     0.1985  3.813e-05 -0.04188       0.9668 
  19    rs7247900    6975998       48   -0.03612     0.1215   0.001918  -0.2973       0.7676 
  19    rs4807918    6977118       48    -0.1142     0.1292     0.0167  -0.8838       0.3814 
  19    rs7260101    6977869       48    -0.1287     0.1265    0.02202   -1.018       0.3142 
  19     rs252569    6978013       48     0.1185     0.1527    0.01292   0.7759       0.4418 
  19    rs2035973    6980763       48   -0.07357     0.1248   0.007497  -0.5895       0.5584 
  19    rs2035972    6980939       48    -0.1824     0.2474    0.01167  -0.7371       0.4648 
  19    rs1874002    6981885       48   -0.03635     0.1293   0.001715  -0.2812       0.7799 
  19    rs2055097    6982336       48    -0.1824     0.2474    0.01167  -0.7371       0.4648 
  19    rs4807920    6988270       48    -0.1824     0.2474    0.01167  -0.7371       0.4648 
  19    rs1389506    6993033       48     0.2396     0.2604    0.01807   0.9201       0.3623 
  19   rs10412186    6996444       48    0.02112     0.2376  0.0001717  0.08888       0.9296 
  19   rs11878694    6996509       48    0.04656     0.1312    0.00273   0.3549       0.7243 
  19   rs10406255    6996640       48   -0.04532     0.1213   0.003026  -0.3736       0.7104 
  19   rs10413019    6997373       48   -0.02596     0.3036  0.0001589 -0.08551       0.9322 
  19    rs8104872    6997631       48    -0.1419     0.1738    0.01429  -0.8167       0.4183 
  19    rs8105285    6997992       48     0.1338      0.138    0.02002   0.9693       0.3375 
  19   rs11882263    7006595       48    0.02842     0.1437  0.0008496   0.1978       0.8441 
  19    rs7249943    7011362       48    -0.1338     0.1524    0.01648  -0.8778       0.3846 
  19    rs7249317    7011560       48   -0.07177     0.1607   0.004316  -0.4465       0.6573 
  19    rs1493877    7013885       48   -0.02518     0.1915  0.0003756  -0.1315        0.896 
  19    rs9304947    7015047       48     0.1028     0.1494    0.01018   0.6879        0.495 
  19    rs2914567    7078321       48     0.0248     0.1861  0.0003858   0.1332       0.8946 
  19     rs966591    7083629       48  -0.008963     0.1244  0.0001128 -0.07203       0.9429 
  19    rs8110740    7083761       48  -0.008963     0.1244  0.0001128 -0.07203       0.9429 
  19    rs6510944    7084307       48  -0.008963     0.1244  0.0001128 -0.07203       0.9429 
  19    rs2352958    7084747       48  -0.008963     0.1244  0.0001128 -0.07203       0.9429 
  19     rs768489    7085480       48  -0.008963     0.1244  0.0001128 -0.07203       0.9429 
  19   rs16994131    7103316       48   -0.09814     0.1318     0.0119  -0.7445       0.4604 
  19   rs12460645    7103423       48    0.07527     0.1452    0.00581   0.5185       0.6066 
  19    rs2914559    7103542       48    0.07527     0.1452    0.00581   0.5185       0.6066 
  19    rs2967661    7106723       48    0.04957     0.1412   0.002674   0.3512       0.7271 
  19   rs10414835    7112176       48   -0.07007     0.2204   0.002192  -0.3179        0.752 
  19   rs12150997    7112265       48    -0.1183     0.1315     0.0173  -0.8999       0.3729 
  19   rs11667110    7136609       48   -0.04191     0.1659   0.001385  -0.2526       0.8017 
  19    rs2229431    7141775       48    0.01844     0.1678  0.0002625   0.1099        0.913 
  19       rs2962    7163065       48     0.2155     0.1913    0.02684    1.126       0.2658 
  19       rs2963    7163154       48   -0.03238      0.134   0.001268  -0.2417       0.8101 
  19    rs8107575    7165539       48    -0.2851     0.2453    0.02853   -1.162       0.2511 
  19    rs2059807    7166109       48   -0.06759     0.1613   0.003803   -0.419       0.6771 
  19    rs3815902    7166138       48   0.001442     0.2106   1.02e-06  0.00685       0.9946 
  19    rs3786681    7168933       48   -0.09665      0.153   0.008596  -0.6315       0.5308 
  19    rs6510956    7169276       48   -0.09665      0.153   0.008596  -0.6315       0.5308 
  19   rs10415589    7170935       48    0.07329     0.2038   0.002805   0.3597       0.7207 
  19    rs8109559    7171629       48   -0.08811      0.132   0.009596  -0.6676       0.5077 
  19   rs16994314    7176974       48    -0.6721     0.2624     0.1249   -2.562      0.01375 
  19    rs8108622    7182753       48   0.004583     0.1438  2.209e-05  0.03188       0.9747 
  19   rs10500204    7182963       48     0.2057     0.1712    0.03044    1.202       0.2356 
  19    rs3786680    7183551       48    0.09933      0.153    0.00908   0.6492       0.5194 
  19     rs891088    7184762       48  -0.007869      0.142  6.675e-05 -0.05542        0.956 
  19    rs7245757    7187628       48    0.01591     0.1529  0.0002353   0.1041       0.9176 
  19    rs1035939    7188979       48   0.001786     0.1294  4.145e-06  0.01381        0.989 
  19    rs4804368    7190290       48   0.002003      0.136  4.712e-06  0.01472       0.9883 
  19    rs7254358    7199341       48     -0.124     0.1368    0.01755  -0.9064       0.3695 
  19    rs1035942    7199803       48  0.0008558     0.2087  3.655e-07 0.004101       0.9967 
  19    rs8103883    7203422       48     0.1217     0.1328    0.01791   0.9158       0.3645 
  19    rs2042901    7204394       48     0.0912     0.2801   0.002299   0.3256       0.7462 
  19   rs10426094    7205240       48    -0.0175     0.2489  0.0001075 -0.07031       0.9443 
  19   rs12459488    7206073       48    -0.2383     0.1341    0.06419   -1.776      0.08229 
  19    rs3745545    7211841       48    0.08928     0.1693   0.006006   0.5272       0.6006 
  19    rs4804403    7216771       48    -0.1704     0.1495    0.02748    -1.14       0.2601 
  19    rs7245562    7218135       48   -0.05495     0.1676   0.002332  -0.3279       0.7445 
  19    rs7508679    7222832       48   -0.06565     0.1369   0.004972  -0.4795       0.6339 
  19    rs4804416    7223848       48    -0.2117      0.149    0.04203   -1.421       0.1622 
  19    rs7248104    7224431       48   -0.07494     0.1368    0.00648  -0.5478       0.5865 
  19    rs4804424    7229677       48    -0.1762     0.1288    0.03908   -1.368        0.178 
  19   rs10416429    7230438       48    -0.1762     0.1288    0.03908   -1.368        0.178 
  19     rs890862    7233604       48    0.04497     0.1781   0.001384   0.2525       0.8018 
  19   rs10424224    7240481       48     0.1074     0.1411    0.01243   0.7611       0.4505 
  19   rs10404318    7247627       48    -0.3041     0.1663    0.06775   -1.828      0.07397 
  19     rs919275    7261441       48     0.0542     0.2205   0.001311   0.2458        0.807 
  19    rs4804219    7265908       48    -0.1991     0.2122    0.01878  -0.9383        0.353 
  19    rs6510975    7266878       48     0.1036     0.1448    0.01102   0.7158       0.4777 
  19   rs10404166    7281735       48     0.1198     0.1344    0.01698   0.8915       0.3773 
  19    rs8101064    7293119       48    -0.1632     0.1734    0.01889  -0.9411       0.3516 
  19   rs11880337    7296452       48     0.2502      0.125    0.08014    2.002      0.05121 
  19    rs6603096    7415723       48    0.06077     0.1417   0.003982   0.4289         0.67 
  19    rs6603107    7424120       48    0.07952     0.2204   0.002822   0.3608       0.7199 
  19    rs6603109    7424528       48    0.01582     0.1262  0.0003415   0.1254       0.9008 
  19   rs10420226    7437275       48     0.1589     0.1437    0.02589    1.106       0.2746 
  19    rs9807848    7439100       48    -0.2148     0.2609    0.01452  -0.8234       0.4145 
  19   rs10404592    7439749       48     0.1589     0.1437    0.02589    1.106       0.2746 
  19    rs1025281    7440670       48   -0.05666     0.1238   0.004531  -0.4576       0.6494 
  19   rs11882769    7463619       48    -0.2745     0.1268    0.09248   -2.165       0.0356 
  19   rs11882682    7465933       48    -0.1925     0.1267    0.04778   -1.519       0.1356 
  19   rs11879232    7466011       48    -0.2939     0.1674    0.06279   -1.756      0.08582 
  19    rs2432104    7466137       48     0.0444     0.2141  0.0009339   0.2074       0.8366 
  19   rs12977471    7480364       48     0.1394     0.2378   0.007415   0.5862       0.5606 
  19    rs8103234    7480667       48   -0.08804     0.1197    0.01162  -0.7355       0.4658 
  19    rs4804166    7480686       48   0.008704     0.1187  0.0001169  0.07334       0.9419 
  19    rs4804596    7480701       48   0.008704     0.1187  0.0001169  0.07334       0.9419 
  19    rs6603155    7480906       48      0.189      0.184    0.02241    1.027       0.3098 
  19   rs12461568    7491716       48     0.1731     0.1234    0.04099    1.402       0.1676 
  19   rs11668246    7492991       48   -0.06662     0.1534   0.004084  -0.4343       0.6661 
  19   rs10402721    7493073       48     0.1308     0.1928   0.009906   0.6784       0.5009 
  19    rs6603164    7494846       48    0.01243     0.1355  0.0001829  0.09173       0.9273 
  19   rs11667028    7501616       48    -0.1258     0.1358     0.0183   -0.926       0.3593 
  19    rs8110029    7503745       48    -0.0957     0.2082    0.00457  -0.4596        0.648 
  19    rs8102136    7504498       48   -0.08346     0.1365    0.00806  -0.6114        0.544 
  19   rs11878742    7505099       48   -0.07522     0.1607   0.004742  -0.4681       0.6419 
  19   rs12979990    7520217       48    -0.1949     0.1411    0.03983   -1.381       0.1738 
  19    rs7245775    7536221       48   -0.02417     0.2284  0.0002434  -0.1058       0.9162 
  19    rs1549256    7544474       48   -0.03583     0.1386   0.001452  -0.2586       0.7971 
  19    rs1549257    7544588       48    -0.1964     0.2067    0.01924    -0.95       0.3471 
  19   rs17159600    7549281       48    0.03947     0.1371   0.001797   0.2878       0.7748 
  19    rs7247040    7552825       48   -0.08845     0.2373   0.003012  -0.3728        0.711 
  19    rs3745356    7553021       48   0.001787     0.1387  3.612e-06  0.01289       0.9898 
  19   rs10402951    7555092       48    0.09412     0.1396   0.009785   0.6742       0.5036 
  19     rs749969    7558024       48    0.06115     0.1274   0.004983     0.48       0.6335 
  19    rs1363938    7561996       48    -0.2055      0.261    0.01329  -0.7872       0.4352 
  19    rs7250572    7567757       48    -0.1863     0.1523    0.03152   -1.224       0.2273 
  19    rs4804662    7575408       48    0.01049     0.2804  3.039e-05  0.03739       0.9703 
  19     rs654059    7602421       48      0.162     0.1682    0.01977   0.9632       0.3405 
  19     rs501580    7608428       48     0.1121     0.1226    0.01786   0.9147       0.3651 
  19   rs11881687    7610952       48   0.009031     0.1487  8.016e-05  0.06072       0.9518 
  19     rs574663    7614677       48    -0.1553     0.1193    0.03552   -1.302       0.1995 
  19    rs7250363    7615865       48    -0.2314     0.1688    0.03922    -1.37       0.1772 
  19     rs597582    7619239       48    -0.1367     0.1278    0.02427    -1.07       0.2903 
  19    rs7245592    7622744       48     -0.104     0.1332    0.01309  -0.7811       0.4387 
  19     rs541600    7624391       48     -0.104     0.1332    0.01309  -0.7811       0.4387 
  19    rs7250311    7634594       48   0.008842     0.1738  5.626e-05  0.05087       0.9596 
  19    rs7260296    7635689       48  -0.009958      0.135  0.0001183 -0.07378       0.9415 
  19    rs2431866    7635871       48    -0.1127      0.143    0.01332   -0.788       0.4348 
  19    rs7256394    7638646       48    -0.3012     0.1237     0.1142   -2.435      0.01882 
  19    rs6603103    7640456       48    -0.2546     0.1302    0.07671   -1.955      0.05668 
  19    rs4804750    7654988       48    -0.4632     0.2393     0.0753   -1.935       0.0591 
  19   rs17159765    7657100       48    0.06081     0.2626   0.001164   0.2315       0.8179 
  19    rs1644759    7662529       48     0.1896     0.1492    0.03392    1.271       0.2102 
  19    rs1644757    7663768       48     0.0686     0.1352   0.005569   0.5076       0.6142 
  19    rs4134856    7686854       48    -0.7085     0.2603     0.1387   -2.722     0.009131 
  19    rs4134832    7691698       48   -0.06727     0.1534   0.004165  -0.4386        0.663 
  19     rs794083    7691867       48    0.08309     0.1444   0.007149   0.5755       0.5677 
  19    rs4134831    7691949       48    -0.0276     0.1805  0.0005078  -0.1529       0.8792 
  19     rs794084    7692058       48    0.04566     0.1235   0.002962   0.3697       0.7133 
  19    rs4134826    7692076       48    0.04209     0.1896   0.001071   0.2221       0.8252 
  19    rs4134816    7693751       48    -0.0276     0.1805  0.0005078  -0.1529       0.8792 
  19    rs4134813    7694021       48    -0.2122     0.1482    0.04268   -1.432       0.1589 
  19    rs4804758    7699292       48    -0.3412      0.192    0.06424   -1.777      0.08218 
  19    rs4804217    7699347       48    -0.3412      0.192    0.06424   -1.777      0.08218 
  19       rs6791    7712277       48     0.2438     0.1606    0.04772    1.518       0.1358 
  19   rs11883223    7722636       48    -0.1321     0.1604    0.01452  -0.8232       0.4146 
  19    rs2081075    7723461       48    -0.1543     0.1591    0.02003  -0.9696       0.3373 
  19   rs10402974    7730128       48    0.01662     0.1515  0.0002615   0.1097       0.9131 
  19    rs2161490    7731954       48    -0.2134     0.1336    0.05255   -1.597        0.117 
  19    rs7408174    7732955       48     0.3271     0.2442    0.03754     1.34        0.187 
  19   rs17159311    7757564       48    -0.1189     0.1225    0.02008   -0.971       0.3366 
  19    rs7249360    7762911       48   -0.03205     0.1293   0.001334  -0.2479       0.8053 
  19    rs7249320    7763045       48   -0.05339     0.1275   0.003798  -0.4188       0.6773 
  19    rs2287868    7764772       48    -0.1845      0.125    0.04523   -1.476       0.1467 
  19     rs753733    7769566       48     0.3584     0.2574    0.04044    1.392       0.1705 
  19   rs12611038    7771742       48     0.1082     0.1331    0.01416    0.813       0.4204 
  19   rs10518270    7781435       48     0.1909     0.3023   0.008595   0.6315       0.5308 
  19   rs11260025    7781753       48     0.1909     0.3023   0.008595   0.6315       0.5308 
  19    rs2335524    7785698       48   -0.09734     0.1437   0.009883  -0.6776       0.5014 
  19    rs2335525    7785713       48   -0.08158     0.1435   0.006979  -0.5686       0.5724 
  19    rs1010047    7793502       48    -0.1155     0.1549    0.01195  -0.7458       0.4596 
  19    rs2277996    7794526       48     0.1324     0.2798   0.004846   0.4733       0.6383 
  19   rs11669411    7797612       48     0.1078     0.1304    0.01463   0.8264       0.4129 
  19    rs7250738    7800222       48    -0.2419     0.2112    0.02774   -1.146       0.2579 
  19   rs11465413    7805951       48   -0.09466     0.1282     0.0117  -0.7381       0.4642 
  19   rs11465403    7806591       48     0.2587     0.2778    0.01849   0.9309       0.3567 
  19    rs1544767    7806868       48     0.1762     0.1879    0.01876   0.9379       0.3532 
  19   rs10403018    7807550       48    -0.1476     0.1737    0.01546  -0.8499       0.3998 
  19    rs4804802    7807610       48    0.07725     0.1389   0.006677   0.5561       0.5809 
  19    rs8105572    7809327       48   -0.07413     0.1264   0.007426  -0.5866       0.5603 
  19   rs17159889    7809631       48    -0.1604     0.2129     0.0122  -0.7537       0.4549 
  19    rs2287886    7812536       48     0.2513     0.1483    0.05874    1.694      0.09696 
  19     rs735240    7813336       48   -0.02616     0.1515  0.0006478  -0.1727       0.8637 
  19   rs10411055    7824472       48    -0.1067     0.1777   0.007778  -0.6005       0.5511 
  19    rs2112927    7825104       48     -0.137     0.1379      0.021  -0.9933       0.3258 
  19     rs479448    7831061       48    0.02375     0.2001  0.0003063   0.1187        0.906 
  19     rs560634    7831953       48 -0.0009961     0.1623  8.184e-07 -0.006136       0.9951 
  19     rs557094    7832286       48    0.04889     0.1521   0.002241   0.3214       0.7493 
  19    rs3745376    7833690       48    0.01447     0.2207  9.353e-05  0.06559        0.948 
  19    rs1045998    7833994       48    0.02375     0.2001  0.0003063   0.1187        0.906 
  19      rs15282    7834274       48   -0.07073     0.1747    0.00355  -0.4048       0.6875 
  19     rs653488    7840356       48    -0.1356      0.182    0.01192  -0.7451         0.46 
  19   rs11260030    7846781       48   -0.00756     0.1784  3.905e-05 -0.04238       0.9664 
  19   rs10906990    7846795       48    -0.2169     0.1245    0.06191   -1.742      0.08813 
  19    rs7259521    7846827       48    -0.1216     0.1203    0.02174   -1.011       0.3173 
  19    rs4804233    7850017       48     0.1536      0.124    0.03228    1.239       0.2217 
  19     rs568356    7852337       48    -0.1006     0.1671   0.007813  -0.6018       0.5502 
  19   rs10426731    7865488       48   -0.05528     0.2104   0.001498  -0.2627       0.7939 
  19   rs12980113    7868715       48    -0.1717     0.1626    0.02366   -1.056       0.2965 
  19    rs8108150    7869138       48    -0.1423     0.2797   0.005599  -0.5089       0.6132 
  19   rs17160011    7878687       48    -0.1164     0.2519   0.004626  -0.4623        0.646 
  19     rs580984    7881030       48   -0.01338     0.1394  0.0002004 -0.09602       0.9239 
  19     rs574830    7881709       48   -0.02184     0.1355  0.0005644  -0.1612       0.8727 
  19    rs7258822    7883667       48    0.08305     0.1934   0.003995   0.4295       0.6696 
  19     rs514098    7884307       48   -0.07493     0.1511   0.005314  -0.4958       0.6224 
  19     rs604938    7903484       48   -0.06156      0.137   0.004372  -0.4494       0.6552 
  19     rs794442    7910854       48   -0.03089     0.1474  0.0009536  -0.2095        0.835 
  19     rs747990    7931525       48  -0.002816     0.1937  4.593e-06 -0.01454       0.9885 
  19     rs552797    7954240       48  -0.006275      0.135  4.699e-05 -0.04649       0.9631 
  19   rs11542189    8000001       48    -0.1822     0.2268    0.01384  -0.8033       0.4259 
  19    rs1864029    8017819       48   -0.09458     0.2036    0.00467  -0.4646       0.6444 
  19      rs14394    8028544       48    0.07425     0.1934   0.003193   0.3839       0.7028 
  19   rs10416634    8096158       48     0.0887     0.1531   0.007241   0.5792       0.5653 
  19   rs10411185    8103881       48    0.06502     0.1383    0.00478     0.47       0.6405 
  19    rs3826741    8118950       48    -0.2076     0.1594    0.03556   -1.302       0.1993 
  19    rs2303164    8122737       48   0.008976     0.1481   7.98e-05  0.06059        0.952 
  19   rs10424096    8135170       48     -0.035     0.1413   0.001333  -0.2478       0.8054 
  19   rs17160134    8137192       48    -0.3593     0.2222     0.0538   -1.617       0.1127 
  19   rs12974407    8140858       48     0.1281     0.2032   0.008564   0.6304       0.5316 
  19   rs17160147    8148042       48     0.2882     0.1305    0.09583    2.208      0.03227 
  19   rs17160151    8150393       48     0.1927      0.131    0.04494    1.471        0.148 
  19   rs10416843    8155859       48   -0.01761     0.1277  0.0004132  -0.1379       0.8909 
  19    rs8112982    8156208       48   -0.07298     0.1612   0.004434  -0.4526       0.6529 
  19    rs6603141    8158074       48     0.1849     0.1462    0.03361    1.265       0.2123 
  19    rs3829817    8161450       48    0.02922     0.2142  0.0004045   0.1364       0.8921 
  19    rs3813781    8161594       48     0.1443     0.1333    0.02485    1.083       0.2846 
  19   rs11260053    8163296       48     0.1131     0.1472    0.01267   0.7683       0.4462 
  19   rs11260055    8163562       48     0.3357     0.1352     0.1182    2.483      0.01675 
  19     rs899207    8173503       45    0.02713     0.1501  0.0007589   0.1807       0.8574 
  19    rs1382354    8173892       48    -0.3712      0.152     0.1147   -2.441      0.01853 
  19    rs4804267    8179619       48     -0.135     0.1711    0.01336  -0.7891       0.4341 
  19   rs12460407    8181037       48    -0.3668     0.2073    0.06376    -1.77      0.08336 
  19    rs1038081    8181483       48     -0.116      0.131    0.01677  -0.8859       0.3803 
  19   rs12327845    8192290       48    -0.4125     0.2975    0.04013   -1.387       0.1722 
  19    rs7252584    8207241       48   -0.06485     0.2626   0.001324  -0.2469       0.8061 
  19   rs10408896    8218201       48      -0.39     0.1712     0.1014   -2.279      0.02739 
  19    rs6422428    8226029       47     0.2649     0.1373    0.07639    1.929      0.06003 
  19    rs8110054    8240413       48   -0.04296     0.1517    0.00174  -0.2832       0.7783 
  19    rs4804286    8266439       48     0.1762     0.2269    0.01293   0.7764       0.4415 
  19    rs4804287    8266580       48    -0.1527     0.1644    0.01841  -0.9288       0.3578 
  19    rs1466448    8289519       48   -0.05988     0.2039   0.001872  -0.2937       0.7703 
  19    rs1466447    8303650       48   -0.02037     0.1449  0.0004298  -0.1406       0.8888 
  19    rs1007545    8303705       47     -0.183     0.1931    0.01955  -0.9473       0.3485 
  19    rs6603157    8304176       48   -0.04407     0.1514   0.001838   -0.291       0.7723 
  19   rs17160311    8307659       48   -0.06103     0.1736    0.00268  -0.3516       0.7268 
  19   rs12973288    8313012       48   -0.09724     0.2279   0.003941  -0.4266       0.6717 
  19   rs17160332    8314853       48   -0.09418     0.1933   0.005137  -0.4874       0.6283 
  19   rs17160333    8316310       48     0.3152      0.193    0.05482    1.633       0.1092 
  19    rs7259547    8330607       48    -0.0627     0.2487    0.00138  -0.2521       0.8021 
  19     rs193933    8331375       48    -0.1801     0.1584    0.02733   -1.137       0.2615 
  19     rs250508    8334280       48   -0.09028     0.1981   0.004497  -0.4558       0.6507 
  19     rs638966    8334939       48    -0.1157     0.1303    0.01686  -0.8882       0.3791 
  19    rs7249111    8378870       48    0.08068      0.128   0.008561   0.6302       0.5317 
  19    rs8107330    8382454       48    0.08068      0.128   0.008561   0.6302       0.5317 
  19    rs2241590    8386701       48    -0.1734     0.1603    0.02479   -1.081       0.2852 
  19    rs3760685    8389011       48    0.09969     0.1467   0.009941   0.6796       0.5002 
  19   rs11666233    8452045       48    0.02748     0.1518  0.0007123   0.1811       0.8571 
  19    rs7254882    8453822       48    0.02748     0.1518  0.0007123   0.1811       0.8571 
  19     rs754671    8458960       48   -0.03191     0.1607  0.0008565  -0.1986       0.8435 
  19    rs2913973    8460534       48   -0.03191     0.1607  0.0008565  -0.1986       0.8435 
  19    rs2967605    8469738       48   -0.08384      0.151   0.006653  -0.5551       0.5815 
  19    rs6603076    8507177       48    -0.1163     0.1415    0.01447  -0.8219       0.4153 
  19    rs2894538    8518415       48   -0.01722     0.1765  0.0002069 -0.09758       0.9227 
  19    rs7508502    8525595       48    -0.1163     0.1415    0.01447  -0.8219       0.4153 
  19   rs12610448    8532219       48    0.01717      0.166  0.0002325   0.1034       0.9181 
  19    rs7507621    8540260       48   -0.01285     0.1345  0.0001984 -0.09553       0.9243 
  19    rs7408960    8542005       48   -0.08684     0.1469   0.007534  -0.5909       0.5575 
  19    rs7255548    8542737       48   -0.01285     0.1345  0.0001984 -0.09553       0.9243 
  19   rs11881002    8543713       48     0.1499     0.1973     0.0124   0.7601       0.4511 
  19    rs7259200    8543921       48   -0.03081     0.1448  0.0009827  -0.2127       0.8325 
  19    rs8106540    8547193       48   0.000651     0.1985  2.338e-07  0.00328       0.9974 
  19    rs7250951    8549460       48     0.2544      0.215    0.02954    1.183       0.2428 
  19    rs7507526    8553322       48     0.0813     0.1389   0.007394   0.5854       0.5612 
  19    rs1609712    8566634       48   -0.05682     0.1338   0.003905  -0.4247        0.673 
  19    rs2967603    8569735       48      0.166     0.1365    0.03116    1.216       0.2301 
  19    rs2967578    8577868       48   -0.02816      0.136  0.0009316  -0.2071       0.8368 
  19    rs2042300    8580602       48    0.07152     0.2038   0.002671    0.351       0.7272 
  19   rs10408143    8587782       48   -0.02112     0.1314  0.0005617  -0.1608        0.873 
  19   rs11882393    8596621       48    0.03817     0.1401   0.001611   0.2724       0.7865 
  19    rs2303686    8615268       48 -0.0003859     0.1475  1.488e-07 -0.002616       0.9979 
  19    rs8106859    8617689       48    -0.2382     0.3016    0.01338  -0.7897       0.4338 
  19   rs10416597    8632587       48    0.08724     0.1381   0.008607    0.632       0.5305 
  19   rs11672367    8633943       48   -0.09384     0.1712   0.006491  -0.5482       0.5862 
  19   rs11259990    8634766       48    0.08724     0.1381   0.008607    0.632       0.5305 
  19    rs4804314    8640516       48   -0.09565     0.1165    0.01445  -0.8212       0.4158 
  19    rs4072910    8644031       48    -0.3149     0.1798    0.06252   -1.752      0.08652 
  19   rs12985470    8658744       48     0.4278     0.1941    0.09554    2.204      0.03254 
  19   rs12462074    8675108       48    -0.2725     0.1399    0.07615   -1.947      0.05763 
  19   rs12610444    8680207       48    0.01445     0.1861  0.0001309  0.07761       0.9385 
  19    rs1561405    8750970       48     0.2447     0.1952    0.03303    1.254       0.2163 
  19    rs1561406    8751106       48     0.2526     0.1319    0.07381    1.915      0.06177 
  19    rs2967718    8752884       48     0.2811     0.1388     0.0818    2.024      0.04876 
  19    rs2118706    8754907       48    -0.2289     0.1287    0.06432   -1.778      0.08197 
  19    rs2967721    8757835       48    0.01575     0.2207  0.0001108  0.07139       0.9434 
  19    rs2967726    8771771       48   -0.09387     0.1407   0.009587  -0.6673       0.5079 
  19    rs9305032    8783378       48  -0.008174     0.1515  6.324e-05 -0.05394       0.9572 
  19   rs12611036    8784481       48     0.2865     0.1264     0.1004    2.266      0.02818 
  19    rs2967684    8786624       48    -0.1567       0.15    0.02315   -1.044       0.3019 
  19    rs2918300    8787027       48    -0.2594     0.1333    0.07609   -1.946      0.05773 
  19    rs4804078    8787140       48    -0.3653      0.243    0.04683   -1.503       0.1396 
  19   rs11085873    8789657       48    -0.3653      0.243    0.04683   -1.503       0.1396 
  19   rs10414553    8791373       48    -0.2613     0.1355     0.0748   -1.928      0.05998 
  19    rs8103113    8791759       48    -0.1674      0.197    0.01546  -0.8498       0.3998 
  19    rs1898674    8803027       48    -0.0297     0.1517  0.0008323  -0.1958       0.8457 
  19    rs7254503    8810578       48    0.02244     0.1518  0.0004752   0.1479       0.8831 
  19     rs301407    8814892       47       0.18     0.1356     0.0377    1.328       0.1909 
  19     rs301410    8815355       48     0.1652     0.1354    0.03136     1.22       0.2286 
  19     rs301412    8816581       48     0.1703     0.1527    0.02635    1.116       0.2703 
  19   rs16995681    8831286       48  -0.001379     0.1806  1.268e-06 -0.007637       0.9939 
  19    rs8099865    8839656       48    -0.1491     0.2366   0.008561  -0.6302       0.5317 
  19    rs1078042    8841807       48     0.2025     0.2471     0.0144   0.8198       0.4166 
  19     rs890848    8841963       48     0.2025     0.2471     0.0144   0.8198       0.4166 
  19    rs2967706    8847562       48     0.4355     0.2405    0.06655    1.811      0.07668 
  19    rs2967632    8848856       48     0.4355     0.2405    0.06655    1.811      0.07668 
  19   rs10408279    8914092       48    -0.1323     0.2198   0.007811  -0.6018       0.5503 
  19    rs2967745    8920167       48    0.04677     0.1331   0.002677   0.3514       0.7269 
  19    rs7256781    8920947       48   -0.08734     0.2037   0.003983  -0.4289         0.67 
  19    rs2910344    8920984       48    0.04677     0.1331   0.002677   0.3514       0.7269 
  19    rs1582532    8921486       48   -0.08509     0.2037    0.00378  -0.4178       0.6781 
  19   rs10423641    8928437       48    -0.3146     0.1803    0.06209   -1.745      0.08764 
  19    rs2967727    8932388       48     0.1034     0.2624   0.003368   0.3943       0.6952 
  19    rs2967732    8935817       48     0.2854     0.1922    0.04575    1.485       0.1443 
  19   rs11085742    8939056       48    -0.1946     0.1548    0.03322   -1.257        0.215 
  19    rs2967737    8946899       48    0.09686     0.1604   0.007861   0.6037        0.549 
  19   rs10418157    8949359       48    0.03629     0.1896   0.000796   0.1914        0.849 
  19    rs4804367    8950884       48     0.1536     0.1512    0.02194    1.016        0.315 
  19    rs8100230    8952055       48    -0.1074     0.1385     0.0129  -0.7754       0.4421 
  19    rs8105922    8956971       48    0.01064     0.1722  8.297e-05  0.06178        0.951 
  19   rs10048565    8965446       48    -0.3846     0.2423    0.05192   -1.587       0.1193 
  19    rs1862456    8968549       48    0.05958     0.1337   0.004299   0.4456        0.658 
  19   rs13339744    8969067       48    -0.3846     0.2423    0.05192   -1.587       0.1193 
  19   rs10406670    8972984       48    -0.2578     0.2346    0.02559   -1.099       0.2774 
  19   rs10412487    8973217       48    -0.3595     0.2574    0.04068   -1.397       0.1692 
  19   rs10419875    8980821       48   -0.09917     0.1368    0.01129  -0.7249       0.4722 
  19   rs11881361    8986529       47    -0.2779      0.262    0.02439   -1.061       0.2945 
  19   rs12985992    9000852       48    0.03662     0.1289   0.001752   0.2841       0.7776 
  19   rs12976111    9001822       48    0.03662     0.1289   0.001752   0.2841       0.7776 
  19    rs4804375    9005719       48    -0.1271     0.1597    0.01359  -0.7961         0.43 
  19   rs10854117    9013355       48    0.06589     0.1515   0.004095   0.4349       0.6657 
  19     rs881877    9019429       48    0.09607     0.1511   0.008705   0.6356       0.5282 
  19   rs11882373    9020211       48      0.121     0.2079   0.007309    0.582       0.5634 
  19   rs12975129    9020626       48     0.3145     0.1542    0.08288    2.039      0.04723 
  19    rs7260214    9026651       48   -0.04568     0.1782   0.001426  -0.2563       0.7989 
  19   rs17000495    9040985       48    0.06892     0.1816   0.003121   0.3795       0.7061 
  19    rs7507380    9052236       48    0.01343     0.1861  0.0001132  0.07217       0.9428 
  19   rs10410136    9056941       48     0.1998     0.1741    0.02785    1.148       0.2569 
  19    rs1895364    9057687       48    0.01343     0.1861  0.0001132  0.07217       0.9428 
  19    rs2216662    9057721       48    -0.1098     0.1507    0.01141  -0.7287       0.4699 
  19    rs1833777    9058907       48     -0.077     0.1471   0.005924  -0.5236       0.6031 
  19   rs12710265    9059232       48     0.3635     0.2017    0.06595    1.802      0.07807 
  19    rs7508222    9059808       48   -0.04791     0.1804   0.001531  -0.2655       0.7918 
  19    rs1820099    9060812       48   -0.04791     0.1804   0.001531  -0.2655       0.7918 
  19    rs2547064    9063678       48     0.1037     0.3032   0.002534   0.3419        0.734 
  19    rs1867692    9065510       48    -0.1584     0.1599    0.02088  -0.9905       0.3271 
  19    rs1867691    9065632       48     0.1037     0.3032   0.002534   0.3419        0.734 
  19    rs1862460    9069892       48    -0.0582     0.1213   0.004979  -0.4798       0.6337 
  19    rs1559170    9070079       48    -0.1661     0.1592    0.02313   -1.044       0.3022 
  19   rs10422567    9071763       48 -0.0006171     0.1444  3.972e-07 -0.004274       0.9966 
  19   rs17000803    9071834       48     0.1288     0.1976   0.009154   0.6519       0.5177 
  19    rs7254970    9072296       48    0.09737     0.1744   0.006728   0.5582       0.5794 
  19   rs17000816    9072975       48     0.1288     0.1976   0.009154   0.6519       0.5177 
  19   rs10406209    9074265       48     0.3717     0.2138    0.06169    1.739      0.08872 
  19    rs2591591    9074950       48   -0.03863     0.1546   0.001355  -0.2498       0.8038 
  19    rs2591592    9075346       48    0.06763     0.1317   0.005698   0.5134       0.6101 
  19   rs17000836    9075565       48    -0.3566     0.2143    0.05678   -1.664       0.1029 
  19    rs2547074    9076858       48 -0.0002682     0.1371  8.325e-08 -0.001957       0.9984 
  19    rs2591595    9076991       48 -0.0002682     0.1371  8.325e-08 -0.001957       0.9984 
  19    rs7254941    9077196       48    -0.2635     0.2251    0.02893   -1.171       0.2477 
  19    rs1862461    9077264       48 -0.0002682     0.1371  8.325e-08 -0.001957       0.9984 
  19    rs1862462    9077436       48 -0.0002682     0.1371  8.325e-08 -0.001957       0.9984 
  19    rs2431795    9078190       48 -0.0002682     0.1371  8.325e-08 -0.001957       0.9984 
  19    rs2431791    9079464       48    0.03146     0.1375   0.001136   0.2288       0.8201 
  19    rs1584168    9081767       48    -0.3698     0.2751     0.0378   -1.344       0.1854 
  19    rs7245949    9083143       48    0.09729      0.153    0.00871   0.6358       0.5281 
  19    rs1609459    9084216       48    0.09729      0.153    0.00871   0.6358       0.5281 
  19    rs1108380    9085958       48   -0.01862     0.1805  0.0002313  -0.1032       0.9183 
  19   rs10402812    9086123       48    0.09729      0.153    0.00871   0.6358       0.5281 
  19    rs1823056    9086819       48    0.04598     0.2105   0.001036   0.2185        0.828 
  19   rs17000947    9088330       48    0.04598     0.2105   0.001036   0.2185        0.828 
  19   rs10415709    9090762       48   -0.06375     0.1935   0.002354  -0.3294       0.7433 
  19   rs10411597    9097348       48   -0.06375     0.1935   0.002354  -0.3294       0.7433 
  19    rs4804386    9099053       48    0.07744     0.1307   0.007578   0.5927       0.5563 
  19   rs13344438    9099729       48     0.1275     0.1712    0.01191   0.7445       0.4603 
  19   rs10417520    9102315       48    0.02868     0.1355  0.0009738   0.2117       0.8332 
  19   rs10407491    9104899       48     0.4398     0.2966    0.04562    1.483        0.145 
  19   rs10418864    9104971       48   -0.02693      0.137  0.0008391  -0.1966        0.845 
  19   rs10426146    9106505       48   -0.08756     0.1513   0.007232  -0.5789       0.5655 
  19   rs12979861    9106624       48    0.04096      0.161   0.001406   0.2545       0.8003 
  19   rs10426826    9107432       48    -0.2235     0.1697    0.03632   -1.317       0.1944 
  19    rs8111366    9108243       48     0.1966     0.1445    0.03868     1.36       0.1803 
  19   rs11880371    9108565       48    -0.0424     0.1641   0.001449  -0.2584       0.7973 
  19    rs1469081    9118503       48     0.1428     0.1387    0.02253     1.03       0.3086 
  19   rs13343323    9134815       48    0.03086     0.1985  0.0005254   0.1555       0.8771 
  19    rs8101404    9141939       48    -0.3025     0.1448    0.08663   -2.089      0.04229 
  19    rs8107055    9157013       48    -0.2497     0.2176    0.02783   -1.147       0.2571 
  19    rs1968595    9175621       48   -0.08295     0.1801   0.004588  -0.4605       0.6474 
  19   rs10413384    9184606       48     0.1021     0.1692   0.007855   0.6035       0.5492 
  19    rs4804397    9195068       48   -0.04023     0.1937  0.0009372  -0.2077       0.8364 
  19    rs2441035    9195598       48   -0.05811     0.1314   0.004233  -0.4422       0.6604 
  19    rs2569402    9200017       48   -0.05811     0.1314   0.004233  -0.4422       0.6604 
  19    rs2053074    9202085       48    -0.1636     0.1846    0.01678  -0.8861       0.3802 
  19   rs12609136    9209561       48   -0.09605     0.1585   0.007923  -0.6061       0.5474 
  19    rs4804400    9213026       48    -0.2087     0.2083    0.02136   -1.002       0.3216 
  19   rs12610094    9213132       48   -0.02622     0.1937   0.000398  -0.1353       0.8929 
  19    rs2335071    9217951       48     -0.131     0.1222    0.02436   -1.072       0.2895 
  19    rs2335072    9218054       48   -0.06475     0.1781   0.002865  -0.3635       0.7179 
  19    rs8110010    9221574       48    -0.1166     0.1519    0.01265  -0.7677       0.4466 
  19    rs7249770    9231807       48    -0.2908     0.1347    0.09204   -2.159      0.03607 
  19   rs10414255    9237542       48    0.02452     0.1537  0.0005533   0.1596       0.8739 
  19    rs8112954    9242786       48     0.3329     0.1314     0.1224    2.533      0.01477 
  19    rs8107410    9245168       48   -0.06244     0.1803     0.0026  -0.3463       0.7307 
  19     rs714395    9246205       48   -0.06627      0.119   0.006699   -0.557       0.5802 
  19    rs7256391    9257425       48    0.09917     0.1207    0.01445   0.8214       0.4157 
  19   rs17304527    9259416       48   -0.06054     0.1965   0.002058   -0.308       0.7595 
  19   rs12459040    9260637       48    -0.1927     0.1247    0.04937   -1.546       0.1291 
  19   rs12610559    9263536       48     0.1258     0.1563     0.0139   0.8051       0.4249 
  19   rs16978581    9266296       48    0.09917     0.1207    0.01445   0.8214       0.4157 
  19    rs1045354    9273300       48     0.1258     0.1563     0.0139   0.8051       0.4249 
  19      rs10129    9273800       48    -0.1173     0.1889   0.008318  -0.6212       0.5376 
  19   rs10405376    9276166       48   -0.08498     0.1513   0.006812  -0.5617        0.577 
  19    rs7247296    9286595       48    -0.1324     0.1474    0.01722  -0.8977        0.374 
  19   rs10417371    9291190       48    -0.1409     0.1819    0.01287  -0.7745       0.4426 
  19   rs16978679    9291308       48    -0.1409     0.1819    0.01287  -0.7745       0.4426 
  19    rs6511918    9298364       48     0.3545     0.1866    0.07276      1.9      0.06372 
  19   rs13345998    9301166       48    0.06435     0.1515   0.003906   0.4247        0.673 
  19    rs8102176    9317842       48    0.09539     0.1365     0.0105   0.6987       0.4883 
  19    rs8102181    9317864       48    0.09539     0.1365     0.0105   0.6987       0.4883 
  19    rs8101575    9328662       48   -0.05774     0.1378   0.003803   -0.419       0.6771 
  19    rs6511957    9343720       48   -0.07989     0.1108    0.01117  -0.7209       0.4746 
  19    rs7252788    9343855       48   -0.04494     0.1385   0.002284  -0.3245        0.747 
  19    rs8109800    9343939       48     0.0873     0.1367   0.008794   0.6388       0.5261 
  19    rs2191667    9348586       48     -0.162     0.1226    0.03659   -1.322       0.1928 
  19    rs4635448    9349460       48     -0.162     0.1226    0.03659   -1.322       0.1928 
  19   rs10407146    9354001       48     0.1178     0.1237    0.01933   0.9522        0.346 
  19   rs10406384    9366748       48     0.1145     0.1376    0.01482   0.8318       0.4098 
  19   rs16979286    9377598       48    0.07743     0.1181   0.009252   0.6554       0.5155 
  19    rs8104971    9380978       48      0.147     0.1294    0.02731    1.136       0.2617 
  19    rs7255466    9386855       48     0.1076     0.1743   0.008218   0.6174         0.54 
  19   rs10408485    9393110       48    -0.1288     0.1312    0.02052  -0.9817       0.3314 
  19    rs7247108    9401704       48    -0.1103     0.1366    0.01398  -0.8075       0.4235 
  19   rs16979417    9404914       48     0.1061     0.1405    0.01226   0.7555       0.4538 
  19    rs7252865    9412535       48    -0.2345     0.1865    0.03323   -1.257        0.215 
  19   rs10745023    9413896       48    -0.2046     0.2162    0.01911  -0.9466       0.3488 
  19   rs41375152    9416027       48    0.08341     0.1619   0.005739   0.5153       0.6088 
  19    rs2033482    9418184       48    -0.0931     0.1319    0.01071  -0.7058       0.4839 
  19   rs16979670    9452879       48    0.07764     0.1802    0.00402   0.4309       0.6686 
  19      rs13535    9454173       48    -0.1103     0.1366    0.01398  -0.8075       0.4235 
  19    rs7259702    9470827       48   -0.04441     0.2283  0.0008219  -0.1945       0.8466 
  19   rs10500207    9474633       48    0.07764     0.1802    0.00402   0.4309       0.6686 
  19    rs8100020    9484935       48    -0.1781     0.1492    0.03004   -1.194       0.2387 
  19    rs8103099    9485229       48   -0.01596     0.1299  0.0003281  -0.1229       0.9027 
  19   rs10411115    9490428       48    -0.1103     0.1366    0.01398  -0.8075       0.4235 
  19    rs2230750    9490760       48       0.27     0.2598    0.02295    1.039        0.304 
  19    rs2217652    9490814       48    -0.1103     0.1366    0.01398  -0.8075       0.4235 
  19    rs1433062    9494266       48    -0.2046     0.2162    0.01911  -0.9466       0.3488 
  19    rs8102146    9500713       48     0.2546     0.2253    0.02702     1.13       0.2642 
  19   rs11672602    9502587       48    -0.1103     0.1366    0.01398  -0.8075       0.4235 
  19   rs17272543    9503937       47    -0.2134     0.2177     0.0209  -0.9802       0.3322 
  19    rs7257650    9504101       48   -0.02971     0.1285   0.001161  -0.2312       0.8182 
  19    rs4804436    9515200       48   -0.02971     0.1285   0.001161  -0.2312       0.8182 
  19    rs6512109    9519453       48    -0.1103     0.1366    0.01398  -0.8075       0.4235 
  19    rs6512110    9522724       48    0.03549     0.1259   0.001724   0.2819       0.7793 
  19    rs7245664    9523500       48     0.1751     0.1968    0.01692   0.8898       0.3782 
  19   rs41405044    9528489       48   -0.04441     0.2283  0.0008219  -0.1945       0.8466 
  19    rs1978435    9531116       48    -0.1103     0.1366    0.01398  -0.8075       0.4235 
  19    rs6512121    9533805       48    0.03549     0.1259   0.001724   0.2819       0.7793 
  19    rs7254750    9534301       48   -0.02204     0.1262  0.0006627  -0.1747       0.8621 
  19    rs7258744    9534967       48   -0.02204     0.1262  0.0006627  -0.1747       0.8621 
  19    rs7246415    9534981       48   -0.02204     0.1262  0.0006627  -0.1747       0.8621 
  19   rs10403167    9538581       48    -0.1672     0.1291    0.03521   -1.296       0.2016 
  19    rs8108483    9545030       48   -0.05841     0.1213   0.005015  -0.4815       0.6324 
  19    rs1433060    9546329       48     0.1662     0.1597    0.02298     1.04       0.3037 
  19    rs6512130    9546351       48   -0.03301     0.1393   0.001219  -0.2369       0.8138 
  19    rs4804446    9568277       48   -0.08336     0.1297   0.008894  -0.6425       0.5238 
  19    rs8103159    9568377       48   -0.08336     0.1297   0.008894  -0.6425       0.5238 
  19   rs12460738    9574791       48   -0.04064      0.161   0.001384  -0.2525       0.8018 
  19   rs10408343    9583804       48   -0.03728     0.1339   0.001681  -0.2783        0.782 
  19   rs10423752    9586719       48   -0.03728     0.1339   0.001681  -0.2783        0.782 
  19    rs9967634    9596834       48   0.004852     0.1437  2.479e-05  0.03377       0.9732 
  19     rs971366    9598587       48   -0.05304     0.1513   0.002663  -0.3504       0.7276 
  19    rs8101154    9598931       48    -0.1723     0.2476    0.01041  -0.6958       0.4901 
  19   rs10415281    9599034       48    -0.1355     0.2275   0.007657  -0.5958       0.5543 
  19   rs11669128    9601155       48     0.1914      0.146    0.03602    1.311       0.1964 
  19   rs11673302    9601362       48    -0.1684     0.2091    0.01391  -0.8055       0.4247 
  19   rs10419036    9601391       48   -0.03728     0.1339   0.001681  -0.2783        0.782 
  19   rs10424931    9601574       48    0.02914     0.1518  0.0008012   0.1921       0.8485 
  19   rs10402626    9605739       48   -0.03728     0.1339   0.001681  -0.2783        0.782 
  19   rs10423567    9605853       48   -0.03728     0.1339   0.001681  -0.2783        0.782 
  19    rs9917038    9620336       48   -0.03728     0.1339   0.001681  -0.2783        0.782 
  19   rs16981165    9631208       48   0.007386     0.1784  3.728e-05  0.04141       0.9671 
  19    rs8100409    9641766       48   0.007386     0.1784  3.728e-05  0.04141       0.9671 
  19     rs733102    9646586       48    0.06328     0.1391    0.00448    0.455       0.6513 
  19     rs733101    9646641       48     0.1039     0.1362    0.01248   0.7626       0.4496 
  19    rs2042199    9646862       48    0.06328     0.1391    0.00448    0.455       0.6513 
  19    rs7250898    9649078       48     -0.109     0.2371   0.004577  -0.4599       0.6477 
  19    rs8102702    9692557       48    0.06328     0.1391    0.00448    0.455       0.6513 
  19   rs12461440    9696925       48    -0.0987     0.1723   0.007085  -0.5729       0.5695 
