# Supplementary material for: Cell-to-cell expression dispersion of B-cell surface proteins is linked to genetic variants in humans
Source: Commun Biol. 2020 Jul 3;3:346. doi: 10.1038/s42003-020-1075-1 (PMC7335051; doi:10.1038/s42003-020-1075-1)
Supplement: Supplementary file 4 — Supplementary Data 2 [file 42003_2020_1075_MOESM4_ESM.zip › Supplementary_Data_S2/plink-results-48LCLs/CD23_chr19_mean1/CD23_mean1_48_LCLs.qassoc.adjusted]

 CHR          SNP      UNADJ         GC       BONF       HOLM   SIDAK_SS   SIDAK_SD     FDR_BH     FDR_BY
  19    rs4134856   0.009131   0.009131          1          1     0.9987     0.9987     0.9984          1 
  19    rs2241393   0.009418   0.009418          1          1     0.9989     0.9989     0.9984          1 
  19    rs6510903    0.01047    0.01047          1          1     0.9995     0.9995     0.9984          1 
  19   rs16994314    0.01375    0.01375          1          1          1          1     0.9984          1 
  19    rs8112954    0.01477    0.01477          1          1          1          1     0.9984          1 
  19    rs7247153    0.01511    0.01511          1          1          1          1     0.9984          1 
  19     rs173229    0.01511    0.01511          1          1          1          1     0.9984          1 
  19   rs11260055    0.01675    0.01675          1          1          1          1     0.9984          1 
  19     rs348362    0.01777    0.01777          1          1          1          1     0.9984          1 
  19    rs1382354    0.01853    0.01853          1          1          1          1     0.9984          1 
  19    rs7256394    0.01882    0.01882          1          1          1          1     0.9984          1 
  19     rs673320      0.021      0.021          1          1          1          1     0.9984          1 
  19    rs7257062    0.02255    0.02255          1          1          1          1     0.9984          1 
  19   rs10408896    0.02739    0.02739          1          1          1          1     0.9984          1 
  19   rs12611036    0.02818    0.02818          1          1          1          1     0.9984          1 
  19    rs4807065    0.03054    0.03054          1          1          1          1     0.9984          1 
  19   rs17160147    0.03227    0.03227          1          1          1          1     0.9984          1 
  19   rs12985470    0.03254    0.03254          1          1          1          1     0.9984          1 
  19   rs11882769     0.0356     0.0356          1          1          1          1     0.9984          1 
  19    rs7249770    0.03607    0.03607          1          1          1          1     0.9984          1 
  19    rs8101404    0.04229    0.04229          1          1          1          1     0.9984          1 
  19   rs12975129    0.04723    0.04723          1          1          1          1     0.9984          1 
  19    rs2967718    0.04876    0.04876          1          1          1          1     0.9984          1 
  19   rs11880337    0.05121    0.05121          1          1          1          1     0.9984          1 
  19    rs6603103    0.05668    0.05668          1          1          1          1     0.9984          1 
  19    rs2241392    0.05676    0.05676          1          1          1          1     0.9984          1 
  19     rs460698    0.05687    0.05687          1          1          1          1     0.9984          1 
  19   rs12462074    0.05763    0.05763          1          1          1          1     0.9984          1 
  19    rs2918300    0.05773    0.05773          1          1          1          1     0.9984          1 
  19   rs12232870    0.05847    0.05847          1          1          1          1     0.9984          1 
  19    rs4804750     0.0591     0.0591          1          1          1          1     0.9984          1 
  19   rs10414553    0.05998    0.06003          1          1          1          1     0.9984          1 
  19    rs6422428    0.06003    0.05998          1          1          1          1     0.9984          1 
  19    rs1561406    0.06177    0.06177          1          1          1          1     0.9984          1 
  19    rs6511918    0.06372    0.06372          1          1          1          1     0.9984          1 
  19     rs171094     0.0639     0.0639          1          1          1          1     0.9984          1 
  19    rs3787056    0.06766    0.06766          1          1          1          1     0.9984          1 
  19   rs11669301    0.06879    0.06879          1          1          1          1     0.9984          1 
  19   rs11085158    0.06879    0.06879          1          1          1          1     0.9984          1 
  19     rs392751    0.06973    0.06973          1          1          1          1     0.9984          1 
  19     rs425796    0.06973    0.06973          1          1          1          1     0.9984          1 
  19     rs454453    0.06973    0.06973          1          1          1          1     0.9984          1 
  19     rs390821    0.06973    0.06973          1          1          1          1     0.9984          1 
  19   rs16993897     0.0726     0.0726          1          1          1          1     0.9984          1 
  19   rs10404318    0.07397    0.07397          1          1          1          1     0.9984          1 
  19    rs1638538    0.07649    0.07649          1          1          1          1     0.9984          1 
  19    rs2967706    0.07668    0.07668          1          1          1          1     0.9984          1 
  19    rs2967632    0.07668    0.07668          1          1          1          1     0.9984          1 
  19   rs12710265    0.07807    0.07807          1          1          1          1     0.9984          1 
  19    rs2118706    0.08197    0.08197          1          1          1          1     0.9984          1 
  19    rs4804758    0.08218    0.08218          1          1          1          1     0.9984          1 
  19    rs4804217    0.08218    0.08218          1          1          1          1     0.9984          1 
  19   rs12459488    0.08229    0.08229          1          1          1          1     0.9984          1 
  19   rs12460407    0.08336    0.08336          1          1          1          1     0.9984          1 
  19   rs11879232    0.08582    0.08582          1          1          1          1     0.9984          1 
  19    rs4072910    0.08652    0.08652          1          1          1          1     0.9984          1 
  19   rs10423641    0.08764    0.08764          1          1          1          1     0.9984          1 
  19   rs10906990    0.08813    0.08813          1          1          1          1     0.9984          1 
  19   rs10406209    0.08872    0.08872          1          1          1          1     0.9984          1 
  19   rs11666200     0.0894     0.0894          1          1          1          1     0.9984          1 
  19   rs11670606     0.0894     0.0894          1          1          1          1     0.9984          1 
  19    rs2287886    0.09696    0.09696          1          1          1          1     0.9984          1 
  19   rs17000836     0.1029     0.1029          1          1          1          1     0.9984          1 
  19   rs10413643      0.104      0.104          1          1          1          1     0.9984          1 
  19     rs416956     0.1052     0.1052          1          1          1          1     0.9984          1 
  19   rs17160333     0.1092     0.1092          1          1          1          1     0.9984          1 
  19    rs3763046     0.1118     0.1118          1          1          1          1     0.9984          1 
  19   rs17160134     0.1127     0.1127          1          1          1          1     0.9984          1 
  19    rs2161490      0.117      0.117          1          1          1          1     0.9984          1 
  19    rs8101237     0.1188     0.1188          1          1          1          1     0.9984          1 
  19   rs10048565     0.1193     0.1193          1          1          1          1     0.9984          1 
  19   rs13339744     0.1193     0.1193          1          1          1          1     0.9984          1 
  19   rs12459040     0.1291     0.1291          1          1          1          1     0.9984          1 
  19    rs4807825     0.1346     0.1346          1          1          1          1     0.9984          1 
  19   rs11882682     0.1356     0.1356          1          1          1          1     0.9984          1 
  19       rs6791     0.1358     0.1358          1          1          1          1     0.9984          1 
  19    rs4804078     0.1396     0.1396          1          1          1          1     0.9984          1 
  19   rs11085873     0.1396     0.1396          1          1          1          1     0.9984          1 
  19    rs2233188     0.1418     0.1418          1          1          1          1     0.9984          1 
  19   rs10404571     0.1418     0.1418          1          1          1          1     0.9984          1 
  19    rs2967732     0.1443     0.1443          1          1          1          1     0.9984          1 
  19   rs10407491      0.145      0.145          1          1          1          1     0.9984          1 
  19    rs2287868     0.1467     0.1467          1          1          1          1     0.9984          1 
  19    rs3887594      0.147      0.147          1          1          1          1     0.9984          1 
  19   rs17160151      0.148      0.148          1          1          1          1     0.9984          1 
  19   rs16993501     0.1492     0.1492          1          1          1          1     0.9984          1 
  19     rs413956     0.1579     0.1579          1          1          1          1     0.9984          1 
  19    rs4134813     0.1589     0.1589          1          1          1          1     0.9984          1 
  19     rs387116     0.1618     0.1618          1          1          1          1     0.9984          1 
  19     rs364628     0.1618     0.1618          1          1          1          1     0.9984          1 
  19     rs624968     0.1618     0.1618          1          1          1          1     0.9984          1 
  19    rs1644752     0.1618     0.1618          1          1          1          1     0.9984          1 
  19    rs4804416     0.1622     0.1622          1          1          1          1     0.9984          1 
  19   rs10424597     0.1641     0.1641          1          1          1          1     0.9984          1 
  19   rs12461568     0.1676     0.1676          1          1          1          1     0.9984          1 
  19   rs13382119     0.1689     0.1689          1          1          1          1     0.9984          1 
  19    rs8103614     0.1689     0.1689          1          1          1          1     0.9984          1 
  19   rs10412487     0.1692     0.1692          1          1          1          1     0.9984          1 
  19     rs753733     0.1705     0.1705          1          1          1          1     0.9984          1 
  19    rs2546128     0.1716     0.1716          1          1          1          1     0.9984          1 
  19   rs12327845     0.1722     0.1722          1          1          1          1     0.9984          1 
  19   rs12979990     0.1738     0.1738          1          1          1          1     0.9984          1 
  19    rs7250363     0.1772     0.1772          1          1          1          1     0.9984          1 
  19    rs4804424      0.178      0.178          1          1          1          1     0.9984          1 
  19   rs10416429      0.178      0.178          1          1          1          1     0.9984          1 
  19    rs8111366     0.1803     0.1803          1          1          1          1     0.9984          1 
  19    rs1584168     0.1854     0.1854          1          1          1          1     0.9984          1 
  19    rs7408174      0.187      0.187          1          1          1          1     0.9984          1 
  19   rs11878563     0.1883     0.1883          1          1          1          1     0.9984          1 
  19     rs301407     0.1909     0.1909          1          1          1          1     0.9984          1 
  19    rs2191667     0.1928     0.1928          1          1          1          1     0.9984          1 
  19    rs4635448     0.1928     0.1928          1          1          1          1     0.9984          1 
  19   rs10426826     0.1944     0.1944          1          1          1          1     0.9984          1 
  19    rs7259894     0.1946     0.1946          1          1          1          1     0.9984          1 
  19   rs11669128     0.1964     0.1964          1          1          1          1     0.9984          1 
  19    rs4807069     0.1981     0.1981          1          1          1          1     0.9984          1 
  19    rs2233186     0.1987     0.1987          1          1          1          1     0.9984          1 
  19    rs3826741     0.1993     0.1993          1          1          1          1     0.9984          1 
  19     rs574663     0.1995     0.1995          1          1          1          1     0.9984          1 
  19    rs3787069     0.2013     0.2013          1          1          1          1     0.9984          1 
  19   rs10403167     0.2016     0.2016          1          1          1          1     0.9984          1 
  19    rs2071347     0.2036     0.2036          1          1          1          1     0.9984          1 
  19   rs11879740     0.2045     0.2045          1          1          1          1     0.9984          1 
  19    rs7260547     0.2057     0.2057          1          1          1          1     0.9984          1 
  19    rs1644759     0.2102     0.2102          1          1          1          1     0.9984          1 
  19    rs6603141     0.2123     0.2123          1          1          1          1     0.9984          1 
  19    rs7252865      0.215      0.215          1          1          1          1     0.9984          1 
  19   rs11085742      0.215      0.215          1          1          1          1     0.9984          1 
  19    rs8108646     0.2155     0.2155          1          1          1          1     0.9984          1 
  19    rs1561405     0.2163     0.2163          1          1          1          1     0.9984          1 
  19     rs344596     0.2175     0.2175          1          1          1          1     0.9984          1 
  19    rs7259761     0.2213     0.2213          1          1          1          1     0.9984          1 
  19    rs4804233     0.2217     0.2217          1          1          1          1     0.9984          1 
  19   rs12462305     0.2223     0.2223          1          1          1          1     0.9984          1 
  19   rs17468222     0.2269     0.2269          1          1          1          1     0.9984          1 
  19    rs7250572     0.2273     0.2273          1          1          1          1     0.9984          1 
  19     rs301410     0.2286     0.2286          1          1          1          1     0.9984          1 
  19    rs2967603     0.2301     0.2301          1          1          1          1     0.9984          1 
  19   rs10500204     0.2356     0.2356          1          1          1          1     0.9984          1 
  19    rs8100020     0.2387     0.2387          1          1          1          1     0.9984          1 
  19     rs551244     0.2392     0.2392          1          1          1          1     0.9984          1 
  19    rs8108471     0.2393     0.2393          1          1          1          1     0.9984          1 
  19    rs8102722     0.2393     0.2393          1          1          1          1     0.9984          1 
  19   rs11085154     0.2394     0.2394          1          1          1          1     0.9984          1 
  19    rs4807846     0.2417     0.2417          1          1          1          1     0.9984          1 
  19    rs7250951     0.2428     0.2428          1          1          1          1     0.9984          1 
  19   rs11881309     0.2439     0.2439          1          1          1          1     0.9984          1 
  19     rs530942     0.2463     0.2463          1          1          1          1     0.9984          1 
  19    rs7254941     0.2477     0.2477          1          1          1          1     0.9984          1 
  19    rs7256341     0.2481     0.2481          1          1          1          1     0.9984          1 
  19    rs8107575     0.2511     0.2511          1          1          1          1     0.9984          1 
  19   rs10410136     0.2569     0.2569          1          1          1          1     0.9984          1 
  19    rs8107055     0.2571     0.2571          1          1          1          1     0.9984          1 
  19    rs7250738     0.2579     0.2579          1          1          1          1     0.9984          1 
  19    rs4804403     0.2601     0.2601          1          1          1          1     0.9984          1 
  19     rs193933     0.2615     0.2615          1          1          1          1     0.9984          1 
  19    rs8104971     0.2617     0.2617          1          1          1          1     0.9984          1 
  19    rs8102146     0.2642     0.2642          1          1          1          1     0.9984          1 
  19       rs2962     0.2658     0.2658          1          1          1          1     0.9984          1 
  19     rs164016      0.266      0.266          1          1          1          1     0.9984          1 
  19     rs445750     0.2665     0.2665          1          1          1          1     0.9984          1 
  19     rs408290     0.2665     0.2665          1          1          1          1     0.9984          1 
  19     rs330876     0.2666     0.2666          1          1          1          1     0.9984          1 
  19   rs10403916       0.27       0.27          1          1          1          1     0.9984          1 
  19     rs301412     0.2703     0.2703          1          1          1          1     0.9984          1 
  19   rs10420226     0.2746     0.2746          1          1          1          1     0.9984          1 
  19   rs10404592     0.2746     0.2746          1          1          1          1     0.9984          1 
  19    rs1110624     0.2752     0.2752          1          1          1          1     0.9984          1 
  19   rs10406670     0.2774     0.2774          1          1          1          1     0.9984          1 
  19    rs2260187     0.2826     0.2826          1          1          1          1     0.9984          1 
  19   rs17704999     0.2841     0.2841          1          1          1          1     0.9984          1 
  19    rs3813781     0.2846     0.2846          1          1          1          1     0.9984          1 
  19    rs2241590     0.2852     0.2852          1          1          1          1     0.9984          1 
  19    rs8109794     0.2894     0.2894          1          1          1          1     0.9984          1 
  19    rs2335071     0.2895     0.2895          1          1          1          1     0.9984          1 
  19     rs597582     0.2903     0.2903          1          1          1          1     0.9984          1 
  19    rs4807840     0.2939     0.2939          1          1          1          1     0.9984          1 
  19   rs11881361     0.2945     0.2945          1          1          1          1     0.9984          1 
  19   rs12980113     0.2965     0.2965          1          1          1          1     0.9984          1 
  19    rs1026466     0.2971     0.2971          1          1          1          1     0.9984          1 
  19   rs10405167     0.2987     0.2987          1          1          1          1     0.9984          1 
  19    rs2967684     0.3019     0.3019          1          1          1          1     0.9984          1 
  19    rs1559170     0.3022     0.3022          1          1          1          1     0.9984          1 
  19    rs1433060     0.3037     0.3037          1          1          1          1     0.9984          1 
  19    rs2230750      0.304      0.304          1          1          1          1     0.9984          1 
  19    rs1469081     0.3086     0.3086          1          1          1          1     0.9984          1 
  19    rs6603155     0.3098     0.3098          1          1          1          1     0.9984          1 
  19    rs7260101     0.3142     0.3142          1          1          1          1     0.9984          1 
  19    rs4804367      0.315      0.315          1          1          1          1     0.9984          1 
  19    rs7259521     0.3173     0.3173          1          1          1          1     0.9984          1 
  19   rs10407357     0.3198     0.3198          1          1          1          1     0.9984          1 
  19    rs4804400     0.3216     0.3216          1          1          1          1     0.9984          1 
  19    rs2112927     0.3258     0.3258          1          1          1          1     0.9984          1 
  19    rs1867692     0.3271     0.3271          1          1          1          1     0.9984          1 
  19    rs7256912     0.3287     0.3287          1          1          1          1     0.9984          1 
  19    rs8101625     0.3307     0.3307          1          1          1          1     0.9984          1 
  19   rs10408485     0.3314     0.3314          1          1          1          1     0.9984          1 
  19   rs17272543     0.3322     0.3322          1          1          1          1     0.9984          1 
  19    rs9304930      0.335      0.335          1          1          1          1     0.9984          1 
  19    rs3760776     0.3351     0.3351          1          1          1          1     0.9984          1 
  19   rs17159311     0.3366     0.3366          1          1          1          1     0.9984          1 
  19    rs2081075     0.3373     0.3373          1          1          1          1     0.9984          1 
  19    rs8105285     0.3375     0.3375          1          1          1          1     0.9984          1 
  19    rs8101416     0.3381     0.3381          1          1          1          1     0.9984          1 
  19     rs654059     0.3405     0.3405          1          1          1          1     0.9984          1 
  19     rs778988     0.3416     0.3416          1          1          1          1     0.9984          1 
  19    rs3859563     0.3424     0.3424          1          1          1          1     0.9984          1 
  19   rs10407146      0.346      0.346          1          1          1          1     0.9984          1 
  19    rs1549257     0.3471     0.3471          1          1          1          1     0.9984          1 
  19    rs2335629     0.3471     0.3471          1          1          1          1     0.9984          1 
  19    rs1007545     0.3485     0.3485          1          1          1          1     0.9984          1 
  19   rs10745023     0.3488     0.3488          1          1          1          1     0.9984          1 
  19    rs1433062     0.3488     0.3488          1          1          1          1     0.9984          1 
  19     rs464849      0.349      0.349          1          1          1          1     0.9984          1 
  19     rs460375      0.349      0.349          1          1          1          1     0.9984          1 
  19     rs465543      0.349      0.349          1          1          1          1     0.9984          1 
  19     rs461935      0.349      0.349          1          1          1          1     0.9984          1 
  19    rs8101064     0.3516     0.3516          1          1          1          1     0.9984          1 
  19    rs4804219      0.353      0.353          1          1          1          1     0.9984          1 
  19    rs1544767     0.3532     0.3532          1          1          1          1     0.9984          1 
  19   rs10406373      0.356      0.356          1          1          1          1     0.9984          1 
  19   rs11465403     0.3567     0.3567          1          1          1          1     0.9984          1 
  19    rs4804287     0.3578     0.3578          1          1          1          1     0.9984          1 
  19   rs11667028     0.3593     0.3593          1          1          1          1     0.9984          1 
  19    rs1389506     0.3623     0.3623          1          1          1          1     0.9984          1 
  19    rs8103883     0.3645     0.3645          1          1          1          1     0.9984          1 
  19     rs501580     0.3651     0.3651          1          1          1          1     0.9984          1 
  19    rs7254358     0.3695     0.3695          1          1          1          1     0.9984          1 
  19   rs12150997     0.3729     0.3729          1          1          1          1     0.9984          1 
  19    rs7247296      0.374      0.374          1          1          1          1     0.9984          1 
  19   rs10402138      0.375      0.375          1          1          1          1     0.9984          1 
  19   rs10404166     0.3773     0.3773          1          1          1          1     0.9984          1 
  19    rs7245664     0.3782     0.3782          1          1          1          1     0.9984          1 
  19    rs6417193     0.3786     0.3786          1          1          1          1     0.9984          1 
  19    rs6510884     0.3786     0.3786          1          1          1          1     0.9984          1 
  19    rs7256163      0.379      0.379          1          1          1          1     0.9984          1 
  19     rs638966     0.3791     0.3791          1          1          1          1     0.9984          1 
  19    rs2053074     0.3802     0.3802          1          1          1          1     0.9984          1 
  19    rs1038081     0.3803     0.3803          1          1          1          1     0.9984          1 
  19    rs4807918     0.3814     0.3814          1          1          1          1     0.9984          1 
  19    rs6510867     0.3816     0.3816          1          1          1          1     0.9984          1 
  19    rs7249943     0.3846     0.3846          1          1          1          1     0.9984          1 
  19    rs1389623     0.3916     0.3916          1          1          1          1     0.9984          1 
  19   rs10403018     0.3998     0.3998          1          1          1          1     0.9984          1 
  19    rs8103113     0.3998     0.3998          1          1          1          1     0.9984          1 
  19    rs2446195      0.401      0.401          1          1          1          1     0.9984          1 
  19    rs2436493      0.401      0.401          1          1          1          1     0.9984          1 
  19    rs7256965     0.4013     0.4013          1          1          1          1     0.9984          1 
  19    rs7258848     0.4048     0.4048          1          1          1          1     0.9984          1 
  19   rs10406384     0.4098     0.4098          1          1          1          1     0.9984          1 
  19   rs11669411     0.4129     0.4129          1          1          1          1     0.9984          1 
  19    rs9807848     0.4145     0.4145          1          1          1          1     0.9984          1 
  19   rs11883223     0.4146     0.4146          1          1          1          1     0.9984          1 
  19    rs6603076     0.4153     0.4153          1          1          1          1     0.9984          1 
  19    rs7508502     0.4153     0.4153          1          1          1          1     0.9984          1 
  19    rs7256391     0.4157     0.4157          1          1          1          1     0.9984          1 
  19   rs16978581     0.4157     0.4157          1          1          1          1     0.9984          1 
  19    rs4804314     0.4158     0.4158          1          1          1          1     0.9984          1 
  19    rs1078042     0.4166     0.4166          1          1          1          1     0.9984          1 
  19     rs890848     0.4166     0.4166          1          1          1          1     0.9984          1 
  19    rs8104872     0.4183     0.4183          1          1          1          1     0.9984          1 
  19   rs12611038     0.4204     0.4204          1          1          1          1     0.9984          1 
  19    rs8099971     0.4225     0.4225          1          1          1          1     0.9984          1 
  19    rs3844450     0.4233     0.4233          1          1          1          1     0.9984          1 
  19    rs7247108     0.4235     0.4235          1          1          1          1     0.9984          1 
  19      rs13535     0.4235     0.4235          1          1          1          1     0.9984          1 
  19   rs10411115     0.4235     0.4235          1          1          1          1     0.9984          1 
  19    rs2217652     0.4235     0.4235          1          1          1          1     0.9984          1 
  19   rs11672602     0.4235     0.4235          1          1          1          1     0.9984          1 
  19    rs6512109     0.4235     0.4235          1          1          1          1     0.9984          1 
  19    rs1978435     0.4235     0.4235          1          1          1          1     0.9984          1 
  19   rs11673302     0.4247     0.4247          1          1          1          1     0.9984          1 
  19   rs12610559     0.4249     0.4249          1          1          1          1     0.9984          1 
  19    rs1045354     0.4249     0.4249          1          1          1          1     0.9984          1 
  19   rs11542189     0.4259     0.4259          1          1          1          1     0.9984          1 
  19    rs4804375       0.43       0.43          1          1          1          1     0.9984          1 
  19    rs8106859     0.4338     0.4338          1          1          1          1     0.9984          1 
  19     rs525452     0.4339     0.4339          1          1          1          1     0.9984          1 
  19    rs4804267     0.4341     0.4341          1          1          1          1     0.9984          1 
  19    rs2431866     0.4348     0.4348          1          1          1          1     0.9984          1 
  19     rs184628     0.4348     0.4348          1          1          1          1     0.9984          1 
  19    rs1363938     0.4352     0.4352          1          1          1          1     0.9984          1 
  19     rs628271      0.437      0.437          1          1          1          1     0.9984          1 
  19   rs10417885     0.4373     0.4373          1          1          1          1     0.9984          1 
  19    rs7245592     0.4387     0.4387          1          1          1          1     0.9984          1 
  19     rs541600     0.4387     0.4387          1          1          1          1     0.9984          1 
  19    rs7249425     0.4405     0.4405          1          1          1          1     0.9984          1 
  19    rs4804286     0.4415     0.4415          1          1          1          1     0.9984          1 
  19     rs252569     0.4418     0.4418          1          1          1          1     0.9984          1 
  19    rs8100230     0.4421     0.4421          1          1          1          1     0.9984          1 
  19   rs10417371     0.4426     0.4426          1          1          1          1     0.9984          1 
  19   rs16978679     0.4426     0.4426          1          1          1          1     0.9984          1 
  19   rs16993437      0.443      0.443          1          1          1          1     0.9984          1 
  19   rs11260053     0.4462     0.4462          1          1          1          1     0.9984          1 
  19    rs8110010     0.4466     0.4466          1          1          1          1     0.9984          1 
  19    rs7253024     0.4478     0.4478          1          1          1          1     0.9984          1 
  19     rs733101     0.4496     0.4496          1          1          1          1     0.9984          1 
  19   rs10424224     0.4505     0.4505          1          1          1          1     0.9984          1 
  19   rs11881002     0.4511     0.4511          1          1          1          1     0.9984          1 
  19   rs12151125     0.4519     0.4519          1          1          1          1     0.9984          1 
  19   rs16979417     0.4538     0.4538          1          1          1          1     0.9984          1 
  19    rs2453112     0.4544     0.4544          1          1          1          1     0.9984          1 
  19   rs17159889     0.4549     0.4549          1          1          1          1     0.9984          1 
  19    rs8109482     0.4588     0.4588          1          1          1          1     0.9984          1 
  19    rs1010047     0.4596     0.4596          1          1          1          1     0.9984          1 
  19     rs653488       0.46       0.46          1          1          1          1     0.9984          1 
  19   rs13344438     0.4603     0.4603          1          1          1          1     0.9984          1 
  19   rs16994131     0.4604     0.4604          1          1          1          1     0.9984          1 
  19   rs10853992     0.4614     0.4614          1          1          1          1     0.9984          1 
  19   rs11465413     0.4642     0.4642          1          1          1          1     0.9984          1 
  19    rs2035972     0.4648     0.4648          1          1          1          1     0.9984          1 
  19    rs2055097     0.4648     0.4648          1          1          1          1     0.9984          1 
  19    rs4807920     0.4648     0.4648          1          1          1          1     0.9984          1 
  19    rs8103234     0.4658     0.4658          1          1          1          1     0.9984          1 
  19   rs16993402      0.467      0.467          1          1          1          1     0.9984          1 
  19   rs16993408      0.467      0.467          1          1          1          1     0.9984          1 
  19    rs2216662     0.4699     0.4699          1          1          1          1     0.9984          1 
  19   rs10419875     0.4722     0.4722          1          1          1          1     0.9984          1 
  19    rs6511957     0.4746     0.4746          1          1          1          1     0.9984          1 
  19    rs7255387     0.4755     0.4755          1          1          1          1     0.9984          1 
  19     rs574937     0.4763     0.4763          1          1          1          1     0.9984          1 
  19    rs6510975     0.4777     0.4777          1          1          1          1     0.9984          1 
  19   rs41489445     0.4789     0.4789          1          1          1          1     0.9984          1 
  19     rs454176     0.4824     0.4824          1          1          1          1     0.9984          1 
  19    rs2305806     0.4832     0.4832          1          1          1          1     0.9984          1 
  19    rs2033482     0.4839     0.4839          1          1          1          1     0.9984          1 
  19    rs8102176     0.4883     0.4883          1          1          1          1     0.9984          1 
  19    rs8102181     0.4883     0.4883          1          1          1          1     0.9984          1 
  19    rs8101154     0.4901     0.4901          1          1          1          1     0.9984          1 
  19    rs8104313      0.491      0.491          1          1          1          1     0.9984          1 
  19    rs9304947      0.495      0.495          1          1          1          1     0.9984          1 
  19    rs3760685     0.5002     0.5002          1          1          1          1     0.9984          1 
  19   rs10402721     0.5009     0.5009          1          1          1          1     0.9984          1 
  19    rs2335524     0.5014     0.5014          1          1          1          1     0.9984          1 
  19     rs330886     0.5031     0.5031          1          1          1          1     0.9984          1 
  19   rs10402951     0.5036     0.5036          1          1          1          1     0.9984          1 
  19    rs4807863     0.5074     0.5074          1          1          1          1     0.9984          1 
  19    rs8109559     0.5077     0.5077          1          1          1          1     0.9984          1 
  19    rs2967726     0.5079     0.5079          1          1          1          1     0.9984          1 
  19     rs330877     0.5079     0.5079          1          1          1          1     0.9984          1 
  19    rs7260240     0.5108     0.5108          1          1          1          1     0.9984          1 
  19    rs8099966     0.5147     0.5147          1          1          1          1     0.9984          1 
  19    rs8101320     0.5147     0.5147          1          1          1          1     0.9984          1 
  19   rs16979286     0.5155     0.5155          1          1          1          1     0.9984          1 
  19    rs8113160     0.5156     0.5156          1          1          1          1     0.9984          1 
  19   rs17000803     0.5177     0.5177          1          1          1          1     0.9984          1 
  19   rs17000816     0.5177     0.5177          1          1          1          1     0.9984          1 
  19    rs3786680     0.5194     0.5194          1          1          1          1     0.9984          1 
  19    rs7257477     0.5197     0.5197          1          1          1          1     0.9984          1 
  19    rs4804446     0.5238     0.5238          1          1          1          1     0.9984          1 
  19    rs8103159     0.5238     0.5238          1          1          1          1     0.9984          1 
  19    rs8109800     0.5261     0.5261          1          1          1          1     0.9984          1 
  19   rs10411604     0.5276     0.5276          1          1          1          1     0.9984          1 
  19    rs7245949     0.5281     0.5281          1          1          1          1     0.9984          1 
  19    rs1609459     0.5281     0.5281          1          1          1          1     0.9984          1 
  19   rs10402812     0.5281     0.5281          1          1          1          1     0.9984          1 
  19     rs881877     0.5282     0.5282          1          1          1          1     0.9984          1 
  19   rs10221500     0.5288     0.5288          1          1          1          1     0.9984          1 
  19   rs10416597     0.5305     0.5305          1          1          1          1     0.9984          1 
  19   rs11259990     0.5305     0.5305          1          1          1          1     0.9984          1 
  19    rs3786681     0.5308     0.5308          1          1          1          1     0.9984          1 
  19    rs6510956     0.5308     0.5308          1          1          1          1     0.9984          1 
  19   rs10518270     0.5308     0.5308          1          1          1          1     0.9984          1 
  19   rs11260025     0.5308     0.5308          1          1          1          1     0.9984          1 
  19   rs12974407     0.5316     0.5316          1          1          1          1     0.9984          1 
  19    rs7249111     0.5317     0.5317          1          1          1          1     0.9984          1 
  19    rs8107330     0.5317     0.5317          1          1          1          1     0.9984          1 
  19    rs8099865     0.5317     0.5317          1          1          1          1     0.9984          1 
  19   rs11569511     0.5325     0.5325          1          1          1          1     0.9984          1 
  19    rs3745567     0.5325     0.5325          1          1          1          1     0.9984          1 
  19   rs11569507     0.5325     0.5325          1          1          1          1     0.9984          1 
  19    rs3745566     0.5325     0.5325          1          1          1          1     0.9984          1 
  19    rs3745565     0.5325     0.5325          1          1          1          1     0.9984          1 
  19   rs11569501     0.5325     0.5325          1          1          1          1     0.9984          1 
  19      rs10129     0.5376     0.5376          1          1          1          1     0.9984          1 
  19     rs416967     0.5388     0.5388          1          1          1          1     0.9984          1 
  19     rs461057     0.5388     0.5388          1          1          1          1     0.9984          1 
  19     rs457762     0.5388     0.5388          1          1          1          1     0.9984          1 
  19     rs373533     0.5397     0.5397          1          1          1          1     0.9984          1 
  19    rs7255466       0.54       0.54          1          1          1          1     0.9984          1 
  19    rs8102136      0.544      0.544          1          1          1          1     0.9984          1 
  19   rs12609136     0.5474     0.5474          1          1          1          1     0.9984          1 
  19    rs2967737      0.549      0.549          1          1          1          1     0.9984          1 
  19   rs10413384     0.5492     0.5492          1          1          1          1     0.9984          1 
  19     rs568356     0.5502     0.5502          1          1          1          1     0.9984          1 
  19   rs10408279     0.5503     0.5503          1          1          1          1     0.9984          1 
  19   rs10411055     0.5511     0.5511          1          1          1          1     0.9984          1 
  19   rs16993344     0.5526     0.5526          1          1          1          1     0.9984          1 
  19   rs11673527     0.5526     0.5526          1          1          1          1     0.9984          1 
  19   rs10415281     0.5543     0.5543          1          1          1          1     0.9984          1 
  19     rs331677     0.5544     0.5544          1          1          1          1     0.9984          1 
  19    rs4804386     0.5563     0.5563          1          1          1          1     0.9984          1 
  19    rs7408960     0.5575     0.5575          1          1          1          1     0.9984          1 
  19    rs2035973     0.5584     0.5584          1          1          1          1     0.9984          1 
  19    rs8105572     0.5603     0.5603          1          1          1          1     0.9984          1 
  19   rs12977471     0.5606     0.5606          1          1          1          1     0.9984          1 
  19    rs7507526     0.5612     0.5612          1          1          1          1     0.9984          1 
  19   rs11882373     0.5634     0.5634          1          1          1          1     0.9984          1 
  19   rs10416634     0.5653     0.5653          1          1          1          1     0.9984          1 
  19   rs10426146     0.5655     0.5655          1          1          1          1     0.9984          1 
  19   rs10408913     0.5674     0.5674          1          1          1          1     0.9984          1 
  19     rs794083     0.5677     0.5677          1          1          1          1     0.9984          1 
  19   rs12461440     0.5695     0.5695          1          1          1          1     0.9984          1 
  19     rs344575     0.5707     0.5707          1          1          1          1     0.9984          1 
  19    rs6510902     0.5717     0.5717          1          1          1          1     0.9984          1 
  19    rs2335525     0.5724     0.5724          1          1          1          1     0.9984          1 
  19     rs451760     0.5727     0.5727          1          1          1          1     0.9984          1 
  19   rs10405376      0.577      0.577          1          1          1          1     0.9984          1 
  19     rs422318     0.5779     0.5779          1          1          1          1     0.9984          1 
  19    rs7254970     0.5794     0.5794          1          1          1          1     0.9984          1 
  19     rs714395     0.5802     0.5802          1          1          1          1     0.9984          1 
  19    rs4804802     0.5809     0.5809          1          1          1          1     0.9984          1 
  19    rs3865469     0.5814     0.5814          1          1          1          1     0.9984          1 
  19    rs2967605     0.5815     0.5815          1          1          1          1     0.9984          1 
  19   rs11672367     0.5862     0.5862          1          1          1          1     0.9984          1 
  19    rs7248104     0.5865     0.5865          1          1          1          1     0.9984          1 
  19     rs392720     0.5908     0.5908          1          1          1          1     0.9984          1 
  19    rs3745545     0.6006     0.6006          1          1          1          1     0.9984          1 
  19   rs10422184     0.6011     0.6011          1          1          1          1     0.9984          1 
  19    rs1833777     0.6031     0.6031          1          1          1          1     0.9984          1 
  19   rs12460645     0.6066     0.6066          1          1          1          1     0.9984          1 
  19    rs2914559     0.6066     0.6066          1          1          1          1     0.9984          1 
  19   rs41375152     0.6088     0.6088          1          1          1          1     0.9984          1 
  19    rs2591592     0.6101     0.6101          1          1          1          1     0.9984          1 
  19    rs8108150     0.6132     0.6132          1          1          1          1     0.9984          1 
  19    rs1644757     0.6142     0.6142          1          1          1          1     0.9984          1 
  19     rs473021     0.6157     0.6157          1          1          1          1     0.9984          1 
  19    rs2546127     0.6157     0.6157          1          1          1          1     0.9984          1 
  19    rs2617815     0.6157     0.6157          1          1          1          1     0.9984          1 
  19   rs10425427     0.6185     0.6185          1          1          1          1     0.9984          1 
  19   rs11879954     0.6207     0.6207          1          1          1          1     0.9984          1 
  19   rs11880706     0.6223     0.6223          1          1          1          1     0.9984          1 
  19     rs514098     0.6224     0.6224          1          1          1          1     0.9984          1 
  19   rs17160332     0.6283     0.6283          1          1          1          1     0.9984          1 
  19   rs11881470     0.6291     0.6291          1          1          1          1     0.9984          1 
  19     rs339392     0.6315     0.6315          1          1          1          1     0.9984          1 
  19    rs8108483     0.6324     0.6324          1          1          1          1     0.9984          1 
  19    rs3892396     0.6334     0.6334          1          1          1          1     0.9984          1 
  19     rs749969     0.6335     0.6335          1          1          1          1     0.9984          1 
  19    rs1862460     0.6337     0.6337          1          1          1          1     0.9984          1 
  19    rs7508679     0.6339     0.6339          1          1          1          1     0.9984          1 
  19    rs2277996     0.6383     0.6383          1          1          1          1     0.9984          1 
  19   rs10411185     0.6405     0.6405          1          1          1          1     0.9984          1 
  19   rs11878742     0.6419     0.6419          1          1          1          1     0.9984          1 
  19    rs1864029     0.6444     0.6444          1          1          1          1     0.9984          1 
  19   rs17160011      0.646      0.646          1          1          1          1     0.9984          1 
  19    rs1968595     0.6474     0.6474          1          1          1          1     0.9984          1 
  19   rs16993428     0.6475     0.6475          1          1          1          1     0.9984          1 
  19    rs7250898     0.6477     0.6477          1          1          1          1     0.9984          1 
  19    rs8110029      0.648      0.648          1          1          1          1     0.9984          1 
  19    rs1025281     0.6494     0.6494          1          1          1          1     0.9984          1 
  19     rs250508     0.6507     0.6507          1          1          1          1     0.9984          1 
  19     rs733102     0.6513     0.6513          1          1          1          1     0.9984          1 
  19    rs2042199     0.6513     0.6513          1          1          1          1     0.9984          1 
  19    rs8102702     0.6513     0.6513          1          1          1          1     0.9984          1 
  19    rs8112982     0.6529     0.6529          1          1          1          1     0.9984          1 
  19     rs604938     0.6552     0.6552          1          1          1          1     0.9984          1 
  19     rs455476     0.6566     0.6566          1          1          1          1     0.9984          1 
  19     rs460261     0.6566     0.6566          1          1          1          1     0.9984          1 
  19    rs7249317     0.6573     0.6573          1          1          1          1     0.9984          1 
  19    rs1862456      0.658      0.658          1          1          1          1     0.9984          1 
  19    rs2441035     0.6604     0.6604          1          1          1          1     0.9984          1 
  19    rs2569402     0.6604     0.6604          1          1          1          1     0.9984          1 
  19   rs10411815     0.6606     0.6606          1          1          1          1     0.9984          1 
  19     rs581910     0.6609     0.6609          1          1          1          1     0.9984          1 
  19     rs552320     0.6609     0.6609          1          1          1          1     0.9984          1 
  19    rs4134832      0.663      0.663          1          1          1          1     0.9984          1 
  19   rs10854117     0.6657     0.6657          1          1          1          1     0.9984          1 
  19   rs11668246     0.6661     0.6661          1          1          1          1     0.9984          1 
  19   rs16979670     0.6686     0.6686          1          1          1          1     0.9984          1 
  19   rs10500207     0.6686     0.6686          1          1          1          1     0.9984          1 
  19    rs7258822     0.6696     0.6696          1          1          1          1     0.9984          1 
  19   rs10401349     0.6699     0.6699          1          1          1          1     0.9984          1 
  19   rs17271924     0.6699     0.6699          1          1          1          1     0.9984          1 
  19    rs7256781       0.67       0.67          1          1          1          1     0.9984          1 
  19    rs6603096       0.67       0.67          1          1          1          1     0.9984          1 
  19   rs12973288     0.6717     0.6717          1          1          1          1     0.9984          1 
  19   rs13345998      0.673      0.673          1          1          1          1     0.9984          1 
  19    rs1609712      0.673      0.673          1          1          1          1     0.9984          1 
  19   rs11882049     0.6747     0.6747          1          1          1          1     0.9984          1 
  19     rs274793     0.6747     0.6747          1          1          1          1     0.9984          1 
  19    rs8101575     0.6771     0.6771          1          1          1          1     0.9984          1 
  19    rs2059807     0.6771     0.6771          1          1          1          1     0.9984          1 
  19    rs7249320     0.6773     0.6773          1          1          1          1     0.9984          1 
  19    rs1582532     0.6781     0.6781          1          1          1          1     0.9984          1 
  19    rs6510888     0.6861     0.6861          1          1          1          1     0.9984          1 
  19      rs15282     0.6875     0.6875          1          1          1          1     0.9984          1 
  19    rs9304929     0.6911     0.6911          1          1          1          1     0.9984          1 
  19    rs2967727     0.6952     0.6952          1          1          1          1     0.9984          1 
  19     rs344584     0.6987     0.6987          1          1          1          1     0.9984          1 
  19   rs10417646     0.7004     0.7004          1          1          1          1     0.9984          1 
  19    rs2277984     0.7016     0.7016          1          1          1          1     0.9984          1 
  19     rs330887     0.7028     0.7028          1          1          1          1     0.9984          1 
  19      rs14394     0.7028     0.7028          1          1          1          1     0.9984          1 
  19   rs17000495     0.7061     0.7061          1          1          1          1     0.9984          1 
  19   rs10405147     0.7074     0.7074          1          1          1          1     0.9984          1 
  19     rs330885     0.7095     0.7095          1          1          1          1     0.9984          1 
  19     rs897740     0.7095     0.7095          1          1          1          1     0.9984          1 
  19     rs455099     0.7095     0.7095          1          1          1          1     0.9984          1 
  19     rs445817     0.7095     0.7095          1          1          1          1     0.9984          1 
  19    rs7508584     0.7102     0.7102          1          1          1          1     0.9984          1 
  19   rs10406255     0.7104     0.7104          1          1          1          1     0.9984          1 
  19   rs12710098     0.7106     0.7106          1          1          1          1     0.9984          1 
  19    rs7247040      0.711      0.711          1          1          1          1     0.9984          1 
  19    rs7248090     0.7125     0.7125          1          1          1          1     0.9984          1 
  19     rs794084     0.7133     0.7133          1          1          1          1     0.9984          1 
  19    rs2335072     0.7179     0.7179          1          1          1          1     0.9984          1 
  19    rs6603107     0.7199     0.7199          1          1          1          1     0.9984          1 
  19   rs10415589     0.7207     0.7207          1          1          1          1     0.9984          1 
  19   rs11878694     0.7243     0.7243          1          1          1          1     0.9984          1 
  19   rs17160311     0.7268     0.7268          1          1          1          1     0.9984          1 
  19    rs2967745     0.7269     0.7269          1          1          1          1     0.9984          1 
  19    rs2910344     0.7269     0.7269          1          1          1          1     0.9984          1 
  19    rs2967661     0.7271     0.7271          1          1          1          1     0.9984          1 
  19    rs2042300     0.7272     0.7272          1          1          1          1     0.9984          1 
  19     rs971366     0.7276     0.7276          1          1          1          1     0.9984          1 
  19   rs11569397     0.7286     0.7286          1          1          1          1     0.9984          1 
  19    rs8107410     0.7307     0.7307          1          1          1          1     0.9984          1 
  19    rs2547064      0.734      0.734          1          1          1          1     0.9984          1 
  19    rs1867691      0.734      0.734          1          1          1          1     0.9984          1 
  19    rs8113119      0.735      0.735          1          1          1          1     0.9984          1 
  19     rs186295      0.738      0.738          1          1          1          1     0.9984          1 
  19    rs6510861     0.7385     0.7385          1          1          1          1     0.9984          1 
  19     rs549785     0.7432     0.7432          1          1          1          1     0.9984          1 
  19   rs10415709     0.7433     0.7433          1          1          1          1     0.9984          1 
  19   rs10411597     0.7433     0.7433          1          1          1          1     0.9984          1 
  19     rs164017     0.7439     0.7439          1          1          1          1     0.9984          1 
  19    rs7245562     0.7445     0.7445          1          1          1          1     0.9984          1 
  19    rs2042901     0.7462     0.7462          1          1          1          1     0.9984          1 
  19    rs7252788      0.747      0.747          1          1          1          1     0.9984          1 
  19     rs557094     0.7493     0.7493          1          1          1          1     0.9984          1 
  19     rs568259     0.7508     0.7508          1          1          1          1     0.9984          1 
  19   rs10414835      0.752      0.752          1          1          1          1     0.9984          1 
  19    rs4807852     0.7521     0.7521          1          1          1          1     0.9984          1 
  19   rs17304527     0.7595     0.7595          1          1          1          1     0.9984          1 
  19    rs3760775     0.7614     0.7614          1          1          1          1     0.9984          1 
  19    rs7247900     0.7676     0.7676          1          1          1          1     0.9984          1 
  19    rs1466448     0.7703     0.7703          1          1          1          1     0.9984          1 
  19   rs16994004     0.7705     0.7705          1          1          1          1     0.9984          1 
  19    rs6603157     0.7723     0.7723          1          1          1          1     0.9984          1 
  19   rs17159600     0.7748     0.7748          1          1          1          1     0.9984          1 
  19   rs12985992     0.7776     0.7776          1          1          1          1     0.9984          1 
  19   rs12976111     0.7776     0.7776          1          1          1          1     0.9984          1 
  19    rs8110054     0.7783     0.7783          1          1          1          1     0.9984          1 
  19    rs6512110     0.7793     0.7793          1          1          1          1     0.9984          1 
  19    rs6512121     0.7793     0.7793          1          1          1          1     0.9984          1 
  19    rs1874002     0.7799     0.7799          1          1          1          1     0.9984          1 
  19   rs10408343      0.782      0.782          1          1          1          1     0.9984          1 
  19   rs10423752      0.782      0.782          1          1          1          1     0.9984          1 
  19   rs10419036      0.782      0.782          1          1          1          1     0.9984          1 
  19   rs10402626      0.782      0.782          1          1          1          1     0.9984          1 
  19   rs10423567      0.782      0.782          1          1          1          1     0.9984          1 
  19    rs9917038      0.782      0.782          1          1          1          1     0.9984          1 
  19   rs11882393     0.7865     0.7865          1          1          1          1     0.9984          1 
  19     rs422961     0.7871     0.7871          1          1          1          1     0.9984          1 
  19    rs7508222     0.7918     0.7918          1          1          1          1     0.9984          1 
  19    rs1820099     0.7918     0.7918          1          1          1          1     0.9984          1 
  19   rs16993884     0.7938     0.7938          1          1          1          1     0.9984          1 
  19   rs10426731     0.7939     0.7939          1          1          1          1     0.9984          1 
  19     rs348347     0.7966     0.7966          1          1          1          1     0.9984          1 
  19    rs1549256     0.7971     0.7971          1          1          1          1     0.9984          1 
  19   rs11880371     0.7973     0.7973          1          1          1          1     0.9984          1 
  19    rs7260214     0.7989     0.7989          1          1          1          1     0.9984          1 
  19   rs12979861     0.8003     0.8003          1          1          1          1     0.9984          1 
  19   rs11667110     0.8017     0.8017          1          1          1          1     0.9984          1 
  19   rs12460738     0.8018     0.8018          1          1          1          1     0.9984          1 
  19     rs890862     0.8018     0.8018          1          1          1          1     0.9984          1 
  19    rs7259547     0.8021     0.8021          1          1          1          1     0.9984          1 
  19    rs2591591     0.8038     0.8038          1          1          1          1     0.9984          1 
  19    rs6510908      0.804      0.804          1          1          1          1     0.9984          1 
  19    rs7249360     0.8053     0.8053          1          1          1          1     0.9984          1 
  19   rs10424096     0.8054     0.8054          1          1          1          1     0.9984          1 
  19    rs7252584     0.8061     0.8061          1          1          1          1     0.9984          1 
  19     rs919275      0.807      0.807          1          1          1          1     0.9984          1 
  19    rs2446193     0.8079     0.8079          1          1          1          1     0.9984          1 
  19   rs11569538      0.808      0.808          1          1          1          1     0.9984          1 
  19       rs2963     0.8101     0.8101          1          1          1          1     0.9984          1 
  19     rs384239     0.8101     0.8101          1          1          1          1     0.9984          1 
  19    rs2546122     0.8109     0.8109          1          1          1          1     0.9984          1 
  19    rs6512130     0.8138     0.8138          1          1          1          1     0.9984          1 
  19    rs7248911     0.8177     0.8177          1          1          1          1     0.9984          1 
  19   rs17159765     0.8179     0.8179          1          1          1          1     0.9984          1 
  19    rs7257650     0.8182     0.8182          1          1          1          1     0.9984          1 
  19    rs4804436     0.8182     0.8182          1          1          1          1     0.9984          1 
  19   rs11569537     0.8197     0.8197          1          1          1          1     0.9984          1 
  19    rs2617822     0.8198     0.8198          1          1          1          1     0.9984          1 
  19    rs2431791     0.8201     0.8201          1          1          1          1     0.9984          1 
  19    rs4134826     0.8252     0.8252          1          1          1          1     0.9984          1 
  19    rs1823056      0.828      0.828          1          1          1          1     0.9984          1 
  19   rs17000947      0.828      0.828          1          1          1          1     0.9984          1 
  19    rs7259423     0.8283     0.8283          1          1          1          1     0.9984          1 
  19   rs11569536     0.8313     0.8313          1          1          1          1     0.9984          1 
  19    rs7259200     0.8325     0.8325          1          1          1          1     0.9984          1 
  19   rs10417520     0.8332     0.8332          1          1          1          1     0.9984          1 
  19     rs794442      0.835      0.835          1          1          1          1     0.9984          1 
  19   rs10420388     0.8359     0.8359          1          1          1          1     0.9984          1 
  19    rs4804397     0.8364     0.8364          1          1          1          1     0.9984          1 
  19    rs2432104     0.8366     0.8366          1          1          1          1     0.9984          1 
  19    rs2967578     0.8368     0.8368          1          1          1          1     0.9984          1 
  19   rs10409437      0.838      0.838          1          1          1          1     0.9984          1 
  19   rs10402841     0.8411     0.8411          1          1          1          1     0.9984          1 
  19     rs754671     0.8435     0.8435          1          1          1          1     0.9984          1 
  19    rs2913973     0.8435     0.8435          1          1          1          1     0.9984          1 
  19   rs11882263     0.8441     0.8441          1          1          1          1     0.9984          1 
  19   rs10418864      0.845      0.845          1          1          1          1     0.9984          1 
  19     rs778809     0.8451     0.8451          1          1          1          1     0.9984          1 
  19    rs1898674     0.8457     0.8457          1          1          1          1     0.9984          1 
  19    rs7259702     0.8466     0.8466          1          1          1          1     0.9984          1 
  19   rs41405044     0.8466     0.8466          1          1          1          1     0.9984          1 
  19   rs10424931     0.8485     0.8485          1          1          1          1     0.9984          1 
  19   rs10418157      0.849      0.849          1          1          1          1     0.9984          1 
  19   rs16993484     0.8527     0.8527          1          1          1          1     0.9984          1 
  19   rs12979828     0.8564     0.8564          1          1          1          1     0.9984          1 
  19   rs11666233     0.8571     0.8571          1          1          1          1     0.9984          1 
  19    rs7254882     0.8571     0.8571          1          1          1          1     0.9984          1 
  19     rs899207     0.8574     0.8574          1          1          1          1     0.9984          1 
  19    rs7254750     0.8621     0.8621          1          1          1          1     0.9984          1 
  19    rs7258744     0.8621     0.8621          1          1          1          1     0.9984          1 
  19    rs7246415     0.8621     0.8621          1          1          1          1     0.9984          1 
  19     rs735240     0.8637     0.8637          1          1          1          1     0.9984          1 
  19     rs344569     0.8673     0.8673          1          1          1          1     0.9984          1 
  19     rs574830     0.8727     0.8727          1          1          1          1     0.9984          1 
  19   rs10408143      0.873      0.873          1          1          1          1     0.9984          1 
  19   rs10414255     0.8739     0.8739          1          1          1          1     0.9984          1 
  19     rs344543     0.8766     0.8766          1          1          1          1     0.9984          1 
  19     rs344541     0.8766     0.8766          1          1          1          1     0.9984          1 
  19     rs344540     0.8766     0.8766          1          1          1          1     0.9984          1 
  19   rs13343323     0.8771     0.8771          1          1          1          1     0.9984          1 
  19    rs4134831     0.8792     0.8792          1          1          1          1     0.9984          1 
  19    rs4134816     0.8792     0.8792          1          1          1          1     0.9984          1 
  19    rs6510863     0.8797     0.8797          1          1          1          1     0.9984          1 
  19    rs7256367     0.8799     0.8799          1          1          1          1     0.9984          1 
  19   rs10426709     0.8831     0.8831          1          1          1          1     0.9984          1 
  19    rs7254503     0.8831     0.8831          1          1          1          1     0.9984          1 
  19    rs2304196     0.8866     0.8866          1          1          1          1     0.9984          1 
  19    rs7258219     0.8878     0.8878          1          1          1          1     0.9984          1 
  19    rs1466447     0.8888     0.8888          1          1          1          1     0.9984          1 
  19   rs10416843     0.8909     0.8909          1          1          1          1     0.9984          1 
  19    rs3829817     0.8921     0.8921          1          1          1          1     0.9984          1 
  19   rs12610094     0.8929     0.8929          1          1          1          1     0.9984          1 
  19    rs2914567     0.8946     0.8946          1          1          1          1     0.9984          1 
  19    rs1493877      0.896      0.896          1          1          1          1     0.9984          1 
  19   rs17271883     0.8962     0.8962          1          1          1          1     0.9984          1 
  19    rs6603109     0.9008     0.9008          1          1          1          1     0.9984          1 
  19    rs8103099     0.9027     0.9027          1          1          1          1     0.9984          1 
  19     rs479448      0.906      0.906          1          1          1          1     0.9984          1 
  19    rs1045998      0.906      0.906          1          1          1          1     0.9984          1 
  19    rs2229431      0.913      0.913          1          1          1          1     0.9984          1 
  19   rs10402974     0.9131     0.9131          1          1          1          1     0.9984          1 
  19     rs472835     0.9137     0.9137          1          1          1          1     0.9984          1 
  19    rs7253450      0.915      0.915          1          1          1          1     0.9984          1 
  19   rs11881034     0.9156     0.9156          1          1          1          1     0.9984          1 
  19    rs7245775     0.9162     0.9162          1          1          1          1     0.9984          1 
  19    rs7245757     0.9176     0.9176          1          1          1          1     0.9984          1 
  19   rs12610448     0.9181     0.9181          1          1          1          1     0.9984          1 
  19    rs1108380     0.9183     0.9183          1          1          1          1     0.9984          1 
  19    rs2894538     0.9227     0.9227          1          1          1          1     0.9984          1 
  19     rs580984     0.9239     0.9239          1          1          1          1     0.9984          1 
  19    rs7507621     0.9243     0.9243          1          1          1          1     0.9984          1 
  19    rs7255548     0.9243     0.9243          1          1          1          1     0.9984          1 
  19     rs407743     0.9245     0.9245          1          1          1          1     0.9984          1 
  19     rs426848     0.9245     0.9245          1          1          1          1     0.9984          1 
  19    rs6603164     0.9273     0.9273          1          1          1          1     0.9984          1 
  19   rs10412186     0.9296     0.9296          1          1          1          1     0.9984          1 
  19   rs10413019     0.9322     0.9322          1          1          1          1     0.9984          1 
  19    rs2617819     0.9338     0.9338          1          1          1          1     0.9984          1 
  19    rs7253993     0.9382     0.9382          1          1          1          1     0.9984          1 
  19   rs12610444     0.9385     0.9385          1          1          1          1     0.9984          1 
  19    rs7260296     0.9415     0.9415          1          1          1          1     0.9984          1 
  19    rs4804166     0.9419     0.9419          1          1          1          1     0.9984          1 
  19    rs4804596     0.9419     0.9419          1          1          1          1     0.9984          1 
  19    rs7507380     0.9428     0.9428          1          1          1          1     0.9984          1 
  19    rs1895364     0.9428     0.9428          1          1          1          1     0.9984          1 
  19     rs966591     0.9429     0.9429          1          1          1          1     0.9984          1 
  19    rs8110740     0.9429     0.9429          1          1          1          1     0.9984          1 
  19    rs6510944     0.9429     0.9429          1          1          1          1     0.9984          1 
  19    rs2352958     0.9429     0.9429          1          1          1          1     0.9984          1 
  19     rs768489     0.9429     0.9429          1          1          1          1     0.9984          1 
  19    rs2967721     0.9434     0.9434          1          1          1          1     0.9984          1 
  19   rs10426094     0.9443     0.9443          1          1          1          1     0.9984          1 
  19   rs10419890     0.9467     0.9467          1          1          1          1     0.9984          1 
  19    rs3745376      0.948      0.948          1          1          1          1     0.9984          1 
  19    rs8105922      0.951      0.951          1          1          1          1     0.9984          1 
  19   rs11881687     0.9518     0.9518          1          1          1          1     0.9984          1 
  19    rs2303164      0.952      0.952          1          1          1          1     0.9984          1 
  19     rs891088      0.956      0.956          1          1          1          1     0.9984          1 
  19    rs9305032     0.9572     0.9572          1          1          1          1     0.9984          1 
  19   rs11672830     0.9581     0.9581          1          1          1          1     0.9984          1 
  19     rs622574     0.9583     0.9583          1          1          1          1     0.9984          1 
  19    rs7250311     0.9596     0.9596          1          1          1          1     0.9984          1 
  19     rs552797     0.9631     0.9631          1          1          1          1     0.9984          1 
  19   rs16993442     0.9637     0.9637          1          1          1          1     0.9984          1 
  19   rs16993453     0.9637     0.9637          1          1          1          1     0.9984          1 
  19    rs1865061     0.9656     0.9656          1          1          1          1     0.9984          1 
  19   rs11260030     0.9664     0.9664          1          1          1          1     0.9984          1 
  19    rs8102545     0.9668     0.9668          1          1          1          1     0.9984          1 
  19   rs16981165     0.9671     0.9671          1          1          1          1     0.9984          1 
  19    rs8100409     0.9671     0.9671          1          1          1          1     0.9984          1 
  19     rs344548     0.9696     0.9696          1          1          1          1     0.9984          1 
  19    rs4804662     0.9703     0.9703          1          1          1          1     0.9984          1 
  19    rs9967634     0.9732     0.9732          1          1          1          1     0.9984          1 
  19    rs8109079      0.974      0.974          1          1          1          1     0.9984          1 
  19    rs8108622     0.9747     0.9747          1          1          1          1     0.9984          1 
  19    rs8104748     0.9764     0.9764          1          1          1          1     0.9984          1 
  19   rs16993450     0.9793     0.9793          1          1          1          1     0.9984          1 
  19     rs585107     0.9829     0.9829          1          1          1          1     0.9984          1 
  19    rs2247785      0.983      0.983          1          1          1          1     0.9984          1 
  19    rs4804368     0.9883     0.9883          1          1          1          1     0.9984          1 
  19     rs747990     0.9885     0.9885          1          1          1          1     0.9984          1 
  19    rs1035939      0.989      0.989          1          1          1          1     0.9984          1 
  19    rs3745356     0.9898     0.9898          1          1          1          1     0.9984          1 
  19   rs16995681     0.9939     0.9939          1          1          1          1     0.9984          1 
  19    rs4807841     0.9944     0.9944          1          1          1          1     0.9984          1 
  19    rs3815902     0.9946     0.9946          1          1          1          1     0.9984          1 
  19     rs560634     0.9951     0.9951          1          1          1          1     0.9984          1 
  19   rs10422567     0.9966     0.9966          1          1          1          1     0.9984          1 
  19    rs1035942     0.9967     0.9967          1          1          1          1     0.9984          1 
  19    rs8106540     0.9974     0.9974          1          1          1          1     0.9984          1 
  19    rs2303686     0.9979     0.9979          1          1          1          1     0.9984          1 
  19    rs2547074     0.9984     0.9984          1          1          1          1     0.9984          1 
  19    rs2591595     0.9984     0.9984          1          1          1          1     0.9984          1 
  19    rs1862461     0.9984     0.9984          1          1          1          1     0.9984          1 
  19    rs1862462     0.9984     0.9984          1          1          1          1     0.9984          1 
  19    rs2431795     0.9984     0.9984          1          1          1          1     0.9984          1 
