# Supplementary material for: Cell-to-cell expression dispersion of B-cell surface proteins is linked to genetic variants in humans
Source: Commun Biol. 2020 Jul 3;3:346. doi: 10.1038/s42003-020-1075-1 (PMC7335051; doi:10.1038/s42003-020-1075-1)
Supplement: Supplementary file 4 — Supplementary Data 2 [file 42003_2020_1075_MOESM4_ESM.zip › Supplementary_Data_S2/plink-results-48LCLs/CD23_chr19_mean1/CD23_mean1_48_LCLs.qassoc.mperm]

 CHR          SNP         EMP1         EMP2 
  19   rs11881309       0.2489            1 
  19    rs1026466       0.2975            1 
  19    rs2436493       0.4029            1 
  19    rs2446193       0.8076            1 
  19    rs8101416       0.3294            1 
  19    rs2446195       0.4042            1 
  19    rs2260187       0.2754            1 
  19    rs3763046       0.1054            1 
  19     rs778809       0.8454            1 
  19    rs3859563       0.3499            1 
  19   rs17271883       0.8937            1 
  19    rs3760776       0.3317            1 
  19    rs3760775       0.7592            1 
  19     rs778988       0.3461            1 
  19   rs10426709       0.8841            1 
  19   rs11881470       0.6498            1 
  19    rs8101625        0.322            1 
  19    rs6510861       0.7419            1 
  19    rs7248090        0.716            1 
  19   rs10417885       0.4521            1 
  19     rs274793       0.6791            1 
  19   rs11085154       0.2377            1 
  19   rs12462305       0.2193            1 
  19    rs6510863       0.8831            1 
  19    rs4807825       0.1314            1 
  19    rs8108471       0.2482            1 
  19    rs7259761       0.2227            1 
  19     rs551244       0.2355            1 
  19    rs8102722       0.2482            1 
  19     rs525452       0.4299            1 
  19     rs628271       0.4424            1 
  19     rs581910       0.6696            1 
  19     rs552320       0.6696            1 
  19    rs1638538      0.07579            1 
  19    rs6510867       0.3876            1 
  19     rs530942       0.2445            1 
  19   rs11879954       0.6237            1 
  19     rs585107       0.9801            1 
  19     rs549785       0.7348            1 
  19   rs10402138       0.3727            1 
  19   rs16993344       0.5664            1 
  19   rs10402841       0.8418            1 
  19    rs1110624       0.2807            1 
  19    rs7255387       0.4729            1 
  19     rs574937       0.4709            1 
  19   rs10401349        0.673            1 
  19     rs622574       0.9589            1 
  19   rs11880706       0.6281            1 
  19   rs11666200      0.08799            1 
  19   rs11670606      0.08799            1 
  19   rs17271924        0.673            1 
  19   rs10411604       0.5289            1 
  19   rs10411815        0.667            1 
  19   rs10405147       0.7079            1 
  19    rs8109482       0.4575            1 
  19    rs8104313       0.4904            1 
  19    rs7253993       0.9385            1 
  19    rs7256341       0.2485            1 
  19   rs11673527       0.5568            1 
  19   rs10417646       0.7074            1 
  19    rs7256965       0.3951            1 
  19   rs11669301      0.07189            1 
  19   rs11085158      0.07189            1 
  19   rs16993402        0.471            1 
  19   rs10853992       0.4648            1 
  19   rs11879740       0.2116            1 
  19   rs10424597       0.1686            1 
  19   rs16993408        0.471            1 
  19    rs9304929       0.6932            1 
  19   rs41489445       0.4837            1 
  19    rs4807840       0.2957            1 
  19   rs11672830       0.9605            1 
  19    rs9304930       0.3386            1 
  19    rs4807841       0.9951            1 
  19    rs8101237       0.1194            1 
  19   rs16993428       0.6505            1 
  19   rs16993437       0.4404            1 
  19   rs16993442       0.9639            1 
  19   rs16993450        0.978            1 
  19   rs16993453       0.9639            1 
  19   rs16993484       0.8567            1 
  19    rs2335629       0.3473            1 
  19    rs4807846       0.2488            1 
  19   rs17468222       0.2321            1 
  19   rs10413643       0.1065            1 
  19    rs3787069       0.1983            1 
  19    rs4807065       0.0298            1 
  19    rs2233188       0.1423            1 
  19    rs2233186       0.2044            1 
  19   rs16993501       0.1508            1 
  19    rs4807852        0.753            1 
  19    rs1865061       0.9672            1 
  19   rs10404571       0.1423            1 
  19    rs3787056      0.06759            1 
  19    rs4807069       0.1962            1 
  19    rs7249425        0.442            1 
  19   rs13382119       0.1745            1 
  19   rs12979828       0.8565            1 
  19   rs10405167       0.3045            1 
  19    rs8099971        0.427            1 
  19    rs8103614       0.1745            1 
  19    rs7258848       0.4064            1 
  19   rs11881034       0.9167            1 
  19    rs6417193       0.3865            1 
  19    rs8113160        0.525            1 
  19    rs6510884       0.3865            1 
  19    rs6510888        0.684            1 
  19    rs4807863        0.507            1 
  19    rs7258219       0.8911            1 
  19    rs7260240        0.506            1 
  19   rs10425427       0.6171            1 
  19    rs7253024        0.444            1 
  19    rs7260547       0.2141            1 
  19   rs10420388       0.8453            1 
  19    rs2304196       0.8858            1 
  19    rs2247785       0.9844            1 
  19   rs10419890       0.9464            1 
  19    rs3892396       0.6347            1 
  19    rs7259894       0.1976            1 
  19    rs7247153       0.0146       0.9991 
  19     rs173229       0.0146       0.9991 
  19    rs6510902       0.5769            1 
  19    rs6510903     0.008199       0.9921 
  19     rs348362       0.0179       0.9997 
  19    rs3844450       0.4225            1 
  19    rs3887594       0.1528            1 
  19    rs2071347       0.2019            1 
  19   rs12151125       0.4552            1 
  19    rs3865469       0.5713            1 
  19     rs348347       0.8039            1 
  19    rs7508584       0.7159            1 
  19    rs6510908       0.8015            1 
  19     rs344596       0.2108            1 
  19    rs8109079       0.9735            1 
  19     rs344584       0.7045            1 
  19    rs7257477       0.5137            1 
  19     rs387116       0.1549            1 
  19     rs364628       0.1549            1 
  19     rs413956       0.1592            1 
  19     rs624968       0.1549            1 
  19    rs1644752       0.1549            1 
  19     rs407743       0.9212            1 
  19     rs426848       0.9212            1 
  19     rs392751      0.06659            1 
  19     rs425796      0.06659            1 
  19     rs454453      0.06659            1 
  19     rs390821      0.06659            1 
  19     rs422961       0.7827            1 
  19     rs392720       0.5917            1 
  19     rs416956       0.1039            1 
  19   rs11882049       0.6675            1 
  19     rs344575        0.571            1 
  19     rs344569       0.8657            1 
  19    rs8113119       0.7335            1 
  19   rs11878563       0.1873            1 
  19    rs2277984       0.6988            1 
  19    rs1389623       0.3933            1 
  19    rs2241393     0.008999       0.9862 
  19   rs11569538       0.8066            1 
  19   rs11569537       0.8205            1 
  19     rs344548       0.9688            1 
  19    rs7257062        0.023            1 
  19    rs2241392      0.05499            1 
  19   rs11569536       0.8337            1 
  19     rs344543       0.8734            1 
  19     rs344541       0.8734            1 
  19     rs344540       0.8734            1 
  19   rs11569511       0.5306            1 
  19    rs3745567       0.5306            1 
  19   rs11569507       0.5306            1 
  19    rs3745566       0.5306            1 
  19    rs3745565       0.5306            1 
  19   rs11569501       0.5306            1 
  19     rs445750        0.262            1 
  19     rs408290        0.262            1 
  19     rs451760       0.5736            1 
  19   rs11569397       0.7351            1 
  19     rs339392         0.63            1 
  19     rs171094      0.06619            1 
  19     rs184628       0.4303            1 
  19    rs2305806       0.4791            1 
  19    rs7248911       0.8162            1 
  19   rs10408913       0.5551            1 
  19   rs10409437       0.8427            1 
  19     rs568259       0.7614            1 
  19     rs473021       0.6236            1 
  19     rs472835       0.9134            1 
  19    rs2546122       0.8123            1 
  19    rs2546127       0.6236            1 
  19    rs2546128       0.1751            1 
  19    rs2617815       0.6236            1 
  19    rs2617819       0.9309            1 
  19    rs2617822       0.8188            1 
  19   rs12232870      0.06039            1 
  19    rs8109794       0.2934            1 
  19    rs8108646       0.2168            1 
  19   rs12710098       0.7035            1 
  19    rs7253450       0.9154            1 
  19     rs164017       0.7432            1 
  19     rs164016       0.2744            1 
  19     rs186295       0.7424            1 
  19     rs331677         0.55            1 
  19   rs16993884       0.7935            1 
  19   rs10422184       0.5938            1 
  19   rs16993897      0.07079            1 
  19     rs330876       0.2696            1 
  19   rs10406373       0.3518            1 
  19     rs330877       0.5109            1 
  19     rs330885       0.7091            1 
  19     rs330886       0.4983            1 
  19     rs330887       0.7145            1 
  19   rs10403916       0.2718            1 
  19    rs8099966       0.5187            1 
  19    rs8101320       0.5187            1 
  19     rs897740       0.7091            1 
  19     rs454176       0.4908            1 
  19     rs455099       0.7091            1 
  19     rs445817       0.7091            1 
  19     rs673320       0.0202            1 
  19     rs455476       0.6516            1 
  19     rs460261       0.6516            1 
  19     rs384239       0.8102            1 
  19     rs373533       0.5339            1 
  19    rs8104748       0.9757            1 
  19     rs464849       0.3449            1 
  19   rs10407357        0.319            1 
  19     rs416967       0.5325            1 
  19     rs460375       0.3449            1 
  19     rs465543       0.3449            1 
  19     rs461935       0.3449            1 
  19    rs7259423        0.826            1 
  19     rs461057       0.5325            1 
  19     rs457762       0.5325            1 
  19    rs2453112       0.4465            1 
  19     rs422318       0.5706            1 
  19   rs17704999       0.2854            1 
  19   rs16994004       0.7723            1 
  19    rs7256163       0.3736            1 
  19    rs7256367       0.8785            1 
  19   rs10221500       0.5376            1 
  19     rs460698      0.06019            1 
  19    rs7256912        0.335            1 
  19    rs8102545       0.9696            1 
  19    rs7247900       0.7619            1 
  19    rs4807918       0.3792            1 
  19    rs7260101       0.3081            1 
  19     rs252569       0.4359            1 
  19    rs2035973       0.5516            1 
  19    rs2035972       0.4708            1 
  19    rs1874002       0.7762            1 
  19    rs2055097       0.4708            1 
  19    rs4807920       0.4708            1 
  19    rs1389506        0.367            1 
  19   rs10412186       0.9304            1 
  19   rs11878694       0.7184            1 
  19   rs10406255       0.6974            1 
  19   rs10413019       0.9322            1 
  19    rs8104872       0.4244            1 
  19    rs8105285        0.332            1 
  19   rs11882263       0.8401            1 
  19    rs7249943       0.3816            1 
  19    rs7249317       0.6546            1 
  19    rs1493877       0.8967            1 
  19    rs9304947       0.4873            1 
  19    rs2914567        0.893            1 
  19     rs966591       0.9398            1 
  19    rs8110740       0.9398            1 
  19    rs6510944       0.9398            1 
  19    rs2352958       0.9398            1 
  19     rs768489       0.9398            1 
  19   rs16994131       0.4561            1 
  19   rs12460645        0.607            1 
  19    rs2914559        0.607            1 
  19    rs2967661       0.7196            1 
  19   rs10414835       0.7609            1 
  19   rs12150997        0.367            1 
  19   rs11667110       0.8042            1 
  19    rs2229431       0.9139            1 
  19       rs2962       0.2675            1 
  19       rs2963       0.8176            1 
  19    rs8107575       0.2562            1 
  19    rs2059807       0.6766            1 
  19    rs3815902       0.9939            1 
  19    rs3786681       0.5388            1 
  19    rs6510956       0.5388            1 
  19   rs10415589       0.7201            1 
  19    rs8109559       0.5015            1 
  19   rs16994314       0.0152        0.998 
  19    rs8108622       0.9755            1 
  19   rs10500204       0.2344            1 
  19    rs3786680       0.5202            1 
  19     rs891088       0.9579            1 
  19    rs7245757       0.9167            1 
  19    rs1035939       0.9885            1 
  19    rs4804368       0.9876            1 
  19    rs7254358       0.3645            1 
  19    rs1035942       0.9959            1 
  19    rs8103883       0.3604            1 
  19    rs2042901       0.7459            1 
  19   rs10426094       0.9462            1 
  19   rs12459488      0.08049            1 
  19    rs3745545        0.602            1 
  19    rs4804403       0.2458            1 
  19    rs7245562       0.7499            1 
  19    rs7508679        0.632            1 
  19    rs4804416       0.1627            1 
  19    rs7248104       0.5872            1 
  19    rs4804424       0.1774            1 
  19   rs10416429       0.1774            1 
  19     rs890862       0.8021            1 
  19   rs10424224       0.4512            1 
  19   rs10404318      0.07459            1 
  19     rs919275       0.8014            1 
  19    rs4804219        0.359            1 
  19    rs6510975       0.4847            1 
  19   rs10404166       0.3797            1 
  19    rs8101064       0.3514            1 
  19   rs11880337       0.0488            1 
  19    rs6603096       0.6632            1 
  19    rs6603107       0.7222            1 
  19    rs6603109       0.9044            1 
  19   rs10420226       0.2718            1 
  19    rs9807848       0.4046            1 
  19   rs10404592       0.2718            1 
  19    rs1025281        0.645            1 
  19   rs11882769        0.035            1 
  19   rs11882682       0.1332            1 
  19   rs11879232      0.08789            1 
  19    rs2432104       0.8417            1 
  19   rs12977471       0.5808            1 
  19    rs8103234       0.4602            1 
  19    rs4804166       0.9426            1 
  19    rs4804596       0.9426            1 
  19    rs6603155       0.3126            1 
  19   rs12461568       0.1703            1 
  19   rs11668246        0.667            1 
  19   rs10402721       0.4969            1 
  19    rs6603164       0.9288            1 
  19   rs11667028       0.3586            1 
  19    rs8110029       0.6518            1 
  19    rs8102136       0.5481            1 
  19   rs11878742       0.6414            1 
  19   rs12979990       0.1764            1 
  19    rs7245775       0.9159            1 
  19    rs1549256       0.7968            1 
  19    rs1549257       0.3488            1 
  19   rs17159600        0.774            1 
  19    rs7247040        0.709            1 
  19    rs3745356       0.9897            1 
  19   rs10402951       0.4989            1 
  19     rs749969       0.6342            1 
  19    rs1363938       0.4316            1 
  19    rs7250572       0.2207            1 
  19    rs4804662       0.9694            1 
  19     rs654059       0.3337            1 
  19     rs501580       0.3698            1 
  19   rs11881687       0.9535            1 
  19     rs574663       0.1957            1 
  19    rs7250363       0.1805            1 
  19     rs597582       0.2943            1 
  19    rs7245592       0.4316            1 
  19     rs541600       0.4316            1 
  19    rs7250311       0.9589            1 
  19    rs7260296       0.9388            1 
  19    rs2431866       0.4314            1 
  19    rs7256394       0.0173            1 
  19    rs6603103      0.05459            1 
  19    rs4804750      0.05579            1 
  19   rs17159765        0.822            1 
  19    rs1644759       0.2162            1 
  19    rs1644757        0.607            1 
  19    rs4134856     0.008699       0.9844 
  19    rs4134832       0.6604            1 
  19     rs794083       0.5652            1 
  19    rs4134831       0.8818            1 
  19     rs794084       0.7034            1 
  19    rs4134826       0.8293            1 
  19    rs4134816       0.8818            1 
  19    rs4134813       0.1598            1 
  19    rs4804758      0.08259            1 
  19    rs4804217      0.08259            1 
  19       rs6791       0.1405            1 
  19   rs11883223       0.4114            1 
  19    rs2081075       0.3394            1 
  19   rs10402974       0.9122            1 
  19    rs2161490       0.1206            1 
  19    rs7408174       0.1891            1 
  19   rs17159311       0.3331            1 
  19    rs7249360       0.8075            1 
  19    rs7249320        0.678            1 
  19    rs2287868       0.1457            1 
  19     rs753733       0.1765            1 
  19   rs12611038       0.4235            1 
  19   rs10518270       0.5374            1 
  19   rs11260025       0.5374            1 
  19    rs2335524       0.4984            1 
  19    rs2335525        0.569            1 
  19    rs1010047       0.4584            1 
  19    rs2277996        0.648            1 
  19   rs11669411       0.4124            1 
  19    rs7250738       0.2529            1 
  19   rs11465413       0.4605            1 
  19   rs11465403       0.3562            1 
  19    rs1544767       0.3556            1 
  19   rs10403018       0.3964            1 
  19    rs4804802       0.5766            1 
  19    rs8105572        0.558            1 
  19   rs17159889       0.4585            1 
  19    rs2287886      0.09969            1 
  19     rs735240       0.8623            1 
  19   rs10411055        0.549            1 
  19    rs2112927       0.3242            1 
  19     rs479448       0.9072            1 
  19     rs560634       0.9944            1 
  19     rs557094       0.7436            1 
  19    rs3745376       0.9477            1 
  19    rs1045998       0.9072            1 
  19      rs15282       0.6892            1 
  19     rs653488       0.4523            1 
  19   rs11260030       0.9647            1 
  19   rs10906990      0.09079            1 
  19    rs7259521        0.315            1 
  19    rs4804233       0.2239            1 
  19     rs568356       0.5583            1 
  19   rs10426731       0.7934            1 
  19   rs12980113       0.3002            1 
  19    rs8108150        0.621            1 
  19   rs17160011       0.6655            1 
  19     rs580984       0.9273            1 
  19     rs574830        0.873            1 
  19    rs7258822       0.6733            1 
  19     rs514098       0.6244            1 
  19     rs604938       0.6515            1 
  19     rs794442       0.8286            1 
  19     rs747990       0.9908            1 
  19     rs552797       0.9654            1 
  19   rs11542189       0.4259            1 
  19    rs1864029       0.6543            1 
  19      rs14394       0.7039            1 
  19   rs10416634       0.5627            1 
  19   rs10411185       0.6457            1 
  19    rs3826741        0.198            1 
  19    rs2303164       0.9544            1 
  19   rs10424096       0.8091            1 
  19   rs17160134       0.1125            1 
  19   rs12974407       0.5339            1 
  19   rs17160147       0.0293            1 
  19   rs17160151       0.1403            1 
  19   rs10416843       0.8943            1 
  19    rs8112982       0.6447            1 
  19    rs6603141       0.2095            1 
  19    rs3829817       0.8918            1 
  19    rs3813781       0.2852            1 
  19   rs11260053       0.4441            1 
  19   rs11260055       0.0169       0.9996 
  19     rs899207       0.8543            1 
  19    rs1382354       0.0202            1 
  19    rs4804267       0.4373            1 
  19   rs12460407      0.08359            1 
  19    rs1038081       0.3812            1 
  19   rs12327845       0.1732            1 
  19    rs7252584       0.8091            1 
  19   rs10408896       0.0318            1 
  19    rs6422428      0.06339            1 
  19    rs8110054       0.7838            1 
  19    rs4804286       0.4379            1 
  19    rs4804287       0.3623            1 
  19    rs1466448       0.7706            1 
  19    rs1466447       0.8874            1 
  19    rs1007545       0.3417            1 
  19    rs6603157       0.7762            1 
  19   rs17160311       0.7229            1 
  19   rs12973288       0.6677            1 
  19   rs17160332       0.6321            1 
  19   rs17160333       0.1138            1 
  19    rs7259547       0.8039            1 
  19     rs193933       0.2592            1 
  19     rs250508       0.6615            1 
  19     rs638966       0.3821            1 
  19    rs7249111       0.5361            1 
  19    rs8107330       0.5361            1 
  19    rs2241590       0.2923            1 
  19    rs3760685       0.4998            1 
  19   rs11666233        0.855            1 
  19    rs7254882        0.855            1 
  19     rs754671       0.8372            1 
  19    rs2913973       0.8372            1 
  19    rs2967605       0.5775            1 
  19    rs6603076       0.4155            1 
  19    rs2894538       0.9227            1 
  19    rs7508502       0.4155            1 
  19   rs12610448       0.9173            1 
  19    rs7507621       0.9253            1 
  19    rs7408960       0.5537            1 
  19    rs7255548       0.9253            1 
  19   rs11881002       0.4581            1 
  19    rs7259200       0.8371            1 
  19    rs8106540       0.9968            1 
  19    rs7250951       0.2524            1 
  19    rs7507526        0.561            1 
  19    rs1609712       0.6732            1 
  19    rs2967603       0.2281            1 
  19    rs2967578       0.8374            1 
  19    rs2042300       0.7241            1 
  19   rs10408143       0.8731            1 
  19   rs11882393        0.787            1 
  19    rs2303686       0.9978            1 
  19    rs8106859       0.4402            1 
  19   rs10416597       0.5263            1 
  19   rs11672367       0.5843            1 
  19   rs11259990       0.5263            1 
  19    rs4804314       0.4094            1 
  19    rs4072910      0.08759            1 
  19   rs12985470        0.032            1 
  19   rs12462074      0.05689            1 
  19   rs12610444       0.9401            1 
  19    rs1561405       0.2178            1 
  19    rs1561406      0.06279            1 
  19    rs2967718      0.05209            1 
  19    rs2118706      0.08069            1 
  19    rs2967721       0.9466            1 
  19    rs2967726       0.5009            1 
  19    rs9305032       0.9534            1 
  19   rs12611036       0.0283            1 
  19    rs2967684       0.2966            1 
  19    rs2918300      0.05499            1 
  19    rs4804078        0.142            1 
  19   rs11085873        0.142            1 
  19   rs10414553      0.06029            1 
  19    rs8103113       0.3963            1 
  19    rs1898674       0.8502            1 
  19    rs7254503       0.8829            1 
  19     rs301407        0.199            1 
  19     rs301410       0.2356            1 
  19     rs301412       0.2717            1 
  19   rs16995681       0.9943            1 
  19    rs8099865       0.5301            1 
  19    rs1078042       0.4094            1 
  19     rs890848       0.4094            1 
  19    rs2967706      0.08029            1 
  19    rs2967632      0.08029            1 
  19   rs10408279       0.5536            1 
  19    rs2967745       0.7277            1 
  19    rs7256781       0.6684            1 
  19    rs2910344       0.7277            1 
  19    rs1582532       0.6783            1 
  19   rs10423641      0.08719            1 
  19    rs2967727        0.694            1 
  19    rs2967732        0.141            1 
  19   rs11085742       0.2163            1 
  19    rs2967737       0.5485            1 
  19   rs10418157       0.8494            1 
  19    rs4804367       0.3199            1 
  19    rs8100230       0.4421            1 
  19    rs8105922       0.9519            1 
  19   rs10048565       0.1148            1 
  19    rs1862456       0.6645            1 
  19   rs13339744       0.1148            1 
  19   rs10406670       0.2802            1 
  19   rs10412487       0.1674            1 
  19   rs10419875       0.4736            1 
  19   rs11881361       0.2961            1 
  19   rs12985992       0.7761            1 
  19   rs12976111       0.7761            1 
  19    rs4804375       0.4288            1 
  19   rs10854117       0.6607            1 
  19     rs881877       0.5355            1 
  19   rs11882373       0.5603            1 
  19   rs12975129       0.0484            1 
  19    rs7260214        0.799            1 
  19   rs17000495       0.7107            1 
  19    rs7507380       0.9454            1 
  19   rs10410136       0.2591            1 
  19    rs1895364       0.9454            1 
  19    rs2216662        0.472            1 
  19    rs1833777        0.596            1 
  19   rs12710265      0.08239            1 
  19    rs7508222       0.7913            1 
  19    rs1820099       0.7913            1 
  19    rs2547064       0.7333            1 
  19    rs1867692       0.3147            1 
  19    rs1867691       0.7333            1 
  19    rs1862460       0.6332            1 
  19    rs1559170       0.2947            1 
  19   rs10422567       0.9968            1 
  19   rs17000803       0.5224            1 
  19    rs7254970       0.5828            1 
  19   rs17000816       0.5224            1 
  19   rs10406209      0.08969            1 
  19    rs2591591       0.8024            1 
  19    rs2591592       0.6021            1 
  19   rs17000836       0.1018            1 
  19    rs2547074       0.9983            1 
  19    rs2591595       0.9983            1 
  19    rs7254941        0.242            1 
  19    rs1862461       0.9983            1 
  19    rs1862462       0.9983            1 
  19    rs2431795       0.9983            1 
  19    rs2431791       0.8174            1 
  19    rs1584168        0.186            1 
  19    rs7245949       0.5206            1 
  19    rs1609459       0.5206            1 
  19    rs1108380       0.9202            1 
  19   rs10402812       0.5206            1 
  19    rs1823056       0.8323            1 
  19   rs17000947       0.8323            1 
  19   rs10415709       0.7442            1 
  19   rs10411597       0.7442            1 
  19    rs4804386       0.5448            1 
  19   rs13344438       0.4661            1 
  19   rs10417520       0.8332            1 
  19   rs10407491       0.1462            1 
  19   rs10418864       0.8449            1 
  19   rs10426146       0.5621            1 
  19   rs12979861       0.7981            1 
  19   rs10426826       0.1884            1 
  19    rs8111366       0.1795            1 
  19   rs11880371       0.7995            1 
  19    rs1469081       0.3078            1 
  19   rs13343323       0.8774            1 
  19    rs8101404       0.0405            1 
  19    rs8107055       0.2562            1 
  19    rs1968595       0.6501            1 
  19   rs10413384       0.5508            1 
  19    rs4804397       0.8299            1 
  19    rs2441035       0.6561            1 
  19    rs2569402       0.6561            1 
  19    rs2053074       0.3847            1 
  19   rs12609136       0.5496            1 
  19    rs4804400       0.3204            1 
  19   rs12610094        0.893            1 
  19    rs2335071       0.2841            1 
  19    rs2335072        0.721            1 
  19    rs8110010       0.4434            1 
  19    rs7249770       0.0337            1 
  19   rs10414255        0.879            1 
  19    rs8112954       0.0138       0.9989 
  19    rs8107410        0.728            1 
  19     rs714395        0.583            1 
  19    rs7256391       0.4163            1 
  19   rs17304527       0.7643            1 
  19   rs12459040        0.127            1 
  19   rs12610559       0.4297            1 
  19   rs16978581       0.4163            1 
  19    rs1045354       0.4297            1 
  19      rs10129       0.5344            1 
  19   rs10405376       0.5867            1 
  19    rs7247296       0.3777            1 
  19   rs10417371       0.4342            1 
  19   rs16978679       0.4342            1 
  19    rs6511918      0.06769            1 
  19   rs13345998       0.6769            1 
  19    rs8102176        0.488            1 
  19    rs8102181        0.488            1 
  19    rs8101575       0.6833            1 
  19    rs6511957       0.4714            1 
  19    rs7252788        0.752            1 
  19    rs8109800       0.5234            1 
  19    rs2191667       0.1929            1 
  19    rs4635448       0.1929            1 
  19   rs10407146       0.3488            1 
  19   rs10406384       0.4098            1 
  19   rs16979286       0.5126            1 
  19    rs8104971       0.2578            1 
  19    rs7255466       0.5414            1 
  19   rs10408485       0.3215            1 
  19    rs7247108        0.417            1 
  19   rs16979417       0.4538            1 
  19    rs7252865       0.2215            1 
  19   rs10745023       0.3594            1 
  19   rs41375152       0.6095            1 
  19    rs2033482       0.4795            1 
  19   rs16979670       0.6677            1 
  19      rs13535        0.417            1 
  19    rs7259702       0.8491            1 
  19   rs10500207       0.6677            1 
  19    rs8100020       0.2334            1 
  19    rs8103099       0.9058            1 
  19   rs10411115        0.417            1 
  19    rs2230750       0.3125            1 
  19    rs2217652        0.417            1 
  19    rs1433062       0.3594            1 
  19    rs8102146       0.2628            1 
  19   rs11672602        0.417            1 
  19   rs17272543       0.3411            1 
  19    rs7257650       0.8119            1 
  19    rs4804436       0.8119            1 
  19    rs6512109        0.417            1 
  19    rs6512110       0.7718            1 
  19    rs7245664       0.3895            1 
  19   rs41405044       0.8491            1 
  19    rs1978435        0.417            1 
  19    rs6512121       0.7718            1 
  19    rs7254750       0.8643            1 
  19    rs7258744       0.8643            1 
  19    rs7246415       0.8643            1 
  19   rs10403167       0.2002            1 
  19    rs8108483       0.6232            1 
  19    rs1433060        0.302            1 
  19    rs6512130       0.8105            1 
  19    rs4804446        0.526            1 
  19    rs8103159        0.526            1 
  19   rs12460738       0.8037            1 
  19   rs10408343       0.7745            1 
  19   rs10423752       0.7745            1 
  19    rs9967634       0.9709            1 
  19     rs971366         0.73            1 
  19    rs8101154       0.4864            1 
  19   rs10415281       0.5512            1 
  19   rs11669128       0.1919            1 
  19   rs11673302       0.4314            1 
  19   rs10419036       0.7745            1 
  19   rs10424931       0.8443            1 
  19   rs10402626       0.7745            1 
  19   rs10423567       0.7745            1 
  19    rs9917038       0.7745            1 
  19   rs16981165       0.9654            1 
  19    rs8100409       0.9654            1 
  19     rs733102       0.6454            1 
  19     rs733101       0.4465            1 
  19    rs2042199       0.6454            1 
  19    rs7250898       0.6556            1 
  19    rs8102702       0.6454            1 
  19   rs12461440       0.5728            1 
