# Supplementary material for: Cell-to-cell expression dispersion of B-cell surface proteins is linked to genetic variants in humans
Source: Commun Biol. 2020 Jul 3;3:346. doi: 10.1038/s42003-020-1075-1 (PMC7335051; doi:10.1038/s42003-020-1075-1)
Supplement: Supplementary file 4 — Supplementary Data 2 [file 42003_2020_1075_MOESM4_ESM.zip › Supplementary_Data_S2/plink-results-48LCLs/CD23_chr19_mean2/CD23_mean2_48_LCLs.qassoc]

 CHR          SNP         BP    NMISS       BETA         SE         R2        T            P 
  19   rs11881309    5769444       48    0.02276     0.1651   0.000413   0.1379        0.891 
  19    rs1026466    5775337       48    -0.1125     0.1654   0.009961  -0.6803       0.4997 
  19    rs2436493    5777323       48    -0.2619     0.1546    0.05868   -1.693      0.09713 
  19    rs2446193    5785935       48   -0.07258     0.1208   0.007781  -0.6006        0.551 
  19    rs8101416    5792474       48     0.2472      0.161    0.04872    1.535       0.1317 
  19    rs2446195    5793704       48    -0.1877     0.1272    0.04517   -1.475        0.147 
  19    rs2260187    5799806       48    -0.2275     0.1324    0.06035   -1.719      0.09236 
  19    rs3763046    5823903       48    -0.1962     0.1226    0.05275   -1.601       0.1163 
  19     rs778809    5830302       48     0.0247     0.1197  0.0009246   0.2063       0.8374 
  19    rs3859563    5833037       48     0.2245     0.1327     0.0586    1.692      0.09738 
  19   rs17271883    5834212       48    0.01615     0.1168  0.0004156   0.1383       0.8906 
  19    rs3760776    5839746       48     0.2498     0.1224    0.08309    2.042      0.04694 
  19    rs3760775    5841356       48  -0.002207     0.1535  4.493e-06 -0.01438       0.9886 
  19     rs778988    5858795       48   -0.02368        0.2  0.0003048  -0.1184       0.9062 
  19   rs10426709    5865645       48    -0.1968     0.2869    0.01012  -0.6858       0.4963 
  19   rs11881470    5865837       48    -0.2545     0.2368    0.02449   -1.075       0.2882 
  19    rs8101625    5866073       48     0.1508     0.1148    0.03618    1.314       0.1954 
  19    rs6510861    5884673       48    0.09912      0.266    0.00301   0.3727       0.7111 
  19    rs7248090    5914625       48    0.09605     0.2091   0.004564   0.4593       0.6482 
  19   rs10417885    5924893       48    0.09202     0.1933     0.0049   0.4759       0.6364 
  19     rs274793    5928185       48    0.05812     0.1524    0.00315   0.3812       0.7048 
  19   rs11085154    5928894       48     0.2076      0.121    0.06018    1.716      0.09286 
  19   rs12462305    5936689       48     0.2064     0.1196    0.06084    1.726      0.09101 
  19    rs6510863    5937680       48   0.002847     0.1439  8.504e-06  0.01978       0.9843 
  19    rs4807825    5949158       48     0.1585     0.1969    0.01389    0.805       0.4249 
  19    rs8108471    5949269       48   -0.09308     0.1995   0.004708  -0.4665       0.6431 
  19    rs7259761    5952713       48    -0.1285     0.1293    0.02102  -0.9938       0.3255 
  19     rs551244    5961883       48    0.09822     0.2029   0.005067    0.484       0.6307 
  19    rs8102722    5963600       48   -0.09308     0.1995   0.004708  -0.4665       0.6431 
  19     rs525452    5965311       48     0.1233     0.1583    0.01302   0.7789         0.44 
  19     rs628271    5965388       48    0.06923     0.1674   0.003705   0.4136       0.6811 
  19     rs581910    5970822       48   -0.09073     0.1689   0.006235  -0.5372       0.5937 
  19     rs552320    5983379       48   -0.09073     0.1689   0.006235  -0.5372       0.5937 
  19    rs1638538    5990305       48    -0.1698     0.1225    0.04004   -1.385       0.1727 
  19    rs6510867    6000313       48    -0.2441     0.1967    0.03237   -1.241       0.2211 
  19     rs530942    6004105       48     0.2425      0.247    0.02052   0.9816       0.3314 
  19   rs11879954    6006182       48   -0.08217     0.1137    0.01122  -0.7225       0.4736 
  19     rs585107    6010064       48   -0.03909     0.1366   0.001776  -0.2861       0.7761 
  19     rs549785    6023162       48    0.09697      0.163   0.007636    0.595       0.5548 
  19   rs10402138    6031985       48    -0.0674     0.1244    0.00634  -0.5418       0.5906 
  19   rs16993344    6035621       48    -0.2083     0.1914     0.0251   -1.088       0.2821 
  19   rs10402841    6047963       48    0.06842     0.1156   0.007557   0.5918       0.5569 
  19    rs1110624    6059840       48    0.02049     0.1527  0.0003915   0.1342       0.8938 
  19    rs7255387    6068028       48     0.1411     0.1481    0.01935   0.9527       0.3457 
  19     rs574937    6068553       48     0.1701     0.1643    0.02276    1.035       0.3061 
  19   rs10401349    6075713       48     0.1129     0.1993   0.006925   0.5664       0.5739 
  19     rs622574    6076057       48    -0.0249     0.2884   0.000162 -0.08633       0.9316 
  19   rs11880706    6080482       48    0.04821     0.1525   0.002167   0.3161       0.7534 
  19   rs11666200    6084992       48    -0.1895     0.1963    0.01986  -0.9653       0.3394 
  19   rs11670606    6096400       48    -0.1895     0.1963    0.01986  -0.9653       0.3394 
  19   rs17271924    6097509       48     0.1129     0.1993   0.006925   0.5664       0.5739 
  19   rs10411604    6102083       48    0.07329     0.1216   0.007836   0.6028       0.5496 
  19   rs10411815    6102181       48    0.04385     0.1445   0.001998   0.3035       0.7629 
  19   rs10405147    6102780       47     0.1194     0.2013   0.007759   0.5932        0.556 
  19    rs8109482    6113453       48   -0.03471     0.1526   0.001124  -0.2275       0.8211 
  19    rs8104313    6115951       48     0.1418     0.1828     0.0129   0.7755        0.442 
  19    rs7253993    6116805       48   -0.08836     0.1385   0.008769  -0.6379       0.5267 
  19    rs7256341    6122267       48    -0.1235     0.1253    0.02071  -0.9863       0.3291 
  19   rs11673527    6126818       48    -0.1423     0.1515     0.0188  -0.9389       0.3527 
  19   rs10417646    6130661       48    0.01588     0.1677   0.000195  0.09472        0.925 
  19    rs7256965    6138027       48   -0.04306     0.1232   0.002648  -0.3495       0.7283 
  19   rs11669301    6140734       48     0.3024     0.1291     0.1066    2.343      0.02353 
  19   rs11085158    6140754       48     0.3024     0.1291     0.1066    2.343      0.02353 
  19   rs16993402    6141137       48     0.1542     0.1787    0.01593   0.8628       0.3927 
  19   rs10853992    6141471       48    -0.1395     0.1361    0.02232   -1.025       0.3108 
  19   rs11879740    6146918       48     0.2486     0.2237    0.02615    1.111       0.2722 
  19   rs10424597    6147191       48     0.2446     0.1401    0.06218    1.746      0.08742 
  19   rs16993408    6147453       48     0.1542     0.1787    0.01593   0.8628       0.3927 
  19    rs9304929    6147743       48    -0.1961     0.2346    0.01495  -0.8357       0.4077 
  19   rs41489445    6156206       48    0.05291     0.1398   0.003104   0.3784       0.7068 
  19    rs4807840    6156483       48    -0.1432     0.1629    0.01653  -0.8794       0.3838 
  19   rs11672830    6158422       48    0.01618     0.1304  0.0003349   0.1241       0.9017 
  19    rs9304930    6158492       48    0.08786     0.1414   0.008324   0.6214       0.5374 
  19    rs4807841    6160078       48    0.01959     0.1287  0.0005035   0.1522       0.8797 
  19    rs8101237    6167414       48     0.1579     0.1753    0.01734   0.9009       0.3723 
  19   rs16993428    6173690       48    0.04555     0.1366   0.002411   0.3334       0.7403 
  19   rs16993437    6176594       48     0.1856      0.151    0.03178    1.229       0.2254 
  19   rs16993442    6180556       48   -0.02047     0.1535  0.0003865  -0.1334       0.8945 
  19   rs16993450    6183652       48    0.03711     0.1937   0.000797   0.1916       0.8489 
  19   rs16993453    6187657       48   -0.02047     0.1535  0.0003865  -0.1334       0.8945 
  19   rs16993484    6196373       48    0.06993     0.1523   0.004559    0.459       0.6484 
  19    rs2335629    6203146       48   -0.05398     0.1162   0.004673  -0.4647       0.6443 
  19    rs4807846    6204129       48     0.1678     0.1268    0.03666    1.323       0.1923 
  19   rs17468222    6206196       48    -0.1789     0.1572     0.0274   -1.138       0.2609 
  19   rs10413643    6207737       48     0.3041     0.1443    0.08801    2.107       0.0406 
  19    rs3787069    6221887       48    -0.1432     0.1284    0.02631   -1.115       0.2707 
  19    rs4807065    6226006       48    0.07428     0.1194   0.008345   0.6222       0.5369 
  19    rs2233188    6230692       48    -0.2296     0.1539    0.04614   -1.492       0.1426 
  19    rs2233186    6230751       48    -0.1227     0.1759    0.01047  -0.6976        0.489 
  19   rs16993501    6233345       48    -0.1564     0.1712    0.01782  -0.9136       0.3657 
  19    rs4807852    6238183       48     0.1357     0.1357    0.02128        1       0.3226 
  19    rs1865061    6238414       48     0.1608     0.1345    0.03015    1.196       0.2379 
  19   rs10404571    6240821       48    -0.2296     0.1539    0.04614   -1.492       0.1426 
  19    rs3787056    6242806       48      0.083     0.1208    0.01015   0.6868       0.4957 
  19    rs4807069    6244687       48    0.09465     0.1394   0.009922    0.679       0.5006 
  19    rs7249425    6251121       48   -0.09379     0.1489   0.008555    -0.63       0.5318 
  19   rs13382119    6254463       48    0.03986     0.1203   0.002379   0.3312        0.742 
  19   rs12979828    6266778       48     0.1892     0.1412    0.03755     1.34       0.1869 
  19   rs10405167    6267757       48    -0.2699     0.1897    0.04214   -1.423       0.1616 
  19    rs8099971    6267789       48     0.2383     0.1489    0.05276    1.601       0.1163 
  19    rs8103614    6270400       48    0.03986     0.1203   0.002379   0.3312        0.742 
  19    rs7258848    6272952       48   0.004364     0.1246  2.667e-05  0.03503       0.9722 
  19   rs11881034    6281607       48   -0.06434     0.1308   0.005234   -0.492       0.6251 
  19    rs6417193    6287971       48   -0.07355     0.1765   0.003762  -0.4168       0.6788 
  19    rs8113160    6288357       48   -0.03394     0.1562   0.001025  -0.2173        0.829 
  19    rs6510884    6289164       48   -0.07355     0.1765   0.003762  -0.4168       0.6788 
  19    rs6510888    6295863       48    0.03779     0.1247   0.001993   0.3031       0.7632 
  19    rs4807863    6306971       48     0.0726     0.1367   0.006094   0.5311       0.5979 
  19    rs7258219    6308509       48  -0.003364     0.1768  7.867e-06 -0.01902       0.9849 
  19    rs7260240    6320963       48    0.09993      0.157   0.008729   0.6364       0.5276 
  19   rs10425427    6338370       48      0.103      0.266   0.003248   0.3872       0.7004 
  19    rs7253024    6362724       48     -0.111     0.1521    0.01144  -0.7297       0.4693 
  19    rs7260547    6364500       48    -0.4288     0.1934    0.09654   -2.217       0.0316 
  19   rs10420388    6366230       48   -0.02882      0.216  0.0003868  -0.1334       0.8944 
  19    rs2304196    6392006       48    0.00191     0.1197  5.533e-06  0.01595       0.9873 
  19    rs2247785    6392078       48    0.01778     0.1495  0.0003076    0.119       0.9058 
  19   rs10419890    6404335       48   -0.02307     0.1228  0.0007658  -0.1878       0.8519 
  19    rs3892396    6404507       48   -0.07936     0.1764    0.00438  -0.4498       0.6549 
  19    rs7259894    6406625       48    -0.3514     0.1868    0.07146   -1.881      0.06624 
  19    rs7247153    6451433       48     0.3366     0.1274     0.1317    2.641      0.01125 
  19     rs173229    6452305       48     0.3366     0.1274     0.1317    2.641      0.01125 
  19    rs6510902    6453817       48    -0.2073     0.2646    0.01316  -0.7833       0.4375 
  19    rs6510903    6454189       48     0.3649     0.1188     0.1703    3.073     0.003556 
  19     rs348362    6466482       47    -0.3782     0.1221     0.1756   -3.096     0.003368 
  19    rs3844450    6481459       48    -0.1123     0.1222    0.01801  -0.9184       0.3632 
  19    rs3887594    6481530       48      0.306     0.1367    0.09821    2.238      0.03009 
  19    rs2071347    6495736       48    -0.2303     0.1247    0.06904   -1.847      0.07118 
  19   rs12151125    6524406       48    -0.1656     0.1618    0.02226   -1.023       0.3115 
  19    rs3865469    6535498       48   -0.07513     0.1627   0.004611  -0.4616       0.6465 
  19     rs348347    6564402       48  -0.003605     0.2496  4.534e-06 -0.01444       0.9885 
  19    rs7508584    6564673       48   -0.02286     0.2884  0.0001366 -0.07927       0.9372 
  19    rs6510908    6566777       48    -0.1301     0.1352    0.01972  -0.9619       0.3411 
  19     rs344596    6594274       48   -0.08146     0.1997   0.003606   -0.408       0.6852 
  19    rs8109079    6602811       48   -0.04674     0.1641   0.001761  -0.2848        0.777 
  19     rs344584    6604018       48     0.1393     0.2024    0.01019   0.6882       0.4948 
  19    rs7257477    6620910       48    -0.1444      0.115    0.03317   -1.256       0.2153 
  19     rs387116    6621739       48      0.142     0.1171    0.03097    1.212       0.2315 
  19     rs364628    6622319       48      0.142     0.1171    0.03097    1.212       0.2315 
  19     rs413956    6623791       48     0.1527     0.1234    0.03221    1.237       0.2222 
  19     rs624968    6623888       48      0.142     0.1171    0.03097    1.212       0.2315 
  19    rs1644752    6623901       48      0.142     0.1171    0.03097    1.212       0.2315 
  19     rs407743    6642417       48      0.109     0.1687      0.009   0.6463       0.5213 
  19     rs426848    6642482       48      0.109     0.1687      0.009   0.6463       0.5213 
  19     rs392751    6645178       48    -0.2519      0.139    0.06664   -1.812      0.07648 
  19     rs425796    6645441       48    -0.2519      0.139    0.06664   -1.812      0.07648 
  19     rs454453    6645695       48    -0.2519      0.139    0.06664   -1.812      0.07648 
  19     rs390821    6645759       48    -0.2519      0.139    0.06664   -1.812      0.07648 
  19     rs422961    6647973       48    0.06978     0.1674   0.003765   0.4169       0.6787 
  19     rs392720    6649632       48     0.3081     0.2848    0.02482    1.082       0.2849 
  19     rs416956    6649822       48    -0.2437     0.1366    0.06468   -1.783      0.08111 
  19   rs11882049    6656455       48     0.1446     0.1537    0.01889   0.9412       0.3515 
  19     rs344575    6656497       48    0.03404     0.2257  0.0004945   0.1509       0.8808 
  19     rs344569    6658636       48     0.1184     0.1247    0.01922   0.9494       0.3474 
  19    rs8113119    6658863       48    0.08348     0.1934   0.004033   0.4316       0.6681 
  19   rs11878563    6670910       48     0.1164      0.129    0.01741   0.9027       0.3714 
  19    rs2277984    6679511       48    0.09023     0.1259    0.01104   0.7167       0.4772 
  19    rs1389623    6684197       48   -0.04584     0.1305   0.002675  -0.3513        0.727 
  19    rs2241393    6685304       48     0.2913     0.1315    0.09645    2.216      0.03168 
  19   rs11569538    6685723       48       0.12     0.1517    0.01343   0.7914       0.4328 
  19   rs11569537    6685733       48     0.1259     0.2249   0.006761   0.5596       0.5785 
  19     rs344548    6685817       48     0.1918     0.1568    0.03148    1.223       0.2277 
  19    rs7257062    6685945       48     0.3361     0.1109     0.1665    3.031     0.003992 
  19    rs2241392    6685983       48      0.278     0.1113     0.1194    2.498      0.01614 
  19   rs11569536    6686089       48    0.07219     0.2167   0.002408   0.3332       0.7405 
  19     rs344543    6687414       48    0.01829     0.1248  0.0004667   0.1465       0.8841 
  19     rs344541    6687595       48    0.01829     0.1248  0.0004667   0.1465       0.8841 
  19     rs344540    6687768       48    0.01829     0.1248  0.0004667   0.1465       0.8841 
  19   rs11569511    6690571       48    0.01999     0.2496  0.0001394  0.08008       0.9365 
  19    rs3745567    6690771       48    0.01999     0.2496  0.0001394  0.08008       0.9365 
  19   rs11569507    6690805       48    0.01999     0.2496  0.0001394  0.08008       0.9365 
  19    rs3745566    6690966       48    0.01999     0.2496  0.0001394  0.08008       0.9365 
  19    rs3745565    6690982       48    0.01999     0.2496  0.0001394  0.08008       0.9365 
  19   rs11569501    6691631       48    0.01999     0.2496  0.0001394  0.08008       0.9365 
  19     rs445750    6701513       48   -0.04848     0.1411   0.002561  -0.3436       0.7327 
  19     rs408290    6702022       48   -0.04848     0.1411   0.002561  -0.3436       0.7327 
  19     rs451760    6703072       48   -0.04881     0.1525   0.002222    -0.32       0.7504 
  19   rs11569397    6720301       48     0.1309     0.2161   0.007912   0.6057       0.5477 
  19     rs339392    6722022       48     0.1242     0.2026   0.008106   0.6131       0.5428 
  19     rs171094    6727365       48     0.2813     0.1123       0.12    2.505      0.01584 
  19     rs184628    6747394       48    -0.2354     0.1377    0.05973   -1.709      0.09412 
  19    rs2305806    6755007       48    -0.1394     0.1308    0.02411   -1.066       0.2919 
  19    rs7248911    6766213       48    0.03137     0.1332   0.001205   0.2355       0.8148 
  19   rs10408913    6766304       48     0.1105     0.1768   0.008423   0.6251        0.535 
  19   rs10409437    6766594       48   -0.09986     0.1368    0.01144  -0.7297       0.4693 
  19     rs568259    6782574       48   -0.07215     0.1361   0.006068    -0.53       0.5987 
  19     rs473021    6788907       48   -0.05082     0.1363   0.003015  -0.3729       0.7109 
  19     rs472835    6788979       48  -0.005198     0.1304  3.456e-05 -0.03987       0.9684 
  19    rs2546122    6790326       48    0.02389     0.1228  0.0008216   0.1945       0.8466 
  19    rs2546127    6791879       48   -0.05082     0.1363   0.003015  -0.3729       0.7109 
  19    rs2546128    6792315       48    -0.1605     0.1224    0.03604   -1.311       0.1962 
  19    rs2617815    6795147       48   -0.05082     0.1363   0.003015  -0.3729       0.7109 
  19    rs2617819    6796380       48    0.02671     0.1371  0.0008247   0.1949       0.8464 
  19    rs2617822    6801481       48   -0.08483     0.1253    0.00986  -0.6768       0.5019 
  19   rs12232870    6803250       48    -0.3712     0.1716    0.09232   -2.163      0.03577 
  19    rs8109794    6803270       48     0.2057       0.15    0.03929    1.372       0.1768 
  19    rs8108646    6806689       48     0.1628     0.2059    0.01341   0.7908       0.4331 
  19   rs12710098    6808547       48     0.1548     0.1208     0.0345    1.282       0.2062 
  19    rs7253450    6818814       48   -0.01149      0.184  8.482e-05 -0.06246       0.9505 
  19     rs164017    6820412       48   -0.06206     0.1523   0.003596  -0.4074       0.6856 
  19     rs164016    6820951       48     0.1924      0.182    0.02373    1.057       0.2959 
  19     rs186295    6833777       48    0.06316     0.2167   0.001843   0.2914        0.772 
  19     rs331677    6849906       48    -0.2182     0.2475    0.01661  -0.8814       0.3827 
  19   rs16993884    6854268       48    0.04792     0.1322   0.002848   0.3624       0.7187 
  19   rs10422184    6854446       48     0.1689     0.1208    0.04073    1.398        0.169 
  19   rs16993897    6882430       48     0.1589     0.1256    0.03362    1.265       0.2123 
  19     rs330876    6895866       48     0.1561     0.1137    0.03934    1.372       0.1766 
  19   rs10406373    6896380       48     0.1343     0.1624    0.01466   0.8272       0.4124 
  19     rs330877    6896483       48    -0.0796     0.1282   0.008311  -0.6209       0.5377 
  19     rs330885    6900715       48   -0.01937     0.1401  0.0004155  -0.1383       0.8906 
  19     rs330886    6900830       48    -0.1486      0.197    0.01222  -0.7543       0.4545 
  19     rs330887    6900955       48    0.03558     0.1526    0.00118   0.2331       0.8167 
  19   rs10403916    6901242       48     0.1212       0.12    0.02169     1.01       0.3179 
  19    rs8099966    6901482       48  -0.007226     0.1452  5.383e-05 -0.04976       0.9605 
  19    rs8101320    6901530       48  -0.007226     0.1452  5.383e-05 -0.04976       0.9605 
  19     rs897740    6901559       48   -0.01937     0.1401  0.0004155  -0.1383       0.8906 
  19     rs454176    6903537       48    0.01201     0.1391   0.000162  0.08634       0.9316 
  19     rs455099    6906850       48   -0.01937     0.1401  0.0004155  -0.1383       0.8906 
  19     rs445817    6909449       48   -0.01937     0.1401  0.0004155  -0.1383       0.8906 
  19     rs673320    6909565       48    -0.4588     0.2061    0.09726   -2.226      0.03094 
  19     rs455476    6914099       48     0.0352     0.1303   0.001585   0.2702       0.7882 
  19     rs460261    6914828       48     0.0352     0.1303   0.001585   0.2702       0.7882 
  19     rs384239    6914966       48     0.0996      0.157   0.008671   0.6343        0.529 
  19     rs373533    6919624       48   -0.09404     0.1139    0.01461  -0.8259       0.4131 
  19    rs8104748    6932562       48    0.03578     0.2034  0.0006724   0.1759       0.8611 
  19     rs464849    6940189       48    0.04924     0.1479   0.002406    0.333       0.7406 
  19   rs10407357    6940284       47   -0.03394     0.1657  0.0009314  -0.2048       0.8386 
  19     rs416967    6940762       48    0.01443     0.1442  0.0002178   0.1001       0.9207 
  19     rs460375    6941161       48    0.04924     0.1479   0.002406    0.333       0.7406 
  19     rs465543    6941867       48    0.04924     0.1479   0.002406    0.333       0.7406 
  19     rs461935    6942198       48    0.04924     0.1479   0.002406    0.333       0.7406 
  19    rs7259423    6942494       48    -0.1571     0.1266    0.03237   -1.241       0.2211 
  19     rs461057    6942829       48    0.01443     0.1442  0.0002178   0.1001       0.9207 
  19     rs457762    6942935       48    0.01443     0.1442  0.0002178   0.1001       0.9207 
  19    rs2453112    6950108       48    -0.1105     0.1521    0.01134  -0.7263       0.4713 
  19     rs422318    6951434       48   -0.02895     0.1337   0.001018  -0.2165       0.8296 
  19   rs17704999    6951567       48     0.1867     0.2078    0.01725   0.8985       0.3736 
  19   rs16994004    6957877       48     0.1892     0.1612    0.02907    1.173       0.2466 
  19    rs7256163    6958134       48    -0.1773     0.1125    0.05124   -1.576       0.1219 
  19    rs7256367    6958636       48    -0.1404     0.1256    0.02646   -1.118       0.2693 
  19   rs10221500    6960370       48      0.127     0.2657   0.004938   0.4778       0.6351 
  19     rs460698    6961182       48    -0.3222      0.128      0.121   -2.517       0.0154 
  19    rs7256912    6965029       48     0.1625     0.1295    0.03309    1.255       0.2159 
  19    rs8102545    6969857       48   -0.07889     0.1882   0.003806  -0.4192        0.677 
  19    rs7247900    6975998       48   -0.07208      0.115   0.008464  -0.6266        0.534 
  19    rs4807918    6977118       48    -0.1074     0.1228    0.01637  -0.8748       0.3862 
  19    rs7260101    6977869       48    -0.1339     0.1199    0.02643   -1.117       0.2696 
  19     rs252569    6978013       48     0.1511     0.1443     0.0233    1.048       0.3003 
  19    rs2035973    6980763       48   -0.06702     0.1186   0.006897  -0.5652       0.5747 
  19    rs2035972    6980939       48    -0.2769     0.2328    0.02982   -1.189       0.2405 
  19    rs1874002    6981885       48  -0.006701     0.1229  6.464e-05 -0.05453       0.9567 
  19    rs2055097    6982336       48    -0.2769     0.2328    0.02982   -1.189       0.2405 
  19    rs4807920    6988270       48    -0.2769     0.2328    0.02982   -1.189       0.2405 
  19    rs1389506    6993033       48     0.2167     0.2476    0.01638   0.8752        0.386 
  19   rs10412186    6996444       48    -0.1058     0.2252   0.004776  -0.4698       0.6407 
  19   rs11878694    6996509       48 -4.631e-05     0.1248  2.993e-09 -0.000371       0.9997 
  19   rs10406255    6996640       48    0.02769     0.1153   0.001252   0.2401       0.8113 
  19   rs10413019    6997373       48   -0.02335     0.2884  0.0001425 -0.08096       0.9358 
  19    rs8104872    6997631       48   -0.04137     0.1661   0.001346   -0.249       0.8044 
  19    rs8105285    6997992       48     0.1284      0.131    0.02045   0.9801       0.3322 
  19   rs11882263    7006595       48   0.001459     0.1366  2.482e-06  0.01069       0.9915 
  19    rs7249943    7011362       48    -0.1256     0.1448    0.01609  -0.8673       0.3903 
  19    rs7249317    7011560       48   -0.03011     0.1529  0.0008423  -0.1969       0.8448 
  19    rs1493877    7013885       48    -0.1635     0.1804    0.01755  -0.9066       0.3693 
  19    rs9304947    7015047       48     0.1526     0.1408    0.02489    1.084       0.2842 
  19    rs2914567    7078321       48    0.01601     0.1768  0.0001783  0.09058       0.9282 
  19     rs966591    7083629       48    0.04591      0.118    0.00328   0.3891        0.699 
  19    rs8110740    7083761       48    0.04591      0.118    0.00328   0.3891        0.699 
  19    rs6510944    7084307       48    0.04591      0.118    0.00328   0.3891        0.699 
  19    rs2352958    7084747       48    0.04591      0.118    0.00328   0.3891        0.699 
  19     rs768489    7085480       48    0.04591      0.118    0.00328   0.3891        0.699 
  19   rs16994131    7103316       48   -0.01214      0.126   0.000202 -0.09641       0.9236 
  19   rs12460645    7103423       48    0.07741     0.1378   0.006811   0.5616       0.5771 
  19    rs2914559    7103542       48    0.07741     0.1378   0.006811   0.5616       0.5771 
  19    rs2967661    7106723       48    0.05646      0.134   0.003845   0.4214       0.6755 
  19   rs10414835    7112176       48    -0.1543     0.2084    0.01177  -0.7403       0.4629 
  19   rs12150997    7112265       48    -0.0999     0.1251    0.01367  -0.7985       0.4287 
  19   rs11667110    7136609       48   -0.09001     0.1571   0.007082  -0.5728       0.5696 
  19    rs2229431    7141775       48   -0.03479     0.1593   0.001036  -0.2184       0.8281 
  19       rs2962    7163065       48    0.08497     0.1838   0.004626   0.4624        0.646 
  19       rs2963    7163154       48    0.02854     0.1273   0.001092   0.2243       0.8235 
  19    rs8107575    7165539       48     -0.538     0.2227     0.1126   -2.416      0.01972 
  19    rs2059807    7166109       48   -0.07267     0.1531   0.004872  -0.4746       0.6373 
  19    rs3815902    7166138       48  -0.006829        0.2  2.534e-05 -0.03414       0.9729 
  19    rs3786681    7168933       48    -0.1312     0.1447    0.01755  -0.9066       0.3694 
  19    rs6510956    7169276       48    -0.1312     0.1447    0.01755  -0.9066       0.3694 
  19   rs10415589    7170935       48    -0.2014     0.1915    0.02348   -1.052       0.2984 
  19    rs8109559    7171629       48   -0.06244     0.1256   0.005341   -0.497       0.6216 
  19   rs16994314    7176974       48    -0.7496     0.2424     0.1721   -3.093     0.003367 
  19    rs8108622    7182753       48   -0.07874     0.1361   0.007228  -0.5787       0.5656 
  19   rs10500204    7182963       48     0.1395     0.1638    0.01553   0.8519       0.3987 
  19    rs3786680    7183551       48     0.2385     0.1417      0.058    1.683      0.09916 
  19     rs891088    7184762       48  -0.001484     0.1349  2.633e-06 -0.01101       0.9913 
  19    rs7245757    7187628       48     0.1309     0.1439    0.01766   0.9094       0.3679 
  19    rs1035939    7188979       48    0.02102     0.1229  0.0006359   0.1711       0.8649 
  19    rs4804368    7190290       48   -0.04582      0.129   0.002734  -0.3551       0.7241 
  19    rs7254358    7199341       48    -0.2169     0.1272    0.05946   -1.705       0.0949 
  19    rs1035942    7199803       48     0.1513      0.197    0.01267   0.7683       0.4462 
  19    rs8103883    7203422       48      0.166      0.125    0.03693    1.328       0.1907 
  19    rs2042901    7204394       48     0.1773     0.2651   0.009635    0.669       0.5069 
  19   rs10426094    7205240       48   -0.08246     0.2361   0.002645  -0.3493       0.7285 
  19   rs12459488    7206073       48     -0.277     0.1252    0.09617   -2.212      0.03194 
  19    rs3745545    7211841       48   -0.01664     0.1613  0.0002312  -0.1031       0.9183 
  19    rs4804403    7216771       48    -0.2417     0.1395    0.06129   -1.733       0.0898 
  19    rs7245562    7218135       48    0.05136     0.1592   0.002257   0.3226       0.7485 
  19    rs7508679    7222832       48     0.0803     0.1298   0.008247   0.6185       0.5393 
  19    rs4804416    7223848       48    -0.3723     0.1338     0.1441   -2.782     0.007801 
  19    rs7248104    7224431       48    0.06432       0.13   0.005291   0.4946       0.6232 
  19    rs4804424    7229677       48    -0.2559      0.119    0.09138   -2.151      0.03678 
  19   rs10416429    7230438       48    -0.2559      0.119    0.09138   -2.151      0.03678 
  19     rs890862    7233604       48     0.0497     0.1691   0.001874   0.2939       0.7702 
  19   rs10424224    7240481       48     0.1805     0.1322    0.03893    1.365       0.1789 
  19   rs10404318    7247627       48    -0.4039     0.1524     0.1325   -2.651      0.01098 
  19     rs919275    7261441       48     0.1116      0.209   0.006165   0.5342       0.5958 
  19    rs4804219    7265908       48     -0.252        0.2    0.03335    -1.26       0.2141 
  19    rs6510975    7266878       48     0.2754     0.1322    0.08619    2.083      0.04284 
  19   rs10404166    7281735       48     0.1496     0.1268    0.02936     1.18       0.2442 
  19    rs8101064    7293119       48     -0.146     0.1648    0.01678  -0.8859       0.3803 
  19   rs11880337    7296452       48     0.1876     0.1207    0.04993    1.555       0.1268 
  19    rs6603096    7415723       48  -0.002837     0.1349  9.616e-06 -0.02103       0.9833 
  19    rs6603107    7424120       48     0.2125     0.2073    0.02234    1.025       0.3106 
  19    rs6603109    7424528       48    0.01605     0.1199  0.0003897   0.1339       0.8941 
  19   rs10420226    7437275       48   0.002325     0.1383  6.147e-06  0.01682       0.9867 
  19    rs9807848    7439100       48    -0.1765     0.2483    0.01087  -0.7112       0.4806 
  19   rs10404592    7439749       48   0.002325     0.1383  6.147e-06  0.01682       0.9867 
  19    rs1025281    7440670       48   -0.01271     0.1179  0.0002528  -0.1079       0.9146 
  19   rs11882769    7463619       48   -0.09697     0.1256    0.01279   -0.772       0.4441 
  19   rs11882682    7465933       48   -0.08231     0.1228   0.009678  -0.6705       0.5059 
  19   rs11879232    7466011       48    -0.3085     0.1578    0.07672   -1.955      0.05667 
  19    rs2432104    7466137       48     0.1326     0.2025   0.009233   0.6547       0.5159 
  19   rs12977471    7480364       48     0.2033     0.2247    0.01748   0.9046       0.3704 
  19    rs8103234    7480667       48    0.01246     0.1144  0.0002579   0.1089       0.9137 
  19    rs4804166    7480686       48    -0.1116     0.1115    0.02131   -1.001       0.3221 
  19    rs4804596    7480701       48    -0.1116     0.1115    0.02131   -1.001       0.3221 
  19    rs6603155    7480906       48     0.2448     0.1731    0.04167    1.414        0.164 
  19   rs12461568    7491716       48     0.1716      0.117    0.04467    1.467       0.1493 
  19   rs11668246    7492991       48    -0.1163      0.145    0.01379  -0.8019       0.4268 
  19   rs10402721    7493073       48     0.1264     0.1831    0.01025   0.6904       0.4934 
  19    rs6603164    7494846       48    0.05162     0.1285   0.003496   0.4017       0.6898 
  19   rs11667028    7501616       48    -0.2254     0.1259    0.06518   -1.791      0.07988 
  19    rs8110029    7503745       48     -0.196     0.1961    0.02126  -0.9995       0.3228 
  19    rs8102136    7504498       48    -0.1897     0.1272    0.04616   -1.492       0.1425 
  19   rs11878742    7505099       48    -0.2175     0.1496    0.04395   -1.454       0.1527 
  19   rs12979990    7520217       48    -0.2424      0.132    0.06827   -1.836      0.07283 
  19    rs7245775    7536221       48  -0.003637     0.2169  6.111e-06 -0.01677       0.9867 
  19    rs1549256    7544474       48  -0.001003     0.1317  1.261e-06 -0.007615        0.994 
  19    rs1549257    7544588       48    -0.1943     0.1962    0.02088  -0.9904       0.3272 
  19   rs17159600    7549281       48    0.07082       0.13   0.006415    0.545       0.5884 
  19    rs7247040    7552825       48   -0.09029     0.2253   0.003479  -0.4007       0.6905 
  19    rs3745356    7553021       48    0.05295     0.1315   0.003514   0.4027        0.689 
  19   rs10402951    7555092       48    0.01793     0.1332  0.0003934   0.1345       0.8936 
  19     rs749969    7558024       48    0.02945     0.1212   0.001281   0.2429       0.8092 
  19    rs1363938    7561996       48    -0.1529     0.2486   0.008159  -0.6151       0.5415 
  19    rs7250572    7567757       48    -0.1106     0.1461     0.0123  -0.7569       0.4529 
  19    rs4804662    7575408       48     0.1417     0.2656   0.006148   0.5334       0.5963 
  19     rs654059    7602421       48     0.1994     0.1586    0.03319    1.257       0.2152 
  19     rs501580    7608428       48    0.05607     0.1172   0.004949   0.4783       0.6347 
  19   rs11881687    7610952       48     0.0352     0.1412    0.00135   0.2493       0.8042 
  19     rs574663    7614677       48    -0.1361     0.1136    0.03026   -1.198        0.237 
  19    rs7250363    7615865       48    -0.2326       0.16    0.04394   -1.454       0.1527 
  19     rs597582    7619239       48    -0.1474      0.121    0.03127   -1.219       0.2292 
  19    rs7245592    7622744       48    -0.1724     0.1248    0.03987   -1.382       0.1736 
  19     rs541600    7624391       48    -0.1724     0.1248    0.03987   -1.382       0.1736 
  19    rs7250311    7634594       48     0.1077     0.1643   0.009248   0.6553       0.5156 
  19    rs7260296    7635689       48    0.02067     0.1282  0.0005649   0.1612       0.8726 
  19    rs2431866    7635871       48    0.03619     0.1367   0.001522   0.2648       0.7924 
  19    rs7256394    7638646       48    -0.2487     0.1193    0.08632   -2.085      0.04268 
  19    rs6603103    7640456       48    -0.2488     0.1234    0.08121   -2.016      0.04962 
  19    rs4804750    7654988       48    -0.3621     0.2303    0.05102   -1.573       0.1227 
  19   rs17159765    7657100       48     0.1729     0.2483    0.01043   0.6964       0.4897 
  19    rs1644759    7662529       48     0.1323     0.1429    0.01829   0.9257       0.3594 
  19    rs1644757    7663768       48    0.07404     0.1283   0.007191   0.5772       0.5666 
  19    rs4134856    7686854       48    -0.8394     0.2359     0.2158   -3.558     0.000879 
  19    rs4134832    7691698       48   -0.09058     0.1454   0.008368  -0.6231       0.5363 
  19     rs794083    7691867       48     0.1689     0.1354    0.03273    1.248       0.2185 
  19    rs4134831    7691949       48    0.01221     0.1715  0.0001102  0.07119       0.9436 
  19     rs794084    7692058       48    0.02257     0.1175  0.0008018   0.1921       0.8485 
  19    rs4134826    7692076       48  -0.004613     0.1801  1.425e-05 -0.02561       0.9797 
  19    rs4134816    7693751       48    0.01221     0.1715  0.0001102  0.07119       0.9436 
  19    rs4134813    7694021       48     -0.175     0.1415    0.03218   -1.237       0.2225 
  19    rs4804758    7699292       48    -0.2955     0.1834     0.0534   -1.611        0.114 
  19    rs4804217    7699347       48    -0.2955     0.1834     0.0534   -1.611        0.114 
  19       rs6791    7712277       48      0.166     0.1544    0.02453    1.075       0.2878 
  19   rs11883223    7722636       48    -0.2147     0.1502    0.04254    -1.43       0.1596 
  19    rs2081075    7723461       48    0.08143     0.1522   0.006183    0.535       0.5953 
  19   rs10402974    7730128       48     0.0302     0.1439  0.0009569   0.2099       0.8347 
  19    rs2161490    7731954       48    -0.1468     0.1286    0.02757   -1.142       0.2593 
  19    rs7408174    7732955       48     0.4032     0.2288    0.06324    1.762      0.08468 
  19   rs17159311    7757564       48    -0.1122     0.1163    0.01981  -0.9643         0.34 
  19    rs7249360    7762911       48   -0.01611     0.1229  0.0003734  -0.1311       0.8963 
  19    rs7249320    7763045       48   -0.01908     0.1213  0.0005378  -0.1573       0.8757 
  19    rs2287868    7764772       48  -0.008213     0.1215  9.939e-05 -0.06762       0.9464 
  19     rs753733    7769566       48     0.3579      0.244     0.0447    1.467       0.1492 
  19   rs12611038    7771742       48   -0.01471     0.1273  0.0002902  -0.1156       0.9085 
  19   rs10518270    7781435       48     0.2582     0.2859    0.01743   0.9033       0.3711 
  19   rs11260025    7781753       48     0.2582     0.2859    0.01743   0.9033       0.3711 
  19    rs2335524    7785698       48   -0.09729     0.1364    0.01094  -0.7134       0.4792 
  19    rs2335525    7785713       48   -0.06306     0.1364   0.004622  -0.4621       0.6462 
  19    rs1010047    7793502       48   0.001276      0.148  1.614e-06 0.008617       0.9932 
  19    rs2277996    7794526       48     0.1596     0.2653   0.007805   0.6015       0.5504 
  19   rs11669411    7797612       48     0.1442      0.123    0.02903    1.173        0.247 
  19    rs7250738    7800222       48    -0.1992     0.2013    0.02084  -0.9895       0.3276 
  19   rs11465413    7805951       48    -0.1175     0.1213    0.01998  -0.9685       0.3379 
  19   rs11465403    7806591       48      0.273     0.2633    0.02284    1.037       0.3052 
  19    rs1544767    7806868       48      0.128     0.1792    0.01097   0.7143       0.4787 
  19   rs10403018    7807550       48   -0.08313     0.1658   0.005436  -0.5014       0.6185 
  19    rs4804802    7807610       48    0.04565     0.1322   0.002584   0.3452       0.7315 
  19    rs8105572    7809327       48    -0.1331     0.1189    0.02654    -1.12       0.2686 
  19   rs17159889    7809631       48    -0.1511     0.2022    0.01199  -0.7471       0.4588 
  19    rs2287886    7812536       48      0.176     0.1429    0.03194    1.232       0.2242 
  19     rs735240    7813336       48    0.03302     0.1439   0.001144   0.2296       0.8195 
  19   rs10411055    7824472       48      -0.15      0.168    0.01705  -0.8932       0.3764 
  19    rs2112927    7825104       48   -0.01261     0.1324  0.0001973 -0.09527       0.9245 
  19     rs479448    7831061       48  -0.003746     0.1901  8.446e-06 -0.01971       0.9844 
  19     rs560634    7831953       48   -0.02139     0.1542  0.0004184  -0.1388       0.8902 
  19     rs557094    7832286       48    0.06493     0.1443   0.004382     0.45       0.6548 
  19    rs3745376    7833690       48    0.07937     0.2093   0.003117   0.3793       0.7062 
  19    rs1045998    7833994       48  -0.003746     0.1901  8.446e-06 -0.01971       0.9844 
  19      rs15282    7834274       48    -0.1585     0.1646    0.01977  -0.9632       0.3405 
  19     rs653488    7840356       48   -0.06286     0.1737   0.002839  -0.3619       0.7191 
  19   rs11260030    7846781       48     0.0372     0.1693   0.001048   0.2197       0.8271 
  19   rs10906990    7846795       48    -0.1365     0.1204    0.02717   -1.133       0.2629 
  19    rs7259521    7846827       48   -0.08493     0.1148    0.01175  -0.7396       0.4633 
  19    rs4804233    7850017       48    0.09707     0.1189    0.01428   0.8165       0.4184 
  19     rs568356    7852337       48  -0.003975     0.1594  1.352e-05 -0.02494       0.9802 
  19   rs10426731    7865488       48   -0.02161        0.2  0.0002539  -0.1081       0.9144 
  19   rs12980113    7868715       48    -0.2316     0.1525    0.04775   -1.519       0.1357 
  19    rs8108150    7869138       48   -0.04579     0.2663  0.0006422  -0.1719       0.8642 
  19   rs17160011    7878687       48   0.003576     0.2398  4.835e-06  0.01491       0.9882 
  19     rs580984    7881030       48   -0.01039     0.1324  0.0001339 -0.07848       0.9378 
  19     rs574830    7881709       48   -0.01131     0.1287  0.0001678 -0.08785       0.9304 
  19    rs7258822    7883667       48     0.1177     0.1832   0.008886   0.6422       0.5239 
  19     rs514098    7884307       48    -0.1015     0.1432     0.0108  -0.7086       0.4821 
  19     rs604938    7903484       48  -0.007644     0.1304  7.473e-05 -0.05863       0.9535 
  19     rs794442    7910854       48   -0.08337     0.1396   0.007698  -0.5974       0.5532 
  19     rs747990    7931525       48  -0.003511      0.184  7.914e-06 -0.01908       0.9849 
  19     rs552797    7954240       48   -0.07076     0.1278   0.006623  -0.5538       0.5824 
  19   rs11542189    8000001       48   -0.05561     0.2168   0.001429  -0.2565       0.7987 
  19    rs1864029    8017819       48    -0.2471     0.1904    0.03532   -1.298       0.2008 
  19      rs14394    8028544       48    -0.1221     0.1831   0.009575  -0.6669       0.5082 
  19   rs10416634    8096158       48     0.1035     0.1452    0.01093   0.7131       0.4794 
  19   rs10411185    8103881       48    0.02283     0.1317  0.0006532   0.1734       0.8631 
  19    rs3826741    8118950       48    -0.2536     0.1496    0.05878   -1.695      0.09686 
  19    rs2303164    8122737       48   -0.01518     0.1407   0.000253  -0.1079       0.9145 
  19   rs10424096    8135170       48    0.01683     0.1342  0.0003417   0.1254       0.9008 
  19   rs17160134    8137192       48    -0.3733     0.2098    0.06438   -1.779      0.08184 
  19   rs12974407    8140858       48     0.2833     0.1893    0.04645    1.497       0.1412 
  19   rs17160147    8148042       48     0.3553     0.1194     0.1614    2.976     0.004645 
  19   rs17160151    8150393       48     0.1723     0.1248    0.03981    1.381       0.1739 
  19   rs10416843    8155859       48    0.04124     0.1212   0.002512   0.3404       0.7351 
  19    rs8112982    8156208       48    -0.2472     0.1491     0.0564   -1.658       0.1041 
  19    rs6603141    8158074       48    0.08095     0.1408   0.007138   0.5751        0.568 
  19    rs3829817    8161450       48      -0.14     0.2024    0.01029  -0.6917       0.4926 
  19    rs3813781    8161594       48     0.1541     0.1262    0.03141    1.221       0.2281 
  19   rs11260053    8163296       48     0.2169      0.137    0.05163    1.583       0.1204 
  19   rs11260055    8163562       48     0.3242     0.1281     0.1221     2.53       0.0149 
  19     rs899207    8173503       45     0.1383     0.1416    0.02172   0.9771        0.334 
  19    rs1382354    8173892       48    -0.3488     0.1446     0.1123   -2.412      0.01991 
  19    rs4804267    8179619       48   -0.08637     0.1631   0.006058  -0.5295        0.599 
  19   rs12460407    8181037       48    -0.2673     0.1996    0.03751   -1.339       0.1872 
  19    rs1038081    8181483       48   -0.04753     0.1253    0.00312  -0.3794       0.7061 
  19   rs12327845    8192290       48     -0.189      0.287   0.009337  -0.6584       0.5135 
  19    rs7252584    8207241       48     0.1501     0.2486   0.007862   0.6037        0.549 
  19   rs10408896    8218201       48     -0.604     0.1466     0.2696   -4.121    0.0001559 
  19    rs6422428    8226029       47      0.212     0.1339    0.05279    1.584       0.1203 
  19    rs8110054    8240413       48  -0.007646     0.1442  6.112e-05 -0.05303       0.9579 
  19    rs4804286    8266439       48     0.3229     0.2116    0.04816    1.526        0.134 
  19    rs4804287    8266580       48    -0.1896     0.1551    0.03147   -1.223       0.2277 
  19    rs1466448    8289519       48   -0.09348     0.1933   0.005057  -0.4835        0.631 
  19    rs1466447    8303650       48   0.005242     0.1376  3.153e-05  0.03808       0.9698 
  19    rs1007545    8303705       47   -0.08732     0.1857   0.004891  -0.4703       0.6404 
  19    rs6603157    8304176       48     0.0138     0.1439  0.0001997  0.09586        0.924 
  19   rs17160311    8307659       48  -0.005912     0.1651  2.787e-05 -0.03581       0.9716 
  19   rs12973288    8313012       48    0.03174     0.2169  0.0004654   0.1464       0.8843 
  19   rs17160332    8314853       48    0.04652     0.1839   0.001389    0.253       0.8014 
  19   rs17160333    8316310       48    0.09881      0.188   0.005971   0.5256       0.6017 
  19    rs7259547    8330607       48    -0.2356     0.2338    0.02159   -1.008       0.3189 
  19     rs193933    8331375       48    -0.1544     0.1509    0.02227   -1.024       0.3114 
  19     rs250508    8334280       48    0.04148     0.1884   0.001052   0.2201       0.8268 
  19     rs638966    8334939       48   -0.01081     0.1248  0.0001631 -0.08662       0.9314 
  19    rs7249111    8378870       48    0.08963     0.1214    0.01171   0.7383       0.4641 
  19    rs8107330    8382454       48    0.08963     0.1214    0.01171   0.7383       0.4641 
  19    rs2241590    8386701       48    -0.2149     0.1509    0.04222   -1.424       0.1612 
  19    rs3760685    8389011       48     0.1349     0.1386    0.02018   0.9734       0.3355 
  19   rs11666233    8452045       48    0.09756     0.1435    0.00995   0.6799          0.5 
  19    rs7254882    8453822       48    0.09756     0.1435    0.00995   0.6799          0.5 
  19     rs754671    8458960       48    0.09335     0.1521   0.008126   0.6139       0.5423 
  19    rs2913973    8460534       48    0.09335     0.1521   0.008126   0.6139       0.5423 
  19    rs2967605    8469738       48    0.04824     0.1438   0.002441   0.3355       0.7388 
  19    rs6603076    8507177       48    -0.0439     0.1353   0.002285  -0.3246        0.747 
  19    rs2894538    8518415       48    0.04159     0.1676   0.001337   0.2482       0.8051 
  19    rs7508502    8525595       48    -0.0439     0.1353   0.002285  -0.3246        0.747 
  19   rs12610448    8532219       48    0.08618     0.1572   0.006491   0.5482       0.5862 
  19    rs7507621    8540260       48   -0.04518     0.1276   0.002717   -0.354       0.7249 
  19    rs7408960    8542005       48   0.004163     0.1401   1.92e-05  0.02972       0.9764 
  19    rs7255548    8542737       48   -0.04518     0.1276   0.002717   -0.354       0.7249 
  19   rs11881002    8543713       48   -0.05476     0.1884   0.001833  -0.2907       0.7726 
  19    rs7259200    8543921       48    0.07007     0.1372   0.005635   0.5106       0.6121 
  19    rs8106540    8547193       48   -0.09178     0.1881   0.005151   -0.488       0.6279 
  19    rs7250951    8549460       48   -0.06225     0.2071    0.00196  -0.3005       0.7651 
  19    rs7507526    8553322       48     0.1129     0.1314    0.01581   0.8595       0.3945 
  19    rs1609712    8566634       48   -0.04776     0.1271   0.003059  -0.3757       0.7089 
  19    rs2967603    8569735       48      0.123     0.1304    0.01895   0.9426       0.3508 
  19    rs2967578    8577868       48   -0.06643     0.1288   0.005746  -0.5156       0.6086 
  19    rs2042300    8580602       48   0.003235     0.1938  6.057e-06  0.01669       0.9868 
  19   rs10408143    8587782       48   -0.06982     0.1244   0.006804  -0.5614       0.5773 
  19   rs11882393    8596621       48    -0.0622     0.1329    0.00474  -0.4681       0.6419 
  19    rs2303686    8615268       48   -0.06677     0.1398   0.004938  -0.4778       0.6351 
  19    rs8106859    8617689       48    0.05973     0.2883  0.0009324   0.2072       0.8368 
  19   rs10416597    8632587       48    0.08552     0.1311   0.009166   0.6523       0.5174 
  19   rs11672367    8633943       48    -0.2024     0.1604    0.03347   -1.262       0.2133 
  19   rs11259990    8634766       48    0.08552     0.1311   0.009166   0.6523       0.5174 
  19    rs4804314    8640516       48    -0.1316     0.1097    0.03032   -1.199       0.2365 
  19    rs4072910    8644031       48    -0.3464     0.1688    0.08385   -2.052      0.04589 
  19   rs12985470    8658744       48     0.3944     0.1849       0.09    2.133       0.0383 
  19   rs12462074    8675108       48    -0.1703      0.136    0.03297   -1.252       0.2168 
  19   rs12610444    8680207       48     -0.162     0.1752    0.01824  -0.9245         0.36 
  19    rs1561405    8750970       48     0.1627      0.187    0.01619   0.8701       0.3888 
  19    rs1561406    8751106       48     0.1688     0.1278    0.03654    1.321       0.1931 
  19    rs2967718    8752884       48     0.1892     0.1348    0.04107    1.404       0.1671 
  19    rs2118706    8754907       48    -0.2122     0.1225    0.06128   -1.733      0.08982 
  19    rs2967721    8757835       48     0.2345     0.2067    0.02722    1.134       0.2625 
  19    rs2967726    8771771       48   -0.05248      0.134   0.003322  -0.3915       0.6972 
  19    rs9305032    8783378       48   -0.00809     0.1439  6.866e-05  -0.0562       0.9554 
  19   rs12611036    8784481       48     0.2361     0.1217    0.07566     1.94      0.05847 
  19    rs2967684    8786624       48    -0.2302     0.1401    0.05542   -1.643       0.1072 
  19    rs2918300    8787027       48    -0.2648     0.1258    0.08791   -2.106      0.04073 
  19    rs4804078    8787140       48    -0.2297      0.234    0.02053   -0.982       0.3312 
  19   rs11085873    8789657       48    -0.2297      0.234    0.02053   -0.982       0.3312 
  19   rs10414553    8791373       48    -0.2009     0.1305    0.04901    -1.54       0.1305 
  19    rs8103113    8791759       48   -0.05629     0.1884   0.001937  -0.2988       0.7664 
  19    rs1898674    8803027       48   -0.02066     0.1442  0.0004461  -0.1433       0.8867 
  19    rs7254503    8810578       48   -0.01384     0.1442  0.0002004 -0.09601       0.9239 
  19     rs301407    8814892       47     0.2077      0.128    0.05528    1.623       0.1116 
  19     rs301410    8815355       48     0.1951     0.1275    0.04847    1.531       0.1327 
  19     rs301412    8816581       48     0.1802     0.1445     0.0327    1.247       0.2187 
  19   rs16995681    8831286       48       0.19     0.1692    0.02668    1.123       0.2673 
  19    rs8099865    8839656       48    -0.1679     0.2243    0.01203  -0.7485        0.458 
  19    rs1078042    8841807       48     0.3524     0.2306    0.04831    1.528       0.1333 
  19     rs890848    8841963       48     0.3524     0.2306    0.04831    1.528       0.1333 
  19    rs2967706    8847562       48      0.214     0.2343    0.01782   0.9137       0.3657 
  19    rs2967632    8848856       48      0.214     0.2343    0.01782   0.9137       0.3657 
  19   rs10408279    8914092       48    -0.0885     0.2092   0.003875   -0.423       0.6742 
  19    rs2967745    8920167       48     -0.128     0.1252    0.02224   -1.023       0.3117 
  19    rs7256781    8920947       48   -0.03347     0.1938  0.0006482  -0.1727       0.8636 
  19    rs2910344    8920984       48     -0.128     0.1252    0.02224   -1.023       0.3117 
  19    rs1582532    8921486       48     0.1231      0.193   0.008773   0.6381       0.5266 
  19   rs10423641    8928437       48    -0.1715      0.175    0.02045    -0.98       0.3322 
  19    rs2967727    8932388       48     0.2863      0.246    0.02859    1.164       0.2506 
  19    rs2967732    8935817       48    0.01874     0.1869  0.0002187   0.1003       0.9205 
  19   rs11085742    8939056       48    -0.2001     0.1466    0.03895   -1.365       0.1788 
  19    rs2967737    8946899       48   -0.01325      0.153   0.000163 -0.08659       0.9314 
  19   rs10418157    8949359       48    0.08228     0.1797   0.004535   0.4578       0.6493 
  19    rs4804367    8950884       48     0.1645     0.1432     0.0279    1.149       0.2565 
  19    rs8100230    8952055       48    -0.1032     0.1315     0.0132  -0.7845       0.4367 
  19    rs8105922    8956971       48    0.05483     0.1634   0.002441   0.3355       0.7388 
  19   rs10048565    8965446       48    -0.3409      0.231    0.04521   -1.476       0.1468 
  19    rs1862456    8968549       48     0.1397     0.1256     0.0262    1.113       0.2717 
  19   rs13339744    8969067       48    -0.3409      0.231    0.04521   -1.476       0.1468 
  19   rs10406670    8972984       48    -0.1841     0.2241    0.01446  -0.8217       0.4155 
  19   rs10412487    8973217       48    -0.3061     0.2455    0.03269   -1.247       0.2188 
  19   rs10419875    8980821       48    0.02653     0.1306  0.0008958   0.2031         0.84 
  19   rs11881361    8986529       47   -0.06099     0.2526   0.001294  -0.2415       0.8103 
  19   rs12985992    9000852       48   -0.02172     0.1225  0.0006833  -0.1774         0.86 
  19   rs12976111    9001822       48   -0.02172     0.1225  0.0006833  -0.1774         0.86 
  19    rs4804375    9005719       48    0.02643     0.1526  0.0006512   0.1731       0.8633 
  19   rs10854117    9013355       48    0.04218     0.1441    0.00186   0.2928        0.771 
  19     rs881877    9019429       48     0.1094     0.1433    0.01252   0.7636        0.449 
  19   rs11882373    9020211       48     0.1272     0.1974   0.008956   0.6448       0.5223 
  19   rs12975129    9020626       48     0.2708     0.1477     0.0681    1.833      0.07321 
  19    rs7260214    9026651       48     -0.311     0.1631    0.07324   -1.907      0.06283 
  19   rs17000495    9040985       48     0.1491     0.1714    0.01618   0.8699       0.3889 
  19    rs7507380    9052236       48   -0.01234     0.1768  0.0001059  -0.0698       0.9447 
  19   rs10410136    9056941       48     0.1124     0.1669   0.009772   0.6738       0.5038 
  19    rs1895364    9057687       48   -0.01234     0.1768  0.0001059  -0.0698       0.9447 
  19    rs2216662    9057721       48   0.009595     0.1439  9.659e-05  0.06666       0.9471 
  19    rs1833777    9058907       48    -0.1736     0.1377    0.03337    -1.26       0.2139 
  19   rs12710265    9059232       48      0.201      0.196    0.02235    1.025       0.3105 
  19    rs7508222    9059808       48    0.01251     0.1715  0.0001157  0.07297       0.9421 
  19    rs1820099    9060812       48    0.01251     0.1715  0.0001157  0.07297       0.9421 
  19    rs2547064    9063678       48     0.1633     0.2874   0.006972   0.5683       0.5726 
  19    rs1867692    9065510       48   -0.03564     0.1534   0.001172  -0.2323       0.8173 
  19    rs1867691    9065632       48     0.1633     0.2874   0.006972   0.5683       0.5726 
  19    rs1862460    9069892       48    -0.1255      0.114    0.02566   -1.101       0.2768 
  19    rs1559170    9070079       48    -0.0323     0.1529  0.0009691  -0.2112       0.8336 
  19   rs10422567    9071763       48    0.02587     0.1371  0.0007736   0.1887       0.8511 
  19   rs17000803    9071834       48    0.09266     0.1881    0.00525   0.4927       0.6245 
  19    rs7254970    9072296       48    0.08217     0.1658    0.00531   0.4956       0.6226 
  19   rs17000816    9072975       48    0.09266     0.1881    0.00525   0.4927       0.6245 
  19   rs10406209    9074265       48     0.2394     0.2066    0.02836    1.159       0.2525 
  19    rs2591591    9074950       48    -0.1739     0.1447    0.03045   -1.202       0.2356 
  19    rs2591592    9075346       48   -0.04623     0.1253   0.002951   -0.369       0.7138 
  19   rs17000836    9075565       48    -0.1493     0.2085    0.01103  -0.7162       0.4775 
  19    rs2547074    9076858       48    -0.0945     0.1294    0.01145    -0.73       0.4691 
  19    rs2591595    9076991       48    -0.0945     0.1294    0.01145    -0.73       0.4691 
  19    rs7254941    9077196       48   -0.08425     0.2166   0.003279   -0.389       0.6991 
  19    rs1862461    9077264       48    -0.0945     0.1294    0.01145    -0.73       0.4691 
  19    rs1862462    9077436       48    -0.0945     0.1294    0.01145    -0.73       0.4691 
  19    rs2431795    9078190       48    -0.0945     0.1294    0.01145    -0.73       0.4691 
  19    rs2431791    9079464       48    -0.0932       0.13    0.01106  -0.7172       0.4769 
  19    rs1584168    9081767       48    -0.1241     0.2658   0.004722  -0.4671       0.6426 
  19    rs7245949    9083143       48     0.1043     0.1452     0.0111   0.7187        0.476 
  19    rs1609459    9084216       48     0.1043     0.1452     0.0111   0.7187        0.476 
  19    rs1108380    9085958       48    0.08015     0.1711   0.004749   0.4685       0.6417 
  19   rs10402812    9086123       48     0.1043     0.1452     0.0111   0.7187        0.476 
  19    rs1823056    9086819       48   -0.01862        0.2  0.0001884 -0.09311       0.9262 
  19   rs17000947    9088330       48   -0.01862        0.2  0.0001884 -0.09311       0.9262 
  19   rs10415709    9090762       48    -0.3567     0.1764    0.08166   -2.022      0.04896 
  19   rs10411597    9097348       48    -0.3567     0.1764    0.08166   -2.022      0.04896 
  19    rs4804386    9099053       48   -0.03243     0.1245   0.001473  -0.2605       0.7957 
  19   rs13344438    9099729       48     0.1574      0.162    0.02011   0.9716       0.3363 
  19   rs10417520    9102315       48    -0.1118     0.1277    0.01639  -0.8754       0.3859 
  19   rs10407491    9104899       48     0.2985      0.285    0.02329    1.047       0.3004 
  19   rs10418864    9104971       48    0.01775     0.1302  0.0004043   0.1364       0.8921 
  19   rs10426146    9106505       48   -0.06781     0.1439   0.004807  -0.4714       0.6396 
  19   rs12979861    9106624       48   0.004583      0.153  1.951e-05  0.02996       0.9762 
  19   rs10426826    9107432       48    -0.1358      0.163    0.01487  -0.8332        0.409 
  19    rs8111366    9108243       48    0.04785     0.1398   0.002539   0.3422       0.7338 
  19   rs11880371    9108565       48    0.06314     0.1557   0.003562   0.4055        0.687 
  19    rs1469081    9118503       48     0.2172     0.1294    0.05774    1.679      0.09993 
  19   rs13343323    9134815       48    0.07245     0.1882    0.00321   0.3849       0.7021 
  19    rs8101404    9141939       48       -0.3      0.137    0.09441    -2.19      0.03364 
  19    rs8107055    9157013       48    -0.2294     0.2069    0.02604   -1.109       0.2732 
  19    rs1968595    9175621       48    -0.2366     0.1679    0.04136   -1.409       0.1656 
  19   rs10413384    9184606       48     0.1122     0.1605    0.01052   0.6994       0.4878 
  19    rs4804397    9195068       48    0.01844      0.184  0.0002184   0.1002       0.9206 
  19    rs2441035    9195598       48   0.003478     0.1251   1.68e-05   0.0278       0.9779 
  19    rs2569402    9200017       48   0.003478     0.1251   1.68e-05   0.0278       0.9779 
  19    rs2053074    9202085       48  -0.006728     0.1768  3.148e-05 -0.03805       0.9698 
  19   rs12609136    9209561       48   -0.02173     0.1511  0.0004494  -0.1438       0.8863 
  19    rs4804400    9213026       48     -0.119     0.1992   0.007695  -0.5973       0.5533 
  19   rs12610094    9213132       48    0.01284      0.184  0.0001059  0.06979       0.9447 
  19    rs2335071    9217951       48   -0.07174      0.117   0.008104   -0.613       0.5429 
  19    rs2335072    9218054       48   -0.06608     0.1691   0.003308  -0.3907       0.6978 
  19    rs8110010    9221574       48    0.01167     0.1452  0.0001405  0.08039       0.9363 
  19    rs7249770    9231807       48    -0.1623     0.1321    0.03177   -1.229       0.2255 
  19   rs10414255    9237542       48     0.1485     0.1443     0.0225    1.029       0.3089 
  19    rs8112954    9242786       48     0.2509      0.128    0.07706     1.96       0.0561 
  19    rs8107410    9245168       48    -0.0392     0.1714   0.001136  -0.2287       0.8201 
  19     rs714395    9246205       48   0.006234     0.1134  6.572e-05  0.05498       0.9564 
  19    rs7256391    9257425       48     0.1416     0.1136    0.03268    1.247       0.2189 
  19   rs17304527    9259416       48   -0.08101     0.1865   0.004085  -0.4344        0.666 
  19   rs12459040    9260637       48    -0.2253     0.1168    0.07478   -1.928      0.06002 
  19   rs12610559    9263536       48     0.1041     0.1487    0.01053   0.6998       0.4876 
  19   rs16978581    9266296       48     0.1416     0.1136    0.03268    1.247       0.2189 
  19    rs1045354    9273300       48     0.1041     0.1487    0.01053   0.6998       0.4876 
  19      rs10129    9273800       48    -0.1143     0.1794    0.00875  -0.6372       0.5271 
  19   rs10405376    9276166       48    -0.1162     0.1432    0.01413  -0.8119        0.421 
  19    rs7247296    9286595       48   -0.09349     0.1406   0.009522   -0.665       0.5094 
  19   rs10417371    9291190       48    0.01706     0.1739   0.000209  0.09807       0.9223 
  19   rs16978679    9291308       48    0.01706     0.1739   0.000209  0.09807       0.9223 
  19    rs6511918    9298364       48     0.1932     0.1818    0.02396    1.063       0.2935 
  19   rs13345998    9301166       48    0.06427     0.1439   0.004319   0.4467       0.6572 
  19    rs8102176    9317842       48    0.07233     0.1299    0.00669   0.5566       0.5805 
  19    rs8102181    9317864       48    0.07233     0.1299    0.00669   0.5566       0.5805 
  19    rs8101575    9328662       48   -0.08419     0.1305   0.008962   -0.645       0.5221 
  19    rs6511957    9343720       48   -0.05043     0.1056   0.004935  -0.4776       0.6352 
  19    rs7252788    9343855       48    0.06312     0.1314   0.004993   0.4804       0.6332 
  19    rs8109800    9343939       48    0.01709     0.1304  0.0003736   0.1311       0.8963 
  19    rs2191667    9348586       48    -0.1235     0.1172    0.02356   -1.053       0.2976 
  19    rs4635448    9349460       48    -0.1235     0.1172    0.02356   -1.053       0.2976 
  19   rs10407146    9354001       48     0.1473     0.1166    0.03354    1.263       0.2128 
  19   rs10406384    9366748       48    0.05478     0.1314   0.003761   0.4167       0.6788 
  19   rs16979286    9377598       48   0.001275     0.1127  2.783e-06  0.01131        0.991 
  19    rs8104971    9380978       48     0.0702     0.1242   0.006901   0.5654       0.5746 
  19    rs7255466    9386855       48    0.03388     0.1662  0.0009028   0.2039       0.8393 
  19   rs10408485    9393110       48   -0.07763     0.1254   0.008257  -0.6189       0.5391 
  19    rs7247108    9401704       48   -0.01955     0.1307  0.0004865  -0.1496       0.8817 
  19   rs16979417    9404914       48     0.1657      0.132    0.03313    1.255       0.2156 
  19    rs7252865    9412535       48    -0.3857     0.1709    0.09966   -2.256      0.02884 
  19   rs10745023    9413896       48    -0.1578      0.206    0.01259   -0.766       0.4476 
  19   rs41375152    9416027       48    0.05177      0.154    0.00245   0.3361       0.7383 
  19    rs2033482    9418184       48  -0.002879      0.126  1.136e-05 -0.02286       0.9819 
  19   rs16979670    9452879       48     0.1825     0.1694    0.02463    1.078       0.2868 
  19      rs13535    9454173       48   -0.01955     0.1307  0.0004865  -0.1496       0.8817 
  19    rs7259702    9470827       48    -0.1304     0.2161   0.007861  -0.6037        0.549 
  19   rs10500207    9474633       48     0.1825     0.1694    0.02463    1.078       0.2868 
  19    rs8100020    9484935       48   -0.08528     0.1433   0.007638   -0.595       0.5547 
  19    rs8103099    9485229       48    0.08818     0.1227    0.01111   0.7188       0.4759 
  19   rs10411115    9490428       48   -0.01955     0.1307  0.0004865  -0.1496       0.8817 
  19    rs2230750    9490760       48     0.3377     0.2446     0.0398    1.381        0.174 
  19    rs2217652    9490814       48   -0.01955     0.1307  0.0004865  -0.1496       0.8817 
  19    rs1433062    9494266       48    -0.1578      0.206    0.01259   -0.766       0.4476 
  19    rs8102146    9500713       48     0.3265     0.2115    0.04926    1.544       0.1295 
  19   rs11672602    9502587       48   -0.01955     0.1307  0.0004865  -0.1496       0.8817 
  19   rs17272543    9503937       47     -0.161     0.2085    0.01308  -0.7722       0.4441 
  19    rs7257650    9504101       48    0.04507     0.1219   0.002961   0.3696       0.7134 
  19    rs4804436    9515200       48    0.04507     0.1219   0.002961   0.3696       0.7134 
  19    rs6512109    9519453       48   -0.01955     0.1307  0.0004865  -0.1496       0.8817 
  19    rs6512110    9522724       48   -0.04001     0.1196   0.002428  -0.3346       0.7394 
  19    rs7245664    9523500       48     0.2385     0.1852    0.03478    1.288       0.2043 
  19   rs41405044    9528489       48    -0.1304     0.2161   0.007861  -0.6037        0.549 
  19    rs1978435    9531116       48   -0.01955     0.1307  0.0004865  -0.1496       0.8817 
  19    rs6512121    9533805       48   -0.04001     0.1196   0.002428  -0.3346       0.7394 
  19    rs7254750    9534301       48    0.07998     0.1193   0.009675   0.6704        0.506 
  19    rs7258744    9534967       48    0.07998     0.1193   0.009675   0.6704        0.506 
  19    rs7246415    9534981       48    0.07998     0.1193   0.009675   0.6704        0.506 
  19   rs10403167    9538581       48   -0.07143     0.1244   0.007121  -0.5744       0.5685 
  19    rs8108483    9545030       48    0.01786     0.1155  0.0005198   0.1547       0.8778 
  19    rs1433060    9546329       48     0.1483     0.1519     0.0203   0.9764        0.334 
  19    rs6512130    9546351       48   -0.06496     0.1321   0.005233  -0.4919       0.6251 
  19    rs4804446    9568277       48    0.03859     0.1237   0.002113   0.3121       0.7564 
  19    rs8103159    9568377       48    0.03859     0.1237   0.002113   0.3121       0.7564 
  19   rs12460738    9574791       48     0.1365     0.1517     0.0173      0.9       0.3728 
  19   rs10408343    9583804       48    0.04054     0.1272   0.002204   0.3187       0.7514 
  19   rs10423752    9586719       48    0.04054     0.1272   0.002204   0.3187       0.7514 
  19    rs9967634    9596834       48   -0.06325     0.1362   0.004669  -0.4645       0.6445 
  19     rs971366    9598587       48     0.1222     0.1428    0.01566   0.8555       0.3967 
  19    rs8101154    9598931       48    -0.2004     0.2345    0.01563  -0.8546       0.3972 
  19   rs10415281    9599034       48     -0.159     0.2157    0.01167  -0.7371       0.4648 
  19   rs11669128    9601155       48    0.09392     0.1406   0.009608    0.668       0.5075 
  19   rs11673302    9601362       48    -0.1448     0.1989    0.01139  -0.7281       0.4702 
  19   rs10419036    9601391       48    0.04054     0.1272   0.002204   0.3187       0.7514 
  19   rs10424931    9601574       48   -0.05715      0.144   0.003415   -0.397       0.6932 
  19   rs10402626    9605739       48    0.04054     0.1272   0.002204   0.3187       0.7514 
  19   rs10423567    9605853       48    0.04054     0.1272   0.002204   0.3187       0.7514 
  19    rs9917038    9620336       48    0.04054     0.1272   0.002204   0.3187       0.7514 
  19   rs16981165    9631208       48    -0.1235     0.1684    0.01155  -0.7331       0.4672 
  19    rs8100409    9641766       48    -0.1235     0.1684    0.01155  -0.7331       0.4672 
  19     rs733102    9646586       48   0.002287     0.1324  6.488e-06  0.01728       0.9863 
  19     rs733101    9646641       48    0.02946     0.1301   0.001113   0.2264       0.8219 
  19    rs2042199    9646862       48   0.002287     0.1324  6.488e-06  0.01728       0.9863 
  19    rs7250898    9649078       48    -0.1813     0.2241    0.01403   -0.809       0.4227 
  19    rs8102702    9692557       48   0.002287     0.1324  6.488e-06  0.01728       0.9863 
  19   rs12461440    9696925       48    0.09605     0.1636   0.007436   0.5871         0.56 
