# Supplementary material for: Cell-to-cell expression dispersion of B-cell surface proteins is linked to genetic variants in humans
Source: Commun Biol. 2020 Jul 3;3:346. doi: 10.1038/s42003-020-1075-1 (PMC7335051; doi:10.1038/s42003-020-1075-1)
Supplement: Supplementary file 4 — Supplementary Data 2 [file 42003_2020_1075_MOESM4_ESM.zip › Supplementary_Data_S2/plink-results-48LCLs/CD23_chr19_mean2/CD23_mean2_48_LCLs.qassoc.adjusted]

 CHR          SNP      UNADJ         GC       BONF       HOLM   SIDAK_SS   SIDAK_SD     FDR_BH     FDR_BY
  19   rs10408896  0.0001559  0.0001559     0.1129     0.1129     0.1067     0.1067     0.1129     0.8083 
  19    rs4134856   0.000879   0.000879     0.6364     0.6355     0.4709     0.4705     0.3182          1 
  19   rs16994314   0.003367   0.003368          1          1      0.913     0.9124     0.4804          1 
  19     rs348362   0.003368   0.003367          1          1      0.913     0.9124     0.4804          1 
  19    rs6510903   0.003556   0.003556          1          1     0.9242     0.9231     0.4804          1 
  19    rs7257062   0.003992   0.003992          1          1     0.9447     0.9436     0.4804          1 
  19   rs17160147   0.004645   0.004645          1          1     0.9656     0.9647     0.4804          1 
  19    rs4804416   0.007801   0.007801          1          1     0.9966     0.9964      0.706          1 
  19   rs10404318    0.01098    0.01098          1          1     0.9997     0.9996     0.7402          1 
  19    rs7247153    0.01125    0.01125          1          1     0.9997     0.9997     0.7402          1 
  19     rs173229    0.01125    0.01125          1          1     0.9997     0.9997     0.7402          1 
  19   rs11260055     0.0149     0.0149          1          1          1          1     0.7792          1 
  19     rs460698     0.0154     0.0154          1          1          1          1     0.7792          1 
  19     rs171094    0.01584    0.01584          1          1          1          1     0.7792          1 
  19    rs2241392    0.01614    0.01614          1          1          1          1     0.7792          1 
  19    rs8107575    0.01972    0.01972          1          1          1          1     0.8481          1 
  19    rs1382354    0.01991    0.01991          1          1          1          1     0.8481          1 
  19   rs11669301    0.02353    0.02353          1          1          1          1     0.8967          1 
  19   rs11085158    0.02353    0.02353          1          1          1          1     0.8967          1 
  19    rs7252865    0.02884    0.02884          1          1          1          1     0.9123          1 
  19    rs3887594    0.03009    0.03009          1          1          1          1     0.9123          1 
  19     rs673320    0.03094    0.03094          1          1          1          1     0.9123          1 
  19    rs7260547     0.0316     0.0316          1          1          1          1     0.9123          1 
  19    rs2241393    0.03168    0.03168          1          1          1          1     0.9123          1 
  19   rs12459488    0.03194    0.03194          1          1          1          1     0.9123          1 
  19    rs8101404    0.03364    0.03364          1          1          1          1     0.9123          1 
  19   rs12232870    0.03577    0.03577          1          1          1          1     0.9123          1 
  19    rs4804424    0.03678    0.03678          1          1          1          1     0.9123          1 
  19   rs10416429    0.03678    0.03678          1          1          1          1     0.9123          1 
  19   rs12985470     0.0383     0.0383          1          1          1          1     0.9123          1 
  19   rs10413643     0.0406     0.0406          1          1          1          1     0.9123          1 
  19    rs2918300    0.04073    0.04073          1          1          1          1     0.9123          1 
  19    rs7256394    0.04268    0.04268          1          1          1          1     0.9123          1 
  19    rs6510975    0.04284    0.04284          1          1          1          1     0.9123          1 
  19    rs4072910    0.04589    0.04589          1          1          1          1     0.9212          1 
  19    rs3760776    0.04694    0.04694          1          1          1          1     0.9212          1 
  19   rs10415709    0.04896    0.04896          1          1          1          1     0.9212          1 
  19   rs10411597    0.04896    0.04896          1          1          1          1     0.9212          1 
  19    rs6603103    0.04962    0.04962          1          1          1          1     0.9212          1 
  19    rs8112954     0.0561     0.0561          1          1          1          1     0.9953          1 
  19   rs11879232    0.05667    0.05667          1          1          1          1     0.9953          1 
  19   rs12611036    0.05847    0.05847          1          1          1          1     0.9953          1 
  19   rs12459040    0.06002    0.06002          1          1          1          1     0.9953          1 
  19    rs7260214    0.06283    0.06283          1          1          1          1     0.9953          1 
  19    rs7259894    0.06624    0.06624          1          1          1          1     0.9953          1 
  19    rs2071347    0.07118    0.07118          1          1          1          1     0.9953          1 
  19   rs12979990    0.07283    0.07283          1          1          1          1     0.9953          1 
  19   rs12975129    0.07321    0.07321          1          1          1          1     0.9953          1 
  19     rs392751    0.07648    0.07648          1          1          1          1     0.9953          1 
  19     rs425796    0.07648    0.07648          1          1          1          1     0.9953          1 
  19     rs454453    0.07648    0.07648          1          1          1          1     0.9953          1 
  19     rs390821    0.07648    0.07648          1          1          1          1     0.9953          1 
  19   rs11667028    0.07988    0.07988          1          1          1          1     0.9953          1 
  19     rs416956    0.08111    0.08111          1          1          1          1     0.9953          1 
  19   rs17160134    0.08184    0.08184          1          1          1          1     0.9953          1 
  19    rs7408174    0.08468    0.08468          1          1          1          1     0.9953          1 
  19   rs10424597    0.08742    0.08742          1          1          1          1     0.9953          1 
  19    rs4804403     0.0898     0.0898          1          1          1          1     0.9953          1 
  19    rs2118706    0.08982    0.08982          1          1          1          1     0.9953          1 
  19   rs12462305    0.09101    0.09101          1          1          1          1     0.9953          1 
  19    rs2260187    0.09236    0.09236          1          1          1          1     0.9953          1 
  19   rs11085154    0.09286    0.09286          1          1          1          1     0.9953          1 
  19     rs184628    0.09412    0.09412          1          1          1          1     0.9953          1 
  19    rs7254358     0.0949     0.0949          1          1          1          1     0.9953          1 
  19    rs3826741    0.09686    0.09686          1          1          1          1     0.9953          1 
  19    rs2436493    0.09713    0.09713          1          1          1          1     0.9953          1 
  19    rs3859563    0.09738    0.09738          1          1          1          1     0.9953          1 
  19    rs3786680    0.09916    0.09916          1          1          1          1     0.9953          1 
  19    rs1469081    0.09993    0.09993          1          1          1          1     0.9953          1 
  19    rs8112982     0.1041     0.1041          1          1          1          1     0.9953          1 
  19    rs2967684     0.1072     0.1072          1          1          1          1     0.9953          1 
  19     rs301407     0.1116     0.1116          1          1          1          1     0.9953          1 
  19    rs4804758      0.114      0.114          1          1          1          1     0.9953          1 
  19    rs4804217      0.114      0.114          1          1          1          1     0.9953          1 
  19    rs8099971     0.1163     0.1163          1          1          1          1     0.9953          1 
  19    rs3763046     0.1163     0.1163          1          1          1          1     0.9953          1 
  19    rs6422428     0.1203     0.1203          1          1          1          1     0.9953          1 
  19   rs11260053     0.1204     0.1204          1          1          1          1     0.9953          1 
  19    rs7256163     0.1219     0.1219          1          1          1          1     0.9953          1 
  19    rs4804750     0.1227     0.1227          1          1          1          1     0.9953          1 
  19   rs11880337     0.1268     0.1268          1          1          1          1     0.9953          1 
  19    rs8102146     0.1295     0.1295          1          1          1          1     0.9953          1 
  19   rs10414553     0.1305     0.1305          1          1          1          1     0.9953          1 
  19    rs8101416     0.1317     0.1317          1          1          1          1     0.9953          1 
  19     rs301410     0.1327     0.1327          1          1          1          1     0.9953          1 
  19    rs1078042     0.1333     0.1333          1          1          1          1     0.9953          1 
  19     rs890848     0.1333     0.1333          1          1          1          1     0.9953          1 
  19    rs4804286      0.134      0.134          1          1          1          1     0.9953          1 
  19   rs12980113     0.1357     0.1357          1          1          1          1     0.9953          1 
  19   rs12974407     0.1412     0.1412          1          1          1          1     0.9953          1 
  19    rs8102136     0.1425     0.1425          1          1          1          1     0.9953          1 
  19    rs2233188     0.1426     0.1426          1          1          1          1     0.9953          1 
  19   rs10404571     0.1426     0.1426          1          1          1          1     0.9953          1 
  19   rs10048565     0.1468     0.1468          1          1          1          1     0.9953          1 
  19   rs13339744     0.1468     0.1468          1          1          1          1     0.9953          1 
  19    rs2446195      0.147      0.147          1          1          1          1     0.9953          1 
  19     rs753733     0.1492     0.1492          1          1          1          1     0.9953          1 
  19   rs12461568     0.1493     0.1493          1          1          1          1     0.9953          1 
  19   rs11878742     0.1527     0.1527          1          1          1          1     0.9953          1 
  19    rs7250363     0.1527     0.1527          1          1          1          1     0.9953          1 
  19   rs11883223     0.1596     0.1596          1          1          1          1     0.9953          1 
  19    rs2241590     0.1612     0.1612          1          1          1          1     0.9953          1 
  19   rs10405167     0.1616     0.1616          1          1          1          1     0.9953          1 
  19    rs6603155      0.164      0.164          1          1          1          1     0.9953          1 
  19    rs1968595     0.1656     0.1656          1          1          1          1     0.9953          1 
  19    rs2967718     0.1671     0.1671          1          1          1          1     0.9953          1 
  19   rs10422184      0.169      0.169          1          1          1          1     0.9953          1 
  19    rs1638538     0.1727     0.1727          1          1          1          1     0.9953          1 
  19    rs7245592     0.1736     0.1736          1          1          1          1     0.9953          1 
  19     rs541600     0.1736     0.1736          1          1          1          1     0.9953          1 
  19   rs17160151     0.1739     0.1739          1          1          1          1     0.9953          1 
  19    rs2230750      0.174      0.174          1          1          1          1     0.9953          1 
  19     rs330876     0.1766     0.1766          1          1          1          1     0.9953          1 
  19    rs8109794     0.1768     0.1768          1          1          1          1     0.9953          1 
  19   rs11085742     0.1788     0.1788          1          1          1          1     0.9953          1 
  19   rs10424224     0.1789     0.1789          1          1          1          1     0.9953          1 
  19   rs12979828     0.1869     0.1869          1          1          1          1     0.9953          1 
  19   rs12460407     0.1872     0.1872          1          1          1          1     0.9953          1 
  19    rs8103883     0.1907     0.1907          1          1          1          1     0.9953          1 
  19    rs4807846     0.1923     0.1923          1          1          1          1     0.9953          1 
  19    rs1561406     0.1931     0.1931          1          1          1          1     0.9953          1 
  19    rs8101625     0.1954     0.1954          1          1          1          1     0.9953          1 
  19    rs2546128     0.1962     0.1962          1          1          1          1     0.9953          1 
  19    rs1864029     0.2008     0.2008          1          1          1          1     0.9953          1 
  19    rs7245664     0.2043     0.2043          1          1          1          1     0.9953          1 
  19   rs12710098     0.2062     0.2062          1          1          1          1     0.9953          1 
  19   rs16993897     0.2123     0.2123          1          1          1          1     0.9953          1 
  19   rs10407146     0.2128     0.2128          1          1          1          1     0.9953          1 
  19   rs11672367     0.2133     0.2133          1          1          1          1     0.9953          1 
  19    rs1833777     0.2139     0.2139          1          1          1          1     0.9953          1 
  19    rs4804219     0.2141     0.2141          1          1          1          1     0.9953          1 
  19     rs654059     0.2152     0.2152          1          1          1          1     0.9953          1 
  19    rs7257477     0.2153     0.2153          1          1          1          1     0.9953          1 
  19   rs16979417     0.2156     0.2156          1          1          1          1     0.9953          1 
  19    rs7256912     0.2159     0.2159          1          1          1          1     0.9953          1 
  19   rs12462074     0.2168     0.2168          1          1          1          1     0.9953          1 
  19     rs794083     0.2185     0.2185          1          1          1          1     0.9953          1 
  19     rs301412     0.2187     0.2187          1          1          1          1     0.9953          1 
  19   rs10412487     0.2188     0.2188          1          1          1          1     0.9953          1 
  19    rs7256391     0.2189     0.2189          1          1          1          1     0.9953          1 
  19   rs16978581     0.2189     0.2189          1          1          1          1     0.9953          1 
  19    rs7259423     0.2211     0.2211          1          1          1          1     0.9953          1 
  19    rs6510867     0.2211     0.2211          1          1          1          1     0.9953          1 
  19     rs413956     0.2222     0.2222          1          1          1          1     0.9953          1 
  19    rs4134813     0.2225     0.2225          1          1          1          1     0.9953          1 
  19    rs2287886     0.2242     0.2242          1          1          1          1     0.9953          1 
  19   rs16993437     0.2254     0.2254          1          1          1          1     0.9953          1 
  19    rs7249770     0.2255     0.2255          1          1          1          1     0.9953          1 
  19     rs344548     0.2277     0.2277          1          1          1          1     0.9953          1 
  19    rs4804287     0.2277     0.2277          1          1          1          1     0.9953          1 
  19    rs3813781     0.2281     0.2281          1          1          1          1     0.9953          1 
  19     rs597582     0.2292     0.2292          1          1          1          1     0.9953          1 
  19     rs387116     0.2315     0.2315          1          1          1          1     0.9953          1 
  19     rs364628     0.2315     0.2315          1          1          1          1     0.9953          1 
  19     rs624968     0.2315     0.2315          1          1          1          1     0.9953          1 
  19    rs1644752     0.2315     0.2315          1          1          1          1     0.9953          1 
  19    rs2591591     0.2356     0.2356          1          1          1          1     0.9953          1 
  19    rs4804314     0.2365     0.2365          1          1          1          1     0.9953          1 
  19     rs574663      0.237      0.237          1          1          1          1     0.9953          1 
  19    rs1865061     0.2379     0.2379          1          1          1          1     0.9953          1 
  19    rs2035972     0.2405     0.2405          1          1          1          1     0.9953          1 
  19    rs2055097     0.2405     0.2405          1          1          1          1     0.9953          1 
  19    rs4807920     0.2405     0.2405          1          1          1          1     0.9953          1 
  19   rs10404166     0.2442     0.2442          1          1          1          1     0.9953          1 
  19   rs16994004     0.2466     0.2466          1          1          1          1     0.9953          1 
  19   rs11669411      0.247      0.247          1          1          1          1     0.9953          1 
  19    rs2967727     0.2506     0.2506          1          1          1          1     0.9953          1 
  19   rs10406209     0.2525     0.2525          1          1          1          1     0.9953          1 
  19    rs4804367     0.2565     0.2565          1          1          1          1     0.9953          1 
  19    rs2161490     0.2593     0.2593          1          1          1          1     0.9953          1 
  19   rs17468222     0.2609     0.2609          1          1          1          1     0.9953          1 
  19    rs2967721     0.2625     0.2625          1          1          1          1     0.9953          1 
  19   rs10906990     0.2629     0.2629          1          1          1          1     0.9953          1 
  19   rs16995681     0.2673     0.2673          1          1          1          1     0.9953          1 
  19    rs8105572     0.2686     0.2686          1          1          1          1     0.9953          1 
  19    rs7256367     0.2693     0.2693          1          1          1          1     0.9953          1 
  19    rs7260101     0.2696     0.2696          1          1          1          1     0.9953          1 
  19    rs3787069     0.2707     0.2707          1          1          1          1     0.9953          1 
  19    rs1862456     0.2717     0.2717          1          1          1          1     0.9953          1 
  19   rs11879740     0.2722     0.2722          1          1          1          1     0.9953          1 
  19    rs8107055     0.2732     0.2732          1          1          1          1     0.9953          1 
  19    rs1862460     0.2768     0.2768          1          1          1          1     0.9953          1 
  19   rs16993344     0.2821     0.2821          1          1          1          1     0.9953          1 
  19    rs9304947     0.2842     0.2842          1          1          1          1     0.9953          1 
  19     rs392720     0.2849     0.2849          1          1          1          1     0.9953          1 
  19   rs16979670     0.2868     0.2868          1          1          1          1     0.9953          1 
  19   rs10500207     0.2868     0.2868          1          1          1          1     0.9953          1 
  19       rs6791     0.2878     0.2878          1          1          1          1     0.9953          1 
  19   rs11881470     0.2882     0.2882          1          1          1          1     0.9953          1 
  19    rs2305806     0.2919     0.2919          1          1          1          1     0.9953          1 
  19    rs6511918     0.2935     0.2935          1          1          1          1     0.9953          1 
  19     rs164016     0.2959     0.2959          1          1          1          1     0.9953          1 
  19    rs2191667     0.2976     0.2976          1          1          1          1     0.9953          1 
  19    rs4635448     0.2976     0.2976          1          1          1          1     0.9953          1 
  19   rs10415589     0.2984     0.2984          1          1          1          1     0.9953          1 
  19     rs252569     0.3003     0.3003          1          1          1          1     0.9953          1 
  19   rs10407491     0.3004     0.3004          1          1          1          1     0.9953          1 
  19   rs11465403     0.3052     0.3052          1          1          1          1     0.9953          1 
  19     rs574937     0.3061     0.3061          1          1          1          1     0.9953          1 
  19   rs10414255     0.3089     0.3089          1          1          1          1     0.9953          1 
  19   rs12710265     0.3105     0.3105          1          1          1          1     0.9953          1 
  19    rs6603107     0.3106     0.3106          1          1          1          1     0.9953          1 
  19   rs10853992     0.3108     0.3108          1          1          1          1     0.9953          1 
  19     rs193933     0.3114     0.3114          1          1          1          1     0.9953          1 
  19   rs12151125     0.3115     0.3115          1          1          1          1     0.9953          1 
  19    rs2967745     0.3117     0.3117          1          1          1          1     0.9953          1 
  19    rs2910344     0.3117     0.3117          1          1          1          1     0.9953          1 
  19   rs10403916     0.3179     0.3179          1          1          1          1     0.9953          1 
  19    rs7259547     0.3189     0.3189          1          1          1          1     0.9953          1 
  19    rs4804166     0.3221     0.3221          1          1          1          1     0.9953          1 
  19    rs4804596     0.3221     0.3221          1          1          1          1     0.9953          1 
  19    rs4807852     0.3226     0.3226          1          1          1          1     0.9953          1 
  19    rs8110029     0.3228     0.3228          1          1          1          1     0.9953          1 
  19    rs7259761     0.3255     0.3255          1          1          1          1     0.9953          1 
  19    rs1549257     0.3272     0.3272          1          1          1          1     0.9953          1 
  19    rs7250738     0.3276     0.3276          1          1          1          1     0.9953          1 
  19    rs7256341     0.3291     0.3291          1          1          1          1     0.9953          1 
  19    rs4804078     0.3312     0.3312          1          1          1          1     0.9953          1 
  19   rs11085873     0.3312     0.3312          1          1          1          1     0.9953          1 
  19     rs530942     0.3314     0.3314          1          1          1          1     0.9953          1 
  19    rs8105285     0.3322     0.3322          1          1          1          1     0.9953          1 
  19   rs10423641     0.3322     0.3322          1          1          1          1     0.9953          1 
  19     rs899207      0.334      0.334          1          1          1          1     0.9953          1 
  19    rs1433060      0.334      0.334          1          1          1          1     0.9953          1 
  19    rs3760685     0.3355     0.3355          1          1          1          1     0.9953          1 
  19   rs13344438     0.3363     0.3363          1          1          1          1     0.9953          1 
  19   rs11465413     0.3379     0.3379          1          1          1          1     0.9953          1 
  19   rs11666200     0.3394     0.3394          1          1          1          1     0.9953          1 
  19   rs11670606     0.3394     0.3394          1          1          1          1     0.9953          1 
  19   rs17159311       0.34       0.34          1          1          1          1     0.9953          1 
  19      rs15282     0.3405     0.3405          1          1          1          1     0.9953          1 
  19    rs6510908     0.3411     0.3411          1          1          1          1     0.9953          1 
  19    rs7255387     0.3457     0.3457          1          1          1          1     0.9953          1 
  19     rs344569     0.3474     0.3474          1          1          1          1     0.9953          1 
  19    rs2967603     0.3508     0.3508          1          1          1          1     0.9953          1 
  19   rs11882049     0.3515     0.3515          1          1          1          1     0.9953          1 
  19   rs11673527     0.3527     0.3527          1          1          1          1     0.9953          1 
  19    rs1644759     0.3594     0.3594          1          1          1          1     0.9953          1 
  19   rs12610444       0.36       0.36          1          1          1          1     0.9953          1 
  19    rs3844450     0.3632     0.3632          1          1          1          1     0.9953          1 
  19    rs2967706     0.3657     0.3657          1          1          1          1     0.9953          1 
  19    rs2967632     0.3657     0.3657          1          1          1          1     0.9953          1 
  19   rs16993501     0.3657     0.3657          1          1          1          1     0.9953          1 
  19    rs7245757     0.3679     0.3679          1          1          1          1     0.9953          1 
  19    rs1493877     0.3693     0.3693          1          1          1          1     0.9953          1 
  19    rs3786681     0.3694     0.3694          1          1          1          1     0.9953          1 
  19    rs6510956     0.3694     0.3694          1          1          1          1     0.9953          1 
  19   rs12977471     0.3704     0.3704          1          1          1          1     0.9953          1 
  19   rs10518270     0.3711     0.3711          1          1          1          1     0.9953          1 
  19   rs11260025     0.3711     0.3711          1          1          1          1     0.9953          1 
  19   rs11878563     0.3714     0.3714          1          1          1          1     0.9953          1 
  19    rs8101237     0.3723     0.3723          1          1          1          1     0.9953          1 
  19   rs12460738     0.3728     0.3728          1          1          1          1     0.9953          1 
  19   rs17704999     0.3736     0.3736          1          1          1          1     0.9953          1 
  19   rs10411055     0.3764     0.3764          1          1          1          1     0.9953          1 
  19    rs8101064     0.3803     0.3803          1          1          1          1     0.9953          1 
  19     rs331677     0.3827     0.3827          1          1          1          1     0.9953          1 
  19    rs4807840     0.3838     0.3838          1          1          1          1     0.9953          1 
  19   rs10417520     0.3859     0.3859          1          1          1          1     0.9953          1 
  19    rs1389506      0.386      0.386          1          1          1          1     0.9953          1 
  19    rs4807918     0.3862     0.3862          1          1          1          1     0.9953          1 
  19    rs1561405     0.3888     0.3888          1          1          1          1     0.9953          1 
  19   rs17000495     0.3889     0.3889          1          1          1          1     0.9953          1 
  19    rs7249943     0.3903     0.3903          1          1          1          1     0.9953          1 
  19   rs16993402     0.3927     0.3927          1          1          1          1     0.9953          1 
  19   rs16993408     0.3927     0.3927          1          1          1          1     0.9953          1 
  19    rs7507526     0.3945     0.3945          1          1          1          1     0.9953          1 
  19     rs971366     0.3967     0.3967          1          1          1          1     0.9953          1 
  19    rs8101154     0.3972     0.3972          1          1          1          1     0.9953          1 
  19   rs10500204     0.3987     0.3987          1          1          1          1     0.9953          1 
  19    rs9304929     0.4077     0.4077          1          1          1          1     0.9953          1 
  19   rs10426826      0.409      0.409          1          1          1          1     0.9953          1 
  19   rs10406373     0.4124     0.4124          1          1          1          1     0.9953          1 
  19     rs373533     0.4131     0.4131          1          1          1          1     0.9953          1 
  19   rs10406670     0.4155     0.4155          1          1          1          1     0.9953          1 
  19    rs4804233     0.4184     0.4184          1          1          1          1     0.9953          1 
  19   rs10405376      0.421      0.421          1          1          1          1     0.9953          1 
  19    rs7250898     0.4227     0.4227          1          1          1          1     0.9953          1 
  19    rs4807825     0.4249     0.4249          1          1          1          1     0.9953          1 
  19   rs11668246     0.4268     0.4268          1          1          1          1     0.9953          1 
  19   rs12150997     0.4287     0.4287          1          1          1          1     0.9953          1 
  19   rs11569538     0.4328     0.4328          1          1          1          1     0.9953          1 
  19    rs8108646     0.4331     0.4331          1          1          1          1     0.9953          1 
  19    rs8100230     0.4367     0.4367          1          1          1          1     0.9953          1 
  19    rs6510902     0.4375     0.4375          1          1          1          1     0.9953          1 
  19     rs525452       0.44       0.44          1          1          1          1     0.9953          1 
  19    rs8104313      0.442      0.442          1          1          1          1     0.9953          1 
  19   rs11882769     0.4441     0.4441          1          1          1          1     0.9953          1 
  19   rs17272543     0.4441     0.4441          1          1          1          1     0.9953          1 
  19    rs1035942     0.4462     0.4462          1          1          1          1     0.9953          1 
  19   rs10745023     0.4476     0.4476          1          1          1          1     0.9953          1 
  19    rs1433062     0.4476     0.4476          1          1          1          1     0.9953          1 
  19     rs881877      0.449      0.449          1          1          1          1     0.9953          1 
  19    rs7250572     0.4529     0.4529          1          1          1          1     0.9953          1 
  19     rs330886     0.4545     0.4545          1          1          1          1     0.9953          1 
  19    rs8099865      0.458      0.458          1          1          1          1     0.9953          1 
  19   rs17159889     0.4588     0.4588          1          1          1          1     0.9953          1 
  19   rs10414835     0.4629     0.4629          1          1          1          1     0.9953          1 
  19    rs7259521     0.4633     0.4633          1          1          1          1     0.9953          1 
  19    rs7249111     0.4641     0.4641          1          1          1          1     0.9953          1 
  19    rs8107330     0.4641     0.4641          1          1          1          1     0.9953          1 
  19   rs10415281     0.4648     0.4648          1          1          1          1     0.9953          1 
  19   rs16981165     0.4672     0.4672          1          1          1          1     0.9953          1 
  19    rs8100409     0.4672     0.4672          1          1          1          1     0.9953          1 
  19    rs2547074     0.4691     0.4691          1          1          1          1     0.9953          1 
  19    rs2591595     0.4691     0.4691          1          1          1          1     0.9953          1 
  19    rs1862461     0.4691     0.4691          1          1          1          1     0.9953          1 
  19    rs1862462     0.4691     0.4691          1          1          1          1     0.9953          1 
  19    rs2431795     0.4691     0.4691          1          1          1          1     0.9953          1 
  19   rs10409437     0.4693     0.4693          1          1          1          1     0.9953          1 
  19    rs7253024     0.4693     0.4693          1          1          1          1     0.9953          1 
  19   rs11673302     0.4702     0.4702          1          1          1          1     0.9953          1 
  19    rs2453112     0.4713     0.4713          1          1          1          1     0.9953          1 
  19   rs11879954     0.4736     0.4736          1          1          1          1     0.9953          1 
  19    rs8103099     0.4759     0.4759          1          1          1          1     0.9953          1 
  19    rs7245949      0.476      0.476          1          1          1          1     0.9953          1 
  19    rs1609459      0.476      0.476          1          1          1          1     0.9953          1 
  19   rs10402812      0.476      0.476          1          1          1          1     0.9953          1 
  19    rs2431791     0.4769     0.4769          1          1          1          1     0.9953          1 
  19    rs2277984     0.4772     0.4772          1          1          1          1     0.9953          1 
  19   rs17000836     0.4775     0.4775          1          1          1          1     0.9953          1 
  19    rs1544767     0.4787     0.4787          1          1          1          1     0.9953          1 
  19    rs2335524     0.4792     0.4792          1          1          1          1     0.9953          1 
  19   rs10416634     0.4794     0.4794          1          1          1          1     0.9953          1 
  19    rs9807848     0.4806     0.4806          1          1          1          1     0.9953          1 
  19     rs514098     0.4821     0.4821          1          1          1          1     0.9953          1 
  19   rs12610559     0.4876     0.4876          1          1          1          1     0.9953          1 
  19    rs1045354     0.4876     0.4876          1          1          1          1     0.9953          1 
  19   rs10413384     0.4878     0.4878          1          1          1          1     0.9953          1 
  19    rs2233186      0.489      0.489          1          1          1          1     0.9953          1 
  19   rs17159765     0.4897     0.4897          1          1          1          1     0.9953          1 
  19    rs3829817     0.4926     0.4926          1          1          1          1     0.9953          1 
  19   rs10402721     0.4934     0.4934          1          1          1          1     0.9953          1 
  19     rs344584     0.4948     0.4948          1          1          1          1     0.9953          1 
  19    rs3787056     0.4957     0.4957          1          1          1          1     0.9953          1 
  19   rs10426709     0.4963     0.4963          1          1          1          1     0.9953          1 
  19    rs1026466     0.4997     0.4997          1          1          1          1     0.9953          1 
  19   rs11666233        0.5        0.5          1          1          1          1     0.9953          1 
  19    rs7254882        0.5        0.5          1          1          1          1     0.9953          1 
  19    rs4807069     0.5006     0.5006          1          1          1          1     0.9953          1 
  19    rs2617822     0.5019     0.5019          1          1          1          1     0.9953          1 
  19   rs10410136     0.5038     0.5038          1          1          1          1     0.9953          1 
  19   rs11882682     0.5059     0.5059          1          1          1          1     0.9953          1 
  19    rs7254750      0.506      0.506          1          1          1          1     0.9953          1 
  19    rs7258744      0.506      0.506          1          1          1          1     0.9953          1 
  19    rs7246415      0.506      0.506          1          1          1          1     0.9953          1 
  19    rs2042901     0.5069     0.5069          1          1          1          1     0.9953          1 
  19   rs11669128     0.5075     0.5075          1          1          1          1     0.9953          1 
  19      rs14394     0.5082     0.5082          1          1          1          1     0.9953          1 
  19    rs7247296     0.5094     0.5094          1          1          1          1     0.9953          1 
  19   rs12327845     0.5135     0.5135          1          1          1          1     0.9953          1 
  19    rs7250311     0.5156     0.5156          1          1          1          1     0.9953          1 
  19    rs2432104     0.5159     0.5159          1          1          1          1     0.9953          1 
  19   rs10416597     0.5174     0.5174          1          1          1          1     0.9953          1 
  19   rs11259990     0.5174     0.5174          1          1          1          1     0.9953          1 
  19     rs407743     0.5213     0.5213          1          1          1          1     0.9953          1 
  19     rs426848     0.5213     0.5213          1          1          1          1     0.9953          1 
  19    rs8101575     0.5221     0.5221          1          1          1          1     0.9953          1 
  19   rs11882373     0.5223     0.5223          1          1          1          1     0.9953          1 
  19    rs7258822     0.5239     0.5239          1          1          1          1     0.9953          1 
  19    rs1582532     0.5266     0.5266          1          1          1          1     0.9953          1 
  19    rs7253993     0.5267     0.5267          1          1          1          1     0.9953          1 
  19      rs10129     0.5271     0.5271          1          1          1          1     0.9953          1 
  19    rs7260240     0.5276     0.5276          1          1          1          1     0.9953          1 
  19     rs384239      0.529      0.529          1          1          1          1     0.9953          1 
  19    rs7249425     0.5318     0.5318          1          1          1          1     0.9953          1 
  19    rs7247900      0.534      0.534          1          1          1          1     0.9953          1 
  19   rs10408913      0.535      0.535          1          1          1          1     0.9953          1 
  19    rs4134832     0.5363     0.5363          1          1          1          1     0.9953          1 
  19    rs4807065     0.5369     0.5369          1          1          1          1     0.9953          1 
  19    rs9304930     0.5374     0.5374          1          1          1          1     0.9953          1 
  19     rs330877     0.5377     0.5377          1          1          1          1     0.9953          1 
  19   rs10408485     0.5391     0.5391          1          1          1          1     0.9953          1 
  19    rs7508679     0.5393     0.5393          1          1          1          1     0.9953          1 
  19    rs1363938     0.5415     0.5415          1          1          1          1     0.9953          1 
  19     rs754671     0.5423     0.5423          1          1          1          1     0.9953          1 
  19    rs2913973     0.5423     0.5423          1          1          1          1     0.9953          1 
  19     rs339392     0.5428     0.5428          1          1          1          1     0.9953          1 
  19    rs2335071     0.5429     0.5429          1          1          1          1     0.9953          1 
  19   rs11569397     0.5477     0.5477          1          1          1          1     0.9953          1 
  19    rs7252584      0.549      0.549          1          1          1          1     0.9953          1 
  19    rs7259702      0.549      0.549          1          1          1          1     0.9953          1 
  19   rs41405044      0.549      0.549          1          1          1          1     0.9953          1 
  19   rs10411604     0.5496     0.5496          1          1          1          1     0.9953          1 
  19    rs2277996     0.5504     0.5504          1          1          1          1     0.9953          1 
  19    rs2446193      0.551      0.551          1          1          1          1     0.9953          1 
  19     rs794442     0.5532     0.5532          1          1          1          1     0.9953          1 
  19    rs4804400     0.5533     0.5533          1          1          1          1     0.9953          1 
  19    rs8100020     0.5547     0.5547          1          1          1          1     0.9953          1 
  19     rs549785     0.5548     0.5548          1          1          1          1     0.9953          1 
  19   rs10405147      0.556      0.556          1          1          1          1     0.9953          1 
  19   rs10402841     0.5569     0.5569          1          1          1          1     0.9953          1 
  19   rs12461440       0.56       0.56          1          1          1          1     0.9953          1 
  19    rs8108622     0.5656     0.5656          1          1          1          1     0.9953          1 
  19    rs1644757     0.5666     0.5666          1          1          1          1     0.9953          1 
  19    rs6603141      0.568      0.568          1          1          1          1     0.9953          1 
  19   rs10403167     0.5685     0.5685          1          1          1          1     0.9953          1 
  19   rs11667110     0.5696     0.5696          1          1          1          1     0.9953          1 
  19    rs2547064     0.5726     0.5726          1          1          1          1     0.9953          1 
  19    rs1867691     0.5726     0.5726          1          1          1          1     0.9953          1 
  19   rs10401349     0.5739     0.5739          1          1          1          1     0.9953          1 
  19   rs17271924     0.5739     0.5739          1          1          1          1     0.9953          1 
  19    rs8104971     0.5746     0.5746          1          1          1          1     0.9953          1 
  19    rs2035973     0.5747     0.5747          1          1          1          1     0.9953          1 
  19   rs12460645     0.5771     0.5771          1          1          1          1     0.9953          1 
  19    rs2914559     0.5771     0.5771          1          1          1          1     0.9953          1 
  19   rs10408143     0.5773     0.5773          1          1          1          1     0.9953          1 
  19   rs11569537     0.5785     0.5785          1          1          1          1     0.9953          1 
  19    rs8102176     0.5805     0.5805          1          1          1          1     0.9953          1 
  19    rs8102181     0.5805     0.5805          1          1          1          1     0.9953          1 
  19     rs552797     0.5824     0.5824          1          1          1          1     0.9953          1 
  19   rs12610448     0.5862     0.5862          1          1          1          1     0.9953          1 
  19   rs17159600     0.5884     0.5884          1          1          1          1     0.9953          1 
  19   rs10402138     0.5906     0.5906          1          1          1          1     0.9953          1 
  19     rs581910     0.5937     0.5937          1          1          1          1     0.9953          1 
  19     rs552320     0.5937     0.5937          1          1          1          1     0.9953          1 
  19    rs2081075     0.5953     0.5953          1          1          1          1     0.9953          1 
  19     rs919275     0.5958     0.5958          1          1          1          1     0.9953          1 
  19    rs4804662     0.5963     0.5963          1          1          1          1     0.9953          1 
  19    rs4807863     0.5979     0.5979          1          1          1          1     0.9953          1 
  19     rs568259     0.5987     0.5987          1          1          1          1     0.9953          1 
  19    rs4804267      0.599      0.599          1          1          1          1     0.9953          1 
  19   rs17160333     0.6017     0.6017          1          1          1          1     0.9953          1 
  19    rs2967578     0.6086     0.6086          1          1          1          1     0.9953          1 
  19    rs7259200     0.6121     0.6121          1          1          1          1     0.9953          1 
  19   rs10403018     0.6185     0.6185          1          1          1          1     0.9953          1 
  19    rs8109559     0.6216     0.6216          1          1          1          1     0.9953          1 
  19    rs7254970     0.6226     0.6226          1          1          1          1     0.9953          1 
  19    rs7248104     0.6232     0.6232          1          1          1          1     0.9953          1 
  19   rs17000803     0.6245     0.6245          1          1          1          1     0.9953          1 
  19   rs17000816     0.6245     0.6245          1          1          1          1     0.9953          1 
  19   rs11881034     0.6251     0.6251          1          1          1          1     0.9953          1 
  19    rs6512130     0.6251     0.6251          1          1          1          1     0.9953          1 
  19    rs8106540     0.6279     0.6279          1          1          1          1     0.9953          1 
  19     rs551244     0.6307     0.6307          1          1          1          1     0.9953          1 
  19    rs1466448      0.631      0.631          1          1          1          1     0.9953          1 
  19    rs7252788     0.6332     0.6332          1          1          1          1     0.9953          1 
  19     rs501580     0.6347     0.6347          1          1          1          1     0.9953          1 
  19   rs10221500     0.6351     0.6351          1          1          1          1     0.9953          1 
  19    rs2303686     0.6351     0.6351          1          1          1          1     0.9953          1 
  19    rs6511957     0.6352     0.6352          1          1          1          1     0.9953          1 
  19   rs10417885     0.6364     0.6364          1          1          1          1     0.9953          1 
  19    rs2059807     0.6373     0.6373          1          1          1          1     0.9953          1 
  19   rs10426146     0.6396     0.6396          1          1          1          1     0.9953          1 
  19    rs1007545     0.6404     0.6404          1          1          1          1     0.9953          1 
  19   rs10412186     0.6407     0.6407          1          1          1          1     0.9953          1 
  19    rs1108380     0.6417     0.6417          1          1          1          1     0.9953          1 
  19   rs11882393     0.6419     0.6419          1          1          1          1     0.9953          1 
  19    rs1584168     0.6426     0.6426          1          1          1          1     0.9953          1 
  19    rs8108471     0.6431     0.6431          1          1          1          1     0.9953          1 
  19    rs8102722     0.6431     0.6431          1          1          1          1     0.9953          1 
  19    rs2335629     0.6443     0.6443          1          1          1          1     0.9953          1 
  19    rs9967634     0.6445     0.6445          1          1          1          1     0.9953          1 
  19       rs2962      0.646      0.646          1          1          1          1     0.9953          1 
  19    rs2335525     0.6462     0.6462          1          1          1          1     0.9953          1 
  19    rs3865469     0.6465     0.6465          1          1          1          1     0.9953          1 
  19    rs7248090     0.6482     0.6482          1          1          1          1     0.9953          1 
  19   rs16993484     0.6484     0.6484          1          1          1          1     0.9953          1 
  19   rs10418157     0.6493     0.6493          1          1          1          1     0.9953          1 
  19     rs557094     0.6548     0.6548          1          1          1          1     0.9953          1 
  19    rs3892396     0.6549     0.6549          1          1          1          1     0.9953          1 
  19   rs13345998     0.6572     0.6572          1          1          1          1     0.9953          1 
  19   rs17304527      0.666      0.666          1          1          1          1     0.9953          1 
  19    rs8113119     0.6681     0.6681          1          1          1          1     0.9953          1 
  19   rs10408279     0.6742     0.6742          1          1          1          1     0.9953          1 
  19    rs2967661     0.6755     0.6755          1          1          1          1     0.9953          1 
  19    rs8102545      0.677      0.677          1          1          1          1     0.9953          1 
  19     rs422961     0.6787     0.6787          1          1          1          1     0.9953          1 
  19    rs6417193     0.6788     0.6788          1          1          1          1     0.9953          1 
  19    rs6510884     0.6788     0.6788          1          1          1          1     0.9953          1 
  19   rs10406384     0.6788     0.6788          1          1          1          1     0.9953          1 
  19     rs628271     0.6811     0.6811          1          1          1          1     0.9953          1 
  19     rs344596     0.6852     0.6852          1          1          1          1     0.9953          1 
  19     rs164017     0.6856     0.6856          1          1          1          1     0.9953          1 
  19   rs11880371      0.687      0.687          1          1          1          1     0.9953          1 
  19    rs3745356      0.689      0.689          1          1          1          1     0.9953          1 
  19    rs6603164     0.6898     0.6898          1          1          1          1     0.9953          1 
  19    rs7247040     0.6905     0.6905          1          1          1          1     0.9953          1 
  19   rs10424931     0.6932     0.6932          1          1          1          1     0.9953          1 
  19    rs2967726     0.6972     0.6972          1          1          1          1     0.9953          1 
  19    rs2335072     0.6978     0.6978          1          1          1          1     0.9953          1 
  19     rs966591      0.699      0.699          1          1          1          1     0.9953          1 
  19    rs8110740      0.699      0.699          1          1          1          1     0.9953          1 
  19    rs6510944      0.699      0.699          1          1          1          1     0.9953          1 
  19    rs2352958      0.699      0.699          1          1          1          1     0.9953          1 
  19     rs768489      0.699      0.699          1          1          1          1     0.9953          1 
  19    rs7254941     0.6991     0.6991          1          1          1          1     0.9953          1 
  19   rs10425427     0.7004     0.7004          1          1          1          1     0.9953          1 
  19   rs13343323     0.7021     0.7021          1          1          1          1     0.9953          1 
  19     rs274793     0.7048     0.7048          1          1          1          1     0.9953          1 
  19    rs1038081     0.7061     0.7061          1          1          1          1     0.9953          1 
  19    rs3745376     0.7062     0.7062          1          1          1          1     0.9953          1 
  19   rs41489445     0.7068     0.7068          1          1          1          1     0.9953          1 
  19    rs1609712     0.7089     0.7089          1          1          1          1     0.9953          1 
  19     rs473021     0.7109     0.7109          1          1          1          1     0.9953          1 
  19    rs2546127     0.7109     0.7109          1          1          1          1     0.9953          1 
  19    rs2617815     0.7109     0.7109          1          1          1          1     0.9953          1 
  19    rs6510861     0.7111     0.7111          1          1          1          1     0.9953          1 
  19    rs7257650     0.7134     0.7134          1          1          1          1     0.9953          1 
  19    rs4804436     0.7134     0.7134          1          1          1          1     0.9953          1 
  19    rs2591592     0.7138     0.7138          1          1          1          1     0.9953          1 
  19   rs16993884     0.7187     0.7187          1          1          1          1     0.9953          1 
  19     rs653488     0.7191     0.7191          1          1          1          1     0.9953          1 
  19    rs4804368     0.7241     0.7241          1          1          1          1     0.9953          1 
  19    rs7507621     0.7249     0.7249          1          1          1          1     0.9953          1 
  19    rs7255548     0.7249     0.7249          1          1          1          1     0.9953          1 
  19    rs1389623      0.727      0.727          1          1          1          1     0.9953          1 
  19    rs7256965     0.7283     0.7283          1          1          1          1     0.9953          1 
  19   rs10426094     0.7285     0.7285          1          1          1          1     0.9953          1 
  19    rs4804802     0.7315     0.7315          1          1          1          1     0.9953          1 
  19     rs445750     0.7327     0.7327          1          1          1          1     0.9953          1 
  19     rs408290     0.7327     0.7327          1          1          1          1     0.9953          1 
  19    rs8111366     0.7338     0.7338          1          1          1          1     0.9953          1 
  19   rs10416843     0.7351     0.7351          1          1          1          1     0.9953          1 
  19   rs41375152     0.7383     0.7383          1          1          1          1     0.9953          1 
  19    rs2967605     0.7388     0.7388          1          1          1          1     0.9953          1 
  19    rs8105922     0.7388     0.7388          1          1          1          1     0.9953          1 
  19    rs6512110     0.7394     0.7394          1          1          1          1     0.9953          1 
  19    rs6512121     0.7394     0.7394          1          1          1          1     0.9953          1 
  19   rs16993428     0.7403     0.7403          1          1          1          1     0.9953          1 
  19   rs11569536     0.7405     0.7405          1          1          1          1     0.9953          1 
  19     rs464849     0.7406     0.7406          1          1          1          1     0.9953          1 
  19     rs460375     0.7406     0.7406          1          1          1          1     0.9953          1 
  19     rs465543     0.7406     0.7406          1          1          1          1     0.9953          1 
  19     rs461935     0.7406     0.7406          1          1          1          1     0.9953          1 
  19   rs13382119      0.742      0.742          1          1          1          1     0.9953          1 
  19    rs8103614      0.742      0.742          1          1          1          1     0.9953          1 
  19    rs6603076      0.747      0.747          1          1          1          1     0.9953          1 
  19    rs7508502      0.747      0.747          1          1          1          1     0.9953          1 
  19    rs7245562     0.7485     0.7485          1          1          1          1     0.9953          1 
  19     rs451760     0.7504     0.7504          1          1          1          1     0.9953          1 
  19   rs10408343     0.7514     0.7514          1          1          1          1     0.9953          1 
  19   rs10423752     0.7514     0.7514          1          1          1          1     0.9953          1 
  19   rs10419036     0.7514     0.7514          1          1          1          1     0.9953          1 
  19   rs10402626     0.7514     0.7514          1          1          1          1     0.9953          1 
  19   rs10423567     0.7514     0.7514          1          1          1          1     0.9953          1 
  19    rs9917038     0.7514     0.7514          1          1          1          1     0.9953          1 
  19   rs11880706     0.7534     0.7534          1          1          1          1     0.9953          1 
  19    rs4804446     0.7564     0.7564          1          1          1          1     0.9953          1 
  19    rs8103159     0.7564     0.7564          1          1          1          1     0.9953          1 
  19   rs10411815     0.7629     0.7629          1          1          1          1     0.9953          1 
  19    rs6510888     0.7632     0.7632          1          1          1          1     0.9953          1 
  19    rs7250951     0.7651     0.7651          1          1          1          1     0.9953          1 
  19    rs8103113     0.7664     0.7664          1          1          1          1     0.9953          1 
  19     rs890862     0.7702     0.7702          1          1          1          1     0.9953          1 
  19   rs10854117      0.771      0.771          1          1          1          1     0.9953          1 
  19     rs186295      0.772      0.772          1          1          1          1     0.9953          1 
  19   rs11881002     0.7726     0.7726          1          1          1          1     0.9953          1 
  19     rs585107     0.7761     0.7761          1          1          1          1     0.9953          1 
  19    rs8109079      0.777      0.777          1          1          1          1     0.9953          1 
  19     rs455476     0.7882     0.7882          1          1          1          1     0.9953          1 
  19     rs460261     0.7882     0.7882          1          1          1          1     0.9953          1 
  19    rs2431866     0.7924     0.7924          1          1          1          1     0.9953          1 
  19    rs4804386     0.7957     0.7957          1          1          1          1     0.9953          1 
  19   rs11542189     0.7987     0.7987          1          1          1          1     0.9953          1 
  19   rs17160332     0.8014     0.8014          1          1          1          1     0.9953          1 
  19   rs11881687     0.8042     0.8042          1          1          1          1     0.9953          1 
  19    rs8104872     0.8044     0.8044          1          1          1          1     0.9953          1 
  19    rs2894538     0.8051     0.8051          1          1          1          1     0.9953          1 
  19     rs749969     0.8092     0.8092          1          1          1          1     0.9953          1 
  19   rs11881361     0.8103     0.8103          1          1          1          1     0.9953          1 
  19   rs10406255     0.8113     0.8113          1          1          1          1     0.9953          1 
  19    rs7248911     0.8148     0.8148          1          1          1          1     0.9953          1 
  19     rs330887     0.8167     0.8167          1          1          1          1     0.9953          1 
  19    rs1867692     0.8173     0.8173          1          1          1          1     0.9953          1 
  19     rs735240     0.8195     0.8195          1          1          1          1     0.9953          1 
  19    rs8107410     0.8201     0.8201          1          1          1          1     0.9953          1 
  19    rs8109482     0.8211     0.8211          1          1          1          1     0.9953          1 
  19     rs733101     0.8219     0.8219          1          1          1          1     0.9953          1 
  19       rs2963     0.8235     0.8235          1          1          1          1     0.9953          1 
  19     rs250508     0.8268     0.8268          1          1          1          1     0.9953          1 
  19   rs11260030     0.8271     0.8271          1          1          1          1     0.9953          1 
  19    rs2229431     0.8281     0.8281          1          1          1          1     0.9953          1 
  19    rs8113160      0.829      0.829          1          1          1          1     0.9953          1 
  19     rs422318     0.8296     0.8296          1          1          1          1     0.9953          1 
  19    rs1559170     0.8336     0.8336          1          1          1          1     0.9953          1 
  19   rs10402974     0.8347     0.8347          1          1          1          1     0.9953          1 
  19    rs8106859     0.8368     0.8368          1          1          1          1     0.9953          1 
  19     rs778809     0.8374     0.8374          1          1          1          1     0.9953          1 
  19   rs10407357     0.8386     0.8386          1          1          1          1     0.9953          1 
  19    rs7255466     0.8393     0.8393          1          1          1          1     0.9953          1 
  19   rs10419875       0.84       0.84          1          1          1          1     0.9953          1 
  19    rs7249317     0.8448     0.8448          1          1          1          1     0.9953          1 
  19    rs2617819     0.8464     0.8464          1          1          1          1     0.9953          1 
  19    rs2546122     0.8466     0.8466          1          1          1          1     0.9953          1 
  19     rs794084     0.8485     0.8485          1          1          1          1     0.9953          1 
  19   rs16993450     0.8489     0.8489          1          1          1          1     0.9953          1 
  19   rs10422567     0.8511     0.8511          1          1          1          1     0.9953          1 
  19   rs10419890     0.8519     0.8519          1          1          1          1     0.9953          1 
  19   rs12985992       0.86       0.86          1          1          1          1     0.9953          1 
  19   rs12976111       0.86       0.86          1          1          1          1     0.9953          1 
  19    rs8104748     0.8611     0.8611          1          1          1          1     0.9953          1 
  19   rs10411185     0.8631     0.8631          1          1          1          1     0.9953          1 
  19    rs4804375     0.8633     0.8633          1          1          1          1     0.9953          1 
  19    rs7256781     0.8636     0.8636          1          1          1          1     0.9953          1 
  19    rs8108150     0.8642     0.8642          1          1          1          1     0.9953          1 
  19    rs1035939     0.8649     0.8649          1          1          1          1     0.9953          1 
  19    rs7260296     0.8726     0.8726          1          1          1          1     0.9953          1 
  19    rs7249320     0.8757     0.8757          1          1          1          1     0.9953          1 
  19    rs8108483     0.8778     0.8778          1          1          1          1     0.9953          1 
  19    rs4807841     0.8797     0.8797          1          1          1          1     0.9953          1 
  19     rs344575     0.8808     0.8808          1          1          1          1     0.9953          1 
  19    rs7247108     0.8817     0.8817          1          1          1          1     0.9953          1 
  19      rs13535     0.8817     0.8817          1          1          1          1     0.9953          1 
  19   rs10411115     0.8817     0.8817          1          1          1          1     0.9953          1 
  19    rs2217652     0.8817     0.8817          1          1          1          1     0.9953          1 
  19   rs11672602     0.8817     0.8817          1          1          1          1     0.9953          1 
  19    rs6512109     0.8817     0.8817          1          1          1          1     0.9953          1 
  19    rs1978435     0.8817     0.8817          1          1          1          1     0.9953          1 
  19     rs344543     0.8841     0.8841          1          1          1          1     0.9953          1 
  19     rs344541     0.8841     0.8841          1          1          1          1     0.9953          1 
  19     rs344540     0.8841     0.8841          1          1          1          1     0.9953          1 
  19   rs12973288     0.8843     0.8843          1          1          1          1     0.9953          1 
  19   rs12609136     0.8863     0.8863          1          1          1          1     0.9953          1 
  19    rs1898674     0.8867     0.8867          1          1          1          1     0.9953          1 
  19     rs560634     0.8902     0.8902          1          1          1          1     0.9953          1 
  19   rs17271883     0.8906     0.8906          1          1          1          1     0.9953          1 
  19     rs330885     0.8906     0.8906          1          1          1          1     0.9953          1 
  19     rs897740     0.8906     0.8906          1          1          1          1     0.9953          1 
  19     rs455099     0.8906     0.8906          1          1          1          1     0.9953          1 
  19     rs445817     0.8906     0.8906          1          1          1          1     0.9953          1 
  19   rs11881309      0.891      0.891          1          1          1          1     0.9953          1 
  19   rs10418864     0.8921     0.8921          1          1          1          1     0.9953          1 
  19   rs10402951     0.8936     0.8936          1          1          1          1     0.9953          1 
  19    rs1110624     0.8938     0.8938          1          1          1          1     0.9953          1 
  19    rs6603109     0.8941     0.8941          1          1          1          1     0.9953          1 
  19   rs10420388     0.8944     0.8944          1          1          1          1     0.9953          1 
  19   rs16993442     0.8945     0.8945          1          1          1          1     0.9953          1 
  19   rs16993453     0.8945     0.8945          1          1          1          1     0.9953          1 
  19    rs8109800     0.8963     0.8963          1          1          1          1     0.9953          1 
  19    rs7249360     0.8963     0.8963          1          1          1          1     0.9953          1 
  19   rs10424096     0.9008     0.9008          1          1          1          1     0.9953          1 
  19   rs11672830     0.9017     0.9017          1          1          1          1     0.9953          1 
  19    rs2247785     0.9058     0.9058          1          1          1          1     0.9953          1 
  19     rs778988     0.9062     0.9062          1          1          1          1     0.9953          1 
  19   rs12611038     0.9085     0.9085          1          1          1          1     0.9953          1 
  19    rs8103234     0.9137     0.9137          1          1          1          1     0.9953          1 
  19   rs10426731     0.9144     0.9144          1          1          1          1     0.9953          1 
  19    rs2303164     0.9145     0.9145          1          1          1          1     0.9953          1 
  19    rs1025281     0.9146     0.9146          1          1          1          1     0.9953          1 
  19    rs3745545     0.9183     0.9183          1          1          1          1     0.9953          1 
  19    rs2967732     0.9205     0.9205          1          1          1          1     0.9953          1 
  19    rs4804397     0.9206     0.9206          1          1          1          1     0.9953          1 
  19     rs416967     0.9207     0.9207          1          1          1          1     0.9953          1 
  19     rs461057     0.9207     0.9207          1          1          1          1     0.9953          1 
  19     rs457762     0.9207     0.9207          1          1          1          1     0.9953          1 
  19   rs10417371     0.9223     0.9223          1          1          1          1     0.9953          1 
  19   rs16978679     0.9223     0.9223          1          1          1          1     0.9953          1 
  19   rs16994131     0.9236     0.9236          1          1          1          1     0.9953          1 
  19    rs7254503     0.9239     0.9239          1          1          1          1     0.9953          1 
  19    rs6603157      0.924      0.924          1          1          1          1     0.9953          1 
  19    rs2112927     0.9245     0.9245          1          1          1          1     0.9953          1 
  19   rs10417646      0.925      0.925          1          1          1          1     0.9953          1 
  19    rs1823056     0.9262     0.9262          1          1          1          1     0.9953          1 
  19   rs17000947     0.9262     0.9262          1          1          1          1     0.9953          1 
  19    rs2914567     0.9282     0.9282          1          1          1          1     0.9953          1 
  19     rs574830     0.9304     0.9304          1          1          1          1     0.9953          1 
  19     rs638966     0.9314     0.9314          1          1          1          1     0.9953          1 
  19    rs2967737     0.9314     0.9314          1          1          1          1     0.9953          1 
  19     rs454176     0.9316     0.9316          1          1          1          1     0.9953          1 
  19     rs622574     0.9316     0.9316          1          1          1          1     0.9953          1 
  19   rs10413019     0.9358     0.9358          1          1          1          1     0.9953          1 
  19    rs8110010     0.9363     0.9363          1          1          1          1     0.9953          1 
  19   rs11569511     0.9365     0.9365          1          1          1          1     0.9953          1 
  19    rs3745567     0.9365     0.9365          1          1          1          1     0.9953          1 
  19   rs11569507     0.9365     0.9365          1          1          1          1     0.9953          1 
  19    rs3745566     0.9365     0.9365          1          1          1          1     0.9953          1 
  19    rs3745565     0.9365     0.9365          1          1          1          1     0.9953          1 
  19   rs11569501     0.9365     0.9365          1          1          1          1     0.9953          1 
  19    rs7508584     0.9372     0.9372          1          1          1          1     0.9953          1 
  19     rs580984     0.9378     0.9378          1          1          1          1     0.9953          1 
  19    rs7508222     0.9421     0.9421          1          1          1          1     0.9953          1 
  19    rs1820099     0.9421     0.9421          1          1          1          1     0.9953          1 
  19    rs4134831     0.9436     0.9436          1          1          1          1     0.9953          1 
  19    rs4134816     0.9436     0.9436          1          1          1          1     0.9953          1 
  19    rs7507380     0.9447     0.9447          1          1          1          1     0.9953          1 
  19    rs1895364     0.9447     0.9447          1          1          1          1     0.9953          1 
  19   rs12610094     0.9447     0.9447          1          1          1          1     0.9953          1 
  19    rs2287868     0.9464     0.9464          1          1          1          1     0.9953          1 
  19    rs2216662     0.9471     0.9471          1          1          1          1     0.9953          1 
  19    rs7253450     0.9505     0.9505          1          1          1          1     0.9953          1 
  19     rs604938     0.9535     0.9535          1          1          1          1     0.9953          1 
  19    rs9305032     0.9554     0.9554          1          1          1          1     0.9953          1 
  19     rs714395     0.9564     0.9564          1          1          1          1     0.9953          1 
  19    rs1874002     0.9567     0.9567          1          1          1          1     0.9953          1 
  19    rs8110054     0.9579     0.9579          1          1          1          1     0.9953          1 
  19    rs8099966     0.9605     0.9605          1          1          1          1     0.9953          1 
  19    rs8101320     0.9605     0.9605          1          1          1          1     0.9953          1 
  19     rs472835     0.9684     0.9684          1          1          1          1     0.9953          1 
  19    rs1466447     0.9698     0.9698          1          1          1          1     0.9953          1 
  19    rs2053074     0.9698     0.9698          1          1          1          1     0.9953          1 
  19   rs17160311     0.9716     0.9716          1          1          1          1     0.9953          1 
  19    rs7258848     0.9722     0.9722          1          1          1          1     0.9953          1 
  19    rs3815902     0.9729     0.9729          1          1          1          1     0.9953          1 
  19   rs12979861     0.9762     0.9762          1          1          1          1     0.9953          1 
  19    rs7408960     0.9764     0.9764          1          1          1          1     0.9953          1 
  19    rs2441035     0.9779     0.9779          1          1          1          1     0.9953          1 
  19    rs2569402     0.9779     0.9779          1          1          1          1     0.9953          1 
  19    rs4134826     0.9797     0.9797          1          1          1          1     0.9953          1 
  19     rs568356     0.9802     0.9802          1          1          1          1     0.9953          1 
  19    rs2033482     0.9819     0.9819          1          1          1          1     0.9953          1 
  19    rs6603096     0.9833     0.9833          1          1          1          1     0.9953          1 
  19    rs6510863     0.9843     0.9843          1          1          1          1     0.9953          1 
  19     rs479448     0.9844     0.9844          1          1          1          1     0.9953          1 
  19    rs1045998     0.9844     0.9844          1          1          1          1     0.9953          1 
  19     rs747990     0.9849     0.9849          1          1          1          1     0.9953          1 
  19    rs7258219     0.9849     0.9849          1          1          1          1     0.9953          1 
  19     rs733102     0.9863     0.9863          1          1          1          1     0.9953          1 
  19    rs2042199     0.9863     0.9863          1          1          1          1     0.9953          1 
  19    rs8102702     0.9863     0.9863          1          1          1          1     0.9953          1 
  19   rs10420226     0.9867     0.9867          1          1          1          1     0.9953          1 
  19   rs10404592     0.9867     0.9867          1          1          1          1     0.9953          1 
  19    rs7245775     0.9867     0.9867          1          1          1          1     0.9953          1 
  19    rs2042300     0.9868     0.9868          1          1          1          1     0.9953          1 
  19    rs2304196     0.9873     0.9873          1          1          1          1     0.9953          1 
  19   rs17160011     0.9882     0.9882          1          1          1          1     0.9953          1 
  19     rs348347     0.9885     0.9885          1          1          1          1     0.9953          1 
  19    rs3760775     0.9886     0.9886          1          1          1          1     0.9953          1 
  19   rs16979286      0.991      0.991          1          1          1          1     0.9953          1 
  19     rs891088     0.9913     0.9913          1          1          1          1     0.9953          1 
  19   rs11882263     0.9915     0.9915          1          1          1          1     0.9953          1 
  19    rs1010047     0.9932     0.9932          1          1          1          1     0.9953          1 
  19    rs1549256      0.994      0.994          1          1          1          1     0.9953          1 
  19   rs11878694     0.9997     0.9997          1          1          1          1     0.9997          1 
