# Supplementary material for: Cell-to-cell expression dispersion of B-cell surface proteins is linked to genetic variants in humans
Source: Commun Biol. 2020 Jul 3;3:346. doi: 10.1038/s42003-020-1075-1 (PMC7335051; doi:10.1038/s42003-020-1075-1)
Supplement: Supplementary file 4 — Supplementary Data 2 [file 42003_2020_1075_MOESM4_ESM.zip › Supplementary_Data_S2/plink-results-48LCLs/CD23_chr19_mean2/CD23_mean2_48_LCLs.qassoc.means]

 CHR          SNP  VALUE      G11      G12      G22
  19   rs11881309   GENO      A/A      A/C      C/C
  19   rs11881309 COUNTS        1       18       29
  19   rs11881309   FREQ  0.02083    0.375   0.6042
  19   rs11881309   MEAN    9.578    9.009    9.058
  19   rs11881309     SD        0   0.7928   0.4683
  19    rs1026466   GENO      C/C      C/G      G/G
  19    rs1026466 COUNTS        1       17       30
  19    rs1026466   FREQ  0.02083   0.3542    0.625
  19    rs1026466   MEAN     9.37    8.924    9.112
  19    rs1026466     SD        0   0.5591   0.6338
  19    rs2436493   GENO      A/A      A/G      G/G
  19    rs2436493 COUNTS        2       12       34
  19    rs2436493   FREQ  0.04167     0.25   0.7083
  19    rs2436493   MEAN    8.165    9.026    9.112
  19    rs2436493     SD    1.867     0.51   0.5248
  19    rs2446193   GENO      A/A      A/G      G/G
  19    rs2446193 COUNTS        9       21       18
  19    rs2446193   FREQ   0.1875   0.4375    0.375
  19    rs2446193   MEAN    8.927    9.069    9.091
  19    rs2446193     SD   0.8512   0.6154   0.4597
  19    rs8101416   GENO      T/T      T/A      A/A
  19    rs8101416 COUNTS        1       18       29
  19    rs8101416   FREQ  0.02083    0.375   0.6042
  19    rs8101416   MEAN    9.838    9.151    8.961
  19    rs8101416     SD        0   0.4392   0.6768
  19    rs2446195   GENO      C/C      C/G      G/G
  19    rs2446195 COUNTS        5       13       30
  19    rs2446195   FREQ   0.1042   0.2708    0.625
  19    rs2446195   MEAN    8.835    8.899    9.152
  19    rs2446195     SD     1.14   0.5107   0.5242
  19    rs2260187   GENO      A/A      A/G      G/G
  19    rs2260187 COUNTS        4       15       29
  19    rs2260187   FREQ  0.08333   0.3125   0.6042
  19    rs2260187   MEAN    8.593    8.992    9.144
  19    rs2260187     SD    1.215   0.4796   0.5459
  19    rs3763046   GENO      A/A      A/G      G/G
  19    rs3763046 COUNTS        6       17       25
  19    rs3763046   FREQ    0.125   0.3542   0.5208
  19    rs3763046   MEAN    8.838     8.93    9.184
  19    rs3763046     SD   0.7827   0.7215   0.4463
  19     rs778809   GENO      G/G      G/A      A/A
  19     rs778809 COUNTS       10       21       17
  19     rs778809   FREQ   0.2083   0.4375   0.3542
  19     rs778809   MEAN    9.072     9.06    9.026
  19     rs778809     SD   0.4105   0.5409   0.7807
  19    rs3859563   GENO      T/T      T/C      C/C
  19    rs3859563 COUNTS        4       18       26
  19    rs3859563   FREQ  0.08333    0.375   0.5417
  19    rs3859563   MEAN    9.267    9.203    8.912
  19    rs3859563     SD   0.5015   0.4475   0.6892
  19   rs17271883   GENO      C/C      C/T      T/T
  19   rs17271883 COUNTS       10       19       19
  19   rs17271883   FREQ   0.2083   0.3958   0.3958
  19   rs17271883   MEAN    9.072    9.051    9.039
  19   rs17271883     SD   0.4105   0.5285   0.7668
  19    rs3760776   GENO      G/G      G/A      A/A
  19    rs3760776 COUNTS       10       25       13
  19    rs3760776   FREQ   0.2083   0.5208   0.2708
  19    rs3760776   MEAN    9.216    9.146    8.739
  19    rs3760776     SD   0.4387   0.4711   0.8325
  19    rs3760775   GENO      T/T      T/G      G/G
  19    rs3760775 COUNTS        2       17       29
  19    rs3760775   FREQ  0.04167   0.3542   0.6042
  19    rs3760775   MEAN    8.627    9.148    9.023
  19    rs3760775     SD  0.09487   0.4793    0.679
  19     rs778988   GENO      T/T      T/C      C/C
  19     rs778988 COUNTS        1        7       40
  19     rs778988   FREQ  0.02083   0.1458   0.8333
  19     rs778988   MEAN    8.516    9.172    9.043
  19     rs778988     SD        0    0.391   0.6371
  19   rs10426709   GENO      T/T      T/C      C/C
  19   rs10426709 COUNTS        0        5       43
  19   rs10426709   FREQ        0   0.1042   0.8958
  19   rs10426709   MEAN       NA    8.874    9.071
  19   rs10426709     SD       NA   0.8264   0.5821
  19   rs11881470   GENO      C/C      C/T      T/T
  19   rs11881470 COUNTS        1        3       44
  19   rs11881470   FREQ  0.02083   0.0625   0.9167
  19   rs11881470   MEAN    9.365    8.292    9.095
  19   rs11881470     SD        0    1.374    0.516
  19    rs8101625   GENO      A/A      A/C      C/C
  19    rs8101625 COUNTS       11       20       17
  19    rs8101625   FREQ   0.2292   0.4167   0.3542
  19    rs8101625   MEAN    9.217    9.073    8.916
  19    rs8101625     SD   0.4341   0.6692   0.6186
  19    rs6510861   GENO      C/C      C/T      T/T
  19    rs6510861 COUNTS        0        6       42
  19    rs6510861   FREQ        0    0.125    0.875
  19    rs6510861   MEAN       NA    9.137    9.038
  19    rs6510861     SD       NA   0.3221   0.6357
  19    rs7248090   GENO      A/A      A/G      G/G
  19    rs7248090 COUNTS        0       11       37
  19    rs7248090   FREQ        0   0.2292   0.7708
  19    rs7248090   MEAN       NA    9.125    9.029
  19    rs7248090     SD       NA   0.4789   0.6404
  19   rs10417885   GENO      A/A      A/G      G/G
  19   rs10417885 COUNTS        1        8       39
  19   rs10417885   FREQ  0.02083   0.1667   0.8125
  19   rs10417885   MEAN    9.364    9.086    9.035
  19   rs10417885     SD        0   0.9401   0.5339
  19     rs274793   GENO      T/T      T/C      C/C
  19     rs274793 COUNTS        2       19       27
  19     rs274793   FREQ  0.04167   0.3958   0.5625
  19     rs274793   MEAN    8.966    9.117     9.01
  19     rs274793     SD   0.6364   0.5563    0.651
  19   rs11085154   GENO      C/C      C/T      T/T
  19   rs11085154 COUNTS        8       22       18
  19   rs11085154   FREQ   0.1667   0.4583    0.375
  19   rs11085154   MEAN    9.312    9.087    8.891
  19   rs11085154     SD   0.3613   0.6625   0.5927
  19   rs12462305   GENO      A/A      A/G      G/G
  19   rs12462305 COUNTS        8       21       19
  19   rs12462305   FREQ   0.1667   0.4375   0.3958
  19   rs12462305   MEAN    9.312    9.092    8.895
  19   rs12462305     SD   0.3613   0.6783   0.5762
  19    rs6510863   GENO      C/C      C/G      G/G
  19    rs6510863 COUNTS        3       17       28
  19    rs6510863   FREQ   0.0625   0.3542   0.5833
  19    rs6510863   MEAN    9.199    9.001    9.065
  19    rs6510863     SD   0.6042   0.5149   0.6681
  19    rs4807825   GENO      C/C      C/T      T/T
  19    rs4807825 COUNTS        0       13       35
  19    rs4807825   FREQ        0   0.2708   0.7292
  19    rs4807825   MEAN       NA    9.166    9.008
  19    rs4807825     SD       NA   0.6338    0.596
  19    rs8108471   GENO      T/T      T/C      C/C
  19    rs8108471 COUNTS        1        7       40
  19    rs8108471   FREQ  0.02083   0.1458   0.8333
  19    rs8108471   MEAN    8.516    9.079    9.059
  19    rs8108471     SD        0   0.3735   0.6406
  19    rs7259761   GENO      A/A      A/G      G/G
  19    rs7259761 COUNTS        5       11       32
  19    rs7259761   FREQ   0.1042   0.2292   0.6667
  19    rs7259761   MEAN    8.621    9.187    9.071
  19    rs7259761     SD   0.5174   0.3726   0.6608
  19     rs551244   GENO      G/G      G/C      C/C
  19     rs551244 COUNTS        0       12       36
  19     rs551244   FREQ        0     0.25     0.75
  19     rs551244   MEAN       NA    9.124    9.026
  19     rs551244     SD       NA   0.6429   0.5977
  19    rs8102722   GENO      T/T      T/C      C/C
  19    rs8102722 COUNTS        1        7       40
  19    rs8102722   FREQ  0.02083   0.1458   0.8333
  19    rs8102722   MEAN    8.516    9.079    9.059
  19    rs8102722     SD        0   0.3735   0.6406
  19     rs525452   GENO      G/G      G/C      C/C
  19     rs525452 COUNTS        2       12       34
  19     rs525452   FREQ  0.04167     0.25   0.7083
  19     rs525452   MEAN    9.704    8.984    9.036
  19     rs525452     SD   0.1894   0.8432   0.5034
  19     rs628271   GENO      C/C      C/T      T/T
  19     rs628271 COUNTS        1       16       31
  19     rs628271   FREQ  0.02083   0.3333   0.6458
  19     rs628271   MEAN    9.838     9.01    9.046
  19     rs628271     SD        0   0.6498   0.5818
  19     rs581910   GENO      T/T      T/C      C/C
  19     rs581910 COUNTS        1       15       32
  19     rs581910   FREQ  0.02083   0.3125   0.6667
  19     rs581910   MEAN    8.516    9.043    9.071
  19     rs581910     SD        0   0.5803   0.6254
  19     rs552320   GENO      A/A      A/G      G/G
  19     rs552320 COUNTS        1       15       32
  19     rs552320   FREQ  0.02083   0.3125   0.6667
  19     rs552320   MEAN    8.516    9.043    9.071
  19     rs552320     SD        0   0.5803   0.6254
  19    rs1638538   GENO      G/G      G/C      C/C
  19    rs1638538 COUNTS        6       15       27
  19    rs1638538   FREQ    0.125   0.3125   0.5625
  19    rs1638538   MEAN    8.603    9.139    9.101
  19    rs1638538     SD   0.4647   0.3986   0.6919
  19    rs6510867   GENO      T/T      T/C      C/C
  19    rs6510867 COUNTS        1        7       40
  19    rs6510867   FREQ  0.02083   0.1458   0.8333
  19    rs6510867   MEAN    9.345    8.642    9.115
  19    rs6510867     SD        0   0.6496   0.5814
  19     rs530942   GENO      G/G      G/A      A/A
  19     rs530942 COUNTS        0        7       41
  19     rs530942   FREQ        0   0.1458   0.8542
  19     rs530942   MEAN       NA    9.258    9.015
  19     rs530942     SD       NA   0.3788    0.631
  19   rs11879954   GENO      C/C      C/T      T/T
  19   rs11879954 COUNTS       10       17       21
  19   rs11879954   FREQ   0.2083   0.3542   0.4375
  19   rs11879954   MEAN    8.939    9.044    9.109
  19   rs11879954     SD   0.7876   0.5885   0.5392
  19     rs585107   GENO      G/G      G/A      A/A
  19     rs585107 COUNTS        4       18       26
  19     rs585107   FREQ  0.08333    0.375   0.5417
  19     rs585107   MEAN    9.074    8.997    9.084
  19     rs585107     SD   0.7279   0.6305   0.5901
  19     rs549785   GENO      A/A      A/G      G/G
  19     rs549785 COUNTS        2       10       36
  19     rs549785   FREQ  0.04167   0.2083     0.75
  19     rs549785   MEAN    8.802    9.285    8.999
  19     rs549785     SD    0.967   0.3188   0.6441
  19   rs10402138   GENO      G/G      G/A      A/A
  19   rs10402138 COUNTS        8       22       18
  19   rs10402138   FREQ   0.1667   0.4583    0.375
  19   rs10402138   MEAN    8.896     9.09    9.072
  19   rs10402138     SD   0.5182   0.5598   0.7048
  19   rs16993344   GENO      A/A      A/G      G/G
  19   rs16993344 COUNTS        1        8       39
  19   rs16993344   FREQ  0.02083   0.1667   0.8125
  19   rs16993344   MEAN     9.37    8.713    9.112
  19   rs16993344     SD        0   0.6842   0.5781
  19   rs10402841   GENO      A/A      A/G      G/G
  19   rs10402841 COUNTS       12       20       16
  19   rs10402841   FREQ     0.25   0.4167   0.3333
  19   rs10402841   MEAN    9.291    8.857    9.112
  19   rs10402841     SD   0.3404   0.7604   0.4747
  19    rs1110624   GENO      G/G      G/A      A/A
  19    rs1110624 COUNTS        2       19       27
  19    rs1110624   FREQ  0.04167   0.3958   0.5625
  19    rs1110624   MEAN    8.094    9.269    8.968
  19    rs1110624     SD    1.767   0.4312   0.5458
  19    rs7255387   GENO      C/C      C/T      T/T
  19    rs7255387 COUNTS        3       10       35
  19    rs7255387   FREQ   0.0625   0.2083   0.7292
  19    rs7255387   MEAN    9.299    9.137    9.005
  19    rs7255387     SD   0.6883   0.5379   0.6243
  19     rs574937   GENO      C/C      C/G      G/G
  19     rs574937 COUNTS        2        9       37
  19     rs574937   FREQ  0.04167   0.1875   0.7708
  19     rs574937   MEAN    9.416    9.143    9.008
  19     rs574937     SD  0.09903    0.511   0.6375
  19   rs10401349   GENO      A/A      A/G      G/G
  19   rs10401349 COUNTS        1        7       40
  19   rs10401349   FREQ  0.02083   0.1458   0.8333
  19   rs10401349   MEAN    9.341    9.118    9.032
  19   rs10401349     SD        0   0.2289   0.6542
  19     rs622574   GENO      A/A      A/T      T/T
  19     rs622574 COUNTS        0        5       43
  19     rs622574   FREQ        0   0.1042   0.8958
  19     rs622574   MEAN       NA    9.028    9.053
  19     rs622574     SD       NA   0.5183   0.6184
  19   rs11880706   GENO      G/G      G/C      C/C
  19   rs11880706 COUNTS        2       19       27
  19   rs11880706   FREQ  0.04167   0.3958   0.5625
  19   rs11880706   MEAN    9.342     9.03    9.044
  19   rs11880706     SD 0.002348   0.6677   0.5862
  19   rs11666200   GENO      T/T      T/C      C/C
  19   rs11666200 COUNTS        0       13       35
  19   rs11666200   FREQ        0   0.2708   0.7292
  19   rs11666200   MEAN       NA    8.912    9.102
  19   rs11666200     SD       NA   0.4589   0.6478
  19   rs11670606   GENO      C/C      C/T      T/T
  19   rs11670606 COUNTS        0       13       35
  19   rs11670606   FREQ        0   0.2708   0.7292
  19   rs11670606   MEAN       NA    8.912    9.102
  19   rs11670606     SD       NA   0.4589   0.6478
  19   rs17271924   GENO      A/A      A/G      G/G
  19   rs17271924 COUNTS        1        7       40
  19   rs17271924   FREQ  0.02083   0.1458   0.8333
  19   rs17271924   MEAN    9.341    9.118    9.032
  19   rs17271924     SD        0   0.2289   0.6542
  19   rs10411604   GENO      T/T      T/G      G/G
  19   rs10411604 COUNTS        8       20       20
  19   rs10411604   FREQ   0.1667   0.4167   0.4167
  19   rs10411604   MEAN    9.045    9.147    8.957
  19   rs10411604     SD   0.4458   0.4052   0.8034
  19   rs10411815   GENO      T/T      T/C      C/C
  19   rs10411815 COUNTS        3       21       24
  19   rs10411815   FREQ   0.0625   0.4375      0.5
  19   rs10411815   MEAN    8.983    9.107     9.01
  19   rs10411815     SD   0.7524    0.401   0.7422
  19   rs10405147   GENO      T/T      T/G      G/G
  19   rs10405147 COUNTS        1        7       39
  19   rs10405147   FREQ  0.02128   0.1489   0.8298
  19   rs10405147   MEAN    9.341    9.118    9.024
  19   rs10405147     SD        0   0.2289   0.6608
  19    rs8109482   GENO      C/C      C/A      A/A
  19    rs8109482 COUNTS        2       19       27
  19    rs8109482   FREQ  0.04167   0.3958   0.5625
  19    rs8109482   MEAN    8.732    9.089    9.048
  19    rs8109482     SD    0.868   0.4128   0.7094
  19    rs8104313   GENO      A/A      A/G      G/G
  19    rs8104313 COUNTS        1       10       37
  19    rs8104313   FREQ  0.02083   0.2083   0.7708
  19    rs8104313   MEAN    9.346    9.148    9.016
  19    rs8104313     SD        0   0.4776   0.6425
  19    rs7253993   GENO      T/T      T/C      C/C
  19    rs7253993 COUNTS        7       28       13
  19    rs7253993   FREQ   0.1458   0.5833   0.2708
  19    rs7253993   MEAN    9.086    8.972      9.2
  19    rs7253993     SD   0.7404   0.6061   0.5367
  19    rs7256341   GENO      C/C      C/T      T/T
  19    rs7256341 COUNTS        9       24       15
  19    rs7256341   FREQ   0.1875      0.5   0.3125
  19    rs7256341   MEAN    8.736    9.167    9.053
  19    rs7256341     SD   0.6831   0.4076    0.773
  19   rs11673527   GENO      G/G      G/A      A/A
  19   rs11673527 COUNTS        2       18       28
  19   rs11673527   FREQ  0.04167    0.375   0.5833
  19   rs11673527   MEAN    8.506    9.046    9.093
  19   rs11673527     SD  0.07675   0.7026   0.5476
  19   rs10417646   GENO      T/T      T/C      C/C
  19   rs10417646 COUNTS        1       16       31
  19   rs10417646   FREQ  0.02083   0.3333   0.6458
  19   rs10417646   MEAN    9.117    9.055    9.046
  19   rs10417646     SD        0   0.4831   0.6741
  19    rs7256965   GENO      G/G      G/A      A/A
  19    rs7256965 COUNTS       10       23       15
  19    rs7256965   FREQ   0.2083   0.4792   0.3125
  19    rs7256965   MEAN    8.955    9.088    9.057
  19    rs7256965     SD   0.4054   0.5806   0.7615
  19   rs11669301   GENO      A/A      A/G      G/G
  19   rs11669301 COUNTS        7       27       14
  19   rs11669301   FREQ   0.1458   0.5625   0.2917
  19   rs11669301   MEAN    9.348     9.12    8.768
  19   rs11669301     SD   0.3438   0.5456   0.7242
  19   rs11085158   GENO      A/A      A/G      G/G
  19   rs11085158 COUNTS        7       27       14
  19   rs11085158   FREQ   0.1458   0.5625   0.2917
  19   rs11085158   MEAN    9.348     9.12    8.768
  19   rs11085158     SD   0.3438   0.5456   0.7242
  19   rs16993402   GENO      T/T      T/C      C/C
  19   rs16993402 COUNTS        1       11       36
  19   rs16993402   FREQ  0.02083   0.2292     0.75
  19   rs16993402   MEAN    9.344    9.158     9.01
  19   rs16993402     SD        0    0.336   0.6705
  19   rs10853992   GENO      C/C      C/A      A/A
  19   rs10853992 COUNTS        8       28       12
  19   rs10853992   FREQ   0.1667   0.5833     0.25
  19   rs10853992   MEAN    8.796    9.098    9.109
  19   rs10853992     SD   0.8732   0.4824    0.667
  19   rs11879740   GENO      A/A      A/G      G/G
  19   rs11879740 COUNTS        1        4       43
  19   rs11879740   FREQ  0.02083  0.08333   0.8958
  19   rs11879740   MEAN     9.57    9.241    9.021
  19   rs11879740     SD        0   0.4382   0.6193
  19   rs10424597   GENO      T/T      T/C      C/C
  19   rs10424597 COUNTS        3       21       24
  19   rs10424597   FREQ   0.0625   0.4375      0.5
  19   rs10424597   MEAN    9.248    9.202    8.894
  19   rs10424597     SD   0.5647    0.596   0.5973
  19   rs16993408   GENO      C/C      C/G      G/G
  19   rs16993408 COUNTS        1       11       36
  19   rs16993408   FREQ  0.02083   0.2292     0.75
  19   rs16993408   MEAN    9.344    9.158     9.01
  19   rs16993408     SD        0    0.336   0.6705
  19    rs9304929   GENO      G/G      G/C      C/C
  19    rs9304929 COUNTS        0        8       40
  19    rs9304929   FREQ        0   0.1667   0.8333
  19    rs9304929   MEAN       NA    8.887    9.083
  19    rs9304929     SD       NA     0.94   0.5237
  19   rs41489445   GENO      T/T      T/C      C/C
  19   rs41489445 COUNTS        5       26       17
  19   rs41489445   FREQ   0.1042   0.5417   0.3542
  19   rs41489445   MEAN     8.97     9.12    8.968
  19   rs41489445     SD   0.3289   0.6183   0.6554
  19    rs4807840   GENO      T/T      T/C      C/C
  19    rs4807840 COUNTS        1       19       28
  19    rs4807840   FREQ  0.02083   0.3958   0.5833
  19    rs4807840   MEAN    9.341    8.916    9.132
  19    rs4807840     SD        0   0.6815   0.5499
  19   rs11672830   GENO      C/C      C/T      T/T
  19   rs11672830 COUNTS        7       24       17
  19   rs11672830   FREQ   0.1458      0.5   0.3542
  19   rs11672830   MEAN    8.895    9.156    8.965
  19   rs11672830     SD   0.8263   0.4936   0.6555
  19    rs9304930   GENO      C/C      C/T      T/T
  19    rs9304930 COUNTS        5       27       16
  19    rs9304930   FREQ   0.1042   0.5625   0.3333
  19    rs9304930   MEAN     8.97     9.14    8.924
  19    rs9304930     SD   0.3289   0.6154   0.6507
  19    rs4807841   GENO      T/T      T/C      C/C
  19    rs4807841 COUNTS        7       23       18
  19    rs4807841   FREQ   0.1458   0.4792    0.375
  19    rs4807841   MEAN    8.895    9.165    8.965
  19    rs4807841     SD   0.8263    0.503   0.6359
  19    rs8101237   GENO      A/A      A/G      G/G
  19    rs8101237 COUNTS        1       12       35
  19    rs8101237   FREQ  0.02083     0.25   0.7292
  19    rs8101237   MEAN     9.57    9.121    9.012
  19    rs8101237     SD        0   0.8159   0.5267
  19   rs16993428   GENO      A/A      A/T      T/T
  19   rs16993428 COUNTS        5       24       19
  19   rs16993428   FREQ   0.1042      0.5   0.3958
  19   rs16993428   MEAN    9.051    9.088    9.003
  19   rs16993428     SD   0.2408   0.6442   0.6361
  19   rs16993437   GENO      C/C      C/T      T/T
  19   rs16993437 COUNTS        2       17       29
  19   rs16993437   FREQ  0.04167   0.3542   0.6042
  19   rs16993437   MEAN    9.019    9.231    8.947
  19   rs16993437     SD   0.4592   0.3702   0.7038
  19   rs16993442   GENO      T/T      T/C      C/C
  19   rs16993442 COUNTS        2       23       23
  19   rs16993442   FREQ  0.04167   0.4792   0.4792
  19   rs16993442   MEAN     9.23    9.005     9.08
  19   rs16993442     SD   0.1604   0.6327   0.6095
  19   rs16993450   GENO      A/A      A/G      G/G
  19   rs16993450 COUNTS        1        8       39
  19   rs16993450   FREQ  0.02083   0.1667   0.8125
  19   rs16993450   MEAN    9.344    9.023    9.049
  19   rs16993450     SD        0     0.45   0.6413
  19   rs16993453   GENO      T/T      T/C      C/C
  19   rs16993453 COUNTS        2       23       23
  19   rs16993453   FREQ  0.04167   0.4792   0.4792
  19   rs16993453   MEAN     9.23    9.005     9.08
  19   rs16993453     SD   0.1604   0.6327   0.6095
  19   rs16993484   GENO      G/G      G/C      C/C
  19   rs16993484 COUNTS        2       19       27
  19   rs16993484   FREQ  0.04167   0.3958   0.5625
  19   rs16993484   MEAN     9.23    9.072    9.023
  19   rs16993484     SD   0.1604   0.4559   0.7146
  19    rs2335629   GENO      G/G      G/A      A/A
  19    rs2335629 COUNTS        9       17       22
  19    rs2335629   FREQ   0.1875   0.3542   0.4583
  19    rs2335629   MEAN    8.981    9.037     9.09
  19    rs2335629     SD   0.5811   0.5334   0.6833
  19    rs4807846   GENO      T/T      T/C      C/C
  19    rs4807846 COUNTS        6       21       21
  19    rs4807846   FREQ    0.125   0.4375   0.4375
  19    rs4807846   MEAN    9.321    9.074     8.95
  19    rs4807846     SD   0.4014   0.5804   0.6682
  19   rs17468222   GENO      T/T      T/C      C/C
  19   rs17468222 COUNTS        2       12       34
  19   rs17468222   FREQ  0.04167     0.25   0.7083
  19   rs17468222   MEAN     8.59    8.985    9.101
  19   rs17468222     SD   0.6058   0.5032   0.6378
  19   rs10413643   GENO      T/T      T/G      G/G
  19   rs10413643 COUNTS        3        9       36
  19   rs10413643   FREQ   0.0625   0.1875     0.75
  19   rs10413643   MEAN    9.471    9.321    8.948
  19   rs10413643     SD   0.1071   0.3907   0.6397
  19    rs3787069   GENO      G/G      G/A      A/A
  19    rs3787069 COUNTS        5       14       29
  19    rs3787069   FREQ   0.1042   0.2917   0.6042
  19    rs3787069   MEAN    8.704    9.073    9.099
  19    rs3787069     SD   0.6071   0.5777   0.6166
  19    rs4807065   GENO      A/A      A/T      T/T
  19    rs4807065 COUNTS       12       22       14
  19    rs4807065   FREQ     0.25   0.4583   0.2917
  19    rs4807065   MEAN     9.09    9.095    8.947
  19    rs4807065     SD   0.8321   0.5582   0.4611
  19    rs2233188   GENO      A/A      A/G      G/G
  19    rs2233188 COUNTS        3        6       39
  19    rs2233188   FREQ   0.0625    0.125   0.8125
  19    rs2233188   MEAN    8.658    8.869    9.109
  19    rs2233188     SD    0.578   0.7565   0.5807
  19    rs2233186   GENO      T/T      T/G      G/G
  19    rs2233186 COUNTS        2        6       40
  19    rs2233186   FREQ  0.04167    0.125   0.8333
  19    rs2233186   MEAN    8.729    9.021    9.071
  19    rs2233186     SD   0.8645    0.214   0.6392
  19   rs16993501   GENO      A/A      A/G      G/G
  19   rs16993501 COUNTS        2        7       39
  19   rs16993501   FREQ  0.04167   0.1458   0.8125
  19   rs16993501   MEAN    8.729    8.955    9.084
  19   rs16993501     SD   0.8645   0.2617    0.642
  19    rs4807852   GENO      C/C      C/T      T/T
  19    rs4807852 COUNTS        4       19       25
  19    rs4807852   FREQ  0.08333   0.3958   0.5208
  19    rs4807852   MEAN     9.32    9.079    8.986
  19    rs4807852     SD   0.3147   0.4522   0.7289
  19    rs1865061   GENO      T/T      T/A      A/A
  19    rs1865061 COUNTS        4       15       29
  19    rs1865061   FREQ  0.08333   0.3125   0.6042
  19    rs1865061   MEAN     9.32    9.121    8.977
  19    rs1865061     SD   0.3147   0.4661   0.6886
  19   rs10404571   GENO      A/A      A/T      T/T
  19   rs10404571 COUNTS        3        6       39
  19   rs10404571   FREQ   0.0625    0.125   0.8125
  19   rs10404571   MEAN    8.658    8.869    9.109
  19   rs10404571     SD    0.578   0.7565   0.5807
  19    rs3787056   GENO      T/T      T/C      C/C
  19    rs3787056 COUNTS       10       22       16
  19    rs3787056   FREQ   0.2083   0.4583   0.3333
  19    rs3787056   MEAN    9.178     9.03    8.999
  19    rs3787056     SD   0.8612   0.5845   0.4526
  19    rs4807069   GENO      G/G      G/C      C/C
  19    rs4807069 COUNTS        4       23       21
  19    rs4807069   FREQ  0.08333   0.4792   0.4375
  19    rs4807069   MEAN    9.517    8.966    9.054
  19    rs4807069     SD   0.3715    0.734   0.4381
  19    rs7249425   GENO      A/A      A/G      G/G
  19    rs7249425 COUNTS        3       10       35
  19    rs7249425   FREQ   0.0625   0.2083   0.7292
  19    rs7249425   MEAN    8.941     8.96    9.086
  19    rs7249425     SD   0.7127   0.3112   0.6662
  19   rs13382119   GENO      A/A      A/G      G/G
  19   rs13382119 COUNTS       11       22       15
  19   rs13382119   FREQ   0.2292   0.4583   0.3125
  19   rs13382119   MEAN    9.086    9.062    9.008
  19   rs13382119     SD   0.8726   0.5531   0.4671
  19   rs12979828   GENO      G/G      G/T      T/T
  19   rs12979828 COUNTS        3       17       28
  19   rs12979828   FREQ   0.0625   0.3542   0.5833
  19   rs12979828   MEAN    9.471    9.102    8.974
  19   rs12979828     SD   0.1071   0.4498   0.6975
  19   rs10405167   GENO      G/G      G/A      A/A
  19   rs10405167 COUNTS        1        8       39
  19   rs10405167   FREQ  0.02083   0.1667   0.8125
  19   rs10405167   MEAN    7.992    8.981    9.092
  19   rs10405167     SD        0   0.6535   0.5831
  19    rs8099971   GENO      T/T      T/C      C/C
  19    rs8099971 COUNTS        3        8       37
  19    rs8099971   FREQ   0.0625   0.1667   0.7708
  19    rs8099971   MEAN    9.471    9.209    8.982
  19    rs8099971     SD   0.1071   0.5021   0.6334
  19    rs8103614   GENO      A/A      A/G      G/G
  19    rs8103614 COUNTS       11       22       15
  19    rs8103614   FREQ   0.2292   0.4583   0.3125
  19    rs8103614   MEAN    9.086    9.062    9.008
  19    rs8103614     SD   0.8726   0.5531   0.4671
  19    rs7258848   GENO      G/G      G/A      A/A
  19    rs7258848 COUNTS       12       24       12
  19    rs7258848   FREQ     0.25      0.5     0.25
  19    rs7258848   MEAN    9.097    9.009    9.088
  19    rs7258848     SD   0.5208   0.5225   0.8416
  19   rs11881034   GENO      T/T      T/C      C/C
  19   rs11881034 COUNTS        5       18       25
  19   rs11881034   FREQ   0.1042    0.375   0.5208
  19   rs11881034   MEAN    9.033    8.983    9.103
  19   rs11881034     SD   0.6397    0.753   0.4877
  19    rs6417193   GENO      C/C      C/T      T/T
  19    rs6417193 COUNTS        2        6       40
  19    rs6417193   FREQ  0.04167    0.125   0.8333
  19    rs6417193   MEAN    9.218    8.793    9.081
  19    rs6417193     SD    0.281   0.5347    0.623
  19    rs8113160   GENO      G/G      G/A      A/A
  19    rs8113160 COUNTS        2       14       32
  19    rs8113160   FREQ  0.04167   0.2917   0.6667
  19    rs8113160   MEAN    9.369    8.923    9.087
  19    rs8113160     SD   0.4235    0.873   0.4606
  19    rs6510884   GENO      A/A      A/T      T/T
  19    rs6510884 COUNTS        2        6       40
  19    rs6510884   FREQ  0.04167    0.125   0.8333
  19    rs6510884   MEAN    9.218    8.793    9.081
  19    rs6510884     SD    0.281   0.5347    0.623
  19    rs6510888   GENO      C/C      C/T      T/T
  19    rs6510888 COUNTS       11       24       13
  19    rs6510888   FREQ   0.2292      0.5   0.2708
  19    rs6510888   MEAN    9.092    9.051    9.016
  19    rs6510888     SD   0.5685   0.6948   0.4803
  19    rs4807863   GENO      A/A      A/G      G/G
  19    rs4807863 COUNTS        4       19       25
  19    rs4807863   FREQ  0.08333   0.3958   0.5208
  19    rs4807863   MEAN    9.506    8.935    9.066
  19    rs4807863     SD   0.2737   0.4349   0.7192
  19    rs7258219   GENO      T/T      T/C      C/C
  19    rs7258219 COUNTS        2        6       40
  19    rs7258219   FREQ  0.04167    0.125   0.8333
  19    rs7258219   MEAN    9.226    8.927     9.06
  19    rs7258219     SD    0.154   0.4074    0.643
  19    rs7260240   GENO      A/A      A/G      G/G
  19    rs7260240 COUNTS        2       13       33
  19    rs7260240   FREQ  0.04167   0.2708   0.6875
  19    rs7260240   MEAN    9.623     8.99     9.04
  19    rs7260240     SD  0.06419    0.772   0.5383
  19   rs10425427   GENO      C/C      C/T      T/T
  19   rs10425427 COUNTS        0        6       42
  19   rs10425427   FREQ        0    0.125    0.875
  19   rs10425427   MEAN       NA    9.141    9.038
  19   rs10425427     SD       NA   0.5193   0.6195
  19    rs7253024   GENO      C/C      C/T      T/T
  19    rs7253024 COUNTS        2       22       24
  19    rs7253024   FREQ  0.04167   0.4583      0.5
  19    rs7253024   MEAN    8.998     8.98     9.12
  19    rs7253024     SD   0.1863   0.7732   0.4333
  19    rs7260547   GENO      A/A      A/G      G/G
  19    rs7260547 COUNTS        0       12       36
  19    rs7260547   FREQ        0     0.25     0.75
  19    rs7260547   MEAN       NA    8.729    9.158
  19    rs7260547     SD       NA   0.8834   0.4439
  19   rs10420388   GENO      A/A      A/G      G/G
  19   rs10420388 COUNTS        1        5       42
  19   rs10420388   FREQ  0.02083   0.1042    0.875
  19   rs10420388   MEAN     9.13    8.973    9.058
  19   rs10420388     SD        0   0.8694   0.5859
  19    rs2304196   GENO      C/C      C/T      T/T
  19    rs2304196 COUNTS       13       22       13
  19    rs2304196   FREQ   0.2708   0.4583   0.2708
  19    rs2304196   MEAN    9.143    8.944    9.139
  19    rs2304196     SD   0.5142   0.7152   0.4794
  19    rs2247785   GENO      A/A      A/G      G/G
  19    rs2247785 COUNTS        3       10       35
  19    rs2247785   FREQ   0.0625   0.2083   0.7292
  19    rs2247785   MEAN    9.228    8.974    9.057
  19    rs2247785     SD   0.2246   0.7552   0.5878
  19   rs10419890   GENO      G/G      G/T      T/T
  19   rs10419890 COUNTS        7       18       23
  19   rs10419890   FREQ   0.1458    0.375   0.4792
  19   rs10419890   MEAN    9.369    8.772    9.172
  19   rs10419890     SD   0.2863   0.7795   0.4192
  19    rs3892396   GENO      G/G      G/A      A/A
  19    rs3892396 COUNTS        1       12       35
  19    rs3892396   FREQ  0.02083     0.25   0.7292
  19    rs3892396   MEAN      9.1    8.964    9.079
  19    rs3892396     SD        0   0.5826    0.625
  19    rs7259894   GENO      T/T      T/C      C/C
  19    rs7259894 COUNTS        0       14       34
  19    rs7259894   FREQ        0   0.2917   0.7083
  19    rs7259894   MEAN       NA    8.802    9.153
  19    rs7259894     SD       NA   0.8352   0.4554
  19    rs7247153   GENO      G/G      G/A      A/A
  19    rs7247153 COUNTS        4       18       26
  19    rs7247153   FREQ  0.08333    0.375   0.5417
  19    rs7247153   MEAN     9.62     9.17     8.88
  19    rs7247153     SD   0.2401    0.472   0.6594
  19     rs173229   GENO      A/A      A/G      G/G
  19     rs173229 COUNTS        4       18       26
  19     rs173229   FREQ  0.08333    0.375   0.5417
  19     rs173229   MEAN     9.62     9.17     8.88
  19     rs173229     SD   0.2401    0.472   0.6594
  19    rs6510902   GENO      G/G      G/A      A/A
  19    rs6510902 COUNTS        0        6       42
  19    rs6510902   FREQ        0    0.125    0.875
  19    rs6510902   MEAN       NA    8.869    9.077
  19    rs6510902     SD       NA   0.4346    0.624
  19    rs6510903   GENO      T/T      T/C      C/C
  19    rs6510903 COUNTS        7       24       17
  19    rs6510903   FREQ   0.1458      0.5   0.3542
  19    rs6510903   MEAN    9.548    9.094    8.785
  19    rs6510903     SD   0.2752   0.4385   0.7617
  19     rs348362   GENO      A/A      A/G      G/G
  19     rs348362 COUNTS        6       23       18
  19     rs348362   FREQ   0.1277   0.4894    0.383
  19     rs348362   MEAN    8.414    9.029    9.274
  19     rs348362     SD    1.039   0.4567   0.4683
  19    rs3844450   GENO      C/C      C/A      A/A
  19    rs3844450 COUNTS        8       21       19
  19    rs3844450   FREQ   0.1667   0.4375   0.3958
  19    rs3844450   MEAN    8.929    9.013    9.144
  19    rs3844450     SD    0.749   0.4347   0.7117
  19    rs3887594   GENO      G/G      G/A      A/A
  19    rs3887594 COUNTS        3       17       28
  19    rs3887594   FREQ   0.0625   0.3542   0.5833
  19    rs3887594   MEAN    9.332    9.275    8.884
  19    rs3887594     SD   0.2657   0.3194    0.707
  19    rs2071347   GENO      A/A      A/G      G/G
  19    rs2071347 COUNTS        6       21       21
  19    rs2071347   FREQ    0.125   0.4375   0.4375
  19    rs2071347   MEAN     8.92    8.881    9.258
  19    rs2071347     SD   0.8072    0.678    0.392
  19   rs12151125   GENO      G/G      G/T      T/T
  19   rs12151125 COUNTS        1       20       27
  19   rs12151125   FREQ  0.02083   0.4167   0.5625
  19   rs12151125   MEAN    7.452    9.095    9.077
  19   rs12151125     SD        0   0.4899    0.619
  19    rs3865469   GENO      C/C      C/T      T/T
  19    rs3865469 COUNTS        1       22       25
  19    rs3865469   FREQ  0.02083   0.4583   0.5208
  19    rs3865469   MEAN    9.786    8.936    9.122
  19    rs3865469     SD        0   0.5769   0.6188
  19     rs348347   GENO      A/A      A/G      G/G
  19     rs348347 COUNTS        0        7       41
  19     rs348347   FREQ        0   0.1458   0.8542
  19     rs348347   MEAN       NA    9.048    9.051
  19     rs348347     SD       NA   0.5936   0.6128
  19    rs7508584   GENO      A/A      A/C      C/C
  19    rs7508584 COUNTS        0        5       43
  19    rs7508584   FREQ        0   0.1042   0.8958
  19    rs7508584   MEAN       NA     9.03    9.053
  19    rs7508584     SD       NA   0.5927    0.612
  19    rs6510908   GENO      A/A      A/G      G/G
  19    rs6510908 COUNTS        4       15       29
  19    rs6510908   FREQ  0.08333   0.3125   0.6042
  19    rs6510908   MEAN    8.986    8.912    9.131
  19    rs6510908     SD    1.058   0.5049   0.5891
  19     rs344596   GENO      G/G      G/A      A/A
  19     rs344596 COUNTS        1        7       40
  19     rs344596   FREQ  0.02083   0.1458   0.8333
  19     rs344596   MEAN    9.365    8.853    9.077
  19     rs344596     SD        0   0.2491   0.6477
  19    rs8109079   GENO      T/T      T/C      C/C
  19    rs8109079 COUNTS        1       19       28
  19    rs8109079   FREQ  0.02083   0.3958   0.5833
  19    rs8109079   MEAN    9.345    8.986    9.084
  19    rs8109079     SD        0   0.7276   0.5239
  19     rs344584   GENO      G/G      G/C      C/C
  19     rs344584 COUNTS        0       12       36
  19     rs344584   FREQ        0     0.25     0.75
  19     rs344584   MEAN       NA    9.155    9.016
  19     rs344584     SD       NA    0.365   0.6654
  19    rs7257477   GENO      C/C      C/A      A/A
  19    rs7257477 COUNTS       11       20       17
  19    rs7257477   FREQ   0.2292   0.4167   0.3542
  19    rs7257477   MEAN    8.943    8.972    9.213
  19    rs7257477     SD    0.647    0.669   0.4842
  19     rs387116   GENO      A/A      A/T      T/T
  19     rs387116 COUNTS        8       17       23
  19     rs387116   FREQ   0.1667   0.3542   0.4792
  19     rs387116   MEAN    9.373    8.967        9
  19     rs387116     SD   0.3329   0.7673   0.5194
  19     rs364628   GENO      T/T      T/A      A/A
  19     rs364628 COUNTS        8       17       23
  19     rs364628   FREQ   0.1667   0.3542   0.4792
  19     rs364628   MEAN    9.373    8.967        9
  19     rs364628     SD   0.3329   0.7673   0.5194
  19     rs413956   GENO      A/A      A/T      T/T
  19     rs413956 COUNTS        6       16       26
  19     rs413956   FREQ    0.125   0.3333   0.5417
  19     rs413956   MEAN    9.359    9.045    8.983
  19     rs413956     SD   0.3901   0.7724   0.5191
  19     rs624968   GENO      C/C      C/G      G/G
  19     rs624968 COUNTS        8       17       23
  19     rs624968   FREQ   0.1667   0.3542   0.4792
  19     rs624968   MEAN    9.373    8.967        9
  19     rs624968     SD   0.3329   0.7673   0.5194
  19    rs1644752   GENO      G/G      G/C      C/C
  19    rs1644752 COUNTS        8       17       23
  19    rs1644752   FREQ   0.1667   0.3542   0.4792
  19    rs1644752   MEAN    9.373    8.967        9
  19    rs1644752     SD   0.3329   0.7673   0.5194
  19     rs407743   GENO      G/G      G/C      C/C
  19     rs407743 COUNTS        1       15       32
  19     rs407743   FREQ  0.02083   0.3125   0.6667
  19     rs407743   MEAN    8.537    9.213     8.99
  19     rs407743     SD        0   0.4198   0.6694
  19     rs426848   GENO      C/C      C/T      T/T
  19     rs426848 COUNTS        1       15       32
  19     rs426848   FREQ  0.02083   0.3125   0.6667
  19     rs426848   MEAN    8.537    9.213     8.99
  19     rs426848     SD        0   0.4198   0.6694
  19     rs392751   GENO      A/A      A/G      G/G
  19     rs392751 COUNTS        9       30        9
  19     rs392751   FREQ   0.1875    0.625   0.1875
  19     rs392751   MEAN    8.812    9.043    9.316
  19     rs392751     SD   0.6603   0.6328    0.333
  19     rs425796   GENO      A/A      A/C      C/C
  19     rs425796 COUNTS        9       30        9
  19     rs425796   FREQ   0.1875    0.625   0.1875
  19     rs425796   MEAN    8.812    9.043    9.316
  19     rs425796     SD   0.6603   0.6328    0.333
  19     rs454453   GENO      C/C      C/T      T/T
  19     rs454453 COUNTS        9       30        9
  19     rs454453   FREQ   0.1875    0.625   0.1875
  19     rs454453   MEAN    8.812    9.043    9.316
  19     rs454453     SD   0.6603   0.6328    0.333
  19     rs390821   GENO      A/A      A/G      G/G
  19     rs390821 COUNTS        9       30        9
  19     rs390821   FREQ   0.1875    0.625   0.1875
  19     rs390821   MEAN    8.812    9.043    9.316
  19     rs390821     SD   0.6603   0.6328    0.333
  19     rs422961   GENO      G/G      G/A      A/A
  19     rs422961 COUNTS        1       16       31
  19     rs422961   FREQ  0.02083   0.3333   0.6458
  19     rs422961   MEAN    8.537    9.173    9.004
  19     rs422961     SD        0   0.4372   0.6758
  19     rs392720   GENO      G/G      G/A      A/A
  19     rs392720 COUNTS        0        5       43
  19     rs392720   FREQ        0   0.1042   0.8958
  19     rs392720   MEAN       NA    9.327    9.019
  19     rs392720     SD       NA   0.5208     0.61
  19     rs416956   GENO      T/T      T/C      C/C
  19     rs416956 COUNTS        6       28       14
  19     rs416956   FREQ    0.125   0.5833   0.2917
  19     rs416956   MEAN    8.614    9.075    9.188
  19     rs416956     SD   0.7158   0.6474   0.3755
  19   rs11882049   GENO      A/A      A/G      G/G
  19   rs11882049 COUNTS        2       15       31
  19   rs11882049   FREQ  0.04167   0.3125   0.6458
  19   rs11882049   MEAN    9.558    9.065    9.011
  19   rs11882049     SD  0.02674   0.5478   0.6421
  19     rs344575   GENO      C/C      C/T      T/T
  19     rs344575 COUNTS        0        9       39
  19     rs344575   FREQ        0   0.1875   0.8125
  19     rs344575   MEAN       NA    9.078    9.044
  19     rs344575     SD       NA    0.301    0.657
  19     rs344569   GENO      A/A      A/G      G/G
  19     rs344569 COUNTS        6       17       25
  19     rs344569   FREQ    0.125   0.3542   0.5208
  19     rs344569   MEAN    9.194    9.113    8.974
  19     rs344569     SD    0.391    0.513    0.702
  19    rs8113119   GENO      A/A      A/G      G/G
  19    rs8113119 COUNTS        0       14       34
  19    rs8113119   FREQ        0   0.2917   0.7083
  19    rs8113119   MEAN       NA     9.11    9.026
  19    rs8113119     SD       NA   0.5292   0.6379
  19   rs11878563   GENO      G/G      G/A      A/A
  19   rs11878563 COUNTS        5       14       29
  19   rs11878563   FREQ   0.1042   0.2917   0.6042
  19   rs11878563   MEAN      9.4    8.984    9.023
  19   rs11878563     SD   0.2896   0.7177   0.5797
  19    rs2277984   GENO      T/T      T/C      C/C
  19    rs2277984 COUNTS        9       24       15
  19    rs2277984   FREQ   0.1875      0.5   0.3125
  19    rs2277984   MEAN    9.121    9.085    8.953
  19    rs2277984     SD   0.4654   0.5691   0.7435
  19    rs1389623   GENO      A/A      A/G      G/G
  19    rs1389623 COUNTS        5       17       26
  19    rs1389623   FREQ   0.1042   0.3542   0.5417
  19    rs1389623   MEAN    8.759    9.164    9.033
  19    rs1389623     SD    1.097   0.4935   0.5576
  19    rs2241393   GENO      C/C      C/G      G/G
  19    rs2241393 COUNTS        4       21       23
  19    rs2241393   FREQ  0.08333   0.4375   0.4792
  19    rs2241393   MEAN    9.317    9.219     8.85
  19    rs2241393     SD   0.5635   0.4848   0.6633
  19   rs11569538   GENO      G/G      G/C      C/C
  19   rs11569538 COUNTS        2       19       27
  19   rs11569538   FREQ  0.04167   0.3958   0.5625
  19   rs11569538   MEAN    9.047    9.152    8.979
  19   rs11569538     SD   0.7499   0.4787   0.6826
  19   rs11569537   GENO      T/T      T/C      C/C
  19   rs11569537 COUNTS        0        9       39
  19   rs11569537   FREQ        0   0.1875   0.8125
  19   rs11569537   MEAN       NA    9.153    9.027
  19   rs11569537     SD       NA   0.5879   0.6125
  19     rs344548   GENO      G/G      G/C      C/C
  19     rs344548 COUNTS        2       28       18
  19     rs344548   FREQ  0.04167   0.5833    0.375
  19     rs344548   MEAN    9.323    9.112    8.925
  19     rs344548     SD   0.3584   0.4561    0.799
  19    rs7257062   GENO      T/T      T/C      C/C
  19    rs7257062 COUNTS       10       22       16
  19    rs7257062   FREQ   0.2083   0.4583   0.3333
  19    rs7257062   MEAN    9.437    9.085    8.762
  19    rs7257062     SD   0.4539   0.4261   0.7578
  19    rs2241392   GENO      C/C      C/G      G/G
  19    rs2241392 COUNTS        9       19       20
  19    rs2241392   FREQ   0.1875   0.3958   0.4167
  19    rs2241392   MEAN    9.431    9.078    8.854
  19    rs2241392     SD    0.481   0.4622   0.7015
  19   rs11569536   GENO      A/A      A/G      G/G
  19   rs11569536 COUNTS        0       10       38
  19   rs11569536   FREQ        0   0.2083   0.7917
  19   rs11569536   MEAN       NA    9.108    9.036
  19   rs11569536     SD       NA   0.4184   0.6477
  19     rs344543   GENO      C/C      C/G      G/G
  19     rs344543 COUNTS       11       24       13
  19     rs344543   FREQ   0.2292      0.5   0.2708
  19     rs344543   MEAN    9.109    9.015    9.066
  19     rs344543     SD    0.401   0.6751    0.644
  19     rs344541   GENO      A/A      A/G      G/G
  19     rs344541 COUNTS       11       24       13
  19     rs344541   FREQ   0.2292      0.5   0.2708
  19     rs344541   MEAN    9.109    9.015    9.066
  19     rs344541     SD    0.401   0.6751    0.644
  19     rs344540   GENO      G/G      G/A      A/A
  19     rs344540 COUNTS       11       24       13
  19     rs344540   FREQ   0.2292      0.5   0.2708
  19     rs344540   MEAN    9.109    9.015    9.066
  19     rs344540     SD    0.401   0.6751    0.644
  19   rs11569511   GENO      T/T      T/C      C/C
  19   rs11569511 COUNTS        0        7       41
  19   rs11569511   FREQ        0   0.1458   0.8542
  19   rs11569511   MEAN       NA    9.068    9.048
  19   rs11569511     SD       NA   0.2185    0.649
  19    rs3745567   GENO      T/T      T/C      C/C
  19    rs3745567 COUNTS        0        7       41
  19    rs3745567   FREQ        0   0.1458   0.8542
  19    rs3745567   MEAN       NA    9.068    9.048
  19    rs3745567     SD       NA   0.2185    0.649
  19   rs11569507   GENO      C/C      C/T      T/T
  19   rs11569507 COUNTS        0        7       41
  19   rs11569507   FREQ        0   0.1458   0.8542
  19   rs11569507   MEAN       NA    9.068    9.048
  19   rs11569507     SD       NA   0.2185    0.649
  19    rs3745566   GENO      T/T      T/C      C/C
  19    rs3745566 COUNTS        0        7       41
  19    rs3745566   FREQ        0   0.1458   0.8542
  19    rs3745566   MEAN       NA    9.068    9.048
  19    rs3745566     SD       NA   0.2185    0.649
  19    rs3745565   GENO      G/G      G/C      C/C
  19    rs3745565 COUNTS        0        7       41
  19    rs3745565   FREQ        0   0.1458   0.8542
  19    rs3745565   MEAN       NA    9.068    9.048
  19    rs3745565     SD       NA   0.2185    0.649
  19   rs11569501   GENO      A/A      A/G      G/G
  19   rs11569501 COUNTS        0        7       41
  19   rs11569501   FREQ        0   0.1458   0.8542
  19   rs11569501   MEAN       NA    9.068    9.048
  19   rs11569501     SD       NA   0.2185    0.649
  19     rs445750   GENO      G/G      G/A      A/A
  19     rs445750 COUNTS        4       24       20
  19     rs445750   FREQ  0.08333      0.5   0.4167
  19     rs445750   MEAN    8.998    9.031    9.085
  19     rs445750     SD   0.5705   0.5554    0.689
  19     rs408290   GENO      G/G      G/C      C/C
  19     rs408290 COUNTS        4       24       20
  19     rs408290   FREQ  0.08333      0.5   0.4167
  19     rs408290   MEAN    8.998    9.031    9.085
  19     rs408290     SD   0.5705   0.5554    0.689
  19     rs451760   GENO      G/G      G/A      A/A
  19     rs451760 COUNTS        2       21       25
  19     rs451760   FREQ  0.04167   0.4375   0.5208
  19     rs451760   MEAN    9.173     8.99    9.092
  19     rs451760     SD   0.8663   0.5814   0.6284
  19   rs11569397   GENO      G/G      G/A      A/A
  19   rs11569397 COUNTS        0       10       38
  19   rs11569397   FREQ        0   0.2083   0.7917
  19   rs11569397   MEAN       NA    9.154    9.023
  19   rs11569397     SD       NA   0.3782   0.6517
  19     rs339392   GENO      G/G      G/T      T/T
  19     rs339392 COUNTS        0       12       36
  19     rs339392   FREQ        0     0.25     0.75
  19     rs339392   MEAN       NA    9.144     9.02
  19     rs339392     SD       NA   0.5298   0.6304
  19     rs171094   GENO      A/A      A/G      G/G
  19     rs171094 COUNTS       13       22       13
  19     rs171094   FREQ   0.2708   0.4583   0.2708
  19     rs171094   MEAN    9.243    9.156     8.68
  19     rs171094     SD   0.3224   0.4099   0.9063
  19     rs184628   GENO      C/C      C/A      A/A
  19     rs184628 COUNTS        5       27       16
  19     rs184628   FREQ   0.1042   0.5625   0.3333
  19     rs184628   MEAN    8.355    9.147    9.105
  19     rs184628     SD    1.188   0.4513   0.4818
  19    rs2305806   GENO      C/C      C/T      T/T
  19    rs2305806 COUNTS        8       26       14
  19    rs2305806   FREQ   0.1667   0.5417   0.2917
  19    rs2305806   MEAN    8.866     9.05    9.157
  19    rs2305806     SD   0.9931   0.5545   0.4035
  19    rs7248911   GENO      C/C      C/T      T/T
  19    rs7248911 COUNTS       10       27       11
  19    rs7248911   FREQ   0.2083   0.5625   0.2292
  19    rs7248911   MEAN     8.99     9.12    8.936
  19    rs7248911     SD   0.4733    0.536   0.8567
  19   rs10408913   GENO      T/T      T/G      G/G
  19   rs10408913 COUNTS        0       21       27
  19   rs10408913   FREQ        0   0.4375   0.5625
  19   rs10408913   MEAN       NA    9.113    9.002
  19   rs10408913     SD       NA   0.6452   0.5774
  19   rs10409437   GENO      A/A      A/G      G/G
  19   rs10409437 COUNTS        4       20       24
  19   rs10409437   FREQ  0.08333   0.4167      0.5
  19   rs10409437   MEAN    9.005    8.971    9.125
  19   rs10409437     SD   0.7015   0.7631   0.4337
  19     rs568259   GENO      T/T      T/C      C/C
  19     rs568259 COUNTS        4       17       27
  19     rs568259   FREQ  0.08333   0.3542   0.5625
  19     rs568259   MEAN    9.078    8.953    9.108
  19     rs568259     SD   0.5001   0.8389    0.433
  19     rs473021   GENO      T/T      T/G      G/G
  19     rs473021 COUNTS        4       16       28
  19     rs473021   FREQ  0.08333   0.3333   0.5833
  19     rs473021   MEAN    9.227    8.899    9.112
  19     rs473021     SD   0.3001   0.8526   0.4458
  19     rs472835   GENO      T/T      T/C      C/C
  19     rs472835 COUNTS        5       16       27
  19     rs472835   FREQ   0.1042   0.3333   0.5625
  19     rs472835   MEAN    9.315    8.878    9.104
  19     rs472835     SD   0.3265   0.8364   0.4521
  19    rs2546122   GENO      A/A      A/G      G/G
  19    rs2546122 COUNTS        9       22       17
  19    rs2546122   FREQ   0.1875   0.4583   0.3542
  19    rs2546122   MEAN    9.111    9.028    9.048
  19    rs2546122     SD   0.5189   0.6076   0.6702
  19    rs2546127   GENO      T/T      T/C      C/C
  19    rs2546127 COUNTS        4       16       28
  19    rs2546127   FREQ  0.08333   0.3333   0.5833
  19    rs2546127   MEAN    9.227    8.899    9.112
  19    rs2546127     SD   0.3001   0.8526   0.4458
  19    rs2546128   GENO      G/G      G/A      A/A
  19    rs2546128 COUNTS        9       23       16
  19    rs2546128   FREQ   0.1875   0.4792   0.3333
  19    rs2546128   MEAN    8.905    8.998    9.209
  19    rs2546128     SD   0.8593    0.586   0.4485
  19    rs2617815   GENO      G/G      G/A      A/A
  19    rs2617815 COUNTS        4       16       28
  19    rs2617815   FREQ  0.08333   0.3333   0.5833
  19    rs2617815   MEAN    9.227    8.899    9.112
  19    rs2617815     SD   0.3001   0.8526   0.4458
  19    rs2617819   GENO      G/G      G/C      C/C
  19    rs2617819 COUNTS        4       13       31
  19    rs2617819   FREQ  0.08333   0.2708   0.6458
  19    rs2617819   MEAN    8.988     9.13    9.025
  19    rs2617819     SD   0.6253   0.4094   0.6791
  19    rs2617822   GENO      A/A      A/G      G/G
  19    rs2617822 COUNTS        6       17       25
  19    rs2617822   FREQ    0.125   0.3542   0.5208
  19    rs2617822   MEAN    8.895    9.043    9.093
  19    rs2617822     SD   0.6991   0.7756   0.4508
  19   rs12232870   GENO      A/A      A/G      G/G
  19   rs12232870 COUNTS        1       11       36
  19   rs12232870   FREQ  0.02083   0.2292     0.75
  19   rs12232870   MEAN    8.162    8.825    9.144
  19   rs12232870     SD        0     0.63   0.5732
  19    rs8109794   GENO      A/A      A/C      C/C
  19    rs8109794 COUNTS        2       18       28
  19    rs8109794   FREQ  0.04167    0.375   0.5833
  19    rs8109794   MEAN    9.222    9.194    8.946
  19    rs8109794     SD   0.2085   0.3319   0.7324
  19    rs8108646   GENO      G/G      G/A      A/A
  19    rs8108646 COUNTS        1        6       41
  19    rs8108646   FREQ  0.02083    0.125   0.8542
  19    rs8108646   MEAN     9.37     9.18    9.024
  19    rs8108646     SD        0   0.4093   0.6338
  19   rs12710098   GENO      G/G      G/T      T/T
  19   rs12710098 COUNTS        7       18       23
  19   rs12710098   FREQ   0.1458    0.375   0.4792
  19   rs12710098   MEAN    9.359    9.023    8.978
  19   rs12710098     SD   0.4102   0.5157   0.7009
  19    rs7253450   GENO      T/T      T/A      A/A
  19    rs7253450 COUNTS        1       10       37
  19    rs7253450   FREQ  0.02083   0.2083   0.7708
  19    rs7253450   MEAN    9.577    8.933    9.068
  19    rs7253450     SD        0    0.723   0.5775
  19     rs164017   GENO      C/C      C/T      T/T
  19     rs164017 COUNTS        2       20       26
  19     rs164017   FREQ  0.04167   0.4167   0.5417
  19     rs164017   MEAN    9.621    8.887    9.133
  19     rs164017     SD  0.06208   0.7078   0.5001
  19     rs164016   GENO      C/C      C/T      T/T
  19     rs164016 COUNTS        0       17       31
  19     rs164016   FREQ        0   0.3542   0.6458
  19     rs164016   MEAN       NA    9.175    8.982
  19     rs164016     SD       NA   0.4225     0.68
  19     rs186295   GENO      A/A      A/G      G/G
  19     rs186295 COUNTS        0       10       38
  19     rs186295   FREQ        0   0.2083   0.7917
  19     rs186295   MEAN       NA    9.101    9.037
  19     rs186295     SD       NA   0.4013   0.6505
  19     rs331677   GENO      A/A      A/T      T/T
  19     rs331677 COUNTS        0        7       41
  19     rs331677   FREQ        0   0.1458   0.8542
  19     rs331677   MEAN       NA    8.864    9.082
  19     rs331677     SD       NA   0.9234   0.5417
  19   rs16993884   GENO      G/G      G/A      A/A
  19   rs16993884 COUNTS        8       26       14
  19   rs16993884   FREQ   0.1667   0.5417   0.2917
  19   rs16993884   MEAN     9.22    8.985    9.075
  19   rs16993884     SD   0.4967   0.6016   0.6801
  19   rs10422184   GENO      G/G      G/A      A/A
  19   rs10422184 COUNTS        8       21       19
  19   rs10422184   FREQ   0.1667   0.4375   0.3958
  19   rs10422184   MEAN    9.371    9.003    8.968
  19   rs10422184     SD   0.3364   0.4765   0.7748
  19   rs16993897   GENO      C/C      C/T      T/T
  19   rs16993897 COUNTS       10       25       13
  19   rs16993897   FREQ   0.2083   0.5208   0.2708
  19   rs16993897   MEAN    9.086    9.167    8.799
  19   rs16993897     SD   0.6147   0.4379   0.8146
  19     rs330876   GENO      A/A      A/G      G/G
  19     rs330876 COUNTS       12       20       16
  19     rs330876   FREQ     0.25   0.4167   0.3333
  19     rs330876   MEAN    9.147    9.151    8.853
  19     rs330876     SD   0.5203   0.3389   0.8578
  19   rs10406373   GENO      A/A      A/G      G/G
  19   rs10406373 COUNTS        1       20       27
  19   rs10406373   FREQ  0.02083   0.4167   0.5625
  19   rs10406373   MEAN    8.537    9.195    8.962
  19   rs10406373     SD        0   0.5142   0.6569
  19     rs330877   GENO      A/A      A/G      G/G
  19     rs330877 COUNTS        7       23       18
  19     rs330877   FREQ   0.1458   0.4792    0.375
  19     rs330877   MEAN    9.232    8.862    9.221
  19     rs330877     SD   0.3835   0.7072   0.4654
  19     rs330885   GENO      T/T      T/A      A/A
  19     rs330885 COUNTS        4       23       21
  19     rs330885   FREQ  0.08333   0.4792   0.4375
  19     rs330885   MEAN    9.505    8.876    9.155
  19     rs330885     SD   0.3728   0.7128   0.4352
  19     rs330886   GENO      A/A      A/G      G/G
  19     rs330886 COUNTS        0       13       35
  19     rs330886   FREQ        0   0.2708   0.7292
  19     rs330886   MEAN       NA    8.942    9.091
  19     rs330886     SD       NA   0.7577   0.5434
  19     rs330887   GENO      T/T      T/C      C/C
  19     rs330887 COUNTS        2       19       27
  19     rs330887   FREQ  0.04167   0.3958   0.5625
  19     rs330887   MEAN    9.317    9.025    9.049
  19     rs330887     SD   0.4978   0.6727   0.5748
  19   rs10403916   GENO      A/A      A/G      G/G
  19   rs10403916 COUNTS        9       21       18
  19   rs10403916   FREQ   0.1875   0.4375    0.375
  19   rs10403916   MEAN    9.201    9.068    8.955
  19   rs10403916     SD    0.556   0.3973   0.8093
  19    rs8099966   GENO      G/G      G/A      A/A
  19    rs8099966 COUNTS        3       22       23
  19    rs8099966   FREQ   0.0625   0.4583   0.4792
  19    rs8099966   MEAN    9.686    8.872    9.139
  19    rs8099966     SD   0.1169   0.7112   0.4469
  19    rs8101320   GENO      A/A      A/G      G/G
  19    rs8101320 COUNTS        3       22       23
  19    rs8101320   FREQ   0.0625   0.4583   0.4792
  19    rs8101320   MEAN    9.686    8.872    9.139
  19    rs8101320     SD   0.1169   0.7112   0.4469
  19     rs897740   GENO      A/A      A/G      G/G
  19     rs897740 COUNTS        4       23       21
  19     rs897740   FREQ  0.08333   0.4792   0.4375
  19     rs897740   MEAN    9.505    8.876    9.155
  19     rs897740     SD   0.3728   0.7128   0.4352
  19     rs454176   GENO      C/C      C/G      G/G
  19     rs454176 COUNTS        4       22       22
  19     rs454176   FREQ  0.08333   0.4583   0.4583
  19     rs454176   MEAN    9.505    8.896    9.123
  19     rs454176     SD   0.3728   0.7234   0.4504
  19     rs455099   GENO      G/G      G/A      A/A
  19     rs455099 COUNTS        4       23       21
  19     rs455099   FREQ  0.08333   0.4792   0.4375
  19     rs455099   MEAN    9.505    8.876    9.155
  19     rs455099     SD   0.3728   0.7128   0.4352
  19     rs445817   GENO      T/T      T/G      G/G
  19     rs445817 COUNTS        4       23       21
  19     rs445817   FREQ  0.08333   0.4792   0.4375
  19     rs445817   MEAN    9.505    8.876    9.155
  19     rs445817     SD   0.3728   0.7128   0.4352
  19     rs673320   GENO      A/A      A/C      C/C
  19     rs673320 COUNTS        0       10       38
  19     rs673320   FREQ        0   0.2083   0.7917
  19     rs673320   MEAN       NA    8.687    9.146
  19     rs673320     SD       NA     0.87   0.4837
  19     rs455476   GENO      C/C      C/T      T/T
  19     rs455476 COUNTS        6       22       20
  19     rs455476   FREQ    0.125   0.4583   0.4167
  19     rs455476   MEAN     9.28    8.961    9.081
  19     rs455476     SD   0.2617   0.6987   0.5635
  19     rs460261   GENO      A/A      A/G      G/G
  19     rs460261 COUNTS        6       22       20
  19     rs460261   FREQ    0.125   0.4583   0.4167
  19     rs460261   MEAN     9.28    8.961    9.081
  19     rs460261     SD   0.2617   0.6987   0.5635
  19     rs384239   GENO      C/C      C/G      G/G
  19     rs384239 COUNTS        2       13       33
  19     rs384239   FREQ  0.04167   0.2708   0.6875
  19     rs384239   MEAN    9.047    9.167    9.005
  19     rs384239     SD   0.7499   0.3356   0.6842
  19     rs373533   GENO      A/A      A/C      C/C
  19     rs373533 COUNTS        9       15       24
  19     rs373533   FREQ   0.1875   0.3125      0.5
  19     rs373533   MEAN    8.976    8.962    9.134
  19     rs373533     SD   0.5511   0.6631   0.5978
  19    rs8104748   GENO      C/C      C/T      T/T
  19    rs8104748 COUNTS        0       12       36
  19    rs8104748   FREQ        0     0.25     0.75
  19    rs8104748   MEAN       NA    9.077    9.042
  19    rs8104748     SD       NA   0.4484   0.6528
  19     rs464849   GENO      G/G      G/C      C/C
  19     rs464849 COUNTS        4       28       16
  19     rs464849   FREQ  0.08333   0.5833   0.3333
  19     rs464849   MEAN    9.322    9.003    9.066
  19     rs464849     SD    0.311   0.6587    0.564
  19   rs10407357   GENO      T/T      T/A      A/A
  19   rs10407357 COUNTS        2       10       35
  19   rs10407357   FREQ  0.04255   0.2128   0.7447
  19   rs10407357   MEAN    8.794    9.112    9.053
  19   rs10407357     SD    0.484   0.4639   0.6589
  19     rs416967   GENO      A/A      A/G      G/G
  19     rs416967 COUNTS        4       26       18
  19     rs416967   FREQ  0.08333   0.5417    0.375
  19     rs416967   MEAN    9.322    8.977    9.097
  19     rs416967     SD    0.311   0.6773   0.5371
  19     rs460375   GENO      G/G      G/C      C/C
  19     rs460375 COUNTS        4       28       16
  19     rs460375   FREQ  0.08333   0.5833   0.3333
  19     rs460375   MEAN    9.322    9.003    9.066
  19     rs460375     SD    0.311   0.6587    0.564
  19     rs465543   GENO      G/G      G/A      A/A
  19     rs465543 COUNTS        4       28       16
  19     rs465543   FREQ  0.08333   0.5833   0.3333
  19     rs465543   MEAN    9.322    9.003    9.066
  19     rs465543     SD    0.311   0.6587    0.564
  19     rs461935   GENO      A/A      A/G      G/G
  19     rs461935 COUNTS        4       28       16
  19     rs461935   FREQ  0.08333   0.5833   0.3333
  19     rs461935   MEAN    9.322    9.003    9.066
  19     rs461935     SD    0.311   0.6587    0.564
  19    rs7259423   GENO      T/T      T/C      C/C
  19    rs7259423 COUNTS        9       25       14
  19    rs7259423   FREQ   0.1875   0.5208   0.2917
  19    rs7259423   MEAN    8.829    9.069     9.16
  19    rs7259423     SD   0.8824   0.5927   0.3779
  19     rs461057   GENO      G/G      G/T      T/T
  19     rs461057 COUNTS        4       26       18
  19     rs461057   FREQ  0.08333   0.5417    0.375
  19     rs461057   MEAN    9.322    8.977    9.097
  19     rs461057     SD    0.311   0.6773   0.5371
  19     rs457762   GENO      G/G      G/A      A/A
  19     rs457762 COUNTS        4       26       18
  19     rs457762   FREQ  0.08333   0.5417    0.375
  19     rs457762   MEAN    9.322    8.977    9.097
  19     rs457762     SD    0.311   0.6773   0.5371
  19    rs2453112   GENO      C/C      C/T      T/T
  19    rs2453112 COUNTS        2       22       24
  19    rs2453112   FREQ  0.04167   0.4583      0.5
  19    rs2453112   MEAN    8.979    8.984    9.118
  19    rs2453112     SD  0.09881    0.709   0.5256
  19     rs422318   GENO      A/A      A/C      C/C
  19     rs422318 COUNTS        9       27       12
  19     rs422318   FREQ   0.1875   0.5625     0.25
  19     rs422318   MEAN    9.362    8.821    9.334
  19     rs422318     SD   0.2899   0.5954   0.6018
  19   rs17704999   GENO      G/G      G/A      A/A
  19   rs17704999 COUNTS        0       11       37
  19   rs17704999   FREQ        0   0.2292   0.7708
  19   rs17704999   MEAN       NA    9.195    9.008
  19   rs17704999     SD       NA   0.5132   0.6282
  19   rs16994004   GENO      C/C      C/T      T/T
  19   rs16994004 COUNTS        2       10       36
  19   rs16994004   FREQ  0.04167   0.2083     0.75
  19   rs16994004   MEAN    9.536     9.12    9.004
  19   rs16994004     SD   0.0577   0.4342   0.6512
  19    rs7256163   GENO      A/A      A/G      G/G
  19    rs7256163 COUNTS       13       20       15
  19    rs7256163   FREQ   0.2708   0.4167   0.3125
  19    rs7256163   MEAN    8.863    9.047    9.218
  19    rs7256163     SD    0.805   0.5913   0.3625
  19    rs7256367   GENO      C/C      C/G      G/G
  19    rs7256367 COUNTS        7       22       19
  19    rs7256367   FREQ   0.1458   0.4583   0.3958
  19    rs7256367   MEAN    8.898    9.001    9.164
  19    rs7256367     SD    1.064   0.5702   0.4122
  19   rs10221500   GENO      T/T      T/C      C/C
  19   rs10221500 COUNTS        0        6       42
  19   rs10221500   FREQ        0    0.125    0.875
  19   rs10221500   MEAN       NA    9.162    9.035
  19   rs10221500     SD       NA   0.5101   0.6198
  19     rs460698   GENO      A/A      A/G      G/G
  19     rs460698 COUNTS        4       15       29
  19     rs460698   FREQ  0.08333   0.3125   0.6042
  19     rs460698   MEAN    8.308    9.018     9.17
  19     rs460698     SD    0.689   0.7141   0.4604
  19    rs7256912   GENO      T/T      T/C      C/C
  19    rs7256912 COUNTS        5        9       34
  19    rs7256912   FREQ   0.1042   0.1875   0.7083
  19    rs7256912   MEAN    9.283     9.18    8.982
  19    rs7256912     SD   0.3353     0.44   0.6642
  19    rs8102545   GENO      G/G      G/T      T/T
  19    rs8102545 COUNTS        1        9       38
  19    rs8102545   FREQ  0.02083   0.1875   0.7917
  19    rs8102545   MEAN    9.117    8.944    9.074
  19    rs8102545     SD        0   0.7506   0.5813
  19    rs7247900   GENO      C/C      C/A      A/A
  19    rs7247900 COUNTS       10       18       20
  19    rs7247900   FREQ   0.2083    0.375   0.4167
  19    rs7247900   MEAN     8.82    9.195    9.036
  19    rs7247900     SD   0.7912   0.5253   0.5573
  19    rs4807918   GENO      A/A      A/C      C/C
  19    rs4807918 COUNTS        7       19       22
  19    rs4807918   FREQ   0.1458   0.3958   0.4583
  19    rs4807918   MEAN    8.834    9.073      9.1
  19    rs4807918     SD   0.6929   0.5008   0.6672
  19    rs7260101   GENO      G/G      G/T      T/T
  19    rs7260101 COUNTS        7       16       25
  19    rs7260101   FREQ   0.1458   0.3333   0.5208
  19    rs7260101   MEAN    8.834    9.029    9.125
  19    rs7260101     SD   0.6929   0.5179   0.6376
  19     rs252569   GENO      C/C      C/T      T/T
  19     rs252569 COUNTS        3       13       32
  19     rs252569   FREQ   0.0625   0.2708   0.6667
  19     rs252569   MEAN    9.004    9.276    8.964
  19     rs252569     SD   0.1121   0.5784   0.6271
  19    rs2035973   GENO      T/T      T/C      C/C
  19    rs2035973 COUNTS        8       17       23
  19    rs2035973   FREQ   0.1667   0.3542   0.4792
  19    rs2035973   MEAN    8.903    9.086    9.076
  19    rs2035973     SD   0.7122   0.4824   0.6624
  19    rs2035972   GENO      T/T      T/C      C/C
  19    rs2035972 COUNTS        0        8       40
  19    rs2035972   FREQ        0   0.1667   0.8333
  19    rs2035972   MEAN       NA     8.82    9.097
  19    rs2035972     SD       NA   0.8599   0.5419
  19    rs1874002   GENO      C/C      C/T      T/T
  19    rs1874002 COUNTS        7       18       23
  19    rs1874002   FREQ   0.1458    0.375   0.4792
  19    rs1874002   MEAN     9.11    8.995    9.076
  19    rs1874002     SD   0.4371    0.606   0.6624
  19    rs2055097   GENO      A/A      A/C      C/C
  19    rs2055097 COUNTS        0        8       40
  19    rs2055097   FREQ        0   0.1667   0.8333
  19    rs2055097   MEAN       NA     8.82    9.097
  19    rs2055097     SD       NA   0.8599   0.5419
  19    rs4807920   GENO      C/C      C/G      G/G
  19    rs4807920 COUNTS        0        8       40
  19    rs4807920   FREQ        0   0.1667   0.8333
  19    rs4807920   MEAN       NA     8.82    9.097
  19    rs4807920     SD       NA   0.8599   0.5419
  19    rs1389506   GENO      C/C      C/T      T/T
  19    rs1389506 COUNTS        0        7       41
  19    rs1389506   FREQ        0   0.1458   0.8542
  19    rs1389506   MEAN       NA    9.236    9.019
  19    rs1389506     SD       NA   0.2063   0.6442
  19   rs10412186   GENO      C/C      C/T      T/T
  19   rs10412186 COUNTS        0        9       39
  19   rs10412186   FREQ        0   0.1875   0.8125
  19   rs10412186   MEAN       NA    8.965     9.07
  19   rs10412186     SD       NA   0.9095   0.5241
  19   rs11878694   GENO      G/G      G/A      A/A
  19   rs11878694 COUNTS       11       24       13
  19   rs11878694   FREQ   0.2292      0.5   0.2708
  19   rs11878694   MEAN    9.065    9.038    9.063
  19   rs11878694     SD   0.4891   0.7126   0.5049
  19   rs10406255   GENO      C/C      C/T      T/T
  19   rs10406255 COUNTS       11       19       18
  19   rs10406255   FREQ   0.2292   0.3958    0.375
  19   rs10406255   MEAN    9.053    9.088    9.009
  19   rs10406255     SD   0.5449   0.5351   0.7258
  19   rs10413019   GENO      C/C      C/T      T/T
  19   rs10413019 COUNTS        0        5       43
  19   rs10413019   FREQ        0   0.1042   0.8958
  19   rs10413019   MEAN       NA     9.03    9.053
  19   rs10413019     SD       NA   0.5439   0.6163
  19    rs8104872   GENO      T/T      T/C      C/C
  19    rs8104872 COUNTS        1       17       30
  19    rs8104872   FREQ  0.02083   0.3542    0.625
  19    rs8104872   MEAN    8.916    9.034    9.065
  19    rs8104872     SD        0   0.6101   0.6201
  19    rs8105285   GENO      T/T      T/C      C/C
  19    rs8105285 COUNTS        5       20       23
  19    rs8105285   FREQ   0.1042   0.4167   0.4792
  19    rs8105285   MEAN    9.258    9.083    8.977
  19    rs8105285     SD   0.6337   0.4892   0.6948
  19   rs11882263   GENO      C/C      C/A      A/A
  19   rs11882263 COUNTS        4       17       27
  19   rs11882263   FREQ  0.08333   0.3542   0.5625
  19   rs11882263   MEAN    9.167    8.998    9.067
  19   rs11882263     SD   0.3428   0.7528   0.5409
  19    rs7249943   GENO      G/G      G/C      C/C
  19    rs7249943 COUNTS        3       23       22
  19    rs7249943   FREQ   0.0625   0.4792   0.4583
  19    rs7249943   MEAN    9.014    8.965    9.145
  19    rs7249943     SD   0.3747   0.6536   0.5809
  19    rs7249317   GENO      A/A      A/G      G/G
  19    rs7249317 COUNTS        2       18       28
  19    rs7249317   FREQ  0.04167    0.375   0.5833
  19    rs7249317   MEAN    8.863    9.066    9.054
  19    rs7249317     SD   0.3779   0.4988   0.6856
  19    rs1493877   GENO      T/T      T/C      C/C
  19    rs1493877 COUNTS        0       18       30
  19    rs1493877   FREQ        0    0.375    0.625
  19    rs1493877   MEAN       NA    8.948    9.112
  19    rs1493877     SD       NA   0.8367   0.4126
  19    rs9304947   GENO      C/C      C/T      T/T
  19    rs9304947 COUNTS        4       25       19
  19    rs9304947   FREQ  0.08333   0.5208   0.3958
  19    rs9304947   MEAN    9.145    9.132    8.923
  19    rs9304947     SD   0.3402   0.4711   0.7801
  19    rs2914567   GENO      G/G      G/T      T/T
  19    rs2914567 COUNTS        1       12       35
  19    rs2914567   FREQ  0.02083     0.25   0.7292
  19    rs2914567   MEAN    9.665    8.964    9.063
  19    rs2914567     SD        0   0.5175   0.6352
  19     rs966591   GENO      A/A      A/G      G/G
  19     rs966591 COUNTS       10       20       18
  19     rs966591   FREQ   0.2083   0.4167    0.375
  19     rs966591   MEAN    9.109    9.053    9.015
  19     rs966591     SD    0.541   0.6741   0.5847
  19    rs8110740   GENO      A/A      A/G      G/G
  19    rs8110740 COUNTS       10       20       18
  19    rs8110740   FREQ   0.2083   0.4167    0.375
  19    rs8110740   MEAN    9.109    9.053    9.015
  19    rs8110740     SD    0.541   0.6741   0.5847
  19    rs6510944   GENO      T/T      T/C      C/C
  19    rs6510944 COUNTS       10       20       18
  19    rs6510944   FREQ   0.2083   0.4167    0.375
  19    rs6510944   MEAN    9.109    9.053    9.015
  19    rs6510944     SD    0.541   0.6741   0.5847
  19    rs2352958   GENO      C/C      C/T      T/T
  19    rs2352958 COUNTS       10       20       18
  19    rs2352958   FREQ   0.2083   0.4167    0.375
  19    rs2352958   MEAN    9.109    9.053    9.015
  19    rs2352958     SD    0.541   0.6741   0.5847
  19     rs768489   GENO      T/T      T/G      G/G
  19     rs768489 COUNTS       10       20       18
  19     rs768489   FREQ   0.2083   0.4167    0.375
  19     rs768489   MEAN    9.109    9.053    9.015
  19     rs768489     SD    0.541   0.6741   0.5847
  19   rs16994131   GENO      C/C      C/T      T/T
  19   rs16994131 COUNTS        7       21       20
  19   rs16994131   FREQ   0.1458   0.4375   0.4167
  19   rs16994131   MEAN    9.109    8.998    9.085
  19   rs16994131     SD   0.3986   0.6821    0.597
  19   rs12460645   GENO      T/T      T/C      C/C
  19   rs12460645 COUNTS        4       21       23
  19   rs12460645   FREQ  0.08333   0.4375   0.4792
  19   rs12460645   MEAN    9.317    9.021    9.031
  19   rs12460645     SD   0.3671   0.6027   0.6451
  19    rs2914559   GENO      C/C      C/T      T/T
  19    rs2914559 COUNTS        4       21       23
  19    rs2914559   FREQ  0.08333   0.4375   0.4792
  19    rs2914559   MEAN    9.317    9.021    9.031
  19    rs2914559     SD   0.3671   0.6027   0.6451
  19    rs2967661   GENO      G/G      G/A      A/A
  19    rs2967661 COUNTS        5       22       21
  19    rs2967661   FREQ   0.1042   0.4583   0.4375
  19    rs2967661   MEAN    9.144    9.061    9.017
  19    rs2967661     SD   0.5009   0.5947   0.6571
  19   rs10414835   GENO      T/T      T/C      C/C
  19   rs10414835 COUNTS        0       11       37
  19   rs10414835   FREQ        0   0.2292   0.7708
  19   rs10414835   MEAN       NA    8.932    9.086
  19   rs10414835     SD       NA   0.7263   0.5691
  19   rs12150997   GENO      A/A      A/G      G/G
  19   rs12150997 COUNTS        7       21       20
  19   rs12150997   FREQ   0.1458   0.4375   0.4167
  19   rs12150997   MEAN    9.233    8.817    9.232
  19   rs12150997     SD   0.3456   0.7389   0.4269
  19   rs11667110   GENO      G/G      G/C      C/C
  19   rs11667110 COUNTS        2       13       33
  19   rs11667110   FREQ  0.04167   0.2708   0.6875
  19   rs11667110   MEAN    9.367     8.85    9.111
  19   rs11667110     SD  0.06973   0.7775   0.5313
  19    rs2229431   GENO      A/A      A/G      G/G
  19    rs2229431 COUNTS        2       12       34
  19    rs2229431   FREQ  0.04167     0.25   0.7083
  19    rs2229431   MEAN    8.729    9.115    9.047
  19    rs2229431     SD   0.8645   0.4819   0.6414
  19       rs2962   GENO      A/A      A/G      G/G
  19       rs2962 COUNTS        0       17       31
  19       rs2962   FREQ        0   0.3542   0.6458
  19       rs2962   MEAN       NA    9.106    9.021
  19       rs2962     SD       NA   0.7003   0.5541
  19       rs2963   GENO      A/A      A/G      G/G
  19       rs2963 COUNTS        6       19       23
  19       rs2963   FREQ    0.125   0.3958   0.4792
  19       rs2963   MEAN    9.126    9.038    9.042
  19       rs2963     SD    0.256    0.697    0.604
  19    rs8107575   GENO      T/T      T/C      C/C
  19    rs8107575 COUNTS        0        8       40
  19    rs8107575   FREQ        0   0.1667   0.8333
  19    rs8107575   MEAN       NA    8.602     9.14
  19    rs8107575     SD       NA   0.7581   0.5355
  19    rs2059807   GENO      A/A      A/G      G/G
  19    rs2059807 COUNTS        2       17       29
  19    rs2059807   FREQ  0.04167   0.3542   0.6042
  19    rs2059807   MEAN    9.057    8.982    9.091
  19    rs2059807     SD   0.7353   0.6926   0.5604
  19    rs3815902   GENO      A/A      A/G      G/G
  19    rs3815902 COUNTS        1        7       40
  19    rs3815902   FREQ  0.02083   0.1458   0.8333
  19    rs3815902   MEAN    9.365    8.952     9.06
  19    rs3815902     SD        0   0.5282   0.6262
  19    rs3786681   GENO      G/G      G/A      A/A
  19    rs3786681 COUNTS        3       13       32
  19    rs3786681   FREQ   0.0625   0.2708   0.6667
  19    rs3786681   MEAN    8.624    9.071    9.082
  19    rs3786681     SD   0.6928   0.6918   0.5637
  19    rs6510956   GENO      T/T      T/G      G/G
  19    rs6510956 COUNTS        3       13       32
  19    rs6510956   FREQ   0.0625   0.2708   0.6667
  19    rs6510956   MEAN    8.624    9.071    9.082
  19    rs6510956     SD   0.6928   0.6918   0.5637
  19   rs10415589   GENO      A/A      A/G      G/G
  19   rs10415589 COUNTS        0       14       34
  19   rs10415589   FREQ        0   0.2917   0.7083
  19   rs10415589   MEAN       NA    8.908    9.109
  19   rs10415589     SD       NA   0.8821   0.4478
  19    rs8109559   GENO      G/G      G/A      A/A
  19    rs8109559 COUNTS        7       21       20
  19    rs8109559   FREQ   0.1458   0.4375   0.4167
  19    rs8109559   MEAN    9.039    8.988     9.12
  19    rs8109559     SD   0.6316   0.5954   0.6272
  19   rs16994314   GENO      A/A      A/T      T/T
  19   rs16994314 COUNTS        0        6       42
  19   rs16994314   FREQ        0    0.125    0.875
  19   rs16994314   MEAN       NA    8.395    9.144
  19   rs16994314     SD       NA   0.8035    0.517
  19    rs8108622   GENO      A/A      A/T      T/T
  19    rs8108622 COUNTS        4       17       27
  19    rs8108622   FREQ  0.08333   0.3542   0.5625
  19    rs8108622   MEAN    8.693    9.126    9.056
  19    rs8108622     SD      1.1   0.5396   0.5629
  19   rs10500204   GENO      C/C      C/A      A/A
  19   rs10500204 COUNTS        1       18       29
  19   rs10500204   FREQ  0.02083    0.375   0.6042
  19   rs10500204   MEAN    9.365    9.122    8.996
  19   rs10500204     SD        0   0.6486   0.5888
  19    rs3786680   GENO      T/T      T/C      C/C
  19    rs3786680 COUNTS        4       27       17
  19    rs3786680   FREQ  0.08333   0.5625   0.3542
  19    rs3786680   MEAN    9.377    9.108    8.882
  19    rs3786680     SD   0.2418   0.4163   0.8462
  19     rs891088   GENO      G/G      G/A      A/A
  19     rs891088 COUNTS        8       27       13
  19     rs891088   FREQ   0.1667   0.5625   0.2708
  19     rs891088   MEAN    9.183    8.971    9.134
  19     rs891088     SD   0.5289   0.6748    0.495
  19    rs7245757   GENO      T/T      T/C      C/C
  19    rs7245757 COUNTS        3       14       31
  19    rs7245757   FREQ   0.0625   0.2917   0.6458
  19    rs7245757   MEAN     9.27    9.122    8.997
  19    rs7245757     SD   0.3329   0.3807   0.7006
  19    rs1035939   GENO      A/A      A/G      G/G
  19    rs1035939 COUNTS        7       18       23
  19    rs1035939   FREQ   0.1458    0.375   0.4792
  19    rs1035939   MEAN    9.065    9.068    9.033
  19    rs1035939     SD   0.8101   0.5087    0.632
  19    rs4804368   GENO      G/G      G/A      A/A
  19    rs4804368 COUNTS        6       21       21
  19    rs4804368   FREQ    0.125   0.4375   0.4375
  19    rs4804368   MEAN    9.141     8.95    9.125
  19    rs4804368     SD   0.4952   0.6651   0.5781
  19    rs7254358   GENO      A/A      A/G      G/G
  19    rs7254358 COUNTS        5       18       25
  19    rs7254358   FREQ   0.1042    0.375   0.5208
  19    rs7254358   MEAN    8.836    8.909    9.196
  19    rs7254358     SD   0.6452   0.7879    0.398
  19    rs1035942   GENO      A/A      A/G      G/G
  19    rs1035942 COUNTS        0       13       35
  19    rs1035942   FREQ        0   0.2708   0.7292
  19    rs1035942   MEAN       NA    9.161     9.01
  19    rs1035942     SD       NA   0.3764   0.6691
  19    rs8103883   GENO      T/T      T/C      C/C
  19    rs8103883 COUNTS       11       25       12
  19    rs8103883   FREQ   0.2292   0.5208     0.25
  19    rs8103883   MEAN    9.236     9.04    8.903
  19    rs8103883     SD   0.3484   0.6429    0.698
  19    rs2042901   GENO      T/T      T/G      G/G
  19    rs2042901 COUNTS        0        6       42
  19    rs2042901   FREQ        0    0.125    0.875
  19    rs2042901   MEAN       NA    9.206    9.028
  19    rs2042901     SD       NA    0.291   0.6353
  19   rs10426094   GENO      T/T      T/C      C/C
  19   rs10426094 COUNTS        0        8       40
  19   rs10426094   FREQ        0   0.1667   0.8333
  19   rs10426094   MEAN       NA    8.982    9.064
  19   rs10426094     SD       NA   0.8075   0.5668
  19   rs12459488   GENO      G/G      G/C      C/C
  19   rs12459488 COUNTS        5       19       24
  19   rs12459488   FREQ   0.1042   0.3958      0.5
  19   rs12459488   MEAN    8.702    8.921    9.226
  19   rs12459488     SD   0.6319   0.7693   0.3743
  19    rs3745545   GENO      C/C      C/T      T/T
  19    rs3745545 COUNTS        2       11       35
  19    rs3745545   FREQ  0.04167   0.2292   0.7292
  19    rs3745545   MEAN    8.963    9.061    9.052
  19    rs3745545     SD   0.5688   0.7595   0.5695
  19    rs4804403   GENO      A/A      A/T      T/T
  19    rs4804403 COUNTS        3       19       26
  19    rs4804403   FREQ   0.0625   0.3958   0.5417
  19    rs4804403   MEAN    8.701    8.932    9.177
  19    rs4804403     SD   0.5198   0.8191   0.3725
  19    rs7245562   GENO      T/T      T/C      C/C
  19    rs7245562 COUNTS        2       12       34
  19    rs7245562   FREQ  0.04167     0.25   0.7083
  19    rs7245562   MEAN    9.122     9.09    9.033
  19    rs7245562     SD   0.3008   0.4474   0.6698
  19    rs7508679   GENO      T/T      T/C      C/C
  19    rs7508679 COUNTS        5       16       27
  19    rs7508679   FREQ   0.1042   0.3333   0.5625
  19    rs7508679   MEAN    9.118    9.118    8.998
  19    rs7508679     SD   0.4429   0.3478   0.7433
  19    rs4804416   GENO      G/G      G/T      T/T
  19    rs4804416 COUNTS        3       15       30
  19    rs4804416   FREQ   0.0625   0.3125    0.625
  19    rs4804416   MEAN    8.055    9.007    9.172
  19    rs4804416     SD   0.5741   0.8166   0.3571
  19    rs7248104   GENO      A/A      A/G      G/G
  19    rs7248104 COUNTS        5       16       27
  19    rs7248104   FREQ   0.1042   0.3333   0.5625
  19    rs7248104   MEAN    9.118    9.097    9.011
  19    rs7248104     SD   0.4429   0.3747   0.7376
  19    rs4804424   GENO      A/A      A/G      G/G
  19    rs4804424 COUNTS        6       14       28
  19    rs4804424   FREQ    0.125   0.2917   0.5833
  19    rs4804424   MEAN     8.61    8.992    9.175
  19    rs4804424     SD   0.7351   0.8403   0.3656
  19   rs10416429   GENO      A/A      A/C      C/C
  19   rs10416429 COUNTS        6       14       28
  19   rs10416429   FREQ    0.125   0.2917   0.5833
  19   rs10416429   MEAN     8.61    8.992    9.175
  19   rs10416429     SD   0.7351   0.8403   0.3656
  19     rs890862   GENO      T/T      T/C      C/C
  19     rs890862 COUNTS        2        8       38
  19     rs890862   FREQ  0.04167   0.1667   0.7917
  19     rs890862   MEAN    8.863    9.225    9.024
  19     rs890862     SD   0.3779   0.7682   0.5817
  19   rs10424224   GENO      C/C      C/T      T/T
  19   rs10424224 COUNTS        8       27       13
  19   rs10424224   FREQ   0.1667   0.5625   0.2708
  19   rs10424224   MEAN    9.077    9.172    8.782
  19   rs10424224     SD   0.4052   0.4808   0.8485
  19   rs10404318   GENO      C/C      C/T      T/T
  19   rs10404318 COUNTS        1       20       27
  19   rs10404318   FREQ  0.02083   0.4167   0.5625
  19   rs10404318   MEAN    8.118    8.863    9.224
  19   rs10404318     SD        0   0.7519   0.3925
  19     rs919275   GENO      T/T      T/C      C/C
  19     rs919275 COUNTS        0       11       37
  19     rs919275   FREQ        0   0.2292   0.7708
  19     rs919275   MEAN       NA    9.137    9.025
  19     rs919275     SD       NA   0.4951   0.6364
  19    rs4804219   GENO      A/A      A/T      T/T
  19    rs4804219 COUNTS        0       12       36
  19    rs4804219   FREQ        0     0.25     0.75
  19    rs4804219   MEAN       NA    8.862    9.114
  19    rs4804219     SD       NA   0.7725   0.5346
  19    rs6510975   GENO      T/T      T/C      C/C
  19    rs6510975 COUNTS        5       25       18
  19    rs6510975   FREQ   0.1042   0.5208    0.375
  19    rs6510975   MEAN    9.177    9.215    8.788
  19    rs6510975     SD   0.4169   0.4539   0.7476
  19   rs10404166   GENO      G/G      G/C      C/C
  19   rs10404166 COUNTS        7       23       18
  19   rs10404166   FREQ   0.1458   0.4792    0.375
  19   rs10404166   MEAN    9.066    9.188     8.87
  19   rs10404166     SD   0.2702   0.4714   0.7966
  19    rs8101064   GENO      T/T      T/C      C/C
  19    rs8101064 COUNTS        1       17       30
  19    rs8101064   FREQ  0.02083   0.3542    0.625
  19    rs8101064   MEAN    9.075    8.932    9.117
  19    rs8101064     SD        0   0.6822   0.5668
  19   rs11880337   GENO      T/T      T/C      C/C
  19   rs11880337 COUNTS        7       19       22
  19   rs11880337   FREQ   0.1458   0.3958   0.4583
  19   rs11880337   MEAN    9.278    9.123    8.916
  19   rs11880337     SD   0.6022   0.6209   0.5838
  19    rs6603096   GENO      G/G      G/T      T/T
  19    rs6603096 COUNTS        6       25       17
  19    rs6603096   FREQ    0.125   0.5208   0.3542
  19    rs6603096   MEAN    9.033    9.057    9.048
  19    rs6603096     SD    1.077   0.5418    0.518
  19    rs6603107   GENO      T/T      T/C      C/C
  19    rs6603107 COUNTS        0       11       37
  19    rs6603107   FREQ        0   0.2292   0.7708
  19    rs6603107   MEAN       NA    9.214    9.002
  19    rs6603107     SD       NA   0.2732   0.6668
  19    rs6603109   GENO      T/T      T/A      A/A
  19    rs6603109 COUNTS        9       20       19
  19    rs6603109   FREQ   0.1875   0.4167   0.3958
  19    rs6603109   MEAN    9.092    9.034    9.048
  19    rs6603109     SD   0.5838   0.5911   0.6562
  19   rs10420226   GENO      C/C      C/G      G/G
  19   rs10420226 COUNTS        4       21       23
  19   rs10420226   FREQ  0.08333   0.4375   0.4792
  19   rs10420226   MEAN    9.127    9.024    9.062
  19   rs10420226     SD   0.8162   0.7507   0.4171
  19    rs9807848   GENO      A/A      A/C      C/C
  19    rs9807848 COUNTS        0        7       41
  19    rs9807848   FREQ        0   0.1458   0.8542
  19    rs9807848   MEAN       NA      8.9    9.076
  19    rs9807848     SD       NA   0.7298   0.5864
  19   rs10404592   GENO      G/G      G/A      A/A
  19   rs10404592 COUNTS        4       21       23
  19   rs10404592   FREQ  0.08333   0.4375   0.4792
  19   rs10404592   MEAN    9.127    9.024    9.062
  19   rs10404592     SD   0.8162   0.7507   0.4171
  19    rs1025281   GENO      A/A      A/G      G/G
  19    rs1025281 COUNTS       12       21       15
  19    rs1025281   FREQ     0.25   0.4375   0.3125
  19    rs1025281   MEAN    9.066    9.017    9.085
  19    rs1025281     SD    0.484    0.633   0.6815
  19   rs11882769   GENO      G/G      G/T      T/T
  19   rs11882769 COUNTS        8       23       17
  19   rs11882769   FREQ   0.1667   0.4792   0.3542
  19   rs11882769   MEAN    9.239    8.821    9.272
  19   rs11882769     SD   0.2459   0.7033   0.4677
  19   rs11882682   GENO      A/A      A/C      C/C
  19   rs11882682 COUNTS       10       23       15
  19   rs11882682   FREQ   0.2083   0.4792   0.3125
  19   rs11882682   MEAN    9.158    8.869    9.257
  19   rs11882682     SD   0.3089   0.7165   0.4982
  19   rs11879232   GENO      T/T      T/C      C/C
  19   rs11879232 COUNTS        1       19       28
  19   rs11879232   FREQ  0.02083   0.3958   0.5833
  19   rs11879232   MEAN    8.162     8.92    9.171
  19   rs11879232     SD        0   0.5293   0.6258
  19    rs2432104   GENO      T/T      T/G      G/G
  19    rs2432104 COUNTS        0       12       36
  19    rs2432104   FREQ        0     0.25     0.75
  19    rs2432104   MEAN       NA     9.15    9.017
  19    rs2432104     SD       NA   0.4209   0.6553
  19   rs12977471   GENO      G/G      G/T      T/T
  19   rs12977471 COUNTS        1        4       43
  19   rs12977471   FREQ  0.02083  0.08333   0.8958
  19   rs12977471   MEAN     8.91     9.49    9.013
  19   rs12977471     SD        0     0.38   0.6144
  19    rs8103234   GENO      A/A      A/G      G/G
  19    rs8103234 COUNTS       12       19       17
  19    rs8103234   FREQ     0.25   0.3958   0.3542
  19    rs8103234   MEAN    9.051    9.069     9.03
  19    rs8103234     SD   0.4009   0.7514   0.5697
  19    rs4804166   GENO      G/G      G/A      A/A
  19    rs4804166 COUNTS       11       17       20
  19    rs4804166   FREQ   0.2292   0.3542   0.4167
  19    rs4804166   MEAN    8.971    8.962     9.17
  19    rs4804166     SD   0.6443   0.7653   0.4055
  19    rs4804596   GENO      T/T      T/C      C/C
  19    rs4804596 COUNTS       11       17       20
  19    rs4804596   FREQ   0.2292   0.3542   0.4167
  19    rs4804596   MEAN    8.971    8.962     9.17
  19    rs4804596     SD   0.6443   0.7653   0.4055
  19    rs6603155   GENO      A/A      A/G      G/G
  19    rs6603155 COUNTS        1       12       35
  19    rs6603155   FREQ  0.02083     0.25   0.7292
  19    rs6603155   MEAN     8.91    9.317    8.963
  19    rs6603155     SD        0   0.3965   0.6478
  19   rs12461568   GENO      T/T      T/C      C/C
  19   rs12461568 COUNTS       13       22       13
  19   rs12461568   FREQ   0.2708   0.4583   0.2708
  19   rs12461568   MEAN    9.174    9.108     8.83
  19   rs12461568     SD   0.4131   0.5653   0.7895
  19   rs11668246   GENO      A/A      A/G      G/G
  19   rs11668246 COUNTS        3       13       32
  19   rs11668246   FREQ   0.0625   0.2708   0.6667
  19   rs11668246   MEAN    8.832    8.995    9.094
  19   rs11668246     SD   0.7974   0.6773   0.5713
  19   rs10402721   GENO      T/T      T/C      C/C
  19   rs10402721 COUNTS        1       10       37
  19   rs10402721   FREQ  0.02083   0.2083   0.7708
  19   rs10402721   MEAN    9.539    9.092    9.026
  19   rs10402721     SD        0   0.4234   0.6508
  19    rs6603164   GENO      A/A      A/G      G/G
  19    rs6603164 COUNTS        7       23       18
  19    rs6603164   FREQ   0.1458   0.4792    0.375
  19    rs6603164   MEAN    9.033    9.112    8.979
  19    rs6603164     SD   0.4837   0.5389   0.7342
  19   rs11667028   GENO      A/A      A/G      G/G
  19   rs11667028 COUNTS        8       25       15
  19   rs11667028   FREQ   0.1667   0.5208   0.3125
  19   rs11667028   MEAN    8.845    8.984    9.272
  19   rs11667028     SD   0.7829   0.6417   0.3567
  19    rs8110029   GENO      G/G      G/A      A/A
  19    rs8110029 COUNTS        0       13       35
  19    rs8110029   FREQ        0   0.2708   0.7292
  19    rs8110029   MEAN       NA    8.908    9.104
  19    rs8110029     SD       NA   0.7751   0.5304
  19    rs8102136   GENO      A/A      A/G      G/G
  19    rs8102136 COUNTS        8       25       15
  19    rs8102136   FREQ   0.1667   0.5208   0.3125
  19    rs8102136   MEAN    8.944    8.952    9.272
  19    rs8102136     SD   0.7912   0.6425   0.3567
  19   rs11878742   GENO      A/A      A/G      G/G
  19   rs11878742 COUNTS        2       18       28
  19   rs11878742   FREQ  0.04167    0.375   0.5833
  19   rs11878742   MEAN    8.394    9.004    9.127
  19   rs11878742     SD    1.331   0.7414   0.4283
  19   rs12979990   GENO      C/C      C/G      G/G
  19   rs12979990 COUNTS        6       26       16
  19   rs12979990   FREQ    0.125   0.5417   0.3333
  19   rs12979990   MEAN    8.701    9.026    9.221
  19   rs12979990     SD   0.8541   0.5828   0.5023
  19    rs7245775   GENO      A/A      A/G      G/G
  19    rs7245775 COUNTS        0       10       38
  19    rs7245775   FREQ        0   0.2083   0.7917
  19    rs7245775   MEAN       NA    9.048    9.051
  19    rs7245775     SD       NA   0.4418   0.6447
  19    rs1549256   GENO      G/G      G/A      A/A
  19    rs1549256 COUNTS        5       19       24
  19    rs1549256   FREQ   0.1042   0.3958      0.5
  19    rs1549256   MEAN    9.218    8.962    9.086
  19    rs1549256     SD   0.3738   0.6343   0.6261
  19    rs1549257   GENO      G/G      G/A      A/A
  19    rs1549257 COUNTS        0       13       35
  19    rs1549257   FREQ        0   0.2708   0.7292
  19    rs1549257   MEAN       NA    8.909    9.103
  19    rs1549257     SD       NA   0.6073   0.6028
  19   rs17159600   GENO      T/T      T/C      C/C
  19   rs17159600 COUNTS        5       16       27
  19   rs17159600   FREQ   0.1042   0.3333   0.5625
  19   rs17159600   MEAN    9.372    8.947    9.053
  19   rs17159600     SD   0.4192    0.596    0.633
  19    rs7247040   GENO      A/A      A/G      G/G
  19    rs7247040 COUNTS        0        9       39
  19    rs7247040   FREQ        0   0.1875   0.8125
  19    rs7247040   MEAN       NA    8.977    9.068
  19    rs7247040     SD       NA   0.4974   0.6303
  19    rs3745356   GENO      T/T      T/C      C/C
  19    rs3745356 COUNTS        6       23       19
  19    rs3745356   FREQ    0.125   0.4792   0.3958
  19    rs3745356   MEAN    9.237    9.003    9.049
  19    rs3745356     SD   0.5003   0.5466   0.7092
  19   rs10402951   GENO      A/A      A/G      G/G
  19   rs10402951 COUNTS        5       21       22
  19   rs10402951   FREQ   0.1042   0.4375   0.4583
  19   rs10402951   MEAN    8.789    9.193    8.974
  19   rs10402951     SD    1.161   0.4287   0.5844
  19     rs749969   GENO      A/A      A/G      G/G
  19     rs749969 COUNTS        9       21       18
  19     rs749969   FREQ   0.1875   0.4375    0.375
  19     rs749969   MEAN    9.285    8.885    9.127
  19     rs749969     SD   0.3597   0.7807   0.4013
  19    rs1363938   GENO      C/C      C/T      T/T
  19    rs1363938 COUNTS        0        7       41
  19    rs1363938   FREQ        0   0.1458   0.8542
  19    rs1363938   MEAN       NA     8.92    9.073
  19    rs1363938     SD       NA   0.5398   0.6174
  19    rs7250572   GENO      G/G      G/A      A/A
  19    rs7250572 COUNTS        3       12       33
  19    rs7250572   FREQ   0.0625     0.25   0.6875
  19    rs7250572   MEAN    8.615     9.11    9.069
  19    rs7250572     SD   0.5063    0.495   0.6448
  19    rs4804662   GENO      G/G      G/A      A/A
  19    rs4804662 COUNTS        0        6       42
  19    rs4804662   FREQ        0    0.125    0.875
  19    rs4804662   MEAN       NA    9.175    9.033
  19    rs4804662     SD       NA   0.3422   0.6333
  19     rs654059   GENO      C/C      C/T      T/T
  19     rs654059 COUNTS        2       11       35
  19     rs654059   FREQ  0.04167   0.2292   0.7292
  19     rs654059   MEAN    9.227    9.246    8.979
  19     rs654059     SD   0.1282   0.4066   0.6599
  19     rs501580   GENO      T/T      T/A      A/A
  19     rs501580 COUNTS       13       21       14
  19     rs501580   FREQ   0.2708   0.4375   0.2917
  19     rs501580   MEAN    9.012    9.171    8.907
  19     rs501580     SD   0.8216   0.3806    0.652
  19   rs11881687   GENO      G/G      G/A      A/A
  19   rs11881687 COUNTS        4        8       36
  19   rs11881687   FREQ  0.08333   0.1667     0.75
  19   rs11881687   MEAN    8.963    9.221    9.023
  19   rs11881687     SD   0.7153   0.3868   0.6384
  19     rs574663   GENO      C/C      C/T      T/T
  19     rs574663 COUNTS       11       19       18
  19     rs574663   FREQ   0.2292   0.3958    0.375
  19     rs574663   MEAN    8.729    9.223    9.065
  19     rs574663     SD   0.8211    0.395   0.5879
  19    rs7250363   GENO      T/T      T/C      C/C
  19    rs7250363 COUNTS        2       10       36
  19    rs7250363   FREQ  0.04167   0.2083     0.75
  19    rs7250363   MEAN    8.829    8.816    9.128
  19    rs7250363     SD   0.9427   0.7649   0.5376
  19     rs597582   GENO      T/T      T/C      C/C
  19     rs597582 COUNTS        7       18       23
  19     rs597582   FREQ   0.1458    0.375   0.4792
  19     rs597582   MEAN    8.724    9.103    9.109
  19     rs597582     SD   0.9396   0.4415   0.5897
  19    rs7245592   GENO      A/A      A/G      G/G
  19    rs7245592 COUNTS       11       25       12
  19    rs7245592   FREQ   0.2292   0.5208     0.25
  19    rs7245592   MEAN    8.882     9.04    9.227
  19    rs7245592     SD   0.7684   0.6032   0.4061
  19     rs541600   GENO      T/T      T/C      C/C
  19     rs541600 COUNTS       11       25       12
  19     rs541600   FREQ   0.2292   0.5208     0.25
  19     rs541600   MEAN    8.882     9.04    9.227
  19     rs541600     SD   0.7684   0.6032   0.4061
  19    rs7250311   GENO      G/G      G/T      T/T
  19    rs7250311 COUNTS        1       18       29
  19    rs7250311   FREQ  0.02083    0.375   0.6042
  19    rs7250311   MEAN    9.365    9.097    9.011
  19    rs7250311     SD        0   0.3735   0.7216
  19    rs7260296   GENO      T/T      T/C      C/C
  19    rs7260296 COUNTS        8       24       16
  19    rs7260296   FREQ   0.1667      0.5   0.3333
  19    rs7260296   MEAN    8.998    9.105    8.995
  19    rs7260296     SD    0.443   0.7062   0.5258
  19    rs2431866   GENO      A/A      A/C      C/C
  19    rs2431866 COUNTS        4       18       26
  19    rs2431866   FREQ  0.08333    0.375   0.5417
  19    rs2431866   MEAN    9.399    8.936    9.077
  19    rs2431866     SD   0.1184   0.4438   0.7212
  19    rs7256394   GENO      A/A      A/G      G/G
  19    rs7256394 COUNTS        7       20       21
  19    rs7256394   FREQ   0.1458   0.4167   0.4375
  19    rs7256394   MEAN    8.938    8.832    9.296
  19    rs7256394     SD   0.5499   0.7593   0.3208
  19    rs6603103   GENO      C/C      C/T      T/T
  19    rs6603103 COUNTS        7       23       18
  19    rs6603103   FREQ   0.1458   0.4792    0.375
  19    rs6603103   MEAN    8.938    8.876    9.317
  19    rs6603103     SD   0.5499   0.7396   0.2678
  19    rs4804750   GENO      T/T      T/A      A/A
  19    rs4804750 COUNTS        0        8       40
  19    rs4804750   FREQ        0   0.1667   0.8333
  19    rs4804750   MEAN       NA    8.749    9.111
  19    rs4804750     SD       NA   0.7157   0.5701
  19   rs17159765   GENO      A/A      A/G      G/G
  19   rs17159765 COUNTS        0        7       41
  19   rs17159765   FREQ        0   0.1458   0.8542
  19   rs17159765   MEAN       NA    9.198    9.025
  19   rs17159765     SD       NA   0.2878   0.6415
  19    rs1644759   GENO      C/C      C/T      T/T
  19    rs1644759 COUNTS        5       28       15
  19    rs1644759   FREQ   0.1042   0.5833   0.3125
  19    rs1644759   MEAN     9.01     9.15    8.879
  19    rs1644759     SD   0.4357   0.6284   0.5972
  19    rs1644757   GENO      G/G      G/A      A/A
  19    rs1644757 COUNTS        7       23       18
  19    rs1644757   FREQ   0.1458   0.4792    0.375
  19    rs1644757   MEAN    9.122    9.079    8.986
  19    rs1644757     SD   0.5992   0.6251   0.6066
  19    rs4134856   GENO      T/T      T/G      G/G
  19    rs4134856 COUNTS        0        6       42
  19    rs4134856   FREQ        0    0.125    0.875
  19    rs4134856   MEAN       NA    8.316    9.156
  19    rs4134856     SD       NA   0.9638   0.4631
  19    rs4134832   GENO      T/T      T/C      C/C
  19    rs4134832 COUNTS        3       13       32
  19    rs4134832   FREQ   0.0625   0.2708   0.6667
  19    rs4134832   MEAN    9.091     8.91    9.104
  19    rs4134832     SD   0.3387   0.8454   0.5073
  19     rs794083   GENO      C/C      C/G      G/G
  19     rs794083 COUNTS        4       20       24
  19     rs794083   FREQ  0.08333   0.4167      0.5
  19     rs794083   MEAN    9.218     9.15     8.94
  19     rs794083     SD   0.4651   0.4094   0.7431
  19    rs4134831   GENO      G/G      G/A      A/A
  19    rs4134831 COUNTS        1       14       33
  19    rs4134831   FREQ  0.02083   0.2917   0.6875
  19    rs4134831   MEAN    9.344     9.02    9.055
  19    rs4134831     SD        0   0.5282   0.6473
  19     rs794084   GENO      A/A      A/G      G/G
  19     rs794084 COUNTS       13       21       14
  19     rs794084   FREQ   0.2708   0.4375   0.2917
  19     rs794084   MEAN    9.122    8.992    9.073
  19     rs794084     SD   0.6286   0.5242   0.7208
  19    rs4134826   GENO      C/C      C/T      T/T
  19    rs4134826 COUNTS        1       11       36
  19    rs4134826   FREQ  0.02083   0.2292     0.75
  19    rs4134826   MEAN    9.344    8.993     9.06
  19    rs4134826     SD        0   0.5722   0.6265
  19    rs4134816   GENO      G/G      G/A      A/A
  19    rs4134816 COUNTS        1       14       33
  19    rs4134816   FREQ  0.02083   0.2917   0.6875
  19    rs4134816   MEAN    9.344     9.02    9.055
  19    rs4134816     SD        0   0.5282   0.6473
  19    rs4134813   GENO      C/C      C/A      A/A
  19    rs4134813 COUNTS        3       18       27
  19    rs4134813   FREQ   0.0625    0.375   0.5625
  19    rs4134813   MEAN    8.659    9.006    9.124
  19    rs4134813     SD   0.6253   0.6122   0.5995
  19    rs4804758   GENO      G/G      G/A      A/A
  19    rs4804758 COUNTS        1        9       38
  19    rs4804758   FREQ  0.02083   0.1875   0.7917
  19    rs4804758   MEAN    8.118    8.914    9.108
  19    rs4804758     SD        0   0.6398   0.5859
  19    rs4804217   GENO      T/T      T/C      C/C
  19    rs4804217 COUNTS        1        9       38
  19    rs4804217   FREQ  0.02083   0.1875   0.7917
  19    rs4804217   MEAN    8.118    8.914    9.108
  19    rs4804217     SD        0   0.6398   0.5859
  19       rs6791   GENO      A/A      A/G      G/G
  19       rs6791 COUNTS        2       14       32
  19       rs6791   FREQ  0.04167   0.2917   0.6667
  19       rs6791   MEAN    9.543    9.091    9.002
  19       rs6791     SD   0.1786   0.4855   0.6589
  19   rs11883223   GENO      A/A      A/G      G/G
  19   rs11883223 COUNTS        2       23       23
  19   rs11883223   FREQ  0.04167   0.4792   0.4792
  19   rs11883223   MEAN    8.101    9.068    9.116
  19   rs11883223     SD    1.777   0.5496   0.4967
  19    rs2081075   GENO      T/T      T/C      C/C
  19    rs2081075 COUNTS        2       21       25
  19    rs2081075   FREQ  0.04167   0.4375   0.5208
  19    rs2081075   MEAN    8.863    9.148    8.984
  19    rs2081075     SD   0.3779   0.3778   0.7571
  19   rs10402974   GENO      C/C      C/T      T/T
  19   rs10402974 COUNTS        3       19       26
  19   rs10402974   FREQ   0.0625   0.3958   0.5417
  19   rs10402974   MEAN    8.792    9.161        9
  19   rs10402974     SD   0.6207   0.5505   0.6453
  19    rs2161490   GENO      G/G      G/A      A/A
  19    rs2161490 COUNTS        7       24       17
  19    rs2161490   FREQ   0.1458      0.5   0.3542
  19    rs2161490   MEAN    8.974    8.961    9.208
  19    rs2161490     SD   0.5206    0.672   0.5285
  19    rs7408174   GENO      C/C      C/T      T/T
  19    rs7408174 COUNTS        0        8       40
  19    rs7408174   FREQ        0   0.1667   0.8333
  19    rs7408174   MEAN       NA    9.387    8.983
  19    rs7408174     SD       NA   0.3322    0.626
  19   rs17159311   GENO      G/G      G/A      A/A
  19   rs17159311 COUNTS       13       21       14
  19   rs17159311   FREQ   0.2708   0.4375   0.2917
  19   rs17159311   MEAN    8.855    9.149    9.085
  19   rs17159311     SD   0.7855   0.5438   0.4886
  19    rs7249360   GENO      A/A      A/G      G/G
  19    rs7249360 COUNTS        9       22       17
  19    rs7249360   FREQ   0.1875   0.4583   0.3542
  19    rs7249360   MEAN    9.071    9.016    9.085
  19    rs7249360     SD   0.5719   0.5821    0.678
  19    rs7249320   GENO      A/A      A/C      C/C
  19    rs7249320 COUNTS        9       21       18
  19    rs7249320   FREQ   0.1875   0.4375    0.375
  19    rs7249320   MEAN    9.071     9.01    9.088
  19    rs7249320     SD   0.5719   0.5958   0.6579
  19    rs2287868   GENO      C/C      C/T      T/T
  19    rs2287868 COUNTS       10       22       16
  19    rs2287868   FREQ   0.2083   0.4583   0.3333
  19    rs2287868   MEAN    8.999    9.088    9.031
  19    rs2287868     SD   0.5322   0.4727   0.8096
  19     rs753733   GENO      A/A      A/G      G/G
  19     rs753733 COUNTS        0        7       41
  19     rs753733   FREQ        0   0.1458   0.8542
  19     rs753733   MEAN       NA    9.356    8.998
  19     rs753733     SD       NA   0.3195   0.6277
  19   rs12611038   GENO      T/T      T/C      C/C
  19   rs12611038 COUNTS       11       25       12
  19   rs12611038   FREQ   0.2292   0.5208     0.25
  19   rs12611038   MEAN    8.863    9.202    8.907
  19   rs12611038     SD    0.911   0.4268   0.5445
  19   rs10518270   GENO      G/G      G/A      A/A
  19   rs10518270 COUNTS        0        5       43
  19   rs10518270   FREQ        0   0.1042   0.8958
  19   rs10518270   MEAN       NA    9.282    9.024
  19   rs10518270     SD       NA    0.389   0.6217
  19   rs11260025   GENO      C/C      C/T      T/T
  19   rs11260025 COUNTS        0        5       43
  19   rs11260025   FREQ        0   0.1042   0.8958
  19   rs11260025   MEAN       NA    9.282    9.024
  19   rs11260025     SD       NA    0.389   0.6217
  19    rs2335524   GENO      C/C      C/T      T/T
  19    rs2335524 COUNTS        4       13       31
  19    rs2335524   FREQ  0.08333   0.2708   0.6458
  19    rs2335524   MEAN    8.751    9.087    9.074
  19    rs2335524     SD   0.5152   0.5493    0.641
  19    rs2335525   GENO      A/A      A/G      G/G
  19    rs2335525 COUNTS        4       18       26
  19    rs2335525   FREQ  0.08333    0.375   0.5417
  19    rs2335525   MEAN    8.751    9.114    9.053
  19    rs2335525     SD   0.5152   0.4766   0.6941
  19    rs1010047   GENO      G/G      G/A      A/A
  19    rs1010047 COUNTS        4       28       16
  19    rs1010047   FREQ  0.08333   0.5833   0.3333
  19    rs1010047   MEAN    8.793    9.125    8.985
  19    rs1010047     SD   0.5683    0.459   0.8161
  19    rs2277996   GENO      C/C      C/T      T/T
  19    rs2277996 COUNTS        0        6       42
  19    rs2277996   FREQ        0    0.125    0.875
  19    rs2277996   MEAN       NA     9.19    9.031
  19    rs2277996     SD       NA   0.3725   0.6307
  19   rs11669411   GENO      T/T      T/A      A/A
  19   rs11669411 COUNTS       11       24       13
  19   rs11669411   FREQ   0.2292      0.5   0.2708
  19   rs11669411   MEAN    9.006    9.235    8.748
  19   rs11669411     SD   0.6213   0.3698   0.8216
  19    rs7250738   GENO      C/C      C/T      T/T
  19    rs7250738 COUNTS        0       12       36
  19    rs7250738   FREQ        0     0.25     0.75
  19    rs7250738   MEAN       NA    8.901      9.1
  19    rs7250738     SD       NA   0.6236   0.5977
  19   rs11465413   GENO      A/A      A/T      T/T
  19   rs11465413 COUNTS       11       23       14
  19   rs11465413   FREQ   0.2292   0.4792   0.2917
  19   rs11465413   MEAN    8.848    9.117      9.1
  19   rs11465413     SD   0.7137   0.6193   0.4819
  19   rs11465403   GENO      A/A      A/T      T/T
  19   rs11465403 COUNTS        0        6       42
  19   rs11465403   FREQ        0    0.125    0.875
  19   rs11465403   MEAN       NA     9.29    9.017
  19   rs11465403     SD       NA   0.3998   0.6236
  19    rs1544767   GENO      T/T      T/A      A/A
  19    rs1544767 COUNTS        1       11       36
  19    rs1544767   FREQ  0.02083   0.2292     0.75
  19    rs1544767   MEAN    9.117    9.172    9.012
  19    rs1544767     SD        0   0.5376    0.633
  19   rs10403018   GENO      A/A      A/G      G/G
  19   rs10403018 COUNTS        2        9       37
  19   rs10403018   FREQ  0.04167   0.1875   0.7708
  19   rs10403018   MEAN    9.415    8.764    9.101
  19   rs10403018     SD   0.1133   0.4474    0.633
  19    rs4804802   GENO      A/A      A/G      G/G
  19    rs4804802 COUNTS        5       20       23
  19    rs4804802   FREQ   0.1042   0.4167   0.4792
  19    rs4804802   MEAN    8.997    9.126    8.997
  19    rs4804802     SD   0.5958   0.5812   0.6433
  19    rs8105572   GENO      T/T      T/C      C/C
  19    rs8105572 COUNTS        7       14       27
  19    rs8105572   FREQ   0.1458   0.2917   0.5625
  19    rs8105572   MEAN    8.833    9.024    9.121
  19    rs8105572     SD   0.9742   0.6778   0.4383
  19   rs17159889   GENO      T/T      T/C      C/C
  19   rs17159889 COUNTS        0       12       36
  19   rs17159889   FREQ        0     0.25     0.75
  19   rs17159889   MEAN       NA    8.937    9.088
  19   rs17159889     SD       NA   0.6099   0.6057
  19    rs2287886   GENO      A/A      A/G      G/G
  19    rs2287886 COUNTS        3       14       31
  19    rs2287886   FREQ   0.0625   0.2917   0.6458
  19    rs2287886   MEAN    9.306    9.163    8.975
  19    rs2287886     SD   0.3107   0.4754   0.6697
  19     rs735240   GENO      A/A      A/G      G/G
  19     rs735240 COUNTS        3       17       28
  19     rs735240   FREQ   0.0625   0.3542   0.5833
  19     rs735240   MEAN      9.4    8.962    9.067
  19     rs735240     SD  0.08433   0.4779   0.6929
  19   rs10411055   GENO      A/A      A/G      G/G
  19   rs10411055 COUNTS        1       15       32
  19   rs10411055   FREQ  0.02083   0.3125   0.6667
  19   rs10411055   MEAN    7.452    9.134    9.062
  19   rs10411055     SD        0   0.4503   0.6127
  19    rs2112927   GENO      T/T      T/C      C/C
  19    rs2112927 COUNTS        8       26       14
  19    rs2112927   FREQ   0.1667   0.5417   0.2917
  19    rs2112927   MEAN    9.079    9.023    9.086
  19    rs2112927     SD   0.2754   0.5694   0.8066
  19     rs479448   GENO      G/G      G/A      A/A
  19     rs479448 COUNTS        0       15       33
  19     rs479448   FREQ        0   0.3125   0.6875
  19     rs479448   MEAN       NA    9.048    9.052
  19     rs479448     SD       NA   0.6211   0.6056
  19     rs560634   GENO      T/T      T/G      G/G
  19     rs560634 COUNTS        2       16       30
  19     rs560634   FREQ  0.04167   0.3333    0.625
  19     rs560634   MEAN    9.238    8.983    9.074
  19     rs560634     SD   0.1444     0.65   0.6051
  19     rs557094   GENO      G/G      G/C      C/C
  19     rs557094 COUNTS        3       21       24
  19     rs557094   FREQ   0.0625   0.4375      0.5
  19     rs557094   MEAN    9.278    9.041    9.031
  19     rs557094     SD   0.1231   0.5915   0.6575
  19    rs3745376   GENO      T/T      T/G      G/G
  19    rs3745376 COUNTS        0       11       37
  19    rs3745376   FREQ        0   0.2292   0.7708
  19    rs3745376   MEAN       NA    9.112    9.032
  19    rs3745376     SD       NA   0.4069   0.6546
  19    rs1045998   GENO      G/G      G/C      C/C
  19    rs1045998 COUNTS        0       15       33
  19    rs1045998   FREQ        0   0.3125   0.6875
  19    rs1045998   MEAN       NA    9.048    9.052
  19    rs1045998     SD       NA   0.6211   0.6056
  19      rs15282   GENO      T/T      T/C      C/C
  19      rs15282 COUNTS        1       27       20
  19      rs15282   FREQ  0.02083   0.5625   0.4167
  19      rs15282   MEAN      9.1    8.968     9.16
  19      rs15282     SD        0   0.7055   0.4453
  19     rs653488   GENO      T/T      T/C      C/C
  19     rs653488 COUNTS        1       13       34
  19     rs653488   FREQ  0.02083   0.2708   0.7083
  19     rs653488   MEAN    9.075    8.987    9.074
  19     rs653488     SD        0   0.4746   0.6597
  19   rs11260030   GENO      T/T      T/C      C/C
  19   rs11260030 COUNTS        1       15       32
  19   rs11260030   FREQ  0.02083   0.3125   0.6667
  19   rs11260030   MEAN    9.117    9.074    9.038
  19   rs11260030     SD        0   0.5837   0.6312
  19   rs10906990   GENO      A/A      A/C      C/C
  19   rs10906990 COUNTS        8       20       20
  19   rs10906990   FREQ   0.1667   0.4167   0.4167
  19   rs10906990   MEAN    8.931    8.976    9.173
  19   rs10906990     SD   0.5091   0.6204   0.6275
  19    rs7259521   GENO      C/C      C/T      T/T
  19    rs7259521 COUNTS       13       20       15
  19    rs7259521   FREQ   0.2708   0.4167   0.3125
  19    rs7259521   MEAN     8.98    9.024    9.148
  19    rs7259521     SD   0.5017    0.655   0.6405
  19    rs4804233   GENO      G/G      G/A      A/A
  19    rs4804233 COUNTS       10       21       17
  19    rs4804233   FREQ   0.2083   0.4375   0.3542
  19    rs4804233   MEAN    9.328    8.906    9.066
  19    rs4804233     SD   0.4787   0.7398   0.4269
  19     rs568356   GENO      A/A      A/C      C/C
  19     rs568356 COUNTS        2       12       34
  19     rs568356   FREQ  0.04167     0.25   0.7083
  19     rs568356   MEAN    9.197    8.997    9.061
  19     rs568356     SD    0.209   0.5011   0.6571
  19   rs10426731   GENO      T/T      T/G      G/G
  19   rs10426731 COUNTS        1        7       40
  19   rs10426731   FREQ  0.02083   0.1458   0.8333
  19   rs10426731   MEAN    9.344    8.938    9.063
  19   rs10426731     SD        0   0.4986   0.6297
  19   rs12980113   GENO      C/C      C/T      T/T
  19   rs12980113 COUNTS        2       14       32
  19   rs12980113   FREQ  0.04167   0.2917   0.6667
  19   rs12980113   MEAN    8.561    8.938     9.13
  19   rs12980113     SD    1.567   0.7583   0.4524
  19    rs8108150   GENO      C/C      C/G      G/G
  19    rs8108150 COUNTS        0        6       42
  19    rs8108150   FREQ        0    0.125    0.875
  19    rs8108150   MEAN       NA    9.011    9.056
  19    rs8108150     SD       NA   0.5883   0.6128
  19   rs17160011   GENO      A/A      A/G      G/G
  19   rs17160011 COUNTS        1        3       44
  19   rs17160011   FREQ  0.02083   0.0625   0.9167
  19   rs17160011   MEAN    9.495    8.762     9.06
  19   rs17160011     SD        0   0.3192   0.6191
  19     rs580984   GENO      A/A      A/G      G/G
  19     rs580984 COUNTS        8       26       14
  19     rs580984   FREQ   0.1667   0.5417   0.2917
  19     rs580984   MEAN    9.362    8.851    9.244
  19     rs580984     SD     0.47   0.6971   0.2912
  19     rs574830   GENO      T/T      T/C      C/C
  19     rs574830 COUNTS        9       25       14
  19     rs574830   FREQ   0.1875   0.5208   0.2917
  19     rs574830   MEAN    9.377    8.806    9.278
  19     rs574830     SD   0.4419   0.6836   0.3009
  19    rs7258822   GENO      T/T      T/C      C/C
  19    rs7258822 COUNTS        1       10       37
  19    rs7258822   FREQ  0.02083   0.2083   0.7708
  19    rs7258822   MEAN    8.452      9.3    8.999
  19    rs7258822     SD        0   0.3719   0.6415
  19     rs514098   GENO      T/T      T/A      A/A
  19     rs514098 COUNTS        3       19       26
  19     rs514098   FREQ   0.0625   0.3958   0.5417
  19     rs514098   MEAN    9.378    8.851    9.159
  19     rs514098     SD    0.272    0.797   0.4086
  19     rs604938   GENO      T/T      T/C      C/C
  19     rs604938 COUNTS       10       26       12
  19     rs604938   FREQ   0.2083   0.5417     0.25
  19     rs604938   MEAN    9.375    8.795    9.335
  19     rs604938     SD   0.4167   0.6616   0.2875
  19     rs794442   GENO      A/A      A/G      G/G
  19     rs794442 COUNTS        9       29       10
  19     rs794442   FREQ   0.1875   0.6042   0.2083
  19     rs794442   MEAN    9.235    8.882    9.375
  19     rs794442     SD   0.2461   0.6789   0.4167
  19     rs747990   GENO      A/A      A/G      G/G
  19     rs747990 COUNTS        1       10       37
  19     rs747990   FREQ  0.02083   0.2083   0.7708
  19     rs747990   MEAN    8.452    9.167    9.035
  19     rs747990     SD        0   0.4986   0.6324
  19     rs552797   GENO      C/C      C/T      T/T
  19     rs552797 COUNTS        8       24       16
  19     rs552797   FREQ   0.1667      0.5   0.3333
  19     rs552797   MEAN    9.225    8.868    9.238
  19     rs552797     SD   0.3357   0.7002   0.4806
  19   rs11542189   GENO      T/T      T/C      C/C
  19   rs11542189 COUNTS        0       10       38
  19   rs11542189   FREQ        0   0.2083   0.7917
  19   rs11542189   MEAN       NA    9.007    9.062
  19   rs11542189     SD       NA    0.645   0.6011
  19    rs1864029   GENO      A/A      A/G      G/G
  19    rs1864029 COUNTS        1        8       39
  19    rs1864029   FREQ  0.02083   0.1667   0.8125
  19    rs1864029   MEAN    7.452    9.144    9.072
  19    rs1864029     SD        0   0.5595    0.569
  19      rs14394   GENO      G/G      G/A      A/A
  19      rs14394 COUNTS        1       10       37
  19      rs14394   FREQ  0.02083   0.2083   0.7708
  19      rs14394   MEAN    7.452    9.236    9.044
  19      rs14394     SD        0   0.5415   0.5676
  19   rs10416634   GENO      C/C      C/T      T/T
  19   rs10416634 COUNTS        3       13       32
  19   rs10416634   FREQ   0.0625   0.2708   0.6667
  19   rs10416634   MEAN    9.083    9.175    8.997
  19   rs10416634     SD    0.557   0.6394   0.6042
  19   rs10411185   GENO      G/G      G/A      A/A
  19   rs10411185 COUNTS        5       19       24
  19   rs10411185   FREQ   0.1042   0.3958      0.5
  19   rs10411185   MEAN    8.908    9.152        9
  19   rs10411185     SD   0.9612    0.495   0.6141
  19    rs3826741   GENO      A/A      A/G      G/G
  19    rs3826741 COUNTS        2       16       30
  19    rs3826741   FREQ  0.04167   0.3333    0.625
  19    rs3826741   MEAN    8.763    8.874    9.164
  19    rs3826741     SD    0.286    0.789   0.4795
  19    rs2303164   GENO      A/A      A/G      G/G
  19    rs2303164 COUNTS        8       29       11
  19    rs2303164   FREQ   0.1667   0.6042   0.2292
  19    rs2303164   MEAN    9.044    9.044    9.072
  19    rs2303164     SD   0.5182   0.6888   0.4435
  19   rs10424096   GENO      A/A      A/G      G/G
  19   rs10424096 COUNTS        5       22       21
  19   rs10424096   FREQ   0.1042   0.4583   0.4375
  19   rs10424096   MEAN    8.978      9.1    9.017
  19   rs10424096     SD   0.9049   0.4494   0.6898
  19   rs17160134   GENO      T/T      T/C      C/C
  19   rs17160134 COUNTS        0       10       38
  19   rs17160134   FREQ        0   0.2083   0.7917
  19   rs17160134   MEAN       NA    8.755    9.128
  19   rs17160134     SD       NA   0.6134   0.5847
  19   rs12974407   GENO      T/T      T/G      G/G
  19   rs12974407 COUNTS        1        8       39
  19   rs12974407   FREQ  0.02083   0.1667   0.8125
  19   rs12974407   MEAN     9.13    9.382    8.981
  19   rs12974407     SD        0   0.2663     0.64
  19   rs17160147   GENO      G/G      G/C      C/C
  19   rs17160147 COUNTS       10       26       12
  19   rs17160147   FREQ   0.2083   0.5417     0.25
  19   rs17160147   MEAN    9.348    9.122    8.649
  19   rs17160147     SD   0.3406   0.5215   0.7596
  19   rs17160151   GENO      T/T      T/C      C/C
  19   rs17160151 COUNTS        6       19       23
  19   rs17160151   FREQ    0.125   0.3958   0.4792
  19   rs17160151   MEAN    9.415    9.029    8.974
  19   rs17160151     SD   0.2508   0.4958   0.7215
  19   rs10416843   GENO      G/G      G/A      A/A
  19   rs10416843 COUNTS        9       21       18
  19   rs10416843   FREQ   0.1875   0.4375    0.375
  19   rs10416843   MEAN    9.167    9.001    9.051
  19   rs10416843     SD   0.4324   0.6897   0.5918
  19    rs8112982   GENO      T/T      T/C      C/C
  19    rs8112982 COUNTS        2       17       29
  19    rs8112982   FREQ  0.04167   0.3542   0.6042
  19    rs8112982   MEAN    8.181    9.025    9.125
  19    rs8112982     SD     1.03   0.7269   0.4604
  19    rs6603141   GENO      A/A      A/G      G/G
  19    rs6603141 COUNTS        4       24       20
  19    rs6603141   FREQ  0.08333      0.5   0.4167
  19    rs6603141   MEAN    9.207    9.062    9.006
  19    rs6603141     SD   0.6856   0.6266   0.5875
  19    rs3829817   GENO      T/T      T/C      C/C
  19    rs3829817 COUNTS        0       12       36
  19    rs3829817   FREQ        0     0.25     0.75
  19    rs3829817   MEAN       NA    8.946    9.086
  19    rs3829817     SD       NA    0.851    0.507
  19    rs3813781   GENO      C/C      C/G      G/G
  19    rs3813781 COUNTS        6       20       22
  19    rs3813781   FREQ    0.125   0.4167   0.4583
  19    rs3813781   MEAN    9.371    9.033    8.979
  19    rs3813781     SD   0.4413   0.4843   0.7229
  19   rs11260053   GENO      T/T      T/C      C/C
  19   rs11260053 COUNTS        8       29       11
  19   rs11260053   FREQ   0.1667   0.6042   0.2292
  19   rs11260053   MEAN    9.158    9.132    8.758
  19   rs11260053     SD   0.4326   0.4849   0.8953
  19   rs11260055   GENO      C/C      C/T      T/T
  19   rs11260055 COUNTS        9       28       11
  19   rs11260055   FREQ   0.1875   0.5833   0.2292
  19   rs11260055   MEAN    9.277    9.135    8.649
  19   rs11260055     SD    0.353   0.4432   0.9165
  19     rs899207   GENO      T/T      T/C      C/C
  19     rs899207 COUNTS        4       18       23
  19     rs899207   FREQ  0.08889      0.4   0.5111
  19     rs899207   MEAN    9.105    9.151    8.934
  19     rs899207     SD   0.6391   0.3401   0.7697
  19    rs1382354   GENO      T/T      T/A      A/A
  19    rs1382354 COUNTS        2       17       29
  19    rs1382354   FREQ  0.04167   0.3542   0.6042
  19    rs1382354   MEAN    8.181    8.931    9.181
  19    rs1382354     SD     1.03   0.6861   0.4742
  19    rs4804267   GENO      T/T      T/G      G/G
  19    rs4804267 COUNTS        1       20       27
  19    rs4804267   FREQ  0.02083   0.4167   0.5625
  19    rs4804267   MEAN     8.74    9.022    9.084
  19    rs4804267     SD        0     0.62   0.6105
  19   rs12460407   GENO      C/C      C/T      T/T
  19   rs12460407 COUNTS        0       12       36
  19   rs12460407   FREQ        0     0.25     0.75
  19   rs12460407   MEAN       NA     8.85    9.117
  19   rs12460407     SD       NA   0.7074   0.5603
  19    rs1038081   GENO      C/C      C/T      T/T
  19    rs1038081 COUNTS       10       24       14
  19    rs1038081   FREQ   0.2083      0.5   0.2917
  19    rs1038081   MEAN    9.021    9.029     9.11
  19    rs1038081     SD   0.4757   0.7095   0.5153
  19   rs12327845   GENO      T/T      T/C      C/C
  19   rs12327845 COUNTS        0        5       43
  19   rs12327845   FREQ        0   0.1042   0.8958
  19   rs12327845   MEAN       NA    8.881     9.07
  19   rs12327845     SD       NA   0.5653   0.6114
  19    rs7252584   GENO      G/G      G/C      C/C
  19    rs7252584 COUNTS        0        7       41
  19    rs7252584   FREQ        0   0.1458   0.8542
  19    rs7252584   MEAN       NA    9.179    9.029
  19    rs7252584     SD       NA   0.2442   0.6451
  19   rs10408896   GENO      T/T      T/G      G/G
  19   rs10408896 COUNTS        1       14       33
  19   rs10408896   FREQ  0.02083   0.2917   0.6875
  19   rs10408896   MEAN    6.845    8.819    9.216
  19   rs10408896     SD        0   0.7347   0.3358
  19    rs6422428   GENO      T/T      T/C      C/C
  19    rs6422428 COUNTS        4       14       29
  19    rs6422428   FREQ  0.08511   0.2979    0.617
  19    rs6422428   MEAN    9.299    9.227    8.952
  19    rs6422428     SD   0.2791    0.383   0.6988
  19    rs8110054   GENO      A/A      A/G      G/G
  19    rs8110054 COUNTS        3       20       25
  19    rs8110054   FREQ   0.0625   0.4167   0.5208
  19    rs8110054   MEAN    9.152    9.013    9.068
  19    rs8110054     SD   0.3477   0.7612   0.4924
  19    rs4804286   GENO      C/C      C/G      G/G
  19    rs4804286 COUNTS        0       10       38
  19    rs4804286   FREQ        0   0.2083   0.7917
  19    rs4804286   MEAN       NA    9.306    8.983
  19    rs4804286     SD       NA   0.2574   0.6517
  19    rs4804287   GENO      C/C      C/T      T/T
  19    rs4804287 COUNTS        3       30       15
  19    rs4804287   FREQ   0.0625    0.625   0.3125
  19    rs4804287   MEAN     8.98     8.97    9.226
  19    rs4804287     SD   0.3259   0.7218   0.2857
  19    rs1466448   GENO      C/C      C/A      A/A
  19    rs1466448 COUNTS        1        8       39
  19    rs1466448   FREQ  0.02083   0.1667   0.8125
  19    rs1466448   MEAN    8.516    9.068    9.061
  19    rs1466448     SD        0   0.7355   0.5862
  19    rs1466447   GENO      C/C      C/T      T/T
  19    rs1466447 COUNTS        8       28       12
  19    rs1466447   FREQ   0.1667   0.5833     0.25
  19    rs1466447   MEAN    9.218    8.959    9.153
  19    rs1466447     SD    0.325   0.6671   0.5874
  19    rs1007545   GENO      A/A      A/G      G/G
  19    rs1007545 COUNTS        1       10       36
  19    rs1007545   FREQ  0.02128   0.2128    0.766
  19    rs1007545   MEAN    8.695    9.019    9.061
  19    rs1007545     SD        0   0.2989   0.6783
  19    rs6603157   GENO      A/A      A/G      G/G
  19    rs6603157 COUNTS        3       17       28
  19    rs6603157   FREQ   0.0625   0.3542   0.5833
  19    rs6603157   MEAN    9.238    8.999    9.062
  19    rs6603157     SD   0.2979   0.6755   0.5933
  19   rs17160311   GENO      A/A      A/G      G/G
  19   rs17160311 COUNTS        1       18       29
  19   rs17160311   FREQ  0.02083    0.375   0.6042
  19   rs17160311   MEAN    9.577    8.988    9.072
  19   rs17160311     SD        0   0.6505    0.585
  19   rs12973288   GENO      T/T      T/C      C/C
  19   rs12973288 COUNTS        0       10       38
  19   rs12973288   FREQ        0   0.2083   0.7917
  19   rs12973288   MEAN       NA    9.076    9.044
  19   rs12973288     SD       NA   0.3031   0.6638
  19   rs17160332   GENO      A/A      A/G      G/G
  19   rs17160332 COUNTS        1       10       37
  19   rs17160332   FREQ  0.02083   0.2083   0.7708
  19   rs17160332   MEAN    8.867    9.139    9.032
  19   rs17160332     SD        0   0.3197   0.6686
  19   rs17160333   GENO      C/C      C/T      T/T
  19   rs17160333 COUNTS        1        9       38
  19   rs17160333   FREQ  0.02083   0.1875   0.7917
  19   rs17160333   MEAN    9.665    9.029     9.04
  19   rs17160333     SD        0   0.7563   0.5736
  19    rs7259547   GENO      T/T      T/C      C/C
  19    rs7259547 COUNTS        0        8       40
  19    rs7259547   FREQ        0   0.1667   0.8333
  19    rs7259547   MEAN       NA    8.854     9.09
  19    rs7259547     SD       NA   0.8685   0.5427
  19     rs193933   GENO      A/A      A/G      G/G
  19     rs193933 COUNTS        2       20       26
  19     rs193933   FREQ  0.04167   0.4167   0.5417
  19     rs193933   MEAN    9.577    8.822    9.186
  19     rs193933     SD 0.0009122   0.7763   0.3798
  19     rs250508   GENO      C/C      C/T      T/T
  19     rs250508 COUNTS        1        9       38
  19     rs250508   FREQ  0.02083   0.1875   0.7917
  19     rs250508   MEAN    9.539     8.99    9.052
  19     rs250508     SD        0   0.5211   0.6302
  19     rs638966   GENO      A/A      A/C      C/C
  19     rs638966 COUNTS        8       22       18
  19     rs638966   FREQ   0.1667   0.4583    0.375
  19     rs638966   MEAN     8.99    9.083    9.038
  19     rs638966     SD   0.5119   0.5754   0.6984
  19    rs7249111   GENO      A/A      A/G      G/G
  19    rs7249111 COUNTS       12       23       13
  19    rs7249111   FREQ     0.25   0.4792   0.2708
  19    rs7249111   MEAN    8.995    9.206    8.827
  19    rs7249111     SD    0.626   0.4797   0.7369
  19    rs8107330   GENO      G/G      G/A      A/A
  19    rs8107330 COUNTS       12       23       13
  19    rs8107330   FREQ     0.25   0.4792   0.2708
  19    rs8107330   MEAN    8.995    9.206    8.827
  19    rs8107330     SD    0.626   0.4797   0.7369
  19    rs2241590   GENO      G/G      G/A      A/A
  19    rs2241590 COUNTS        2       16       30
  19    rs2241590   FREQ  0.04167   0.3333    0.625
  19    rs2241590   MEAN    8.738    8.918    9.142
  19    rs2241590     SD   0.2516   0.7628   0.5126
  19    rs3760685   GENO      A/A      A/C      C/C
  19    rs3760685 COUNTS        5       26       17
  19    rs3760685   FREQ   0.1042   0.5417   0.3542
  19    rs3760685   MEAN    9.025    9.159    8.892
  19    rs3760685     SD   0.5189   0.5252   0.7258
  19   rs11666233   GENO      C/C      C/A      A/A
  19   rs11666233 COUNTS        3       16       29
  19   rs11666233   FREQ   0.0625   0.3333   0.6042
  19   rs11666233   MEAN    9.163    9.118    9.002
  19   rs11666233     SD   0.6342   0.4514   0.6839
  19    rs7254882   GENO      T/T      T/C      C/C
  19    rs7254882 COUNTS        3       16       29
  19    rs7254882   FREQ   0.0625   0.3333   0.6042
  19    rs7254882   MEAN    9.163    9.118    9.002
  19    rs7254882     SD   0.6342   0.4514   0.6839
  19     rs754671   GENO      C/C      C/T      T/T
  19     rs754671 COUNTS        2       21       25
  19     rs754671   FREQ  0.04167   0.4375   0.5208
  19     rs754671   MEAN    9.326    9.069    9.013
  19     rs754671     SD   0.3559   0.4679   0.7199
  19    rs2913973   GENO      T/T      T/G      G/G
  19    rs2913973 COUNTS        2       21       25
  19    rs2913973   FREQ  0.04167   0.4375   0.5208
  19    rs2913973   MEAN    9.326    9.069    9.013
  19    rs2913973     SD   0.3559   0.4679   0.7199
  19    rs2967605   GENO      T/T      T/C      C/C
  19    rs2967605 COUNTS        3       19       26
  19    rs2967605   FREQ   0.0625   0.3958   0.5417
  19    rs2967605   MEAN    9.131    9.071    9.027
  19    rs2967605     SD   0.4217   0.4821   0.7087
  19    rs6603076   GENO      A/A      A/G      G/G
  19    rs6603076 COUNTS        5       23       20
  19    rs6603076   FREQ   0.1042   0.4792   0.4167
  19    rs6603076   MEAN    9.094    8.993    9.106
  19    rs6603076     SD   0.5497   0.5956   0.6479
  19    rs2894538   GENO      A/A      A/G      G/G
  19    rs2894538 COUNTS        1       16       31
  19    rs2894538   FREQ  0.02083   0.3333   0.6458
  19    rs2894538   MEAN    9.117    9.077    9.035
  19    rs2894538     SD        0   0.5322   0.6549
  19    rs7508502   GENO      C/C      C/T      T/T
  19    rs7508502 COUNTS        5       23       20
  19    rs7508502   FREQ   0.1042   0.4792   0.4167
  19    rs7508502   MEAN    9.094    8.993    9.106
  19    rs7508502     SD   0.5497   0.5956   0.6479
  19   rs12610448   GENO      A/A      A/G      G/G
  19   rs12610448 COUNTS        2       13       33
  19   rs12610448   FREQ  0.04167   0.2708   0.6875
  19   rs12610448   MEAN    9.473     9.02    9.037
  19   rs12610448     SD   0.1465   0.4597   0.6662
  19    rs7507621   GENO      T/T      T/C      C/C
  19    rs7507621 COUNTS       10       25       13
  19    rs7507621   FREQ   0.2083   0.5208   0.2708
  19    rs7507621   MEAN    9.106    8.965    9.172
  19    rs7507621     SD   0.5951   0.6879    0.427
  19    rs7408960   GENO      A/A      A/G      G/G
  19    rs7408960 COUNTS        4       23       21
  19    rs7408960   FREQ  0.08333   0.4792   0.4375
  19    rs7408960   MEAN    9.369    8.943    9.107
  19    rs7408960     SD    0.217   0.6135   0.6315
  19    rs7255548   GENO      C/C      C/T      T/T
  19    rs7255548 COUNTS       10       25       13
  19    rs7255548   FREQ   0.2083   0.5208   0.2708
  19    rs7255548   MEAN    9.106    8.965    9.172
  19    rs7255548     SD   0.5951   0.6879    0.427
  19   rs11881002   GENO      T/T      T/C      C/C
  19   rs11881002 COUNTS        1        9       38
  19   rs11881002   FREQ  0.02083   0.1875   0.7917
  19   rs11881002   MEAN    9.665     8.85    9.082
  19   rs11881002     SD        0   0.8911   0.5201
  19    rs7259200   GENO      A/A      A/G      G/G
  19    rs7259200 COUNTS        4       20       24
  19    rs7259200   FREQ  0.08333   0.4167      0.5
  19    rs7259200   MEAN    9.214    9.054    9.021
  19    rs7259200     SD   0.1738   0.5046   0.7247
  19    rs8106540   GENO      A/A      A/G      G/G
  19    rs8106540 COUNTS        1        9       38
  19    rs8106540   FREQ  0.02083   0.1875   0.7917
  19    rs8106540   MEAN    9.838    8.769    9.097
  19    rs8106540     SD        0   0.8709   0.5108
  19    rs7250951   GENO      A/A      A/T      T/T
  19    rs7250951 COUNTS        1        6       41
  19    rs7250951   FREQ  0.02083    0.125   0.8542
  19    rs7250951   MEAN    9.665    8.756    9.079
  19    rs7250951     SD        0    1.101   0.5037
  19    rs7507526   GENO      T/T      T/C      C/C
  19    rs7507526 COUNTS        8       26       14
  19    rs7507526   FREQ   0.1667   0.5417   0.2917
  19    rs7507526   MEAN    9.279    9.003     9.01
  19    rs7507526     SD   0.1926   0.5774   0.7865
  19    rs1609712   GENO      A/A      A/G      G/G
  19    rs1609712 COUNTS       11       25       12
  19    rs1609712   FREQ   0.2292   0.5208     0.25
  19    rs1609712   MEAN    9.076    8.984    9.166
  19    rs1609712     SD   0.4145     0.75   0.3862
  19    rs2967603   GENO      A/A      A/C      C/C
  19    rs2967603 COUNTS        5       19       24
  19    rs2967603   FREQ   0.1042   0.3958      0.5
  19    rs2967603   MEAN    9.377    9.018    9.009
  19    rs2967603     SD   0.4368   0.6354   0.6082
  19    rs2967578   GENO      C/C      C/T      T/T
  19    rs2967578 COUNTS        6       21       21
  19    rs2967578   FREQ    0.125   0.4375   0.4375
  19    rs2967578   MEAN    9.237    8.873    9.175
  19    rs2967578     SD   0.4169   0.7475   0.4416
  19    rs2042300   GENO      A/A      A/G      G/G
  19    rs2042300 COUNTS        0       14       34
  19    rs2042300   FREQ        0   0.2917   0.7083
  19    rs2042300   MEAN       NA    9.053     9.05
  19    rs2042300     SD       NA   0.7695   0.5348
  19   rs10408143   GENO      T/T      T/C      C/C
  19   rs10408143 COUNTS        7       20       21
  19   rs10408143   FREQ   0.1458   0.4167   0.4375
  19   rs10408143   MEAN    8.876    9.089    9.072
  19   rs10408143     SD    1.058   0.4392   0.5701
  19   rs11882393   GENO      G/G      G/T      T/T
  19   rs11882393 COUNTS        6       24       18
  19   rs11882393   FREQ    0.125      0.5    0.375
  19   rs11882393   MEAN    8.682     9.18        9
  19   rs11882393     SD    1.019   0.4377   0.6074
  19    rs2303686   GENO      T/T      T/C      C/C
  19    rs2303686 COUNTS        4       23       21
  19    rs2303686   FREQ  0.08333   0.4792   0.4375
  19    rs2303686   MEAN    8.868    9.059    9.076
  19    rs2303686     SD   0.5345   0.6143   0.6257
  19    rs8106859   GENO      T/T      T/C      C/C
  19    rs8106859 COUNTS        0        5       43
  19    rs8106859   FREQ        0   0.1042   0.8958
  19    rs8106859   MEAN       NA    9.104    9.044
  19    rs8106859     SD       NA   0.5387   0.6164
  19   rs10416597   GENO      T/T      T/C      C/C
  19   rs10416597 COUNTS        6       23       19
  19   rs10416597   FREQ    0.125   0.4792   0.3958
  19   rs10416597   MEAN    9.173    9.066    8.993
  19   rs10416597     SD   0.5998   0.5846   0.6523
  19   rs11672367   GENO      T/T      T/C      C/C
  19   rs11672367 COUNTS        1       22       25
  19   rs11672367   FREQ  0.02083   0.4583   0.5208
  19   rs11672367   MEAN    9.335    8.896    9.175
  19   rs11672367     SD        0   0.7663   0.3985
  19   rs11259990   GENO      T/T      T/C      C/C
  19   rs11259990 COUNTS        6       23       19
  19   rs11259990   FREQ    0.125   0.4792   0.3958
  19   rs11259990   MEAN    9.173    9.066    8.993
  19   rs11259990     SD   0.5998   0.5846   0.6523
  19    rs4804314   GENO      C/C      C/T      T/T
  19    rs4804314 COUNTS       15       18       15
  19    rs4804314   FREQ   0.3125    0.375   0.3125
  19    rs4804314   MEAN    8.951    8.998    9.214
  19    rs4804314     SD   0.8405   0.5647   0.2958
  19    rs4072910   GENO      G/G      G/C      C/C
  19    rs4072910 COUNTS        0       23       25
  19    rs4072910   FREQ        0   0.4792   0.5208
  19    rs4072910   MEAN       NA     8.87    9.217
  19    rs4072910     SD       NA   0.7345   0.3995
  19   rs12985470   GENO      A/A      A/T      T/T
  19   rs12985470 COUNTS        0       14       34
  19   rs12985470   FREQ        0   0.2917   0.7083
  19   rs12985470   MEAN       NA     9.33    8.936
  19   rs12985470     SD       NA    0.487   0.6157
  19   rs12462074   GENO      G/G      G/C      C/C
  19   rs12462074 COUNTS        4       11       33
  19   rs12462074   FREQ  0.08333   0.2292   0.6875
  19   rs12462074   MEAN     8.63    9.055      9.1
  19   rs12462074     SD   0.5058    0.398   0.6613
  19   rs12610444   GENO      A/A      A/G      G/G
  19   rs12610444 COUNTS        1       32       15
  19   rs12610444   FREQ  0.02083   0.6667   0.3125
  19   rs12610444   MEAN    8.596    9.019    9.149
  19   rs12610444     SD        0   0.6635    0.471
  19    rs1561405   GENO      C/C      C/A      A/A
  19    rs1561405 COUNTS        1        9       38
  19    rs1561405   FREQ  0.02083   0.1875   0.7917
  19    rs1561405   MEAN     9.37    9.169    9.014
  19    rs1561405     SD        0   0.4486    0.642
  19    rs1561406   GENO      A/A      A/C      C/C
  19    rs1561406 COUNTS        5       13       30
  19    rs1561406   FREQ   0.1042   0.2708    0.625
  19    rs1561406   MEAN    9.432    9.043    8.991
  19    rs1561406     SD   0.1328   0.4062    0.701
  19    rs2967718   GENO      T/T      T/A      A/A
  19    rs2967718 COUNTS        4       12       32
  19    rs2967718   FREQ  0.08333     0.25   0.6667
  19    rs2967718   MEAN    9.454    9.092    8.985
  19    rs2967718     SD   0.1424   0.3814   0.6878
  19    rs2118706   GENO      A/A      A/G      G/G
  19    rs2118706 COUNTS        8       23       17
  19    rs2118706   FREQ   0.1667   0.4792   0.3542
  19    rs2118706   MEAN    8.828     8.99    9.237
  19    rs2118706     SD   0.6025   0.6803   0.4572
  19    rs2967721   GENO      G/G      G/A      A/A
  19    rs2967721 COUNTS        0       11       37
  19    rs2967721   FREQ        0   0.2292   0.7708
  19    rs2967721   MEAN       NA    9.231    8.997
  19    rs2967721     SD       NA   0.4285   0.6419
  19    rs2967726   GENO      A/A      A/G      G/G
  19    rs2967726 COUNTS        5       22       21
  19    rs2967726   FREQ   0.1042   0.4583   0.4375
  19    rs2967726   MEAN    9.035    9.009    9.098
  19    rs2967726     SD   0.5383   0.5922   0.6529
  19    rs9305032   GENO      T/T      T/C      C/C
  19    rs9305032 COUNTS        3       17       28
  19    rs9305032   FREQ   0.0625   0.3542   0.5833
  19    rs9305032   MEAN    9.026    9.051    9.053
  19    rs9305032     SD   0.2887   0.5699   0.6603
  19   rs12611036   GENO      G/G      G/A      A/A
  19   rs12611036 COUNTS        9       24       15
  19   rs12611036   FREQ   0.1875      0.5   0.3125
  19   rs12611036   MEAN    9.377    9.035     8.88
  19   rs12611036     SD   0.2921   0.6724   0.5768
  19    rs2967684   GENO      A/A      A/G      G/G
  19    rs2967684 COUNTS        3       20       25
  19    rs2967684   FREQ   0.0625   0.4167   0.5208
  19    rs2967684   MEAN    8.936    8.879    9.202
  19    rs2967684     SD   0.3252   0.7905   0.4006
  19    rs2918300   GENO      T/T      T/C      C/C
  19    rs2918300 COUNTS        6       23       19
  19    rs2918300   FREQ    0.125   0.4792   0.3958
  19    rs2918300   MEAN    8.872    8.896    9.294
  19    rs2918300     SD   0.4994   0.7581   0.2772
  19    rs4804078   GENO      A/A      A/C      C/C
  19    rs4804078 COUNTS        0        8       40
  19    rs4804078   FREQ        0   0.1667   0.8333
  19    rs4804078   MEAN       NA    8.859    9.089
  19    rs4804078     SD       NA   0.6334   0.5986
  19   rs11085873   GENO      T/T      T/G      G/G
  19   rs11085873 COUNTS        0        8       40
  19   rs11085873   FREQ        0   0.1667   0.8333
  19   rs11085873   MEAN       NA    8.859    9.089
  19   rs11085873     SD       NA   0.6334   0.5986
  19   rs10414553   GENO      G/G      G/A      A/A
  19   rs10414553 COUNTS        9       27       12
  19   rs10414553   FREQ   0.1875   0.5625     0.25
  19   rs10414553   MEAN    8.973    8.947    9.341
  19   rs10414553     SD   0.4519   0.7103   0.3059
  19    rs8103113   GENO      C/C      C/G      G/G
  19    rs8103113 COUNTS        1        9       38
  19    rs8103113   FREQ  0.02083   0.1875   0.7917
  19    rs8103113   MEAN    9.318    8.926    9.073
  19    rs8103113     SD        0   0.4151   0.6478
  19    rs1898674   GENO      C/C      C/G      G/G
  19    rs1898674 COUNTS        4       26       18
  19    rs1898674   FREQ  0.08333   0.5417    0.375
  19    rs1898674   MEAN    8.943     9.07    9.047
  19    rs1898674     SD   0.6419   0.6392   0.5754
  19    rs7254503   GENO      A/A      A/G      G/G
  19    rs7254503 COUNTS        4       26       18
  19    rs7254503   FREQ  0.08333   0.5417    0.375
  19    rs7254503   MEAN    9.285    8.969    9.117
  19    rs7254503     SD   0.1942   0.6847   0.5332
  19     rs301407   GENO      T/T      T/C      C/C
  19     rs301407 COUNTS        5       11       31
  19     rs301407   FREQ   0.1064    0.234   0.6596
  19     rs301407   MEAN    9.124    9.371    8.908
  19     rs301407     SD    0.661   0.2356   0.6528
  19     rs301410   GENO      A/A      A/G      G/G
  19     rs301410 COUNTS        5       11       32
  19     rs301410   FREQ   0.1042   0.2292   0.6667
  19     rs301410   MEAN    9.124    9.371    8.929
  19     rs301410     SD    0.661   0.2356   0.6527
  19     rs301412   GENO      C/C      C/G      G/G
  19     rs301412 COUNTS        3       12       33
  19     rs301412   FREQ   0.0625     0.25   0.6875
  19     rs301412   MEAN    8.895    9.387    8.942
  19     rs301412     SD   0.8155   0.2325   0.6469
  19   rs16995681   GENO      T/T      T/C      C/C
  19   rs16995681 COUNTS        1       14       33
  19   rs16995681   FREQ  0.02083   0.2917   0.6875
  19   rs16995681   MEAN     8.91    9.243    8.973
  19   rs16995681     SD        0     0.41   0.6666
  19    rs8099865   GENO      T/T      T/G      G/G
  19    rs8099865 COUNTS        0        9       39
  19    rs8099865   FREQ        0   0.1875   0.8125
  19    rs8099865   MEAN       NA    8.914    9.082
  19    rs8099865     SD       NA   0.7319   0.5769
  19    rs1078042   GENO      A/A      A/G      G/G
  19    rs1078042 COUNTS        0        8       40
  19    rs1078042   FREQ        0   0.1667   0.8333
  19    rs1078042   MEAN       NA    9.344    8.992
  19    rs1078042     SD       NA   0.3433   0.6301
  19     rs890848   GENO      C/C      C/T      T/T
  19     rs890848 COUNTS        0        8       40
  19     rs890848   FREQ        0   0.1667   0.8333
  19     rs890848   MEAN       NA    9.344    8.992
  19     rs890848     SD       NA   0.3433   0.6301
  19    rs2967706   GENO      C/C      C/T      T/T
  19    rs2967706 COUNTS        0        8       40
  19    rs2967706   FREQ        0   0.1667   0.8333
  19    rs2967706   MEAN       NA    9.229    9.015
  19    rs2967706     SD       NA   0.5403   0.6158
  19    rs2967632   GENO      A/A      A/G      G/G
  19    rs2967632 COUNTS        0        8       40
  19    rs2967632   FREQ        0   0.1667   0.8333
  19    rs2967632   MEAN       NA    9.229    9.015
  19    rs2967632     SD       NA   0.5403   0.6158
  19   rs10408279   GENO      T/T      T/C      C/C
  19   rs10408279 COUNTS        0       11       37
  19   rs10408279   FREQ        0   0.2292   0.7708
  19   rs10408279   MEAN       NA    8.982    9.071
  19   rs10408279     SD       NA   0.4812   0.6402
  19    rs2967745   GENO      G/G      G/T      T/T
  19    rs2967745 COUNTS        9       24       15
  19    rs2967745   FREQ   0.1875      0.5   0.3125
  19    rs2967745   MEAN    8.809    9.108    9.104
  19    rs2967745     SD   0.7268   0.6423   0.4452
  19    rs7256781   GENO      T/T      T/C      C/C
  19    rs7256781 COUNTS        0       14       34
  19    rs7256781   FREQ        0   0.2917   0.7083
  19    rs7256781   MEAN       NA    9.027     9.06
  19    rs7256781     SD       NA   0.4586   0.6604
  19    rs2910344   GENO      T/T      T/C      C/C
  19    rs2910344 COUNTS        9       24       15
  19    rs2910344   FREQ   0.1875      0.5   0.3125
  19    rs2910344   MEAN    8.809    9.108    9.104
  19    rs2910344     SD   0.7268   0.6423   0.4452
  19    rs1582532   GENO      C/C      C/T      T/T
  19    rs1582532 COUNTS        0       14       34
  19    rs1582532   FREQ        0   0.2917   0.7083
  19    rs1582532   MEAN       NA    9.138    9.015
  19    rs1582532     SD       NA   0.3024   0.6919
  19   rs10423641   GENO      C/C      C/A      A/A
  19   rs10423641 COUNTS        1       12       35
  19   rs10423641   FREQ  0.02083     0.25   0.7292
  19   rs10423641   MEAN    9.049    8.881    9.109
  19   rs10423641     SD        0   0.7209   0.5676
  19    rs2967727   GENO      A/A      A/G      G/G
  19    rs2967727 COUNTS        0        7       41
  19    rs2967727   FREQ        0   0.1458   0.8542
  19    rs2967727   MEAN       NA    9.295    9.009
  19    rs2967727     SD       NA   0.2155   0.6397
  19    rs2967732   GENO      C/C      C/G      G/G
  19    rs2967732 COUNTS        0       16       32
  19    rs2967732   FREQ        0   0.3333   0.6667
  19    rs2967732   MEAN       NA    9.063    9.044
  19    rs2967732     SD       NA   0.7822   0.5066
  19   rs11085742   GENO      G/G      G/A      A/A
  19   rs11085742 COUNTS        5       30       13
  19   rs11085742   FREQ   0.1042    0.625   0.2708
  19   rs11085742   MEAN    8.909    8.987    9.253
  19   rs11085742     SD   0.4768   0.6783   0.4214
  19    rs2967737   GENO      T/T      T/A      A/A
  19    rs2967737 COUNTS        2       18       28
  19    rs2967737   FREQ  0.04167    0.375   0.5833
  19    rs2967737   MEAN    9.355    8.971     9.08
  19    rs2967737     SD  0.02053   0.8236   0.4423
  19   rs10418157   GENO      A/A      A/T      T/T
  19   rs10418157 COUNTS        1       11       36
  19   rs10418157   FREQ  0.02083   0.2292     0.75
  19   rs10418157   MEAN    9.117    9.124    9.026
  19   rs10418157     SD        0    0.489   0.6472
  19    rs4804367   GENO      T/T      T/G      G/G
  19    rs4804367 COUNTS        3       22       23
  19    rs4804367   FREQ   0.0625   0.4583   0.4792
  19    rs4804367   MEAN    9.401    9.087     8.97
  19    rs4804367     SD   0.4125   0.4766   0.7223
  19    rs8100230   GENO      G/G      G/A      A/A
  19    rs8100230 COUNTS        8       26       14
  19    rs8100230   FREQ   0.1667   0.5417   0.2917
  19    rs8100230   MEAN    9.048    8.968    9.206
  19    rs8100230     SD   0.4152   0.7178   0.4413
  19    rs8105922   GENO      G/G      G/A      A/A
  19    rs8105922 COUNTS        1       20       27
  19    rs8105922   FREQ  0.02083   0.4167   0.5625
  19    rs8105922   MEAN    9.075    9.086    9.023
  19    rs8105922     SD        0    0.517   0.6797
  19   rs10048565   GENO      G/G      G/T      T/T
  19   rs10048565 COUNTS        0        8       40
  19   rs10048565   FREQ        0   0.1667   0.8333
  19   rs10048565   MEAN       NA    8.767    9.107
  19   rs10048565     SD       NA   0.6434   0.5876
  19    rs1862456   GENO      C/C      C/A      A/A
  19    rs1862456 COUNTS        7       22       19
  19    rs1862456   FREQ   0.1458   0.4583   0.3958
  19    rs1862456   MEAN    9.187     9.11    8.932
  19    rs1862456     SD   0.4354   0.4593    0.785
  19   rs13339744   GENO      T/T      T/C      C/C
  19   rs13339744 COUNTS        0        8       40
  19   rs13339744   FREQ        0   0.1667   0.8333
  19   rs13339744   MEAN       NA    8.767    9.107
  19   rs13339744     SD       NA   0.6434   0.5876
  19   rs10406670   GENO      G/G      G/T      T/T
  19   rs10406670 COUNTS        0        9       39
  19   rs10406670   FREQ        0   0.1875   0.8125
  19   rs10406670   MEAN       NA    8.901    9.085
  19   rs10406670     SD       NA   0.4881   0.6279
  19   rs10412487   GENO      C/C      C/T      T/T
  19   rs10412487 COUNTS        0        7       41
  19   rs10412487   FREQ        0   0.1458   0.8542
  19   rs10412487   MEAN       NA    8.789    9.095
  19   rs10412487     SD       NA   0.4526   0.6194
  19   rs10419875   GENO      C/C      C/A      A/A
  19   rs10419875 COUNTS        5       17       26
  19   rs10419875   FREQ   0.1042   0.3542   0.5417
  19   rs10419875   MEAN    9.139    9.033    9.045
  19   rs10419875     SD   0.2245   0.6109   0.6609
  19   rs11881361   GENO      G/G      G/A      A/A
  19   rs11881361 COUNTS        0        7       40
  19   rs11881361   FREQ        0   0.1489   0.8511
  19   rs11881361   MEAN       NA    9.001    9.062
  19   rs11881361     SD       NA   0.4555   0.6376
  19   rs12985992   GENO      A/A      A/C      C/C
  19   rs12985992 COUNTS       11       23       14
  19   rs12985992   FREQ   0.2292   0.4792   0.2917
  19   rs12985992   MEAN    9.068    9.011    9.103
  19   rs12985992     SD   0.6069   0.7023   0.4408
  19   rs12976111   GENO      G/G      G/A      A/A
  19   rs12976111 COUNTS       11       23       14
  19   rs12976111   FREQ   0.2292   0.4792   0.2917
  19   rs12976111   MEAN    9.068    9.011    9.103
  19   rs12976111     SD   0.6069   0.7023   0.4408
  19    rs4804375   GENO      A/A      A/G      G/G
  19    rs4804375 COUNTS        2       19       27
  19    rs4804375   FREQ  0.04167   0.3958   0.5625
  19    rs4804375   MEAN    8.796    9.127    9.016
  19    rs4804375     SD   0.3949   0.5079   0.6812
  19   rs10854117   GENO      A/A      A/G      G/G
  19   rs10854117 COUNTS        3       20       25
  19   rs10854117   FREQ   0.0625   0.4167   0.5208
  19   rs10854117   MEAN    9.116    9.069    9.028
  19   rs10854117     SD    0.217   0.5814   0.6642
  19     rs881877   GENO      C/C      C/T      T/T
  19     rs881877 COUNTS        3       16       29
  19     rs881877   FREQ   0.0625   0.3333   0.6042
  19     rs881877   MEAN    9.373    9.052    9.016
  19     rs881877     SD   0.4611    0.585   0.6334
  19   rs11882373   GENO      C/C      C/T      T/T
  19   rs11882373 COUNTS        0       13       35
  19   rs11882373   FREQ        0   0.2708   0.7292
  19   rs11882373   MEAN       NA    9.143    9.016
  19   rs11882373     SD       NA   0.4673     0.65
  19   rs12975129   GENO      G/G      G/C      C/C
  19   rs12975129 COUNTS        2       18       28
  19   rs12975129   FREQ  0.04167    0.375   0.5833
  19   rs12975129   MEAN    9.348    9.224    8.918
  19   rs12975129     SD    0.326   0.5917   0.6045
  19    rs7260214   GENO      T/T      T/C      C/C
  19    rs7260214 COUNTS        1       15       32
  19    rs7260214   FREQ  0.02083   0.3125   0.6667
  19    rs7260214   MEAN    6.845    9.076    9.108
  19    rs7260214     SD        0   0.5566   0.5023
  19   rs17000495   GENO      A/A      A/G      G/G
  19   rs17000495 COUNTS        2        7       39
  19   rs17000495   FREQ  0.04167   0.1458   0.8125
  19   rs17000495   MEAN    9.093    9.292    9.005
  19   rs17000495     SD  0.06153   0.3946   0.6429
  19    rs7507380   GENO      A/A      A/G      G/G
  19    rs7507380 COUNTS        1       12       35
  19    rs7507380   FREQ  0.02083     0.25   0.7292
  19    rs7507380   MEAN     8.74     9.09    9.046
  19    rs7507380     SD        0   0.5802   0.6259
  19   rs10410136   GENO      G/G      G/A      A/A
  19   rs10410136 COUNTS        1       16       31
  19   rs10410136   FREQ  0.02083   0.3333   0.6458
  19   rs10410136   MEAN    9.578    9.078     9.02
  19   rs10410136     SD        0   0.6053   0.6143
  19    rs1895364   GENO      A/A      A/G      G/G
  19    rs1895364 COUNTS        1       12       35
  19    rs1895364   FREQ  0.02083     0.25   0.7292
  19    rs1895364   MEAN     8.74     9.09    9.046
  19    rs1895364     SD        0   0.5802   0.6259
  19    rs2216662   GENO      T/T      T/C      C/C
  19    rs2216662 COUNTS        3       19       26
  19    rs2216662   FREQ   0.0625   0.3958   0.5417
  19    rs2216662   MEAN    9.363    8.961     9.08
  19    rs2216662     SD   0.2975   0.5233   0.6801
  19    rs1833777   GENO      C/C      C/G      G/G
  19    rs1833777 COUNTS        4       23       21
  19    rs1833777   FREQ  0.08333   0.4792   0.4375
  19    rs1833777   MEAN    8.518    9.093    9.106
  19    rs1833777     SD    1.183   0.4812   0.5745
  19   rs12710265   GENO      C/C      C/T      T/T
  19   rs12710265 COUNTS        0       13       35
  19   rs12710265   FREQ        0   0.2708   0.7292
  19   rs12710265   MEAN       NA    9.197    8.996
  19   rs12710265     SD       NA   0.4715   0.6437
  19    rs7508222   GENO      A/A      A/G      G/G
  19    rs7508222 COUNTS        1       14       33
  19    rs7508222   FREQ  0.02083   0.2917   0.6875
  19    rs7508222   MEAN     8.74    9.106    9.036
  19    rs7508222     SD        0   0.5386   0.6427
  19    rs1820099   GENO      T/T      T/C      C/C
  19    rs1820099 COUNTS        1       14       33
  19    rs1820099   FREQ  0.02083   0.2917   0.6875
  19    rs1820099   MEAN     8.74    9.106    9.036
  19    rs1820099     SD        0   0.5386   0.6427
  19    rs2547064   GENO      G/G      G/T      T/T
  19    rs2547064 COUNTS        0        5       43
  19    rs2547064   FREQ        0   0.1042   0.8958
  19    rs2547064   MEAN       NA    9.197    9.034
  19    rs2547064     SD       NA   0.2528   0.6317
  19    rs1867692   GENO      A/A      A/G      G/G
  19    rs1867692 COUNTS        2       17       29
  19    rs1867692   FREQ  0.04167   0.3542   0.6042
  19    rs1867692   MEAN    9.105    9.005    9.074
  19    rs1867692     SD   0.3376   0.4881   0.6854
  19    rs1867691   GENO      C/C      C/T      T/T
  19    rs1867691 COUNTS        0        5       43
  19    rs1867691   FREQ        0   0.1042   0.8958
  19    rs1867691   MEAN       NA    9.197    9.034
  19    rs1867691     SD       NA   0.2528   0.6317
  19    rs1862460   GENO      C/C      C/A      A/A
  19    rs1862460 COUNTS        9       16       23
  19    rs1862460   FREQ   0.1875   0.3333   0.4792
  19    rs1862460   MEAN    8.809    9.103    9.109
  19    rs1862460     SD    1.009   0.4732   0.4765
  19    rs1559170   GENO      G/G      G/C      C/C
  19    rs1559170 COUNTS        2       18       28
  19    rs1559170   FREQ  0.04167    0.375   0.5833
  19    rs1559170   MEAN    9.105     9.01    9.073
  19    rs1559170     SD   0.3376   0.4741   0.6979
  19   rs10422567   GENO      T/T      T/A      A/A
  19   rs10422567 COUNTS        4       13       31
  19   rs10422567   FREQ  0.08333   0.2708   0.6458
  19   rs10422567   MEAN    9.139    9.036    9.045
  19   rs10422567     SD   0.5943   0.5213   0.6527
  19   rs17000803   GENO      C/C      C/G      G/G
  19   rs17000803 COUNTS        1        9       38
  19   rs17000803   FREQ  0.02083   0.1875   0.7917
  19   rs17000803   MEAN    9.136    9.139    9.027
  19   rs17000803     SD        0   0.6716   0.6025
  19    rs7254970   GENO      T/T      T/G      G/G
  19    rs7254970 COUNTS        1       17       30
  19    rs7254970   FREQ  0.02083   0.3542    0.625
  19    rs7254970   MEAN    9.075    9.113    9.015
  19    rs7254970     SD        0   0.6195   0.6128
  19   rs17000816   GENO      A/A      A/G      G/G
  19   rs17000816 COUNTS        1        9       38
  19   rs17000816   FREQ  0.02083   0.1875   0.7917
  19   rs17000816   MEAN    9.136    9.139    9.027
  19   rs17000816     SD        0   0.6716   0.6025
  19   rs10406209   GENO      A/A      A/G      G/G
  19   rs10406209 COUNTS        0       11       37
  19   rs10406209   FREQ        0   0.2292   0.7708
  19   rs10406209   MEAN       NA    9.235    8.996
  19   rs10406209     SD       NA   0.4688   0.6336
  19    rs2591591   GENO      T/T      T/G      G/G
  19    rs2591591 COUNTS        3       12       33
  19    rs2591591   FREQ   0.0625     0.25   0.6875
  19    rs2591591   MEAN    8.595    9.028      9.1
  19    rs2591591     SD    1.519   0.5363   0.5199
  19    rs2591592   GENO      A/A      A/T      T/T
  19    rs2591592 COUNTS       10       24       14
  19    rs2591592   FREQ   0.2083      0.5   0.2917
  19    rs2591592   MEAN    8.983    9.061     9.08
  19    rs2591592     SD   0.8672   0.5818   0.4403
  19   rs17000836   GENO      T/T      T/C      C/C
  19   rs17000836 COUNTS        0       11       37
  19   rs17000836   FREQ        0   0.2292   0.7708
  19   rs17000836   MEAN       NA    8.936    9.085
  19   rs17000836     SD       NA   0.4197   0.6495
  19    rs2547074   GENO      T/T      T/C      C/C
  19    rs2547074 COUNTS        5       13       30
  19    rs2547074   FREQ   0.1042   0.2708    0.625
  19    rs2547074   MEAN    8.779      9.1    9.075
  19    rs2547074     SD    1.162   0.5211   0.5271
  19    rs2591595   GENO      T/T      T/C      C/C
  19    rs2591595 COUNTS        5       13       30
  19    rs2591595   FREQ   0.1042   0.2708    0.625
  19    rs2591595   MEAN    8.779      9.1    9.075
  19    rs2591595     SD    1.162   0.5211   0.5271
  19    rs7254941   GENO      T/T      T/C      C/C
  19    rs7254941 COUNTS        0       10       38
  19    rs7254941   FREQ        0   0.2083   0.7917
  19    rs7254941   MEAN       NA    8.984    9.068
  19    rs7254941     SD       NA   0.4088   0.6488
  19    rs1862461   GENO      G/G      G/T      T/T
  19    rs1862461 COUNTS        5       13       30
  19    rs1862461   FREQ   0.1042   0.2708    0.625
  19    rs1862461   MEAN    8.779      9.1    9.075
  19    rs1862461     SD    1.162   0.5211   0.5271
  19    rs1862462   GENO      A/A      A/G      G/G
  19    rs1862462 COUNTS        5       13       30
  19    rs1862462   FREQ   0.1042   0.2708    0.625
  19    rs1862462   MEAN    8.779      9.1    9.075
  19    rs1862462     SD    1.162   0.5211   0.5271
  19    rs2431795   GENO      T/T      T/C      C/C
  19    rs2431795 COUNTS        5       13       30
  19    rs2431795   FREQ   0.1042   0.2708    0.625
  19    rs2431795   MEAN    8.779      9.1    9.075
  19    rs2431795     SD    1.162   0.5211   0.5271
  19    rs2431791   GENO      T/T      T/G      G/G
  19    rs2431791 COUNTS        5       11       32
  19    rs2431791   FREQ   0.1042   0.2292   0.6667
  19    rs2431791   MEAN    8.779    9.113    9.072
  19    rs2431791     SD    1.162   0.5679   0.5106
  19    rs1584168   GENO      A/A      A/C      C/C
  19    rs1584168 COUNTS        0        6       42
  19    rs1584168   FREQ        0    0.125    0.875
  19    rs1584168   MEAN       NA    8.942    9.066
  19    rs1584168     SD       NA   0.5151   0.6194
  19    rs7245949   GENO      A/A      A/G      G/G
  19    rs7245949 COUNTS        3       23       22
  19    rs7245949   FREQ   0.0625   0.4792   0.4583
  19    rs7245949   MEAN    9.287    9.068        9
  19    rs7245949     SD   0.3315    0.589   0.6567
  19    rs1609459   GENO      C/C      C/T      T/T
  19    rs1609459 COUNTS        3       23       22
  19    rs1609459   FREQ   0.0625   0.4792   0.4583
  19    rs1609459   MEAN    9.287    9.068        9
  19    rs1609459     SD   0.3315    0.589   0.6567
  19    rs1108380   GENO      G/G      G/A      A/A
  19    rs1108380 COUNTS        1       14       33
  19    rs1108380   FREQ  0.02083   0.2917   0.6875
  19    rs1108380   MEAN     8.74    9.167     9.01
  19    rs1108380     SD        0    0.467   0.6605
  19   rs10402812   GENO      C/C      C/A      A/A
  19   rs10402812 COUNTS        3       23       22
  19   rs10402812   FREQ   0.0625   0.4792   0.4583
  19   rs10402812   MEAN    9.287    9.068        9
  19   rs10402812     SD   0.3315    0.589   0.6567
  19    rs1823056   GENO      A/A      A/G      G/G
  19    rs1823056 COUNTS        1        7       40
  19    rs1823056   FREQ  0.02083   0.1458   0.8333
  19    rs1823056   MEAN    9.136    9.001    9.057
  19    rs1823056     SD        0   0.7075   0.6014
  19   rs17000947   GENO      A/A      A/G      G/G
  19   rs17000947 COUNTS        1        7       40
  19   rs17000947   FREQ  0.02083   0.1458   0.8333
  19   rs17000947   MEAN    9.136    9.001    9.057
  19   rs17000947     SD        0   0.7075   0.6014
  19   rs10415709   GENO      A/A      A/C      C/C
  19   rs10415709 COUNTS        1       10       37
  19   rs10415709   FREQ  0.02083   0.2083   0.7708
  19   rs10415709   MEAN    6.845    9.099    9.097
  19   rs10415709     SD        0   0.5842   0.5027
  19   rs10411597   GENO      T/T      T/A      A/A
  19   rs10411597 COUNTS        1       10       37
  19   rs10411597   FREQ  0.02083   0.2083   0.7708
  19   rs10411597   MEAN    6.845    9.099    9.097
  19   rs10411597     SD        0   0.5842   0.5027
  19    rs4804386   GENO      T/T      T/C      C/C
  19    rs4804386 COUNTS       12       24       12
  19    rs4804386   FREQ     0.25      0.5     0.25
  19    rs4804386   MEAN    9.076    8.993    9.141
  19    rs4804386     SD   0.7825   0.5889   0.4513
  19   rs13344438   GENO      T/T      T/C      C/C
  19   rs13344438 COUNTS        1       20       27
  19   rs13344438   FREQ  0.02083   0.4167   0.5625
  19   rs13344438   MEAN    9.117    9.153    8.972
  19   rs13344438     SD        0   0.4637    0.698
  19   rs10417520   GENO      G/G      G/A      A/A
  19   rs10417520 COUNTS        9       25       14
  19   rs10417520   FREQ   0.1875   0.5208   0.2917
  19   rs10417520   MEAN     8.94     9.03    9.159
  19   rs10417520     SD   0.8428   0.6166   0.3966
  19   rs10407491   GENO      A/A      A/G      G/G
  19   rs10407491 COUNTS        0        5       43
  19   rs10407491   FREQ        0   0.1042   0.8958
  19   rs10407491   MEAN       NA    9.318     9.02
  19   rs10407491     SD       NA   0.3419   0.6224
  19   rs10418864   GENO      T/T      T/C      C/C
  19   rs10418864 COUNTS        8       25       15
  19   rs10418864   FREQ   0.1667   0.5208   0.3125
  19   rs10418864   MEAN    9.068    9.055    9.034
  19   rs10418864     SD   0.5673   0.4637    0.833
  19   rs10426146   GENO      G/G      G/A      A/A
  19   rs10426146 COUNTS        4       26       18
  19   rs10426146   FREQ  0.08333   0.5417    0.375
  19   rs10426146   MEAN    9.144    8.975    9.139
  19   rs10426146     SD   0.4407   0.6839   0.5165
  19   rs12979861   GENO      A/A      A/G      G/G
  19   rs12979861 COUNTS        3       28       17
  19   rs12979861   FREQ   0.0625   0.5833   0.3542
  19   rs12979861   MEAN    9.251     9.01    9.082
  19   rs12979861     SD   0.1758   0.7213   0.4216
  19   rs10426826   GENO      T/T      T/C      C/C
  19   rs10426826 COUNTS        1       19       28
  19   rs10426826   FREQ  0.02083   0.3958   0.5833
  19   rs10426826   MEAN    9.117    8.945     9.12
  19   rs10426826     SD        0   0.6582   0.5769
  19    rs8111366   GENO      A/A      A/G      G/G
  19    rs8111366 COUNTS        5       26       17
  19    rs8111366   FREQ   0.1042   0.5417   0.3542
  19    rs8111366   MEAN    9.412    8.947    9.103
  19    rs8111366     SD   0.2106   0.7355   0.3918
  19   rs11880371   GENO      A/A      A/G      G/G
  19   rs11880371 COUNTS        4       31       13
  19   rs11880371   FREQ  0.08333   0.6458   0.2708
  19   rs11880371   MEAN    8.889    9.124    8.926
  19   rs11880371     SD    0.529   0.5397   0.7686
  19    rs1469081   GENO      G/G      G/A      A/A
  19    rs1469081 COUNTS        5       21       22
  19    rs1469081   FREQ   0.1042   0.4375   0.4583
  19    rs1469081   MEAN    8.998    9.293    8.832
  19    rs1469081     SD   0.3858   0.3408   0.7533
  19   rs13343323   GENO      T/T      T/C      C/C
  19   rs13343323 COUNTS        1        9       38
  19   rs13343323   FREQ  0.02083   0.1875   0.7917
  19   rs13343323   MEAN    8.537    9.249    9.017
  19   rs13343323     SD        0   0.3664   0.6452
  19    rs8101404   GENO      C/C      C/T      T/T
  19    rs8101404 COUNTS        3       19       26
  19    rs8101404   FREQ   0.0625   0.3958   0.5417
  19    rs8101404   MEAN    8.473    8.949    9.191
  19    rs8101404     SD   0.4605   0.7839    0.397
  19    rs8107055   GENO      G/G      G/T      T/T
  19    rs8107055 COUNTS        0       11       37
  19    rs8107055   FREQ        0   0.2292   0.7708
  19    rs8107055   MEAN       NA    8.874    9.103
  19    rs8107055     SD       NA   0.6298   0.5945
  19    rs1968595   GENO      G/G      G/T      T/T
  19    rs1968595 COUNTS        1       14       33
  19    rs1968595   FREQ  0.02083   0.2917   0.6875
  19    rs1968595   MEAN      9.1     8.83    9.143
  19    rs1968595     SD        0   0.9024   0.4177
  19   rs10413384   GENO      A/A      A/G      G/G
  19   rs10413384 COUNTS        2       11       35
  19   rs10413384   FREQ  0.04167   0.2292   0.7292
  19   rs10413384   MEAN    9.103    9.178    9.008
  19   rs10413384     SD   0.8004   0.6219   0.6034
  19    rs4804397   GENO      G/G      G/A      A/A
  19    rs4804397 COUNTS        1       10       37
  19    rs4804397   FREQ  0.02083   0.2083   0.7708
  19    rs4804397   MEAN    8.695    9.142    9.036
  19    rs4804397     SD        0   0.6312   0.6086
  19    rs2441035   GENO      T/T      T/G      G/G
  19    rs2441035 COUNTS        6        9       33
  19    rs2441035   FREQ    0.125   0.1875   0.6875
  19    rs2441035   MEAN    8.918    9.237    9.024
  19    rs2441035     SD   0.7779   0.3695   0.6269
  19    rs2569402   GENO      A/A      A/G      G/G
  19    rs2569402 COUNTS        6        9       33
  19    rs2569402   FREQ    0.125   0.1875   0.6875
  19    rs2569402   MEAN    8.918    9.237    9.024
  19    rs2569402     SD   0.7779   0.3695   0.6269
  19    rs2053074   GENO      A/A      A/G      G/G
  19    rs2053074 COUNTS        1       12       35
  19    rs2053074   FREQ  0.02083     0.25   0.7292
  19    rs2053074   MEAN    8.695    9.103    9.043
  19    rs2053074     SD        0   0.5827    0.624
  19   rs12609136   GENO      A/A      A/T      T/T
  19   rs12609136 COUNTS        3        9       36
  19   rs12609136   FREQ   0.0625   0.1875     0.75
  19   rs12609136   MEAN    9.038    9.019    9.059
  19   rs12609136     SD   0.5768   0.6333   0.6153
  19    rs4804400   GENO      C/C      C/T      T/T
  19    rs4804400 COUNTS        1        7       40
  19    rs4804400   FREQ  0.02083   0.1458   0.8333
  19    rs4804400   MEAN     8.91    8.933    9.075
  19    rs4804400     SD        0   0.7515   0.5907
  19   rs12610094   GENO      G/G      G/A      A/A
  19   rs12610094 COUNTS        1       10       37
  19   rs12610094   FREQ  0.02083   0.2083   0.7708
  19   rs12610094   MEAN     8.91    9.093    9.043
  19   rs12610094     SD        0   0.6679   0.6028
  19    rs2335071   GENO      T/T      T/A      A/A
  19    rs2335071 COUNTS       13       21       14
  19    rs2335071   FREQ   0.2708   0.4375   0.2917
  19    rs2335071   MEAN    9.146     8.84    9.277
  19    rs2335071     SD   0.6248   0.6727   0.3545
  19    rs2335072   GENO      G/G      G/T      T/T
  19    rs2335072 COUNTS        1       15       32
  19    rs2335072   FREQ  0.02083   0.3125   0.6667
  19    rs2335072   MEAN     8.91    9.012    9.073
  19    rs2335072     SD        0   0.6849   0.5823
  19    rs8110010   GENO      T/T      T/C      C/C
  19    rs8110010 COUNTS        3       22       23
  19    rs8110010   FREQ   0.0625   0.4583   0.4792
  19    rs8110010   MEAN    9.354    8.977    9.081
  19    rs8110010     SD   0.3796   0.6567    0.579
  19    rs7249770   GENO      G/G      G/A      A/A
  19    rs7249770 COUNTS        5       22       21
  19    rs7249770   FREQ   0.1042   0.4583   0.4375
  19    rs7249770   MEAN    9.247    8.809    9.257
  19    rs7249770     SD   0.3424   0.7071   0.4355
  19   rs10414255   GENO      T/T      T/C      C/C
  19   rs10414255 COUNTS        3       13       32
  19   rs10414255   FREQ   0.0625   0.2708   0.6667
  19   rs10414255   MEAN    9.206    9.178    8.984
  19   rs10414255     SD   0.2572   0.4595   0.6731
  19    rs8112954   GENO      T/T      T/A      A/A
  19    rs8112954 COUNTS        5       21       22
  19    rs8112954   FREQ   0.1042   0.4375   0.4583
  19    rs8112954   MEAN    9.396    9.137     8.89
  19    rs8112954     SD   0.2967    0.494   0.7099
  19    rs8107410   GENO      C/C      C/T      T/T
  19    rs8107410 COUNTS        1       14       33
  19    rs8107410   FREQ  0.02083   0.2917   0.6875
  19    rs8107410   MEAN    9.786     8.91    9.088
  19    rs8107410     SD        0   0.8127   0.4901
  19     rs714395   GENO      T/T      T/C      C/C
  19     rs714395 COUNTS       14       19       15
  19     rs714395   FREQ   0.2917   0.3958   0.3125
  19     rs714395   MEAN    9.248    8.769    9.223
  19     rs714395     SD   0.3762   0.7551   0.4258
  19    rs7256391   GENO      A/A      A/G      G/G
  19    rs7256391 COUNTS       10       18       20
  19    rs7256391   FREQ   0.2083    0.375   0.4167
  19    rs7256391   MEAN    9.189    9.117    8.922
  19    rs7256391     SD   0.5021   0.3894   0.7844
  19   rs17304527   GENO      G/G      G/A      A/A
  19   rs17304527 COUNTS        2        4       42
  19   rs17304527   FREQ  0.04167  0.08333    0.875
  19   rs17304527   MEAN    9.351    8.534    9.086
  19   rs17304527     SD   0.6148    1.217   0.5184
  19   rs12459040   GENO      T/T      T/A      A/A
  19   rs12459040 COUNTS       10       22       16
  19   rs12459040   FREQ   0.2083   0.4583   0.3333
  19   rs12459040   MEAN     8.82    9.001    9.262
  19   rs12459040     SD   0.7361    0.622   0.4348
  19   rs12610559   GENO      T/T      T/G      G/G
  19   rs12610559 COUNTS        3       10       35
  19   rs12610559   FREQ   0.0625   0.2083   0.7292
  19   rs12610559   MEAN    9.349    9.045    9.027
  19   rs12610559     SD   0.4347   0.8443   0.5438
  19   rs16978581   GENO      A/A      A/G      G/G
  19   rs16978581 COUNTS       10       18       20
  19   rs16978581   FREQ   0.2083    0.375   0.4167
  19   rs16978581   MEAN    9.189    9.117    8.922
  19   rs16978581     SD   0.5021   0.3894   0.7844
  19    rs1045354   GENO      A/A      A/C      C/C
  19    rs1045354 COUNTS        3       10       35
  19    rs1045354   FREQ   0.0625   0.2083   0.7292
  19    rs1045354   MEAN    9.349    9.045    9.027
  19    rs1045354     SD   0.4347   0.8443   0.5438
  19      rs10129   GENO      A/A      A/G      G/G
  19      rs10129 COUNTS        1       11       36
  19      rs10129   FREQ  0.02083   0.2292     0.75
  19      rs10129   MEAN    8.118    9.101    9.061
  19      rs10129     SD        0   0.4804   0.6308
  19   rs10405376   GENO      T/T      T/C      C/C
  19   rs10405376 COUNTS        4        6       38
  19   rs10405376   FREQ  0.08333    0.125   0.7917
  19   rs10405376   MEAN    8.937    8.855    9.093
  19   rs10405376     SD   0.6617   0.7821   0.5792
  19    rs7247296   GENO      T/T      T/A      A/A
  19    rs7247296 COUNTS        4       24       20
  19    rs7247296   FREQ  0.08333      0.5   0.4167
  19    rs7247296   MEAN    8.927    9.019    9.113
  19    rs7247296     SD   0.5055   0.7059   0.4998
  19   rs10417371   GENO      A/A      A/G      G/G
  19   rs10417371 COUNTS        1       13       34
  19   rs10417371   FREQ  0.02083   0.2708   0.7083
  19   rs10417371   MEAN    9.075    9.063    9.045
  19   rs10417371     SD        0   0.4629   0.6643
  19   rs16978679   GENO      A/A      A/G      G/G
  19   rs16978679 COUNTS        1       13       34
  19   rs16978679   FREQ  0.02083   0.2708   0.7083
  19   rs16978679   MEAN    9.075    9.063    9.045
  19   rs16978679     SD        0   0.4629   0.6643
  19    rs6511918   GENO      C/C      C/T      T/T
  19    rs6511918 COUNTS        1       10       37
  19    rs6511918   FREQ  0.02083   0.2083   0.7708
  19    rs6511918   MEAN    9.665     9.14     9.01
  19    rs6511918     SD        0   0.8418   0.5333
  19   rs13345998   GENO      T/T      T/G      G/G
  19   rs13345998 COUNTS        4       26       18
  19   rs13345998   FREQ  0.08333   0.5417    0.375
  19   rs13345998   MEAN    9.373    8.996    9.058
  19   rs13345998     SD   0.2246   0.6518   0.5875
  19    rs8102176   GENO      T/T      T/C      C/C
  19    rs8102176 COUNTS        7       24       17
  19    rs8102176   FREQ   0.1458      0.5   0.3542
  19    rs8102176   MEAN    9.248    9.002    9.039
  19    rs8102176     SD   0.2638    0.707   0.5528
  19    rs8102181   GENO      T/T      T/C      C/C
  19    rs8102181 COUNTS        7       24       17
  19    rs8102181   FREQ   0.1458      0.5   0.3542
  19    rs8102181   MEAN    9.248    9.002    9.039
  19    rs8102181     SD   0.2638    0.707   0.5528
  19    rs8101575   GENO      T/T      T/C      C/C
  19    rs8101575 COUNTS        5       18       25
  19    rs8101575   FREQ   0.1042    0.375   0.5208
  19    rs8101575   MEAN    9.232    8.849     9.16
  19    rs8101575     SD    0.411   0.7897   0.4407
  19    rs6511957   GENO      T/T      T/A      A/A
  19    rs6511957 COUNTS       14       14       20
  19    rs6511957   FREQ   0.2917   0.2917   0.4167
  19    rs6511957   MEAN    9.202    8.629     9.24
  19    rs6511957     SD   0.4515   0.8158   0.3481
  19    rs7252788   GENO      T/T      T/C      C/C
  19    rs7252788 COUNTS        6       23       19
  19    rs7252788   FREQ    0.125   0.4792   0.3958
  19    rs7252788   MEAN    9.101    9.083    8.995
  19    rs7252788     SD   0.6522    0.531   0.6956
  19    rs8109800   GENO      A/A      A/G      G/G
  19    rs8109800 COUNTS        5       16       27
  19    rs8109800   FREQ   0.1042   0.3333   0.5625
  19    rs8109800   MEAN    9.133    9.023    9.052
  19    rs8109800     SD   0.3906   0.7545   0.5526
  19    rs2191667   GENO      T/T      T/G      G/G
  19    rs2191667 COUNTS       11       21       16
  19    rs2191667   FREQ   0.2292   0.4375   0.3333
  19    rs2191667   MEAN     9.02    8.927    9.234
  19    rs2191667     SD   0.5981   0.7056   0.4267
  19    rs4635448   GENO      C/C      C/T      T/T
  19    rs4635448 COUNTS       11       21       16
  19    rs4635448   FREQ   0.2292   0.4375   0.3333
  19    rs4635448   MEAN     9.02    8.927    9.234
  19    rs4635448     SD   0.5981   0.7056   0.4267
  19   rs10407146   GENO      C/C      C/A      A/A
  19   rs10407146 COUNTS       11       21       16
  19   rs10407146   FREQ   0.2292   0.4375   0.3333
  19   rs10407146   MEAN    9.149    9.133    8.875
  19   rs10407146     SD   0.3782   0.6104   0.7076
  19   rs10406384   GENO      A/A      A/G      G/G
  19   rs10406384 COUNTS        5       19       24
  19   rs10406384   FREQ   0.1042   0.3958      0.5
  19   rs10406384   MEAN    9.227     9.02    9.038
  19   rs10406384     SD   0.6093   0.6178   0.6116
  19   rs16979286   GENO      G/G      G/A      A/A
  19   rs16979286 COUNTS       11       17       20
  19   rs16979286   FREQ   0.2292   0.3542   0.4167
  19   rs16979286   MEAN    9.079    9.016    9.064
  19   rs16979286     SD   0.6841   0.7784   0.3789
  19    rs8104971   GENO      G/G      G/A      A/A
  19    rs8104971 COUNTS       12       24       12
  19    rs8104971   FREQ     0.25      0.5     0.25
  19    rs8104971   MEAN    9.237    8.934    9.097
  19    rs8104971     SD   0.5452   0.6999   0.4081
  19    rs7255466   GENO      G/G      G/C      C/C
  19    rs7255466 COUNTS        2        9       37
  19    rs7255466   FREQ  0.04167   0.1875   0.7708
  19    rs7255466   MEAN    9.015    9.117    9.036
  19    rs7255466     SD   0.4528   0.5727   0.6293
  19   rs10408485   GENO      A/A      A/C      C/C
  19   rs10408485 COUNTS        7       21       20
  19   rs10408485   FREQ   0.1458   0.4375   0.4167
  19   rs10408485   MEAN     9.13    8.911     9.17
  19   rs10408485     SD   0.3817   0.7457   0.4814
  19    rs7247108   GENO      G/G      G/A      A/A
  19    rs7247108 COUNTS        5       17       26
  19    rs7247108   FREQ   0.1042   0.3542   0.5417
  19    rs7247108   MEAN    9.164    8.959    9.089
  19    rs7247108     SD   0.2852   0.7161   0.5783
  19   rs16979417   GENO      A/A      A/G      G/G
  19   rs16979417 COUNTS        5       22       21
  19   rs16979417   FREQ   0.1042   0.4583   0.4375
  19   rs16979417   MEAN    9.136    9.168    8.908
  19   rs16979417     SD   0.3078    0.512   0.7241
  19    rs7252865   GENO      T/T      T/C      C/C
  19    rs7252865 COUNTS        1       11       36
  19    rs7252865   FREQ  0.02083   0.2292     0.75
  19    rs7252865   MEAN    8.537    8.742    9.159
  19    rs7252865     SD        0   0.8919   0.4611
  19   rs10745023   GENO      A/A      A/C      C/C
  19   rs10745023 COUNTS        1        6       41
  19   rs10745023   FREQ  0.02083    0.125   0.8542
  19   rs10745023   MEAN    8.537    8.994    9.071
  19   rs10745023     SD        0   0.4018    0.633
  19   rs41375152   GENO      T/T      T/C      C/C
  19   rs41375152 COUNTS        2       16       30
  19   rs41375152   FREQ  0.04167   0.3333    0.625
  19   rs41375152   MEAN    9.015     9.11    9.021
  19   rs41375152     SD   0.4528   0.5427   0.6547
  19    rs2033482   GENO      A/A      A/C      C/C
  19    rs2033482 COUNTS        6       17       25
  19    rs2033482   FREQ    0.125   0.3542   0.5208
  19    rs2033482   MEAN    9.219    8.927    9.094
  19    rs2033482     SD   0.2886   0.7027   0.5896
  19   rs16979670   GENO      A/A      A/C      C/C
  19   rs16979670 COUNTS        1       14       33
  19   rs16979670   FREQ  0.02083   0.2917   0.6875
  19   rs16979670   MEAN    8.965    9.228    8.978
  19   rs16979670     SD        0   0.4666   0.6539
  19      rs13535   GENO      A/A      A/G      G/G
  19      rs13535 COUNTS        5       17       26
  19      rs13535   FREQ   0.1042   0.3542   0.5417
  19      rs13535   MEAN    9.164    8.959    9.089
  19      rs13535     SD   0.2852   0.7161   0.5783
  19    rs7259702   GENO      C/C      C/A      A/A
  19    rs7259702 COUNTS        0       10       38
  19    rs7259702   FREQ        0   0.2083   0.7917
  19    rs7259702   MEAN       NA    8.947    9.078
  19    rs7259702     SD       NA    0.686   0.5874
  19   rs10500207   GENO      G/G      G/T      T/T
  19   rs10500207 COUNTS        1       14       33
  19   rs10500207   FREQ  0.02083   0.2917   0.6875
  19   rs10500207   MEAN    8.965    9.228    8.978
  19   rs10500207     SD        0   0.4666   0.6539
  19    rs8100020   GENO      C/C      C/T      T/T
  19    rs8100020 COUNTS        3       18       27
  19    rs8100020   FREQ   0.0625    0.375   0.5625
  19    rs8100020   MEAN    8.975     8.99    9.099
  19    rs8100020     SD   0.1081   0.7085   0.5695
  19    rs8103099   GENO      C/C      C/T      T/T
  19    rs8103099 COUNTS        8       21       19
  19    rs8103099   FREQ   0.1667   0.4375   0.3958
  19    rs8103099   MEAN    9.176    9.058     8.99
  19    rs8103099     SD   0.2571   0.6961    0.614
  19   rs10411115   GENO      G/G      G/A      A/A
  19   rs10411115 COUNTS        5       17       26
  19   rs10411115   FREQ   0.1042   0.3542   0.5417
  19   rs10411115   MEAN    9.164    8.959    9.089
  19   rs10411115     SD   0.2852   0.7161   0.5783
  19    rs2230750   GENO      G/G      G/A      A/A
  19    rs2230750 COUNTS        0        7       41
  19    rs2230750   FREQ        0   0.1458   0.8542
  19    rs2230750   MEAN       NA    9.339    9.001
  19    rs2230750     SD       NA    0.384   0.6239
  19    rs2217652   GENO      C/C      C/T      T/T
  19    rs2217652 COUNTS        5       17       26
  19    rs2217652   FREQ   0.1042   0.3542   0.5417
  19    rs2217652   MEAN    9.164    8.959    9.089
  19    rs2217652     SD   0.2852   0.7161   0.5783
  19    rs1433062   GENO      T/T      T/C      C/C
  19    rs1433062 COUNTS        1        6       41
  19    rs1433062   FREQ  0.02083    0.125   0.8542
  19    rs1433062   MEAN    8.537    8.994    9.071
  19    rs1433062     SD        0   0.4018    0.633
  19    rs8102146   GENO      C/C      C/T      T/T
  19    rs8102146 COUNTS        0       10       38
  19    rs8102146   FREQ        0   0.2083   0.7917
  19    rs8102146   MEAN       NA    9.309    8.983
  19    rs8102146     SD       NA   0.3453   0.6414
  19   rs11672602   GENO      T/T      T/C      C/C
  19   rs11672602 COUNTS        5       17       26
  19   rs11672602   FREQ   0.1042   0.3542   0.5417
  19   rs11672602   MEAN    9.164    8.959    9.089
  19   rs11672602     SD   0.2852   0.7161   0.5783
  19   rs17272543   GENO      G/G      G/A      A/A
  19   rs17272543 COUNTS        1        6       40
  19   rs17272543   FREQ  0.02128   0.1277   0.8511
  19   rs17272543   MEAN    8.537    8.994    9.075
  19   rs17272543     SD        0   0.4018   0.6406
  19    rs7257650   GENO      A/A      A/G      G/G
  19    rs7257650 COUNTS       12       23       13
  19    rs7257650   FREQ     0.25   0.4792   0.2708
  19    rs7257650   MEAN    9.162    8.983    9.067
  19    rs7257650     SD     0.31   0.7596   0.5106
  19    rs4804436   GENO      T/T      T/C      C/C
  19    rs4804436 COUNTS       12       23       13
  19    rs4804436   FREQ     0.25   0.4792   0.2708
  19    rs4804436   MEAN    9.162    8.983    9.067
  19    rs4804436     SD     0.31   0.7596   0.5106
  19    rs6512109   GENO      A/A      A/G      G/G
  19    rs6512109 COUNTS        5       17       26
  19    rs6512109   FREQ   0.1042   0.3542   0.5417
  19    rs6512109   MEAN    9.164    8.959    9.089
  19    rs6512109     SD   0.2852   0.7161   0.5783
  19    rs6512110   GENO      G/G      G/A      A/A
  19    rs6512110 COUNTS       13       22       13
  19    rs6512110   FREQ   0.2708   0.4583   0.2708
  19    rs6512110   MEAN    9.067    8.984    9.147
  19    rs6512110     SD   0.5106   0.7775   0.3018
  19    rs7245664   GENO      T/T      T/C      C/C
  19    rs7245664 COUNTS        1        9       38
  19    rs7245664   FREQ  0.02083   0.1875   0.7917
  19    rs7245664   MEAN    8.965    9.347    8.983
  19    rs7245664     SD        0    0.343   0.6414
  19   rs41405044   GENO      C/C      C/T      T/T
  19   rs41405044 COUNTS        0       10       38
  19   rs41405044   FREQ        0   0.2083   0.7917
  19   rs41405044   MEAN       NA    8.947    9.078
  19   rs41405044     SD       NA    0.686   0.5874
  19    rs1978435   GENO      C/C      C/T      T/T
  19    rs1978435 COUNTS        5       17       26
  19    rs1978435   FREQ   0.1042   0.3542   0.5417
  19    rs1978435   MEAN    9.164    8.959    9.089
  19    rs1978435     SD   0.2852   0.7161   0.5783
  19    rs6512121   GENO      T/T      T/G      G/G
  19    rs6512121 COUNTS       13       22       13
  19    rs6512121   FREQ   0.2708   0.4583   0.2708
  19    rs6512121   MEAN    9.067    8.984    9.147
  19    rs6512121     SD   0.5106   0.7775   0.3018
  19    rs7254750   GENO      C/C      C/T      T/T
  19    rs7254750 COUNTS        9       20       19
  19    rs7254750   FREQ   0.1875   0.4167   0.3958
  19    rs7254750   MEAN    9.153    9.062     8.99
  19    rs7254750     SD   0.2506   0.7138    0.614
  19    rs7258744   GENO      G/G      G/A      A/A
  19    rs7258744 COUNTS        9       20       19
  19    rs7258744   FREQ   0.1875   0.4167   0.3958
  19    rs7258744   MEAN    9.153    9.062     8.99
  19    rs7258744     SD   0.2506   0.7138    0.614
  19    rs7246415   GENO      A/A      A/G      G/G
  19    rs7246415 COUNTS        9       20       19
  19    rs7246415   FREQ   0.1875   0.4167   0.3958
  19    rs7246415   MEAN    9.153    9.062     8.99
  19    rs7246415     SD   0.2506   0.7138    0.614
  19   rs10403167   GENO      G/G      G/T      T/T
  19   rs10403167 COUNTS        7       20       21
  19   rs10403167   FREQ   0.1458   0.4167   0.4375
  19   rs10403167   MEAN    9.133    8.908    9.159
  19   rs10403167     SD   0.3822   0.6577   0.6057
  19    rs8108483   GENO      C/C      C/T      T/T
  19    rs8108483 COUNTS       13       20       15
  19    rs8108483   FREQ   0.2708   0.4167   0.3125
  19    rs8108483   MEAN    9.147     8.95    9.101
  19    rs8108483     SD   0.3018   0.8051   0.4904
  19    rs1433060   GENO      A/A      A/C      C/C
  19    rs1433060 COUNTS        2       17       29
  19    rs1433060   FREQ  0.04167   0.3542   0.6042
  19    rs1433060   MEAN    9.015    9.197    8.967
  19    rs1433060     SD   0.4528   0.4779   0.6737
  19    rs6512130   GENO      T/T      T/G      G/G
  19    rs6512130 COUNTS        5       20       23
  19    rs6512130   FREQ   0.1042   0.4167   0.4792
  19    rs6512130   MEAN    8.903    9.056    9.079
  19    rs6512130     SD   0.5249   0.7823    0.441
  19    rs4804446   GENO      G/G      G/A      A/A
  19    rs4804446 COUNTS        7       19       22
  19    rs4804446   FREQ   0.1458   0.3958   0.4583
  19    rs4804446   MEAN    9.092    9.069    9.021
  19    rs4804446     SD   0.1975   0.7228    0.596
  19    rs8103159   GENO      A/A      A/G      G/G
  19    rs8103159 COUNTS        7       19       22
  19    rs8103159   FREQ   0.1458   0.3958   0.4583
  19    rs8103159   MEAN    9.092    9.069    9.021
  19    rs8103159     SD   0.1975   0.7228    0.596
  19   rs12460738   GENO      C/C      C/G      G/G
  19   rs12460738 COUNTS        2       18       28
  19   rs12460738   FREQ  0.04167    0.375   0.5833
  19   rs12460738   MEAN    8.967     9.19    8.967
  19   rs12460738     SD  0.07256   0.4199   0.7091
  19   rs10408343   GENO      C/C      C/T      T/T
  19   rs10408343 COUNTS       11       25       12
  19   rs10408343   FREQ   0.2292   0.5208     0.25
  19   rs10408343   MEAN    9.124    9.024     9.04
  19   rs10408343     SD   0.3196   0.6055   0.8111
  19   rs10423752   GENO      G/G      G/A      A/A
  19   rs10423752 COUNTS       11       25       12
  19   rs10423752   FREQ   0.2292   0.5208     0.25
  19   rs10423752   MEAN    9.124    9.024     9.04
  19   rs10423752     SD   0.3196   0.6055   0.8111
  19    rs9967634   GENO      T/T      T/C      C/C
  19    rs9967634 COUNTS        4       16       28
  19    rs9967634   FREQ  0.08333   0.3333   0.5833
  19    rs9967634   MEAN     8.99    9.002    9.087
  19    rs9967634     SD   0.4518   0.6481   0.6126
  19     rs971366   GENO      T/T      T/C      C/C
  19     rs971366 COUNTS        3       17       28
  19     rs971366   FREQ   0.0625   0.3542   0.5833
  19     rs971366   MEAN    9.003    9.197    8.967
  19     rs971366     SD  0.08043   0.4318   0.7091
  19    rs8101154   GENO      A/A      A/G      G/G
  19    rs8101154 COUNTS        0        8       40
  19    rs8101154   FREQ        0   0.1667   0.8333
  19    rs8101154   MEAN       NA    8.884    9.084
  19    rs8101154     SD       NA   0.8054   0.5622
  19   rs10415281   GENO      T/T      T/C      C/C
  19   rs10415281 COUNTS        0       10       38
  19   rs10415281   FREQ        0   0.2083   0.7917
  19   rs10415281   MEAN       NA    8.925    9.084
  19   rs10415281     SD       NA   0.8406   0.5347
  19   rs11669128   GENO      A/A      A/C      C/C
  19   rs11669128 COUNTS        4       24       20
  19   rs11669128   FREQ  0.08333      0.5   0.4167
  19   rs11669128   MEAN    8.835    9.195     8.92
  19   rs11669128     SD    1.331   0.4964   0.5192
  19   rs11673302   GENO      C/C      C/G      G/G
  19   rs11673302 COUNTS        1        7       40
  19   rs11673302   FREQ  0.02083   0.1458   0.8333
  19   rs11673302   MEAN    8.537    9.005    9.072
  19   rs11673302     SD        0   0.3679   0.6411
  19   rs10419036   GENO      T/T      T/C      C/C
  19   rs10419036 COUNTS       11       25       12
  19   rs10419036   FREQ   0.2292   0.5208     0.25
  19   rs10419036   MEAN    9.124    9.024     9.04
  19   rs10419036     SD   0.3196   0.6055   0.8111
  19   rs10424931   GENO      A/A      A/G      G/G
  19   rs10424931 COUNTS        3       16       29
  19   rs10424931   FREQ   0.0625   0.3333   0.6042
  19   rs10424931   MEAN    9.149     8.95    9.096
  19   rs10424931     SD   0.3953    0.652   0.6035
  19   rs10402626   GENO      T/T      T/G      G/G
  19   rs10402626 COUNTS       11       25       12
  19   rs10402626   FREQ   0.2292   0.5208     0.25
  19   rs10402626   MEAN    9.124    9.024     9.04
  19   rs10402626     SD   0.3196   0.6055   0.8111
  19   rs10423567   GENO      G/G      G/C      C/C
  19   rs10423567 COUNTS       11       25       12
  19   rs10423567   FREQ   0.2292   0.5208     0.25
  19   rs10423567   MEAN    9.124    9.024     9.04
  19   rs10423567     SD   0.3196   0.6055   0.8111
  19    rs9917038   GENO      T/T      T/A      A/A
  19    rs9917038 COUNTS       11       25       12
  19    rs9917038   FREQ   0.2292   0.5208     0.25
  19    rs9917038   MEAN    9.124    9.024     9.04
  19    rs9917038     SD   0.3196   0.6055   0.8111
  19   rs16981165   GENO      A/A      A/G      G/G
  19   rs16981165 COUNTS        1       15       32
  19   rs16981165   FREQ  0.02083   0.3125   0.6667
  19   rs16981165   MEAN    9.416    8.895    9.112
  19   rs16981165     SD        0   0.6659   0.5767
  19    rs8100409   GENO      G/G      G/A      A/A
  19    rs8100409 COUNTS        1       15       32
  19    rs8100409   FREQ  0.02083   0.3125   0.6667
  19    rs8100409   MEAN    9.416    8.895    9.112
  19    rs8100409     SD        0   0.6659   0.5767
  19     rs733102   GENO      C/C      C/T      T/T
  19     rs733102 COUNTS        8       26       14
  19     rs733102   FREQ   0.1667   0.5417   0.2917
  19     rs733102   MEAN    8.885    9.155    8.952
  19     rs733102     SD   0.9303   0.4826   0.5963
  19     rs733101   GENO      A/A      A/G      G/G
  19     rs733101 COUNTS        8       25       15
  19     rs733101   FREQ   0.1667   0.5208   0.3125
  19     rs733101   MEAN    8.885    9.183    8.919
  19     rs733101     SD   0.9303   0.4703   0.5889
  19    rs2042199   GENO      T/T      T/G      G/G
  19    rs2042199 COUNTS        8       26       14
  19    rs2042199   FREQ   0.1667   0.5417   0.2917
  19    rs2042199   MEAN    8.885    9.155    8.952
  19    rs2042199     SD   0.9303   0.4826   0.5963
  19    rs7250898   GENO      C/C      C/G      G/G
  19    rs7250898 COUNTS        0        9       39
  19    rs7250898   FREQ        0   0.1875   0.8125
  19    rs7250898   MEAN       NA    8.903    9.085
  19    rs7250898     SD       NA   0.7125   0.5812
  19    rs8102702   GENO      T/T      T/C      C/C
  19    rs8102702 COUNTS        8       26       14
  19    rs8102702   FREQ   0.1667   0.5417   0.2917
  19    rs8102702   MEAN    8.885    9.155    8.952
  19    rs8102702     SD   0.9303   0.4826   0.5963
  19   rs12461440   GENO      C/C      C/A      A/A
  19   rs12461440 COUNTS        1       19       28
  19   rs12461440   FREQ  0.02083   0.3958   0.5833
  19   rs12461440   MEAN    9.019    9.124    9.002
  19   rs12461440     SD        0   0.4049   0.7205
