# Supplementary material for: Cell-to-cell expression dispersion of B-cell surface proteins is linked to genetic variants in humans
Source: Commun Biol. 2020 Jul 3;3:346. doi: 10.1038/s42003-020-1075-1 (PMC7335051; doi:10.1038/s42003-020-1075-1)
Supplement: Supplementary file 4 — Supplementary Data 2 [file 42003_2020_1075_MOESM4_ESM.zip › Supplementary_Data_S2/plink-results-48LCLs/CD23_chr19_mean2/CD23_mean2_48_LCLs.qassoc.mperm]

 CHR          SNP         EMP1         EMP2 
  19   rs11881309       0.8908            1 
  19    rs1026466       0.4997            1 
  19    rs2436493      0.09339            1 
  19    rs2446193       0.5544            1 
  19    rs8101416       0.1266            1 
  19    rs2446195       0.1412            1 
  19    rs2260187      0.09039            1 
  19    rs3763046       0.1207            1 
  19     rs778809       0.8322            1 
  19    rs3859563      0.09269            1 
  19   rs17271883       0.8888            1 
  19    rs3760776       0.0458            1 
  19    rs3760775       0.9892            1 
  19     rs778988       0.9085            1 
  19   rs10426709       0.5019            1 
  19   rs11881470       0.2532            1 
  19    rs8101625       0.1997            1 
  19    rs6510861       0.7125            1 
  19    rs7248090       0.6477            1 
  19   rs10417885       0.6307            1 
  19     rs274793        0.711            1 
  19   rs11085154      0.09259            1 
  19   rs12462305      0.08899            1 
  19    rs6510863       0.9843            1 
  19    rs4807825       0.4262            1 
  19    rs8108471       0.6414            1 
  19    rs7259761       0.3257            1 
  19     rs551244       0.6324            1 
  19    rs8102722       0.6414            1 
  19     rs525452        0.444            1 
  19     rs628271       0.6839            1 
  19     rs581910       0.5973            1 
  19     rs552320       0.5973            1 
  19    rs1638538       0.1781            1 
  19    rs6510867       0.2162            1 
  19     rs530942       0.3287            1 
  19   rs11879954       0.4722            1 
  19     rs585107       0.7704            1 
  19     rs549785       0.5553            1 
  19   rs10402138       0.5905            1 
  19   rs16993344       0.2768            1 
  19   rs10402841       0.5586            1 
  19    rs1110624       0.8931            1 
  19    rs7255387       0.3416            1 
  19     rs574937       0.3013            1 
  19   rs10401349       0.5807            1 
  19     rs622574        0.927            1 
  19   rs11880706       0.7547            1 
  19   rs11666200        0.347            1 
  19   rs11670606        0.347            1 
  19   rs17271924       0.5807            1 
  19   rs10411604       0.5555            1 
  19   rs10411815       0.7677            1 
  19   rs10405147       0.5634            1 
  19    rs8109482       0.8233            1 
  19    rs8104313       0.4397            1 
  19    rs7253993       0.5266            1 
  19    rs7256341       0.3341            1 
  19   rs11673527       0.3557            1 
  19   rs10417646       0.9292            1 
  19    rs7256965       0.7262            1 
  19   rs11669301       0.0219            1 
  19   rs11085158       0.0219            1 
  19   rs16993402       0.3878            1 
  19   rs10853992       0.3105            1 
  19   rs11879740       0.2466            1 
  19   rs10424597      0.08329            1 
  19   rs16993408       0.3878            1 
  19    rs9304929       0.4179            1 
  19   rs41489445       0.7088            1 
  19    rs4807840       0.3887            1 
  19   rs11672830        0.903            1 
  19    rs9304930       0.5399            1 
  19    rs4807841       0.8799            1 
  19    rs8101237       0.3719            1 
  19   rs16993428        0.751            1 
  19   rs16993437       0.2175            1 
  19   rs16993442       0.9004            1 
  19   rs16993450       0.8566            1 
  19   rs16993453       0.9004            1 
  19   rs16993484       0.6484            1 
  19    rs2335629       0.6412            1 
  19    rs4807846       0.1856            1 
  19   rs17468222       0.2639            1 
  19   rs10413643       0.0407            1 
  19    rs3787069       0.2756            1 
  19    rs4807065       0.5397            1 
  19    rs2233188       0.1348            1 
  19    rs2233186        0.486            1 
  19   rs16993501       0.3671            1 
  19    rs4807852       0.3318            1 
  19    rs1865061       0.2426            1 
  19   rs10404571       0.1348            1 
  19    rs3787056       0.4963            1 
  19    rs4807069       0.5137            1 
  19    rs7249425        0.526            1 
  19   rs13382119       0.7423            1 
  19   rs12979828       0.1858            1 
  19   rs10405167       0.1588            1 
  19    rs8099971       0.1118            1 
  19    rs8103614       0.7423            1 
  19    rs7258848       0.9742            1 
  19   rs11881034       0.6214            1 
  19    rs6417193       0.6755            1 
  19    rs8113160       0.8264            1 
  19    rs6510884       0.6755            1 
  19    rs6510888       0.7605            1 
  19    rs4807863       0.6064            1 
  19    rs7258219       0.9854            1 
  19    rs7260240       0.5317            1 
  19   rs10425427       0.7033            1 
  19    rs7253024       0.4737            1 
  19    rs7260547       0.0266            1 
  19   rs10420388       0.8924            1 
  19    rs2304196       0.9883            1 
  19    rs2247785       0.9077            1 
  19   rs10419890       0.8498            1 
  19    rs3892396       0.6536            1 
  19    rs7259894      0.06299            1 
  19    rs7247153        0.012       0.9956 
  19     rs173229        0.012       0.9956 
  19    rs6510902        0.438            1 
  19    rs6510903       0.0044       0.8681 
  19     rs348362       0.0034       0.8544 
  19    rs3844450       0.3665            1 
  19    rs3887594       0.0322            1 
  19    rs2071347      0.06679            1 
  19   rs12151125        0.316            1 
  19    rs3865469       0.6465            1 
  19     rs348347       0.9888            1 
  19    rs7508584       0.9342            1 
  19    rs6510908         0.35            1 
  19     rs344596       0.6859            1 
  19    rs8109079       0.7789            1 
  19     rs344584       0.5002            1 
  19    rs7257477       0.2176            1 
  19     rs387116       0.2313            1 
  19     rs364628       0.2313            1 
  19     rs413956       0.2201            1 
  19     rs624968       0.2313            1 
  19    rs1644752       0.2313            1 
  19     rs407743       0.5223            1 
  19     rs426848       0.5223            1 
  19     rs392751      0.07969            1 
  19     rs425796      0.07969            1 
  19     rs454453      0.07969            1 
  19     rs390821      0.07969            1 
  19     rs422961       0.6882            1 
  19     rs392720       0.2778            1 
  19     rs416956      0.08239            1 
  19   rs11882049       0.3629            1 
  19     rs344575       0.8826            1 
  19     rs344569       0.3505            1 
  19    rs8113119       0.6697            1 
  19   rs11878563       0.3657            1 
  19    rs2277984       0.4778            1 
  19    rs1389623       0.7278            1 
  19    rs2241393       0.0303            1 
  19   rs11569538       0.4324            1 
  19   rs11569537       0.5868            1 
  19     rs344548       0.2272            1 
  19    rs7257062       0.0033       0.8944 
  19    rs2241392       0.0148       0.9993 
  19   rs11569536       0.7474            1 
  19     rs344543       0.8842            1 
  19     rs344541       0.8842            1 
  19     rs344540       0.8842            1 
  19   rs11569511       0.9407            1 
  19    rs3745567       0.9407            1 
  19   rs11569507       0.9407            1 
  19    rs3745566       0.9407            1 
  19    rs3745565       0.9407            1 
  19   rs11569501       0.9407            1 
  19     rs445750       0.7389            1 
  19     rs408290       0.7389            1 
  19     rs451760       0.7605            1 
  19   rs11569397       0.5475            1 
  19     rs339392       0.5468            1 
  19     rs171094       0.0157       0.9992 
  19     rs184628      0.09239            1 
  19    rs2305806       0.2911            1 
  19    rs7248911       0.8159            1 
  19   rs10408913       0.5409            1 
  19   rs10409437       0.4759            1 
  19     rs568259       0.6066            1 
  19     rs473021       0.7147            1 
  19     rs472835       0.9684            1 
  19    rs2546122       0.8495            1 
  19    rs2546127       0.7147            1 
  19    rs2546128       0.1977            1 
  19    rs2617815       0.7147            1 
  19    rs2617819       0.8523            1 
  19    rs2617822       0.5034            1 
  19   rs12232870        0.034            1 
  19    rs8109794       0.1742            1 
  19    rs8108646       0.4227            1 
  19   rs12710098       0.2015            1 
  19    rs7253450       0.9503            1 
  19     rs164017       0.6827            1 
  19     rs164016       0.3015            1 
  19     rs186295       0.7689            1 
  19     rs331677        0.383            1 
  19   rs16993884       0.7117            1 
  19   rs10422184       0.1671            1 
  19   rs16993897       0.2204            1 
  19     rs330876       0.1741            1 
  19   rs10406373       0.4146            1 
  19     rs330877        0.531            1 
  19     rs330885       0.8907            1 
  19     rs330886       0.4571            1 
  19     rs330887       0.8155            1 
  19   rs10403916       0.3241            1 
  19    rs8099966       0.9634            1 
  19    rs8101320       0.9634            1 
  19     rs897740       0.8907            1 
  19     rs454176       0.9322            1 
  19     rs455099       0.8907            1 
  19     rs445817       0.8907            1 
  19     rs673320       0.0276            1 
  19     rs455476       0.7923            1 
  19     rs460261       0.7923            1 
  19     rs384239       0.5234            1 
  19     rs373533       0.4155            1 
  19    rs8104748       0.8683            1 
  19     rs464849       0.7308            1 
  19   rs10407357       0.8436            1 
  19     rs416967       0.9208            1 
  19     rs460375       0.7308            1 
  19     rs465543       0.7308            1 
  19     rs461935       0.7308            1 
  19    rs7259423       0.2107            1 
  19     rs461057       0.9208            1 
  19     rs457762       0.9208            1 
  19    rs2453112       0.4672            1 
  19     rs422318       0.8353            1 
  19   rs17704999       0.3798            1 
  19   rs16994004        0.242            1 
  19    rs7256163       0.1267            1 
  19    rs7256367       0.2746            1 
  19   rs10221500       0.6335            1 
  19     rs460698       0.0175       0.9992 
  19    rs7256912        0.219            1 
  19    rs8102545       0.6678            1 
  19    rs7247900       0.5358            1 
  19    rs4807918       0.3865            1 
  19    rs7260101       0.2677            1 
  19     rs252569       0.2952            1 
  19    rs2035973       0.5793            1 
  19    rs2035972       0.2319            1 
  19    rs1874002       0.9545            1 
  19    rs2055097       0.2319            1 
  19    rs4807920       0.2319            1 
  19    rs1389506       0.3883            1 
  19   rs10412186       0.6394            1 
  19   rs11878694       0.9997            1 
  19   rs10406255       0.8118            1 
  19   rs10413019       0.9373            1 
  19    rs8104872       0.8031            1 
  19    rs8105285        0.334            1 
  19   rs11882263       0.9926            1 
  19    rs7249943       0.3911            1 
  19    rs7249317       0.8458            1 
  19    rs1493877       0.3753            1 
  19    rs9304947       0.2777            1 
  19    rs2914567       0.9304            1 
  19     rs966591       0.6977            1 
  19    rs8110740       0.6977            1 
  19    rs6510944       0.6977            1 
  19    rs2352958       0.6977            1 
  19     rs768489       0.6977            1 
  19   rs16994131       0.9276            1 
  19   rs12460645       0.5846            1 
  19    rs2914559       0.5846            1 
  19    rs2967661       0.6776            1 
  19   rs10414835       0.4783            1 
  19   rs12150997       0.4359            1 
  19   rs11667110       0.5707            1 
  19    rs2229431       0.8267            1 
  19       rs2962       0.6511            1 
  19       rs2963       0.8242            1 
  19    rs8107575       0.0192            1 
  19    rs2059807        0.636            1 
  19    rs3815902       0.9734            1 
  19    rs3786681       0.3739            1 
  19    rs6510956       0.3739            1 
  19   rs10415589       0.3002            1 
  19    rs8109559       0.6221            1 
  19   rs16994314     0.006399       0.8567 
  19    rs8108622       0.5689            1 
  19   rs10500204       0.4034            1 
  19    rs3786680      0.09629            1 
  19     rs891088       0.9923            1 
  19    rs7245757       0.3718            1 
  19    rs1035939       0.8661            1 
  19    rs4804368       0.7207            1 
  19    rs7254358      0.08909            1 
  19    rs1035942       0.4555            1 
  19    rs8103883       0.1894            1 
  19    rs2042901       0.5098            1 
  19   rs10426094         0.74            1 
  19   rs12459488       0.0316            1 
  19    rs3745545       0.9193            1 
  19    rs4804403      0.09259            1 
  19    rs7245562       0.7503            1 
  19    rs7508679       0.5464            1 
  19    rs4804416     0.006399       0.9801 
  19    rs7248104         0.63            1 
  19    rs4804424       0.0342            1 
  19   rs10416429       0.0342            1 
  19     rs890862       0.7702            1 
  19   rs10424224       0.1735            1 
  19   rs10404318     0.008699       0.9947 
  19     rs919275       0.5906            1 
  19    rs4804219       0.2215            1 
  19    rs6510975       0.0457            1 
  19   rs10404166       0.2413            1 
  19    rs8101064       0.3816            1 
  19   rs11880337       0.1244            1 
  19    rs6603096       0.9846            1 
  19    rs6603107       0.3154            1 
  19    rs6603109       0.8923            1 
  19   rs10420226       0.9882            1 
  19    rs9807848       0.4942            1 
  19   rs10404592       0.9882            1 
  19    rs1025281       0.9108            1 
  19   rs11882769       0.4352            1 
  19   rs11882682       0.5005            1 
  19   rs11879232      0.05509            1 
  19    rs2432104       0.5241            1 
  19   rs12977471       0.3451            1 
  19    rs8103234       0.9153            1 
  19    rs4804166       0.3275            1 
  19    rs4804596       0.3275            1 
  19    rs6603155       0.1576            1 
  19   rs12461568       0.1527            1 
  19   rs11668246       0.4243            1 
  19   rs10402721       0.4925            1 
  19    rs6603164       0.6948            1 
  19   rs11667028      0.08049            1 
  19    rs8110029       0.3264            1 
  19    rs8102136        0.144            1 
  19   rs11878742       0.1534            1 
  19   rs12979990      0.07219            1 
  19    rs7245775       0.9866            1 
  19    rs1549256        0.995            1 
  19    rs1549257       0.3205            1 
  19   rs17159600       0.5873            1 
  19    rs7247040        0.692            1 
  19    rs3745356       0.6933            1 
  19   rs10402951       0.8955            1 
  19     rs749969       0.8123            1 
  19    rs1363938       0.5581            1 
  19    rs7250572       0.4512            1 
  19    rs4804662       0.5942            1 
  19     rs654059       0.2137            1 
  19     rs501580       0.6314            1 
  19   rs11881687       0.8067            1 
  19     rs574663       0.2426            1 
  19    rs7250363        0.147            1 
  19     rs597582        0.227            1 
  19    rs7245592       0.1753            1 
  19     rs541600       0.1753            1 
  19    rs7250311       0.5153            1 
  19    rs7260296       0.8788            1 
  19    rs2431866       0.7962            1 
  19    rs7256394       0.0414            1 
  19    rs6603103      0.05059            1 
  19    rs4804750       0.1169            1 
  19   rs17159765       0.4954            1 
  19    rs1644759       0.3668            1 
  19    rs1644757       0.5704            1 
  19    rs4134856       0.0032        0.484 
  19    rs4134832       0.5355            1 
  19     rs794083       0.2119            1 
  19    rs4134831       0.9473            1 
  19     rs794084       0.8472            1 
  19    rs4134826       0.9796            1 
  19    rs4134816       0.9473            1 
  19    rs4134813       0.2282            1 
  19    rs4804758       0.1027            1 
  19    rs4804217       0.1027            1 
  19       rs6791       0.2881            1 
  19   rs11883223       0.1579            1 
  19    rs2081075       0.5912            1 
  19   rs10402974       0.8341            1 
  19    rs2161490       0.2606            1 
  19    rs7408174      0.08159            1 
  19   rs17159311       0.3391            1 
  19    rs7249360       0.8964            1 
  19    rs7249320       0.8747            1 
  19    rs2287868       0.9479            1 
  19     rs753733       0.1375            1 
  19   rs12611038       0.9116            1 
  19   rs10518270       0.3715            1 
  19   rs11260025       0.3715            1 
  19    rs2335524       0.4798            1 
  19    rs2335525       0.6502            1 
  19    rs1010047       0.9933            1 
  19    rs2277996       0.5546            1 
  19   rs11669411        0.246            1 
  19    rs7250738       0.3287            1 
  19   rs11465413       0.3405            1 
  19   rs11465403       0.3022            1 
  19    rs1544767       0.4799            1 
  19   rs10403018       0.6224            1 
  19    rs4804802       0.7372            1 
  19    rs8105572       0.2687            1 
  19   rs17159889       0.4584            1 
  19    rs2287886       0.2241            1 
  19     rs735240       0.8289            1 
  19   rs10411055       0.3773            1 
  19    rs2112927       0.9265            1 
  19     rs479448       0.9849            1 
  19     rs560634       0.8957            1 
  19     rs557094       0.6596            1 
  19    rs3745376       0.7154            1 
  19    rs1045998       0.9849            1 
  19      rs15282       0.3509            1 
  19     rs653488       0.7212            1 
  19   rs11260030       0.8278            1 
  19   rs10906990       0.2676            1 
  19    rs7259521       0.4771            1 
  19    rs4804233       0.4223            1 
  19     rs568356       0.9791            1 
  19   rs10426731       0.9157            1 
  19   rs12980113       0.1264            1 
  19    rs8108150       0.8662            1 
  19   rs17160011       0.9894            1 
  19     rs580984       0.9375            1 
  19     rs574830       0.9326            1 
  19    rs7258822       0.5346            1 
  19     rs514098       0.4903            1 
  19     rs604938       0.9529            1 
  19     rs794442       0.5518            1 
  19     rs747990        0.983            1 
  19     rs552797       0.5852            1 
  19   rs11542189       0.8035            1 
  19    rs1864029       0.1891            1 
  19      rs14394        0.506            1 
  19   rs10416634       0.4735            1 
  19   rs10411185       0.8682            1 
  19    rs3826741      0.08979            1 
  19    rs2303164       0.9145            1 
  19   rs10424096        0.897            1 
  19   rs17160134      0.07389            1 
  19   rs12974407       0.1368            1 
  19   rs17160147       0.0048       0.9211 
  19   rs17160151       0.1717            1 
  19   rs10416843       0.7391            1 
  19    rs8112982       0.1012            1 
  19    rs6603141       0.5633            1 
  19    rs3829817        0.496            1 
  19    rs3813781       0.2292            1 
  19   rs11260053       0.1174            1 
  19   rs11260055       0.0154       0.9989 
  19     rs899207       0.3357            1 
  19    rs1382354         0.02            1 
  19    rs4804267       0.6086            1 
  19   rs12460407       0.1822            1 
  19    rs1038081       0.7116            1 
  19   rs12327845       0.5173            1 
  19    rs7252584       0.5563            1 
  19   rs10408896       0.0004        0.166 
  19    rs6422428       0.1195            1 
  19    rs8110054       0.9605            1 
  19    rs4804286       0.1371            1 
  19    rs4804287       0.2322            1 
  19    rs1466448       0.6328            1 
  19    rs1466447       0.9688            1 
  19    rs1007545       0.6292            1 
  19    rs6603157        0.926            1 
  19   rs17160311       0.9702            1 
  19   rs12973288       0.8887            1 
  19   rs17160332        0.808            1 
  19   rs17160333       0.5956            1 
  19    rs7259547       0.3136            1 
  19     rs193933       0.3169            1 
  19     rs250508       0.8281            1 
  19     rs638966       0.9341            1 
  19    rs7249111       0.4697            1 
  19    rs8107330       0.4697            1 
  19    rs2241590       0.1634            1 
  19    rs3760685       0.3336            1 
  19   rs11666233       0.5097            1 
  19    rs7254882       0.5097            1 
  19     rs754671       0.5483            1 
  19    rs2913973       0.5483            1 
  19    rs2967605       0.7384            1 
  19    rs6603076       0.7534            1 
  19    rs2894538        0.812            1 
  19    rs7508502       0.7534            1 
  19   rs12610448       0.5905            1 
  19    rs7507621       0.7299            1 
  19    rs7408960       0.9761            1 
  19    rs7255548       0.7299            1 
  19   rs11881002        0.772            1 
  19    rs7259200       0.6197            1 
  19    rs8106540       0.6234            1 
  19    rs7250951       0.7648            1 
  19    rs7507526       0.3946            1 
  19    rs1609712       0.7094            1 
  19    rs2967603        0.364            1 
  19    rs2967578       0.6121            1 
  19    rs2042300       0.9894            1 
  19   rs10408143       0.5815            1 
  19   rs11882393       0.6445            1 
  19    rs2303686       0.6448            1 
  19    rs8106859       0.8348            1 
  19   rs10416597       0.5318            1 
  19   rs11672367       0.2148            1 
  19   rs11259990       0.5318            1 
  19    rs4804314       0.2395            1 
  19    rs4072910       0.0462            1 
  19   rs12985470       0.0394            1 
  19   rs12462074       0.2119            1 
  19   rs12610444       0.3635            1 
  19    rs1561405       0.3936            1 
  19    rs1561406       0.1938            1 
  19    rs2967718       0.1662            1 
  19    rs2118706      0.09039            1 
  19    rs2967721       0.2579            1 
  19    rs2967726       0.6967            1 
  19    rs9305032       0.9562            1 
  19   rs12611036      0.06069            1 
  19    rs2967684       0.1118            1 
  19    rs2918300       0.0395            1 
  19    rs4804078       0.3373            1 
  19   rs11085873       0.3373            1 
  19   rs10414553       0.1309            1 
  19    rs8103113       0.7637            1 
  19    rs1898674       0.8833            1 
  19    rs7254503       0.9213            1 
  19     rs301407       0.1125            1 
  19     rs301410       0.1323            1 
  19     rs301412       0.2239            1 
  19   rs16995681       0.2651            1 
  19    rs8099865       0.4516            1 
  19    rs1078042       0.1226            1 
  19     rs890848       0.1226            1 
  19    rs2967706        0.371            1 
  19    rs2967632        0.371            1 
  19   rs10408279       0.6776            1 
  19    rs2967745       0.3192            1 
  19    rs7256781       0.8688            1 
  19    rs2910344       0.3192            1 
  19    rs1582532       0.5289            1 
  19   rs10423641       0.3286            1 
  19    rs2967727       0.2417            1 
  19    rs2967732       0.9199            1 
  19   rs11085742       0.1769            1 
  19    rs2967737       0.9292            1 
  19   rs10418157       0.6572            1 
  19    rs4804367       0.2563            1 
  19    rs8100230       0.4386            1 
  19    rs8105922       0.7446            1 
  19   rs10048565       0.1391            1 
  19    rs1862456       0.2723            1 
  19   rs13339744       0.1391            1 
  19   rs10406670       0.4229            1 
  19   rs10412487       0.2179            1 
  19   rs10419875       0.8412            1 
  19   rs11881361       0.8201            1 
  19   rs12985992       0.8609            1 
  19   rs12976111       0.8609            1 
  19    rs4804375       0.8689            1 
  19   rs10854117       0.7736            1 
  19     rs881877       0.4501            1 
  19   rs11882373       0.5232            1 
  19   rs12975129      0.07249            1 
  19    rs7260214      0.05819            1 
  19   rs17000495        0.383            1 
  19    rs7507380       0.9439            1 
  19   rs10410136       0.5041            1 
  19    rs1895364       0.9439            1 
  19    rs2216662       0.9415            1 
  19    rs1833777       0.2174            1 
  19   rs12710265       0.3178            1 
  19    rs7508222       0.9424            1 
  19    rs1820099       0.9424            1 
  19    rs2547064       0.5789            1 
  19    rs1867692       0.8231            1 
  19    rs1867691       0.5789            1 
  19    rs1862460       0.2741            1 
  19    rs1559170       0.8347            1 
  19   rs10422567       0.8516            1 
  19   rs17000803       0.6294            1 
  19    rs7254970       0.6203            1 
  19   rs17000816       0.6294            1 
  19   rs10406209       0.2627            1 
  19    rs2591591       0.2357            1 
  19    rs2591592       0.7087            1 
  19   rs17000836       0.4853            1 
  19    rs2547074       0.4723            1 
  19    rs2591595       0.4723            1 
  19    rs7254941       0.7025            1 
  19    rs1862461       0.4723            1 
  19    rs1862462       0.4723            1 
  19    rs2431795       0.4723            1 
  19    rs2431791       0.4778            1 
  19    rs1584168        0.648            1 
  19    rs7245949       0.4842            1 
  19    rs1609459       0.4842            1 
  19    rs1108380       0.6431            1 
  19   rs10402812       0.4842            1 
  19    rs1823056       0.9228            1 
  19   rs17000947       0.9228            1 
  19   rs10415709       0.0466            1 
  19   rs10411597       0.0466            1 
  19    rs4804386       0.7963            1 
  19   rs13344438       0.3321            1 
  19   rs10417520       0.3905            1 
  19   rs10407491       0.2923            1 
  19   rs10418864        0.893            1 
  19   rs10426146       0.6396            1 
  19   rs12979861       0.9798            1 
  19   rs10426826       0.4056            1 
  19    rs8111366       0.7345            1 
  19   rs11880371       0.6862            1 
  19    rs1469081      0.09549            1 
  19   rs13343323       0.6946            1 
  19    rs8101404       0.0337            1 
  19    rs8107055       0.2809            1 
  19    rs1968595       0.1574            1 
  19   rs10413384       0.4887            1 
  19    rs4804397        0.922            1 
  19    rs2441035       0.9783            1 
  19    rs2569402       0.9783            1 
  19    rs2053074        0.968            1 
  19   rs12609136       0.8856            1 
  19    rs4804400       0.5488            1 
  19   rs12610094       0.9451            1 
  19    rs2335071       0.5383            1 
  19    rs2335072       0.6947            1 
  19    rs8110010       0.9393            1 
  19    rs7249770       0.2229            1 
  19   rs10414255       0.3059            1 
  19    rs8112954      0.05919            1 
  19    rs8107410       0.8159            1 
  19     rs714395       0.9576            1 
  19    rs7256391       0.2243            1 
  19   rs17304527       0.6629            1 
  19   rs12459040      0.05579            1 
  19   rs12610559       0.4937            1 
  19   rs16978581       0.2243            1 
  19    rs1045354       0.4937            1 
  19      rs10129       0.5362            1 
  19   rs10405376       0.4249            1 
  19    rs7247296       0.5114            1 
  19   rs10417371        0.926            1 
  19   rs16978679        0.926            1 
  19    rs6511918       0.2934            1 
  19   rs13345998       0.6585            1 
  19    rs8102176       0.5775            1 
  19    rs8102181       0.5775            1 
  19    rs8101575       0.5176            1 
  19    rs6511957       0.6424            1 
  19    rs7252788       0.6294            1 
  19    rs8109800       0.9009            1 
  19    rs2191667       0.3043            1 
  19    rs4635448       0.3043            1 
  19   rs10407146       0.2155            1 
  19   rs10406384       0.6788            1 
  19   rs16979286       0.9906            1 
  19    rs8104971       0.5749            1 
  19    rs7255466       0.8386            1 
  19   rs10408485       0.5371            1 
  19    rs7247108       0.8786            1 
  19   rs16979417       0.2188            1 
  19    rs7252865       0.0276            1 
  19   rs10745023        0.434            1 
  19   rs41375152        0.745            1 
  19    rs2033482       0.9816            1 
  19   rs16979670       0.2843            1 
  19      rs13535       0.8786            1 
  19    rs7259702       0.5557            1 
  19   rs10500207       0.2843            1 
  19    rs8100020        0.547            1 
  19    rs8103099       0.4686            1 
  19   rs10411115       0.8786            1 
  19    rs2230750       0.1652            1 
  19    rs2217652       0.8786            1 
  19    rs1433062        0.434            1 
  19    rs8102146       0.1246            1 
  19   rs11672602       0.8786            1 
  19   rs17272543       0.4306            1 
  19    rs7257650       0.7094            1 
  19    rs4804436       0.7094            1 
  19    rs6512109       0.8786            1 
  19    rs6512110       0.7374            1 
  19    rs7245664       0.1961            1 
  19   rs41405044       0.5557            1 
  19    rs1978435       0.8786            1 
  19    rs6512121       0.7374            1 
  19    rs7254750       0.5015            1 
  19    rs7258744       0.5015            1 
  19    rs7246415       0.5015            1 
  19   rs10403167        0.573            1 
  19    rs8108483       0.8753            1 
  19    rs1433060       0.3359            1 
  19    rs6512130       0.6262            1 
  19    rs4804446       0.7514            1 
  19    rs8103159       0.7514            1 
  19   rs12460738       0.3819            1 
  19   rs10408343       0.7548            1 
  19   rs10423752       0.7548            1 
  19    rs9967634       0.6488            1 
  19     rs971366       0.3983            1 
  19    rs8101154       0.3971            1 
  19   rs10415281       0.4691            1 
  19   rs11669128       0.5081            1 
  19   rs11673302       0.4546            1 
  19   rs10419036       0.7548            1 
  19   rs10424931       0.6932            1 
  19   rs10402626       0.7548            1 
  19   rs10423567       0.7548            1 
  19    rs9917038       0.7548            1 
  19   rs16981165       0.4768            1 
  19    rs8100409       0.4768            1 
  19     rs733102        0.987            1 
  19     rs733101       0.8229            1 
  19    rs2042199        0.987            1 
  19    rs7250898       0.4322            1 
  19    rs8102702        0.987            1 
  19   rs12461440       0.5633            1 
