# Supplementary material for: Cell-to-cell expression dispersion of B-cell surface proteins is linked to genetic variants in humans
Source: Commun Biol. 2020 Jul 3;3:346. doi: 10.1038/s42003-020-1075-1 (PMC7335051; doi:10.1038/s42003-020-1075-1)
Supplement: Supplementary file 4 — Supplementary Data 2 [file 42003_2020_1075_MOESM4_ESM.zip › Supplementary_Data_S2/plink-results-48LCLs/CD23_chr19_pooled.var/CD23_pooled.var_48_LCLs.qassoc.adjusted]

 CHR          SNP      UNADJ         GC       BONF       HOLM   SIDAK_SS   SIDAK_SD     FDR_BH     FDR_BY
  19     rs184628   0.001604   0.002304          1          1     0.6872     0.6872     0.4783          1 
  19   rs10417520   0.001925   0.002738          1          1     0.7523     0.7518     0.4783          1 
  19    rs4134856   0.002421   0.003399          1          1     0.8271     0.8263     0.4783          1 
  19     rs344548   0.003426   0.004716          1          1     0.9166     0.9158     0.4783          1 
  19   rs10415709   0.004157    0.00566          1          1      0.951     0.9502     0.4783          1 
  19   rs10411597   0.004157    0.00566          1          1      0.951     0.9502     0.4783          1 
  19   rs10422184   0.005546   0.007428          1          1     0.9822     0.9816     0.4783          1 
  19   rs13344438    0.00573    0.00766          1          1     0.9844     0.9838     0.4783          1 
  19   rs12710098   0.006221   0.008278          1          1     0.9891     0.9885     0.4783          1 
  19   rs12611038   0.006607    0.00876          1          1     0.9918     0.9913     0.4783          1 
  19   rs10408896   0.007349   0.009685          1          1     0.9952     0.9948     0.4837          1 
  19   rs10424224    0.01451    0.01838          1          1          1          1     0.7693          1 
  19   rs12979828    0.01546    0.01951          1          1          1          1     0.7693          1 
  19     rs673320    0.01614    0.02031          1          1          1          1     0.7693          1 
  19   rs10415589    0.01819    0.02274          1          1          1          1     0.7693          1 
  19    rs1968595    0.01884     0.0235          1          1          1          1     0.7693          1 
  19   rs10404318    0.01889    0.02356          1          1          1          1     0.7693          1 
  19    rs2081075    0.02083    0.02583          1          1          1          1     0.7693          1 
  19    rs7245592    0.02125    0.02632          1          1          1          1     0.7693          1 
  19     rs541600    0.02125    0.02632          1          1          1          1     0.7693          1 
  19    rs1493877    0.02359    0.02904          1          1          1          1     0.8133          1 
  19      rs15282    0.02591    0.03172          1          1          1          1     0.8525          1 
  19   rs10403916    0.02782    0.03391          1          1          1          1     0.8757          1 
  19    rs7249320    0.03203    0.03872          1          1          1          1     0.9308          1 
  19    rs4807852    0.03491      0.042          1          1          1          1     0.9308          1 
  19    rs7260547    0.03607     0.0433          1          1          1          1     0.9308          1 
  19    rs4134832    0.03956    0.04724          1          1          1          1     0.9308          1 
  19   rs16979417    0.04093    0.04877          1          1          1          1     0.9308          1 
  19    rs2287868    0.04101    0.04887          1          1          1          1     0.9308          1 
  19   rs16994314    0.04172    0.04966          1          1          1          1     0.9308          1 
  19    rs4807065    0.04251    0.05054          1          1          1          1     0.9308          1 
  19    rs1833777    0.04565    0.05405          1          1          1          1     0.9308          1 
  19   rs10419890    0.04762    0.05624          1          1          1          1     0.9308          1 
  19    rs1584168    0.04879    0.05754          1          1          1          1     0.9308          1 
  19    rs8110054    0.05061    0.05955          1          1          1          1     0.9308          1 
  19   rs16993484    0.05213    0.06125          1          1          1          1     0.9308          1 
  19    rs6603107    0.05282      0.062          1          1          1          1     0.9308          1 
  19   rs11569538    0.05309     0.0623          1          1          1          1     0.9308          1 
  19     rs794083    0.05317    0.06239          1          1          1          1     0.9308          1 
  19    rs2617822    0.05559    0.06506          1          1          1          1     0.9308          1 
  19    rs7249360    0.05945     0.0693          1          1          1          1     0.9308          1 
  19    rs7260214    0.06023    0.07015          1          1          1          1     0.9308          1 
  19   rs11881687    0.06112    0.07113          1          1          1          1     0.9308          1 
  19    rs1862460    0.06385    0.07411          1          1          1          1     0.9308          1 
  19   rs11465413    0.06495    0.07531          1          1          1          1     0.9308          1 
  19     rs604938     0.0655    0.07592          1          1          1          1     0.9308          1 
  19    rs8099971    0.06627    0.07676          1          1          1          1     0.9308          1 
  19    rs9304947    0.07094    0.08183          1          1          1          1     0.9308          1 
  19    rs7252865    0.07189    0.08286          1          1          1          1     0.9308          1 
  19     rs501580    0.07311    0.08419          1          1          1          1     0.9308          1 
  19    rs8113119    0.07885    0.09039          1          1          1          1     0.9308          1 
  19    rs4134826     0.0845    0.09648          1          1          1          1     0.9308          1 
  19   rs10412186    0.08452     0.0965          1          1          1          1     0.9308          1 
  19    rs3787056    0.08586    0.09793          1          1          1          1     0.9308          1 
  19   rs17160011    0.08682    0.09897          1          1          1          1     0.9308          1 
  19     rs551244    0.08704     0.0992          1          1          1          1     0.9308          1 
  19     rs794442    0.08799     0.1002          1          1          1          1     0.9308          1 
  19    rs2446193    0.08947     0.1018          1          1          1          1     0.9308          1 
  19   rs11882373    0.08953     0.1019          1          1          1          1     0.9308          1 
  19    rs8102136    0.09077     0.1032          1          1          1          1     0.9308          1 
  19     rs574830    0.09113     0.1036          1          1          1          1     0.9308          1 
  19    rs1823056    0.09446     0.1071          1          1          1          1     0.9308          1 
  19   rs17000947    0.09446     0.1071          1          1          1          1     0.9308          1 
  19    rs2967732    0.09472     0.1074          1          1          1          1     0.9308          1 
  19   rs10426709    0.09711       0.11          1          1          1          1     0.9308          1 
  19    rs7256163    0.09801     0.1109          1          1          1          1     0.9308          1 
  19   rs10418864    0.09859     0.1115          1          1          1          1     0.9308          1 
  19   rs11878742     0.1003     0.1134          1          1          1          1     0.9308          1 
  19     rs301412     0.1015     0.1146          1          1          1          1     0.9308          1 
  19   rs11881470     0.1016     0.1147          1          1          1          1     0.9308          1 
  19    rs7254503     0.1031     0.1165          1          1          1          1     0.9308          1 
  19     rs301407     0.1032     0.1164          1          1          1          1     0.9308          1 
  19    rs1865061     0.1041     0.1174          1          1          1          1     0.9308          1 
  19   rs17159889     0.1061     0.1196          1          1          1          1     0.9308          1 
  19    rs8105922     0.1073     0.1208          1          1          1          1     0.9308          1 
  19     rs580984     0.1104     0.1241          1          1          1          1     0.9308          1 
  19    rs4807846     0.1132     0.1271          1          1          1          1     0.9308          1 
  19    rs4134831     0.1173     0.1314          1          1          1          1     0.9308          1 
  19    rs4134816     0.1173     0.1314          1          1          1          1     0.9308          1 
  19    rs1638538     0.1176     0.1317          1          1          1          1     0.9308          1 
  19   rs16993450     0.1195     0.1337          1          1          1          1     0.9308          1 
  19   rs17304527     0.1204     0.1347          1          1          1          1     0.9308          1 
  19    rs7256367      0.123     0.1374          1          1          1          1     0.9308          1 
  19    rs7256781     0.1234     0.1378          1          1          1          1     0.9308          1 
  19   rs10413643     0.1237     0.1381          1          1          1          1     0.9308          1 
  19    rs2436493     0.1256     0.1401          1          1          1          1     0.9308          1 
  19     rs530942     0.1263     0.1409          1          1          1          1     0.9308          1 
  19   rs41375152     0.1298     0.1445          1          1          1          1     0.9308          1 
  19    rs7250572     0.1303      0.145          1          1          1          1     0.9308          1 
  19    rs1549257     0.1309     0.1456          1          1          1          1     0.9308          1 
  19    rs7260296     0.1329     0.1477          1          1          1          1     0.9308          1 
  19       rs6791     0.1334     0.1483          1          1          1          1     0.9308          1 
  19    rs2042901      0.134     0.1489          1          1          1          1     0.9308          1 
  19    rs7259547     0.1366     0.1516          1          1          1          1     0.9308          1 
  19     rs301410     0.1367     0.1517          1          1          1          1     0.9308          1 
  19    rs8112982     0.1379      0.153          1          1          1          1     0.9308          1 
  19   rs10518270     0.1413     0.1565          1          1          1          1     0.9308          1 
  19   rs11260025     0.1413     0.1565          1          1          1          1     0.9308          1 
  19   rs13382119     0.1422     0.1575          1          1          1          1     0.9308          1 
  19    rs8103614     0.1422     0.1575          1          1          1          1     0.9308          1 
  19   rs10409437     0.1436      0.159          1          1          1          1     0.9308          1 
  19    rs8107575     0.1484      0.164          1          1          1          1     0.9308          1 
  19    rs2118706     0.1493     0.1648          1          1          1          1     0.9308          1 
  19    rs3786680     0.1523      0.168          1          1          1          1     0.9308          1 
  19   rs11880706     0.1525     0.1682          1          1          1          1     0.9308          1 
  19   rs11569536      0.153     0.1688          1          1          1          1     0.9308          1 
  19    rs6510975      0.157     0.1729          1          1          1          1     0.9308          1 
  19    rs4807069     0.1593     0.1752          1          1          1          1     0.9308          1 
  19   rs10426094     0.1632     0.1793          1          1          1          1     0.9308          1 
  19   rs11883223     0.1638       0.18          1          1          1          1     0.9308          1 
  19    rs2431866     0.1658     0.1819          1          1          1          1     0.9308          1 
  19    rs2431791     0.1665     0.1828          1          1          1          1     0.9308          1 
  19     rs330876     0.1669     0.1831          1          1          1          1     0.9308          1 
  19     rs464849     0.1683     0.1845          1          1          1          1     0.9308          1 
  19     rs460375     0.1683     0.1845          1          1          1          1     0.9308          1 
  19     rs465543     0.1683     0.1845          1          1          1          1     0.9308          1 
  19     rs461935     0.1683     0.1845          1          1          1          1     0.9308          1 
  19       rs2963     0.1691     0.1854          1          1          1          1     0.9308          1 
  19   rs16979670     0.1736       0.19          1          1          1          1     0.9308          1 
  19   rs10500207     0.1736       0.19          1          1          1          1     0.9308          1 
  19    rs2967721     0.1736       0.19          1          1          1          1     0.9308          1 
  19   rs11667028      0.174     0.1904          1          1          1          1     0.9308          1 
  19   rs10408279     0.1741     0.1906          1          1          1          1     0.9308          1 
  19    rs7245949     0.1747     0.1911          1          1          1          1     0.9308          1 
  19    rs1609459     0.1747     0.1911          1          1          1          1     0.9308          1 
  19   rs10402812     0.1747     0.1911          1          1          1          1     0.9308          1 
  19    rs3887594     0.1751     0.1916          1          1          1          1     0.9308          1 
  19    rs7245775      0.176     0.1925          1          1          1          1     0.9308          1 
  19   rs10407491     0.1773     0.1939          1          1          1          1     0.9308          1 
  19    rs7250363     0.1777     0.1943          1          1          1          1     0.9308          1 
  19     rs344569     0.1781     0.1946          1          1          1          1     0.9308          1 
  19    rs2441035     0.1804      0.197          1          1          1          1     0.9308          1 
  19    rs2569402     0.1804      0.197          1          1          1          1     0.9308          1 
  19   rs12461568     0.1811     0.1978          1          1          1          1     0.9308          1 
  19   rs12985992     0.1813     0.1979          1          1          1          1     0.9308          1 
  19   rs12976111     0.1813     0.1979          1          1          1          1     0.9308          1 
  19    rs8102146     0.1846     0.2013          1          1          1          1     0.9308          1 
  19     rs387116     0.1869     0.2037          1          1          1          1     0.9308          1 
  19     rs364628     0.1869     0.2037          1          1          1          1     0.9308          1 
  19     rs624968     0.1869     0.2037          1          1          1          1     0.9308          1 
  19    rs1644752     0.1869     0.2037          1          1          1          1     0.9308          1 
  19   rs12979990     0.1889     0.2058          1          1          1          1     0.9308          1 
  19    rs2446195     0.1895     0.2064          1          1          1          1     0.9308          1 
  19   rs10403018     0.1895     0.2064          1          1          1          1     0.9308          1 
  19   rs12980113      0.191      0.208          1          1          1          1     0.9308          1 
  19    rs2071347     0.1931     0.2101          1          1          1          1     0.9308          1 
  19    rs4804314      0.194      0.211          1          1          1          1     0.9308          1 
  19   rs11879954     0.1949     0.2119          1          1          1          1     0.9308          1 
  19       rs2962     0.1953     0.2124          1          1          1          1     0.9308          1 
  19   rs12459488     0.1975     0.2146          1          1          1          1     0.9308          1 
  19    rs4807863     0.1978     0.2149          1          1          1          1     0.9308          1 
  19      rs10129     0.2013     0.2185          1          1          1          1     0.9308          1 
  19   rs11673302     0.2013     0.2185          1          1          1          1     0.9308          1 
  19     rs749969     0.2022     0.2194          1          1          1          1     0.9308          1 
  19    rs3859563     0.2026     0.2198          1          1          1          1     0.9308          1 
  19    rs2914567     0.2091     0.2265          1          1          1          1     0.9308          1 
  19    rs2241590     0.2093     0.2267          1          1          1          1     0.9308          1 
  19    rs2967726     0.2116      0.229          1          1          1          1     0.9308          1 
  19    rs9304929     0.2126       0.23          1          1          1          1     0.9308          1 
  19    rs7257062     0.2139     0.2313          1          1          1          1     0.9308          1 
  19    rs4807825     0.2178     0.2353          1          1          1          1     0.9308          1 
  19     rs754671     0.2202     0.2378          1          1          1          1     0.9308          1 
  19    rs2913973     0.2202     0.2378          1          1          1          1     0.9308          1 
  19    rs7257477     0.2213     0.2389          1          1          1          1     0.9308          1 
  19    rs1466448     0.2218     0.2394          1          1          1          1     0.9308          1 
  19    rs7259761     0.2228     0.2405          1          1          1          1     0.9308          1 
  19    rs3813781     0.2232     0.2409          1          1          1          1     0.9308          1 
  19    rs7249317     0.2234      0.241          1          1          1          1     0.9308          1 
  19   rs16993437     0.2246     0.2422          1          1          1          1     0.9308          1 
  19     rs416967     0.2285     0.2462          1          1          1          1     0.9308          1 
  19     rs461057     0.2285     0.2462          1          1          1          1     0.9308          1 
  19     rs457762     0.2285     0.2462          1          1          1          1     0.9308          1 
  19    rs1389623     0.2288     0.2465          1          1          1          1     0.9308          1 
  19    rs4804078     0.2303      0.248          1          1          1          1     0.9308          1 
  19   rs11085873     0.2303      0.248          1          1          1          1     0.9308          1 
  19    rs7258848     0.2307     0.2484          1          1          1          1     0.9308          1 
  19    rs2967745     0.2318     0.2496          1          1          1          1     0.9308          1 
  19    rs2910344     0.2318     0.2496          1          1          1          1     0.9308          1 
  19    rs8108622     0.2405     0.2584          1          1          1          1     0.9308          1 
  19    rs8099865     0.2407     0.2586          1          1          1          1     0.9308          1 
  19    rs8104313      0.244     0.2619          1          1          1          1     0.9308          1 
  19    rs1898674     0.2478     0.2657          1          1          1          1     0.9308          1 
  19    rs4804375     0.2479     0.2659          1          1          1          1     0.9308          1 
  19   rs11669301      0.252       0.27          1          1          1          1     0.9308          1 
  19   rs11085158      0.252       0.27          1          1          1          1     0.9308          1 
  19    rs8106540      0.252     0.2701          1          1          1          1     0.9308          1 
  19   rs10406255     0.2526     0.2707          1          1          1          1     0.9308          1 
  19   rs10406670     0.2542     0.2722          1          1          1          1     0.9308          1 
  19    rs7259894     0.2544     0.2725          1          1          1          1     0.9308          1 
  19   rs10418157     0.2548     0.2728          1          1          1          1     0.9308          1 
  19   rs12710265     0.2548     0.2729          1          1          1          1     0.9308          1 
  19    rs8108150      0.256      0.274          1          1          1          1     0.9308          1 
  19    rs1035942     0.2564     0.2745          1          1          1          1     0.9308          1 
  19    rs7245664     0.2568     0.2749          1          1          1          1     0.9308          1 
  19     rs344584     0.2571     0.2752          1          1          1          1     0.9308          1 
  19     rs331677     0.2581     0.2762          1          1          1          1     0.9308          1 
  19    rs2967605     0.2628     0.2809          1          1          1          1     0.9308          1 
  19    rs2112927     0.2656     0.2838          1          1          1          1     0.9308          1 
  19   rs10417646     0.2669     0.2851          1          1          1          1     0.9308          1 
  19    rs1433060     0.2689     0.2871          1          1          1          1     0.9308          1 
  19    rs7408960     0.2692     0.2874          1          1          1          1     0.9308          1 
  19    rs2260187     0.2698      0.288          1          1          1          1     0.9308          1 
  19   rs12610559     0.2705     0.2887          1          1          1          1     0.9308          1 
  19    rs1045354     0.2705     0.2887          1          1          1          1     0.9308          1 
  19   rs17000803     0.2716     0.2898          1          1          1          1     0.9308          1 
  19   rs17000816     0.2716     0.2898          1          1          1          1     0.9308          1 
  19   rs10411055     0.2741     0.2923          1          1          1          1     0.9308          1 
  19     rs597582     0.2743     0.2925          1          1          1          1     0.9308          1 
  19   rs10402974     0.2785     0.2968          1          1          1          1     0.9308          1 
  19    rs4804662      0.284     0.3023          1          1          1          1     0.9308          1 
  19     rs171094     0.2863     0.3046          1          1          1          1     0.9308          1 
  19     rs735240     0.2878     0.3061          1          1          1          1     0.9308          1 
  19   rs12979861     0.2926     0.3109          1          1          1          1     0.9308          1 
  19     rs890862     0.2943     0.3126          1          1          1          1     0.9308          1 
  19     rs339392     0.2982     0.3165          1          1          1          1     0.9308          1 
  19   rs10853992     0.2991     0.3175          1          1          1          1     0.9308          1 
  19    rs8101404     0.2996     0.3179          1          1          1          1     0.9308          1 
  19    rs7245562        0.3     0.3184          1          1          1          1     0.9308          1 
  19   rs11882049     0.3016       0.32          1          1          1          1     0.9308          1 
  19    rs7249111     0.3024     0.3208          1          1          1          1     0.9308          1 
  19    rs8107330     0.3024     0.3208          1          1          1          1     0.9308          1 
  19    rs2335525     0.3044     0.3227          1          1          1          1     0.9308          1 
  19    rs3760776     0.3055     0.3239          1          1          1          1     0.9308          1 
  19     rs714395     0.3076     0.3259          1          1          1          1     0.9308          1 
  19    rs2894538     0.3091     0.3275          1          1          1          1     0.9308          1 
  19   rs17159600     0.3092     0.3275          1          1          1          1     0.9308          1 
  19    rs1078042     0.3113     0.3296          1          1          1          1     0.9308          1 
  19     rs890848     0.3113     0.3296          1          1          1          1     0.9308          1 
  19    rs7256912     0.3128     0.3311          1          1          1          1     0.9308          1 
  19   rs16993884     0.3132     0.3316          1          1          1          1     0.9308          1 
  19    rs7250311     0.3147     0.3331          1          1          1          1     0.9308          1 
  19    rs7245757     0.3189     0.3373          1          1          1          1     0.9308          1 
  19    rs4804400     0.3226     0.3409          1          1          1          1     0.9308          1 
  19    rs8101154     0.3226      0.341          1          1          1          1     0.9308          1 
  19    rs6603076     0.3228     0.3411          1          1          1          1     0.9308          1 
  19    rs7508502     0.3228     0.3411          1          1          1          1     0.9308          1 
  19   rs10402951     0.3233     0.3417          1          1          1          1     0.9308          1 
  19    rs8108471     0.3242     0.3426          1          1          1          1     0.9308          1 
  19    rs8102722     0.3242     0.3426          1          1          1          1     0.9308          1 
  19    rs4804267     0.3263     0.3446          1          1          1          1     0.9308          1 
  19    rs2304196     0.3267      0.345          1          1          1          1     0.9308          1 
  19   rs17704999     0.3285     0.3469          1          1          1          1     0.9308          1 
  19    rs4072910     0.3292     0.3475          1          1          1          1     0.9308          1 
  19    rs7247296     0.3306     0.3489          1          1          1          1     0.9308          1 
  19    rs1644759     0.3324     0.3507          1          1          1          1     0.9308          1 
  19    rs7507621     0.3345     0.3528          1          1          1          1     0.9308          1 
  19    rs7255548     0.3345     0.3528          1          1          1          1     0.9308          1 
  19    rs7408174     0.3358     0.3542          1          1          1          1     0.9308          1 
  19     rs348347     0.3388     0.3571          1          1          1          1     0.9308          1 
  19   rs12974407     0.3395     0.3578          1          1          1          1     0.9308          1 
  19     rs514098     0.3423     0.3606          1          1          1          1     0.9308          1 
  19   rs16993402     0.3435     0.3618          1          1          1          1     0.9308          1 
  19   rs16993408     0.3435     0.3618          1          1          1          1     0.9308          1 
  19    rs2547074     0.3441     0.3624          1          1          1          1     0.9308          1 
  19    rs2591595     0.3441     0.3624          1          1          1          1     0.9308          1 
  19    rs1862461     0.3441     0.3624          1          1          1          1     0.9308          1 
  19    rs1862462     0.3441     0.3624          1          1          1          1     0.9308          1 
  19    rs2431795     0.3441     0.3624          1          1          1          1     0.9308          1 
  19   rs11882393     0.3469     0.3652          1          1          1          1     0.9308          1 
  19    rs4804397     0.3475     0.3658          1          1          1          1     0.9308          1 
  19   rs11666233     0.3486     0.3669          1          1          1          1     0.9308          1 
  19    rs7254882     0.3486     0.3669          1          1          1          1     0.9308          1 
  19    rs4804166       0.35     0.3683          1          1          1          1     0.9308          1 
  19    rs4804596       0.35     0.3683          1          1          1          1     0.9308          1 
  19   rs10426731     0.3503     0.3685          1          1          1          1     0.9308          1 
  19   rs16995681     0.3535     0.3718          1          1          1          1     0.9308          1 
  19     rs966591     0.3554     0.3736          1          1          1          1     0.9308          1 
  19    rs8110740     0.3554     0.3736          1          1          1          1     0.9308          1 
  19    rs6510944     0.3554     0.3736          1          1          1          1     0.9308          1 
  19    rs2352958     0.3554     0.3736          1          1          1          1     0.9308          1 
  19     rs768489     0.3554     0.3736          1          1          1          1     0.9308          1 
  19    rs1867692     0.3558      0.374          1          1          1          1     0.9308          1 
  19    rs8107410     0.3562     0.3744          1          1          1          1     0.9308          1 
  19   rs12610444     0.3589     0.3771          1          1          1          1     0.9308          1 
  19   rs10412487     0.3589     0.3771          1          1          1          1     0.9308          1 
  19    rs3760685     0.3593     0.3775          1          1          1          1     0.9308          1 
  19   rs11569537     0.3633     0.3814          1          1          1          1     0.9308          1 
  19    rs3892396     0.3645     0.3827          1          1          1          1     0.9308          1 
  19    rs1025281     0.3653     0.3835          1          1          1          1     0.9308          1 
  19     rs574937     0.3673     0.3855          1          1          1          1     0.9308          1 
  19   rs13345998     0.3696     0.3877          1          1          1          1     0.9308          1 
  19    rs2277996      0.372     0.3901          1          1          1          1     0.9308          1 
  19    rs8106859     0.3734     0.3915          1          1          1          1     0.9308          1 
  19    rs2591591     0.3744     0.3925          1          1          1          1     0.9308          1 
  19   rs12610094     0.3786     0.3967          1          1          1          1     0.9308          1 
  19    rs4134813     0.3804     0.3984          1          1          1          1     0.9308          1 
  19    rs7256391     0.3829      0.401          1          1          1          1     0.9308          1 
  19   rs16978581     0.3829      0.401          1          1          1          1     0.9308          1 
  19     rs881877      0.385      0.403          1          1          1          1     0.9308          1 
  19   rs10417885     0.3858     0.4038          1          1          1          1     0.9308          1 
  19   rs12151125     0.3877     0.4057          1          1          1          1     0.9308          1 
  19   rs10745023     0.3881      0.406          1          1          1          1     0.9308          1 
  19    rs1433062     0.3881      0.406          1          1          1          1     0.9308          1 
  19   rs10420226     0.3885     0.4065          1          1          1          1     0.9308          1 
  19   rs10404592     0.3885     0.4065          1          1          1          1     0.9308          1 
  19    rs1466447     0.3894     0.4074          1          1          1          1     0.9308          1 
  19    rs7256965     0.3912     0.4091          1          1          1          1     0.9308          1 
  19   rs10408913     0.3913     0.4092          1          1          1          1     0.9308          1 
  19    rs4804750     0.3914     0.4093          1          1          1          1     0.9308          1 
  19   rs10425427     0.3933     0.4113          1          1          1          1     0.9308          1 
  19    rs8110029     0.3935     0.4114          1          1          1          1     0.9308          1 
  19   rs11881309     0.3956     0.4135          1          1          1          1     0.9308          1 
  19    rs8105285     0.3971      0.415          1          1          1          1     0.9308          1 
  19   rs17159311     0.3984     0.4162          1          1          1          1     0.9308          1 
  19    rs1559170     0.3995     0.4173          1          1          1          1     0.9308          1 
  19   rs11882682     0.4018     0.4196          1          1          1          1     0.9308          1 
  19     rs164016     0.4028     0.4206          1          1          1          1     0.9308          1 
  19   rs11666200     0.4043     0.4221          1          1          1          1     0.9308          1 
  19   rs11670606     0.4043     0.4221          1          1          1          1     0.9308          1 
  19   rs17272543     0.4064     0.4241          1          1          1          1     0.9308          1 
  19     rs568356     0.4068     0.4245          1          1          1          1     0.9308          1 
  19    rs4804386     0.4073      0.425          1          1          1          1     0.9308          1 
  19   rs10406209     0.4078     0.4256          1          1          1          1     0.9308          1 
  19    rs8111366     0.4084     0.4261          1          1          1          1     0.9308          1 
  19   rs10416634     0.4096     0.4274          1          1          1          1     0.9308          1 
  19    rs2335524     0.4109     0.4286          1          1          1          1     0.9308          1 
  19    rs8099966      0.411     0.4287          1          1          1          1     0.9308          1 
  19    rs8101320      0.411     0.4287          1          1          1          1     0.9308          1 
  19    rs6510867     0.4113      0.429          1          1          1          1     0.9308          1 
  19    rs2335629     0.4122     0.4299          1          1          1          1     0.9308          1 
  19   rs11260053     0.4173      0.435          1          1          1          1     0.9308          1 
  19    rs7507526      0.419     0.4366          1          1          1          1     0.9308          1 
  19    rs2967706     0.4195     0.4371          1          1          1          1     0.9308          1 
  19    rs2967632     0.4195     0.4371          1          1          1          1     0.9308          1 
  19     rs747990       0.42     0.4376          1          1          1          1     0.9308          1 
  19   rs10401349     0.4213     0.4388          1          1          1          1     0.9308          1 
  19   rs17271924     0.4213     0.4388          1          1          1          1     0.9308          1 
  19   rs10426826     0.4217     0.4393          1          1          1          1     0.9308          1 
  19    rs2230750     0.4302     0.4477          1          1          1          1     0.9387          1 
  19    rs7249770     0.4303     0.4478          1          1          1          1     0.9387          1 
  19    rs2335072     0.4313     0.4487          1          1          1          1     0.9387          1 
  19   rs12232870     0.4319     0.4493          1          1          1          1     0.9387          1 
  19    rs2967603     0.4363     0.4537          1          1          1          1     0.9387          1 
  19    rs3844450     0.4369     0.4543          1          1          1          1     0.9387          1 
  19   rs11878563     0.4379     0.4552          1          1          1          1     0.9387          1 
  19   rs17160134     0.4379     0.4553          1          1          1          1     0.9387          1 
  19    rs2035972     0.4405     0.4578          1          1          1          1     0.9387          1 
  19    rs2055097     0.4405     0.4578          1          1          1          1     0.9387          1 
  19    rs4807920     0.4405     0.4578          1          1          1          1     0.9387          1 
  19   rs17160332     0.4418     0.4591          1          1          1          1     0.9387          1 
  19    rs2335071     0.4433     0.4605          1          1          1          1     0.9387          1 
  19    rs7248911     0.4466     0.4637          1          1          1          1     0.9387          1 
  19    rs7255466      0.447     0.4642          1          1          1          1     0.9387          1 
  19   rs17160311     0.4482     0.4654          1          1          1          1     0.9387          1 
  19   rs10048565     0.4491     0.4662          1          1          1          1     0.9387          1 
  19   rs13339744     0.4491     0.4662          1          1          1          1     0.9387          1 
  19    rs2453112     0.4515     0.4686          1          1          1          1     0.9387          1 
  19   rs11879740     0.4558     0.4728          1          1          1          1     0.9387          1 
  19   rs11669411     0.4565     0.4735          1          1          1          1     0.9387          1 
  19   rs12327845     0.4582     0.4752          1          1          1          1     0.9387          1 
  19   rs10405147     0.4632     0.4801          1          1          1          1     0.9387          1 
  19     rs638966     0.4646     0.4815          1          1          1          1     0.9387          1 
  19    rs7253993     0.4673     0.4842          1          1          1          1     0.9387          1 
  19   rs16993344     0.4679     0.4848          1          1          1          1     0.9387          1 
  19     rs413956     0.4706     0.4874          1          1          1          1     0.9387          1 
  19    rs4804416     0.4757     0.4924          1          1          1          1     0.9387          1 
  19    rs8102545     0.4791     0.4957          1          1          1          1     0.9387          1 
  19   rs10408143      0.481     0.4976          1          1          1          1     0.9387          1 
  19    rs7256341     0.4827     0.4993          1          1          1          1     0.9387          1 
  19   rs11668246     0.4831     0.4996          1          1          1          1     0.9387          1 
  19    rs2247785     0.4836     0.5002          1          1          1          1     0.9387          1 
  19    rs1582532     0.4863     0.5027          1          1          1          1     0.9387          1 
  19    rs7260101     0.4866      0.503          1          1          1          1     0.9387          1 
  19    rs6417193      0.487     0.5035          1          1          1          1     0.9387          1 
  19    rs6510884      0.487     0.5035          1          1          1          1     0.9387          1 
  19    rs8108646     0.4885     0.5049          1          1          1          1     0.9387          1 
  19     rs794084     0.4939     0.5102          1          1          1          1     0.9387          1 
  19    rs6510903      0.495     0.5113          1          1          1          1     0.9387          1 
  19   rs11669128     0.4964     0.5127          1          1          1          1     0.9387          1 
  19    rs6512130     0.4976     0.5139          1          1          1          1     0.9387          1 
  19     rs460698     0.4978     0.5141          1          1          1          1     0.9387          1 
  19   rs16979286     0.4986     0.5148          1          1          1          1     0.9387          1 
  19    rs7255387     0.4987     0.5149          1          1          1          1     0.9387          1 
  19   rs12985470     0.4989     0.5151          1          1          1          1     0.9387          1 
  19    rs8104748     0.5058     0.5219          1          1          1          1     0.9387          1 
  19    rs7247108     0.5081     0.5241          1          1          1          1     0.9387          1 
  19      rs13535     0.5081     0.5241          1          1          1          1     0.9387          1 
  19   rs10411115     0.5081     0.5241          1          1          1          1     0.9387          1 
  19    rs2217652     0.5081     0.5241          1          1          1          1     0.9387          1 
  19   rs11672602     0.5081     0.5241          1          1          1          1     0.9387          1 
  19    rs6512109     0.5081     0.5241          1          1          1          1     0.9387          1 
  19    rs1978435     0.5081     0.5241          1          1          1          1     0.9387          1 
  19   rs12975129     0.5085     0.5245          1          1          1          1     0.9387          1 
  19    rs8103883     0.5097     0.5257          1          1          1          1     0.9387          1 
  19     rs373533     0.5099     0.5258          1          1          1          1     0.9387          1 
  19    rs7254358     0.5099     0.5259          1          1          1          1     0.9387          1 
  19    rs2967578       0.51      0.526          1          1          1          1     0.9387          1 
  19    rs8100020      0.511      0.527          1          1          1          1     0.9387          1 
  19    rs8101237     0.5124     0.5283          1          1          1          1     0.9387          1 
  19    rs8103234     0.5131      0.529          1          1          1          1     0.9387          1 
  19   rs12610448     0.5149     0.5308          1          1          1          1     0.9387          1 
  19    rs6603096     0.5156     0.5314          1          1          1          1     0.9387          1 
  19   rs12460407     0.5157     0.5316          1          1          1          1     0.9387          1 
  19      rs14394     0.5164     0.5322          1          1          1          1     0.9387          1 
  19   rs17160333     0.5184     0.5342          1          1          1          1     0.9387          1 
  19    rs1561405     0.5187     0.5345          1          1          1          1     0.9387          1 
  19    rs7256394     0.5206     0.5364          1          1          1          1     0.9387          1 
  19   rs16993442     0.5227     0.5384          1          1          1          1     0.9387          1 
  19   rs16993453     0.5227     0.5384          1          1          1          1     0.9387          1 
  19   rs10414553     0.5233      0.539          1          1          1          1     0.9387          1 
  19   rs10854117     0.5247     0.5403          1          1          1          1     0.9387          1 
  19     rs628271     0.5272     0.5428          1          1          1          1     0.9387          1 
  19    rs6510908     0.5286     0.5442          1          1          1          1     0.9387          1 
  19    rs7248090     0.5293     0.5448          1          1          1          1     0.9387          1 
  19    rs2042300     0.5312     0.5467          1          1          1          1     0.9387          1 
  19   rs10423641     0.5321     0.5476          1          1          1          1     0.9387          1 
  19   rs10422567     0.5336     0.5491          1          1          1          1     0.9387          1 
  19    rs3745356     0.5337     0.5492          1          1          1          1     0.9387          1 
  19     rs330885     0.5342     0.5496          1          1          1          1     0.9387          1 
  19     rs897740     0.5342     0.5496          1          1          1          1     0.9387          1 
  19     rs455099     0.5342     0.5496          1          1          1          1     0.9387          1 
  19     rs445817     0.5342     0.5496          1          1          1          1     0.9387          1 
  19    rs3745376      0.538     0.5534          1          1          1          1     0.9402          1 
  19    rs7508222     0.5402     0.5555          1          1          1          1     0.9402          1 
  19    rs1820099     0.5402     0.5555          1          1          1          1     0.9402          1 
  19   rs10416597     0.5415     0.5568          1          1          1          1     0.9402          1 
  19   rs11259990     0.5415     0.5568          1          1          1          1     0.9402          1 
  19     rs252569     0.5436     0.5588          1          1          1          1     0.9416          1 
  19    rs2967737     0.5459     0.5611          1          1          1          1     0.9427          1 
  19     rs574663     0.5478     0.5629          1          1          1          1     0.9427          1 
  19     rs919275     0.5491     0.5641          1          1          1          1     0.9427          1 
  19     rs454176     0.5511     0.5661          1          1          1          1     0.9427          1 
  19    rs1549256     0.5512     0.5662          1          1          1          1     0.9427          1 
  19    rs8113160     0.5531     0.5681          1          1          1          1     0.9427          1 
  19   rs10405376     0.5534     0.5684          1          1          1          1     0.9427          1 
  19    rs7252788     0.5566     0.5715          1          1          1          1     0.9441          1 
  19   rs12973288     0.5568     0.5717          1          1          1          1     0.9441          1 
  19    rs2053074     0.5585     0.5733          1          1          1          1     0.9447          1 
  19    rs2277984     0.5607     0.5755          1          1          1          1     0.9463          1 
  19   rs10414255      0.564     0.5787          1          1          1          1     0.9476          1 
  19    rs2547064     0.5667     0.5813          1          1          1          1     0.9476          1 
  19    rs1867691     0.5667     0.5813          1          1          1          1     0.9476          1 
  19    rs7249943     0.5673     0.5819          1          1          1          1     0.9476          1 
  19     rs348362      0.568     0.5826          1          1          1          1     0.9476          1 
  19    rs6603157     0.5717     0.5862          1          1          1          1     0.9515          1 
  19    rs1038081     0.5738     0.5882          1          1          1          1     0.9515          1 
  19   rs17000495     0.5758     0.5902          1          1          1          1     0.9515          1 
  19     rs344575      0.576     0.5904          1          1          1          1     0.9515          1 
  19    rs7247040     0.5769     0.5913          1          1          1          1     0.9515          1 
  19   rs10408485     0.5785     0.5929          1          1          1          1     0.9519          1 
  19    rs4807840     0.5801     0.5944          1          1          1          1     0.9524          1 
  19    rs8101575     0.5834     0.5976          1          1          1          1     0.9556          1 
  19   rs10419875     0.5882     0.6023          1          1          1          1     0.9603          1 
  19   rs11672367     0.5901     0.6041          1          1          1          1     0.9603          1 
  19    rs4804287     0.5902     0.6043          1          1          1          1     0.9603          1 
  19    rs3760775     0.5931      0.607          1          1          1          1     0.9627          1 
  19    rs1862456     0.5969     0.6108          1          1          1          1     0.9668          1 
  19     rs549785     0.5984     0.6122          1          1          1          1      0.967          1 
  19    rs6422428     0.5999     0.6136          1          1          1          1     0.9673          1 
  19    rs2617819     0.6054      0.619          1          1          1          1     0.9696          1 
  19    rs4804758     0.6098     0.6233          1          1          1          1     0.9696          1 
  19    rs4804217     0.6098     0.6233          1          1          1          1     0.9696          1 
  19    rs8101416     0.6099     0.6233          1          1          1          1     0.9696          1 
  19    rs9967634     0.6164     0.6297          1          1          1          1     0.9696          1 
  19    rs7254970     0.6166     0.6299          1          1          1          1     0.9696          1 
  19    rs1469081     0.6195     0.6328          1          1          1          1     0.9696          1 
  19    rs7250738     0.6245     0.6375          1          1          1          1     0.9696          1 
  19   rs11569397     0.6262     0.6392          1          1          1          1     0.9696          1 
  19     rs455476     0.6272     0.6402          1          1          1          1     0.9696          1 
  19     rs460261     0.6272     0.6402          1          1          1          1     0.9696          1 
  19   rs16993501     0.6286     0.6416          1          1          1          1     0.9696          1 
  19   rs10413019     0.6296     0.6425          1          1          1          1     0.9696          1 
  19   rs10407146     0.6307     0.6435          1          1          1          1     0.9696          1 
  19     rs899207     0.6343     0.6471          1          1          1          1     0.9696          1 
  19    rs2967727     0.6371     0.6498          1          1          1          1     0.9696          1 
  19    rs8110010     0.6372     0.6499          1          1          1          1     0.9696          1 
  19    rs7247900     0.6398     0.6524          1          1          1          1     0.9696          1 
  19    rs4804367     0.6401     0.6527          1          1          1          1     0.9696          1 
  19    rs6511918     0.6406     0.6532          1          1          1          1     0.9696          1 
  19    rs2033482     0.6418     0.6544          1          1          1          1     0.9696          1 
  19   rs10424597      0.645     0.6575          1          1          1          1     0.9696          1 
  19    rs9304930     0.6484     0.6608          1          1          1          1     0.9696          1 
  19   rs11882769     0.6514     0.6637          1          1          1          1     0.9696          1 
  19    rs6603155     0.6524     0.6646          1          1          1          1     0.9696          1 
  19     rs186295     0.6531     0.6654          1          1          1          1     0.9696          1 
  19    rs7259423     0.6532     0.6655          1          1          1          1     0.9696          1 
  19    rs4807918     0.6571     0.6692          1          1          1          1     0.9696          1 
  19     rs622574     0.6577     0.6697          1          1          1          1     0.9696          1 
  19   rs11085742     0.6616     0.6735          1          1          1          1     0.9696          1 
  19    rs3786681     0.6621     0.6741          1          1          1          1     0.9696          1 
  19    rs6510956     0.6621     0.6741          1          1          1          1     0.9696          1 
  19     rs585107      0.663     0.6749          1          1          1          1     0.9696          1 
  19     rs557094     0.6698     0.6815          1          1          1          1     0.9696          1 
  19    rs7254941     0.6718     0.6834          1          1          1          1     0.9696          1 
  19    rs1389506     0.6747     0.6863          1          1          1          1     0.9696          1 
  19    rs8103113     0.6757     0.6873          1          1          1          1     0.9696          1 
  19     rs164017     0.6773     0.6887          1          1          1          1     0.9696          1 
  19    rs8102176     0.6783     0.6898          1          1          1          1     0.9696          1 
  19    rs8102181     0.6783     0.6898          1          1          1          1     0.9696          1 
  19    rs2233186     0.6832     0.6945          1          1          1          1     0.9696          1 
  19     rs330886     0.6851     0.6963          1          1          1          1     0.9696          1 
  19   rs11882263     0.6859     0.6971          1          1          1          1     0.9696          1 
  19   rs11881361     0.6867     0.6979          1          1          1          1     0.9696          1 
  19    rs2918300     0.6875     0.6987          1          1          1          1     0.9696          1 
  19    rs2035973      0.688     0.6991          1          1          1          1     0.9696          1 
  19   rs10411604     0.6883     0.6994          1          1          1          1     0.9696          1 
  19   rs16994131     0.6887     0.6998          1          1          1          1     0.9696          1 
  19    rs2303164     0.6918     0.7028          1          1          1          1     0.9696          1 
  19    rs3787069     0.6924     0.7034          1          1          1          1     0.9696          1 
  19   rs10424931     0.6925     0.7035          1          1          1          1     0.9696          1 
  19    rs2967661     0.6936     0.7046          1          1          1          1     0.9696          1 
  19   rs11879232     0.6944     0.7054          1          1          1          1     0.9696          1 
  19     rs653488     0.6946     0.7055          1          1          1          1     0.9696          1 
  19    rs6603164     0.6974     0.7083          1          1          1          1     0.9696          1 
  19    rs1108380      0.698     0.7088          1          1          1          1     0.9696          1 
  19    rs8112954      0.698     0.7089          1          1          1          1     0.9696          1 
  19    rs8104872     0.7012      0.712          1          1          1          1     0.9696          1 
  19   rs10405167     0.7014     0.7121          1          1          1          1     0.9696          1 
  19    rs6603141     0.7015     0.7122          1          1          1          1     0.9696          1 
  19   rs17000836     0.7056     0.7162          1          1          1          1     0.9696          1 
  19    rs8109559     0.7061     0.7166          1          1          1          1     0.9696          1 
  19   rs10404166      0.707     0.7175          1          1          1          1     0.9696          1 
  19    rs2546128     0.7077     0.7182          1          1          1          1     0.9696          1 
  19   rs12977471     0.7089     0.7194          1          1          1          1     0.9696          1 
  19     rs344596      0.709     0.7195          1          1          1          1     0.9696          1 
  19    rs7508584     0.7105     0.7209          1          1          1          1     0.9696          1 
  19    rs7260240     0.7116      0.722          1          1          1          1     0.9696          1 
  19   rs10402138     0.7117      0.722          1          1          1          1     0.9696          1 
  19   rs11569511     0.7124     0.7228          1          1          1          1     0.9696          1 
  19    rs3745567     0.7124     0.7228          1          1          1          1     0.9696          1 
  19   rs11569507     0.7124     0.7228          1          1          1          1     0.9696          1 
  19    rs3745566     0.7124     0.7228          1          1          1          1     0.9696          1 
  19    rs3745565     0.7124     0.7228          1          1          1          1     0.9696          1 
  19   rs11569501     0.7124     0.7228          1          1          1          1     0.9696          1 
  19    rs3826741     0.7125     0.7228          1          1          1          1     0.9696          1 
  19    rs2967684     0.7137      0.724          1          1          1          1     0.9696          1 
  19   rs10410136      0.715     0.7252          1          1          1          1     0.9696          1 
  19    rs1382354      0.715     0.7252          1          1          1          1     0.9696          1 
  19    rs7250898     0.7151     0.7253          1          1          1          1     0.9696          1 
  19     rs552797     0.7162     0.7264          1          1          1          1     0.9696          1 
  19    rs1544767     0.7182     0.7283          1          1          1          1     0.9696          1 
  19   rs16993897     0.7199       0.73          1          1          1          1     0.9696          1 
  19   rs16993428     0.7203     0.7304          1          1          1          1     0.9696          1 
  19    rs2233188     0.7204     0.7305          1          1          1          1     0.9696          1 
  19   rs10404571     0.7204     0.7305          1          1          1          1     0.9696          1 
  19    rs1644757      0.723      0.733          1          1          1          1     0.9696          1 
  19    rs6603103     0.7239     0.7339          1          1          1          1     0.9696          1 
  19    rs7507380     0.7257     0.7356          1          1          1          1     0.9696          1 
  19    rs1895364     0.7257     0.7356          1          1          1          1     0.9696          1 
  19    rs4804286     0.7273     0.7371          1          1          1          1     0.9696          1 
  19     rs330877     0.7322     0.7419          1          1          1          1     0.9696          1 
  19    rs7253450     0.7329     0.7426          1          1          1          1     0.9696          1 
  19   rs10408343     0.7374     0.7469          1          1          1          1     0.9696          1 
  19   rs10423752     0.7374     0.7469          1          1          1          1     0.9696          1 
  19   rs10419036     0.7374     0.7469          1          1          1          1     0.9696          1 
  19   rs10402626     0.7374     0.7469          1          1          1          1     0.9696          1 
  19   rs10423567     0.7374     0.7469          1          1          1          1     0.9696          1 
  19    rs9917038     0.7374     0.7469          1          1          1          1     0.9696          1 
  19    rs8109482     0.7387     0.7482          1          1          1          1     0.9696          1 
  19    rs2967718     0.7409     0.7504          1          1          1          1     0.9696          1 
  19     rs416956     0.7439     0.7532          1          1          1          1     0.9696          1 
  19     rs193933     0.7462     0.7554          1          1          1          1     0.9696          1 
  19    rs4804368     0.7463     0.7555          1          1          1          1     0.9696          1 
  19    rs8101625     0.7471     0.7563          1          1          1          1     0.9696          1 
  19   rs12150997     0.7509       0.76          1          1          1          1     0.9696          1 
  19    rs6603109     0.7512     0.7603          1          1          1          1     0.9696          1 
  19     rs473021     0.7525     0.7616          1          1          1          1     0.9696          1 
  19    rs2546127     0.7525     0.7616          1          1          1          1     0.9696          1 
  19    rs2617815     0.7525     0.7616          1          1          1          1     0.9696          1 
  19    rs3745545     0.7547     0.7637          1          1          1          1     0.9696          1 
  19    rs7258219     0.7552     0.7641          1          1          1          1     0.9696          1 
  19    rs8107055     0.7566     0.7654          1          1          1          1     0.9696          1 
  19   rs10415281     0.7566     0.7655          1          1          1          1     0.9696          1 
  19    rs7249425      0.757     0.7659          1          1          1          1     0.9696          1 
  19    rs2591592      0.758     0.7668          1          1          1          1     0.9696          1 
  19    rs2229431     0.7591     0.7679          1          1          1          1     0.9696          1 
  19    rs2216662     0.7603      0.769          1          1          1          1     0.9696          1 
  19    rs3763046     0.7615     0.7702          1          1          1          1     0.9696          1 
  19     rs891088      0.762     0.7707          1          1          1          1     0.9696          1 
  19    rs7508679     0.7674     0.7759          1          1          1          1     0.9747          1 
  19   rs11878694     0.7717     0.7801          1          1          1          1     0.9761          1 
  19    rs8108483     0.7759     0.7841          1          1          1          1     0.9761          1 
  19   rs11880337     0.7759     0.7841          1          1          1          1     0.9761          1 
  19    rs7252584     0.7766     0.7848          1          1          1          1     0.9761          1 
  19   rs10426146     0.7788     0.7869          1          1          1          1     0.9761          1 
  19   rs12462074     0.7799      0.788          1          1          1          1     0.9761          1 
  19   rs11673527     0.7807     0.7888          1          1          1          1     0.9761          1 
  19   rs10411185     0.7836     0.7915          1          1          1          1     0.9761          1 
  19   rs11260030     0.7839     0.7918          1          1          1          1     0.9761          1 
  19    rs6510863     0.7844     0.7923          1          1          1          1     0.9761          1 
  19    rs9305032     0.7854     0.7933          1          1          1          1     0.9761          1 
  19    rs4804424      0.786     0.7939          1          1          1          1     0.9761          1 
  19   rs10416429      0.786     0.7939          1          1          1          1     0.9761          1 
  19    rs8100230     0.7876     0.7954          1          1          1          1     0.9764          1 
  19   rs10402841     0.7895     0.7973          1          1          1          1     0.9771          1 
  19    rs2241392     0.7942     0.8018          1          1          1          1     0.9813          1 
  19    rs4804802     0.7958     0.8033          1          1          1          1     0.9814          1 
  19   rs10414835      0.797     0.8045          1          1          1          1     0.9814          1 
  19    rs2287886     0.8003     0.8077          1          1          1          1     0.9837          1 
  19   rs12609136     0.8017      0.809          1          1          1          1     0.9837          1 
  19    rs1010047     0.8069      0.814          1          1          1          1     0.9885          1 
  19    rs6510861     0.8089      0.816          1          1          1          1     0.9893          1 
  19     rs568259     0.8129     0.8198          1          1          1          1     0.9899          1 
  19   rs11465403     0.8156     0.8224          1          1          1          1     0.9899          1 
  19   rs17271883     0.8162      0.823          1          1          1          1     0.9899          1 
  19   rs17160151     0.8163     0.8231          1          1          1          1     0.9899          1 
  19    rs1561406     0.8167     0.8235          1          1          1          1     0.9899          1 
  19     rs250508      0.821     0.8276          1          1          1          1     0.9899          1 
  19   rs12611036     0.8211     0.8277          1          1          1          1     0.9899          1 
  19    rs8109800     0.8221     0.8287          1          1          1          1     0.9899          1 
  19    rs3865469     0.8239     0.8305          1          1          1          1     0.9899          1 
  19    rs9807848     0.8248     0.8313          1          1          1          1     0.9899          1 
  19    rs7248104     0.8257     0.8322          1          1          1          1     0.9899          1 
  19     rs778988     0.8294     0.8357          1          1          1          1     0.9899          1 
  19     rs445750     0.8307     0.8369          1          1          1          1     0.9899          1 
  19     rs408290     0.8307     0.8369          1          1          1          1     0.9899          1 
  19   rs16981165     0.8341     0.8402          1          1          1          1     0.9899          1 
  19    rs8100409     0.8341     0.8402          1          1          1          1     0.9899          1 
  19    rs2191667     0.8374     0.8434          1          1          1          1     0.9899          1 
  19    rs4635448     0.8374     0.8434          1          1          1          1     0.9899          1 
  19    rs4804233     0.8391      0.845          1          1          1          1     0.9899          1 
  19    rs2161490     0.8401      0.846          1          1          1          1     0.9899          1 
  19     rs479448     0.8403     0.8463          1          1          1          1     0.9899          1 
  19    rs1045998     0.8403     0.8463          1          1          1          1     0.9899          1 
  19   rs12460645     0.8422     0.8481          1          1          1          1     0.9899          1 
  19    rs2914559     0.8422     0.8481          1          1          1          1     0.9899          1 
  19    rs2546122     0.8482     0.8538          1          1          1          1     0.9914          1 
  19   rs10417371     0.8486     0.8542          1          1          1          1     0.9914          1 
  19   rs16978679     0.8486     0.8542          1          1          1          1     0.9914          1 
  19   rs10416843     0.8498     0.8554          1          1          1          1     0.9914          1 
  19   rs10424096     0.8512     0.8567          1          1          1          1     0.9914          1 
  19     rs753733     0.8518     0.8573          1          1          1          1     0.9914          1 
  19    rs1874002     0.8562     0.8616          1          1          1          1     0.9914          1 
  19    rs7253024     0.8569     0.8623          1          1          1          1     0.9914          1 
  19     rs733101       0.86     0.8652          1          1          1          1     0.9914          1 
  19    rs1110624     0.8661     0.8711          1          1          1          1     0.9914          1 
  19   rs10413384     0.8665     0.8714          1          1          1          1     0.9914          1 
  19   rs10500204     0.8679     0.8728          1          1          1          1     0.9914          1 
  19     rs778809     0.8682     0.8731          1          1          1          1     0.9914          1 
  19   rs16994004     0.8694     0.8743          1          1          1          1     0.9914          1 
  19    rs8109079     0.8707     0.8756          1          1          1          1     0.9914          1 
  19   rs17159765     0.8708     0.8757          1          1          1          1     0.9914          1 
  19     rs733102     0.8733     0.8781          1          1          1          1     0.9914          1 
  19    rs2042199     0.8733     0.8781          1          1          1          1     0.9914          1 
  19    rs8102702     0.8733     0.8781          1          1          1          1     0.9914          1 
  19   rs11880371     0.8752     0.8798          1          1          1          1     0.9914          1 
  19   rs41489445      0.878     0.8826          1          1          1          1     0.9914          1 
  19    rs6510888     0.8798     0.8843          1          1          1          1     0.9914          1 
  19    rs4804403      0.881     0.8855          1          1          1          1     0.9914          1 
  19     rs971366     0.8817     0.8862          1          1          1          1     0.9914          1 
  19   rs10406384     0.8831     0.8874          1          1          1          1     0.9914          1 
  19    rs1864029     0.8833     0.8877          1          1          1          1     0.9914          1 
  19   rs12461440     0.8855     0.8898          1          1          1          1     0.9914          1 
  19     rs422961     0.8918     0.8959          1          1          1          1     0.9914          1 
  19    rs3815902     0.8942     0.8982          1          1          1          1     0.9914          1 
  19   rs10407357     0.8964     0.9003          1          1          1          1     0.9914          1 
  19    rs8101064     0.8968     0.9007          1          1          1          1     0.9914          1 
  19   rs13343323     0.8976     0.9015          1          1          1          1     0.9914          1 
  19     rs560634     0.9008     0.9045          1          1          1          1     0.9914          1 
  19    rs8103099     0.9013      0.905          1          1          1          1     0.9914          1 
  19    rs7247153     0.9041     0.9077          1          1          1          1     0.9914          1 
  19     rs173229     0.9041     0.9077          1          1          1          1     0.9914          1 
  19    rs1035939     0.9043     0.9079          1          1          1          1     0.9914          1 
  19    rs2303686     0.9086      0.912          1          1          1          1     0.9914          1 
  19   rs11260055     0.9099     0.9133          1          1          1          1     0.9914          1 
  19   rs10420388      0.912     0.9153          1          1          1          1     0.9914          1 
  19    rs7254750     0.9122     0.9155          1          1          1          1     0.9914          1 
  19    rs7258744     0.9122     0.9155          1          1          1          1     0.9914          1 
  19    rs7246415     0.9122     0.9155          1          1          1          1     0.9914          1 
  19   rs10906990      0.914     0.9172          1          1          1          1     0.9914          1 
  19    rs7257650     0.9142     0.9174          1          1          1          1     0.9914          1 
  19    rs4804436     0.9142     0.9174          1          1          1          1     0.9914          1 
  19   rs10411815     0.9167     0.9199          1          1          1          1     0.9914          1 
  19   rs12460738     0.9168       0.92          1          1          1          1     0.9914          1 
  19    rs2305806     0.9179      0.921          1          1          1          1     0.9914          1 
  19   rs10403167     0.9184     0.9215          1          1          1          1     0.9914          1 
  19    rs2059807     0.9201     0.9231          1          1          1          1     0.9914          1 
  19     rs392720     0.9202     0.9232          1          1          1          1     0.9914          1 
  19    rs2241393     0.9217     0.9246          1          1          1          1     0.9914          1 
  19   rs11085154     0.9233     0.9262          1          1          1          1     0.9914          1 
  19    rs6512110     0.9241     0.9269          1          1          1          1     0.9914          1 
  19    rs6512121     0.9241     0.9269          1          1          1          1     0.9914          1 
  19     rs451760     0.9255     0.9283          1          1          1          1     0.9914          1 
  19    rs7258822     0.9282     0.9309          1          1          1          1     0.9914          1 
  19    rs8105572     0.9305     0.9331          1          1          1          1     0.9914          1 
  19    rs1026466     0.9316     0.9342          1          1          1          1     0.9914          1 
  19    rs7250951     0.9325      0.935          1          1          1          1     0.9914          1 
  19   rs12462305     0.9326     0.9351          1          1          1          1     0.9914          1 
  19    rs7259200     0.9327     0.9352          1          1          1          1     0.9914          1 
  19     rs344543     0.9339     0.9364          1          1          1          1     0.9914          1 
  19     rs344541     0.9339     0.9364          1          1          1          1     0.9914          1 
  19     rs344540     0.9339     0.9364          1          1          1          1     0.9914          1 
  19     rs330887     0.9358     0.9382          1          1          1          1     0.9919          1 
  19    rs8104971     0.9385     0.9408          1          1          1          1     0.9934          1 
  19    rs7259521     0.9429     0.9451          1          1          1          1     0.9943          1 
  19   rs10221500     0.9484     0.9503          1          1          1          1     0.9943          1 
  19    rs8109794     0.9488     0.9507          1          1          1          1     0.9943          1 
  19     rs581910     0.9547     0.9564          1          1          1          1     0.9943          1 
  19     rs552320     0.9547     0.9564          1          1          1          1     0.9943          1 
  19     rs407743     0.9566     0.9582          1          1          1          1     0.9943          1 
  19     rs426848     0.9566     0.9582          1          1          1          1     0.9943          1 
  19    rs3829817     0.9567     0.9583          1          1          1          1     0.9943          1 
  19    rs2432104     0.9582     0.9598          1          1          1          1     0.9943          1 
  19    rs4804219     0.9589     0.9604          1          1          1          1     0.9943          1 
  19     rs525452     0.9591     0.9606          1          1          1          1     0.9943          1 
  19    rs1609712     0.9594     0.9609          1          1          1          1     0.9943          1 
  19    rs1007545     0.9599     0.9614          1          1          1          1     0.9943          1 
  19    rs4804446     0.9611     0.9625          1          1          1          1     0.9943          1 
  19    rs8103159     0.9611     0.9625          1          1          1          1     0.9943          1 
  19     rs422318     0.9676     0.9688          1          1          1          1     0.9943          1 
  19    rs6510902     0.9685     0.9697          1          1          1          1     0.9943          1 
  19     rs472835       0.97     0.9711          1          1          1          1     0.9943          1 
  19     rs392751     0.9717     0.9728          1          1          1          1     0.9943          1 
  19     rs425796     0.9717     0.9728          1          1          1          1     0.9943          1 
  19     rs454453     0.9717     0.9728          1          1          1          1     0.9943          1 
  19     rs390821     0.9717     0.9728          1          1          1          1     0.9943          1 
  19     rs274793      0.972     0.9731          1          1          1          1     0.9943          1 
  19    rs4807841     0.9753     0.9762          1          1          1          1     0.9943          1 
  19   rs11881002     0.9771     0.9779          1          1          1          1     0.9943          1 
  19    rs7259702     0.9786     0.9794          1          1          1          1     0.9943          1 
  19   rs41405044     0.9786     0.9794          1          1          1          1     0.9943          1 
  19   rs17160147     0.9787     0.9795          1          1          1          1     0.9943          1 
  19   rs10406373     0.9804     0.9811          1          1          1          1     0.9943          1 
  19   rs12459040     0.9806     0.9813          1          1          1          1     0.9943          1 
  19   rs11672830     0.9839     0.9845          1          1          1          1     0.9943          1 
  19   rs11667110     0.9847     0.9853          1          1          1          1     0.9943          1 
  19   rs11542189      0.986     0.9865          1          1          1          1     0.9943          1 
  19   rs11881034     0.9861     0.9866          1          1          1          1     0.9943          1 
  19     rs384239     0.9889     0.9893          1          1          1          1     0.9957          1 
  19    rs1363938     0.9918     0.9921          1          1          1          1     0.9973          1 
  19   rs10402721     0.9937      0.994          1          1          1          1     0.9977          1 
  19   rs17468222     0.9965     0.9966          1          1          1          1     0.9977          1 
  19    rs6511957     0.9972     0.9973          1          1          1          1     0.9977          1 
  19     rs654059     0.9977     0.9978          1          1          1          1     0.9977          1 
