# Supplementary material for: Cell-to-cell expression dispersion of B-cell surface proteins is linked to genetic variants in humans
Source: Commun Biol. 2020 Jul 3;3:346. doi: 10.1038/s42003-020-1075-1 (PMC7335051; doi:10.1038/s42003-020-1075-1)
Supplement: Supplementary file 4 — Supplementary Data 2 [file 42003_2020_1075_MOESM4_ESM.zip › Supplementary_Data_S2/plink-results-48LCLs/CD23_chr19_pooled.var/CD23_pooled.var_48_LCLs.qassoc.means]

 CHR          SNP  VALUE      G11      G12      G22
  19   rs11881309   GENO      A/A      A/C      C/C
  19   rs11881309 COUNTS        1       18       29
  19   rs11881309   FREQ  0.02083    0.375   0.6042
  19   rs11881309   MEAN   0.5128   0.5003   0.5294
  19   rs11881309     SD        0    0.142    0.075
  19    rs1026466   GENO      C/C      C/G      G/G
  19    rs1026466 COUNTS        1       17       30
  19    rs1026466   FREQ  0.02083   0.3542    0.625
  19    rs1026466   MEAN   0.4624   0.5227   0.5174
  19    rs1026466     SD        0  0.06823    0.122
  19    rs2436493   GENO      A/A      A/G      G/G
  19    rs2436493 COUNTS        2       12       34
  19    rs2436493   FREQ  0.04167     0.25   0.7083
  19    rs2436493   MEAN   0.3289   0.5301    0.525
  19    rs2436493     SD   0.2766  0.08104  0.09314
  19    rs2446193   GENO      A/A      A/G      G/G
  19    rs2446193 COUNTS        9       21       18
  19    rs2446193   FREQ   0.1875   0.4375    0.375
  19    rs2446193   MEAN   0.4675   0.5191   0.5423
  19    rs2446193     SD   0.1455  0.09906  0.08067
  19    rs8101416   GENO      T/T      T/A      A/A
  19    rs8101416 COUNTS        1       18       29
  19    rs8101416   FREQ  0.02083    0.375   0.6042
  19    rs8101416   MEAN   0.3954   0.5428    0.507
  19    rs8101416     SD        0  0.07292    0.118
  19    rs2446195   GENO      C/C      C/G      G/G
  19    rs2446195 COUNTS        5       13       30
  19    rs2446195   FREQ   0.1042   0.2708    0.625
  19    rs2446195   MEAN   0.4525    0.519   0.5287
  19    rs2446195     SD   0.1994  0.07106  0.09566
  19    rs2260187   GENO      A/A      A/G      G/G
  19    rs2260187 COUNTS        4       15       29
  19    rs2260187   FREQ  0.08333   0.3125   0.6042
  19    rs2260187   MEAN   0.3866   0.5537   0.5179
  19    rs2260187     SD   0.1783  0.07493  0.09406
  19    rs3763046   GENO      A/A      A/G      G/G
  19    rs3763046 COUNTS        6       17       25
  19    rs3763046   FREQ    0.125   0.3542   0.5208
  19    rs3763046   MEAN     0.49   0.5288   0.5176
  19    rs3763046     SD   0.1586    0.125  0.07289
  19     rs778809   GENO      G/G      G/A      A/A
  19     rs778809 COUNTS       10       21       17
  19     rs778809   FREQ   0.2083   0.4375   0.3542
  19     rs778809   MEAN   0.5247   0.5161   0.5167
  19     rs778809     SD  0.05042  0.08321   0.1475
  19    rs3859563   GENO      T/T      T/C      C/C
  19    rs3859563 COUNTS        4       18       26
  19    rs3859563   FREQ  0.08333    0.375   0.5417
  19    rs3859563   MEAN   0.5452   0.5392   0.4993
  19    rs3859563     SD  0.07691  0.07549   0.1225
  19   rs17271883   GENO      C/C      C/T      T/T
  19   rs17271883 COUNTS       10       19       19
  19   rs17271883   FREQ   0.2083   0.3958   0.3958
  19   rs17271883   MEAN   0.5247    0.518   0.5148
  19   rs17271883     SD  0.05042   0.0873   0.1393
  19    rs3760776   GENO      G/G      G/A      A/A
  19    rs3760776 COUNTS       10       25       13
  19    rs3760776   FREQ   0.2083   0.5208   0.2708
  19    rs3760776   MEAN   0.5228    0.535   0.4821
  19    rs3760776     SD  0.05639  0.08513   0.1536
  19    rs3760775   GENO      T/T      T/G      G/G
  19    rs3760775 COUNTS        2       17       29
  19    rs3760775   FREQ  0.04167   0.3542   0.6042
  19    rs3760775   MEAN   0.5234   0.5301   0.5107
  19    rs3760775     SD  0.03725  0.07526   0.1216
  19     rs778988   GENO      T/T      T/C      C/C
  19     rs778988 COUNTS        1        7       40
  19     rs778988   FREQ  0.02083   0.1458   0.8333
  19     rs778988   MEAN   0.4815   0.5385   0.5155
  19     rs778988     SD        0  0.08887   0.1084
  19   rs10426709   GENO      T/T      T/C      C/C
  19   rs10426709 COUNTS        0        5       43
  19   rs10426709   FREQ        0   0.1042   0.8958
  19   rs10426709   MEAN       NA   0.4449   0.5266
  19   rs10426709     SD       NA   0.1667  0.09372
  19   rs11881470   GENO      C/C      C/T      T/T
  19   rs11881470 COUNTS        1        3       44
  19   rs11881470   FREQ  0.02083   0.0625   0.9167
  19   rs11881470   MEAN   0.5007   0.3848   0.5276
  19   rs11881470     SD        0   0.2178  0.09118
  19    rs8101625   GENO      A/A      A/C      C/C
  19    rs8101625 COUNTS       11       20       17
  19    rs8101625   FREQ   0.2292   0.4167   0.3542
  19    rs8101625   MEAN   0.5177   0.5097   0.5283
  19    rs8101625     SD  0.07295   0.1206   0.1052
  19    rs6510861   GENO      C/C      C/T      T/T
  19    rs6510861 COUNTS        0        6       42
  19    rs6510861   FREQ        0    0.125    0.875
  19    rs6510861   MEAN       NA   0.5083   0.5195
  19    rs6510861     SD       NA   0.0579   0.1096
  19    rs7248090   GENO      A/A      A/G      G/G
  19    rs7248090 COUNTS        0       11       37
  19    rs7248090   FREQ        0   0.2292   0.7708
  19    rs7248090   MEAN       NA   0.5357   0.5129
  19    rs7248090     SD       NA  0.06452   0.1135
  19   rs10417885   GENO      A/A      A/G      G/G
  19   rs10417885 COUNTS        1        8       39
  19   rs10417885   FREQ  0.02083   0.1667   0.8125
  19   rs10417885   MEAN   0.4254   0.5053   0.5231
  19   rs10417885     SD        0   0.1707  0.08813
  19     rs274793   GENO      T/T      T/C      C/C
  19     rs274793 COUNTS        2       19       27
  19     rs274793   FREQ  0.04167   0.3958   0.5625
  19     rs274793   MEAN   0.5411   0.5141   0.5193
  19     rs274793     SD  0.08435   0.1153   0.1004
  19   rs11085154   GENO      C/C      C/T      T/T
  19   rs11085154 COUNTS        8       22       18
  19   rs11085154   FREQ   0.1667   0.4583    0.375
  19   rs11085154   MEAN   0.5337   0.5045   0.5278
  19   rs11085154     SD   0.0927    0.106   0.1101
  19   rs12462305   GENO      A/A      A/G      G/G
  19   rs12462305 COUNTS        8       21       19
  19   rs12462305   FREQ   0.1667   0.4375   0.3958
  19   rs12462305   MEAN   0.5337   0.5041    0.527
  19   rs12462305     SD   0.0927   0.1086    0.107
  19    rs6510863   GENO      C/C      C/G      G/G
  19    rs6510863 COUNTS        3       17       28
  19    rs6510863   FREQ   0.0625   0.3542   0.5833
  19    rs6510863   MEAN   0.5759    0.505   0.5199
  19    rs6510863     SD  0.08471   0.1081   0.1046
  19    rs4807825   GENO      C/C      C/T      T/T
  19    rs4807825 COUNTS        0       13       35
  19    rs4807825   FREQ        0   0.2708   0.7292
  19    rs4807825   MEAN       NA   0.4875   0.5295
  19    rs4807825     SD       NA   0.1219  0.09621
  19    rs8108471   GENO      T/T      T/C      C/C
  19    rs8108471 COUNTS        1        7       40
  19    rs8108471   FREQ  0.02083   0.1458   0.8333
  19    rs8108471   MEAN   0.4815   0.5738   0.5093
  19    rs8108471     SD        0  0.07264   0.1077
  19    rs7259761   GENO      A/A      A/G      G/G
  19    rs7259761 COUNTS        5       11       32
  19    rs7259761   FREQ   0.1042   0.2292   0.6667
  19    rs7259761   MEAN    0.573   0.5226    0.508
  19    rs7259761     SD  0.05778  0.04866   0.1211
  19     rs551244   GENO      G/G      G/C      C/C
  19     rs551244 COUNTS        0       12       36
  19     rs551244   FREQ        0     0.25     0.75
  19     rs551244   MEAN       NA   0.4736    0.533
  19     rs551244     SD       NA   0.1161  0.09709
  19    rs8102722   GENO      T/T      T/C      C/C
  19    rs8102722 COUNTS        1        7       40
  19    rs8102722   FREQ  0.02083   0.1458   0.8333
  19    rs8102722   MEAN   0.4815   0.5738   0.5093
  19    rs8102722     SD        0  0.07264   0.1077
  19     rs525452   GENO      G/G      G/C      C/C
  19     rs525452 COUNTS        2       12       34
  19     rs525452   FREQ  0.04167     0.25   0.7083
  19     rs525452   MEAN    0.522   0.5186   0.5177
  19     rs525452     SD    0.179   0.1366  0.09088
  19     rs628271   GENO      C/C      C/T      T/T
  19     rs628271 COUNTS        1       16       31
  19     rs628271   FREQ  0.02083   0.3333   0.6458
  19     rs628271   MEAN   0.3954   0.5183    0.522
  19     rs628271     SD        0   0.1014   0.1065
  19     rs581910   GENO      T/T      T/C      C/C
  19     rs581910 COUNTS        1       15       32
  19     rs581910   FREQ  0.02083   0.3125   0.6667
  19     rs581910   MEAN   0.4815   0.5244   0.5163
  19     rs581910     SD        0   0.1251  0.09652
  19     rs552320   GENO      A/A      A/G      G/G
  19     rs552320 COUNTS        1       15       32
  19     rs552320   FREQ  0.02083   0.3125   0.6667
  19     rs552320   MEAN   0.4815   0.5244   0.5163
  19     rs552320     SD        0   0.1251  0.09652
  19    rs1638538   GENO      G/G      G/C      C/C
  19    rs1638538 COUNTS        6       15       27
  19    rs1638538   FREQ    0.125   0.3125   0.5625
  19    rs1638538   MEAN   0.5577   0.5396   0.4974
  19    rs1638538     SD  0.06376  0.06493   0.1244
  19    rs6510867   GENO      T/T      T/C      C/C
  19    rs6510867 COUNTS        1        7       40
  19    rs6510867   FREQ  0.02083   0.1458   0.8333
  19    rs6510867   MEAN   0.5466   0.4722   0.5254
  19    rs6510867     SD        0    0.153  0.09498
  19     rs530942   GENO      G/G      G/A      A/A
  19     rs530942 COUNTS        0        7       41
  19     rs530942   FREQ        0   0.1458   0.8542
  19     rs530942   MEAN       NA   0.4623   0.5276
  19     rs530942     SD       NA  0.05681   0.1078
  19   rs11879954   GENO      C/C      C/T      T/T
  19   rs11879954 COUNTS       10       17       21
  19   rs11879954   FREQ   0.2083   0.3542   0.4375
  19   rs11879954   MEAN   0.4924   0.5057   0.5404
  19   rs11879954     SD   0.1543   0.1033  0.07253
  19     rs585107   GENO      G/G      G/A      A/A
  19     rs585107 COUNTS        4       18       26
  19     rs585107   FREQ  0.08333    0.375   0.5417
  19     rs585107   MEAN   0.5365   0.5214    0.513
  19     rs585107     SD  0.08026  0.09639    0.115
  19     rs549785   GENO      A/A      A/G      G/G
  19     rs549785 COUNTS        2       10       36
  19     rs549785   FREQ  0.04167   0.2083     0.75
  19     rs549785   MEAN   0.5128   0.4995   0.5236
  19     rs549785     SD  0.01659  0.07185   0.1145
  19   rs10402138   GENO      G/G      G/A      A/A
  19   rs10402138 COUNTS        8       22       18
  19   rs10402138   FREQ   0.1667   0.4583    0.375
  19   rs10402138   MEAN   0.5173     0.51   0.5284
  19   rs10402138     SD  0.06327  0.09717   0.1284
  19   rs16993344   GENO      A/A      A/G      G/G
  19   rs16993344 COUNTS        1        8       39
  19   rs16993344   FREQ  0.02083   0.1667   0.8125
  19   rs16993344   MEAN   0.4624   0.5019   0.5229
  19   rs16993344     SD        0   0.1294   0.1009
  19   rs10402841   GENO      A/A      A/G      G/G
  19   rs10402841 COUNTS       12       20       16
  19   rs10402841   FREQ     0.25   0.4167   0.3333
  19   rs10402841   MEAN   0.5248   0.5027   0.5324
  19   rs10402841     SD  0.08095    0.136  0.07205
  19    rs1110624   GENO      G/G      G/A      A/A
  19    rs1110624 COUNTS        2       19       27
  19    rs1110624   FREQ  0.04167   0.3958   0.5625
  19    rs1110624   MEAN    0.374   0.5447   0.5101
  19    rs1110624     SD   0.3403  0.08276  0.09075
  19    rs7255387   GENO      C/C      C/T      T/T
  19    rs7255387 COUNTS        3       10       35
  19    rs7255387   FREQ   0.0625   0.2083   0.7292
  19    rs7255387   MEAN   0.5345   0.5374   0.5112
  19    rs7255387     SD  0.09881  0.05087   0.1164
  19     rs574937   GENO      C/C      C/G      G/G
  19     rs574937 COUNTS        2        9       37
  19     rs574937   FREQ  0.04167   0.1875   0.7708
  19     rs574937   MEAN   0.4579   0.5061   0.5243
  19     rs574937     SD   0.0942  0.06311   0.1129
  19   rs10401349   GENO      A/A      A/G      G/G
  19   rs10401349 COUNTS        1        7       40
  19   rs10401349   FREQ  0.02083   0.1458   0.8333
  19   rs10401349   MEAN   0.5986   0.5321   0.5137
  19   rs10401349     SD        0  0.07699   0.1093
  19     rs622574   GENO      A/A      A/T      T/T
  19     rs622574 COUNTS        0        5       43
  19     rs622574   FREQ        0   0.1042   0.8958
  19     rs622574   MEAN       NA    0.538   0.5158
  19     rs622574     SD       NA  0.06455   0.1081
  19   rs11880706   GENO      G/G      G/C      C/C
  19   rs11880706 COUNTS        2       19       27
  19   rs11880706   FREQ  0.04167   0.3958   0.5625
  19   rs11880706   MEAN   0.6066    0.531   0.5025
  19   rs11880706     SD  0.01125   0.1242  0.08913
  19   rs11666200   GENO      T/T      T/C      C/C
  19   rs11666200 COUNTS        0       13       35
  19   rs11666200   FREQ        0   0.2708   0.7292
  19   rs11666200   MEAN       NA   0.5389   0.5104
  19   rs11666200     SD       NA  0.06655   0.1149
  19   rs11670606   GENO      C/C      C/T      T/T
  19   rs11670606 COUNTS        0       13       35
  19   rs11670606   FREQ        0   0.2708   0.7292
  19   rs11670606   MEAN       NA   0.5389   0.5104
  19   rs11670606     SD       NA  0.06655   0.1149
  19   rs17271924   GENO      A/A      A/G      G/G
  19   rs17271924 COUNTS        1        7       40
  19   rs17271924   FREQ  0.02083   0.1458   0.8333
  19   rs17271924   MEAN   0.5986   0.5321   0.5137
  19   rs17271924     SD        0  0.07699   0.1093
  19   rs10411604   GENO      T/T      T/G      G/G
  19   rs10411604 COUNTS        8       20       20
  19   rs10411604   FREQ   0.1667   0.4167   0.4167
  19   rs10411604   MEAN   0.5329   0.5169   0.5134
  19   rs10411604     SD  0.08322  0.06265   0.1423
  19   rs10411815   GENO      T/T      T/C      C/C
  19   rs10411815 COUNTS        3       21       24
  19   rs10411815   FREQ   0.0625   0.4375      0.5
  19   rs10411815   MEAN   0.4723    0.529   0.5143
  19   rs10411815     SD  0.07112  0.06704    0.132
  19   rs10405147   GENO      T/T      T/G      G/G
  19   rs10405147 COUNTS        1        7       39
  19   rs10405147   FREQ  0.02128   0.1489   0.8298
  19   rs10405147   MEAN   0.5986   0.5321   0.5168
  19   rs10405147     SD        0  0.07699   0.1089
  19    rs8109482   GENO      C/C      C/A      A/A
  19    rs8109482 COUNTS        2       19       27
  19    rs8109482   FREQ  0.04167   0.3958   0.5625
  19    rs8109482   MEAN   0.4462   0.5258    0.518
  19    rs8109482     SD  0.07762  0.06558   0.1263
  19    rs8104313   GENO      A/A      A/G      G/G
  19    rs8104313 COUNTS        1       10       37
  19    rs8104313   FREQ  0.02083   0.2083   0.7708
  19    rs8104313   MEAN   0.3913   0.5029   0.5257
  19    rs8104313     SD        0  0.04635   0.1143
  19    rs7253993   GENO      T/T      T/C      C/C
  19    rs7253993 COUNTS        7       28       13
  19    rs7253993   FREQ   0.1458   0.5833   0.2708
  19    rs7253993   MEAN   0.5456   0.5164    0.507
  19    rs7253993     SD   0.1639   0.1005  0.07595
  19    rs7256341   GENO      C/C      C/T      T/T
  19    rs7256341 COUNTS        9       24       15
  19    rs7256341   FREQ   0.1875      0.5   0.3125
  19    rs7256341   MEAN   0.4826   0.5299   0.5206
  19    rs7256341     SD   0.1197  0.07211   0.1365
  19   rs11673527   GENO      G/G      G/A      A/A
  19   rs11673527 COUNTS        2       18       28
  19   rs11673527   FREQ  0.04167    0.375   0.5833
  19   rs11673527   MEAN   0.5291   0.5222   0.5147
  19   rs11673527     SD  0.02926   0.1233   0.0962
  19   rs10417646   GENO      T/T      T/C      C/C
  19   rs10417646 COUNTS        1       16       31
  19   rs10417646   FREQ  0.02083   0.3333   0.6458
  19   rs10417646   MEAN    0.496   0.5475   0.5037
  19   rs10417646     SD        0  0.08094   0.1142
  19    rs7256965   GENO      G/G      G/A      A/A
  19    rs7256965 COUNTS       10       23       15
  19    rs7256965   FREQ   0.2083   0.4792   0.3125
  19    rs7256965   MEAN   0.5612   0.5001    0.517
  19    rs7256965     SD  0.06408  0.09572   0.1324
  19   rs11669301   GENO      A/A      A/G      G/G
  19   rs11669301 COUNTS        7       27       14
  19   rs11669301   FREQ   0.1458   0.5625   0.2917
  19   rs11669301   MEAN    0.579   0.5065   0.5101
  19   rs11669301     SD  0.07135  0.09297   0.1313
  19   rs11085158   GENO      A/A      A/G      G/G
  19   rs11085158 COUNTS        7       27       14
  19   rs11085158   FREQ   0.1458   0.5625   0.2917
  19   rs11085158   MEAN    0.579   0.5065   0.5101
  19   rs11085158     SD  0.07135  0.09297   0.1313
  19   rs16993402   GENO      T/T      T/C      C/C
  19   rs16993402 COUNTS        1       11       36
  19   rs16993402   FREQ  0.02083   0.2292     0.75
  19   rs16993402   MEAN   0.6146   0.5313   0.5114
  19   rs16993402     SD        0  0.07636    0.112
  19   rs10853992   GENO      C/C      C/A      A/A
  19   rs10853992 COUNTS        8       28       12
  19   rs10853992   FREQ   0.1667   0.5833     0.25
  19   rs10853992   MEAN   0.4718   0.5273   0.5276
  19   rs10853992     SD   0.1531  0.07557   0.1247
  19   rs11879740   GENO      A/A      A/G      G/G
  19   rs11879740 COUNTS        1        4       43
  19   rs11879740   FREQ  0.02083  0.08333   0.8958
  19   rs11879740   MEAN   0.6485   0.5059   0.5162
  19   rs11879740     SD        0   0.1113   0.1041
  19   rs10424597   GENO      T/T      T/C      C/C
  19   rs10424597 COUNTS        3       21       24
  19   rs10424597   FREQ   0.0625   0.4375      0.5
  19   rs10424597   MEAN   0.6132   0.5008   0.5214
  19   rs10424597     SD  0.06384  0.09634   0.1108
  19   rs16993408   GENO      C/C      C/G      G/G
  19   rs16993408 COUNTS        1       11       36
  19   rs16993408   FREQ  0.02083   0.2292     0.75
  19   rs16993408   MEAN   0.6146   0.5313   0.5114
  19   rs16993408     SD        0  0.07636    0.112
  19    rs9304929   GENO      G/G      G/C      C/C
  19    rs9304929 COUNTS        0        8       40
  19    rs9304929   FREQ        0   0.1667   0.8333
  19    rs9304929   MEAN       NA   0.4759   0.5266
  19    rs9304929     SD       NA   0.1513  0.09235
  19   rs41489445   GENO      T/T      T/C      C/C
  19   rs41489445 COUNTS        5       26       17
  19   rs41489445   FREQ   0.1042   0.5417   0.3542
  19   rs41489445   MEAN   0.5068   0.5252   0.5106
  19   rs41489445     SD  0.08757   0.1083   0.1069
  19    rs4807840   GENO      T/T      T/C      C/C
  19    rs4807840 COUNTS        1       19       28
  19    rs4807840   FREQ  0.02083   0.3958   0.5833
  19    rs4807840   MEAN   0.5986   0.4982   0.5288
  19    rs4807840     SD        0   0.1105   0.1005
  19   rs11672830   GENO      C/C      C/T      T/T
  19   rs11672830 COUNTS        7       24       17
  19   rs11672830   FREQ   0.1458      0.5   0.3542
  19   rs11672830   MEAN   0.4978   0.5304   0.5092
  19   rs11672830     SD   0.1499  0.07359   0.1232
  19    rs9304930   GENO      C/C      C/T      T/T
  19    rs9304930 COUNTS        5       27       16
  19    rs9304930   FREQ   0.1042   0.5625   0.3333
  19    rs9304930   MEAN   0.5068     0.53   0.5016
  19    rs9304930     SD  0.08757   0.1091   0.1036
  19    rs4807841   GENO      T/T      T/C      C/C
  19    rs4807841 COUNTS        7       23       18
  19    rs4807841   FREQ   0.1458   0.4792    0.375
  19    rs4807841   MEAN   0.4978   0.5311   0.5094
  19    rs4807841     SD   0.1499  0.07515   0.1195
  19    rs8101237   GENO      A/A      A/G      G/G
  19    rs8101237 COUNTS        1       12       35
  19    rs8101237   FREQ  0.02083     0.25   0.7292
  19    rs8101237   MEAN   0.6485   0.4765   0.5287
  19    rs8101237     SD        0    0.137  0.08777
  19   rs16993428   GENO      A/A      A/T      T/T
  19   rs16993428 COUNTS        5       24       19
  19   rs16993428   FREQ   0.1042      0.5   0.3958
  19   rs16993428   MEAN   0.4993    0.533   0.5043
  19   rs16993428     SD  0.08453   0.1091   0.1046
  19   rs16993437   GENO      C/C      C/T      T/T
  19   rs16993437 COUNTS        2       17       29
  19   rs16993437   FREQ  0.04167   0.3542   0.6042
  19   rs16993437   MEAN   0.5558   0.5391   0.5032
  19   rs16993437     SD  0.08306  0.07341   0.1195
  19   rs16993442   GENO      T/T      T/C      C/C
  19   rs16993442 COUNTS        2       23       23
  19   rs16993442   FREQ  0.04167   0.4792   0.4792
  19   rs16993442   MEAN   0.5553   0.5233   0.5097
  19   rs16993442     SD  0.08387   0.1136  0.09867
  19   rs16993450   GENO      A/A      A/G      G/G
  19   rs16993450 COUNTS        1        8       39
  19   rs16993450   FREQ  0.02083   0.1667   0.8125
  19   rs16993450   MEAN   0.6146    0.558   0.5075
  19   rs16993450     SD        0  0.06785    0.109
  19   rs16993453   GENO      T/T      T/C      C/C
  19   rs16993453 COUNTS        2       23       23
  19   rs16993453   FREQ  0.04167   0.4792   0.4792
  19   rs16993453   MEAN   0.5553   0.5233   0.5097
  19   rs16993453     SD  0.08387   0.1136  0.09867
  19   rs16993484   GENO      G/G      G/C      C/C
  19   rs16993484 COUNTS        2       19       27
  19   rs16993484   FREQ  0.04167   0.3958   0.5625
  19   rs16993484   MEAN   0.5553   0.5527   0.4911
  19   rs16993484     SD  0.08387  0.06586   0.1208
  19    rs2335629   GENO      G/G      G/A      A/A
  19    rs2335629 COUNTS        9       17       22
  19    rs2335629   FREQ   0.1875   0.3542   0.4583
  19    rs2335629   MEAN   0.5051   0.5052   0.5334
  19    rs2335629     SD  0.07674   0.1044   0.1152
  19    rs4807846   GENO      T/T      T/C      C/C
  19    rs4807846 COUNTS        6       21       21
  19    rs4807846   FREQ    0.125   0.4375   0.4375
  19    rs4807846   MEAN   0.5963   0.5107   0.5032
  19    rs4807846     SD  0.06876   0.1021   0.1085
  19   rs17468222   GENO      T/T      T/C      C/C
  19   rs17468222 COUNTS        2       12       34
  19   rs17468222   FREQ  0.04167     0.25   0.7083
  19   rs17468222   MEAN   0.5964   0.4919   0.5228
  19   rs17468222     SD  0.05954  0.05685   0.1167
  19   rs10413643   GENO      T/T      T/G      G/G
  19   rs10413643 COUNTS        3        9       36
  19   rs10413643   FREQ   0.0625   0.1875     0.75
  19   rs10413643   MEAN   0.6022   0.5342   0.5071
  19   rs10413643     SD  0.06769  0.08482   0.1089
  19    rs3787069   GENO      G/G      G/A      A/A
  19    rs3787069 COUNTS        5       14       29
  19    rs3787069   FREQ   0.1042   0.2917   0.6042
  19    rs3787069   MEAN   0.5387   0.5175   0.5149
  19    rs3787069     SD  0.04005   0.1196   0.1061
  19    rs4807065   GENO      A/A      A/T      T/T
  19    rs4807065 COUNTS       12       22       14
  19    rs4807065   FREQ     0.25   0.4583   0.2917
  19    rs4807065   MEAN   0.4712   0.5207   0.5543
  19    rs4807065     SD   0.1404  0.09861  0.05827
  19    rs2233188   GENO      A/A      A/G      G/G
  19    rs2233188 COUNTS        3        6       39
  19    rs2233188   FREQ   0.0625    0.125   0.8125
  19    rs2233188   MEAN   0.5338    0.478   0.5231
  19    rs2233188     SD  0.02084     0.15   0.1007
  19    rs2233186   GENO      T/T      T/G      G/G
  19    rs2233186 COUNTS        2        6       40
  19    rs2233186   FREQ  0.04167    0.125   0.8333
  19    rs2233186   MEAN   0.5499   0.5218    0.516
  19    rs2233186     SD  0.06899  0.08262   0.1096
  19   rs16993501   GENO      A/A      A/G      G/G
  19   rs16993501 COUNTS        2        7       39
  19   rs16993501   FREQ  0.04167   0.1458   0.8125
  19   rs16993501   MEAN   0.5499   0.5258   0.5151
  19   rs16993501     SD  0.06899  0.07616   0.1109
  19    rs4807852   GENO      C/C      C/T      T/T
  19    rs4807852 COUNTS        4       19       25
  19    rs4807852   FREQ  0.08333   0.3958   0.5208
  19    rs4807852   MEAN   0.5814   0.5425   0.4894
  19    rs4807852     SD   0.0692  0.06441   0.1247
  19    rs1865061   GENO      T/T      T/A      A/A
  19    rs1865061 COUNTS        4       15       29
  19    rs1865061   FREQ  0.08333   0.3125   0.6042
  19    rs1865061   MEAN   0.5814   0.5349   0.5007
  19    rs1865061     SD   0.0692  0.06543   0.1205
  19   rs10404571   GENO      A/A      A/T      T/T
  19   rs10404571 COUNTS        3        6       39
  19   rs10404571   FREQ   0.0625    0.125   0.8125
  19   rs10404571   MEAN   0.5338    0.478   0.5231
  19   rs10404571     SD  0.02084     0.15   0.1007
  19    rs3787056   GENO      T/T      T/C      C/C
  19    rs3787056 COUNTS       10       22       16
  19    rs3787056   FREQ   0.2083   0.4583   0.3333
  19    rs3787056   MEAN    0.464   0.5265   0.5405
  19    rs3787056     SD   0.1411   0.1037  0.06641
  19    rs4807069   GENO      G/G      G/C      C/C
  19    rs4807069 COUNTS        4       23       21
  19    rs4807069   FREQ  0.08333   0.4792   0.4375
  19    rs4807069   MEAN   0.4389   0.5177   0.5336
  19    rs4807069     SD   0.0534   0.1279   0.0747
  19    rs7249425   GENO      A/A      A/G      G/G
  19    rs7249425 COUNTS        3       10       35
  19    rs7249425   FREQ   0.0625   0.2083   0.7292
  19    rs7249425   MEAN   0.5084   0.5106   0.5211
  19    rs7249425     SD  0.08687  0.08426   0.1124
  19   rs13382119   GENO      A/A      A/G      G/G
  19   rs13382119 COUNTS       11       22       15
  19   rs13382119   FREQ   0.2292   0.4583   0.3125
  19   rs13382119   MEAN   0.4798    0.521   0.5419
  19   rs13382119     SD   0.1439   0.1006  0.06848
  19   rs12979828   GENO      G/G      G/T      T/T
  19   rs12979828 COUNTS        3       17       28
  19   rs12979828   FREQ   0.0625   0.3542   0.5833
  19   rs12979828   MEAN   0.6022   0.5504   0.4895
  19   rs12979828     SD  0.06769  0.06133   0.1184
  19   rs10405167   GENO      G/G      G/A      A/A
  19   rs10405167 COUNTS        1        8       39
  19   rs10405167   FREQ  0.02083   0.1667   0.8125
  19   rs10405167   MEAN   0.5345   0.4981   0.5218
  19   rs10405167     SD        0   0.1313   0.1007
  19    rs8099971   GENO      T/T      T/C      C/C
  19    rs8099971 COUNTS        3        8       37
  19    rs8099971   FREQ   0.0625   0.1667   0.7708
  19    rs8099971   MEAN   0.6022   0.5502   0.5044
  19    rs8099971     SD  0.06769  0.07679   0.1084
  19    rs8103614   GENO      A/A      A/G      G/G
  19    rs8103614 COUNTS       11       22       15
  19    rs8103614   FREQ   0.2292   0.4583   0.3125
  19    rs8103614   MEAN   0.4798    0.521   0.5419
  19    rs8103614     SD   0.1439   0.1006  0.06848
  19    rs7258848   GENO      G/G      G/A      A/A
  19    rs7258848 COUNTS       12       24       12
  19    rs7258848   FREQ     0.25      0.5     0.25
  19    rs7258848   MEAN   0.5283   0.5336   0.4769
  19    rs7258848     SD  0.05989   0.1036   0.1336
  19   rs11881034   GENO      T/T      T/C      C/C
  19   rs11881034 COUNTS        5       18       25
  19   rs11881034   FREQ   0.1042    0.375   0.5208
  19   rs11881034   MEAN   0.6007   0.4727   0.5343
  19   rs11881034     SD  0.05675   0.1154  0.08962
  19    rs6417193   GENO      C/C      C/T      T/T
  19    rs6417193 COUNTS        2        6       40
  19    rs6417193   FREQ  0.04167    0.125   0.8333
  19    rs6417193   MEAN   0.5775   0.5207   0.5148
  19    rs6417193     SD   0.0329  0.03858   0.1125
  19    rs8113160   GENO      G/G      G/A      A/A
  19    rs8113160 COUNTS        2       14       32
  19    rs8113160   FREQ  0.04167   0.2917   0.6667
  19    rs8113160   MEAN    0.657    0.461   0.5344
  19    rs8113160     SD 0.003376   0.1274  0.08154
  19    rs6510884   GENO      A/A      A/T      T/T
  19    rs6510884 COUNTS        2        6       40
  19    rs6510884   FREQ  0.04167    0.125   0.8333
  19    rs6510884   MEAN   0.5775   0.5207   0.5148
  19    rs6510884     SD   0.0329  0.03858   0.1125
  19    rs6510888   GENO      C/C      C/T      T/T
  19    rs6510888 COUNTS       11       24       13
  19    rs6510888   FREQ   0.2292      0.5   0.2708
  19    rs6510888   MEAN   0.5412   0.5002   0.5316
  19    rs6510888     SD  0.08441   0.1237  0.07674
  19    rs4807863   GENO      A/A      A/G      G/G
  19    rs4807863 COUNTS        4       19       25
  19    rs4807863   FREQ  0.08333   0.3958   0.5208
  19    rs4807863   MEAN   0.5601   0.5321   0.5008
  19    rs4807863     SD  0.08971  0.06826   0.1264
  19    rs7258219   GENO      T/T      T/C      C/C
  19    rs7258219 COUNTS        2        6       40
  19    rs7258219   FREQ  0.04167    0.125   0.8333
  19    rs7258219   MEAN   0.5227   0.4961   0.5212
  19    rs7258219     SD  0.03785  0.09377   0.1087
  19    rs7260240   GENO      A/A      A/G      G/G
  19    rs7260240 COUNTS        2       13       33
  19    rs7260240   FREQ  0.04167   0.2708   0.6875
  19    rs7260240   MEAN   0.5837   0.4863   0.5267
  19    rs7260240     SD   0.1003   0.1255  0.09465
  19   rs10425427   GENO      C/C      C/T      T/T
  19   rs10425427 COUNTS        0        6       42
  19   rs10425427   FREQ        0    0.125    0.875
  19   rs10425427   MEAN       NA   0.5525   0.5132
  19   rs10425427     SD       NA  0.09198   0.1059
  19    rs7253024   GENO      C/C      C/T      T/T
  19    rs7253024 COUNTS        2       22       24
  19    rs7253024   FREQ  0.04167   0.4583      0.5
  19    rs7253024   MEAN   0.5694   0.5123   0.5192
  19    rs7253024     SD  0.07136   0.1295  0.07983
  19    rs7260547   GENO      A/A      A/G      G/G
  19    rs7260547 COUNTS        0       12       36
  19    rs7260547   FREQ        0     0.25     0.75
  19    rs7260547   MEAN       NA    0.464   0.5362
  19    rs7260547     SD       NA   0.1599  0.07209
  19   rs10420388   GENO      A/A      A/G      G/G
  19   rs10420388 COUNTS        1        5       42
  19   rs10420388   FREQ  0.02083   0.1042    0.875
  19   rs10420388   MEAN   0.6199   0.4708   0.5213
  19   rs10420388     SD        0   0.1664  0.09592
  19    rs2304196   GENO      C/C      C/T      T/T
  19    rs2304196 COUNTS       13       22       13
  19    rs2304196   FREQ   0.2708   0.4583   0.2708
  19    rs2304196   MEAN   0.5325   0.4771   0.5731
  19    rs2304196     SD   0.0832   0.1187  0.06581
  19    rs2247785   GENO      A/A      A/G      G/G
  19    rs2247785 COUNTS        3       10       35
  19    rs2247785   FREQ   0.0625   0.2083   0.7292
  19    rs2247785   MEAN   0.6012   0.4984   0.5166
  19    rs2247785     SD   0.0693   0.1238  0.09967
  19   rs10419890   GENO      G/G      G/T      T/T
  19   rs10419890 COUNTS        7       18       23
  19   rs10419890   FREQ   0.1458    0.375   0.4792
  19   rs10419890   MEAN   0.5172   0.4622   0.5622
  19   rs10419890     SD  0.07801   0.1202  0.07595
  19    rs3892396   GENO      G/G      G/A      A/A
  19    rs3892396 COUNTS        1       12       35
  19    rs3892396   FREQ  0.02083     0.25   0.7292
  19    rs3892396   MEAN   0.4856    0.551   0.5078
  19    rs3892396     SD        0  0.08672   0.1097
  19    rs7259894   GENO      T/T      T/C      C/C
  19    rs7259894 COUNTS        0       14       34
  19    rs7259894   FREQ        0   0.2917   0.7083
  19    rs7259894   MEAN       NA   0.4912   0.5292
  19    rs7259894     SD       NA    0.153  0.07611
  19    rs7247153   GENO      G/G      G/A      A/A
  19    rs7247153 COUNTS        4       18       26
  19    rs7247153   FREQ  0.08333    0.375   0.5417
  19    rs7247153   MEAN   0.4691   0.5367   0.5128
  19    rs7247153     SD  0.05586  0.06824   0.1272
  19     rs173229   GENO      A/A      A/G      G/G
  19     rs173229 COUNTS        4       18       26
  19     rs173229   FREQ  0.08333    0.375   0.5417
  19     rs173229   MEAN   0.4691   0.5367   0.5128
  19     rs173229     SD  0.05586  0.06824   0.1272
  19    rs6510902   GENO      G/G      G/A      A/A
  19    rs6510902 COUNTS        0        6       42
  19    rs6510902   FREQ        0    0.125    0.875
  19    rs6510902   MEAN       NA   0.5197   0.5179
  19    rs6510902     SD       NA  0.09536   0.1064
  19    rs6510903   GENO      T/T      T/C      C/C
  19    rs6510903 COUNTS        7       24       17
  19    rs6510903   FREQ   0.1458      0.5   0.3542
  19    rs6510903   MEAN   0.5101   0.5369    0.495
  19    rs6510903     SD  0.07926  0.07153    0.145
  19     rs348362   GENO      A/A      A/G      G/G
  19     rs348362 COUNTS        6       23       18
  19     rs348362   FREQ   0.1277   0.4894    0.383
  19     rs348362   MEAN   0.4207   0.5611   0.5027
  19     rs348362     SD   0.1998  0.06929  0.07068
  19    rs3844450   GENO      C/C      C/A      A/A
  19    rs3844450 COUNTS        8       21       19
  19    rs3844450   FREQ   0.1667   0.4375   0.3958
  19    rs3844450   MEAN     0.48   0.5278   0.5234
  19    rs3844450     SD   0.1321  0.07686   0.1191
  19    rs3887594   GENO      G/G      G/A      A/A
  19    rs3887594 COUNTS        3       17       28
  19    rs3887594   FREQ   0.0625   0.3542   0.5833
  19    rs3887594   MEAN   0.5022   0.5592   0.4949
  19    rs3887594     SD  0.03859  0.06297   0.1216
  19    rs2071347   GENO      A/A      A/G      G/G
  19    rs2071347 COUNTS        6       21       21
  19    rs2071347   FREQ    0.125   0.4375   0.4375
  19    rs2071347   MEAN   0.4742   0.5125   0.5363
  19    rs2071347     SD   0.1687     0.11  0.07295
  19   rs12151125   GENO      G/G      G/T      T/T
  19   rs12151125 COUNTS        1       20       27
  19   rs12151125   FREQ  0.02083   0.4167   0.5625
  19   rs12151125   MEAN    0.205   0.5324   0.5191
  19   rs12151125     SD        0  0.09384  0.09616
  19    rs3865469   GENO      C/C      C/T      T/T
  19    rs3865469 COUNTS        1       22       25
  19    rs3865469   FREQ  0.02083   0.4583   0.5208
  19    rs3865469   MEAN   0.5158   0.5143   0.5216
  19    rs3865469     SD        0   0.1047   0.1078
  19     rs348347   GENO      A/A      A/G      G/G
  19     rs348347 COUNTS        0        7       41
  19     rs348347   FREQ        0   0.1458   0.8542
  19     rs348347   MEAN       NA   0.5533   0.5121
  19     rs348347     SD       NA   0.0375   0.1108
  19    rs7508584   GENO      A/A      A/C      C/C
  19    rs7508584 COUNTS        0        5       43
  19    rs7508584   FREQ        0   0.1042   0.8958
  19    rs7508584   MEAN       NA   0.5015   0.5201
  19    rs7508584     SD       NA  0.09774   0.1058
  19    rs6510908   GENO      A/A      A/G      G/G
  19    rs6510908 COUNTS        4       15       29
  19    rs6510908   FREQ  0.08333   0.3125   0.6042
  19    rs6510908   MEAN   0.4364   0.5419   0.5171
  19    rs6510908     SD   0.1901  0.06671   0.1042
  19     rs344596   GENO      G/G      G/A      A/A
  19     rs344596 COUNTS        1        7       40
  19     rs344596   FREQ  0.02083   0.1458   0.8333
  19     rs344596   MEAN   0.5007   0.5059   0.5207
  19     rs344596     SD        0   0.0247   0.1138
  19    rs8109079   GENO      T/T      T/C      C/C
  19    rs8109079 COUNTS        1       19       28
  19    rs8109079   FREQ  0.02083   0.3958   0.5833
  19    rs8109079   MEAN   0.5466   0.5185   0.5169
  19    rs8109079     SD        0    0.122  0.09452
  19     rs344584   GENO      G/G      G/C      C/C
  19     rs344584 COUNTS        0       12       36
  19     rs344584   FREQ        0     0.25     0.75
  19     rs344584   MEAN       NA   0.5479   0.5082
  19     rs344584     SD       NA  0.08262   0.1096
  19    rs7257477   GENO      C/C      C/A      A/A
  19    rs7257477 COUNTS       11       20       17
  19    rs7257477   FREQ   0.2292   0.4167   0.3542
  19    rs7257477   MEAN    0.482   0.5244   0.5342
  19    rs7257477     SD   0.1191   0.1217  0.06464
  19     rs387116   GENO      A/A      A/T      T/T
  19     rs387116 COUNTS        8       17       23
  19     rs387116   FREQ   0.1667   0.3542   0.4792
  19     rs387116   MEAN   0.5584    0.522   0.5013
  19     rs387116     SD  0.07457   0.1235  0.09702
  19     rs364628   GENO      T/T      T/A      A/A
  19     rs364628 COUNTS        8       17       23
  19     rs364628   FREQ   0.1667   0.3542   0.4792
  19     rs364628   MEAN   0.5584    0.522   0.5013
  19     rs364628     SD  0.07457   0.1235  0.09702
  19     rs413956   GENO      A/A      A/T      T/T
  19     rs413956 COUNTS        6       16       26
  19     rs413956   FREQ    0.125   0.3333   0.5417
  19     rs413956   MEAN   0.5573   0.5119   0.5129
  19     rs413956     SD  0.08503   0.1199  0.09949
  19     rs624968   GENO      C/C      C/G      G/G
  19     rs624968 COUNTS        8       17       23
  19     rs624968   FREQ   0.1667   0.3542   0.4792
  19     rs624968   MEAN   0.5584    0.522   0.5013
  19     rs624968     SD  0.07457   0.1235  0.09702
  19    rs1644752   GENO      G/G      G/C      C/C
  19    rs1644752 COUNTS        8       17       23
  19    rs1644752   FREQ   0.1667   0.3542   0.4792
  19    rs1644752   MEAN   0.5584    0.522   0.5013
  19    rs1644752     SD  0.07457   0.1235  0.09702
  19     rs407743   GENO      G/G      G/C      C/C
  19     rs407743 COUNTS        1       15       32
  19     rs407743   FREQ  0.02083   0.3125   0.6667
  19     rs407743   MEAN   0.4389   0.5301    0.515
  19     rs407743     SD        0  0.05616   0.1214
  19     rs426848   GENO      C/C      C/T      T/T
  19     rs426848 COUNTS        1       15       32
  19     rs426848   FREQ  0.02083   0.3125   0.6667
  19     rs426848   MEAN   0.4389   0.5301    0.515
  19     rs426848     SD        0  0.05616   0.1214
  19     rs392751   GENO      A/A      A/G      G/G
  19     rs392751 COUNTS        9       30        9
  19     rs392751   FREQ   0.1875    0.625   0.1875
  19     rs392751   MEAN   0.5373   0.5061   0.5391
  19     rs392751     SD   0.1562  0.09432  0.07502
  19     rs425796   GENO      A/A      A/C      C/C
  19     rs425796 COUNTS        9       30        9
  19     rs425796   FREQ   0.1875    0.625   0.1875
  19     rs425796   MEAN   0.5373   0.5061   0.5391
  19     rs425796     SD   0.1562  0.09432  0.07502
  19     rs454453   GENO      C/C      C/T      T/T
  19     rs454453 COUNTS        9       30        9
  19     rs454453   FREQ   0.1875    0.625   0.1875
  19     rs454453   MEAN   0.5373   0.5061   0.5391
  19     rs454453     SD   0.1562  0.09432  0.07502
  19     rs390821   GENO      A/A      A/G      G/G
  19     rs390821 COUNTS        9       30        9
  19     rs390821   FREQ   0.1875    0.625   0.1875
  19     rs390821   MEAN   0.5373   0.5061   0.5391
  19     rs390821     SD   0.1562  0.09432  0.07502
  19     rs422961   GENO      G/G      G/A      A/A
  19     rs422961 COUNTS        1       16       31
  19     rs422961   FREQ  0.02083   0.3333   0.6458
  19     rs422961   MEAN   0.4389   0.5313   0.5139
  19     rs422961     SD        0  0.05448   0.1233
  19     rs392720   GENO      G/G      G/A      A/A
  19     rs392720 COUNTS        0        5       43
  19     rs392720   FREQ        0   0.1042   0.8958
  19     rs392720   MEAN       NA   0.5136   0.5186
  19     rs392720     SD       NA  0.09114   0.1065
  19     rs416956   GENO      T/T      T/C      C/C
  19     rs416956 COUNTS        6       28       14
  19     rs416956   FREQ    0.125   0.5833   0.2917
  19     rs416956   MEAN   0.5569   0.4962   0.5454
  19     rs416956     SD   0.1733  0.09727  0.07411
  19   rs11882049   GENO      A/A      A/G      G/G
  19   rs11882049 COUNTS        2       15       31
  19   rs11882049   FREQ  0.04167   0.3125   0.6458
  19   rs11882049   MEAN   0.4979    0.552    0.503
  19   rs11882049     SD  0.05885  0.07353   0.1163
  19     rs344575   GENO      C/C      C/T      T/T
  19     rs344575 COUNTS        0        9       39
  19     rs344575   FREQ        0   0.1875   0.8125
  19     rs344575   MEAN       NA   0.5359    0.514
  19     rs344575     SD       NA  0.08186   0.1092
  19     rs344569   GENO      A/A      A/G      G/G
  19     rs344569 COUNTS        6       17       25
  19     rs344569   FREQ    0.125   0.3542   0.5208
  19     rs344569   MEAN    0.551   0.5352   0.4986
  19     rs344569     SD  0.07801  0.07439   0.1242
  19    rs8113119   GENO      A/A      A/G      G/G
  19    rs8113119 COUNTS        0       14       34
  19    rs8113119   FREQ        0   0.2917   0.7083
  19    rs8113119   MEAN       NA   0.5593   0.5012
  19    rs8113119     SD       NA  0.06554   0.1129
  19   rs11878563   GENO      G/G      G/A      A/A
  19   rs11878563 COUNTS        5       14       29
  19   rs11878563   FREQ   0.1042   0.2917   0.6042
  19   rs11878563   MEAN   0.5846    0.498   0.5164
  19   rs11878563     SD  0.06136     0.11   0.1052
  19    rs2277984   GENO      T/T      T/C      C/C
  19    rs2277984 COUNTS        9       24       15
  19    rs2277984   FREQ   0.1875      0.5   0.3125
  19    rs2277984   MEAN   0.5677   0.4933   0.5281
  19    rs2277984     SD  0.07414   0.0884    0.133
  19    rs1389623   GENO      A/A      A/G      G/G
  19    rs1389623 COUNTS        5       17       26
  19    rs1389623   FREQ   0.1042   0.3542   0.5417
  19    rs1389623   MEAN   0.4648   0.5148   0.5306
  19    rs1389623     SD   0.1922  0.08221  0.09707
  19    rs2241393   GENO      C/C      C/G      G/G
  19    rs2241393 COUNTS        4       21       23
  19    rs2241393   FREQ  0.08333   0.4375   0.4792
  19    rs2241393   MEAN   0.5012   0.5267   0.5132
  19    rs2241393     SD  0.05802  0.08238   0.1281
  19   rs11569538   GENO      G/G      G/C      C/C
  19   rs11569538 COUNTS        2       19       27
  19   rs11569538   FREQ  0.04167   0.3958   0.5625
  19   rs11569538   MEAN   0.5105   0.5619   0.4879
  19   rs11569538     SD  0.04099    0.068   0.1183
  19   rs11569537   GENO      T/T      T/C      C/C
  19   rs11569537 COUNTS        0        9       39
  19   rs11569537   FREQ        0   0.1875   0.8125
  19   rs11569537   MEAN       NA   0.5469   0.5115
  19   rs11569537     SD       NA  0.06644   0.1107
  19     rs344548   GENO      G/G      G/C      C/C
  19     rs344548 COUNTS        2       28       18
  19     rs344548   FREQ  0.04167   0.5833    0.375
  19     rs344548   MEAN   0.5994    0.547   0.4642
  19     rs344548     SD  0.08477  0.06366   0.1338
  19    rs7257062   GENO      T/T      T/C      C/C
  19    rs7257062 COUNTS       10       22       16
  19    rs7257062   FREQ   0.2083   0.4583   0.3333
  19    rs7257062   MEAN   0.5207   0.5456   0.4788
  19    rs7257062     SD  0.07828  0.06733   0.1456
  19    rs2241392   GENO      C/C      C/G      G/G
  19    rs2241392 COUNTS        9       19       20
  19    rs2241392   FREQ   0.1875   0.3958   0.4167
  19    rs2241392   MEAN   0.5106   0.5327   0.5076
  19    rs2241392     SD  0.07578  0.06254   0.1427
  19   rs11569536   GENO      A/A      A/G      G/G
  19   rs11569536 COUNTS        0       10       38
  19   rs11569536   FREQ        0   0.2083   0.7917
  19   rs11569536   MEAN       NA   0.5602    0.507
  19   rs11569536     SD       NA  0.06864   0.1097
  19     rs344543   GENO      C/C      C/G      G/G
  19     rs344543 COUNTS       11       24       13
  19     rs344543   FREQ   0.2292      0.5   0.2708
  19     rs344543   MEAN   0.5362   0.5033   0.5301
  19     rs344543     SD  0.08931   0.1273  0.06255
  19     rs344541   GENO      A/A      A/G      G/G
  19     rs344541 COUNTS       11       24       13
  19     rs344541   FREQ   0.2292      0.5   0.2708
  19     rs344541   MEAN   0.5362   0.5033   0.5301
  19     rs344541     SD  0.08931   0.1273  0.06255
  19     rs344540   GENO      G/G      G/A      A/A
  19     rs344540 COUNTS       11       24       13
  19     rs344540   FREQ   0.2292      0.5   0.2708
  19     rs344540   MEAN   0.5362   0.5033   0.5301
  19     rs344540     SD  0.08931   0.1273  0.06255
  19   rs11569511   GENO      T/T      T/C      C/C
  19   rs11569511 COUNTS        0        7       41
  19   rs11569511   FREQ        0   0.1458   0.8542
  19   rs11569511   MEAN       NA   0.5317   0.5158
  19   rs11569511     SD       NA  0.08551   0.1078
  19    rs3745567   GENO      T/T      T/C      C/C
  19    rs3745567 COUNTS        0        7       41
  19    rs3745567   FREQ        0   0.1458   0.8542
  19    rs3745567   MEAN       NA   0.5317   0.5158
  19    rs3745567     SD       NA  0.08551   0.1078
  19   rs11569507   GENO      C/C      C/T      T/T
  19   rs11569507 COUNTS        0        7       41
  19   rs11569507   FREQ        0   0.1458   0.8542
  19   rs11569507   MEAN       NA   0.5317   0.5158
  19   rs11569507     SD       NA  0.08551   0.1078
  19    rs3745566   GENO      T/T      T/C      C/C
  19    rs3745566 COUNTS        0        7       41
  19    rs3745566   FREQ        0   0.1458   0.8542
  19    rs3745566   MEAN       NA   0.5317   0.5158
  19    rs3745566     SD       NA  0.08551   0.1078
  19    rs3745565   GENO      G/G      G/C      C/C
  19    rs3745565 COUNTS        0        7       41
  19    rs3745565   FREQ        0   0.1458   0.8542
  19    rs3745565   MEAN       NA   0.5317   0.5158
  19    rs3745565     SD       NA  0.08551   0.1078
  19   rs11569501   GENO      A/A      A/G      G/G
  19   rs11569501 COUNTS        0        7       41
  19   rs11569501   FREQ        0   0.1458   0.8542
  19   rs11569501   MEAN       NA   0.5317   0.5158
  19   rs11569501     SD       NA  0.08551   0.1078
  19     rs445750   GENO      G/G      G/A      A/A
  19     rs445750 COUNTS        4       24       20
  19     rs445750   FREQ  0.08333      0.5   0.4167
  19     rs445750   MEAN   0.5555   0.5097   0.5207
  19     rs445750     SD  0.06682  0.09262   0.1239
  19     rs408290   GENO      G/G      G/C      C/C
  19     rs408290 COUNTS        4       24       20
  19     rs408290   FREQ  0.08333      0.5   0.4167
  19     rs408290   MEAN   0.5555   0.5097   0.5207
  19     rs408290     SD  0.06682  0.09262   0.1239
  19     rs451760   GENO      G/G      G/A      A/A
  19     rs451760 COUNTS        2       21       25
  19     rs451760   FREQ  0.04167   0.4375   0.5208
  19     rs451760   MEAN   0.5328   0.5134   0.5209
  19     rs451760     SD  0.02406  0.09511   0.1168
  19   rs11569397   GENO      G/G      G/A      A/A
  19   rs11569397 COUNTS        0       10       38
  19   rs11569397   FREQ        0   0.2083   0.7917
  19   rs11569397   MEAN       NA   0.5326   0.5143
  19   rs11569397     SD       NA  0.09289   0.1078
  19     rs339392   GENO      G/G      G/T      T/T
  19     rs339392 COUNTS        0       12       36
  19     rs339392   FREQ        0     0.25     0.75
  19     rs339392   MEAN       NA   0.5455    0.509
  19     rs339392     SD       NA  0.08204   0.1101
  19     rs171094   GENO      A/A      A/G      G/G
  19     rs171094 COUNTS       13       22       13
  19     rs171094   FREQ   0.2708   0.4583   0.2708
  19     rs171094   MEAN    0.535   0.5241   0.4911
  19     rs171094     SD  0.08336  0.07733   0.1546
  19     rs184628   GENO      C/C      C/A      A/A
  19     rs184628 COUNTS        5       27       16
  19     rs184628   FREQ   0.1042   0.5625   0.3333
  19     rs184628   MEAN   0.3581    0.527   0.5532
  19     rs184628     SD   0.1766  0.08347  0.06016
  19    rs2305806   GENO      C/C      C/T      T/T
  19    rs2305806 COUNTS        8       26       14
  19    rs2305806   FREQ   0.1667   0.5417   0.2917
  19    rs2305806   MEAN   0.5107   0.5207   0.5175
  19    rs2305806     SD   0.1783  0.09406  0.07101
  19    rs7248911   GENO      C/C      C/T      T/T
  19    rs7248911 COUNTS       10       27       11
  19    rs7248911   FREQ   0.2083   0.5625   0.2292
  19    rs7248911   MEAN   0.5106   0.5373   0.4779
  19    rs7248911     SD  0.07462  0.09813   0.1346
  19   rs10408913   GENO      T/T      T/G      G/G
  19   rs10408913 COUNTS        0       21       27
  19   rs10408913   FREQ        0   0.4375   0.5625
  19   rs10408913   MEAN       NA   0.5329   0.5066
  19   rs10408913     SD       NA   0.1188  0.09185
  19   rs10409437   GENO      A/A      A/G      G/G
  19   rs10409437 COUNTS        4       20       24
  19   rs10409437   FREQ  0.08333   0.4167      0.5
  19   rs10409437   MEAN   0.5232   0.4822   0.5472
  19   rs10409437     SD  0.02359   0.1341  0.07228
  19     rs568259   GENO      T/T      T/C      C/C
  19     rs568259 COUNTS        4       17       27
  19     rs568259   FREQ  0.08333   0.3542   0.5625
  19     rs568259   MEAN    0.479     0.53   0.5165
  19     rs568259     SD  0.04072   0.1469  0.07621
  19     rs473021   GENO      T/T      T/G      G/G
  19     rs473021 COUNTS        4       16       28
  19     rs473021   FREQ  0.08333   0.3333   0.5833
  19     rs473021   MEAN   0.4781   0.5288   0.5177
  19     rs473021     SD   0.0399   0.1529  0.07358
  19     rs472835   GENO      T/T      T/C      C/C
  19     rs472835 COUNTS        5       16       27
  19     rs472835   FREQ   0.1042   0.3333   0.5625
  19     rs472835   MEAN   0.5134   0.5222   0.5166
  19     rs472835     SD  0.08616   0.1494  0.07471
  19    rs2546122   GENO      A/A      A/G      G/G
  19    rs2546122 COUNTS        9       22       17
  19    rs2546122   FREQ   0.1875   0.4583   0.3542
  19    rs2546122   MEAN   0.5165    0.524   0.5113
  19    rs2546122     SD  0.08532  0.09508   0.1275
  19    rs2546127   GENO      T/T      T/C      C/C
  19    rs2546127 COUNTS        4       16       28
  19    rs2546127   FREQ  0.08333   0.3333   0.5833
  19    rs2546127   MEAN   0.4781   0.5288   0.5177
  19    rs2546127     SD   0.0399   0.1529  0.07358
  19    rs2546128   GENO      G/G      G/A      A/A
  19    rs2546128 COUNTS        9       23       16
  19    rs2546128   FREQ   0.1875   0.4792   0.3333
  19    rs2546128   MEAN   0.4926   0.5297   0.5159
  19    rs2546128     SD   0.1542   0.1006  0.07659
  19    rs2617815   GENO      G/G      G/A      A/A
  19    rs2617815 COUNTS        4       16       28
  19    rs2617815   FREQ  0.08333   0.3333   0.5833
  19    rs2617815   MEAN   0.4781   0.5288   0.5177
  19    rs2617815     SD   0.0399   0.1529  0.07358
  19    rs2617819   GENO      G/G      G/C      C/C
  19    rs2617819 COUNTS        4       13       31
  19    rs2617819   FREQ  0.08333   0.2708   0.6458
  19    rs2617819   MEAN   0.5154   0.5385   0.5099
  19    rs2617819     SD   0.1009  0.07663   0.1157
  19    rs2617822   GENO      A/A      A/G      G/G
  19    rs2617822 COUNTS        6       17       25
  19    rs2617822   FREQ    0.125   0.3542   0.5208
  19    rs2617822   MEAN   0.4819   0.4871   0.5479
  19    rs2617822     SD  0.05516   0.1434  0.07048
  19   rs12232870   GENO      A/A      A/G      G/G
  19   rs12232870 COUNTS        1       11       36
  19   rs12232870   FREQ  0.02083   0.2292     0.75
  19   rs12232870   MEAN   0.6385   0.5218   0.5137
  19   rs12232870     SD        0   0.1254  0.09818
  19    rs8109794   GENO      A/A      A/C      C/C
  19    rs8109794 COUNTS        2       18       28
  19    rs8109794   FREQ  0.04167    0.375   0.5833
  19    rs8109794   MEAN   0.4789   0.5283   0.5144
  19    rs8109794     SD  0.02335  0.08617   0.1183
  19    rs8108646   GENO      G/G      G/A      A/A
  19    rs8108646 COUNTS        1        6       41
  19    rs8108646   FREQ  0.02083    0.125   0.8542
  19    rs8108646   MEAN   0.4624   0.5008    0.522
  19    rs8108646     SD        0  0.07595    0.109
  19   rs12710098   GENO      G/G      G/T      T/T
  19   rs12710098 COUNTS        7       18       23
  19   rs12710098   FREQ   0.1458    0.375   0.4792
  19   rs12710098   MEAN   0.5549   0.5662   0.4693
  19   rs12710098     SD  0.09457  0.06169   0.1139
  19    rs7253450   GENO      T/T      T/A      A/A
  19    rs7253450 COUNTS        1       10       37
  19    rs7253450   FREQ  0.02083   0.2083   0.7708
  19    rs7253450   MEAN   0.5395   0.5258   0.5155
  19    rs7253450     SD        0   0.1413  0.09559
  19     rs164017   GENO      C/C      C/T      T/T
  19     rs164017 COUNTS        2       20       26
  19     rs164017   FREQ  0.04167   0.4167   0.5417
  19     rs164017   MEAN   0.5924   0.5121   0.5171
  19     rs164017     SD  0.07485   0.1437  0.06324
  19     rs164016   GENO      C/C      C/T      T/T
  19     rs164016 COUNTS        0       17       31
  19     rs164016   FREQ        0   0.3542   0.6458
  19     rs164016   MEAN       NA   0.5353   0.5087
  19     rs164016     SD       NA  0.07419   0.1175
  19     rs186295   GENO      A/A      A/G      G/G
  19     rs186295 COUNTS        0       10       38
  19     rs186295   FREQ        0   0.2083   0.7917
  19     rs186295   MEAN       NA   0.5047   0.5216
  19     rs186295     SD       NA  0.03856   0.1156
  19     rs331677   GENO      A/A      A/T      T/T
  19     rs331677 COUNTS        0        7       41
  19     rs331677   FREQ        0   0.1458   0.8542
  19     rs331677   MEAN       NA   0.4766   0.5252
  19     rs331677     SD       NA   0.1681  0.09032
  19   rs16993884   GENO      G/G      G/A      A/A
  19   rs16993884 COUNTS        8       26       14
  19   rs16993884   FREQ   0.1667   0.5417   0.2917
  19   rs16993884   MEAN   0.5506    0.517   0.5017
  19   rs16993884     SD   0.0863  0.09776   0.1261
  19   rs10422184   GENO      G/G      G/A      A/A
  19   rs10422184 COUNTS        8       21       19
  19   rs10422184   FREQ   0.1667   0.4375   0.3958
  19   rs10422184   MEAN   0.6038   0.5192   0.4808
  19   rs10422184     SD  0.06798   0.0694   0.1283
  19   rs16993897   GENO      C/C      C/T      T/T
  19   rs16993897 COUNTS       10       25       13
  19   rs16993897   FREQ   0.2083   0.5208   0.2708
  19   rs16993897   MEAN    0.514   0.5286    0.501
  19   rs16993897     SD  0.08218   0.0742   0.1608
  19     rs330876   GENO      A/A      A/G      G/G
  19     rs330876 COUNTS       12       20       16
  19     rs330876   FREQ     0.25   0.4167   0.3333
  19     rs330876   MEAN   0.5555   0.5114   0.4985
  19     rs330876     SD  0.08569  0.07498   0.1411
  19   rs10406373   GENO      A/A      A/G      G/G
  19   rs10406373 COUNTS        1       20       27
  19   rs10406373   FREQ  0.02083   0.4167   0.5625
  19   rs10406373   MEAN   0.4389   0.5265   0.5148
  19   rs10406373     SD        0  0.08319   0.1194
  19     rs330877   GENO      A/A      A/G      G/G
  19     rs330877 COUNTS        7       23       18
  19     rs330877   FREQ   0.1458   0.4792    0.375
  19     rs330877   MEAN   0.5366   0.4994   0.5348
  19     rs330877     SD  0.08633   0.1297  0.06854
  19     rs330885   GENO      T/T      T/A      A/A
  19     rs330885 COUNTS        4       23       21
  19     rs330885   FREQ  0.08333   0.4792   0.4375
  19     rs330885   MEAN   0.5384   0.4986   0.5356
  19     rs330885     SD  0.07963   0.1222  0.08532
  19     rs330886   GENO      A/A      A/G      G/G
  19     rs330886 COUNTS        0       13       35
  19     rs330886   FREQ        0   0.2708   0.7292
  19     rs330886   MEAN       NA    0.508   0.5219
  19     rs330886     SD       NA   0.1305  0.09452
  19     rs330887   GENO      T/T      T/C      C/C
  19     rs330887 COUNTS        2       19       27
  19     rs330887   FREQ  0.04167   0.3958   0.5625
  19     rs330887   MEAN   0.5836   0.5061   0.5217
  19     rs330887     SD   0.1004    0.113  0.09968
  19   rs10403916   GENO      A/A      A/G      G/G
  19   rs10403916 COUNTS        9       21       18
  19   rs10403916   FREQ   0.1875   0.4375    0.375
  19   rs10403916   MEAN   0.5587   0.5376    0.475
  19   rs10403916     SD  0.08328  0.07786   0.1276
  19    rs8099966   GENO      G/G      G/A      A/A
  19    rs8099966 COUNTS        3       22       23
  19    rs8099966   FREQ   0.0625   0.4583   0.4792
  19    rs8099966   MEAN    0.547   0.4937   0.5377
  19    rs8099966     SD  0.09523   0.1225  0.08313
  19    rs8101320   GENO      A/A      A/G      G/G
  19    rs8101320 COUNTS        3       22       23
  19    rs8101320   FREQ   0.0625   0.4583   0.4792
  19    rs8101320   MEAN    0.547   0.4937   0.5377
  19    rs8101320     SD  0.09523   0.1225  0.08313
  19     rs897740   GENO      A/A      A/G      G/G
  19     rs897740 COUNTS        4       23       21
  19     rs897740   FREQ  0.08333   0.4792   0.4375
  19     rs897740   MEAN   0.5384   0.4986   0.5356
  19     rs897740     SD  0.07963   0.1222  0.08532
  19     rs454176   GENO      C/C      C/G      G/G
  19     rs454176 COUNTS        4       22       22
  19     rs454176   FREQ  0.08333   0.4583   0.4583
  19     rs454176   MEAN   0.5384   0.4982   0.5344
  19     rs454176     SD  0.07963   0.1251  0.08347
  19     rs455099   GENO      G/G      G/A      A/A
  19     rs455099 COUNTS        4       23       21
  19     rs455099   FREQ  0.08333   0.4792   0.4375
  19     rs455099   MEAN   0.5384   0.4986   0.5356
  19     rs455099     SD  0.07963   0.1222  0.08532
  19     rs445817   GENO      T/T      T/G      G/G
  19     rs445817 COUNTS        4       23       21
  19     rs445817   FREQ  0.08333   0.4792   0.4375
  19     rs445817   MEAN   0.5384   0.4986   0.5356
  19     rs445817     SD  0.07963   0.1222  0.08532
  19     rs673320   GENO      A/A      A/C      C/C
  19     rs673320 COUNTS        0       10       38
  19     rs673320   FREQ        0   0.2083   0.7917
  19     rs673320   MEAN       NA   0.4487   0.5364
  19     rs673320     SD       NA   0.1611  0.07632
  19     rs455476   GENO      C/C      C/T      T/T
  19     rs455476 COUNTS        6       22       20
  19     rs455476   FREQ    0.125   0.4583   0.4167
  19     rs455476   MEAN   0.5506   0.5114   0.5158
  19     rs455476     SD  0.07498   0.1098   0.1079
  19     rs460261   GENO      A/A      A/G      G/G
  19     rs460261 COUNTS        6       22       20
  19     rs460261   FREQ    0.125   0.4583   0.4167
  19     rs460261   MEAN   0.5506   0.5114   0.5158
  19     rs460261     SD  0.07498   0.1098   0.1079
  19     rs384239   GENO      C/C      C/G      G/G
  19     rs384239 COUNTS        2       13       33
  19     rs384239   FREQ  0.04167   0.2708   0.6875
  19     rs384239   MEAN   0.5105     0.52   0.5178
  19     rs384239     SD  0.04099  0.08229   0.1155
  19     rs373533   GENO      A/A      A/C      C/C
  19     rs373533 COUNTS        9       15       24
  19     rs373533   FREQ   0.1875   0.3125      0.5
  19     rs373533   MEAN   0.5514   0.5029   0.5152
  19     rs373533     SD  0.05563   0.1245   0.1052
  19    rs8104748   GENO      C/C      C/T      T/T
  19    rs8104748 COUNTS        0       12       36
  19    rs8104748   FREQ        0     0.25     0.75
  19    rs8104748   MEAN       NA   0.5357   0.5123
  19    rs8104748     SD       NA  0.07021   0.1135
  19     rs464849   GENO      G/G      G/C      C/C
  19     rs464849 COUNTS        4       28       16
  19     rs464849   FREQ  0.08333   0.5833   0.3333
  19     rs464849   MEAN   0.5627   0.5266   0.4921
  19     rs464849     SD  0.08315  0.09968   0.1155
  19   rs10407357   GENO      T/T      T/A      A/A
  19   rs10407357 COUNTS        2       10       35
  19   rs10407357   FREQ  0.04255   0.2128   0.7447
  19   rs10407357   MEAN   0.4424   0.5432   0.5153
  19   rs10407357     SD  0.09332  0.07628   0.1126
  19     rs416967   GENO      A/A      A/G      G/G
  19     rs416967 COUNTS        4       26       18
  19     rs416967   FREQ  0.08333   0.5417    0.375
  19     rs416967   MEAN   0.5627    0.525   0.4983
  19     rs416967     SD  0.08315   0.1034     0.11
  19     rs460375   GENO      G/G      G/C      C/C
  19     rs460375 COUNTS        4       28       16
  19     rs460375   FREQ  0.08333   0.5833   0.3333
  19     rs460375   MEAN   0.5627   0.5266   0.4921
  19     rs460375     SD  0.08315  0.09968   0.1155
  19     rs465543   GENO      G/G      G/A      A/A
  19     rs465543 COUNTS        4       28       16
  19     rs465543   FREQ  0.08333   0.5833   0.3333
  19     rs465543   MEAN   0.5627   0.5266   0.4921
  19     rs465543     SD  0.08315  0.09968   0.1155
  19     rs461935   GENO      A/A      A/G      G/G
  19     rs461935 COUNTS        4       28       16
  19     rs461935   FREQ  0.08333   0.5833   0.3333
  19     rs461935   MEAN   0.5627   0.5266   0.4921
  19     rs461935     SD  0.08315  0.09968   0.1155
  19    rs7259423   GENO      T/T      T/C      C/C
  19    rs7259423 COUNTS        9       25       14
  19    rs7259423   FREQ   0.1875   0.5208   0.2917
  19    rs7259423   MEAN   0.5103   0.5328    0.497
  19    rs7259423     SD    0.155  0.09548  0.08171
  19     rs461057   GENO      G/G      G/T      T/T
  19     rs461057 COUNTS        4       26       18
  19     rs461057   FREQ  0.08333   0.5417    0.375
  19     rs461057   MEAN   0.5627    0.525   0.4983
  19     rs461057     SD  0.08315   0.1034     0.11
  19     rs457762   GENO      G/G      G/A      A/A
  19     rs457762 COUNTS        4       26       18
  19     rs457762   FREQ  0.08333   0.5417    0.375
  19     rs457762   MEAN   0.5627    0.525   0.4983
  19     rs457762     SD  0.08315   0.1034     0.11
  19    rs2453112   GENO      C/C      C/T      T/T
  19    rs2453112 COUNTS        2       22       24
  19    rs2453112   FREQ  0.04167   0.4583      0.5
  19    rs2453112   MEAN   0.5166   0.5328   0.5048
  19    rs2453112     SD  0.01671   0.1076   0.1058
  19     rs422318   GENO      A/A      A/C      C/C
  19     rs422318 COUNTS        9       27       12
  19     rs422318   FREQ   0.1875   0.5625     0.25
  19     rs422318   MEAN   0.5407   0.5023   0.5367
  19     rs422318     SD   0.1064   0.1141  0.07701
  19   rs17704999   GENO      G/G      G/A      A/A
  19   rs17704999 COUNTS        0       11       37
  19   rs17704999   FREQ        0   0.2292   0.7708
  19   rs17704999   MEAN       NA   0.5454     0.51
  19   rs17704999     SD       NA  0.06801   0.1122
  19   rs16994004   GENO      C/C      C/T      T/T
  19   rs16994004 COUNTS        2       10       36
  19   rs16994004   FREQ  0.04167   0.2083     0.75
  19   rs16994004   MEAN   0.5756   0.5016   0.5195
  19   rs16994004     SD  0.05113   0.0522   0.1163
  19    rs7256163   GENO      A/A      A/G      G/G
  19    rs7256163 COUNTS       13       20       15
  19    rs7256163   FREQ   0.2708   0.4167   0.3125
  19    rs7256163   MEAN   0.4945   0.5032   0.5585
  19    rs7256163     SD   0.1259   0.1061  0.07047
  19    rs7256367   GENO      C/C      C/G      G/G
  19    rs7256367 COUNTS        7       22       19
  19    rs7256367   FREQ   0.1458   0.4583   0.3958
  19    rs7256367   MEAN   0.4824   0.5057   0.5457
  19    rs7256367     SD   0.1617   0.1078  0.06767
  19   rs10221500   GENO      T/T      T/C      C/C
  19   rs10221500 COUNTS        0        6       42
  19   rs10221500   FREQ        0    0.125    0.875
  19   rs10221500   MEAN       NA   0.5207   0.5177
  19   rs10221500     SD       NA   0.1091   0.1048
  19     rs460698   GENO      A/A      A/G      G/G
  19     rs460698 COUNTS        4       15       29
  19     rs460698   FREQ  0.08333   0.3125   0.6042
  19     rs460698   MEAN   0.4526   0.5317   0.5201
  19     rs460698     SD   0.1805   0.1336  0.07124
  19    rs7256912   GENO      T/T      T/C      C/C
  19    rs7256912 COUNTS        5        9       34
  19    rs7256912   FREQ   0.1042   0.1875   0.7083
  19    rs7256912   MEAN   0.5645   0.5213   0.5105
  19    rs7256912     SD  0.07225   0.0752   0.1143
  19    rs8102545   GENO      G/G      G/T      T/T
  19    rs8102545 COUNTS        1        9       38
  19    rs8102545   FREQ  0.02083   0.1875   0.7917
  19    rs8102545   MEAN    0.496   0.5499   0.5112
  19    rs8102545     SD        0   0.1389  0.09644
  19    rs7247900   GENO      C/C      C/A      A/A
  19    rs7247900 COUNTS       10       18       20
  19    rs7247900   FREQ   0.2083    0.375   0.4167
  19    rs7247900   MEAN   0.5035   0.5199   0.5239
  19    rs7247900     SD   0.1488  0.07915   0.1029
  19    rs4807918   GENO      A/A      A/C      C/C
  19    rs4807918 COUNTS        7       19       22
  19    rs4807918   FREQ   0.1458   0.3958   0.4583
  19    rs4807918   MEAN   0.4974   0.5212    0.522
  19    rs4807918     SD   0.1403  0.07643   0.1161
  19    rs7260101   GENO      G/G      G/T      T/T
  19    rs7260101 COUNTS        7       16       25
  19    rs7260101   FREQ   0.1458   0.3333   0.5208
  19    rs7260101   MEAN   0.4974   0.5132   0.5271
  19    rs7260101     SD   0.1403  0.07655   0.1115
  19     rs252569   GENO      C/C      C/T      T/T
  19     rs252569 COUNTS        3       13       32
  19     rs252569   FREQ   0.0625   0.2708   0.6667
  19     rs252569   MEAN   0.5339   0.5315   0.5112
  19     rs252569     SD  0.07747   0.0991   0.1101
  19    rs2035973   GENO      T/T      T/C      C/C
  19    rs2035973 COUNTS        8       17       23
  19    rs2035973   FREQ   0.1667   0.3542   0.4792
  19    rs2035973   MEAN   0.4918   0.5301   0.5184
  19    rs2035973     SD   0.1291  0.07726   0.1148
  19    rs2035972   GENO      T/T      T/C      C/C
  19    rs2035972 COUNTS        0        8       40
  19    rs2035972   FREQ        0   0.1667   0.8333
  19    rs2035972   MEAN       NA   0.4919   0.5234
  19    rs2035972     SD       NA   0.1576  0.09191
  19    rs1874002   GENO      C/C      C/T      T/T
  19    rs1874002 COUNTS        7       18       23
  19    rs1874002   FREQ   0.1458    0.375   0.4792
  19    rs1874002   MEAN   0.5328    0.512   0.5184
  19    rs1874002     SD  0.06146   0.1072   0.1148
  19    rs2055097   GENO      A/A      A/C      C/C
  19    rs2055097 COUNTS        0        8       40
  19    rs2055097   FREQ        0   0.1667   0.8333
  19    rs2055097   MEAN       NA   0.4919   0.5234
  19    rs2055097     SD       NA   0.1576  0.09191
  19    rs4807920   GENO      C/C      C/G      G/G
  19    rs4807920 COUNTS        0        8       40
  19    rs4807920   FREQ        0   0.1667   0.8333
  19    rs4807920   MEAN       NA   0.4919   0.5234
  19    rs4807920     SD       NA   0.1576  0.09191
  19    rs1389506   GENO      C/C      C/T      T/T
  19    rs1389506 COUNTS        0        7       41
  19    rs1389506   FREQ        0   0.1458   0.8542
  19    rs1389506   MEAN       NA   0.5026   0.5208
  19    rs1389506     SD       NA  0.08465   0.1078
  19   rs10412186   GENO      C/C      C/T      T/T
  19   rs10412186 COUNTS        0        9       39
  19   rs10412186   FREQ        0   0.1875   0.8125
  19   rs10412186   MEAN       NA   0.4641   0.5306
  19   rs10412186     SD       NA   0.1424  0.09111
  19   rs11878694   GENO      G/G      G/A      A/A
  19   rs11878694 COUNTS       11       24       13
  19   rs11878694   FREQ   0.2292      0.5   0.2708
  19   rs11878694   MEAN   0.5365    0.495   0.5452
  19   rs11878694     SD  0.07684    0.122  0.08294
  19   rs10406255   GENO      C/C      C/T      T/T
  19   rs10406255 COUNTS       11       19       18
  19   rs10406255   FREQ   0.2292   0.3958    0.375
  19   rs10406255   MEAN   0.5501   0.5146   0.5023
  19   rs10406255     SD  0.08984  0.09625   0.1204
  19   rs10413019   GENO      C/C      C/T      T/T
  19   rs10413019 COUNTS        0        5       43
  19   rs10413019   FREQ        0   0.1042   0.8958
  19   rs10413019   MEAN       NA   0.5397   0.5156
  19   rs10413019     SD       NA   0.0907   0.1063
  19    rs8104872   GENO      T/T      T/C      C/C
  19    rs8104872 COUNTS        1       17       30
  19    rs8104872   FREQ  0.02083   0.3542    0.625
  19    rs8104872   MEAN   0.4694   0.5326   0.5115
  19    rs8104872     SD        0    0.112    0.102
  19    rs8105285   GENO      T/T      T/C      C/C
  19    rs8105285 COUNTS        5       20       23
  19    rs8105285   FREQ   0.1042   0.4167   0.4792
  19    rs8105285   MEAN   0.5558   0.5199   0.5084
  19    rs8105285     SD  0.08693   0.1051   0.1088
  19   rs11882263   GENO      C/C      C/A      A/A
  19   rs11882263 COUNTS        4       17       27
  19   rs11882263   FREQ  0.08333   0.3542   0.5625
  19   rs11882263   MEAN   0.5275    0.525   0.5124
  19   rs11882263     SD  0.09052   0.1188  0.09954
  19    rs7249943   GENO      G/G      G/C      C/C
  19    rs7249943 COUNTS        3       23       22
  19    rs7249943   FREQ   0.0625   0.4792   0.4583
  19    rs7249943   MEAN   0.5934   0.5095   0.5169
  19    rs7249943     SD  0.07484   0.1121  0.09849
  19    rs7249317   GENO      A/A      A/G      G/G
  19    rs7249317 COUNTS        2       18       28
  19    rs7249317   FREQ  0.04167    0.375   0.5833
  19    rs7249317   MEAN   0.6357   0.5203   0.5083
  19    rs7249317     SD  0.02237  0.07931   0.1174
  19    rs1493877   GENO      T/T      T/C      C/C
  19    rs1493877 COUNTS        0       18       30
  19    rs1493877   FREQ        0    0.375    0.625
  19    rs1493877   MEAN       NA   0.4747   0.5442
  19    rs1493877     SD       NA   0.1235  0.08231
  19    rs9304947   GENO      C/C      C/T      T/T
  19    rs9304947 COUNTS        4       25       19
  19    rs9304947   FREQ  0.08333   0.5208   0.3958
  19    rs9304947   MEAN   0.5173   0.5505   0.4756
  19    rs9304947     SD     0.11  0.07657    0.123
  19    rs2914567   GENO      G/G      G/T      T/T
  19    rs2914567 COUNTS        1       12       35
  19    rs2914567   FREQ  0.02083     0.25   0.7292
  19    rs2914567   MEAN   0.6453   0.5348   0.5088
  19    rs2914567     SD        0  0.07945   0.1109
  19     rs966591   GENO      A/A      A/G      G/G
  19     rs966591 COUNTS       10       20       18
  19     rs966591   FREQ   0.2083   0.4167    0.375
  19     rs966591   MEAN   0.5557   0.5057    0.511
  19     rs966591     SD  0.07897   0.1095   0.1106
  19    rs8110740   GENO      A/A      A/G      G/G
  19    rs8110740 COUNTS       10       20       18
  19    rs8110740   FREQ   0.2083   0.4167    0.375
  19    rs8110740   MEAN   0.5557   0.5057    0.511
  19    rs8110740     SD  0.07897   0.1095   0.1106
  19    rs6510944   GENO      T/T      T/C      C/C
  19    rs6510944 COUNTS       10       20       18
  19    rs6510944   FREQ   0.2083   0.4167    0.375
  19    rs6510944   MEAN   0.5557   0.5057    0.511
  19    rs6510944     SD  0.07897   0.1095   0.1106
  19    rs2352958   GENO      C/C      C/T      T/T
  19    rs2352958 COUNTS       10       20       18
  19    rs2352958   FREQ   0.2083   0.4167    0.375
  19    rs2352958   MEAN   0.5557   0.5057    0.511
  19    rs2352958     SD  0.07897   0.1095   0.1106
  19     rs768489   GENO      T/T      T/G      G/G
  19     rs768489 COUNTS       10       20       18
  19     rs768489   FREQ   0.2083   0.4167    0.375
  19     rs768489   MEAN   0.5557   0.5057    0.511
  19     rs768489     SD  0.07897   0.1095   0.1106
  19   rs16994131   GENO      C/C      C/T      T/T
  19   rs16994131 COUNTS        7       21       20
  19   rs16994131   FREQ   0.1458   0.4375   0.4167
  19   rs16994131   MEAN   0.5187   0.5275   0.5081
  19   rs16994131     SD  0.06748   0.1127   0.1088
  19   rs12460645   GENO      T/T      T/C      C/C
  19   rs12460645 COUNTS        4       21       23
  19   rs12460645   FREQ  0.08333   0.4375   0.4792
  19   rs12460645   MEAN   0.5267   0.5193   0.5156
  19   rs12460645     SD  0.06424   0.1098   0.1079
  19    rs2914559   GENO      C/C      C/T      T/T
  19    rs2914559 COUNTS        4       21       23
  19    rs2914559   FREQ  0.08333   0.4375   0.4792
  19    rs2914559   MEAN   0.5267   0.5193   0.5156
  19    rs2914559     SD  0.06424   0.1098   0.1079
  19    rs2967661   GENO      G/G      G/A      A/A
  19    rs2967661 COUNTS        5       22       21
  19    rs2967661   FREQ   0.1042   0.4583   0.4375
  19    rs2967661   MEAN    0.523   0.5245   0.5103
  19    rs2967661     SD  0.05623   0.1106   0.1091
  19   rs10414835   GENO      T/T      T/C      C/C
  19   rs10414835 COUNTS        0       11       37
  19   rs10414835   FREQ        0   0.2292   0.7708
  19   rs10414835   MEAN       NA   0.5253    0.516
  19   rs10414835     SD       NA   0.1224  0.09993
  19   rs12150997   GENO      A/A      A/G      G/G
  19   rs12150997 COUNTS        7       21       20
  19   rs12150997   FREQ   0.1458   0.4375   0.4167
  19   rs12150997   MEAN   0.5386   0.4967   0.5334
  19   rs12150997     SD  0.07313   0.1278  0.08394
  19   rs11667110   GENO      G/G      G/C      C/C
  19   rs11667110 COUNTS        2       13       33
  19   rs11667110   FREQ  0.04167   0.2708   0.6875
  19   rs11667110   MEAN   0.5549   0.5074   0.5201
  19   rs11667110     SD  0.06491   0.1312  0.09598
  19    rs2229431   GENO      A/A      A/G      G/G
  19    rs2229431 COUNTS        2       12       34
  19    rs2229431   FREQ  0.04167     0.25   0.7083
  19    rs2229431   MEAN   0.5499   0.5179   0.5163
  19    rs2229431     SD  0.06899  0.07336    0.116
  19       rs2962   GENO      A/A      A/G      G/G
  19       rs2962 COUNTS        0       17       31
  19       rs2962   FREQ        0   0.3542   0.6458
  19       rs2962   MEAN       NA   0.4916   0.5326
  19       rs2962     SD       NA   0.1217  0.09213
  19       rs2963   GENO      A/A      A/G      G/G
  19       rs2963 COUNTS        6       19       23
  19       rs2963   FREQ    0.125   0.3958   0.4792
  19       rs2963   MEAN    0.552   0.5331   0.4969
  19       rs2963     SD  0.04924   0.1197  0.09963
  19    rs8107575   GENO      T/T      T/C      C/C
  19    rs8107575 COUNTS        0        8       40
  19    rs8107575   FREQ        0   0.1667   0.8333
  19    rs8107575   MEAN       NA   0.4693   0.5279
  19    rs8107575     SD       NA   0.1412  0.09441
  19    rs2059807   GENO      A/A      A/G      G/G
  19    rs2059807 COUNTS        2       17       29
  19    rs2059807   FREQ  0.04167   0.3542   0.6042
  19    rs2059807   MEAN   0.4892   0.5224   0.5176
  19    rs2059807     SD  0.07108   0.1222  0.09706
  19    rs3815902   GENO      A/A      A/G      G/G
  19    rs3815902 COUNTS        1        7       40
  19    rs3815902   FREQ  0.02083   0.1458   0.8333
  19    rs3815902   MEAN   0.5007   0.5292   0.5166
  19    rs3815902     SD        0  0.08375   0.1094
  19    rs3786681   GENO      G/G      G/A      A/A
  19    rs3786681 COUNTS        3       13       32
  19    rs3786681   FREQ   0.0625   0.2708   0.6667
  19    rs3786681   MEAN   0.5056   0.5091    0.523
  19    rs3786681     SD  0.02684    0.124   0.1019
  19    rs6510956   GENO      T/T      T/G      G/G
  19    rs6510956 COUNTS        3       13       32
  19    rs6510956   FREQ   0.0625   0.2708   0.6667
  19    rs6510956   MEAN   0.5056   0.5091    0.523
  19    rs6510956     SD  0.02684    0.124   0.1019
  19   rs10415589   GENO      A/A      A/G      G/G
  19   rs10415589 COUNTS        0       14       34
  19   rs10415589   FREQ        0   0.2917   0.7083
  19   rs10415589   MEAN       NA   0.4636   0.5406
  19   rs10415589     SD       NA   0.1539  0.06591
  19    rs8109559   GENO      G/G      G/A      A/A
  19    rs8109559 COUNTS        7       21       20
  19    rs8109559   FREQ   0.1458   0.4375   0.4167
  19    rs8109559   MEAN   0.5424   0.5111    0.517
  19    rs8109559     SD  0.06425   0.1011   0.1204
  19   rs16994314   GENO      A/A      A/T      T/T
  19   rs16994314 COUNTS        0        6       42
  19   rs16994314   FREQ        0    0.125    0.875
  19   rs16994314   MEAN       NA   0.4376   0.5296
  19   rs16994314     SD       NA   0.1235  0.09744
  19    rs8108622   GENO      A/A      A/T      T/T
  19    rs8108622 COUNTS        4       17       27
  19    rs8108622   FREQ  0.08333   0.3542   0.5625
  19    rs8108622   MEAN   0.4005    0.541   0.5211
  19    rs8108622     SD   0.1395  0.07867   0.1053
  19   rs10500204   GENO      C/C      C/A      A/A
  19   rs10500204 COUNTS        1       18       29
  19   rs10500204   FREQ  0.02083    0.375   0.6042
  19   rs10500204   MEAN   0.5007   0.5237   0.5153
  19   rs10500204     SD        0    0.118  0.09855
  19    rs3786680   GENO      T/T      T/C      C/C
  19    rs3786680 COUNTS        4       27       17
  19    rs3786680   FREQ  0.08333   0.5625   0.3542
  19    rs3786680   MEAN   0.5181   0.5413   0.4813
  19    rs3786680     SD  0.05921  0.07527   0.1402
  19     rs891088   GENO      G/G      G/A      A/A
  19     rs891088 COUNTS        8       27       13
  19     rs891088   FREQ   0.1667   0.5625   0.2708
  19     rs891088   MEAN   0.5264   0.5078   0.5344
  19     rs891088     SD  0.05272   0.1257  0.07783
  19    rs7245757   GENO      T/T      T/C      C/C
  19    rs7245757 COUNTS        3       14       31
  19    rs7245757   FREQ   0.0625   0.2917   0.6458
  19    rs7245757   MEAN   0.5059   0.5548   0.5027
  19    rs7245757     SD  0.03514  0.06725   0.1186
  19    rs1035939   GENO      A/A      A/G      G/G
  19    rs1035939 COUNTS        7       18       23
  19    rs1035939   FREQ   0.1458    0.375   0.4792
  19    rs1035939   MEAN   0.4826   0.5422   0.5101
  19    rs1035939     SD   0.1365  0.06945   0.1159
  19    rs4804368   GENO      G/G      G/A      A/A
  19    rs4804368 COUNTS        6       21       21
  19    rs4804368   FREQ    0.125   0.4375   0.4375
  19    rs4804368   MEAN   0.5106   0.5147   0.5237
  19    rs4804368     SD  0.09838   0.1199  0.09299
  19    rs7254358   GENO      A/A      A/G      G/G
  19    rs7254358 COUNTS        5       18       25
  19    rs7254358   FREQ   0.1042    0.375   0.5208
  19    rs7254358   MEAN   0.5474   0.4839   0.5369
  19    rs7254358     SD   0.0673   0.1352  0.07815
  19    rs1035942   GENO      A/A      A/G      G/G
  19    rs1035942 COUNTS        0       13       35
  19    rs1035942   FREQ        0   0.2708   0.7292
  19    rs1035942   MEAN       NA   0.5464   0.5076
  19    rs1035942     SD       NA  0.07101   0.1131
  19    rs8103883   GENO      T/T      T/C      C/C
  19    rs8103883 COUNTS       11       25       12
  19    rs8103883   FREQ   0.2292   0.5208     0.25
  19    rs8103883   MEAN   0.5354   0.5163   0.5061
  19    rs8103883     SD  0.08469    0.109   0.1159
  19    rs2042901   GENO      T/T      T/G      G/G
  19    rs2042901 COUNTS        0        6       42
  19    rs2042901   FREQ        0    0.125    0.875
  19    rs2042901   MEAN       NA    0.578   0.5096
  19    rs2042901     SD       NA  0.08019   0.1051
  19   rs10426094   GENO      T/T      T/C      C/C
  19   rs10426094 COUNTS        0        8       40
  19   rs10426094   FREQ        0   0.1667   0.8333
  19   rs10426094   MEAN       NA    0.471   0.5275
  19   rs10426094     SD       NA   0.1304  0.09736
  19   rs12459488   GENO      G/G      G/C      C/C
  19   rs12459488 COUNTS        5       19       24
  19   rs12459488   FREQ   0.1042   0.3958      0.5
  19   rs12459488   MEAN   0.5228   0.4827   0.5452
  19   rs12459488     SD  0.07396    0.126  0.08365
  19    rs3745545   GENO      C/C      C/T      T/T
  19    rs3745545 COUNTS        2       11       35
  19    rs3745545   FREQ  0.04167   0.2292   0.7292
  19    rs3745545   MEAN   0.5252   0.5269    0.515
  19    rs3745545     SD  0.03472   0.1532  0.08956
  19    rs4804403   GENO      A/A      A/T      T/T
  19    rs4804403 COUNTS        3       19       26
  19    rs4804403   FREQ   0.0625   0.3958   0.5417
  19    rs4804403   MEAN   0.5053   0.5186   0.5192
  19    rs4804403     SD  0.01207   0.1482  0.06749
  19    rs7245562   GENO      T/T      T/C      C/C
  19    rs7245562 COUNTS        2       12       34
  19    rs7245562   FREQ  0.04167     0.25   0.7083
  19    rs7245562   MEAN    0.539    0.546   0.5071
  19    rs7245562     SD  0.01486  0.07148   0.1154
  19    rs7508679   GENO      T/T      T/C      C/C
  19    rs7508679 COUNTS        5       16       27
  19    rs7508679   FREQ   0.1042   0.3333   0.5625
  19    rs7508679   MEAN    0.527   0.5218   0.5143
  19    rs7508679     SD  0.01827  0.08803   0.1227
  19    rs4804416   GENO      G/G      G/T      T/T
  19    rs4804416 COUNTS        3       15       30
  19    rs4804416   FREQ   0.0625   0.3125    0.625
  19    rs4804416   MEAN   0.4525   0.5232   0.5222
  19    rs4804416     SD   0.2272   0.1309  0.07268
  19    rs7248104   GENO      A/A      A/G      G/G
  19    rs7248104 COUNTS        5       16       27
  19    rs7248104   FREQ   0.1042   0.3333   0.5625
  19    rs7248104   MEAN    0.527   0.5194   0.5157
  19    rs7248104     SD  0.01827  0.08861   0.1225
  19    rs4804424   GENO      A/A      A/G      G/G
  19    rs4804424 COUNTS        6       14       28
  19    rs4804424   FREQ    0.125   0.2917   0.5833
  19    rs4804424   MEAN    0.518   0.5082   0.5231
  19    rs4804424     SD   0.1645   0.1379  0.06812
  19   rs10416429   GENO      A/A      A/C      C/C
  19   rs10416429 COUNTS        6       14       28
  19   rs10416429   FREQ    0.125   0.2917   0.5833
  19   rs10416429   MEAN    0.518   0.5082   0.5231
  19   rs10416429     SD   0.1645   0.1379  0.06812
  19     rs890862   GENO      T/T      T/C      C/C
  19     rs890862 COUNTS        2        8       38
  19     rs890862   FREQ  0.04167   0.1667   0.7917
  19     rs890862   MEAN   0.6357   0.5091   0.5138
  19     rs890862     SD  0.02237   0.1511   0.0931
  19   rs10424224   GENO      C/C      C/T      T/T
  19   rs10424224 COUNTS        8       27       13
  19   rs10424224   FREQ   0.1667   0.5625   0.2708
  19   rs10424224   MEAN   0.5489   0.5419   0.4498
  19   rs10424224     SD  0.06606  0.07989   0.1385
  19   rs10404318   GENO      C/C      C/T      T/T
  19   rs10404318 COUNTS        1       20       27
  19   rs10404318   FREQ  0.02083   0.4167   0.5625
  19   rs10404318   MEAN   0.5011   0.4748   0.5508
  19   rs10404318     SD        0    0.127   0.0725
  19     rs919275   GENO      T/T      T/C      C/C
  19     rs919275 COUNTS        0       11       37
  19     rs919275   FREQ        0   0.2292   0.7708
  19     rs919275   MEAN       NA   0.5014   0.5231
  19     rs919275     SD       NA  0.05458    0.115
  19    rs4804219   GENO      A/A      A/T      T/T
  19    rs4804219 COUNTS        0       12       36
  19    rs4804219   FREQ        0     0.25     0.75
  19    rs4804219   MEAN       NA   0.5168   0.5186
  19    rs4804219     SD       NA   0.1505  0.08632
  19    rs6510975   GENO      T/T      T/C      C/C
  19    rs6510975 COUNTS        5       25       18
  19    rs6510975   FREQ   0.1042   0.5208    0.375
  19    rs6510975   MEAN   0.5367   0.5369   0.4869
  19    rs6510975     SD   0.0927  0.06875   0.1402
  19   rs10404166   GENO      G/G      G/C      C/C
  19   rs10404166 COUNTS        7       23       18
  19   rs10404166   FREQ   0.1458   0.4792    0.375
  19   rs10404166   MEAN   0.4758   0.5521   0.4912
  19   rs10404166     SD  0.05815  0.08377   0.1291
  19    rs8101064   GENO      T/T      T/C      C/C
  19    rs8101064 COUNTS        1       17       30
  19    rs8101064   FREQ  0.02083   0.3542    0.625
  19    rs8101064   MEAN   0.4954   0.5178    0.519
  19    rs8101064     SD        0   0.1234  0.09576
  19   rs11880337   GENO      T/T      T/C      C/C
  19   rs11880337 COUNTS        7       19       22
  19   rs11880337   FREQ   0.1458   0.3958   0.4583
  19   rs11880337   MEAN   0.4944   0.5434   0.5038
  19   rs11880337     SD  0.06819   0.1102   0.1076
  19    rs6603096   GENO      G/G      G/T      T/T
  19    rs6603096 COUNTS        6       25       17
  19    rs6603096   FREQ    0.125   0.5208   0.3542
  19    rs6603096   MEAN   0.4809   0.5236   0.5233
  19    rs6603096     SD   0.1851   0.1059  0.06121
  19    rs6603107   GENO      T/T      T/C      C/C
  19    rs6603107 COUNTS        0       11       37
  19    rs6603107   FREQ        0   0.2292   0.7708
  19    rs6603107   MEAN       NA   0.5713   0.5023
  19    rs6603107     SD       NA  0.06256   0.1093
  19    rs6603109   GENO      T/T      T/A      A/A
  19    rs6603109 COUNTS        9       20       19
  19    rs6603109   FREQ   0.1875   0.4167   0.3958
  19    rs6603109   MEAN   0.5267   0.5018   0.5312
  19    rs6603109     SD  0.07253  0.09649   0.1251
  19   rs10420226   GENO      C/C      C/G      G/G
  19   rs10420226 COUNTS        4       21       23
  19   rs10420226   FREQ  0.08333   0.4375   0.4792
  19   rs10420226   MEAN   0.4821   0.5127   0.5293
  19   rs10420226     SD  0.06114   0.1419  0.06298
  19    rs9807848   GENO      A/A      A/C      C/C
  19    rs9807848 COUNTS        0        7       41
  19    rs9807848   FREQ        0   0.1458   0.8542
  19    rs9807848   MEAN       NA   0.5263   0.5167
  19    rs9807848     SD       NA   0.1493   0.0969
  19   rs10404592   GENO      G/G      G/A      A/A
  19   rs10404592 COUNTS        4       21       23
  19   rs10404592   FREQ  0.08333   0.4375   0.4792
  19   rs10404592   MEAN   0.4821   0.5127   0.5293
  19   rs10404592     SD  0.06114   0.1419  0.06298
  19    rs1025281   GENO      A/A      A/G      G/G
  19    rs1025281 COUNTS       12       21       15
  19    rs1025281   FREQ     0.25   0.4375   0.3125
  19    rs1025281   MEAN   0.5396   0.5171   0.5024
  19    rs1025281     SD  0.07702   0.1128   0.1137
  19   rs11882769   GENO      G/G      G/T      T/T
  19   rs11882769 COUNTS        8       23       17
  19   rs11882769   FREQ   0.1667   0.4792   0.3542
  19   rs11882769   MEAN   0.5531   0.4838   0.5481
  19   rs11882769     SD  0.05871   0.1237  0.07787
  19   rs11882682   GENO      A/A      A/C      C/C
  19   rs11882682 COUNTS       10       23       15
  19   rs11882682   FREQ   0.2083   0.4792   0.3125
  19   rs11882682   MEAN   0.5288   0.4898   0.5544
  19   rs11882682     SD  0.08398   0.1237  0.07084
  19   rs11879232   GENO      T/T      T/C      C/C
  19   rs11879232 COUNTS        1       19       28
  19   rs11879232   FREQ  0.02083   0.3958   0.5833
  19   rs11879232   MEAN   0.6385   0.5136   0.5169
  19   rs11879232     SD        0   0.1059   0.1042
  19    rs2432104   GENO      T/T      T/G      G/G
  19    rs2432104 COUNTS        0       12       36
  19    rs2432104   FREQ        0     0.25     0.75
  19    rs2432104   MEAN       NA   0.5195   0.5177
  19    rs2432104     SD       NA  0.05833   0.1162
  19   rs12977471   GENO      G/G      G/T      T/T
  19   rs12977471 COUNTS        1        4       43
  19   rs12977471   FREQ  0.02083  0.08333   0.8958
  19   rs12977471   MEAN   0.5285   0.5395   0.5159
  19   rs12977471     SD        0   0.0599   0.1088
  19    rs8103234   GENO      A/A      A/G      G/G
  19    rs8103234 COUNTS       12       19       17
  19    rs8103234   FREQ     0.25   0.3958   0.3542
  19    rs8103234   MEAN   0.5262   0.4886   0.5455
  19    rs8103234     SD  0.06022   0.1369  0.08008
  19    rs4804166   GENO      G/G      G/A      A/A
  19    rs4804166 COUNTS       11       17       20
  19    rs4804166   FREQ   0.2292   0.3542   0.4167
  19    rs4804166   MEAN    0.573   0.4785   0.5216
  19    rs4804166     SD  0.06994   0.1392  0.06926
  19    rs4804596   GENO      T/T      T/C      C/C
  19    rs4804596 COUNTS       11       17       20
  19    rs4804596   FREQ   0.2292   0.3542   0.4167
  19    rs4804596   MEAN    0.573   0.4785   0.5216
  19    rs4804596     SD  0.06994   0.1392  0.06926
  19    rs6603155   GENO      A/A      A/G      G/G
  19    rs6603155 COUNTS        1       12       35
  19    rs6603155   FREQ  0.02083     0.25   0.7292
  19    rs6603155   MEAN   0.5285   0.5027   0.5231
  19    rs6603155     SD        0  0.08579   0.1118
  19   rs12461568   GENO      T/T      T/C      C/C
  19   rs12461568 COUNTS       13       22       13
  19   rs12461568   FREQ   0.2708   0.4583   0.2708
  19   rs12461568   MEAN   0.5395   0.5253   0.4846
  19   rs12461568     SD  0.05732   0.1134    0.122
  19   rs11668246   GENO      A/A      A/G      G/G
  19   rs11668246 COUNTS        3       13       32
  19   rs11668246   FREQ   0.0625   0.2708   0.6667
  19   rs11668246   MEAN   0.5578   0.5236   0.5122
  19   rs11668246     SD  0.06007   0.1207   0.1019
  19   rs10402721   GENO      T/T      T/C      C/C
  19   rs10402721 COUNTS        1       10       37
  19   rs10402721   FREQ  0.02083   0.2083   0.7708
  19   rs10402721   MEAN   0.4562   0.5302   0.5165
  19   rs10402721     SD        0  0.05929   0.1146
  19    rs6603164   GENO      A/A      A/G      G/G
  19    rs6603164 COUNTS        7       23       18
  19    rs6603164   FREQ   0.1458   0.4792    0.375
  19    rs6603164   MEAN   0.5179   0.5267   0.5072
  19    rs6603164     SD  0.03259   0.1114   0.1155
  19   rs11667028   GENO      A/A      A/G      G/G
  19   rs11667028 COUNTS        8       25       15
  19   rs11667028   FREQ   0.1667   0.5208   0.3125
  19   rs11667028   MEAN    0.457   0.5305   0.5301
  19   rs11667028     SD   0.1335   0.1093  0.06696
  19    rs8110029   GENO      G/G      G/A      A/A
  19    rs8110029 COUNTS        0       13       35
  19    rs8110029   FREQ        0   0.2708   0.7292
  19    rs8110029   MEAN       NA   0.4968    0.526
  19    rs8110029     SD       NA   0.1441  0.08622
  19    rs8102136   GENO      A/A      A/G      G/G
  19    rs8102136 COUNTS        8       25       15
  19    rs8102136   FREQ   0.1667   0.5208   0.3125
  19    rs8102136   MEAN   0.4372   0.5369   0.5301
  19    rs8102136     SD   0.1294   0.1054  0.06696
  19   rs11878742   GENO      A/A      A/G      G/G
  19   rs11878742 COUNTS        2       18       28
  19   rs11878742   FREQ  0.04167    0.375   0.5833
  19   rs11878742   MEAN   0.3772   0.5114   0.5325
  19   rs11878742     SD   0.2436   0.1313  0.06415
  19   rs12979990   GENO      C/C      C/G      G/G
  19   rs12979990 COUNTS        6       26       16
  19   rs12979990   FREQ    0.125   0.5417   0.3333
  19   rs12979990   MEAN   0.4482   0.5268   0.5303
  19   rs12979990     SD   0.1251   0.1108  0.07786
  19    rs7245775   GENO      A/A      A/G      G/G
  19    rs7245775 COUNTS        0       10       38
  19    rs7245775   FREQ        0   0.2083   0.7917
  19    rs7245775   MEAN       NA    0.558   0.5076
  19    rs7245775     SD       NA  0.05935   0.1113
  19    rs1549256   GENO      G/G      G/A      A/A
  19    rs1549256 COUNTS        5       19       24
  19    rs1549256   FREQ   0.1042   0.3958      0.5
  19    rs1549256   MEAN   0.5425     0.49   0.5353
  19    rs1549256     SD  0.06764  0.08798   0.1193
  19    rs1549257   GENO      G/G      G/A      A/A
  19    rs1549257 COUNTS        0       13       35
  19    rs1549257   FREQ        0   0.2708   0.7292
  19    rs1549257   MEAN       NA   0.4807    0.532
  19    rs1549257     SD       NA   0.1055   0.1017
  19   rs17159600   GENO      T/T      T/C      C/C
  19   rs17159600 COUNTS        5       16       27
  19   rs17159600   FREQ   0.1042   0.3333   0.5625
  19   rs17159600   MEAN   0.5243   0.4829   0.5378
  19   rs17159600     SD  0.03239  0.09925   0.1122
  19    rs7247040   GENO      A/A      A/G      G/G
  19    rs7247040 COUNTS        0        9       39
  19    rs7247040   FREQ        0   0.1875   0.8125
  19    rs7247040   MEAN       NA   0.5004   0.5222
  19    rs7247040     SD       NA  0.06269   0.1118
  19    rs3745356   GENO      T/T      T/C      C/C
  19    rs3745356 COUNTS        6       23       19
  19    rs3745356   FREQ    0.125   0.4792   0.3958
  19    rs3745356   MEAN   0.5285   0.4994   0.5374
  19    rs3745356     SD  0.03078  0.09795   0.1244
  19   rs10402951   GENO      A/A      A/G      G/G
  19   rs10402951 COUNTS        5       21       22
  19   rs10402951   FREQ   0.1042   0.4375   0.4583
  19   rs10402951   MEAN   0.5177    0.541   0.4964
  19   rs10402951     SD   0.2189  0.08462  0.08556
  19     rs749969   GENO      A/A      A/G      G/G
  19     rs749969 COUNTS        9       21       18
  19     rs749969   FREQ   0.1875   0.4375    0.375
  19     rs749969   MEAN   0.5039   0.4983   0.5484
  19     rs749969     SD  0.06105     0.13  0.08242
  19    rs1363938   GENO      C/C      C/T      T/T
  19    rs1363938 COUNTS        0        7       41
  19    rs1363938   FREQ        0   0.1458   0.8542
  19    rs1363938   MEAN       NA   0.5177   0.5182
  19    rs1363938     SD       NA  0.08606   0.1079
  19    rs7250572   GENO      G/G      G/A      A/A
  19    rs7250572 COUNTS        3       12       33
  19    rs7250572   FREQ   0.0625     0.25   0.6875
  19    rs7250572   MEAN   0.5908   0.5365   0.5048
  19    rs7250572     SD   0.0793  0.08265   0.1113
  19    rs4804662   GENO      G/G      G/A      A/A
  19    rs4804662 COUNTS        0        6       42
  19    rs4804662   FREQ        0    0.125    0.875
  19    rs4804662   MEAN       NA   0.5612    0.512
  19    rs4804662     SD       NA  0.07282   0.1071
  19     rs654059   GENO      C/C      C/T      T/T
  19     rs654059 COUNTS        2       11       35
  19     rs654059   FREQ  0.04167   0.2292   0.7292
  19     rs654059   MEAN   0.4427   0.5457   0.5138
  19     rs654059     SD  0.09374  0.07564   0.1116
  19     rs501580   GENO      T/T      T/A      A/A
  19     rs501580 COUNTS       13       21       14
  19     rs501580   FREQ   0.2708   0.4375   0.2917
  19     rs501580   MEAN   0.4665   0.5359   0.5394
  19     rs501580     SD    0.117  0.06893    0.125
  19   rs11881687   GENO      G/G      G/A      A/A
  19   rs11881687 COUNTS        4        8       36
  19   rs11881687   FREQ  0.08333   0.1667     0.75
  19   rs11881687   MEAN   0.5484   0.5928   0.4981
  19   rs11881687     SD  0.03598  0.05192   0.1101
  19     rs574663   GENO      C/C      C/T      T/T
  19     rs574663 COUNTS       11       19       18
  19     rs574663   FREQ   0.2292   0.3958    0.375
  19     rs574663   MEAN   0.4964   0.5256   0.5235
  19     rs574663     SD   0.1426  0.07662   0.1069
  19    rs7250363   GENO      T/T      T/C      C/C
  19    rs7250363 COUNTS        2       10       36
  19    rs7250363   FREQ  0.04167   0.2083     0.75
  19    rs7250363   MEAN   0.6251    0.528   0.5094
  19    rs7250363     SD  0.01886    0.155  0.08731
  19     rs597582   GENO      T/T      T/C      C/C
  19     rs597582 COUNTS        7       18       23
  19     rs597582   FREQ   0.1458    0.375   0.4792
  19     rs597582   MEAN   0.4433   0.5446   0.5202
  19     rs597582     SD   0.1639  0.07181  0.09751
  19    rs7245592   GENO      A/A      A/G      G/G
  19    rs7245592 COUNTS       11       25       12
  19    rs7245592   FREQ   0.2292   0.5208     0.25
  19    rs7245592   MEAN   0.4493   0.5333   0.5497
  19    rs7245592     SD   0.1287  0.09678  0.06716
  19     rs541600   GENO      T/T      T/C      C/C
  19     rs541600 COUNTS       11       25       12
  19     rs541600   FREQ   0.2292   0.5208     0.25
  19     rs541600   MEAN   0.4493   0.5333   0.5497
  19     rs541600     SD   0.1287  0.09678  0.06716
  19    rs7250311   GENO      G/G      G/T      T/T
  19    rs7250311 COUNTS        1       18       29
  19    rs7250311   FREQ  0.02083    0.375   0.6042
  19    rs7250311   MEAN   0.5007   0.5418    0.504
  19    rs7250311     SD        0  0.07927   0.1176
  19    rs7260296   GENO      T/T      T/C      C/C
  19    rs7260296 COUNTS        8       24       16
  19    rs7260296   FREQ   0.1667      0.5   0.3333
  19    rs7260296   MEAN   0.5866   0.5037   0.5056
  19    rs7260296     SD  0.06165   0.1288  0.06146
  19    rs2431866   GENO      A/A      A/C      C/C
  19    rs2431866 COUNTS        4       18       26
  19    rs2431866   FREQ  0.08333    0.375   0.5417
  19    rs2431866   MEAN   0.5585   0.5361   0.4994
  19    rs2431866     SD  0.02706  0.07536   0.1249
  19    rs7256394   GENO      A/A      A/G      G/G
  19    rs7256394 COUNTS        7       20       21
  19    rs7256394   FREQ   0.1458   0.4167   0.4375
  19    rs7256394   MEAN   0.5494   0.5128   0.5127
  19    rs7256394     SD  0.04857   0.1379  0.07958
  19    rs6603103   GENO      C/C      C/T      T/T
  19    rs6603103 COUNTS        7       23       18
  19    rs6603103   FREQ   0.1458   0.4792    0.375
  19    rs6603103   MEAN   0.5494   0.5068   0.5204
  19    rs6603103     SD  0.04857   0.1317  0.07825
  19    rs4804750   GENO      T/T      T/A      A/A
  19    rs4804750 COUNTS        0        8       40
  19    rs4804750   FREQ        0   0.1667   0.8333
  19    rs4804750   MEAN       NA    0.489    0.524
  19    rs4804750     SD       NA   0.1264  0.09999
  19   rs17159765   GENO      A/A      A/G      G/G
  19   rs17159765 COUNTS        0        7       41
  19   rs17159765   FREQ        0   0.1458   0.8542
  19   rs17159765   MEAN       NA   0.5241   0.5171
  19   rs17159765     SD       NA  0.07184   0.1094
  19    rs1644759   GENO      C/C      C/T      T/T
  19    rs1644759 COUNTS        5       28       15
  19    rs1644759   FREQ   0.1042   0.5833   0.3125
  19    rs1644759   MEAN   0.5751   0.5132   0.5083
  19    rs1644759     SD  0.06988     0.11   0.1018
  19    rs1644757   GENO      G/G      G/A      A/A
  19    rs1644757 COUNTS        7       23       18
  19    rs1644757   FREQ   0.1458   0.4792    0.375
  19    rs1644757   MEAN   0.5128   0.5136   0.5259
  19    rs1644757     SD  0.06203   0.1112    0.112
  19    rs4134856   GENO      T/T      T/G      G/G
  19    rs4134856 COUNTS        0        6       42
  19    rs4134856   FREQ        0    0.125    0.875
  19    rs4134856   MEAN       NA   0.4015   0.5348
  19    rs4134856     SD       NA   0.1924  0.07513
  19    rs4134832   GENO      T/T      T/C      C/C
  19    rs4134832 COUNTS        3       13       32
  19    rs4134832   FREQ   0.0625   0.2708   0.6667
  19    rs4134832   MEAN   0.5274   0.4454   0.5468
  19    rs4134832     SD  0.06381   0.1428  0.07221
  19     rs794083   GENO      C/C      C/G      G/G
  19     rs794083 COUNTS        4       20       24
  19     rs794083   FREQ  0.08333   0.4167      0.5
  19     rs794083   MEAN   0.6082   0.5266   0.4961
  19     rs794083     SD  0.06517  0.09034   0.1136
  19    rs4134831   GENO      G/G      G/A      A/A
  19    rs4134831 COUNTS        1       14       33
  19    rs4134831   FREQ  0.02083   0.2917   0.6875
  19    rs4134831   MEAN   0.6146   0.5459   0.5034
  19    rs4134831     SD        0  0.06937   0.1146
  19     rs794084   GENO      A/A      A/G      G/G
  19     rs794084 COUNTS       13       21       14
  19     rs794084   FREQ   0.2708   0.4375   0.2917
  19     rs794084   MEAN    0.527    0.525   0.4996
  19     rs794084     SD  0.05696   0.1033   0.1388
  19    rs4134826   GENO      C/C      C/T      T/T
  19    rs4134826 COUNTS        1       11       36
  19    rs4134826   FREQ  0.02083   0.2292     0.75
  19    rs4134826   MEAN   0.6146   0.5559   0.5039
  19    rs4134826     SD        0  0.07404   0.1099
  19    rs4134816   GENO      G/G      G/A      A/A
  19    rs4134816 COUNTS        1       14       33
  19    rs4134816   FREQ  0.02083   0.2917   0.6875
  19    rs4134816   MEAN   0.6146   0.5459   0.5034
  19    rs4134816     SD        0  0.06937   0.1146
  19    rs4134813   GENO      C/C      C/A      A/A
  19    rs4134813 COUNTS        3       18       27
  19    rs4134813   FREQ   0.0625    0.375   0.5625
  19    rs4134813   MEAN   0.5324   0.5352   0.5052
  19    rs4134813     SD  0.07184   0.1033   0.1088
  19    rs4804758   GENO      G/G      G/A      A/A
  19    rs4804758 COUNTS        1        9       38
  19    rs4804758   FREQ  0.02083   0.1875   0.7917
  19    rs4804758   MEAN   0.5011   0.5025   0.5223
  19    rs4804758     SD        0   0.1258   0.1014
  19    rs4804217   GENO      T/T      T/C      C/C
  19    rs4804217 COUNTS        1        9       38
  19    rs4804217   FREQ  0.02083   0.1875   0.7917
  19    rs4804217   MEAN   0.5011   0.5025   0.5223
  19    rs4804217     SD        0   0.1258   0.1014
  19       rs6791   GENO      A/A      A/G      G/G
  19       rs6791 COUNTS        2       14       32
  19       rs6791   FREQ  0.04167   0.2917   0.6667
  19       rs6791   MEAN   0.6277   0.5306   0.5058
  19       rs6791     SD  0.03804  0.09636   0.1073
  19   rs11883223   GENO      A/A      A/G      G/G
  19   rs11883223 COUNTS        2       23       23
  19   rs11883223   FREQ  0.04167   0.4792   0.4792
  19   rs11883223   MEAN   0.3835   0.5163   0.5316
  19   rs11883223     SD   0.3537    0.107  0.06488
  19    rs2081075   GENO      T/T      T/C      C/C
  19    rs2081075 COUNTS        2       21       25
  19    rs2081075   FREQ  0.04167   0.4375   0.5208
  19    rs2081075   MEAN   0.6357    0.541   0.4895
  19    rs2081075     SD  0.02237  0.07419   0.1191
  19   rs10402974   GENO      C/C      C/T      T/T
  19   rs10402974 COUNTS        3       19       26
  19   rs10402974   FREQ   0.0625   0.3958   0.5417
  19   rs10402974   MEAN    0.523   0.4911   0.5373
  19   rs10402974     SD  0.06737  0.09726   0.1108
  19    rs2161490   GENO      G/G      G/A      A/A
  19    rs2161490 COUNTS        7       24       17
  19    rs2161490   FREQ   0.1458      0.5   0.3542
  19    rs2161490   MEAN   0.5375   0.5026    0.532
  19    rs2161490     SD  0.07062   0.1235  0.08579
  19    rs7408174   GENO      C/C      C/T      T/T
  19    rs7408174 COUNTS        0        8       40
  19    rs7408174   FREQ        0   0.1667   0.8333
  19    rs7408174   MEAN       NA   0.5508   0.5116
  19    rs7408174     SD       NA  0.08336   0.1075
  19   rs17159311   GENO      G/G      G/A      A/A
  19   rs17159311 COUNTS       13       21       14
  19   rs17159311   FREQ   0.2708   0.4375   0.2917
  19   rs17159311   MEAN   0.5172   0.4972   0.5503
  19   rs17159311     SD   0.1283  0.09633  0.08911
  19    rs7249360   GENO      A/A      A/G      G/G
  19    rs7249360 COUNTS        9       22       17
  19    rs7249360   FREQ   0.1875   0.4583   0.3542
  19    rs7249360   MEAN   0.5566   0.5308   0.4813
  19    rs7249360     SD  0.06647   0.1068   0.1105
  19    rs7249320   GENO      A/A      A/C      C/C
  19    rs7249320 COUNTS        9       21       18
  19    rs7249320   FREQ   0.1875   0.4375    0.375
  19    rs7249320   MEAN   0.5566   0.5382   0.4755
  19    rs7249320     SD  0.06647   0.1035     0.11
  19    rs2287868   GENO      C/C      C/T      T/T
  19    rs2287868 COUNTS       10       22       16
  19    rs2287868   FREQ   0.2083   0.4583   0.3333
  19    rs2287868   MEAN   0.5447   0.5422   0.4683
  19    rs2287868     SD  0.06733  0.06777   0.1445
  19     rs753733   GENO      A/A      A/G      G/G
  19     rs753733 COUNTS        0        7       41
  19     rs753733   FREQ        0   0.1458   0.8542
  19     rs753733   MEAN       NA    0.525   0.5169
  19     rs753733     SD       NA   0.0553   0.1108
  19   rs12611038   GENO      T/T      T/C      C/C
  19   rs12611038 COUNTS       11       25       12
  19   rs12611038   FREQ   0.2292   0.5208     0.25
  19   rs12611038   MEAN   0.4344   0.5388   0.5518
  19   rs12611038     SD   0.1539  0.06322  0.08299
  19   rs10518270   GENO      G/G      G/A      A/A
  19   rs10518270 COUNTS        0        5       43
  19   rs10518270   FREQ        0   0.1042   0.8958
  19   rs10518270   MEAN       NA   0.5833   0.5105
  19   rs10518270     SD       NA  0.06227   0.1059
  19   rs11260025   GENO      C/C      C/T      T/T
  19   rs11260025 COUNTS        0        5       43
  19   rs11260025   FREQ        0   0.1042   0.8958
  19   rs11260025   MEAN       NA   0.5833   0.5105
  19   rs11260025     SD       NA  0.06227   0.1059
  19    rs2335524   GENO      C/C      C/T      T/T
  19    rs2335524 COUNTS        4       13       31
  19    rs2335524   FREQ  0.08333   0.2708   0.6458
  19    rs2335524   MEAN   0.5521   0.5269     0.51
  19    rs2335524     SD   0.0733  0.07102   0.1191
  19    rs2335525   GENO      A/A      A/G      G/G
  19    rs2335525 COUNTS        4       18       26
  19    rs2335525   FREQ  0.08333    0.375   0.5417
  19    rs2335525   MEAN   0.5521   0.5298   0.5048
  19    rs2335525     SD   0.0733  0.06268   0.1289
  19    rs1010047   GENO      G/G      G/A      A/A
  19    rs1010047 COUNTS        4       28       16
  19    rs1010047   FREQ  0.08333   0.5833   0.3333
  19    rs1010047   MEAN   0.5448   0.5143   0.5181
  19    rs1010047     SD   0.0643  0.06823   0.1567
  19    rs2277996   GENO      C/C      C/T      T/T
  19    rs2277996 COUNTS        0        6       42
  19    rs2277996   FREQ        0    0.125    0.875
  19    rs2277996   MEAN       NA   0.5541    0.513
  19    rs2277996     SD       NA    0.105   0.1043
  19   rs11669411   GENO      T/T      T/A      A/A
  19   rs11669411 COUNTS       11       24       13
  19   rs11669411   FREQ   0.2292      0.5   0.2708
  19   rs11669411   MEAN   0.5114   0.5403   0.4828
  19   rs11669411     SD  0.07228  0.07447   0.1585
  19    rs7250738   GENO      C/C      C/T      T/T
  19    rs7250738 COUNTS        0       12       36
  19    rs7250738   FREQ        0     0.25     0.75
  19    rs7250738   MEAN       NA   0.5052   0.5224
  19    rs7250738     SD       NA   0.1263  0.09736
  19   rs11465413   GENO      A/A      A/T      T/T
  19   rs11465413 COUNTS       11       23       14
  19   rs11465413   FREQ   0.2292   0.4792   0.2917
  19   rs11465413   MEAN   0.4711   0.5216   0.5494
  19   rs11465413     SD   0.1265   0.1017   0.0803
  19   rs11465403   GENO      A/A      A/T      T/T
  19   rs11465403 COUNTS        0        6       42
  19   rs11465403   FREQ        0    0.125    0.875
  19   rs11465403   MEAN       NA   0.5275   0.5168
  19   rs11465403     SD       NA  0.09275   0.1066
  19    rs1544767   GENO      T/T      T/A      A/A
  19    rs1544767 COUNTS        1       11       36
  19    rs1544767   FREQ  0.02083   0.2292     0.75
  19    rs1544767   MEAN    0.496   0.5104   0.5211
  19    rs1544767     SD        0  0.09242   0.1099
  19   rs10403018   GENO      A/A      A/G      G/G
  19   rs10403018 COUNTS        2        9       37
  19   rs10403018   FREQ  0.04167   0.1875   0.7708
  19   rs10403018   MEAN   0.5806   0.5465   0.5078
  19   rs10403018     SD  0.04405   0.0688   0.1119
  19    rs4804802   GENO      A/A      A/G      G/G
  19    rs4804802 COUNTS        5       20       23
  19    rs4804802   FREQ   0.1042   0.4167   0.4792
  19    rs4804802   MEAN   0.5349   0.5161   0.5163
  19    rs4804802     SD  0.06604    0.106   0.1123
  19    rs8105572   GENO      T/T      T/C      C/C
  19    rs8105572 COUNTS        7       14       27
  19    rs8105572   FREQ   0.1458   0.2917   0.5625
  19    rs8105572   MEAN    0.532   0.5076     0.52
  19    rs8105572     SD   0.1884   0.1225  0.06168
  19   rs17159889   GENO      T/T      T/C      C/C
  19   rs17159889 COUNTS        0       12       36
  19   rs17159889   FREQ        0     0.25     0.75
  19   rs17159889   MEAN       NA    0.476   0.5322
  19   rs17159889     SD       NA   0.1014   0.1026
  19    rs2287886   GENO      A/A      A/G      G/G
  19    rs2287886 COUNTS        3       14       31
  19    rs2287886   FREQ   0.0625   0.2917   0.6458
  19    rs2287886   MEAN   0.5059   0.5153   0.5206
  19    rs2287886     SD   0.1347  0.07055   0.1166
  19     rs735240   GENO      A/A      A/G      G/G
  19     rs735240 COUNTS        3       17       28
  19     rs735240   FREQ   0.0625   0.3542   0.5833
  19     rs735240   MEAN   0.5412   0.5379   0.5037
  19     rs735240     SD  0.07502  0.06413   0.1245
  19   rs10411055   GENO      A/A      A/G      G/G
  19   rs10411055 COUNTS        1       15       32
  19   rs10411055   FREQ  0.02083   0.3125   0.6667
  19   rs10411055   MEAN    0.205   0.5322   0.5213
  19   rs10411055     SD        0  0.08298   0.1003
  19    rs2112927   GENO      T/T      T/C      C/C
  19    rs2112927 COUNTS        8       26       14
  19    rs2112927   FREQ   0.1667   0.5417   0.2917
  19    rs2112927   MEAN   0.5545   0.5165   0.5004
  19    rs2112927     SD  0.08812  0.09398     0.13
  19     rs479448   GENO      G/G      G/A      A/A
  19     rs479448 COUNTS        0       15       33
  19     rs479448   FREQ        0   0.3125   0.6875
  19     rs479448   MEAN       NA   0.5136   0.5202
  19     rs479448     SD       NA   0.1183  0.09896
  19     rs560634   GENO      T/T      T/G      G/G
  19     rs560634 COUNTS        2       16       30
  19     rs560634   FREQ  0.04167   0.3333    0.625
  19     rs560634   MEAN   0.4875   0.5225   0.5178
  19     rs560634     SD   0.1572   0.1091   0.1025
  19     rs557094   GENO      G/G      G/C      C/C
  19     rs557094 COUNTS        3       21       24
  19     rs557094   FREQ   0.0625   0.4375      0.5
  19     rs557094   MEAN   0.5362    0.522   0.5125
  19     rs557094     SD   0.1395  0.09879   0.1091
  19    rs3745376   GENO      T/T      T/G      G/G
  19    rs3745376 COUNTS        0       11       37
  19    rs3745376   FREQ        0   0.2292   0.7708
  19    rs3745376   MEAN       NA   0.5353    0.513
  19    rs3745376     SD       NA  0.08418   0.1099
  19    rs1045998   GENO      G/G      G/C      C/C
  19    rs1045998 COUNTS        0       15       33
  19    rs1045998   FREQ        0   0.3125   0.6875
  19    rs1045998   MEAN       NA   0.5136   0.5202
  19    rs1045998     SD       NA   0.1183  0.09896
  19      rs15282   GENO      T/T      T/C      C/C
  19      rs15282 COUNTS        1       27       20
  19      rs15282   FREQ  0.02083   0.5625   0.4167
  19      rs15282   MEAN   0.4856   0.4893   0.5586
  19      rs15282     SD        0   0.1149  0.07613
  19     rs653488   GENO      T/T      T/C      C/C
  19     rs653488 COUNTS        1       13       34
  19     rs653488   FREQ  0.02083   0.2708   0.7083
  19     rs653488   MEAN   0.4954   0.5328   0.5132
  19     rs653488     SD        0  0.05758   0.1188
  19   rs11260030   GENO      T/T      T/C      C/C
  19   rs11260030 COUNTS        1       15       32
  19   rs11260030   FREQ  0.02083   0.3125   0.6667
  19   rs11260030   MEAN    0.496   0.5141   0.5207
  19   rs11260030     SD        0   0.1207  0.09917
  19   rs10906990   GENO      A/A      A/C      C/C
  19   rs10906990 COUNTS        8       20       20
  19   rs10906990   FREQ   0.1667   0.4167   0.4167
  19   rs10906990   MEAN   0.5407   0.5029   0.5243
  19   rs10906990     SD  0.05306   0.1164   0.1084
  19    rs7259521   GENO      C/C      C/T      T/T
  19    rs7259521 COUNTS       13       20       15
  19    rs7259521   FREQ   0.2708   0.4167   0.3125
  19    rs7259521   MEAN   0.5288   0.5063   0.5247
  19    rs7259521     SD  0.05287   0.1171   0.1228
  19    rs4804233   GENO      G/G      G/A      A/A
  19    rs4804233 COUNTS       10       21       17
  19    rs4804233   FREQ   0.2083   0.4375   0.3542
  19    rs4804233   MEAN   0.5583   0.4747   0.5482
  19    rs4804233     SD  0.07533   0.1252  0.06803
  19     rs568356   GENO      A/A      A/C      C/C
  19     rs568356 COUNTS        2       12       34
  19     rs568356   FREQ  0.04167     0.25   0.7083
  19     rs568356   MEAN   0.5257   0.5435   0.5087
  19     rs568356     SD  0.02953  0.09344   0.1104
  19   rs10426731   GENO      T/T      T/G      G/G
  19   rs10426731 COUNTS        1        7       40
  19   rs10426731   FREQ  0.02083   0.1458   0.8333
  19   rs10426731   MEAN   0.6146   0.5335    0.513
  19   rs10426731     SD        0  0.06244   0.1103
  19   rs12980113   GENO      C/C      C/T      T/T
  19   rs12980113 COUNTS        2       14       32
  19   rs12980113   FREQ  0.04167   0.2917   0.6667
  19   rs12980113   MEAN   0.4298   0.5051   0.5293
  19   rs12980113     SD   0.3179   0.1304  0.07317
  19    rs8108150   GENO      C/C      C/G      G/G
  19    rs8108150 COUNTS        0        6       42
  19    rs8108150   FREQ        0    0.125    0.875
  19    rs8108150   MEAN       NA   0.5637   0.5116
  19    rs8108150     SD       NA  0.06874   0.1073
  19   rs17160011   GENO      A/A      A/G      G/G
  19   rs17160011 COUNTS        1        3       44
  19   rs17160011   FREQ  0.02083   0.0625   0.9167
  19   rs17160011   MEAN   0.6118    0.607   0.5099
  19   rs17160011     SD        0  0.05206   0.1044
  19     rs580984   GENO      A/A      A/G      G/G
  19     rs580984 COUNTS        8       26       14
  19     rs580984   FREQ   0.1667   0.5417   0.2917
  19     rs580984   MEAN    0.559   0.5225   0.4866
  19     rs580984     SD  0.07076   0.1231  0.07236
  19     rs574830   GENO      T/T      T/C      C/C
  19     rs574830 COUNTS        9       25       14
  19     rs574830   FREQ   0.1875   0.5208   0.2917
  19     rs574830   MEAN   0.5648   0.5179   0.4885
  19     rs574830     SD  0.06849   0.1245   0.0727
  19    rs7258822   GENO      T/T      T/C      C/C
  19    rs7258822 COUNTS        1       10       37
  19    rs7258822   FREQ  0.02083   0.2083   0.7708
  19    rs7258822   MEAN   0.5084   0.5232    0.517
  19    rs7258822     SD        0  0.05966   0.1152
  19     rs514098   GENO      T/T      T/A      A/A
  19     rs514098 COUNTS        3       19       26
  19     rs514098   FREQ   0.0625   0.3958   0.5417
  19     rs514098   MEAN    0.608   0.5121   0.5122
  19     rs514098     SD  0.05354    0.139  0.07225
  19     rs604938   GENO      T/T      T/C      C/C
  19     rs604938 COUNTS       10       26       12
  19     rs604938   FREQ   0.2083   0.5417     0.25
  19     rs604938   MEAN   0.5717   0.5114   0.4881
  19     rs604938     SD  0.06813   0.1199  0.07848
  19     rs794442   GENO      A/A      A/G      G/G
  19     rs794442 COUNTS        9       29       10
  19     rs794442   FREQ   0.1875   0.6042   0.2083
  19     rs794442   MEAN   0.4916   0.5079   0.5717
  19     rs794442     SD   0.0845   0.1154  0.06813
  19     rs747990   GENO      A/A      A/G      G/G
  19     rs747990 COUNTS        1       10       37
  19     rs747990   FREQ  0.02083   0.2083   0.7708
  19     rs747990   MEAN   0.5084   0.5483   0.5102
  19     rs747990     SD        0  0.06102   0.1136
  19     rs552797   GENO      C/C      C/T      T/T
  19     rs552797 COUNTS        8       24       16
  19     rs552797   FREQ   0.1667      0.5   0.3333
  19     rs552797   MEAN   0.5483   0.5056   0.5218
  19     rs552797     SD  0.07174    0.121   0.0917
  19   rs11542189   GENO      T/T      T/C      C/C
  19   rs11542189 COUNTS        0       10       38
  19   rs11542189   FREQ        0   0.2083   0.7917
  19   rs11542189   MEAN       NA   0.5186    0.518
  19   rs11542189     SD       NA   0.1275  0.09913
  19    rs1864029   GENO      A/A      A/G      G/G
  19    rs1864029 COUNTS        1        8       39
  19    rs1864029   FREQ  0.02083   0.1667   0.8125
  19    rs1864029   MEAN    0.205   0.5903   0.5113
  19    rs1864029     SD        0  0.05878  0.09518
  19      rs14394   GENO      G/G      G/A      A/A
  19      rs14394 COUNTS        1       10       37
  19      rs14394   FREQ  0.02083   0.2083   0.7708
  19      rs14394   MEAN    0.205    0.558   0.5158
  19      rs14394     SD        0  0.08698   0.0954
  19   rs10416634   GENO      C/C      C/T      T/T
  19   rs10416634 COUNTS        3       13       32
  19   rs10416634   FREQ   0.0625   0.2708   0.6667
  19   rs10416634   MEAN   0.5862   0.5147   0.5131
  19   rs10416634     SD  0.05926   0.1212   0.1003
  19   rs10411185   GENO      G/G      G/A      A/A
  19   rs10411185 COUNTS        5       19       24
  19   rs10411185   FREQ   0.1042   0.3958      0.5
  19   rs10411185   MEAN   0.4718   0.5496   0.5029
  19   rs10411185     SD   0.1756  0.06797    0.108
  19    rs3826741   GENO      A/A      A/G      G/G
  19    rs3826741 COUNTS        2       16       30
  19    rs3826741   FREQ  0.04167   0.3333    0.625
  19    rs3826741   MEAN   0.5312   0.5245   0.5138
  19    rs3826741     SD  0.02629   0.1193   0.1007
  19    rs2303164   GENO      A/A      A/G      G/G
  19    rs2303164 COUNTS        8       29       11
  19    rs2303164   FREQ   0.1667   0.6042   0.2292
  19    rs2303164   MEAN   0.5145   0.5138    0.532
  19    rs2303164     SD  0.09257   0.1218  0.05633
  19   rs10424096   GENO      A/A      A/G      G/G
  19   rs10424096 COUNTS        5       22       21
  19   rs10424096   FREQ   0.1042   0.4583   0.4375
  19   rs10424096   MEAN   0.4962    0.524   0.5172
  19   rs10424096     SD   0.1739  0.07694   0.1143
  19   rs17160134   GENO      T/T      T/C      C/C
  19   rs17160134 COUNTS        0       10       38
  19   rs17160134   FREQ        0   0.2083   0.7917
  19   rs17160134   MEAN       NA   0.5411   0.5121
  19   rs17160134     SD       NA   0.1352  0.09569
  19   rs12974407   GENO      T/T      T/G      G/G
  19   rs12974407 COUNTS        1        8       39
  19   rs12974407   FREQ  0.02083   0.1667   0.8125
  19   rs12974407   MEAN   0.6199   0.5323   0.5126
  19   rs12974407     SD        0  0.09014   0.1076
  19   rs17160147   GENO      G/G      G/C      C/C
  19   rs17160147 COUNTS       10       26       12
  19   rs17160147   FREQ   0.2083   0.5417     0.25
  19   rs17160147   MEAN   0.5133   0.5213   0.5152
  19   rs17160147     SD  0.06585  0.09973   0.1419
  19   rs17160151   GENO      T/T      T/C      C/C
  19   rs17160151 COUNTS        6       19       23
  19   rs17160151   FREQ    0.125   0.3958   0.4792
  19   rs17160151   MEAN    0.549   0.5048    0.521
  19   rs17160151     SD  0.08614  0.05727   0.1356
  19   rs10416843   GENO      G/G      G/A      A/A
  19   rs10416843 COUNTS        9       21       18
  19   rs10416843   FREQ   0.1875   0.4375    0.375
  19   rs10416843   MEAN   0.5226   0.5095   0.5259
  19   rs10416843     SD  0.08547   0.1121   0.1078
  19    rs8112982   GENO      T/T      T/C      C/C
  19    rs8112982 COUNTS        2       17       29
  19    rs8112982   FREQ  0.04167   0.3542   0.6042
  19    rs8112982   MEAN   0.3667   0.5174    0.529
  19    rs8112982     SD   0.2287   0.1291  0.07117
  19    rs6603141   GENO      A/A      A/G      G/G
  19    rs6603141 COUNTS        4       24       20
  19    rs6603141   FREQ  0.08333      0.5   0.4167
  19    rs6603141   MEAN   0.4813   0.5231   0.5195
  19    rs6603141     SD  0.03312   0.1156   0.1009
  19    rs3829817   GENO      T/T      T/C      C/C
  19    rs3829817 COUNTS        0       12       36
  19    rs3829817   FREQ        0     0.25     0.75
  19    rs3829817   MEAN       NA   0.5167   0.5186
  19    rs3829817     SD       NA   0.1392  0.09209
  19    rs3813781   GENO      C/C      C/G      G/G
  19    rs3813781 COUNTS        6       20       22
  19    rs3813781   FREQ    0.125   0.4167   0.4583
  19    rs3813781   MEAN    0.543   0.5336   0.4972
  19    rs3813781     SD  0.08156  0.06888   0.1324
  19   rs11260053   GENO      T/T      T/C      C/C
  19   rs11260053 COUNTS        8       29       11
  19   rs11260053   FREQ   0.1667   0.6042   0.2292
  19   rs11260053   MEAN   0.5069   0.5371   0.4762
  19   rs11260053     SD  0.04558  0.08434   0.1629
  19   rs11260055   GENO      C/C      C/T      T/T
  19   rs11260055 COUNTS        9       28       11
  19   rs11260055   FREQ   0.1875   0.5833   0.2292
  19   rs11260055   MEAN   0.4953   0.5347   0.4946
  19   rs11260055     SD  0.08166  0.07295   0.1716
  19     rs899207   GENO      T/T      T/C      C/C
  19     rs899207 COUNTS        4       18       23
  19     rs899207   FREQ  0.08889      0.4   0.5111
  19     rs899207   MEAN   0.5214   0.5247   0.5064
  19     rs899207     SD  0.08785   0.0764   0.1297
  19    rs1382354   GENO      T/T      T/A      A/A
  19    rs1382354 COUNTS        2       17       29
  19    rs1382354   FREQ  0.04167   0.3542   0.6042
  19    rs1382354   MEAN   0.3667   0.5447    0.513
  19    rs1382354     SD   0.2287   0.1238  0.07413
  19    rs4804267   GENO      T/T      T/G      G/G
  19    rs4804267 COUNTS        1       20       27
  19    rs4804267   FREQ  0.02083   0.4167   0.5625
  19    rs4804267   MEAN   0.4853   0.5407   0.5026
  19    rs4804267     SD        0   0.1096   0.1008
  19   rs12460407   GENO      C/C      C/T      T/T
  19   rs12460407 COUNTS        0       12       36
  19   rs12460407   FREQ        0     0.25     0.75
  19   rs12460407   MEAN       NA    0.501   0.5238
  19   rs12460407     SD       NA   0.1293  0.09582
  19    rs1038081   GENO      C/C      C/T      T/T
  19    rs1038081 COUNTS       10       24       14
  19    rs1038081   FREQ   0.2083      0.5   0.2917
  19    rs1038081   MEAN   0.5449   0.5078   0.5166
  19    rs1038081     SD  0.08748   0.1233  0.07932
  19   rs12327845   GENO      T/T      T/C      C/C
  19   rs12327845 COUNTS        0        5       43
  19   rs12327845   FREQ        0   0.1042   0.8958
  19   rs12327845   MEAN       NA   0.5513   0.5143
  19   rs12327845     SD       NA  0.06155   0.1079
  19    rs7252584   GENO      G/G      G/C      C/C
  19    rs7252584 COUNTS        0        7       41
  19    rs7252584   FREQ        0   0.1458   0.8542
  19    rs7252584   MEAN       NA   0.5286   0.5163
  19    rs7252584     SD       NA  0.05309   0.1109
  19   rs10408896   GENO      T/T      T/G      G/G
  19   rs10408896 COUNTS        1       14       33
  19   rs10408896   FREQ  0.02083   0.2917   0.6875
  19   rs10408896   MEAN   0.1333   0.5037   0.5359
  19   rs10408896     SD        0   0.1113  0.07653
  19    rs6422428   GENO      T/T      T/C      C/C
  19    rs6422428 COUNTS        4       14       29
  19    rs6422428   FREQ  0.08511   0.2979    0.617
  19    rs6422428   MEAN   0.5482   0.4835    0.531
  19    rs6422428     SD  0.06756  0.06501   0.1219
  19    rs8110054   GENO      A/A      A/G      G/G
  19    rs8110054 COUNTS        3       20       25
  19    rs8110054   FREQ   0.0625   0.4167   0.5208
  19    rs8110054   MEAN   0.4933   0.4827   0.5495
  19    rs8110054     SD  0.03289   0.1335  0.06999
  19    rs4804286   GENO      C/C      C/G      G/G
  19    rs4804286 COUNTS        0       10       38
  19    rs4804286   FREQ        0   0.2083   0.7917
  19    rs4804286   MEAN       NA   0.5077   0.5209
  19    rs4804286     SD       NA  0.06013   0.1134
  19    rs4804287   GENO      C/C      C/T      T/T
  19    rs4804287 COUNTS        3       30       15
  19    rs4804287   FREQ   0.0625    0.625   0.3125
  19    rs4804287   MEAN    0.525   0.5094   0.5342
  19    rs4804287     SD  0.02636   0.1197  0.07871
  19    rs1466448   GENO      C/C      C/A      A/A
  19    rs1466448 COUNTS        1        8       39
  19    rs1466448   FREQ  0.02083   0.1667   0.8125
  19    rs1466448   MEAN   0.4815   0.4768   0.5275
  19    rs1466448     SD        0   0.1311  0.09883
  19    rs1466447   GENO      C/C      C/T      T/T
  19    rs1466447 COUNTS        8       28       12
  19    rs1466447   FREQ   0.1667   0.5833     0.25
  19    rs1466447   MEAN   0.5453    0.517   0.5027
  19    rs1466447     SD  0.09832   0.1191  0.06765
  19    rs1007545   GENO      A/A      A/G      G/G
  19    rs1007545 COUNTS        1       10       36
  19    rs1007545   FREQ  0.02128   0.2128    0.766
  19    rs1007545   MEAN   0.4971   0.5273   0.5197
  19    rs1007545     SD        0  0.08639   0.1102
  19    rs6603157   GENO      A/A      A/G      G/G
  19    rs6603157 COUNTS        3       17       28
  19    rs6603157   FREQ   0.0625   0.3542   0.5833
  19    rs6603157   MEAN   0.5299   0.4991   0.5284
  19    rs6603157     SD  0.03031   0.1187   0.1006
  19   rs17160311   GENO      A/A      A/G      G/G
  19   rs17160311 COUNTS        1       18       29
  19   rs17160311   FREQ  0.02083    0.375   0.6042
  19   rs17160311   MEAN   0.5395   0.4993   0.5291
  19   rs17160311     SD        0   0.1154  0.09881
  19   rs12973288   GENO      T/T      T/C      C/C
  19   rs12973288 COUNTS        0       10       38
  19   rs12973288   FREQ        0   0.2083   0.7917
  19   rs12973288   MEAN       NA   0.5356   0.5135
  19   rs12973288     SD       NA  0.07655   0.1107
  19   rs17160332   GENO      A/A      A/G      G/G
  19   rs17160332 COUNTS        1       10       37
  19   rs17160332   FREQ  0.02083   0.2083   0.7708
  19   rs17160332   MEAN   0.5189   0.5449   0.5109
  19   rs17160332     SD        0  0.07987    0.111
  19   rs17160333   GENO      C/C      C/T      T/T
  19   rs17160333 COUNTS        1        9       38
  19   rs17160333   FREQ  0.02083   0.1875   0.7917
  19   rs17160333   MEAN   0.6453   0.5144   0.5157
  19   rs17160333     SD        0   0.1423  0.09465
  19    rs7259547   GENO      T/T      T/C      C/C
  19    rs7259547 COUNTS        0        8       40
  19    rs7259547   FREQ        0   0.1667   0.8333
  19    rs7259547   MEAN       NA   0.4679   0.5282
  19    rs7259547     SD       NA   0.1475  0.09245
  19     rs193933   GENO      A/A      A/G      G/G
  19     rs193933 COUNTS        2       20       26
  19     rs193933   FREQ  0.04167   0.4167   0.5417
  19     rs193933   MEAN   0.5261   0.5234   0.5135
  19     rs193933     SD  0.01887   0.1392  0.07488
  19     rs250508   GENO      C/C      C/T      T/T
  19     rs250508 COUNTS        1        9       38
  19     rs250508   FREQ  0.02083   0.1875   0.7917
  19     rs250508   MEAN   0.4562   0.5405   0.5145
  19     rs250508     SD        0  0.06454   0.1124
  19     rs638966   GENO      A/A      A/C      C/C
  19     rs638966 COUNTS        8       22       18
  19     rs638966   FREQ   0.1667   0.4583    0.375
  19     rs638966   MEAN   0.5451   0.5156   0.5092
  19     rs638966     SD  0.08224   0.1057   0.1139
  19    rs7249111   GENO      A/A      A/G      G/G
  19    rs7249111 COUNTS       12       23       13
  19    rs7249111   FREQ     0.25   0.4792   0.2708
  19    rs7249111   MEAN   0.5232   0.5364   0.4811
  19    rs7249111     SD   0.1204  0.08217   0.1212
  19    rs8107330   GENO      G/G      G/A      A/A
  19    rs8107330 COUNTS       12       23       13
  19    rs8107330   FREQ     0.25   0.4792   0.2708
  19    rs8107330   MEAN   0.5232   0.5364   0.4811
  19    rs8107330     SD   0.1204  0.08217   0.1212
  19    rs2241590   GENO      G/G      G/A      A/A
  19    rs2241590 COUNTS        2       16       30
  19    rs2241590   FREQ  0.04167   0.3333    0.625
  19    rs2241590   MEAN   0.5096   0.4877   0.5349
  19    rs2241590     SD  0.05684   0.1271  0.09116
  19    rs3760685   GENO      A/A      A/C      C/C
  19    rs3760685 COUNTS        5       26       17
  19    rs3760685   FREQ   0.1042   0.5417   0.3542
  19    rs3760685   MEAN   0.5507   0.5218   0.5029
  19    rs3760685     SD  0.08367   0.1012   0.1163
  19   rs11666233   GENO      C/C      C/A      A/A
  19   rs11666233 COUNTS        3       16       29
  19   rs11666233   FREQ   0.0625   0.3333   0.6042
  19   rs11666233   MEAN   0.5418   0.5354   0.5062
  19   rs11666233     SD   0.1003  0.05797   0.1237
  19    rs7254882   GENO      T/T      T/C      C/C
  19    rs7254882 COUNTS        3       16       29
  19    rs7254882   FREQ   0.0625   0.3333   0.6042
  19    rs7254882   MEAN   0.5418   0.5354   0.5062
  19    rs7254882     SD   0.1003  0.05797   0.1237
  19     rs754671   GENO      C/C      C/T      T/T
  19     rs754671 COUNTS        2       21       25
  19     rs754671   FREQ  0.04167   0.4375   0.5208
  19     rs754671   MEAN   0.5041   0.5453   0.4964
  19     rs754671     SD  0.01226  0.07115    0.126
  19    rs2913973   GENO      T/T      T/G      G/G
  19    rs2913973 COUNTS        2       21       25
  19    rs2913973   FREQ  0.04167   0.4375   0.5208
  19    rs2913973   MEAN   0.5041   0.5453   0.4964
  19    rs2913973     SD  0.01226  0.07115    0.126
  19    rs2967605   GENO      T/T      T/C      C/C
  19    rs2967605 COUNTS        3       19       26
  19    rs2967605   FREQ   0.0625   0.3958   0.5417
  19    rs2967605   MEAN   0.4979   0.5508   0.4966
  19    rs2967605     SD  0.01389  0.07268   0.1234
  19    rs6603076   GENO      A/A      A/G      G/G
  19    rs6603076 COUNTS        5       23       20
  19    rs6603076   FREQ   0.1042   0.4792   0.4167
  19    rs6603076   MEAN   0.5676    0.517    0.507
  19    rs6603076     SD  0.07186  0.09931   0.1164
  19    rs2894538   GENO      A/A      A/G      G/G
  19    rs2894538 COUNTS        1       16       31
  19    rs2894538   FREQ  0.02083   0.3333   0.6458
  19    rs2894538   MEAN    0.496   0.4965     0.53
  19    rs2894538     SD        0   0.1097   0.1028
  19    rs7508502   GENO      C/C      C/T      T/T
  19    rs7508502 COUNTS        5       23       20
  19    rs7508502   FREQ   0.1042   0.4792   0.4167
  19    rs7508502   MEAN   0.5676    0.517    0.507
  19    rs7508502     SD  0.07186  0.09931   0.1164
  19   rs12610448   GENO      A/A      A/G      G/G
  19   rs12610448 COUNTS        2       13       33
  19   rs12610448   FREQ  0.04167   0.2708   0.6875
  19   rs12610448   MEAN   0.5009   0.5439    0.509
  19   rs12610448     SD  0.05448  0.06698   0.1174
  19    rs7507621   GENO      T/T      T/C      C/C
  19    rs7507621 COUNTS       10       25       13
  19    rs7507621   FREQ   0.2083   0.5208   0.2708
  19    rs7507621   MEAN   0.5574   0.5061    0.511
  19    rs7507621     SD  0.06144   0.1255  0.08071
  19    rs7408960   GENO      A/A      A/G      G/G
  19    rs7408960 COUNTS        4       23       21
  19    rs7408960   FREQ  0.08333   0.4792   0.4375
  19    rs7408960   MEAN   0.5538   0.5277   0.5008
  19    rs7408960     SD  0.06655  0.09754    0.117
  19    rs7255548   GENO      C/C      C/T      T/T
  19    rs7255548 COUNTS       10       25       13
  19    rs7255548   FREQ   0.2083   0.5208   0.2708
  19    rs7255548   MEAN   0.5574   0.5061    0.511
  19    rs7255548     SD  0.06144   0.1255  0.08071
  19   rs11881002   GENO      T/T      T/C      C/C
  19   rs11881002 COUNTS        1        9       38
  19   rs11881002   FREQ  0.02083   0.1875   0.7917
  19   rs11881002   MEAN   0.6453   0.4909   0.5212
  19   rs11881002     SD        0   0.1408  0.09416
  19    rs7259200   GENO      A/A      A/G      G/G
  19    rs7259200 COUNTS        4       20       24
  19    rs7259200   FREQ  0.08333   0.4167      0.5
  19    rs7259200   MEAN   0.5273   0.5125   0.5213
  19    rs7259200     SD  0.08831   0.1034   0.1107
  19    rs8106540   GENO      A/A      A/G      G/G
  19    rs8106540 COUNTS        1        9       38
  19    rs8106540   FREQ  0.02083   0.1875   0.7917
  19    rs8106540   MEAN   0.3954   0.5021   0.5251
  19    rs8106540     SD        0   0.1626  0.08685
  19    rs7250951   GENO      A/A      A/T      T/T
  19    rs7250951 COUNTS        1        6       41
  19    rs7250951   FREQ  0.02083    0.125   0.8542
  19    rs7250951   MEAN   0.6453   0.4801   0.5206
  19    rs7250951     SD        0   0.1751  0.09104
  19    rs7507526   GENO      T/T      T/C      C/C
  19    rs7507526 COUNTS        8       26       14
  19    rs7507526   FREQ   0.1667   0.5417   0.2917
  19    rs7507526   MEAN   0.5075   0.5095   0.5401
  19    rs7507526     SD  0.08824  0.09367    0.132
  19    rs1609712   GENO      A/A      A/G      G/G
  19    rs1609712 COUNTS       11       25       12
  19    rs1609712   FREQ   0.2292   0.5208     0.25
  19    rs1609712   MEAN   0.5253   0.5108   0.5269
  19    rs1609712     SD  0.08141   0.1211  0.08977
  19    rs2967603   GENO      A/A      A/C      C/C
  19    rs2967603 COUNTS        5       19       24
  19    rs2967603   FREQ   0.1042   0.3958      0.5
  19    rs2967603   MEAN   0.5087    0.503    0.532
  19    rs2967603     SD    0.119   0.1068   0.1019
  19    rs2967578   GENO      C/C      C/T      T/T
  19    rs2967578 COUNTS        6       21       21
  19    rs2967578   FREQ    0.125   0.4375   0.4375
  19    rs2967578   MEAN    0.525   0.4985   0.5357
  19    rs2967578     SD  0.08502   0.1302  0.07747
  19    rs2042300   GENO      A/A      A/G      G/G
  19    rs2042300 COUNTS        0       14       34
  19    rs2042300   FREQ        0   0.2917   0.7083
  19    rs2042300   MEAN       NA   0.5032   0.5242
  19    rs2042300     SD       NA   0.1271  0.09461
  19   rs10408143   GENO      T/T      T/C      C/C
  19   rs10408143 COUNTS        7       20       21
  19   rs10408143   FREQ   0.1458   0.4167   0.4375
  19   rs10408143   MEAN   0.4604   0.5404   0.5162
  19   rs10408143     SD   0.1621  0.06819   0.1074
  19   rs11882393   GENO      G/G      G/T      T/T
  19   rs11882393 COUNTS        6       24       18
  19   rs11882393   FREQ    0.125      0.5    0.375
  19   rs11882393   MEAN    0.449   0.5338   0.5203
  19   rs11882393     SD   0.1787  0.07499   0.1047
  19    rs2303686   GENO      T/T      T/C      C/C
  19    rs2303686 COUNTS        4       23       21
  19    rs2303686   FREQ  0.08333   0.4792   0.4375
  19    rs2303686   MEAN   0.5231   0.5141   0.5216
  19    rs2303686     SD   0.0924   0.1109   0.1032
  19    rs8106859   GENO      T/T      T/C      C/C
  19    rs8106859 COUNTS        0        5       43
  19    rs8106859   FREQ        0   0.1042   0.8958
  19    rs8106859   MEAN       NA   0.5578   0.5135
  19    rs8106859     SD       NA  0.08309   0.1062
  19   rs10416597   GENO      T/T      T/C      C/C
  19   rs10416597 COUNTS        6       23       19
  19   rs10416597   FREQ    0.125   0.4792   0.3958
  19   rs10416597   MEAN   0.5385   0.5205   0.5088
  19   rs10416597     SD  0.09457  0.09788   0.1179
  19   rs11672367   GENO      T/T      T/C      C/C
  19   rs11672367 COUNTS        1       22       25
  19   rs11672367   FREQ  0.02083   0.4583   0.5208
  19   rs11672367   MEAN   0.5495   0.5056   0.5279
  19   rs11672367     SD        0   0.1284  0.08082
  19   rs11259990   GENO      T/T      T/C      C/C
  19   rs11259990 COUNTS        6       23       19
  19   rs11259990   FREQ    0.125   0.4792   0.3958
  19   rs11259990   MEAN   0.5385   0.5205   0.5088
  19   rs11259990     SD  0.09457  0.09788   0.1179
  19    rs4804314   GENO      C/C      C/T      T/T
  19    rs4804314 COUNTS       15       18       15
  19    rs4804314   FREQ   0.3125    0.375   0.3125
  19    rs4804314   MEAN   0.4766   0.5458   0.5264
  19    rs4804314     SD   0.1401  0.07693  0.08184
  19    rs4072910   GENO      G/G      G/C      C/C
  19    rs4072910 COUNTS        0       23       25
  19    rs4072910   FREQ        0   0.4792   0.5208
  19    rs4072910   MEAN       NA   0.5027   0.5323
  19    rs4072910     SD       NA   0.1296  0.07349
  19   rs12985470   GENO      A/A      A/T      T/T
  19   rs12985470 COUNTS        0       14       34
  19   rs12985470   FREQ        0   0.2917   0.7083
  19   rs12985470   MEAN       NA   0.5342   0.5115
  19   rs12985470     SD       NA  0.06562   0.1166
  19   rs12462074   GENO      G/G      G/C      C/C
  19   rs12462074 COUNTS        4       11       33
  19   rs12462074   FREQ  0.08333   0.2292   0.6875
  19   rs12462074   MEAN    0.522   0.5272   0.5146
  19   rs12462074     SD   0.1026  0.06774   0.1161
  19   rs12610444   GENO      A/A      A/G      G/G
  19   rs12610444 COUNTS        1       32       15
  19   rs12610444   FREQ  0.02083   0.6667   0.3125
  19   rs12610444   MEAN   0.6515   0.4994   0.5493
  19   rs12610444     SD        0   0.1168  0.05547
  19    rs1561405   GENO      C/C      C/A      A/A
  19    rs1561405 COUNTS        1        9       38
  19    rs1561405   FREQ  0.02083   0.1875   0.7917
  19    rs1561405   MEAN   0.4624    0.506   0.5225
  19    rs1561405     SD        0  0.07508   0.1115
  19    rs1561406   GENO      A/A      A/C      C/C
  19    rs1561406 COUNTS        5       13       30
  19    rs1561406   FREQ   0.1042   0.2708    0.625
  19    rs1561406   MEAN   0.5648   0.4911   0.5221
  19    rs1561406     SD  0.07881  0.06466   0.1195
  19    rs2967718   GENO      T/T      T/A      A/A
  19    rs2967718 COUNTS        4       12       32
  19    rs2967718   FREQ  0.08333     0.25   0.6667
  19    rs2967718   MEAN   0.5523   0.5083   0.5175
  19    rs2967718     SD  0.08514   0.0685   0.1179
  19    rs2118706   GENO      A/A      A/G      G/G
  19    rs2118706 COUNTS        8       23       17
  19    rs2118706   FREQ   0.1667   0.4792   0.3542
  19    rs2118706   MEAN   0.4645   0.5237   0.5357
  19    rs2118706     SD   0.1343   0.1132  0.06735
  19    rs2967721   GENO      G/G      G/A      A/A
  19    rs2967721 COUNTS        0       11       37
  19    rs2967721   FREQ        0   0.2292   0.7708
  19    rs2967721   MEAN       NA   0.5559   0.5069
  19    rs2967721     SD       NA  0.08094   0.1085
  19    rs2967726   GENO      A/A      A/G      G/G
  19    rs2967726 COUNTS        5       22       21
  19    rs2967726   FREQ   0.1042   0.4583   0.4375
  19    rs2967726   MEAN   0.5622   0.5252   0.5002
  19    rs2967726     SD   0.1098   0.0988   0.1094
  19    rs9305032   GENO      T/T      T/C      C/C
  19    rs9305032 COUNTS        3       17       28
  19    rs9305032   FREQ   0.0625   0.3542   0.5833
  19    rs9305032   MEAN   0.5162   0.5116   0.5223
  19    rs9305032     SD  0.03502   0.1043   0.1109
  19   rs12611036   GENO      G/G      G/A      A/A
  19   rs12611036 COUNTS        9       24       15
  19   rs12611036   FREQ   0.1875      0.5   0.3125
  19   rs12611036   MEAN   0.4909   0.5337   0.5095
  19   rs12611036     SD  0.08344    0.115  0.09872
  19    rs2967684   GENO      A/A      A/G      G/G
  19    rs2967684 COUNTS        3       20       25
  19    rs2967684   FREQ   0.0625   0.4167   0.5208
  19    rs2967684   MEAN   0.5552   0.4988   0.5291
  19    rs2967684     SD  0.06213   0.1417  0.06652
  19    rs2918300   GENO      T/T      T/C      C/C
  19    rs2918300 COUNTS        6       23       19
  19    rs2918300   FREQ    0.125   0.4792   0.3958
  19    rs2918300   MEAN   0.5749    0.497   0.5257
  19    rs2918300     SD  0.06986   0.1277  0.07303
  19    rs4804078   GENO      A/A      A/C      C/C
  19    rs4804078 COUNTS        0        8       40
  19    rs4804078   FREQ        0   0.1667   0.8333
  19    rs4804078   MEAN       NA   0.5588     0.51
  19    rs4804078     SD       NA  0.06496   0.1091
  19   rs11085873   GENO      T/T      T/G      G/G
  19   rs11085873 COUNTS        0        8       40
  19   rs11085873   FREQ        0   0.1667   0.8333
  19   rs11085873   MEAN       NA   0.5588     0.51
  19   rs11085873     SD       NA  0.06496   0.1091
  19   rs10414553   GENO      G/G      G/A      A/A
  19   rs10414553 COUNTS        9       27       12
  19   rs10414553   FREQ   0.1875   0.5625     0.25
  19   rs10414553   MEAN   0.5517   0.5071   0.5177
  19   rs10414553     SD  0.06588   0.1197  0.08994
  19    rs8103113   GENO      C/C      C/G      G/G
  19    rs8103113 COUNTS        1        9       38
  19    rs8103113   FREQ  0.02083   0.1875   0.7917
  19    rs8103113   MEAN    0.509   0.5361   0.5141
  19    rs8103113     SD        0  0.07044   0.1123
  19    rs1898674   GENO      C/C      C/G      G/G
  19    rs1898674 COUNTS        4       26       18
  19    rs1898674   FREQ  0.08333   0.5417    0.375
  19    rs1898674   MEAN   0.5385   0.5316   0.4941
  19    rs1898674     SD  0.05318   0.1022   0.1147
  19    rs7254503   GENO      A/A      A/G      G/G
  19    rs7254503 COUNTS        4       26       18
  19    rs7254503   FREQ  0.08333   0.5417    0.375
  19    rs7254503   MEAN   0.5005   0.4959   0.5542
  19    rs7254503     SD   0.1065   0.1232  0.05891
  19     rs301407   GENO      T/T      T/C      C/C
  19     rs301407 COUNTS        5       11       31
  19     rs301407   FREQ   0.1064    0.234   0.6596
  19     rs301407   MEAN   0.5433   0.5614   0.4945
  19     rs301407     SD  0.05342  0.07347   0.1135
  19     rs301410   GENO      A/A      A/G      G/G
  19     rs301410 COUNTS        5       11       32
  19     rs301410   FREQ   0.1042   0.2292   0.6667
  19     rs301410   MEAN   0.5433   0.5614   0.4993
  19     rs301410     SD  0.05342  0.07347   0.1149
  19     rs301412   GENO      C/C      C/G      G/G
  19     rs301412 COUNTS        3       12       33
  19     rs301412   FREQ   0.0625     0.25   0.6875
  19     rs301412   MEAN   0.5233   0.5747   0.4971
  19     rs301412     SD  0.02382    0.061   0.1139
  19   rs16995681   GENO      T/T      T/C      C/C
  19   rs16995681 COUNTS        1       14       33
  19   rs16995681   FREQ  0.02083   0.2917   0.6875
  19   rs16995681   MEAN   0.5285   0.5415   0.5079
  19   rs16995681     SD        0  0.07564   0.1152
  19    rs8099865   GENO      T/T      T/G      G/G
  19    rs8099865 COUNTS        0        9       39
  19    rs8099865   FREQ        0   0.1875   0.8125
  19    rs8099865   MEAN       NA   0.4811   0.5267
  19    rs8099865     SD       NA   0.1315  0.09686
  19    rs1078042   GENO      A/A      A/G      G/G
  19    rs1078042 COUNTS        0        8       40
  19    rs1078042   FREQ        0   0.1667   0.8333
  19    rs1078042   MEAN       NA   0.5525   0.5112
  19    rs1078042     SD       NA  0.08514   0.1072
  19     rs890848   GENO      C/C      C/T      T/T
  19     rs890848 COUNTS        0        8       40
  19     rs890848   FREQ        0   0.1667   0.8333
  19     rs890848   MEAN       NA   0.5525   0.5112
  19     rs890848     SD       NA  0.08514   0.1072
  19    rs2967706   GENO      C/C      C/T      T/T
  19    rs2967706 COUNTS        0        8       40
  19    rs2967706   FREQ        0   0.1667   0.8333
  19    rs2967706   MEAN       NA   0.5456   0.5126
  19    rs2967706     SD       NA   0.0723   0.1093
  19    rs2967632   GENO      A/A      A/G      G/G
  19    rs2967632 COUNTS        0        8       40
  19    rs2967632   FREQ        0   0.1667   0.8333
  19    rs2967632   MEAN       NA   0.5456   0.5126
  19    rs2967632     SD       NA   0.0723   0.1093
  19   rs10408279   GENO      T/T      T/C      C/C
  19   rs10408279 COUNTS        0       11       37
  19   rs10408279   FREQ        0   0.2292   0.7708
  19   rs10408279   MEAN       NA   0.5558   0.5069
  19   rs10408279     SD       NA  0.06409   0.1116
  19    rs2967745   GENO      G/G      G/T      T/T
  19    rs2967745 COUNTS        9       24       15
  19    rs2967745   FREQ   0.1875      0.5   0.3125
  19    rs2967745   MEAN   0.4893   0.5145   0.5412
  19    rs2967745     SD   0.1326   0.1123  0.06736
  19    rs7256781   GENO      T/T      T/C      C/C
  19    rs7256781 COUNTS        0       14       34
  19    rs7256781   FREQ        0   0.2917   0.7083
  19    rs7256781   MEAN       NA   0.5543   0.5032
  19    rs7256781     SD       NA  0.06151   0.1148
  19    rs2910344   GENO      T/T      T/C      C/C
  19    rs2910344 COUNTS        9       24       15
  19    rs2910344   FREQ   0.1875      0.5   0.3125
  19    rs2910344   MEAN   0.4893   0.5145   0.5412
  19    rs2910344     SD   0.1326   0.1123  0.06736
  19    rs1582532   GENO      C/C      C/T      T/T
  19    rs1582532 COUNTS        0       14       34
  19    rs1582532   FREQ        0   0.2917   0.7083
  19    rs1582532   MEAN       NA   0.5347   0.5113
  19    rs1582532     SD       NA  0.06771   0.1161
  19   rs10423641   GENO      C/C      C/A      A/A
  19   rs10423641 COUNTS        1       12       35
  19   rs10423641   FREQ  0.02083     0.25   0.7292
  19   rs10423641   MEAN   0.5048   0.5013   0.5243
  19   rs10423641     SD        0   0.1344  0.09491
  19    rs2967727   GENO      A/A      A/G      G/G
  19    rs2967727 COUNTS        0        7       41
  19    rs2967727   FREQ        0   0.1458   0.8542
  19    rs2967727   MEAN       NA   0.5355   0.5151
  19    rs2967727     SD       NA   0.0602   0.1102
  19    rs2967732   GENO      C/C      C/G      G/G
  19    rs2967732 COUNTS        0       16       32
  19    rs2967732   FREQ        0   0.3333   0.6667
  19    rs2967732   MEAN       NA   0.4826   0.5359
  19    rs2967732     SD       NA   0.1276  0.08711
  19   rs11085742   GENO      G/G      G/A      A/A
  19   rs11085742 COUNTS        5       30       13
  19   rs11085742   FREQ   0.1042    0.625   0.2708
  19   rs11085742   MEAN   0.5563   0.5117   0.5183
  19   rs11085742     SD  0.05549   0.1207  0.07451
  19    rs2967737   GENO      T/T      T/A      A/A
  19    rs2967737 COUNTS        2       18       28
  19    rs2967737   FREQ  0.04167    0.375   0.5833
  19    rs2967737   MEAN   0.5305   0.5012   0.5281
  19    rs2967737     SD  0.09632   0.1375  0.07957
  19   rs10418157   GENO      A/A      A/T      T/T
  19   rs10418157 COUNTS        1       11       36
  19   rs10418157   FREQ  0.02083   0.2292     0.75
  19   rs10418157   MEAN    0.496    0.559   0.5062
  19   rs10418157     SD        0  0.05181   0.1145
  19    rs4804367   GENO      T/T      T/G      G/G
  19    rs4804367 COUNTS        3       22       23
  19    rs4804367   FREQ   0.0625   0.4583   0.4792
  19    rs4804367   MEAN   0.4988   0.5328   0.5066
  19    rs4804367     SD  0.08957  0.08562   0.1227
  19    rs8100230   GENO      G/G      G/A      A/A
  19    rs8100230 COUNTS        8       26       14
  19    rs8100230   FREQ   0.1667   0.5417   0.2917
  19    rs8100230   MEAN   0.5515   0.5027   0.5278
  19    rs8100230     SD  0.05957   0.1242  0.07995
  19    rs8105922   GENO      G/G      G/A      A/A
  19    rs8105922 COUNTS        1       20       27
  19    rs8105922   FREQ  0.02083   0.4167   0.5625
  19    rs8105922   MEAN   0.4954   0.5517   0.4941
  19    rs8105922     SD        0  0.07607   0.1179
  19   rs10048565   GENO      G/G      G/T      T/T
  19   rs10048565 COUNTS        0        8       40
  19   rs10048565   FREQ        0   0.1667   0.8333
  19   rs10048565   MEAN       NA   0.4923   0.5233
  19   rs10048565     SD       NA   0.1284  0.09976
  19    rs1862456   GENO      C/C      C/A      A/A
  19    rs1862456 COUNTS        7       22       19
  19    rs1862456   FREQ   0.1458   0.4583   0.3958
  19    rs1862456   MEAN   0.4914   0.5473   0.4942
  19    rs1862456     SD  0.06024  0.08834   0.1268
  19   rs13339744   GENO      T/T      T/C      C/C
  19   rs13339744 COUNTS        0        8       40
  19   rs13339744   FREQ        0   0.1667   0.8333
  19   rs13339744   MEAN       NA   0.4923   0.5233
  19   rs13339744     SD       NA   0.1284  0.09976
  19   rs10406670   GENO      G/G      G/T      T/T
  19   rs10406670 COUNTS        0        9       39
  19   rs10406670   FREQ        0   0.1875   0.8125
  19   rs10406670   MEAN       NA   0.5541   0.5098
  19   rs10406670     SD       NA  0.07614   0.1087
  19   rs10412487   GENO      C/C      C/T      T/T
  19   rs10412487 COUNTS        0        7       41
  19   rs10412487   FREQ        0   0.1458   0.8542
  19   rs10412487   MEAN       NA   0.5519   0.5124
  19   rs10412487     SD       NA  0.06961   0.1086
  19   rs10419875   GENO      C/C      C/A      A/A
  19   rs10419875 COUNTS        5       17       26
  19   rs10419875   FREQ   0.1042   0.3542   0.5417
  19   rs10419875   MEAN   0.5357   0.5235   0.5112
  19   rs10419875     SD  0.04241   0.1146   0.1076
  19   rs11881361   GENO      G/G      G/A      A/A
  19   rs11881361 COUNTS        0        7       40
  19   rs11881361   FREQ        0   0.1489   0.8511
  19   rs11881361   MEAN       NA   0.5307   0.5132
  19   rs11881361     SD       NA  0.06626   0.1098
  19   rs12985992   GENO      A/A      A/C      C/C
  19   rs12985992 COUNTS       11       23       14
  19   rs12985992   FREQ   0.2292   0.4792   0.2917
  19   rs12985992   MEAN   0.5032    0.502   0.5563
  19   rs12985992     SD   0.1116   0.1101  0.08326
  19   rs12976111   GENO      G/G      G/A      A/A
  19   rs12976111 COUNTS       11       23       14
  19   rs12976111   FREQ   0.2292   0.4792   0.2917
  19   rs12976111   MEAN   0.5032    0.502   0.5563
  19   rs12976111     SD   0.1116   0.1101  0.08326
  19    rs4804375   GENO      A/A      A/G      G/G
  19    rs4804375 COUNTS        2       19       27
  19    rs4804375   FREQ  0.04167   0.3958   0.5625
  19    rs4804375   MEAN   0.4885   0.5499   0.4979
  19    rs4804375     SD 0.009867  0.07858   0.1188
  19   rs10854117   GENO      A/A      A/G      G/G
  19   rs10854117 COUNTS        3       20       25
  19   rs10854117   FREQ   0.0625   0.4167   0.5208
  19   rs10854117   MEAN   0.5225   0.5026     0.53
  19   rs10854117     SD  0.02813   0.1068   0.1086
  19     rs881877   GENO      C/C      C/T      T/T
  19     rs881877 COUNTS        3       16       29
  19     rs881877   FREQ   0.0625   0.3333   0.6042
  19     rs881877   MEAN   0.4552   0.5175    0.525
  19     rs881877     SD  0.05405   0.1058   0.1074
  19   rs11882373   GENO      C/C      C/T      T/T
  19   rs11882373 COUNTS        0       13       35
  19   rs11882373   FREQ        0   0.2708   0.7292
  19   rs11882373   MEAN       NA     0.56   0.5026
  19   rs11882373     SD       NA  0.08136   0.1084
  19   rs12975129   GENO      G/G      G/C      C/C
  19   rs12975129 COUNTS        2       18       28
  19   rs12975129   FREQ  0.04167    0.375   0.5833
  19   rs12975129   MEAN   0.5044   0.5367   0.5072
  19   rs12975129     SD   0.0119   0.1134   0.1021
  19    rs7260214   GENO      T/T      T/C      C/C
  19    rs7260214 COUNTS        1       15       32
  19    rs7260214   FREQ  0.02083   0.3125   0.6667
  19    rs7260214   MEAN   0.1333   0.5226   0.5281
  19    rs7260214     SD        0  0.07275  0.09577
  19   rs17000495   GENO      A/A      A/G      G/G
  19   rs17000495 COUNTS        2        7       39
  19   rs17000495   FREQ  0.04167   0.1458   0.8125
  19   rs17000495   MEAN   0.4406   0.5922   0.5088
  19   rs17000495     SD  0.09082  0.07722   0.1041
  19    rs7507380   GENO      A/A      A/G      G/G
  19    rs7507380 COUNTS        1       12       35
  19    rs7507380   FREQ  0.02083     0.25   0.7292
  19    rs7507380   MEAN   0.4853   0.5343   0.5135
  19    rs7507380     SD        0  0.07902   0.1133
  19   rs10410136   GENO      G/G      G/A      A/A
  19   rs10410136 COUNTS        1       16       31
  19   rs10410136   FREQ  0.02083   0.3333   0.6458
  19   rs10410136   MEAN   0.5128   0.5276   0.5134
  19   rs10410136     SD        0   0.1085    0.105
  19    rs1895364   GENO      A/A      A/G      G/G
  19    rs1895364 COUNTS        1       12       35
  19    rs1895364   FREQ  0.02083     0.25   0.7292
  19    rs1895364   MEAN   0.4853   0.5343   0.5135
  19    rs1895364     SD        0  0.07902   0.1133
  19    rs2216662   GENO      T/T      T/C      C/C
  19    rs2216662 COUNTS        3       19       26
  19    rs2216662   FREQ   0.0625   0.3958   0.5417
  19    rs2216662   MEAN   0.5655   0.5104   0.5183
  19    rs2216662     SD  0.08124  0.09958   0.1114
  19    rs1833777   GENO      C/C      C/G      G/G
  19    rs1833777 COUNTS        4       23       21
  19    rs1833777   FREQ  0.08333   0.4792   0.4375
  19    rs1833777   MEAN    0.419   0.5134   0.5422
  19    rs1833777     SD   0.1997  0.07448    0.104
  19   rs12710265   GENO      C/C      C/T      T/T
  19   rs12710265 COUNTS        0       13       35
  19   rs12710265   FREQ        0   0.2708   0.7292
  19   rs12710265   MEAN       NA   0.5465   0.5076
  19   rs12710265     SD       NA  0.06942   0.1135
  19    rs7508222   GENO      A/A      A/G      G/G
  19    rs7508222 COUNTS        1       14       33
  19    rs7508222   FREQ  0.02083   0.2917   0.6875
  19    rs7508222   MEAN   0.4853   0.5393   0.5101
  19    rs7508222     SD        0  0.07799   0.1148
  19    rs1820099   GENO      T/T      T/C      C/C
  19    rs1820099 COUNTS        1       14       33
  19    rs1820099   FREQ  0.02083   0.2917   0.6875
  19    rs1820099   MEAN   0.4853   0.5393   0.5101
  19    rs1820099     SD        0  0.07799   0.1148
  19    rs2547064   GENO      G/G      G/T      T/T
  19    rs2547064 COUNTS        0        5       43
  19    rs2547064   FREQ        0   0.1042   0.8958
  19    rs2547064   MEAN       NA   0.5437   0.5151
  19    rs2547064     SD       NA  0.08206   0.1068
  19    rs1867692   GENO      A/A      A/G      G/G
  19    rs1867692 COUNTS        2       17       29
  19    rs1867692   FREQ  0.04167   0.3542   0.6042
  19    rs1867692   MEAN   0.5668   0.5294   0.5081
  19    rs1867692     SD  0.06761  0.06809   0.1227
  19    rs1867691   GENO      C/C      C/T      T/T
  19    rs1867691 COUNTS        0        5       43
  19    rs1867691   FREQ        0   0.1042   0.8958
  19    rs1867691   MEAN       NA   0.5437   0.5151
  19    rs1867691     SD       NA  0.08206   0.1068
  19    rs1862460   GENO      C/C      C/A      A/A
  19    rs1862460 COUNTS        9       16       23
  19    rs1862460   FREQ   0.1875   0.3333   0.4792
  19    rs1862460   MEAN   0.4672   0.5118   0.5424
  19    rs1862460     SD   0.1929  0.06469  0.07137
  19    rs1559170   GENO      G/G      G/C      C/C
  19    rs1559170 COUNTS        2       18       28
  19    rs1559170   FREQ  0.04167    0.375   0.5833
  19    rs1559170   MEAN   0.5668    0.527   0.5089
  19    rs1559170     SD  0.06761  0.06685   0.1249
  19   rs10422567   GENO      T/T      T/A      A/A
  19   rs10422567 COUNTS        4       13       31
  19   rs10422567   FREQ  0.08333   0.2708   0.6458
  19   rs10422567   MEAN   0.5078    0.547   0.5074
  19   rs10422567     SD  0.08858  0.06964   0.1174
  19   rs17000803   GENO      C/C      C/G      G/G
  19   rs17000803 COUNTS        1        9       38
  19   rs17000803   FREQ  0.02083   0.1875   0.7917
  19   rs17000803   MEAN   0.3764    0.508   0.5242
  19   rs17000803     SD        0    0.127  0.09842
  19    rs7254970   GENO      T/T      T/G      G/G
  19    rs7254970 COUNTS        1       17       30
  19    rs7254970   FREQ  0.02083   0.3542    0.625
  19    rs7254970   MEAN   0.4954   0.5322   0.5109
  19    rs7254970     SD        0   0.1099   0.1036
  19   rs17000816   GENO      A/A      A/G      G/G
  19   rs17000816 COUNTS        1        9       38
  19   rs17000816   FREQ  0.02083   0.1875   0.7917
  19   rs17000816   MEAN   0.3764    0.508   0.5242
  19   rs17000816     SD        0    0.127  0.09842
  19   rs10406209   GENO      A/A      A/G      G/G
  19   rs10406209 COUNTS        0       11       37
  19   rs10406209   FREQ        0   0.2292   0.7708
  19   rs10406209   MEAN       NA   0.5412   0.5113
  19   rs10406209     SD       NA  0.07387   0.1115
  19    rs2591591   GENO      T/T      T/G      G/G
  19    rs2591591 COUNTS        3       12       33
  19    rs2591591   FREQ   0.0625     0.25   0.6875
  19    rs2591591   MEAN   0.4148   0.5374   0.5205
  19    rs2591591     SD   0.2609  0.08766  0.08885
  19    rs2591592   GENO      A/A      A/T      T/T
  19    rs2591592 COUNTS       10       24       14
  19    rs2591592   FREQ   0.2083      0.5   0.2917
  19    rs2591592   MEAN   0.4817   0.5419   0.5034
  19    rs2591592     SD   0.1462   0.0977  0.07237
  19   rs17000836   GENO      T/T      T/C      C/C
  19   rs17000836 COUNTS        0       11       37
  19   rs17000836   FREQ        0   0.2292   0.7708
  19   rs17000836   MEAN       NA   0.5287    0.515
  19   rs17000836     SD       NA   0.0422   0.1167
  19    rs2547074   GENO      T/T      T/C      C/C
  19    rs2547074 COUNTS        5       13       30
  19    rs2547074   FREQ   0.1042   0.2708    0.625
  19    rs2547074   MEAN   0.4541   0.5314    0.523
  19    rs2547074     SD   0.1992  0.08078  0.09273
  19    rs2591595   GENO      T/T      T/C      C/C
  19    rs2591595 COUNTS        5       13       30
  19    rs2591595   FREQ   0.1042   0.2708    0.625
  19    rs2591595   MEAN   0.4541   0.5314    0.523
  19    rs2591595     SD   0.1992  0.08078  0.09273
  19    rs7254941   GENO      T/T      T/C      C/C
  19    rs7254941 COUNTS        0       10       38
  19    rs7254941   FREQ        0   0.2083   0.7917
  19    rs7254941   MEAN       NA   0.5307   0.5148
  19    rs7254941     SD       NA  0.04391   0.1151
  19    rs1862461   GENO      G/G      G/T      T/T
  19    rs1862461 COUNTS        5       13       30
  19    rs1862461   FREQ   0.1042   0.2708    0.625
  19    rs1862461   MEAN   0.4541   0.5314    0.523
  19    rs1862461     SD   0.1992  0.08078  0.09273
  19    rs1862462   GENO      A/A      A/G      G/G
  19    rs1862462 COUNTS        5       13       30
  19    rs1862462   FREQ   0.1042   0.2708    0.625
  19    rs1862462   MEAN   0.4541   0.5314    0.523
  19    rs1862462     SD   0.1992  0.08078  0.09273
  19    rs2431795   GENO      T/T      T/C      C/C
  19    rs2431795 COUNTS        5       13       30
  19    rs2431795   FREQ   0.1042   0.2708    0.625
  19    rs2431795   MEAN   0.4541   0.5314    0.523
  19    rs2431795     SD   0.1992  0.08078  0.09273
  19    rs2431791   GENO      T/T      T/G      G/G
  19    rs2431791 COUNTS        5       11       32
  19    rs2431791   FREQ   0.1042   0.2292   0.6667
  19    rs2431791   MEAN   0.4541   0.5147   0.5293
  19    rs2431791     SD   0.1992  0.07648    0.093
  19    rs1584168   GENO      A/A      A/C      C/C
  19    rs1584168 COUNTS        0        6       42
  19    rs1584168   FREQ        0    0.125    0.875
  19    rs1584168   MEAN       NA   0.5961    0.507
  19    rs1584168     SD       NA  0.07372   0.1037
  19    rs7245949   GENO      A/A      A/G      G/G
  19    rs7245949 COUNTS        3       23       22
  19    rs7245949   FREQ   0.0625   0.4792   0.4583
  19    rs7245949   MEAN   0.5487    0.536   0.4953
  19    rs7245949     SD  0.09173  0.09795   0.1113
  19    rs1609459   GENO      C/C      C/T      T/T
  19    rs1609459 COUNTS        3       23       22
  19    rs1609459   FREQ   0.0625   0.4792   0.4583
  19    rs1609459   MEAN   0.5487    0.536   0.4953
  19    rs1609459     SD  0.09173  0.09795   0.1113
  19    rs1108380   GENO      G/G      G/A      A/A
  19    rs1108380 COUNTS        1       14       33
  19    rs1108380   FREQ  0.02083   0.2917   0.6875
  19    rs1108380   MEAN   0.4853   0.5332   0.5127
  19    rs1108380     SD        0  0.07282   0.1167
  19   rs10402812   GENO      C/C      C/A      A/A
  19   rs10402812 COUNTS        3       23       22
  19   rs10402812   FREQ   0.0625   0.4792   0.4583
  19   rs10402812   MEAN   0.5487    0.536   0.4953
  19   rs10402812     SD  0.09173  0.09795   0.1113
  19    rs1823056   GENO      A/A      A/G      G/G
  19    rs1823056 COUNTS        1        7       40
  19    rs1823056   FREQ  0.02083   0.1458   0.8333
  19    rs1823056   MEAN   0.3764   0.4826   0.5279
  19    rs1823056     SD        0   0.1305  0.09807
  19   rs17000947   GENO      A/A      A/G      G/G
  19   rs17000947 COUNTS        1        7       40
  19   rs17000947   FREQ  0.02083   0.1458   0.8333
  19   rs17000947   MEAN   0.3764   0.4826   0.5279
  19   rs17000947     SD        0   0.1305  0.09807
  19   rs10415709   GENO      A/A      A/C      C/C
  19   rs10415709 COUNTS        1       10       37
  19   rs10415709   FREQ  0.02083   0.2083   0.7708
  19   rs10415709   MEAN   0.1333   0.4988   0.5337
  19   rs10415709     SD        0   0.0744  0.09118
  19   rs10411597   GENO      T/T      T/A      A/A
  19   rs10411597 COUNTS        1       10       37
  19   rs10411597   FREQ  0.02083   0.2083   0.7708
  19   rs10411597   MEAN   0.1333   0.4988   0.5337
  19   rs10411597     SD        0   0.0744  0.09118
  19    rs4804386   GENO      T/T      T/C      C/C
  19    rs4804386 COUNTS       12       24       12
  19    rs4804386   FREQ     0.25      0.5     0.25
  19    rs4804386   MEAN   0.4839   0.5345   0.5195
  19    rs4804386     SD   0.1344   0.1017  0.06923
  19   rs13344438   GENO      T/T      T/C      C/C
  19   rs13344438 COUNTS        1       20       27
  19   rs13344438   FREQ  0.02083   0.4167   0.5625
  19   rs13344438   MEAN    0.496   0.5727   0.4785
  19   rs13344438     SD        0  0.07145   0.1093
  19   rs10417520   GENO      G/G      G/A      A/A
  19   rs10417520 COUNTS        9       25       14
  19   rs10417520   FREQ   0.1875   0.5208   0.2917
  19   rs10417520   MEAN   0.4331   0.5202   0.5691
  19   rs10417520     SD   0.1251  0.09812  0.06338
  19   rs10407491   GENO      A/A      A/G      G/G
  19   rs10407491 COUNTS        0        5       43
  19   rs10407491   FREQ        0   0.1042   0.8958
  19   rs10407491   MEAN       NA   0.4583   0.5251
  19   rs10407491     SD       NA  0.07227   0.1057
  19   rs10418864   GENO      T/T      T/C      C/C
  19   rs10418864 COUNTS        8       25       15
  19   rs10418864   FREQ   0.1667   0.5208   0.3125
  19   rs10418864   MEAN   0.5464   0.5323   0.4794
  19   rs10418864     SD  0.05141  0.08631   0.1411
  19   rs10426146   GENO      G/G      G/A      A/A
  19   rs10426146 COUNTS        4       26       18
  19   rs10426146   FREQ  0.08333   0.5417    0.375
  19   rs10426146   MEAN   0.5147   0.5143   0.5243
  19   rs10426146     SD   0.0245    0.123   0.0871
  19   rs12979861   GENO      A/A      A/G      G/G
  19   rs12979861 COUNTS        3       28       17
  19   rs12979861   FREQ   0.0625   0.5833   0.3542
  19   rs12979861   MEAN   0.5056    0.505   0.5419
  19   rs12979861     SD  0.04353   0.1222  0.07421
  19   rs10426826   GENO      T/T      T/C      C/C
  19   rs10426826 COUNTS        1       19       28
  19   rs10426826   FREQ  0.02083   0.3958   0.5833
  19   rs10426826   MEAN    0.496    0.537   0.5061
  19   rs10426826     SD        0   0.1283  0.08653
  19    rs8111366   GENO      A/A      A/G      G/G
  19    rs8111366 COUNTS        5       26       17
  19    rs8111366   FREQ   0.1042   0.5417   0.3542
  19    rs8111366   MEAN   0.5315   0.4984   0.5444
  19    rs8111366     SD  0.09698    0.116  0.08417
  19   rs11880371   GENO      A/A      A/G      G/G
  19   rs11880371 COUNTS        4       31       13
  19   rs11880371   FREQ  0.08333   0.6458   0.2708
  19   rs11880371   MEAN   0.5125   0.5217   0.5114
  19   rs11880371     SD  0.02948  0.09771   0.1353
  19    rs1469081   GENO      G/G      G/A      A/A
  19    rs1469081 COUNTS        5       21       22
  19    rs1469081   FREQ   0.1042   0.4375   0.4583
  19    rs1469081   MEAN   0.4819   0.5239   0.5208
  19    rs1469081     SD  0.03281  0.07973   0.1329
  19   rs13343323   GENO      T/T      T/C      C/C
  19   rs13343323 COUNTS        1        9       38
  19   rs13343323   FREQ  0.02083   0.1875   0.7917
  19   rs13343323   MEAN   0.4389   0.5406   0.5149
  19   rs13343323     SD        0  0.08541   0.1091
  19    rs8101404   GENO      C/C      C/T      T/T
  19    rs8101404 COUNTS        3       19       26
  19    rs8101404   FREQ   0.0625   0.3958   0.5417
  19    rs8101404   MEAN   0.5148   0.4948   0.5355
  19    rs8101404     SD  0.02902   0.1266  0.08982
  19    rs8107055   GENO      G/G      G/T      T/T
  19    rs8107055 COUNTS        0       11       37
  19    rs8107055   FREQ        0   0.2292   0.7708
  19    rs8107055   MEAN       NA   0.5268   0.5155
  19    rs8107055     SD       NA  0.05736    0.115
  19    rs1968595   GENO      G/G      G/T      T/T
  19    rs1968595 COUNTS        1       14       33
  19    rs1968595   FREQ  0.02083   0.2917   0.6875
  19    rs1968595   MEAN   0.4856   0.4614   0.5432
  19    rs1968595     SD        0   0.1322  0.08215
  19   rs10413384   GENO      A/A      A/G      G/G
  19   rs10413384 COUNTS        2       11       35
  19   rs10413384   FREQ  0.04167   0.2292   0.7292
  19   rs10413384   MEAN   0.5468   0.5138   0.5178
  19   rs10413384     SD   0.1525   0.1158   0.1016
  19    rs4804397   GENO      G/G      G/A      A/A
  19    rs4804397 COUNTS        1       10       37
  19    rs4804397   FREQ  0.02083   0.2083   0.7708
  19    rs4804397   MEAN   0.4971   0.4895   0.5264
  19    rs4804397     SD        0   0.1206   0.1011
  19    rs2441035   GENO      T/T      T/G      G/G
  19    rs2441035 COUNTS        6        9       33
  19    rs2441035   FREQ    0.125   0.1875   0.6875
  19    rs2441035   MEAN   0.4517   0.5306   0.5268
  19    rs2441035     SD   0.1212  0.08495   0.1043
  19    rs2569402   GENO      A/A      A/G      G/G
  19    rs2569402 COUNTS        6        9       33
  19    rs2569402   FREQ    0.125   0.1875   0.6875
  19    rs2569402   MEAN   0.4517   0.5306   0.5268
  19    rs2569402     SD   0.1212  0.08495   0.1043
  19    rs2053074   GENO      A/A      A/G      G/G
  19    rs2053074 COUNTS        1       12       35
  19    rs2053074   FREQ  0.02083     0.25   0.7292
  19    rs2053074   MEAN   0.4971   0.5038   0.5236
  19    rs2053074     SD        0   0.1159   0.1027
  19   rs12609136   GENO      A/A      A/T      T/T
  19   rs12609136 COUNTS        3        9       36
  19   rs12609136   FREQ   0.0625   0.1875     0.75
  19   rs12609136   MEAN   0.5407   0.4912    0.523
  19   rs12609136     SD   0.1083    0.118   0.1023
  19    rs4804400   GENO      C/C      C/T      T/T
  19    rs4804400 COUNTS        1        7       40
  19    rs4804400   FREQ  0.02083   0.1458   0.8333
  19    rs4804400   MEAN   0.5285   0.4698   0.5263
  19    rs4804400     SD        0   0.1346  0.09898
  19   rs12610094   GENO      G/G      G/A      A/A
  19   rs12610094 COUNTS        1       10       37
  19   rs12610094   FREQ  0.02083   0.2083   0.7708
  19   rs12610094   MEAN   0.5285   0.4853   0.5267
  19   rs12610094     SD        0    0.128  0.09845
  19    rs2335071   GENO      T/T      T/A      A/A
  19    rs2335071 COUNTS       13       21       14
  19    rs2335071   FREQ   0.2708   0.4375   0.2917
  19    rs2335071   MEAN   0.4938   0.5282   0.5256
  19    rs2335071     SD   0.1102   0.1143  0.08421
  19    rs2335072   GENO      G/G      G/T      T/T
  19    rs2335072 COUNTS        1       15       32
  19    rs2335072   FREQ  0.02083   0.3125   0.6667
  19    rs2335072   MEAN   0.5285   0.4968   0.5278
  19    rs2335072     SD        0   0.1109   0.1028
  19    rs8110010   GENO      T/T      T/C      C/C
  19    rs8110010 COUNTS        3       22       23
  19    rs8110010   FREQ   0.0625   0.4583   0.4792
  19    rs8110010   MEAN   0.5525   0.5183   0.5135
  19    rs8110010     SD  0.09028   0.1098   0.1037
  19    rs7249770   GENO      G/G      G/A      A/A
  19    rs7249770 COUNTS        5       22       21
  19    rs7249770   FREQ   0.1042   0.4583   0.4375
  19    rs7249770   MEAN   0.5052   0.5068   0.5331
  19    rs7249770     SD  0.01696   0.1297  0.08584
  19   rs10414255   GENO      T/T      T/C      C/C
  19   rs10414255 COUNTS        3       13       32
  19   rs10414255   FREQ   0.0625   0.2708   0.6667
  19   rs10414255   MEAN   0.5252   0.5344   0.5108
  19   rs10414255     SD  0.02313  0.07868   0.1177
  19    rs8112954   GENO      T/T      T/A      A/A
  19    rs8112954 COUNTS        5       21       22
  19    rs8112954   FREQ   0.1042   0.4375   0.4583
  19    rs8112954   MEAN   0.5569   0.5086   0.5184
  19    rs8112954     SD  0.05021  0.08009   0.1313
  19    rs8107410   GENO      C/C      C/T      T/T
  19    rs8107410 COUNTS        1       14       33
  19    rs8107410   FREQ  0.02083   0.2917   0.6875
  19    rs8107410   MEAN   0.5158   0.4937   0.5285
  19    rs8107410     SD        0   0.1568  0.07467
  19     rs714395   GENO      T/T      T/C      C/C
  19     rs714395 COUNTS       14       19       15
  19     rs714395   FREQ   0.2917   0.3958   0.3125
  19     rs714395   MEAN   0.5252   0.4773   0.5632
  19     rs714395     SD  0.07402   0.1264  0.07939
  19    rs7256391   GENO      A/A      A/G      G/G
  19    rs7256391 COUNTS       10       18       20
  19    rs7256391   FREQ   0.2083    0.375   0.4167
  19    rs7256391   MEAN    0.534   0.5275   0.5017
  19    rs7256391     SD  0.08379  0.07959   0.1317
  19   rs17304527   GENO      G/G      G/A      A/A
  19   rs17304527 COUNTS        2        4       42
  19   rs17304527   FREQ  0.04167  0.08333    0.875
  19   rs17304527   MEAN   0.4926   0.4112   0.5295
  19   rs17304527     SD  0.03278    0.206  0.08959
  19   rs12459040   GENO      T/T      T/A      A/A
  19   rs12459040 COUNTS       10       22       16
  19   rs12459040   FREQ   0.2083   0.4583   0.3333
  19   rs12459040   MEAN   0.5042   0.5302   0.5102
  19   rs12459040     SD   0.1181   0.1168  0.07826
  19   rs12610559   GENO      T/T      T/G      G/G
  19   rs12610559 COUNTS        3       10       35
  19   rs12610559   FREQ   0.0625   0.2083   0.7292
  19   rs12610559   MEAN   0.4588   0.5064   0.5266
  19   rs12610559     SD  0.06289   0.1477  0.09255
  19   rs16978581   GENO      A/A      A/G      G/G
  19   rs16978581 COUNTS       10       18       20
  19   rs16978581   FREQ   0.2083    0.375   0.4167
  19   rs16978581   MEAN    0.534   0.5275   0.5017
  19   rs16978581     SD  0.08379  0.07959   0.1317
  19    rs1045354   GENO      A/A      A/C      C/C
  19    rs1045354 COUNTS        3       10       35
  19    rs1045354   FREQ   0.0625   0.2083   0.7292
  19    rs1045354   MEAN   0.4588   0.5064   0.5266
  19    rs1045354     SD  0.06289   0.1477  0.09255
  19      rs10129   GENO      A/A      A/G      G/G
  19      rs10129 COUNTS        1       11       36
  19      rs10129   FREQ  0.02083   0.2292     0.75
  19      rs10129   MEAN   0.5011   0.5625    0.505
  19      rs10129     SD        0  0.05516   0.1136
  19   rs10405376   GENO      T/T      T/C      C/C
  19   rs10405376 COUNTS        4        6       38
  19   rs10405376   FREQ  0.08333    0.125   0.7917
  19   rs10405376   MEAN   0.5368   0.5373   0.5131
  19   rs10405376     SD  0.07448   0.1725  0.09585
  19    rs7247296   GENO      T/T      T/A      A/A
  19    rs7247296 COUNTS        4       24       20
  19    rs7247296   FREQ  0.08333      0.5   0.4167
  19    rs7247296   MEAN   0.4822   0.5117   0.5331
  19    rs7247296     SD  0.03153   0.1273  0.08063
  19   rs10417371   GENO      A/A      A/G      G/G
  19   rs10417371 COUNTS        1       13       34
  19   rs10417371   FREQ  0.02083   0.2708   0.7083
  19   rs10417371   MEAN   0.4954   0.5162   0.5195
  19   rs10417371     SD        0  0.05706   0.1194
  19   rs16978679   GENO      A/A      A/G      G/G
  19   rs16978679 COUNTS        1       13       34
  19   rs16978679   FREQ  0.02083   0.2708   0.7083
  19   rs16978679   MEAN   0.4954   0.5162   0.5195
  19   rs16978679     SD        0  0.05706   0.1194
  19    rs6511918   GENO      C/C      C/T      T/T
  19    rs6511918 COUNTS        1       10       37
  19    rs6511918   FREQ  0.02083   0.2083   0.7708
  19    rs6511918   MEAN   0.6453   0.4763    0.526
  19    rs6511918     SD        0   0.1361  0.09238
  19   rs13345998   GENO      T/T      T/G      G/G
  19   rs13345998 COUNTS        4       26       18
  19   rs13345998   FREQ  0.08333   0.5417    0.375
  19   rs13345998   MEAN   0.5471   0.4938   0.5468
  19   rs13345998     SD  0.06933   0.1185  0.08074
  19    rs8102176   GENO      T/T      T/C      C/C
  19    rs8102176 COUNTS        7       24       17
  19    rs8102176   FREQ   0.1458      0.5   0.3542
  19    rs8102176   MEAN   0.5137   0.5121   0.5284
  19    rs8102176     SD  0.06911   0.1231  0.09008
  19    rs8102181   GENO      T/T      T/C      C/C
  19    rs8102181 COUNTS        7       24       17
  19    rs8102181   FREQ   0.1458      0.5   0.3542
  19    rs8102181   MEAN   0.5137   0.5121   0.5284
  19    rs8102181     SD  0.06911   0.1231  0.09008
  19    rs8101575   GENO      T/T      T/C      C/C
  19    rs8101575 COUNTS        5       18       25
  19    rs8101575   FREQ   0.1042    0.375   0.5208
  19    rs8101575   MEAN   0.5559   0.4821   0.5365
  19    rs8101575     SD  0.07865   0.1311   0.0801
  19    rs6511957   GENO      T/T      T/A      A/A
  19    rs6511957 COUNTS       14       14       20
  19    rs6511957   FREQ   0.2917   0.2917   0.4167
  19    rs6511957   MEAN   0.5466   0.4612    0.538
  19    rs6511957     SD  0.07092   0.1394  0.08185
  19    rs7252788   GENO      T/T      T/C      C/C
  19    rs7252788 COUNTS        6       23       19
  19    rs7252788   FREQ    0.125   0.4792   0.3958
  19    rs7252788   MEAN   0.5411   0.5187   0.5102
  19    rs7252788     SD  0.09414  0.09455   0.1212
  19    rs8109800   GENO      A/A      A/G      G/G
  19    rs8109800 COUNTS        5       16       27
  19    rs8109800   FREQ   0.1042   0.3333   0.5625
  19    rs8109800   MEAN   0.5269   0.5057   0.5239
  19    rs8109800     SD  0.08228   0.1267  0.09572
  19    rs2191667   GENO      T/T      T/G      G/G
  19    rs2191667 COUNTS       11       21       16
  19    rs2191667   FREQ   0.2292   0.4375   0.3333
  19    rs2191667   MEAN   0.5371   0.5036   0.5242
  19    rs2191667     SD  0.06194   0.1352  0.08038
  19    rs4635448   GENO      C/C      C/T      T/T
  19    rs4635448 COUNTS       11       21       16
  19    rs4635448   FREQ   0.2292   0.4375   0.3333
  19    rs4635448   MEAN   0.5371   0.5036   0.5242
  19    rs4635448     SD  0.06194   0.1352  0.08038
  19   rs10407146   GENO      C/C      C/A      A/A
  19   rs10407146 COUNTS       11       21       16
  19   rs10407146   FREQ   0.2292   0.4375   0.3333
  19   rs10407146   MEAN   0.5357   0.5122   0.5138
  19   rs10407146     SD  0.08043  0.09965   0.1271
  19   rs10406384   GENO      A/A      A/G      G/G
  19   rs10406384 COUNTS        5       19       24
  19   rs10406384   FREQ   0.1042   0.3958      0.5
  19   rs10406384   MEAN   0.5246   0.5185   0.5165
  19   rs10406384     SD  0.07132   0.1167   0.1031
  19   rs16979286   GENO      G/G      G/A      A/A
  19   rs16979286 COUNTS       11       17       20
  19   rs16979286   FREQ   0.2292   0.3542   0.4167
  19   rs16979286   MEAN   0.5059   0.5112   0.5307
  19   rs16979286     SD   0.1318    0.124  0.06673
  19    rs8104971   GENO      G/G      G/A      A/A
  19    rs8104971 COUNTS       12       24       12
  19    rs8104971   FREQ     0.25      0.5     0.25
  19    rs8104971   MEAN   0.5191   0.5188   0.5158
  19    rs8104971     SD   0.0849   0.1238   0.0841
  19    rs7255466   GENO      G/G      G/C      C/C
  19    rs7255466 COUNTS        2        9       37
  19    rs7255466   FREQ  0.04167   0.1875   0.7708
  19    rs7255466   MEAN   0.5233   0.5486   0.5104
  19    rs7255466     SD  0.03704   0.0819   0.1111
  19   rs10408485   GENO      A/A      A/C      C/C
  19   rs10408485 COUNTS        7       21       20
  19   rs10408485   FREQ   0.1458   0.4375   0.4167
  19   rs10408485   MEAN   0.4763   0.5325   0.5177
  19   rs10408485     SD  0.05095    0.136  0.07539
  19    rs7247108   GENO      G/G      G/A      A/A
  19    rs7247108 COUNTS        5       17       26
  19    rs7247108   FREQ   0.1042   0.3542   0.5417
  19    rs7247108   MEAN   0.5011    0.509   0.5274
  19    rs7247108     SD  0.02341   0.1213   0.1034
  19   rs16979417   GENO      A/A      A/G      G/G
  19   rs16979417 COUNTS        5       22       21
  19   rs16979417   FREQ   0.1042   0.4583   0.4375
  19   rs16979417   MEAN   0.5463    0.549    0.479
  19   rs16979417     SD  0.08807   0.0694   0.1266
  19    rs7252865   GENO      T/T      T/C      C/C
  19    rs7252865 COUNTS        1       11       36
  19    rs7252865   FREQ  0.02083   0.2292     0.75
  19    rs7252865   MEAN   0.4389   0.4749   0.5335
  19    rs7252865     SD        0   0.1712  0.07203
  19   rs10745023   GENO      A/A      A/C      C/C
  19   rs10745023 COUNTS        1        6       41
  19   rs10745023   FREQ  0.02083    0.125   0.8542
  19   rs10745023   MEAN   0.4389   0.5892   0.5097
  19   rs10745023     SD        0  0.05999   0.1064
  19   rs41375152   GENO      T/T      T/C      C/C
  19   rs41375152 COUNTS        2       16       30
  19   rs41375152   FREQ  0.04167   0.3333    0.625
  19   rs41375152   MEAN   0.5233    0.556   0.4976
  19   rs41375152     SD  0.03704  0.07199   0.1167
  19    rs2033482   GENO      A/A      A/C      C/C
  19    rs2033482 COUNTS        6       17       25
  19    rs2033482   FREQ    0.125   0.3542   0.5208
  19    rs2033482   MEAN   0.5195   0.5031    0.528
  19    rs2033482     SD  0.04982   0.1184   0.1054
  19   rs16979670   GENO      A/A      A/C      C/C
  19   rs16979670 COUNTS        1       14       33
  19   rs16979670   FREQ  0.02083   0.2917   0.6875
  19   rs16979670   MEAN   0.5126   0.5552   0.5026
  19   rs16979670     SD        0  0.07129   0.1141
  19      rs13535   GENO      A/A      A/G      G/G
  19      rs13535 COUNTS        5       17       26
  19      rs13535   FREQ   0.1042   0.3542   0.5417
  19      rs13535   MEAN   0.5011    0.509   0.5274
  19      rs13535     SD  0.02341   0.1213   0.1034
  19    rs7259702   GENO      C/C      C/A      A/A
  19    rs7259702 COUNTS        0       10       38
  19    rs7259702   FREQ        0   0.2083   0.7917
  19    rs7259702   MEAN       NA   0.5173   0.5183
  19    rs7259702     SD       NA   0.1441  0.09345
  19   rs10500207   GENO      G/G      G/T      T/T
  19   rs10500207 COUNTS        1       14       33
  19   rs10500207   FREQ  0.02083   0.2917   0.6875
  19   rs10500207   MEAN   0.5126   0.5552   0.5026
  19   rs10500207     SD        0  0.07129   0.1141
  19    rs8100020   GENO      C/C      C/T      T/T
  19    rs8100020 COUNTS        3       18       27
  19    rs8100020   FREQ   0.0625    0.375   0.5625
  19    rs8100020   MEAN   0.4945   0.5096   0.5264
  19    rs8100020     SD  0.03051   0.1177   0.1015
  19    rs8103099   GENO      C/C      C/T      T/T
  19    rs8103099 COUNTS        8       21       19
  19    rs8103099   FREQ   0.1667   0.4375   0.3958
  19    rs8103099   MEAN   0.5208   0.5191   0.5158
  19    rs8103099     SD  0.04501   0.1198   0.1076
  19   rs10411115   GENO      G/G      G/A      A/A
  19   rs10411115 COUNTS        5       17       26
  19   rs10411115   FREQ   0.1042   0.3542   0.5417
  19   rs10411115   MEAN   0.5011    0.509   0.5274
  19   rs10411115     SD  0.02341   0.1213   0.1034
  19    rs2230750   GENO      G/G      G/A      A/A
  19    rs2230750 COUNTS        0        7       41
  19    rs2230750   FREQ        0   0.1458   0.8542
  19    rs2230750   MEAN       NA   0.5472   0.5132
  19    rs2230750     SD       NA  0.08184   0.1076
  19    rs2217652   GENO      C/C      C/T      T/T
  19    rs2217652 COUNTS        5       17       26
  19    rs2217652   FREQ   0.1042   0.3542   0.5417
  19    rs2217652   MEAN   0.5011    0.509   0.5274
  19    rs2217652     SD  0.02341   0.1213   0.1034
  19    rs1433062   GENO      T/T      T/C      C/C
  19    rs1433062 COUNTS        1        6       41
  19    rs1433062   FREQ  0.02083    0.125   0.8542
  19    rs1433062   MEAN   0.4389   0.5892   0.5097
  19    rs1433062     SD        0  0.05999   0.1064
  19    rs8102146   GENO      C/C      C/T      T/T
  19    rs8102146 COUNTS        0       10       38
  19    rs8102146   FREQ        0   0.2083   0.7917
  19    rs8102146   MEAN       NA   0.5573   0.5078
  19    rs8102146     SD       NA  0.07892   0.1084
  19   rs11672602   GENO      T/T      T/C      C/C
  19   rs11672602 COUNTS        5       17       26
  19   rs11672602   FREQ   0.1042   0.3542   0.5417
  19   rs11672602   MEAN   0.5011    0.509   0.5274
  19   rs11672602     SD  0.02341   0.1213   0.1034
  19   rs17272543   GENO      G/G      G/A      A/A
  19   rs17272543 COUNTS        1        6       40
  19   rs17272543   FREQ  0.02128   0.1277   0.8511
  19   rs17272543   MEAN   0.4389   0.5892   0.5107
  19   rs17272543     SD        0  0.05999   0.1075
  19    rs7257650   GENO      A/A      A/G      G/G
  19    rs7257650 COUNTS       12       23       13
  19    rs7257650   FREQ     0.25   0.4792   0.2708
  19    rs7257650   MEAN    0.508   0.5312   0.5044
  19    rs7257650     SD  0.06575    0.135  0.06692
  19    rs4804436   GENO      T/T      T/C      C/C
  19    rs4804436 COUNTS       12       23       13
  19    rs4804436   FREQ     0.25   0.4792   0.2708
  19    rs4804436   MEAN    0.508   0.5312   0.5044
  19    rs4804436     SD  0.06575    0.135  0.06692
  19    rs6512109   GENO      A/A      A/G      G/G
  19    rs6512109 COUNTS        5       17       26
  19    rs6512109   FREQ   0.1042   0.3542   0.5417
  19    rs6512109   MEAN   0.5011    0.509   0.5274
  19    rs6512109     SD  0.02341   0.1213   0.1034
  19    rs6512110   GENO      G/G      G/A      A/A
  19    rs6512110 COUNTS       13       22       13
  19    rs6512110   FREQ   0.2708   0.4583   0.2708
  19    rs6512110   MEAN   0.5044   0.5321   0.5083
  19    rs6512110     SD  0.06692   0.1381  0.06296
  19    rs7245664   GENO      T/T      T/C      C/C
  19    rs7245664 COUNTS        1        9       38
  19    rs7245664   FREQ  0.02083   0.1875   0.7917
  19    rs7245664   MEAN   0.5126   0.5622   0.5078
  19    rs7245664     SD        0  0.08203   0.1084
  19   rs41405044   GENO      C/C      C/T      T/T
  19   rs41405044 COUNTS        0       10       38
  19   rs41405044   FREQ        0   0.2083   0.7917
  19   rs41405044   MEAN       NA   0.5173   0.5183
  19   rs41405044     SD       NA   0.1441  0.09345
  19    rs1978435   GENO      C/C      C/T      T/T
  19    rs1978435 COUNTS        5       17       26
  19    rs1978435   FREQ   0.1042   0.3542   0.5417
  19    rs1978435   MEAN   0.5011    0.509   0.5274
  19    rs1978435     SD  0.02341   0.1213   0.1034
  19    rs6512121   GENO      T/T      T/G      G/G
  19    rs6512121 COUNTS       13       22       13
  19    rs6512121   FREQ   0.2708   0.4583   0.2708
  19    rs6512121   MEAN   0.5044   0.5321   0.5083
  19    rs6512121     SD  0.06692   0.1381  0.06296
  19    rs7254750   GENO      C/C      C/T      T/T
  19    rs7254750 COUNTS        9       20       19
  19    rs7254750   FREQ   0.1875   0.4167   0.3958
  19    rs7254750   MEAN   0.5199   0.5195   0.5158
  19    rs7254750     SD  0.04219   0.1229   0.1076
  19    rs7258744   GENO      G/G      G/A      A/A
  19    rs7258744 COUNTS        9       20       19
  19    rs7258744   FREQ   0.1875   0.4167   0.3958
  19    rs7258744   MEAN   0.5199   0.5195   0.5158
  19    rs7258744     SD  0.04219   0.1229   0.1076
  19    rs7246415   GENO      A/A      A/G      G/G
  19    rs7246415 COUNTS        9       20       19
  19    rs7246415   FREQ   0.1875   0.4167   0.3958
  19    rs7246415   MEAN   0.5199   0.5195   0.5158
  19    rs7246415     SD  0.04219   0.1229   0.1076
  19   rs10403167   GENO      G/G      G/T      T/T
  19   rs10403167 COUNTS        7       20       21
  19   rs10403167   FREQ   0.1458   0.4167   0.4375
  19   rs10403167   MEAN   0.5132   0.5189    0.519
  19   rs10403167     SD  0.06678    0.115   0.1076
  19    rs8108483   GENO      C/C      C/T      T/T
  19    rs8108483 COUNTS       13       20       15
  19    rs8108483   FREQ   0.2708   0.4167   0.3125
  19    rs8108483   MEAN   0.5083   0.5229   0.5202
  19    rs8108483     SD  0.06296   0.1414  0.07601
  19    rs1433060   GENO      A/A      A/C      C/C
  19    rs1433060 COUNTS        2       17       29
  19    rs1433060   FREQ  0.04167   0.3542   0.6042
  19    rs1433060   MEAN   0.5233   0.5441   0.5025
  19    rs1433060     SD  0.03704    0.077   0.1188
  19    rs6512130   GENO      T/T      T/G      G/G
  19    rs6512130 COUNTS        5       20       23
  19    rs6512130   FREQ   0.1042   0.4167   0.4792
  19    rs6512130   MEAN   0.4933    0.514   0.5271
  19    rs6512130     SD  0.04258   0.1446  0.06745
  19    rs4804446   GENO      G/G      G/A      A/A
  19    rs4804446 COUNTS        7       19       22
  19    rs4804446   FREQ   0.1458   0.3958   0.4583
  19    rs4804446   MEAN   0.5378   0.5049   0.5232
  19    rs4804446     SD  0.06022   0.1172   0.1056
  19    rs8103159   GENO      A/A      A/G      G/G
  19    rs8103159 COUNTS        7       19       22
  19    rs8103159   FREQ   0.1458   0.3958   0.4583
  19    rs8103159   MEAN   0.5378   0.5049   0.5232
  19    rs8103159     SD  0.06022   0.1172   0.1056
  19   rs12460738   GENO      C/C      C/G      G/G
  19   rs12460738 COUNTS        2       18       28
  19   rs12460738   FREQ  0.04167    0.375   0.5833
  19   rs12460738   MEAN   0.5118   0.5171   0.5192
  19   rs12460738     SD     0.06  0.07063   0.1249
  19   rs10408343   GENO      C/C      C/T      T/T
  19   rs10408343 COUNTS       11       25       12
  19   rs10408343   FREQ   0.2292   0.5208     0.25
  19   rs10408343   MEAN   0.5052   0.5363   0.4921
  19   rs10408343     SD  0.06948  0.09895   0.1377
  19   rs10423752   GENO      G/G      G/A      A/A
  19   rs10423752 COUNTS       11       25       12
  19   rs10423752   FREQ   0.2292   0.5208     0.25
  19   rs10423752   MEAN   0.5052   0.5363   0.4921
  19   rs10423752     SD  0.06948  0.09895   0.1377
  19    rs9967634   GENO      T/T      T/C      C/C
  19    rs9967634 COUNTS        4       16       28
  19    rs9967634   FREQ  0.08333   0.3333   0.5833
  19    rs9967634   MEAN   0.5322   0.5259   0.5117
  19    rs9967634     SD  0.05418    0.124  0.09956
  19     rs971366   GENO      T/T      T/C      C/C
  19     rs971366 COUNTS        3       17       28
  19     rs971366   FREQ   0.0625   0.3542   0.5833
  19     rs971366   MEAN   0.5064   0.5183   0.5192
  19     rs971366     SD  0.04347  0.07259   0.1249
  19    rs8101154   GENO      A/A      A/G      G/G
  19    rs8101154 COUNTS        0        8       40
  19    rs8101154   FREQ        0   0.1667   0.8333
  19    rs8101154   MEAN       NA   0.4845   0.5248
  19    rs8101154     SD       NA   0.1231   0.1004
  19   rs10415281   GENO      T/T      T/C      C/C
  19   rs10415281 COUNTS        0       10       38
  19   rs10415281   FREQ        0   0.2083   0.7917
  19   rs10415281   MEAN       NA   0.5273   0.5157
  19   rs10415281     SD       NA   0.1513  0.09048
  19   rs11669128   GENO      A/A      A/C      C/C
  19   rs11669128 COUNTS        4       24       20
  19   rs11669128   FREQ  0.08333      0.5   0.4167
  19   rs11669128   MEAN   0.4062   0.5425   0.5113
  19   rs11669128     SD   0.1991  0.07472   0.1019
  19   rs11673302   GENO      C/C      C/G      G/G
  19   rs11673302 COUNTS        1        7       40
  19   rs11673302   FREQ  0.02083   0.1458   0.8333
  19   rs11673302   MEAN   0.4389   0.5992   0.5059
  19   rs11673302     SD        0  0.06085   0.1049
  19   rs10419036   GENO      T/T      T/C      C/C
  19   rs10419036 COUNTS       11       25       12
  19   rs10419036   FREQ   0.2292   0.5208     0.25
  19   rs10419036   MEAN   0.5052   0.5363   0.4921
  19   rs10419036     SD  0.06948  0.09895   0.1377
  19   rs10424931   GENO      A/A      A/G      G/G
  19   rs10424931 COUNTS        3       16       29
  19   rs10424931   FREQ   0.0625   0.3333   0.6042
  19   rs10424931   MEAN   0.5491   0.5176   0.5152
  19   rs10424931     SD  0.05184   0.1221  0.09961
  19   rs10402626   GENO      T/T      T/G      G/G
  19   rs10402626 COUNTS       11       25       12
  19   rs10402626   FREQ   0.2292   0.5208     0.25
  19   rs10402626   MEAN   0.5052   0.5363   0.4921
  19   rs10402626     SD  0.06948  0.09895   0.1377
  19   rs10423567   GENO      G/G      G/C      C/C
  19   rs10423567 COUNTS       11       25       12
  19   rs10423567   FREQ   0.2292   0.5208     0.25
  19   rs10423567   MEAN   0.5052   0.5363   0.4921
  19   rs10423567     SD  0.06948  0.09895   0.1377
  19    rs9917038   GENO      T/T      T/A      A/A
  19    rs9917038 COUNTS       11       25       12
  19    rs9917038   FREQ   0.2292   0.5208     0.25
  19    rs9917038   MEAN   0.5052   0.5363   0.4921
  19    rs9917038     SD  0.06948  0.09895   0.1377
  19   rs16981165   GENO      A/A      A/G      G/G
  19   rs16981165 COUNTS        1       15       32
  19   rs16981165   FREQ  0.02083   0.3125   0.6667
  19   rs16981165   MEAN   0.6008   0.5124   0.5182
  19   rs16981165     SD        0   0.1244  0.09603
  19    rs8100409   GENO      G/G      G/A      A/A
  19    rs8100409 COUNTS        1       15       32
  19    rs8100409   FREQ  0.02083   0.3125   0.6667
  19    rs8100409   MEAN   0.6008   0.5124   0.5182
  19    rs8100409     SD        0   0.1244  0.09603
  19     rs733102   GENO      C/C      C/T      T/T
  19     rs733102 COUNTS        8       26       14
  19     rs733102   FREQ   0.1667   0.5417   0.2917
  19     rs733102   MEAN   0.4902   0.5383   0.4966
  19     rs733102     SD   0.1719  0.07066   0.1091
  19     rs733101   GENO      A/A      A/G      G/G
  19     rs733101 COUNTS        8       25       15
  19     rs733101   FREQ   0.1667   0.5208   0.3125
  19     rs733101   MEAN   0.4902   0.5395   0.4974
  19     rs733101     SD   0.1719  0.07185   0.1052
  19    rs2042199   GENO      T/T      T/G      G/G
  19    rs2042199 COUNTS        8       26       14
  19    rs2042199   FREQ   0.1667   0.5417   0.2917
  19    rs2042199   MEAN   0.4902   0.5383   0.4966
  19    rs2042199     SD   0.1719  0.07066   0.1091
  19    rs7250898   GENO      C/C      C/G      G/G
  19    rs7250898 COUNTS        0        9       39
  19    rs7250898   FREQ        0   0.1875   0.8125
  19    rs7250898   MEAN       NA   0.5065   0.5208
  19    rs7250898     SD       NA   0.1485  0.09349
  19    rs8102702   GENO      T/T      T/C      C/C
  19    rs8102702 COUNTS        8       26       14
  19    rs8102702   FREQ   0.1667   0.5417   0.2917
  19    rs8102702   MEAN   0.4902   0.5383   0.4966
  19    rs8102702     SD   0.1719  0.07066   0.1091
  19   rs12461440   GENO      C/C      C/A      A/A
  19   rs12461440 COUNTS        1       19       28
  19   rs12461440   FREQ  0.02083   0.3958   0.5833
  19   rs12461440   MEAN   0.5543   0.5113   0.5214
  19   rs12461440     SD        0  0.05291   0.1301
