# Supplementary material for: Cell-to-cell expression dispersion of B-cell surface proteins is linked to genetic variants in humans
Source: Commun Biol. 2020 Jul 3;3:346. doi: 10.1038/s42003-020-1075-1 (PMC7335051; doi:10.1038/s42003-020-1075-1)
Supplement: Supplementary file 4 — Supplementary Data 2 [file 42003_2020_1075_MOESM4_ESM.zip › Supplementary_Data_S2/plink-results-48LCLs/CD23_chr19_pooled.var/CD23_pooled.var_48_LCLs.qassoc.mperm]

 CHR          SNP         EMP1         EMP2 
  19   rs11881309       0.4028            1 
  19    rs1026466       0.9312            1 
  19    rs2436493       0.1217            1 
  19    rs2446193      0.09089            1 
  19    rs8101416       0.6177            1 
  19    rs2446195       0.1884            1 
  19    rs2260187       0.2681            1 
  19    rs3763046       0.7704            1 
  19     rs778809       0.8707            1 
  19    rs3859563       0.1959            1 
  19   rs17271883       0.8203            1 
  19    rs3760776       0.3093            1 
  19    rs3760775       0.5935            1 
  19     rs778988       0.8247            1 
  19   rs10426709      0.09869            1 
  19   rs11881470      0.08919            1 
  19    rs8101625       0.7533            1 
  19    rs6510861       0.7999            1 
  19    rs7248090        0.541            1 
  19   rs10417885       0.3679            1 
  19     rs274793       0.9744            1 
  19   rs11085154       0.9226            1 
  19   rs12462305       0.9364            1 
  19    rs6510863       0.7919            1 
  19    rs4807825        0.218            1 
  19    rs8108471       0.3159            1 
  19    rs7259761       0.2197            1 
  19     rs551244      0.07969            1 
  19    rs8102722       0.3159            1 
  19     rs525452       0.9648            1 
  19     rs628271       0.5348            1 
  19     rs581910       0.9531            1 
  19     rs552320       0.9531            1 
  19    rs1638538        0.118            1 
  19    rs6510867       0.4001            1 
  19     rs530942       0.1211            1 
  19   rs11879954       0.1928            1 
  19     rs585107       0.6654            1 
  19     rs549785       0.5941            1 
  19   rs10402138        0.701            1 
  19   rs16993344       0.4616            1 
  19   rs10402841        0.788            1 
  19    rs1110624       0.8685            1 
  19    rs7255387        0.497            1 
  19     rs574937       0.3641            1 
  19   rs10401349        0.409            1 
  19     rs622574       0.6386            1 
  19   rs11880706        0.149            1 
  19   rs11666200       0.4103            1 
  19   rs11670606       0.4103            1 
  19   rs17271924        0.409            1 
  19   rs10411604       0.6913            1 
  19   rs10411815        0.912            1 
  19   rs10405147       0.4532            1 
  19    rs8109482       0.7365            1 
  19    rs8104313       0.2366            1 
  19    rs7253993        0.473            1 
  19    rs7256341       0.4777            1 
  19   rs11673527       0.7801            1 
  19   rs10417646       0.2711            1 
  19    rs7256965       0.4017            1 
  19   rs11669301       0.2526            1 
  19   rs11085158       0.2526            1 
  19   rs16993402       0.3412            1 
  19   rs10853992       0.3054            1 
  19   rs11879740       0.4238            1 
  19   rs10424597       0.6504            1 
  19   rs16993408       0.3412            1 
  19    rs9304929       0.2056            1 
  19   rs41489445       0.8839            1 
  19    rs4807840        0.582            1 
  19   rs11672830       0.9845            1 
  19    rs9304930       0.6504            1 
  19    rs4807841       0.9763            1 
  19    rs8101237       0.5196            1 
  19   rs16993428       0.7258            1 
  19   rs16993437       0.2237            1 
  19   rs16993442       0.5242            1 
  19   rs16993450       0.1136            1 
  19   rs16993453       0.5242            1 
  19   rs16993484       0.0494            1 
  19    rs2335629       0.4174            1 
  19    rs4807846       0.1172            1 
  19   rs17468222       0.9975            1 
  19   rs10413643       0.1202            1 
  19    rs3787069       0.7057            1 
  19    rs4807065       0.0411            1 
  19    rs2233188       0.7107            1 
  19    rs2233186       0.6686            1 
  19   rs16993501       0.6197            1 
  19    rs4807852       0.0342            1 
  19    rs1865061       0.1042            1 
  19   rs10404571       0.7107            1 
  19    rs3787056      0.08039            1 
  19    rs4807069       0.1595            1 
  19    rs7249425       0.7542            1 
  19   rs13382119       0.1414            1 
  19   rs12979828       0.0179       0.9992 
  19   rs10405167       0.6936            1 
  19    rs8099971      0.06729            1 
  19    rs8103614       0.1414            1 
  19    rs7258848       0.2407            1 
  19   rs11881034        0.986            1 
  19    rs6417193       0.4641            1 
  19    rs8113160       0.5525            1 
  19    rs6510884       0.4641            1 
  19    rs6510888       0.8833            1 
  19    rs4807863       0.1984            1 
  19    rs7258219       0.7508            1 
  19    rs7260240        0.713            1 
  19   rs10425427       0.3864            1 
  19    rs7253024       0.8561            1 
  19    rs7260547       0.0346            1 
  19   rs10420388       0.9023            1 
  19    rs2304196       0.3281            1 
  19    rs2247785       0.4822            1 
  19   rs10419890       0.0457            1 
  19    rs3892396       0.3675            1 
  19    rs7259894       0.2572            1 
  19    rs7247153       0.9039            1 
  19     rs173229       0.9039            1 
  19    rs6510902       0.9672            1 
  19    rs6510903       0.5023            1 
  19     rs348362        0.577            1 
  19    rs3844450       0.4364            1 
  19    rs3887594       0.1741            1 
  19    rs2071347       0.1969            1 
  19   rs12151125       0.3904            1 
  19    rs3865469       0.8256            1 
  19     rs348347       0.3297            1 
  19    rs7508584       0.6961            1 
  19    rs6510908       0.5412            1 
  19     rs344596       0.6958            1 
  19    rs8109079       0.8745            1 
  19     rs344584       0.2601            1 
  19    rs7257477       0.2307            1 
  19     rs387116       0.1929            1 
  19     rs364628       0.1929            1 
  19     rs413956       0.4848            1 
  19     rs624968       0.1929            1 
  19    rs1644752       0.1929            1 
  19     rs407743       0.9568            1 
  19     rs426848       0.9568            1 
  19     rs392751       0.9716            1 
  19     rs425796       0.9716            1 
  19     rs454453       0.9716            1 
  19     rs390821       0.9716            1 
  19     rs422961       0.8951            1 
  19     rs392720         0.92            1 
  19     rs416956       0.7404            1 
  19   rs11882049       0.3018            1 
  19     rs344575       0.5889            1 
  19     rs344569       0.1824            1 
  19    rs8113119      0.07879            1 
  19   rs11878563       0.4388            1 
  19    rs2277984       0.5642            1 
  19    rs1389623       0.2241            1 
  19    rs2241393       0.9271            1 
  19   rs11569538      0.05299            1 
  19   rs11569537       0.3648            1 
  19     rs344548       0.0039        0.869 
  19    rs7257062       0.2205            1 
  19    rs2241392       0.7953            1 
  19   rs11569536        0.146            1 
  19     rs344543       0.9351            1 
  19     rs344541       0.9351            1 
  19     rs344540       0.9351            1 
  19   rs11569511       0.7141            1 
  19    rs3745567       0.7141            1 
  19   rs11569507       0.7141            1 
  19    rs3745566       0.7141            1 
  19    rs3745565       0.7141            1 
  19   rs11569501       0.7141            1 
  19     rs445750       0.8361            1 
  19     rs408290       0.8361            1 
  19     rs451760       0.9246            1 
  19   rs11569397       0.6312            1 
  19     rs339392       0.2974            1 
  19     rs171094       0.2871            1 
  19     rs184628       0.0015       0.6629 
  19    rs2305806       0.9219            1 
  19    rs7248911       0.4483            1 
  19   rs10408913       0.3994            1 
  19   rs10409437       0.1443            1 
  19     rs568259        0.818            1 
  19     rs473021       0.7502            1 
  19     rs472835       0.9701            1 
  19    rs2546122       0.8444            1 
  19    rs2546127       0.7502            1 
  19    rs2546128       0.7103            1 
  19    rs2617815       0.7502            1 
  19    rs2617819       0.6194            1 
  19    rs2617822      0.05509            1 
  19   rs12232870       0.4317            1 
  19    rs8109794       0.9537            1 
  19    rs8108646       0.4629            1 
  19   rs12710098     0.005799       0.9643 
  19    rs7253450        0.725            1 
  19     rs164017       0.6786            1 
  19     rs164016       0.4175            1 
  19     rs186295       0.6555            1 
  19     rs331677       0.2577            1 
  19   rs16993884       0.3214            1 
  19   rs10422184        0.004       0.9524 
  19   rs16993897       0.7178            1 
  19     rs330876       0.1699            1 
  19   rs10406373       0.9803            1 
  19     rs330877       0.7351            1 
  19     rs330885       0.5475            1 
  19     rs330886       0.6954            1 
  19     rs330887       0.9348            1 
  19   rs10403916       0.0257            1 
  19    rs8099966       0.4154            1 
  19    rs8101320       0.4154            1 
  19     rs897740       0.5475            1 
  19     rs454176        0.553            1 
  19     rs455099       0.5475            1 
  19     rs445817       0.5475            1 
  19     rs673320       0.0162       0.9994 
  19     rs455476         0.64            1 
  19     rs460261         0.64            1 
  19     rs384239       0.9879            1 
  19     rs373533       0.5178            1 
  19    rs8104748       0.5119            1 
  19     rs464849       0.1631            1 
  19   rs10407357       0.8949            1 
  19     rs416967       0.2281            1 
  19     rs460375       0.1631            1 
  19     rs465543       0.1631            1 
  19     rs461935       0.1631            1 
  19    rs7259423       0.6518            1 
  19     rs461057       0.2281            1 
  19     rs457762       0.2281            1 
  19    rs2453112       0.4547            1 
  19     rs422318       0.9672            1 
  19   rs17704999       0.3286            1 
  19   rs16994004       0.8678            1 
  19    rs7256163       0.1058            1 
  19    rs7256367       0.1254            1 
  19   rs10221500       0.9503            1 
  19     rs460698       0.4965            1 
  19    rs7256912       0.3145            1 
  19    rs8102545       0.4743            1 
  19    rs7247900       0.6464            1 
  19    rs4807918       0.6613            1 
  19    rs7260101       0.4994            1 
  19     rs252569       0.5478            1 
  19    rs2035973       0.6954            1 
  19    rs2035972       0.4384            1 
  19    rs1874002       0.8599            1 
  19    rs2055097       0.4384            1 
  19    rs4807920       0.4384            1 
  19    rs1389506       0.6792            1 
  19   rs10412186      0.08339            1 
  19   rs11878694       0.7678            1 
  19   rs10406255        0.261            1 
  19   rs10413019       0.6176            1 
  19    rs8104872       0.7029            1 
  19    rs8105285       0.3934            1 
  19   rs11882263       0.6856            1 
  19    rs7249943        0.571            1 
  19    rs7249317       0.2302            1 
  19    rs1493877         0.02            1 
  19    rs9304947      0.07109            1 
  19    rs2914567        0.207            1 
  19     rs966591       0.3674            1 
  19    rs8110740       0.3674            1 
  19    rs6510944       0.3674            1 
  19    rs2352958       0.3674            1 
  19     rs768489       0.3674            1 
  19   rs16994131       0.6888            1 
  19   rs12460645       0.8412            1 
  19    rs2914559       0.8412            1 
  19    rs2967661       0.7053            1 
  19   rs10414835       0.8074            1 
  19   rs12150997       0.7563            1 
  19   rs11667110       0.9865            1 
  19    rs2229431       0.7577            1 
  19       rs2962       0.1983            1 
  19       rs2963       0.1673            1 
  19    rs8107575       0.1327            1 
  19    rs2059807       0.9252            1 
  19    rs3815902       0.8917            1 
  19    rs3786681       0.6599            1 
  19    rs6510956       0.6599            1 
  19   rs10415589       0.0166       0.9998 
  19    rs8109559       0.7062            1 
  19   rs16994314       0.0389            1 
  19    rs8108622       0.2394            1 
  19   rs10500204       0.8716            1 
  19    rs3786680       0.1525            1 
  19     rs891088       0.7646            1 
  19    rs7245757       0.3153            1 
  19    rs1035939       0.9063            1 
  19    rs4804368       0.7512            1 
  19    rs7254358       0.5117            1 
  19    rs1035942       0.2562            1 
  19    rs8103883       0.5115            1 
  19    rs2042901       0.1323            1 
  19   rs10426094       0.1617            1 
  19   rs12459488        0.199            1 
  19    rs3745545        0.758            1 
  19    rs4804403       0.8852            1 
  19    rs7245562       0.2947            1 
  19    rs7508679       0.7675            1 
  19    rs4804416       0.4858            1 
  19    rs7248104       0.8279            1 
  19    rs4804424       0.7941            1 
  19   rs10416429       0.7941            1 
  19     rs890862       0.2921            1 
  19   rs10424224       0.0135       0.9988 
  19   rs10404318       0.0181       0.9998 
  19     rs919275       0.5635            1 
  19    rs4804219       0.9588            1 
  19    rs6510975       0.1593            1 
  19   rs10404166       0.7214            1 
  19    rs8101064        0.898            1 
  19   rs11880337       0.7845            1 
  19    rs6603096       0.5105            1 
  19    rs6603107      0.05439            1 
  19    rs6603109        0.757            1 
  19   rs10420226       0.3972            1 
  19    rs9807848       0.8281            1 
  19   rs10404592       0.3972            1 
  19    rs1025281       0.3673            1 
  19   rs11882769        0.652            1 
  19   rs11882682       0.4052            1 
  19   rs11879232        0.693            1 
  19    rs2432104       0.9608            1 
  19   rs12977471       0.6819            1 
  19    rs8103234       0.5206            1 
  19    rs4804166       0.3586            1 
  19    rs4804596       0.3586            1 
  19    rs6603155       0.6609            1 
  19   rs12461568       0.1811            1 
  19   rs11668246        0.487            1 
  19   rs10402721       0.9925            1 
  19    rs6603164       0.7041            1 
  19   rs11667028       0.1706            1 
  19    rs8110029       0.3966            1 
  19    rs8102136      0.08719            1 
  19   rs11878742      0.09739            1 
  19   rs12979990       0.1923            1 
  19    rs7245775       0.1753            1 
  19    rs1549256       0.5522            1 
  19    rs1549257         0.12            1 
  19   rs17159600       0.3199            1 
  19    rs7247040       0.5783            1 
  19    rs3745356       0.5416            1 
  19   rs10402951       0.3176            1 
  19     rs749969       0.2053            1 
  19    rs1363938       0.9932            1 
  19    rs7250572       0.1289            1 
  19    rs4804662       0.2769            1 
  19     rs654059        0.997            1 
  19     rs501580      0.07019            1 
  19   rs11881687      0.05989            1 
  19     rs574663       0.5458            1 
  19    rs7250363       0.1688            1 
  19     rs597582       0.2718            1 
  19    rs7245592       0.0233            1 
  19     rs541600       0.0233            1 
  19    rs7250311       0.3179            1 
  19    rs7260296       0.1331            1 
  19    rs2431866       0.1657            1 
  19    rs7256394       0.5314            1 
  19    rs6603103        0.728            1 
  19    rs4804750       0.3906            1 
  19   rs17159765       0.8778            1 
  19    rs1644759       0.3321            1 
  19    rs1644757       0.7256            1 
  19    rs4134856       0.0047       0.7827 
  19    rs4134832        0.037            1 
  19     rs794083      0.05549            1 
  19    rs4134831        0.116            1 
  19     rs794084       0.5081            1 
  19    rs4134826      0.08469            1 
  19    rs4134816        0.116            1 
  19    rs4134813       0.3904            1 
  19    rs4804758       0.5988            1 
  19    rs4804217       0.5988            1 
  19       rs6791       0.1214            1 
  19   rs11883223       0.1638            1 
  19    rs2081075       0.0184       0.9999 
  19   rs10402974        0.281            1 
  19    rs2161490       0.8439            1 
  19    rs7408174       0.3276            1 
  19   rs17159311       0.3945            1 
  19    rs7249360      0.05969            1 
  19    rs7249320       0.0332            1 
  19    rs2287868       0.0384            1 
  19     rs753733       0.8474            1 
  19   rs12611038     0.006299       0.9691 
  19   rs10518270       0.1404            1 
  19   rs11260025       0.1404            1 
  19    rs2335524       0.4163            1 
  19    rs2335525       0.3094            1 
  19    rs1010047       0.8159            1 
  19    rs2277996       0.3686            1 
  19   rs11669411        0.468            1 
  19    rs7250738       0.6392            1 
  19   rs11465413      0.06809            1 
  19   rs11465403       0.8123            1 
  19    rs1544767       0.7224            1 
  19   rs10403018       0.1866            1 
  19    rs4804802       0.7985            1 
  19    rs8105572       0.9303            1 
  19   rs17159889        0.101            1 
  19    rs2287886       0.7973            1 
  19     rs735240       0.2919            1 
  19   rs10411055       0.2793            1 
  19    rs2112927       0.2671            1 
  19     rs479448       0.8421            1 
  19     rs560634       0.9023            1 
  19     rs557094       0.6719            1 
  19    rs3745376       0.5478            1 
  19    rs1045998       0.8421            1 
  19      rs15282       0.0215            1 
  19     rs653488       0.7023            1 
  19   rs11260030       0.7787            1 
  19   rs10906990       0.9113            1 
  19    rs7259521       0.9404            1 
  19    rs4804233       0.8429            1 
  19     rs568356       0.4015            1 
  19   rs10426731       0.3383            1 
  19   rs12980113       0.1935            1 
  19    rs8108150       0.2517            1 
  19   rs17160011      0.08439            1 
  19     rs580984       0.1093            1 
  19     rs574830      0.09349            1 
  19    rs7258822       0.9265            1 
  19     rs514098       0.3521            1 
  19     rs604938      0.06279            1 
  19     rs794442      0.08809            1 
  19     rs747990       0.4114            1 
  19     rs552797       0.7169            1 
  19   rs11542189       0.9864            1 
  19    rs1864029       0.8801            1 
  19      rs14394       0.5062            1 
  19   rs10416634       0.4142            1 
  19   rs10411185       0.7848            1 
  19    rs3826741       0.7157            1 
  19    rs2303164       0.6893            1 
  19   rs10424096       0.8552            1 
  19   rs17160134       0.4418            1 
  19   rs12974407       0.3266            1 
  19   rs17160147        0.978            1 
  19   rs17160151       0.8193            1 
  19   rs10416843       0.8585            1 
  19    rs8112982       0.1382            1 
  19    rs6603141       0.7033            1 
  19    rs3829817       0.9567            1 
  19    rs3813781       0.2276            1 
  19   rs11260053       0.4269            1 
  19   rs11260055       0.9132            1 
  19     rs899207       0.6356            1 
  19    rs1382354       0.7275            1 
  19    rs4804267       0.3334            1 
  19   rs12460407       0.5279            1 
  19    rs1038081       0.5804            1 
  19   rs12327845       0.4445            1 
  19    rs7252584       0.7807            1 
  19   rs10408896     0.007299       0.9783 
  19    rs6422428       0.6051            1 
  19    rs8110054       0.0499            1 
  19    rs4804286       0.7328            1 
  19    rs4804287       0.5916            1 
  19    rs1466448       0.2195            1 
  19    rs1466447        0.388            1 
  19    rs1007545       0.9571            1 
  19    rs6603157       0.5723            1 
  19   rs17160311       0.4455            1 
  19   rs12973288       0.5623            1 
  19   rs17160332       0.4287            1 
  19   rs17160333       0.5102            1 
  19    rs7259547       0.1263            1 
  19     rs193933        0.751            1 
  19     rs250508       0.8145            1 
  19     rs638966       0.4688            1 
  19    rs7249111       0.2992            1 
  19    rs8107330       0.2992            1 
  19    rs2241590       0.2067            1 
  19    rs3760685       0.3594            1 
  19   rs11666233       0.3565            1 
  19    rs7254882       0.3565            1 
  19     rs754671       0.2251            1 
  19    rs2913973       0.2251            1 
  19    rs2967605       0.2729            1 
  19    rs6603076       0.3303            1 
  19    rs2894538        0.315            1 
  19    rs7508502       0.3303            1 
  19   rs12610448       0.5216            1 
  19    rs7507621       0.3452            1 
  19    rs7408960       0.2759            1 
  19    rs7255548       0.3452            1 
  19   rs11881002       0.9793            1 
  19    rs7259200       0.9347            1 
  19    rs8106540       0.2488            1 
  19    rs7250951       0.9278            1 
  19    rs7507526        0.425            1 
  19    rs1609712       0.9586            1 
  19    rs2967603       0.4379            1 
  19    rs2967578       0.5153            1 
  19    rs2042300       0.5387            1 
  19   rs10408143       0.4837            1 
  19   rs11882393       0.3447            1 
  19    rs2303686       0.9081            1 
  19    rs8106859       0.3577            1 
  19   rs10416597       0.5524            1 
  19   rs11672367       0.5945            1 
  19   rs11259990       0.5524            1 
  19    rs4804314       0.1967            1 
  19    rs4072910        0.335            1 
  19   rs12985470       0.5142            1 
  19   rs12462074       0.7796            1 
  19   rs12610444       0.3598            1 
  19    rs1561405       0.5064            1 
  19    rs1561406       0.8129            1 
  19    rs2967718       0.7388            1 
  19    rs2118706       0.1539            1 
  19    rs2967721       0.1645            1 
  19    rs2967726       0.2153            1 
  19    rs9305032       0.7847            1 
  19   rs12611036       0.8156            1 
  19    rs2967684       0.7254            1 
  19    rs2918300       0.6861            1 
  19    rs4804078       0.2238            1 
  19   rs11085873       0.2238            1 
  19   rs10414553       0.5378            1 
  19    rs8103113       0.6682            1 
  19    rs1898674       0.2511            1 
  19    rs7254503       0.1032            1 
  19     rs301407      0.09849            1 
  19     rs301410       0.1288            1 
  19     rs301412      0.09789            1 
  19   rs16995681       0.3601            1 
  19    rs8099865       0.2413            1 
  19    rs1078042       0.3206            1 
  19     rs890848       0.3206            1 
  19    rs2967706       0.4284            1 
  19    rs2967632       0.4284            1 
  19   rs10408279       0.1737            1 
  19    rs2967745        0.236            1 
  19    rs7256781       0.1234            1 
  19    rs2910344        0.236            1 
  19    rs1582532       0.4946            1 
  19   rs10423641       0.5297            1 
  19    rs2967727       0.6413            1 
  19    rs2967732      0.09009            1 
  19   rs11085742       0.6656            1 
  19    rs2967737       0.5524            1 
  19   rs10418157       0.2509            1 
  19    rs4804367       0.6319            1 
  19    rs8100230       0.7883            1 
  19    rs8105922       0.1024            1 
  19   rs10048565       0.4569            1 
  19    rs1862456       0.6006            1 
  19   rs13339744       0.4569            1 
  19   rs10406670       0.2516            1 
  19   rs10412487       0.3542            1 
  19   rs10419875       0.5802            1 
  19   rs11881361       0.6905            1 
  19   rs12985992       0.1843            1 
  19   rs12976111       0.1843            1 
  19    rs4804375       0.2533            1 
  19   rs10854117       0.5338            1 
  19     rs881877       0.3917            1 
  19   rs11882373      0.08519            1 
  19   rs12975129       0.5122            1 
  19    rs7260214      0.05669            1 
  19   rs17000495       0.5636            1 
  19    rs7507380        0.724            1 
  19   rs10410136        0.719            1 
  19    rs1895364        0.724            1 
  19    rs2216662       0.7621            1 
  19    rs1833777       0.0426            1 
  19   rs12710265       0.2661            1 
  19    rs7508222       0.5404            1 
  19    rs1820099       0.5404            1 
  19    rs2547064       0.5505            1 
  19    rs1867692       0.3589            1 
  19    rs1867691       0.5505            1 
  19    rs1862460      0.06319            1 
  19    rs1559170       0.4028            1 
  19   rs10422567       0.5298            1 
  19   rs17000803       0.2607            1 
  19    rs7254970       0.6169            1 
  19   rs17000816       0.2607            1 
  19   rs10406209       0.4213            1 
  19    rs2591591       0.3664            1 
  19    rs2591592       0.7608            1 
  19   rs17000836       0.7163            1 
  19    rs2547074       0.3376            1 
  19    rs2591595       0.3376            1 
  19    rs7254941       0.6842            1 
  19    rs1862461       0.3376            1 
  19    rs1862462       0.3376            1 
  19    rs2431795       0.3376            1 
  19    rs2431791       0.1571            1 
  19    rs1584168       0.0488            1 
  19    rs7245949       0.1788            1 
  19    rs1609459       0.1788            1 
  19    rs1108380       0.6999            1 
  19   rs10402812       0.1788            1 
  19    rs1823056      0.08919            1 
  19   rs17000947      0.08919            1 
  19   rs10415709     0.007499       0.9079 
  19   rs10411597     0.007499       0.9079 
  19    rs4804386       0.4083            1 
  19   rs13344438     0.006099       0.9566 
  19   rs10417520       0.0012       0.7178 
  19   rs10407491       0.1759            1 
  19   rs10418864      0.09199            1 
  19   rs10426146       0.7796            1 
  19   rs12979861       0.2986            1 
  19   rs10426826       0.4322            1 
  19    rs8111366       0.4101            1 
  19   rs11880371       0.8779            1 
  19    rs1469081       0.6281            1 
  19   rs13343323       0.8982            1 
  19    rs8101404       0.3017            1 
  19    rs8107055       0.7631            1 
  19    rs1968595       0.0167       0.9998 
  19   rs10413384       0.8661            1 
  19    rs4804397       0.3456            1 
  19    rs2441035       0.1757            1 
  19    rs2569402       0.1757            1 
  19    rs2053074       0.5637            1 
  19   rs12609136       0.7987            1 
  19    rs4804400       0.3061            1 
  19   rs12610094       0.3736            1 
  19    rs2335071       0.4441            1 
  19    rs2335072       0.4363            1 
  19    rs8110010       0.6422            1 
  19    rs7249770       0.4201            1 
  19   rs10414255       0.5674            1 
  19    rs8112954       0.7015            1 
  19    rs8107410       0.3523            1 
  19     rs714395       0.3205            1 
  19    rs7256391       0.3905            1 
  19   rs17304527       0.1136            1 
  19   rs12459040       0.9774            1 
  19   rs12610559       0.2619            1 
  19   rs16978581       0.3905            1 
  19    rs1045354       0.2619            1 
  19      rs10129       0.1965            1 
  19   rs10405376       0.5409            1 
  19    rs7247296       0.3334            1 
  19   rs10417371       0.8465            1 
  19   rs16978679       0.8465            1 
  19    rs6511918       0.6389            1 
  19   rs13345998       0.3675            1 
  19    rs8102176       0.6784            1 
  19    rs8102181       0.6784            1 
  19    rs8101575       0.5846            1 
  19    rs6511957       0.9971            1 
  19    rs7252788        0.558            1 
  19    rs8109800       0.8279            1 
  19    rs2191667       0.8393            1 
  19    rs4635448       0.8393            1 
  19   rs10407146       0.6349            1 
  19   rs10406384       0.8769            1 
  19   rs16979286       0.4961            1 
  19    rs8104971       0.9367            1 
  19    rs7255466       0.4398            1 
  19   rs10408485       0.5803            1 
  19    rs7247108        0.507            1 
  19   rs16979417       0.0406            1 
  19    rs7252865      0.06669            1 
  19   rs10745023       0.3673            1 
  19   rs41375152       0.1301            1 
  19    rs2033482        0.642            1 
  19   rs16979670       0.1765            1 
  19      rs13535        0.507            1 
  19    rs7259702       0.9801            1 
  19   rs10500207       0.1765            1 
  19    rs8100020        0.504            1 
  19    rs8103099       0.8988            1 
  19   rs10411115        0.507            1 
  19    rs2230750        0.426            1 
  19    rs2217652        0.507            1 
  19    rs1433062       0.3673            1 
  19    rs8102146       0.1804            1 
  19   rs11672602        0.507            1 
  19   rs17272543       0.3857            1 
  19    rs7257650       0.9104            1 
  19    rs4804436       0.9104            1 
  19    rs6512109        0.507            1 
  19    rs6512110       0.9233            1 
  19    rs7245664       0.2525            1 
  19   rs41405044       0.9801            1 
  19    rs1978435        0.507            1 
  19    rs6512121       0.9233            1 
  19    rs7254750       0.9099            1 
  19    rs7258744       0.9099            1 
  19    rs7246415       0.9099            1 
  19   rs10403167       0.9182            1 
  19    rs8108483        0.778            1 
  19    rs1433060       0.2673            1 
  19    rs6512130        0.495            1 
  19    rs4804446       0.9599            1 
  19    rs8103159       0.9599            1 
  19   rs12460738        0.917            1 
  19   rs10408343       0.7413            1 
  19   rs10423752       0.7413            1 
  19    rs9967634       0.6221            1 
  19     rs971366       0.8786            1 
  19    rs8101154       0.3154            1 
  19   rs10415281       0.7585            1 
  19   rs11669128        0.496            1 
  19   rs11673302       0.1872            1 
  19   rs10419036       0.7413            1 
  19   rs10424931       0.6991            1 
  19   rs10402626       0.7413            1 
  19   rs10423567       0.7413            1 
  19    rs9917038       0.7413            1 
  19   rs16981165       0.8336            1 
  19    rs8100409       0.8336            1 
  19     rs733102        0.873            1 
  19     rs733101       0.8643            1 
  19    rs2042199        0.873            1 
  19    rs7250898       0.7263            1 
  19    rs8102702        0.873            1 
  19   rs12461440       0.8904            1 
