# Supplementary material for: Cell-to-cell expression dispersion of B-cell surface proteins is linked to genetic variants in humans
Source: Commun Biol. 2020 Jul 3;3:346. doi: 10.1038/s42003-020-1075-1 (PMC7335051; doi:10.1038/s42003-020-1075-1)
Supplement: Supplementary file 4 — Supplementary Data 2 [file 42003_2020_1075_MOESM4_ESM.zip › Supplementary_Data_S2/plink-results-48LCLs/CD23_chr19_pro1/CD23_pro1_48_LCLs.qassoc]

 CHR          SNP         BP    NMISS       BETA         SE         R2        T            P 
  19   rs11881309    5769444       48     0.0337    0.03942    0.01564   0.8549       0.3971 
  19    rs1026466    5775337       48   -0.02482    0.03984   0.008368   -0.623       0.5363 
  19    rs2436493    5777323       48    0.07026    0.03693    0.07296    1.903      0.06334 
  19    rs2446193    5785935       48    0.01752    0.02908   0.007829   0.6025       0.5498 
  19    rs8101416    5792474       48   -0.06801    0.03844     0.0637   -1.769      0.08352 
  19    rs2446195    5793704       48     0.0378    0.03083    0.03165    1.226       0.2264 
  19    rs2260187    5799806       48    0.04802    0.03209    0.04643    1.497       0.1413 
  19    rs3763046    5823903       48    0.06611     0.0287     0.1034    2.303      0.02583 
  19     rs778809    5830302       48   -0.03871    0.02824    0.03923    -1.37       0.1772 
  19    rs3859563    5833037       48   -0.03991    0.03238    0.03197   -1.233        0.224 
  19   rs17271883    5834212       48   -0.03496    0.02763    0.03365   -1.266        0.212 
  19    rs3760776    5839746       48    -0.0568    0.02959    0.07417    -1.92      0.06111 
  19    rs3760775    5841356       48   -0.01465    0.03687   0.003418  -0.3972        0.693 
  19     rs778988    5858795       48   -0.01429    0.04808   0.001917  -0.2973       0.7676 
  19   rs10426709    5865645       48    0.03131    0.06924   0.004425   0.4522       0.6533 
  19   rs11881470    5865837       48    0.05247    0.05718    0.01798   0.9176       0.3636 
  19    rs8101625    5866073       48   -0.04894    0.02719    0.06578     -1.8      0.07846 
  19    rs6510861    5884673       48    -0.0543     0.0636     0.0156  -0.8537       0.3977 
  19    rs7248090    5914625       48   -0.03454    0.05018    0.01019  -0.6883       0.4947 
  19   rs10417885    5924893       48   -0.01828    0.04656   0.003341  -0.3927       0.6964 
  19     rs274793    5928185       48   0.003818    0.03674  0.0002347   0.1039       0.9177 
  19   rs11085154    5928894       48   -0.05839    0.02877    0.08217   -2.029      0.04823 
  19   rs12462305    5936689       48   -0.05432    0.02858    0.07279     -1.9      0.06366 
  19    rs6510863    5937680       48    0.01649    0.03455   0.004928   0.4773       0.6354 
  19    rs4807825    5949158       48   -0.02404    0.04757   0.005519  -0.5052       0.6158 
  19    rs8108471    5949269       48    0.03206     0.0479   0.009649   0.6695       0.5065 
  19    rs7259761    5952713       48   0.008711    0.03142   0.001668   0.2772       0.7828 
  19     rs551244    5961883       48   -0.02719    0.04879   0.006703  -0.5571       0.5801 
  19    rs8102722    5963600       48    0.03206     0.0479   0.009649   0.6695       0.5065 
  19     rs525452    5965311       48  -0.005713    0.03834  0.0004824   -0.149       0.8822 
  19     rs628271    5965388       48   -0.01364     0.0403   0.002486  -0.3386       0.7365 
  19     rs581910    5970822       48    0.03972    0.04035    0.02063   0.9845         0.33 
  19     rs552320    5983379       48    0.03972    0.04035    0.02063   0.9845         0.33 
  19    rs1638538    5990305       48    0.02393    0.02989    0.01374   0.8005       0.4276 
  19    rs6510867    6000313       48    0.03701    0.04782    0.01286    0.774       0.4429 
  19     rs530942    6004105       48    -0.1356    0.05664     0.1108   -2.394      0.02079 
  19   rs11879954    6006182       48   0.006974     0.0275   0.001396   0.2536       0.8009 
  19     rs585107    6010064       48    0.03432    0.03252    0.02364    1.055       0.2968 
  19     rs549785    6023162       48   -0.06225    0.03829    0.05434   -1.626       0.1108 
  19   rs10402138    6031985       48    0.00495    0.03002  0.0005906   0.1649       0.8698 
  19   rs16993344    6035621       48    0.06162    0.04575    0.03795    1.347       0.1846 
  19   rs10402841    6047963       48   -0.01522    0.02783   0.006463   -0.547        0.587 
  19    rs1110624    6059840       48    0.01191     0.0367   0.002286   0.3246       0.7469 
  19    rs7255387    6068028       48   -0.01046    0.03594   0.001836  -0.2909       0.7724 
  19     rs574937    6068553       48   -0.08077    0.03819    0.08862   -2.115      0.03988 
  19   rs10401349    6075713       48   -0.04041    0.04776    0.01532   -0.846       0.4019 
  19     rs622574    6076057       48    0.01891    0.06934   0.001614   0.2727       0.7863 
  19   rs11880706    6080482       48  -0.004597    0.03674  0.0003403  -0.1251        0.901 
  19   rs11666200    6084992       48    0.04037    0.04733    0.01557    0.853       0.3981 
  19   rs11670606    6096400       48    0.04037    0.04733    0.01557    0.853       0.3981 
  19   rs17271924    6097509       48   -0.04041    0.04776    0.01532   -0.846       0.4019 
  19   rs10411604    6102083       48   -0.04604    0.02858    0.05339   -1.611       0.1141 
  19   rs10411815    6102181       48   -0.04349     0.0342    0.03395   -1.271         0.21 
  19   rs10405147    6102780       47   -0.04455    0.04735    0.01929  -0.9409       0.3518 
  19    rs8109482    6113453       48   -0.02839     0.0365    0.01298  -0.7776       0.4408 
  19    rs8104313    6115951       48   -0.08807    0.04234    0.08599    -2.08       0.0431 
  19    rs7253993    6116805       48    0.04723    0.03274    0.04327    1.442        0.156 
  19    rs7256341    6122267       48     0.0231    0.03027     0.0125    0.763       0.4493 
  19   rs11673527    6126818       48    0.04609    0.03618    0.03408    1.274       0.2091 
  19   rs10417646    6130661       48   -0.01292     0.0403   0.002231  -0.3207       0.7499 
  19    rs7256965    6138027       48  -0.008068    0.02966   0.001606   -0.272       0.7868 
  19   rs11669301    6140734       48   -0.03751    0.03239    0.02834   -1.158       0.2528 
  19   rs11085158    6140754       48   -0.03751    0.03239    0.02834   -1.158       0.2528 
  19   rs16993402    6141137       48   -0.03009    0.04312    0.01047  -0.6977       0.4889 
  19   rs10853992    6141471       48   0.001412    0.03312   3.95e-05  0.04263       0.9662 
  19   rs11879740    6146918       48   -0.05386    0.05397     0.0212  -0.9981       0.3235 
  19   rs10424597    6147191       48   -0.01894    0.03469   0.006441  -0.5461       0.5877 
  19   rs16993408    6147453       48   -0.03009    0.04312    0.01047  -0.6977       0.4889 
  19    rs9304929    6147743       48    0.05586    0.05628    0.02096   0.9924       0.3262 
  19   rs41489445    6156206       48   -0.02077    0.03356   0.008262   -0.619        0.539 
  19    rs4807840    6156483       48   0.005578    0.03951   0.000433   0.1412       0.8884 
  19   rs11672830    6158422       48    0.01372    0.03131    0.00416   0.4384       0.6632 
  19    rs9304930    6158492       48   -0.02045    0.03403   0.007785  -0.6008       0.5509 
  19    rs4807841    6160078       48    0.01635    0.03088   0.006055   0.5294       0.5991 
  19    rs8101237    6167414       48   -0.02921    0.04233    0.01025  -0.6901       0.4936 
  19   rs16993428    6173690       48   -0.01168    0.03287   0.002738  -0.3554       0.7239 
  19   rs16993437    6176594       48   -0.03218    0.03663     0.0165  -0.8785       0.3842 
  19   rs16993442    6180556       48    0.01316    0.03688    0.00276   0.3568       0.7229 
  19   rs16993450    6183652       48     0.0255    0.04649   0.006499   0.5485        0.586 
  19   rs16993453    6187657       48    0.01316    0.03688    0.00276   0.3568       0.7229 
  19   rs16993484    6196373       48   0.001583    0.03674  4.037e-05   0.0431       0.9658 
  19    rs2335629    6203146       48   -0.01389    0.02794   0.005344  -0.4971       0.6215 
  19    rs4807846    6204129       48  -0.009012    0.03106   0.001826  -0.2901        0.773 
  19   rs17468222    6206196       48  -0.005569    0.03834  0.0004583  -0.1452       0.8852 
  19   rs10413643    6207737       48   -0.04173    0.03584    0.02862   -1.164       0.2503 
  19    rs3787069    6221887       48    0.03477    0.03089     0.0268    1.126       0.2662 
  19    rs4807065    6226006       48   -0.02492    0.02862    0.01622  -0.8708       0.3884 
  19    rs2233188    6230692       48    0.06062    0.03685    0.05555    1.645       0.1068 
  19    rs2233186    6230751       48   -0.01072    0.04252   0.001379   -0.252       0.8021 
  19   rs16993501    6233345       48  -0.004463    0.04157  0.0002505  -0.1074        0.915 
  19    rs4807852    6238183       48  -0.006362    0.03298  0.0008082  -0.1929       0.8479 
  19    rs1865061    6238414       48   -0.01873    0.03274    0.00706  -0.5719       0.5702 
  19   rs10404571    6240821       48    0.06062    0.03685    0.05555    1.645       0.1068 
  19    rs3787056    6242806       48   -0.01189    0.02918     0.0036  -0.4077       0.6854 
  19    rs4807069    6244687       48   -0.01248    0.03366   0.002978  -0.3707       0.7126 
  19    rs7249425    6251121       48   -0.02681    0.03576    0.01208  -0.7498       0.4572 
  19   rs13382119    6254463       48  -0.005485    0.02898   0.000778  -0.1893       0.8507 
  19   rs12979828    6266778       48  -0.006365    0.03463   0.000734  -0.1838        0.855 
  19   rs10405167    6267757       48    0.07413    0.04534    0.05492    1.635       0.1089 
  19    rs8099971    6267789       48   -0.01939     0.0367    0.00603  -0.5282       0.5999 
  19    rs8103614    6270400       48  -0.005485    0.02898   0.000778  -0.1893       0.8507 
  19    rs7258848    6272952       48   0.006265    0.02997  0.0009492   0.2091       0.8353 
  19   rs11881034    6281607       48    0.04987    0.03068     0.0543    1.625        0.111 
  19    rs6417193    6287971       48    0.03923    0.04215    0.01848   0.9307       0.3569 
  19    rs8113160    6288357       48     0.0402    0.03714    0.02483    1.082       0.2848 
  19    rs6510884    6289164       48    0.03923    0.04215    0.01848   0.9307       0.3569 
  19    rs6510888    6295863       48   -0.02869    0.02973    0.01984  -0.9649       0.3397 
  19    rs4807863    6306971       48   -0.02284    0.03282    0.01041  -0.6958       0.4901 
  19    rs7258219    6308509       48   -0.05711    0.04171    0.03917   -1.369       0.1775 
  19    rs7260240    6320963       48   -0.01652    0.03787    0.00412  -0.4362       0.6647 
  19   rs10425427    6338370       48     0.0107    0.06408  0.0006062    0.167       0.8681 
  19    rs7253024    6362724       48    0.07596    0.03507    0.09254    2.166      0.03554 
  19    rs7260547    6364500       48    0.07448    0.04771    0.05031    1.561       0.1254 
  19   rs10420388    6366230       48    0.03597    0.05172     0.0104   0.6954       0.4903 
  19    rs2304196    6392006       48   -0.03208    0.02841    0.02697   -1.129       0.2647 
  19    rs2247785    6392078       48    0.02433     0.0358   0.009945   0.6797       0.5001 
  19   rs10419890    6404335       48   -0.01734    0.02946   0.007477  -0.5887        0.559 
  19    rs3892396    6404507       48  -0.006069    0.04254  0.0004424  -0.1427       0.8872 
  19    rs7259894    6406625       48     0.0855     0.0449    0.07306    1.904      0.06317 
  19    rs7247153    6451433       48    -0.0713    0.03119      0.102   -2.286      0.02689 
  19     rs173229    6452305       48    -0.0713    0.03119      0.102   -2.286      0.02689 
  19    rs6510902    6453817       48   -0.03727    0.06386   0.007348  -0.5835       0.5624 
  19    rs6510903    6454189       48   -0.07447    0.02939     0.1225   -2.534      0.01475 
  19     rs348362    6466482       47     0.1102    0.02725     0.2666    4.045    0.0002028 
  19    rs3844450    6481459       48    0.01581    0.02959   0.006166   0.5342       0.5958 
  19    rs3887594    6481530       48   -0.04343    0.03404    0.03418   -1.276       0.2084 
  19    rs2071347    6495736       48    0.05431    0.03004    0.06632    1.808      0.07721 
  19   rs12151125    6524406       48    0.05523    0.03852    0.04279    1.434       0.1584 
  19    rs3865469    6535498       48   0.005167    0.03925  0.0003767   0.1317       0.8958 
  19     rs348347    6564402       48     0.0279    0.05992    0.00469   0.4656       0.6437 
  19    rs7508584    6564673       48   -0.01871    0.06934    0.00158  -0.2698       0.7885 
  19    rs6510908    6566777       48    0.03692     0.0324    0.02744    1.139       0.2605 
  19     rs344596    6594274       48   -0.01854    0.04805   0.003227  -0.3859       0.7013 
  19    rs8109079    6602811       48    0.01682    0.03944   0.003939   0.4265       0.6717 
  19     rs344584    6604018       48   -0.04825    0.04844    0.02112  -0.9962       0.3244 
  19    rs7257477    6620910       48    0.02454     0.0279    0.01653   0.8793       0.3838 
  19     rs387116    6621739       48   -0.01506    0.02855    0.00601  -0.5274       0.6005 
  19     rs364628    6622319       48   -0.01506    0.02855    0.00601  -0.5274       0.6005 
  19     rs413956    6623791       48   -0.01299    0.03013   0.004023   -0.431       0.6684 
  19     rs624968    6623888       48   -0.01506    0.02855    0.00601  -0.5274       0.6005 
  19    rs1644752    6623901       48   -0.01506    0.02855    0.00601  -0.5274       0.6005 
  19     rs407743    6642417       48   -0.04195     0.0403    0.02302   -1.041       0.3033 
  19     rs426848    6642482       48   -0.04195     0.0403    0.02302   -1.041       0.3033 
  19     rs392751    6645178       48    0.05269    0.03374    0.05036    1.562       0.1252 
  19     rs425796    6645441       48    0.05269    0.03374    0.05036    1.562       0.1252 
  19     rs454453    6645695       48    0.05269    0.03374    0.05036    1.562       0.1252 
  19     rs390821    6645759       48    0.05269    0.03374    0.05036    1.562       0.1252 
  19     rs422961    6647973       48   -0.03566    0.04001    0.01698  -0.8914       0.3773 
  19     rs392720    6649632       48   -0.08606    0.06823    0.03343   -1.261       0.2135 
  19     rs416956    6649822       48    0.05482    0.03302    0.05654     1.66       0.1036 
  19   rs11882049    6656455       48   -0.02728    0.03711    0.01161   -0.735       0.4661 
  19     rs344575    6656497       48   -0.03018    0.05413   0.006712  -0.5575       0.5799 
  19     rs344569    6658636       48    -0.0278    0.03003    0.01828  -0.9256       0.3595 
  19    rs8113119    6658863       48   -0.01398    0.04659   0.001954  -0.3001       0.7655 
  19   rs11878563    6670910       48  -0.007997    0.03129   0.001418  -0.2556       0.7994 
  19    rs2277984    6679511       48   -0.02494    0.03024    0.01457  -0.8247       0.4138 
  19    rs1389623    6684197       48   0.009687    0.03142   0.002063   0.3083       0.7592 
  19    rs2241393    6685304       48   -0.04505    0.03261    0.03984   -1.382       0.1738 
  19   rs11569538    6685723       48    0.01217     0.0367   0.002384   0.3316       0.7417 
  19   rs11569537    6685733       48   0.003113    0.05431  7.141e-05  0.05731       0.9545 
  19     rs344548    6685817       48  -0.009683    0.03832   0.001386  -0.2527       0.8017 
  19    rs7257062    6685945       48   -0.04442    0.02849     0.0502   -1.559       0.1258 
  19    rs2241392    6685983       48   -0.04167    0.02787    0.04633   -1.495       0.1418 
  19   rs11569536    6686089       48    0.01062    0.05218  0.0009003   0.2036       0.8396 
  19     rs344543    6687414       48   -0.02652    0.02978    0.01695  -0.8906       0.3778 
  19     rs344541    6687595       48   -0.02652    0.02978    0.01695  -0.8906       0.3778 
  19     rs344540    6687768       48   -0.02652    0.02978    0.01695  -0.8906       0.3778 
  19   rs11569511    6690571       48   -0.03521    0.05984   0.007472  -0.5885       0.5591 
  19    rs3745567    6690771       48   -0.03521    0.05984   0.007472  -0.5885       0.5591 
  19   rs11569507    6690805       48   -0.03521    0.05984   0.007472  -0.5885       0.5591 
  19    rs3745566    6690966       48   -0.03521    0.05984   0.007472  -0.5885       0.5591 
  19    rs3745565    6690982       48   -0.03521    0.05984   0.007472  -0.5885       0.5591 
  19   rs11569501    6691631       48   -0.03521    0.05984   0.007472  -0.5885       0.5591 
  19     rs445750    6701513       48    0.01307    0.03394   0.003212    0.385        0.702 
  19     rs408290    6702022       48    0.01307    0.03394   0.003212    0.385        0.702 
  19     rs451760    6703072       48    0.02173     0.0366   0.007603   0.5937       0.5556 
  19   rs11569397    6720301       48   -0.05162    0.05164    0.02126  -0.9996       0.3228 
  19     rs339392    6722022       48   -0.04214    0.04856    0.01611  -0.8678         0.39 
  19     rs171094    6727365       48   -0.07465    0.02662      0.146   -2.805     0.007358 
  19     rs184628    6747394       48    0.04502    0.03352    0.03775    1.343       0.1857 
  19    rs2305806    6755007       48    0.04411    0.03119    0.04167    1.414        0.164 
  19    rs7248911    6766213       48  -0.007695    0.03205   0.001252  -0.2401       0.8113 
  19   rs10408913    6766304       48 -0.0007966    0.04273  7.553e-06 -0.01864       0.9852 
  19   rs10409437    6766594       48   0.008687    0.03309   0.001496   0.2625       0.7941 
  19     rs568259    6782574       48    0.03508    0.03245    0.02477    1.081       0.2853 
  19     rs473021    6788907       48    0.02958    0.03255    0.01763   0.9086       0.3683 
  19     rs472835    6788979       48    0.02463    0.03116     0.0134   0.7903       0.4334 
  19    rs2546122    6790326       48   -0.02219    0.02939    0.01224   -0.755       0.4541 
  19    rs2546127    6791879       48    0.02958    0.03255    0.01763   0.9086       0.3683 
  19    rs2546128    6792315       48    0.04654     0.0292    0.05235    1.594       0.1178 
  19    rs2617815    6795147       48    0.02958    0.03255    0.01763   0.9086       0.3683 
  19    rs2617819    6796380       48   -0.02306    0.03282    0.01061  -0.7025       0.4859 
  19    rs2617822    6801481       48     0.0069    0.03029   0.001127   0.2278       0.8208 
  19   rs12232870    6803250       48     0.0943    0.04106     0.1029    2.297      0.02625 
  19    rs8109794    6803270       48   -0.05771    0.03582    0.05343   -1.611       0.1139 
  19    rs8108646    6806689       48   -0.04292    0.04949    0.01609  -0.8673       0.3903 
  19   rs12710098    6808547       48   -0.02149     0.0294    0.01148   -0.731       0.4685 
  19    rs7253450    6818814       48    0.03162    0.04404    0.01108   0.7179       0.4764 
  19     rs164017    6820412       48    0.04613    0.03608    0.03431    1.278       0.2075 
  19     rs164016    6820951       48   -0.02311    0.04419    0.00591  -0.5229       0.6035 
  19     rs186295    6833777       48   -0.04501    0.05178    0.01617  -0.8694       0.3891 
  19     rs331677    6849906       48     0.0496    0.05962    0.01483    0.832       0.4097 
  19   rs16993884    6854268       48  -0.003239    0.03186  0.0002247  -0.1017       0.9195 
  19   rs10422184    6854446       48   -0.01541     0.0296    0.00586  -0.5207       0.6051 
  19   rs16993897    6882430       48    -0.0597    0.02946    0.08195   -2.026      0.04855 
  19     rs330876    6895866       48   -0.04264    0.02721    0.05069   -1.567       0.1239 
  19   rs10406373    6896380       48   -0.04189    0.03888    0.02461   -1.077        0.287 
  19     rs330877    6896483       48    0.01934    0.03085   0.008475    0.627       0.5337 
  19     rs330885    6900715       48     0.0265    0.03349    0.01343   0.7914       0.4328 
  19     rs330886    6900830       48    0.02974     0.0475   0.008449   0.6261       0.5344 
  19     rs330887    6900955       48   -0.00227    0.03674  8.297e-05 -0.06178        0.951 
  19   rs10403916    6901242       48   -0.02905    0.02888    0.02152   -1.006       0.3197 
  19    rs8099966    6901482       48    0.02676    0.03472    0.01275   0.7707       0.4448 
  19    rs8101320    6901530       48    0.02676    0.03472    0.01275   0.7707       0.4448 
  19     rs897740    6901559       48     0.0265    0.03349    0.01343   0.7914       0.4328 
  19     rs454176    6903537       48    0.02102    0.03333   0.008575   0.6308       0.5313 
  19     rs455099    6906850       48     0.0265    0.03349    0.01343   0.7914       0.4328 
  19     rs445817    6909449       48     0.0265    0.03349    0.01343   0.7914       0.4328 
  19     rs673320    6909565       48     0.1159    0.04932     0.1072     2.35      0.02312 
  19     rs455476    6914099       48   0.004608    0.03137   0.000469   0.1469       0.8838 
  19     rs460261    6914828       48   0.004608    0.03137   0.000469   0.1469       0.8838 
  19     rs384239    6914966       48   -0.04392    0.03739    0.02911   -1.174       0.2462 
  19     rs373533    6919624       48     0.0151    0.02751   0.006505   0.5488       0.5858 
  19    rs8104748    6932562       48   -0.04416    0.04852    0.01769  -0.9102       0.3675 
  19     rs464849    6940189       48    0.01843    0.03552   0.005818   0.5188       0.6064 
  19   rs10407357    6940284       47   -0.02023    0.03973   0.005725   -0.509       0.6132 
  19     rs416967    6940762       48    0.02663    0.03448     0.0128   0.7724       0.4438 
  19     rs460375    6941161       48    0.01843    0.03552   0.005818   0.5188       0.6064 
  19     rs465543    6941867       48    0.01843    0.03552   0.005818   0.5188       0.6064 
  19     rs461935    6942198       48    0.01843    0.03552   0.005818   0.5188       0.6064 
  19    rs7259423    6942494       48    0.06335    0.02954    0.09092    2.145      0.03728 
  19     rs461057    6942829       48    0.02663    0.03448     0.0128   0.7724       0.4438 
  19     rs457762    6942935       48    0.02663    0.03448     0.0128   0.7724       0.4438 
  19    rs2453112    6950108       48    0.04093    0.03632    0.02687    1.127       0.2656 
  19     rs422318    6951434       48 -0.0005975    0.03219  7.487e-06 -0.01856       0.9853 
  19   rs17704999    6951567       48   -0.01815    0.05037   0.002815  -0.3603       0.7202 
  19   rs16994004    6957877       48   -0.03858    0.03896    0.02087  -0.9903       0.3272 
  19    rs7256163    6958134       48    0.03511    0.02731    0.03467    1.285       0.2051 
  19    rs7256367    6958636       48    0.03111    0.03028    0.02244    1.028       0.3095 
  19   rs10221500    6960370       48   -0.04613    0.06374    0.01126  -0.7237       0.4729 
  19     rs460698    6961182       48    0.06884    0.03125    0.09543    2.203      0.03265 
  19    rs7256912    6965029       48   -0.02958    0.03139    0.01894  -0.9423        0.351 
  19    rs8102545    6969857       48    0.04645    0.04485    0.02278    1.036       0.3058 
  19    rs7247900    6975998       48    0.01496    0.02771   0.006298     0.54       0.5918 
  19    rs4807918    6977118       48    0.02295    0.02959    0.01291   0.7756        0.442 
  19    rs7260101    6977869       48    0.02454      0.029    0.01533   0.8462       0.4018 
  19     rs252569    6978013       48   -0.04316    0.03455    0.03282   -1.249       0.2179 
  19    rs2035973    6980763       48     0.0197    0.02848    0.01029   0.6915       0.4927 
  19    rs2035972    6980939       48    0.06362     0.0561    0.02719    1.134       0.2627 
  19    rs1874002    6981885       48  0.0004824    0.02957  5.786e-06  0.01631       0.9871 
  19    rs2055097    6982336       48    0.06362     0.0561    0.02719    1.134       0.2627 
  19    rs4807920    6988270       48    0.06362     0.0561    0.02719    1.134       0.2627 
  19    rs1389506    6993033       48   -0.09645    0.05836    0.05605   -1.653       0.1052 
  19   rs10412186    6996444       48     0.0161    0.05426    0.00191   0.2967       0.7681 
  19   rs11878694    6996509       48    0.01296    0.02997   0.004049   0.4325       0.6674 
  19   rs10406255    6996640       48   -0.01529    0.02768   0.006589  -0.5524       0.5834 
  19   rs10413019    6997373       48   -0.05072    0.06899    0.01161  -0.7352        0.466 
  19    rs8104872    6997631       48    0.03247    0.03972    0.01432   0.8175       0.4179 
  19    rs8105285    6997992       48    0.02009    0.03172   0.008642   0.6332       0.5297 
  19   rs11882263    7006595       48    0.01211    0.03281   0.002951    0.369       0.7138 
  19    rs7249943    7011362       48   0.008162    0.03511   0.001173   0.2325       0.8172 
  19    rs7249317    7011560       48   -0.01356    0.03676   0.002948  -0.3688        0.714 
  19    rs1493877    7013885       48    0.02286    0.04366   0.005927   0.5237        0.603 
  19    rs9304947    7015047       48   -0.03176      0.034    0.01862  -0.9341       0.3551 
  19    rs2914567    7078321       48    0.03943    0.04215    0.01867   0.9355       0.3544 
  19     rs966591    7083629       48  -0.006459    0.02843   0.001121  -0.2272       0.8212 
  19    rs8110740    7083761       48  -0.006459    0.02843   0.001121  -0.2272       0.8212 
  19    rs6510944    7084307       48  -0.006459    0.02843   0.001121  -0.2272       0.8212 
  19    rs2352958    7084747       48  -0.006459    0.02843   0.001121  -0.2272       0.8212 
  19     rs768489    7085480       48  -0.006459    0.02843   0.001121  -0.2272       0.8212 
  19   rs16994131    7103316       48   0.006873    0.03029   0.001118   0.2269       0.8215 
  19   rs12460645    7103423       48   -0.01884    0.03316    0.00697  -0.5682       0.5727 
  19    rs2914559    7103542       48   -0.01884    0.03316    0.00697  -0.5682       0.5727 
  19    rs2967661    7106723       48  -0.002523    0.03231  0.0001325 -0.07808       0.9381 
  19   rs10414835    7112176       48    0.06321    0.04957    0.03414    1.275       0.2087 
  19   rs12150997    7112265       48     0.0182    0.03019   0.007835   0.6027       0.5497 
  19   rs11667110    7136609       48    0.05104     0.0372    0.03932    1.372       0.1767 
  19    rs2229431    7141775       48   -0.02442    0.03818   0.008816  -0.6397       0.5256 
  19       rs2962    7163065       48   -0.01058     0.0443   0.001238  -0.2388       0.8123 
  19       rs2963    7163154       48   0.004404    0.03063  0.0004492   0.1438       0.8863 
  19    rs8107575    7165539       48    0.07615    0.05576    0.03896    1.366       0.1787 
  19    rs2059807    7166109       48    0.01092     0.0369   0.001902   0.2961       0.7685 
  19    rs3815902    7166138       48  -0.008568    0.04811   0.000689  -0.1781       0.8594 
  19    rs3786681    7168933       48    0.03012    0.03485    0.01598   0.8643       0.3919 
  19    rs6510956    7169276       48    0.03012    0.03485    0.01598   0.8643       0.3919 
  19   rs10415589    7170935       48    0.04826    0.04609    0.02327    1.047       0.3006 
  19    rs8109559    7171629       48   0.006548     0.0303   0.001014   0.2161       0.8298 
  19   rs16994314    7176974       48     0.1577    0.05974     0.1316     2.64      0.01129 
  19    rs8108622    7182753       48    0.01469    0.03279   0.004348   0.4482       0.6561 
  19   rs10500204    7182963       48   -0.03222    0.03944     0.0143  -0.8169       0.4182 
  19    rs3786680    7183551       48   -0.05051    0.03433    0.04494   -1.471        0.148 
  19     rs891088    7184762       48   0.009677    0.03242   0.001933   0.2985       0.7667 
  19    rs7245757    7187628       48    -0.0354    0.03455    0.02231   -1.025       0.3109 
  19    rs1035939    7188979       48   0.005119    0.02956  0.0006514   0.1732       0.8633 
  19    rs4804368    7190290       48   -0.01729    0.03099   0.006721  -0.5579       0.5796 
  19    rs7254358    7199341       48    0.02989    0.03124    0.01951   0.9567       0.3437 
  19    rs1035942    7199803       48   -0.03441    0.04743    0.01131  -0.7254       0.4719 
  19    rs8103883    7203422       48   -0.02809    0.03036    0.01828  -0.9254       0.3596 
  19    rs2042901    7204394       48    -0.0111    0.06408  0.0006522  -0.1733       0.8632 
  19   rs10426094    7205240       48    0.04861    0.05643    0.01588   0.8614       0.3935 
  19   rs12459488    7206073       48    0.03105    0.03136    0.02086     0.99       0.3273 
  19    rs3745545    7211841       48   0.005572    0.03881  0.0004478   0.1436       0.8865 
  19    rs4804403    7216771       48     0.0561    0.03364    0.05703    1.668       0.1021 
  19    rs7245562    7218135       48   -0.00191    0.03835  5.391e-05  -0.0498       0.9605 
  19    rs7508679    7222832       48   -0.02585    0.03114    0.01476  -0.8301       0.4108 
  19    rs4804416    7223848       48     0.1045     0.0312     0.1962     3.35     0.001619 
  19    rs7248104    7224431       48   -0.02451    0.03116    0.01327  -0.7866       0.4356 
  19    rs4804424    7229677       48    0.07528    0.02791     0.1366    2.698     0.009727 
  19   rs10416429    7230438       48    0.07528    0.02791     0.1366    2.698     0.009727 
  19     rs890862    7233604       48    0.02509    0.04057   0.008247   0.6185       0.5393 
  19   rs10424224    7240481       48    -0.0294    0.03216    0.01783  -0.9139       0.3655 
  19   rs10404318    7247627       48    0.05969    0.03837    0.04998    1.556       0.1267 
  19     rs919275    7261441       48   -0.04875    0.04992    0.02031  -0.9765       0.3339 
  19    rs4804219    7265908       48    0.05413     0.0483    0.02658    1.121       0.2682 
  19    rs6510975    7266878       48   -0.03789    0.03281    0.02818   -1.155       0.2541 
  19   rs10404166    7281735       48     -0.062     0.0296    0.08707   -2.095      0.04174 
  19    rs8101064    7293119       48    0.01897    0.03991    0.00489   0.4754       0.6367 
  19   rs11880337    7296452       48   -0.02944    0.02947    0.02124  -0.9991        0.323 
  19    rs6603096    7415723       48    0.01742    0.03235   0.006264   0.5385       0.5928 
  19    rs6603107    7424120       48    -0.0385    0.05012    0.01267  -0.7682       0.4463 
  19    rs6603109    7424528       48  -0.002614    0.02885  0.0001784  -0.0906       0.9282 
  19   rs10420226    7437275       48    0.00866    0.03325   0.001472   0.2604       0.7957 
  19    rs9807848    7439100       48    0.08112    0.05886    0.03965    1.378       0.1748 
  19   rs10404592    7439749       48    0.00866    0.03325   0.001472   0.2604       0.7957 
  19    rs1025281    7440670       48 -2.719e-05    0.02836  1.997e-08 -0.0009585       0.9992 
  19   rs11882769    7463619       48    0.01692    0.03032   0.006723    0.558       0.5796 
  19   rs11882682    7465933       48   0.004835    0.02968  0.0005767   0.1629       0.8713 
  19   rs11879232    7466011       48    0.04075    0.03906    0.02312    1.043       0.3022 
  19    rs2432104    7466137       48    -0.0682    0.04791    0.04219   -1.423       0.1614 
  19   rs12977471    7480364       48   -0.02684     0.0544   0.005263  -0.4933       0.6241 
  19    rs8103234    7480667       48   -0.01184    0.02747   0.004024  -0.4311       0.6684 
  19    rs4804166    7480686       48    0.04113    0.02644    0.04997    1.556       0.1267 
  19    rs4804596    7480701       48    0.04113    0.02644    0.04997    1.556       0.1267 
  19    rs6603155    7480906       48   -0.07287    0.04117    0.06377    -1.77      0.08333 
  19   rs12461568    7491716       48    -0.0372    0.02828    0.03627   -1.316       0.1948 
  19   rs11668246    7492991       48    0.05609    0.03414    0.05541    1.643       0.1073 
  19   rs10402721    7493073       48   -0.06114    0.04336    0.04144    -1.41       0.1652 
  19    rs6603164    7494846       48   -0.03199    0.03062    0.02318   -1.045       0.3015 
  19   rs11667028    7501616       48    0.02481    0.03111    0.01363   0.7973       0.4294 
  19    rs8110029    7503745       48  -0.004562     0.0477  0.0001988 -0.09565       0.9242 
  19    rs8102136    7504498       48    0.01275    0.03127   0.003599   0.4076       0.6854 
  19   rs11878742    7505099       48    0.05332    0.03596     0.0456    1.483        0.145 
  19   rs12979990    7520217       48    0.04133    0.03234    0.03428    1.278       0.2077 
  19    rs7245775    7536221       48  -0.008842    0.05218  0.0006238  -0.1694       0.8662 
  19    rs1549256    7544474       48  -0.006909    0.03167   0.001033  -0.2181       0.8283 
  19    rs1549257    7544588       48     0.0285    0.04752   0.007757   0.5997       0.5517 
  19   rs17159600    7549281       48   -0.01662    0.03128   0.006101  -0.5314       0.5977 
  19    rs7247040    7552825       48  -0.006565     0.0543  0.0003176  -0.1209       0.9043 
  19    rs3745356    7553021       48   -0.01348    0.03163   0.003933  -0.4262        0.672 
  19   rs10402951    7555092       48    0.02466    0.03186    0.01286   0.7742       0.4428 
  19     rs749969    7558024       48   -0.01817    0.02907   0.008426  -0.6252       0.5349 
  19    rs1363938    7561996       48    0.01277    0.06004  0.0009827   0.2127       0.8325 
  19    rs7250572    7567757       48    0.02941     0.0351    0.01504    0.838       0.4064 
  19    rs4804662    7575408       48   0.003545     0.0641  6.651e-05  0.05531       0.9561 
  19     rs654059    7602421       48   -0.02986    0.03857    0.01286   -0.774       0.4429 
  19     rs501580    7608428       48   -0.03296    0.02786    0.02954   -1.183       0.2427 
  19   rs11881687    7610952       48    0.02445     0.0338    0.01125   0.7234       0.4731 
  19     rs574663    7614677       48   0.007287    0.02775   0.001497   0.2626        0.794 
  19    rs7250363    7615865       48    0.05444    0.03854    0.04157    1.412       0.1646 
  19     rs597582    7619239       48 -0.0007286    0.02957   1.32e-05 -0.02464       0.9805 
  19    rs7245592    7622744       48  -0.001673    0.03064  6.483e-05 -0.05461       0.9567 
  19     rs541600    7624391       48  -0.001673    0.03064  6.483e-05 -0.05461       0.9567 
  19    rs7250311    7634594       48   -0.05779     0.0388      0.046   -1.489       0.1432 
  19    rs7260296    7635689       48    0.02478    0.03063    0.01403    0.809       0.4227 
  19    rs2431866    7635871       48   -0.02465    0.03271     0.0122  -0.7536       0.4549 
  19    rs7256394    7638646       48     0.0715    0.02812     0.1232    2.543      0.01443 
  19    rs6603103    7640456       48    0.06804    0.02931     0.1049    2.321      0.02474 
  19    rs4804750    7654988       48    0.09181    0.05525    0.05663    1.662       0.1034 
  19   rs17159765    7657100       48   -0.06588    0.05927    0.02615   -1.112       0.2721 
  19    rs1644759    7662529       48   -0.02456    0.03451    0.01089  -0.7117       0.4802 
  19    rs1644757    7663768       48   -0.02844    0.03069    0.01832  -0.9266        0.359 
  19    rs4134856    7686854       48     0.1868    0.05788     0.1847    3.228     0.002302 
  19    rs4134832    7691698       48  -0.007129    0.03511  0.0008952   -0.203         0.84 
  19     rs794083    7691867       48   -0.04351    0.03249    0.03753   -1.339       0.1871 
  19    rs4134831    7691949       48    0.01252    0.04123   0.002002   0.3038       0.7626 
  19     rs794084    7692058       48    0.01596    0.02818   0.006927   0.5665       0.5738 
  19    rs4134826    7692076       48    0.02028    0.04325   0.004756   0.4688       0.6414 
  19    rs4134816    7693751       48    0.01252    0.04123   0.002002   0.3038       0.7626 
  19    rs4134813    7694021       48    0.05053    0.03381    0.04631    1.495       0.1419 
  19    rs4804758    7699292       48    0.05847    0.04454    0.03611    1.313       0.1958 
  19    rs4804217    7699347       48    0.05847    0.04454    0.03611    1.313       0.1958 
  19       rs6791    7712277       48   -0.02318    0.03745   0.008257  -0.6188       0.5391 
  19   rs11883223    7722636       48     0.0412    0.03643    0.02705    1.131        0.264 
  19    rs2081075    7723461       48   -0.01961    0.03663   0.006196  -0.5355       0.5949 
  19   rs10402974    7730128       48    -0.0258    0.03443    0.01206  -0.7494       0.4574 
  19    rs2161490    7731954       48    0.02702    0.03112    0.01612   0.8682       0.3898 
  19    rs7408174    7732955       48   -0.03435    0.05666   0.007928  -0.6063       0.5473 
  19   rs17159311    7757564       48     0.0411    0.02762    0.04592    1.488       0.1436 
  19    rs7249360    7762911       48     0.0364    0.02908    0.03294    1.252        0.217 
  19    rs7249320    7763045       48    0.04188    0.02853    0.04475    1.468       0.1489 
  19    rs2287868    7764772       48    0.02597    0.02898    0.01716   0.8961       0.3749 
  19     rs753733    7769566       48   -0.06962    0.05918    0.02921   -1.176       0.2455 
  19   rs12611038    7771742       48   -0.01811    0.03052   0.007592  -0.5932       0.5559 
  19   rs10518270    7781435       48    0.03207    0.06924   0.004641   0.4631       0.6454 
  19   rs11260025    7781753       48    0.03207    0.06924   0.004641   0.4631       0.6454 
  19    rs2335524    7785698       48    0.02291    0.03282    0.01048    0.698       0.4887 
  19    rs2335525    7785713       48   0.006917    0.03289  0.0009603   0.2103       0.8344 
  19    rs1010047    7793502       48   -0.03351    0.03528    0.01923  -0.9498       0.3472 
  19    rs2277996    7794526       48   -0.02535    0.06399   0.003399  -0.3961       0.6939 
  19   rs11669411    7797612       48   -0.03534    0.02958    0.03011   -1.195       0.2382 
  19    rs7250738    7800222       48    0.02879    0.04877    0.00752   0.5904       0.5578 
  19   rs11465413    7805951       48    0.01177    0.02943   0.003462   0.3998       0.6912 
  19   rs11465403    7806591       48   -0.03791    0.06386   0.007603  -0.5937       0.5557 
  19    rs1544767    7806868       48   -0.04596    0.04282    0.02444   -1.074       0.2886 
  19   rs10403018    7807550       48    0.01643    0.03993   0.003668   0.4115       0.6826 
  19    rs4804802    7807610       48  -0.006597    0.03185  0.0009321  -0.2072       0.8368 
  19    rs8105572    7809327       48    0.05035    0.02802    0.06556    1.797      0.07898 
  19   rs17159889    7809631       48   -0.01198    0.04893   0.001302  -0.2449       0.8076 
  19    rs2287886    7812536       48   -0.04932    0.03418     0.0433   -1.443       0.1558 
  19     rs735240    7813336       48   -0.00244    0.03464  0.0001079 -0.07045       0.9441 
  19   rs10411055    7824472       48    0.04674    0.04018    0.02858    1.163       0.2507 
  19    rs2112927    7825104       48   0.005637    0.03185  0.0006805    0.177       0.8603 
  19     rs479448    7831061       48    0.01106    0.04571   0.001271   0.2419       0.8099 
  19     rs560634    7831953       48    0.00244    0.03711  9.403e-05  0.06577       0.9478 
  19     rs557094    7832286       48   -0.01378    0.03474   0.003411  -0.3968       0.6934 
  19    rs3745376    7833690       48   -0.04255    0.05005    0.01547  -0.8502       0.3996 
  19    rs1045998    7833994       48    0.01106    0.04571   0.001271   0.2419       0.8099 
  19      rs15282    7834274       48    0.02043    0.03989   0.005669   0.5121        0.611 
  19     rs653488    7840356       48   0.002389    0.04186   7.08e-05  0.05707       0.9547 
  19   rs11260030    7846781       48   -0.01458    0.04071    0.00278  -0.3581       0.7219 
  19   rs10906990    7846795       48    0.02605    0.02912     0.0171   0.8946       0.3757 
  19    rs7259521    7846827       48   0.004765    0.02779  0.0006387   0.1715       0.8646 
  19    rs4804233    7850017       48   -0.01652    0.02871   0.007148  -0.5755       0.5678 
  19     rs568356    7852337       48   -0.02041    0.03823   0.006156  -0.5338        0.596 
  19   rs10426731    7865488       48    0.01646    0.04807   0.002541   0.3423       0.7336 
  19   rs12980113    7868715       48    0.08573    0.03542      0.113     2.42      0.01951 
  19    rs8108150    7869138       48    0.01395    0.06407    0.00103   0.2177       0.8286 
  19   rs17160011    7878687       48    0.02855    0.05755   0.005323   0.4961       0.6222 
  19     rs580984    7881030       48     0.0584    0.03068    0.07303    1.904      0.06321 
  19     rs574830    7881709       48    0.05613    0.02985    0.07136     1.88      0.06644 
  19    rs7258822    7883667       48   -0.02619    0.04412   0.007601  -0.5936       0.5557 
  19     rs514098    7884307       48    0.08106    0.03251     0.1191    2.493      0.01632 
  19     rs604938    7903484       48    0.05155    0.03044     0.0587    1.694      0.09708 
  19     rs794442    7910854       48    -0.0364    0.03328    0.02534   -1.094       0.2798 
  19     rs747990    7931525       48  -0.005558    0.04428  0.0003425  -0.1255       0.9006 
  19     rs552797    7954240       48    0.02527    0.03062    0.01459   0.8252       0.4135 
  19   rs11542189    8000001       48    0.04115    0.05185    0.01351   0.7937       0.4314 
  19    rs1864029    8017819       48     0.1279    0.04266     0.1635    2.998     0.004368 
  19      rs14394    8028544       48    0.08451    0.04249    0.07917    1.989       0.0527 
  19   rs10416634    8096158       48    0.01738    0.03504   0.005324   0.4962       0.6221 
  19   rs10411185    8103881       48     0.0241    0.03149    0.01258   0.7654       0.4479 
  19    rs3826741    8118950       48    0.05069    0.03635    0.04057    1.395       0.1698 
  19    rs2303164    8122737       48  -0.008158    0.03384   0.001262  -0.2411       0.8106 
  19   rs10424096    8135170       48    0.02449    0.03211    0.01249   0.7629       0.4494 
  19   rs17160134    8137192       48    0.09039    0.05047    0.06518    1.791       0.0799 
  19   rs12974407    8140858       48   -0.04846    0.04609    0.02347   -1.051       0.2985 
  19   rs17160147    8148042       48   -0.08154    0.02898     0.1469   -2.814     0.007178 
  19   rs17160151    8150393       48   -0.05025    0.02973    0.05849    -1.69      0.09772 
  19   rs10416843    8155859       48   -0.02433    0.02897     0.0151  -0.8397       0.4054 
  19    rs8112982    8156208       48    0.07434    0.03527    0.08806    2.108      0.04054 
  19    rs6603141    8158074       48   -0.01243    0.03395   0.002906  -0.3662       0.7159 
  19    rs3829817    8161450       48    0.06566    0.04799     0.0391    1.368       0.1779 
  19    rs3813781    8161594       48   -0.02262    0.03067    0.01168  -0.7374       0.4646 
  19   rs11260053    8163296       48   -0.06144    0.03263    0.07157   -1.883      0.06602 
  19   rs11260055    8163562       48    -0.1081    0.02879     0.2347   -3.756    0.0004846 
  19     rs899207    8173503       45   -0.06323     0.0333    0.07735   -1.899      0.06433 
  19    rs1382354    8173892       48     0.1178     0.0326     0.2211    3.614    0.0007451 
  19    rs4804267    8179619       48    0.04019    0.03892    0.02265    1.033       0.3072 
  19   rs12460407    8181037       48    0.04608    0.04848    0.01926   0.9505       0.3468 
  19    rs1038081    8181483       48    0.01812    0.03007   0.007831   0.6026       0.5498 
  19   rs12327845    8192290       48    0.05887    0.06885    0.01564    0.855        0.397 
  19    rs7252584    8207241       48   -0.03845     0.0598   0.008908   -0.643       0.5234 
  19   rs10408896    8218201       48     0.1235    0.03703     0.1948    3.336      0.00169 
  19    rs6422428    8226029       47   -0.06649    0.03178    0.08867   -2.092      0.04207 
  19    rs8110054    8240413       48   0.008421    0.03468    0.00128   0.2428       0.8092 
  19    rs4804286    8266439       48   -0.09755    0.05018    0.07592   -1.944      0.05803 
  19    rs4804287    8266580       48    0.04514    0.03733     0.0308    1.209       0.2329 
  19    rs1466448    8289519       48    0.03177     0.0464    0.01009   0.6847        0.497 
  19    rs1466447    8303650       48   0.003447    0.03312  0.0002354   0.1041       0.9176 
  19    rs1007545    8303705       47   0.002225    0.04403  5.672e-05  0.05052       0.9599 
  19    rs6603157    8304176       48   -0.02289    0.03447    0.00949  -0.6639       0.5101 
  19   rs17160311    8307659       48   -0.01694    0.03965    0.00395  -0.4271       0.6713 
  19   rs12973288    8313012       48    -0.0233    0.05209   0.004332  -0.4474       0.6567 
  19   rs17160332    8314853       48   -0.01114    0.04425   0.001376  -0.2518       0.8023 
  19   rs17160333    8316310       48    0.06239    0.04443    0.04111    1.404        0.167 
  19    rs7259547    8330607       48    0.02261    0.05679   0.003434   0.3981       0.6924 
  19     rs193933    8331375       48    0.06123    0.03559    0.06045     1.72      0.09208 
  19     rs250508    8334280       48   -0.02933    0.04516   0.009088  -0.6495       0.5192 
  19     rs638966    8334939       48   0.002468    0.03003  0.0001468  0.08218       0.9349 
  19    rs7249111    8378870       48   0.000948    0.02939  2.262e-05  0.03226       0.9744 
  19    rs8107330    8382454       48   0.000948    0.02939  2.262e-05  0.03226       0.9744 
  19    rs2241590    8386701       48   0.006505    0.03709   0.000668   0.1754       0.8616 
  19    rs3760685    8389011       48   -0.03254    0.03335    0.02027  -0.9757       0.3343 
  19   rs11666233    8452045       48  -0.008288    0.03468    0.00124   -0.239       0.8122 
  19    rs7254882    8453822       48  -0.008288    0.03468    0.00124   -0.239       0.8122 
  19     rs754671    8458960       48   -0.01253     0.0367   0.002528  -0.3415       0.7343 
  19    rs2913973    8460534       48   -0.01253     0.0367   0.002528  -0.3415       0.7343 
  19    rs2967605    8469738       48  -0.006509    0.03463  0.0007675   -0.188       0.8517 
  19    rs6603076    8507177       48    0.01489    0.03251   0.004536   0.4578       0.6492 
  19    rs2894538    8518415       48   -0.02318     0.0402   0.007177  -0.5767        0.567 
  19    rs7508502    8525595       48    0.01489    0.03251   0.004536   0.4578       0.6492 
  19   rs12610448    8532219       48   -0.02443    0.03778   0.009011  -0.6467        0.521 
  19    rs7507621    8540260       48    0.03611    0.03029    0.02997    1.192       0.2393 
  19    rs7408960    8542005       48     0.0161    0.03363    0.00496   0.4789       0.6343 
  19    rs7255548    8542737       48    0.03611    0.03029    0.02997    1.192       0.2393 
  19   rs11881002    8543713       48    0.06019    0.04449    0.03826    1.353       0.1827 
  19    rs7259200    8543921       48   -0.02743    0.03287    0.01491  -0.8344       0.4084 
  19    rs8106540    8547193       48   0.005028    0.04536  0.0002669   0.1108       0.9122 
  19    rs7250951    8549460       48    0.07944     0.0485    0.05512    1.638       0.1082 
  19    rs7507526    8553322       48   -0.06048    0.03059    0.07832   -1.977      0.05404 
  19    rs1609712    8566634       48   0.006656    0.03062   0.001026   0.2174       0.8289 
  19    rs2967603    8569735       48   -0.02913     0.0314    0.01837  -0.9278       0.3584 
  19    rs2967578    8577868       48     0.0129    0.03104   0.003741   0.4156       0.6796 
  19    rs2042300    8580602       48      0.019    0.04656   0.003606    0.408       0.6851 
  19   rs10408143    8587782       48    0.01279    0.02997   0.003944   0.4268       0.6715 
  19   rs11882393    8596621       48  -0.004921    0.03204  0.0005124  -0.1536       0.8786 
  19    rs2303686    8615268       48  -0.003175    0.03371  0.0001928 -0.09417       0.9254 
  19    rs8106859    8617689       48   -0.01261    0.06937  0.0007176  -0.1818       0.8566 
  19   rs10416597    8632587       48   -0.01937    0.03156    0.00812  -0.6137       0.5425 
  19   rs11672367    8633943       48     0.0694     0.0379    0.06796    1.831      0.07352 
  19   rs11259990    8634766       48   -0.01937    0.03156    0.00812  -0.6137       0.5425 
  19    rs4804314    8640516       48    0.03899    0.02619    0.04596    1.489       0.1434 
  19    rs4072910    8644031       48     0.0855    0.04052    0.08824     2.11      0.04033 
  19   rs12985470    8658744       48   -0.07056    0.04547    0.04975   -1.552       0.1275 
  19   rs12462074    8675108       48   -0.00794    0.03326   0.001237  -0.2387       0.8124 
  19   rs12610444    8680207       48    0.02359     0.0424    0.00668   0.5562       0.5808 
  19    rs1561405    8750970       48   -0.05831    0.04455    0.03591   -1.309       0.1971 
  19    rs1561406    8751106       48   -0.03947    0.03078     0.0345   -1.282       0.2062 
  19    rs2967718    8752884       48   -0.03879    0.03262    0.02982   -1.189       0.2405 
  19    rs2118706    8754907       48    0.03757    0.02991    0.03315    1.256       0.2155 
  19    rs2967721    8757835       48   -0.02387    0.05032   0.004867  -0.4743       0.6375 
  19    rs2967726    8771771       48    0.01401    0.03224   0.004086   0.4344        0.666 
  19    rs9305032    8783378       48   -0.01007    0.03461   0.001838   -0.291       0.7723 
  19   rs12611036    8784481       48   -0.06357    0.02898    0.09468   -2.193      0.03337 
  19    rs2967684    8786624       48    0.05132    0.03386    0.04755    1.515       0.1365 
  19    rs2918300    8787027       48    0.06891    0.03002     0.1028    2.295      0.02631 
  19    rs4804078    8787140       48    0.08165     0.0556    0.04479    1.469       0.1487 
  19   rs11085873    8789657       48    0.08165     0.0556    0.04479    1.469       0.1487 
  19   rs10414553    8791373       48    0.04174     0.0316    0.03653    1.321       0.1931 
  19    rs8103113    8791759       48   -0.01148    0.04534   0.001392  -0.2532       0.8012 
  19    rs1898674    8803027       48    0.01825    0.03459   0.006014   0.5276       0.6003 
  19    rs7254503    8810578       48   -0.01077    0.03466   0.002093  -0.3106       0.7575 
  19     rs301407    8814892       47   -0.02594     0.0317    0.01467  -0.8184       0.4174 
  19     rs301410    8815355       48    -0.0254    0.03122    0.01418  -0.8133       0.4202 
  19     rs301412    8816581       48    -0.0157    0.03529   0.004284  -0.4449       0.6585 
  19   rs16995681    8831286       48  -0.003949    0.04126  0.0001991 -0.09571       0.9242 
  19    rs8099865    8839656       48    0.03477    0.05407   0.008909    0.643       0.5234 
  19    rs1078042    8841807       48   -0.03941    0.05659    0.01044  -0.6965       0.4896 
  19     rs890848    8841963       48   -0.03941    0.05659    0.01044  -0.6965       0.4896 
  19    rs2967706    8847562       48   -0.01966    0.05681   0.002596   -0.346       0.7309 
  19    rs2967632    8848856       48   -0.01966    0.05681   0.002596   -0.346       0.7309 
  19   rs10408279    8914092       48     0.0285    0.05026   0.006943   0.5671       0.5734 
  19    rs2967745    8920167       48    0.01719    0.03035   0.006925   0.5664       0.5739 
  19    rs7256781    8920947       48    0.01595    0.04658   0.002541   0.3423       0.7337 
  19    rs2910344    8920984       48    0.01719    0.03035   0.006925   0.5664       0.5739 
  19    rs1582532    8921486       48   -0.03503    0.04635    0.01226  -0.7556       0.4537 
  19   rs10423641    8928437       48    0.03619    0.04221    0.01573   0.8574       0.3957 
  19    rs2967727    8932388       48   -0.06869    0.05921    0.02843    -1.16        0.252 
  19    rs2967732    8935817       48   -0.03091    0.04474    0.01027  -0.6908       0.4931 
  19   rs11085742    8939056       48     0.0553    0.03504    0.05136    1.578       0.1214 
  19    rs2967737    8946899       48    0.02127    0.03668   0.007255   0.5798       0.5649 
  19   rs10418157    8949359       48   -0.01282    0.04331   0.001901   -0.296       0.7686 
  19    rs4804367    8950884       48   -0.05624    0.03395     0.0563   -1.657       0.1044 
  19    rs8100230    8952055       48    0.02904    0.03157    0.01806   0.9197       0.3625 
  19    rs8105922    8956971       48   -0.01166    0.03933   0.001907  -0.2965       0.7682 
  19   rs10048565    8965446       48    0.09276    0.05521    0.05781     1.68      0.09973 
  19    rs1862456    8968549       48   -0.05097    0.02969    0.06023   -1.717      0.09271 
  19   rs13339744    8969067       48    0.09276    0.05521    0.05781     1.68      0.09973 
  19   rs10406670    8972984       48    0.03005    0.05413   0.006655   0.5551       0.5815 
  19   rs10412487    8973217       48     0.0427    0.05973    0.01099   0.7148       0.4783 
  19   rs10419875    8980821       48    0.01319    0.03139   0.003824   0.4202       0.6763 
  19   rs11881361    8986529       47    0.02013    0.06069    0.00244   0.3317       0.7416 
  19   rs12985992    9000852       48  -0.003133    0.02948  0.0002455  -0.1063       0.9158 
  19   rs12976111    9001822       48  -0.003133    0.02948  0.0002455  -0.1063       0.9158 
  19    rs4804375    9005719       48  0.0008486    0.03674   1.16e-05   0.0231       0.9817 
  19   rs10854117    9013355       48   -0.02916    0.03443    0.01536   -0.847       0.4014 
  19     rs881877    9019429       48   -0.05425    0.03376    0.05314   -1.607        0.115 
  19   rs11882373    9020211       48   -0.01366    0.04766   0.001782  -0.2866       0.7757 
  19   rs12975129    9020626       48   -0.03757     0.0364    0.02264   -1.032       0.3073 
  19    rs7260214    9026651       48    0.06383    0.03967    0.05328    1.609       0.1145 
  19   rs17000495    9040985       48   -0.03244     0.0413    0.01324  -0.7855       0.4362 
  19    rs7507380    9052236       48   -0.01586    0.04248   0.003021  -0.3734       0.7106 
  19   rs10410136    9056941       48  -0.007598    0.04033  0.0007708  -0.1884       0.8514 
  19    rs1895364    9057687       48   -0.01586    0.04248   0.003021  -0.3734       0.7106 
  19    rs2216662    9057721       48   0.006635    0.03462  0.0007976   0.1916       0.8489 
  19    rs1833777    9058907       48    0.01261    0.03366   0.003041   0.3746       0.7097 
  19   rs12710265    9059232       48   -0.03903    0.04736    0.01455  -0.8242       0.4141 
  19    rs7508222    9059808       48   -0.01652     0.0412   0.003482  -0.4009       0.6903 
  19    rs1820099    9060812       48   -0.01652     0.0412   0.003482  -0.4009       0.6903 
  19    rs2547064    9063678       48   -0.03842    0.06917   0.006665  -0.5555       0.5812 
  19    rs1867692    9065510       48  -0.006844    0.03692  0.0007464  -0.1854       0.8538 
  19    rs1867691    9065632       48   -0.03842    0.06917   0.006665  -0.5555       0.5812 
  19    rs1862460    9069892       48    0.04479      0.027    0.05643    1.659        0.104 
  19    rs1559170    9070079       48   -0.01157    0.03677   0.002147  -0.3146       0.7545 
  19   rs10422567    9071763       48   -0.01818    0.03289   0.006596  -0.5526       0.5832 
  19   rs17000803    9071834       48   -0.02016    0.04527   0.004291  -0.4452       0.6582 
  19    rs7254970    9072296       48   0.004868       0.04   0.000322   0.1217       0.9037 
  19   rs17000816    9072975       48   -0.02016    0.04527   0.004291  -0.4452       0.6582 
  19   rs10406209    9074265       48   -0.05026    0.04989    0.02158   -1.007        0.319 
  19    rs2591591    9074950       48     0.0549    0.03442    0.05239    1.595       0.1176 
  19    rs2591592    9075346       48    0.03429    0.02976    0.02805    1.152       0.2552 
  19   rs17000836    9075565       48  -0.002956    0.05044  7.465e-05  -0.0586       0.9535 
  19    rs2547074    9076858       48    0.03139    0.03098    0.02182    1.013       0.3164 
  19    rs2591595    9076991       48    0.03139    0.03098    0.02182    1.013       0.3164 
  19    rs7254941    9077196       48   -0.01557    0.05215   0.001935  -0.2986       0.7666 
  19    rs1862461    9077264       48    0.03139    0.03098    0.02182    1.013       0.3164 
  19    rs1862462    9077436       48    0.03139    0.03098    0.02182    1.013       0.3164 
  19    rs2431795    9078190       48    0.03139    0.03098    0.02182    1.013       0.3164 
  19    rs2431791    9079464       48    0.02843    0.03117    0.01777   0.9123       0.3664 
  19    rs1584168    9081767       48    0.02847    0.06396   0.004288   0.4451       0.6584 
  19    rs7245949    9083143       48  0.0008341    0.03513  1.225e-05  0.02374       0.9812 
  19    rs1609459    9084216       48  0.0008341    0.03513  1.225e-05  0.02374       0.9812 
  19    rs1108380    9085958       48   -0.02284    0.04113   0.006657  -0.5552       0.5814 
  19   rs10402812    9086123       48  0.0008341    0.03513  1.225e-05  0.02374       0.9812 
  19    rs1823056    9086819       48   -0.01537    0.04808   0.002218  -0.3197       0.7506 
  19   rs17000947    9088330       48   -0.01537    0.04808   0.002218  -0.3197       0.7506 
  19   rs10415709    9090762       48    0.08218    0.04259    0.07486    1.929      0.05987 
  19   rs10411597    9097348       48    0.08218    0.04259    0.07486    1.929      0.05987 
  19    rs4804386    9099053       48    0.01433    0.02991   0.004969   0.4793        0.634 
  19   rs13344438    9099729       48   -0.01727    0.03929   0.004183  -0.4396       0.6623 
  19   rs10417520    9102315       48  -0.002392    0.03098  0.0001297 -0.07723       0.9388 
  19   rs10407491    9104899       48    -0.1366    0.06641    0.08422   -2.057       0.0454 
  19   rs10418864    9104971       48   -0.02225    0.03116    0.01097  -0.7143       0.4787 
  19   rs10426146    9106505       48    0.02877    0.03444    0.01494   0.8354       0.4078 
  19   rs12979861    9106624       48  0.0008457    0.03681  1.147e-05  0.02297       0.9818 
  19   rs10426826    9107432       48    0.02119     0.0394   0.006251   0.5379       0.5932 
  19    rs8111366    9108243       48   0.002568    0.03369  0.0001262  0.07621       0.9396 
  19   rs11880371    9108565       48    -0.0223    0.03739   0.007675  -0.5965       0.5538 
  19    rs1469081    9118503       48   -0.06668    0.03052    0.09401   -2.185      0.03404 
  19   rs13343323    9134815       48   -0.01511    0.04532   0.002412  -0.3335       0.7403 
  19    rs8101404    9141939       48     0.0605    0.03347    0.06633    1.808      0.07719 
  19    rs8107055    9157013       48    0.01345     0.0504   0.001547   0.2669       0.7907 
  19    rs1968595    9175621       48    0.04583    0.04071    0.02682    1.126       0.2661 
  19   rs10413384    9184606       48   0.008513     0.0388   0.001045   0.2194       0.8273 
  19    rs4804397    9195068       48    0.01084    0.04425   0.001302   0.2449       0.8076 
  19    rs2441035    9195598       48   0.007152    0.03008   0.001228   0.2378       0.8131 
  19    rs2569402    9200017       48   0.007152    0.03008   0.001228   0.2378       0.8131 
  19    rs2053074    9202085       48    0.01749    0.04247   0.003675   0.4119       0.6823 
  19   rs12609136    9209561       48    0.01742    0.03627   0.004988   0.4802       0.6334 
  19    rs4804400    9213026       48    0.02983    0.04793   0.008352   0.6225       0.5367 
  19   rs12610094    9213132       48   -0.00365    0.04428  0.0001477 -0.08243       0.9347 
  19    rs2335071    9217951       48    0.02028    0.02812    0.01118   0.7213       0.4744 
  19    rs2335072    9218054       48   0.005045    0.04076  0.0003329   0.1238        0.902 
  19    rs8110010    9221574       48    0.00409    0.03494  0.0002978   0.1171       0.9073 
  19    rs7249770    9231807       48    0.03434    0.03191    0.02456    1.076       0.2875 
  19   rs10414255    9237542       48   -0.03777    0.03469    0.02512   -1.089       0.2819 
  19    rs8112954    9242786       48   -0.06114    0.03077    0.07903   -1.987      0.05292 
  19    rs8107410    9245168       48    0.03343    0.04097    0.01427   0.8159       0.4188 
  19     rs714395    9246205       48  -0.009763    0.02725   0.002784  -0.3584       0.7217 
  19    rs7256391    9257425       48   -0.05727    0.02648    0.09228   -2.163      0.03581 
  19   rs17304527    9259416       48   0.004329    0.04497  0.0002014  0.09627       0.9237 
  19   rs12459040    9260637       48    0.08185    0.02662     0.1705    3.075     0.003541 
  19   rs12610559    9263536       48   -0.02807    0.03574    0.01323  -0.7854       0.4363 
  19   rs16978581    9266296       48   -0.05727    0.02648    0.09228   -2.163      0.03581 
  19    rs1045354    9273300       48   -0.02807    0.03574    0.01323  -0.7854       0.4363 
  19      rs10129    9273800       48    0.04656     0.0428    0.02507    1.088       0.2824 
  19   rs10405376    9276166       48    0.05093    0.03388    0.04683    1.503       0.1396 
  19    rs7247296    9286595       48    0.02369    0.03381    0.01055   0.7005       0.4872 
  19   rs10417371    9291190       48   -0.02479     0.0417   0.007627  -0.5946        0.555 
  19   rs16978679    9291308       48   -0.02479     0.0417   0.007627  -0.5946        0.555 
  19    rs6511918    9298364       48   -0.01313    0.04424   0.001912  -0.2968       0.7679 
  19   rs13345998    9301166       48   -0.02158    0.03455   0.008411  -0.6247       0.5353 
  19    rs8102176    9317842       48   -0.02264    0.03119    0.01132  -0.7257       0.4717 
  19    rs8102181    9317864       48   -0.02264    0.03119    0.01132  -0.7257       0.4717 
  19    rs8101575    9328662       48    0.03804    0.03105     0.0316    1.225       0.2268 
  19    rs6511957    9343720       48    0.02371    0.02523    0.01884   0.9397       0.3523 
  19    rs7252788    9343855       48  -0.004001    0.03169  0.0003466  -0.1263       0.9001 
  19    rs8109800    9343939       48   -0.01483     0.0313   0.004855  -0.4738       0.6379 
  19    rs2191667    9348586       48     0.0507    0.02755     0.0686    1.841      0.07212 
  19    rs4635448    9349460       48     0.0507    0.02755     0.0686    1.841      0.07212 
  19   rs10407146    9354001       48   -0.04103    0.02789    0.04492   -1.471       0.1481 
  19   rs10406384    9366748       48   0.003857    0.03169   0.000322   0.1217       0.9036 
  19   rs16979286    9377598       48    0.02524    0.02687    0.01882   0.9393       0.3525 
  19    rs8104971    9380978       48   -0.00374    0.02998  0.0003382  -0.1248       0.9013 
  19    rs7255466    9386855       48   -0.01189    0.03997   0.001921  -0.2975       0.7674 
  19   rs10408485    9393110       48    0.01588    0.03022   0.005964   0.5253       0.6019 
  19    rs7247108    9401704       48   -0.01499    0.03137   0.004937  -0.4777       0.6351 
  19   rs16979417    9404914       48   -0.02856    0.03203    0.01699  -0.8917       0.3772 
  19    rs7252865    9412535       48    0.07381    0.04196    0.06303    1.759      0.08522 
  19   rs10745023    9413896       48    0.01209    0.04986   0.001277   0.2425       0.8094 
  19   rs41375152    9416027       48 -0.0003588    0.03711  2.032e-06 -0.009669       0.9923 
  19    rs2033482    9418184       48   -0.01682    0.03021   0.006693  -0.5568       0.5804 
  19   rs16979670    9452879       48   -0.02667    0.04108   0.009076  -0.6491       0.5195 
  19      rs13535    9454173       48   -0.01499    0.03137   0.004937  -0.4777       0.6351 
  19    rs7259702    9470827       48    0.06654    0.05127    0.03533    1.298       0.2008 
  19   rs10500207    9474633       48   -0.02667    0.04108   0.009076  -0.6491       0.5195 
  19    rs8100020    9484935       48  -0.004734    0.03461  0.0004066  -0.1368       0.8918 
  19    rs8103099    9485229       48   -0.02887    0.02938    0.02056  -0.9826       0.3309 
  19   rs10411115    9490428       48   -0.01499    0.03137   0.004937  -0.4777       0.6351 
  19    rs2230750    9490760       48   -0.06496     0.0593    0.02543   -1.096        0.279 
  19    rs2217652    9490814       48   -0.01499    0.03137   0.004937  -0.4777       0.6351 
  19    rs1433062    9494266       48    0.01209    0.04986   0.001277   0.2425       0.8094 
  19    rs8102146    9500713       48   -0.04797    0.05172    0.01836  -0.9275       0.3585 
  19   rs11672602    9502587       48   -0.01499    0.03137   0.004937  -0.4777       0.6351 
  19   rs17272543    9503937       47     0.0111    0.05043   0.001076   0.2201       0.8268 
  19    rs7257650    9504101       48    -0.0072    0.02937   0.001305  -0.2452       0.8074 
  19    rs4804436    9515200       48    -0.0072    0.02937   0.001305  -0.2452       0.8074 
  19    rs6512109    9519453       48   -0.01499    0.03137   0.004937  -0.4777       0.6351 
  19    rs6512110    9522724       48   0.009484    0.02877   0.002357   0.3296       0.7432 
  19    rs7245664    9523500       48   -0.04261    0.04493    0.01917  -0.9482        0.348 
  19   rs41405044    9528489       48    0.06654    0.05127    0.03533    1.298       0.2008 
  19    rs1978435    9531116       48   -0.01499    0.03137   0.004937  -0.4777       0.6351 
  19    rs6512121    9533805       48   0.009484    0.02877   0.002357   0.3296       0.7432 
  19    rs7254750    9534301       48   -0.02984    0.02851    0.02326   -1.047       0.3008 
  19    rs7258744    9534967       48   -0.02984    0.02851    0.02326   -1.047       0.3008 
  19    rs7246415    9534981       48   -0.02984    0.02851    0.02326   -1.047       0.3008 
  19   rs10403167    9538581       48  -0.006496    0.03002   0.001017  -0.2164       0.8296 
  19    rs8108483    9545030       48   -0.01048    0.02775   0.003089  -0.3775       0.7075 
  19    rs1433060    9546329       48   -0.04163    0.03642    0.02761   -1.143        0.259 
  19    rs6512130    9546351       48    0.02904    0.03157    0.01806   0.9199       0.3624 
  19    rs4804446    9568277       48   -0.02133    0.02962    0.01115  -0.7201       0.4751 
  19    rs8103159    9568377       48   -0.02133    0.02962    0.01115  -0.7201       0.4751 
  19   rs12460738    9574791       48   -0.04925    0.03609    0.03891   -1.365        0.179 
  19   rs10408343    9583804       48   -0.01891    0.03051   0.008279  -0.6197       0.5385 
  19   rs10423752    9586719       48   -0.01891    0.03051   0.008279  -0.6197       0.5385 
  19    rs9967634    9596834       48    0.01934    0.03272   0.007537    0.591       0.5574 
  19     rs971366    9598587       48   -0.04568    0.03398     0.0378   -1.344       0.1854 
  19    rs8101154    9598931       48    0.07663    0.05575    0.03945    1.375       0.1759 
  19   rs10415281    9599034       48    0.03823    0.05189    0.01166   0.7368        0.465 
  19   rs11669128    9601155       48    -0.0121    0.03395   0.002756  -0.3565       0.7231 
  19   rs11673302    9601362       48    0.01606    0.04807    0.00242    0.334       0.7399 
  19   rs10419036    9601391       48   -0.01891    0.03051   0.008279  -0.6197       0.5385 
  19   rs10424931    9601574       48    0.01697    0.03461     0.0052   0.4903       0.6262 
  19   rs10402626    9605739       48   -0.01891    0.03051   0.008279  -0.6197       0.5385 
  19   rs10423567    9605853       48   -0.01891    0.03051   0.008279  -0.6197       0.5385 
  19    rs9917038    9620336       48   -0.01891    0.03051   0.008279  -0.6197       0.5385 
  19   rs16981165    9631208       48    0.03953    0.04035    0.02044   0.9797       0.3324 
  19    rs8100409    9641766       48    0.03953    0.04035    0.02044   0.9797       0.3324 
  19     rs733102    9646586       48   0.002493    0.03186  0.0001331  0.07824        0.938 
  19     rs733101    9646641       48  -0.002059    0.03133  9.391e-05 -0.06573       0.9479 
  19    rs2042199    9646862       48   0.002493    0.03186  0.0001331  0.07824        0.938 
  19    rs7250898    9649078       48    0.07338    0.05323    0.03968    1.379       0.1747 
  19    rs8102702    9692557       48   0.002493    0.03186  0.0001331  0.07824        0.938 
  19   rs12461440    9696925       48   -0.05142    0.03878     0.0368   -1.326       0.1915 
