# Supplementary material for: Cell-to-cell expression dispersion of B-cell surface proteins is linked to genetic variants in humans
Source: Commun Biol. 2020 Jul 3;3:346. doi: 10.1038/s42003-020-1075-1 (PMC7335051; doi:10.1038/s42003-020-1075-1)
Supplement: Supplementary file 4 — Supplementary Data 2 [file 42003_2020_1075_MOESM4_ESM.zip › Supplementary_Data_S2/plink-results-48LCLs/CD23_chr19_pro1/CD23_pro1_48_LCLs.qassoc.adjusted]

 CHR          SNP      UNADJ         GC       BONF       HOLM   SIDAK_SS   SIDAK_SD     FDR_BH     FDR_BY
  19     rs348362  0.0002028  0.0002956     0.1469     0.1469     0.1366     0.1366     0.1469          1 
  19   rs11260055  0.0004846  0.0006816     0.3509     0.3504      0.296     0.2956     0.1754          1 
  19    rs1382354  0.0007451   0.001029     0.5395      0.538     0.4171     0.4162     0.1798          1 
  19    rs4804416   0.001619   0.002161          1          1     0.6906     0.6891     0.2447          1 
  19   rs10408896    0.00169   0.002251          1          1     0.7061     0.7041     0.2447          1 
  19    rs4134856   0.002302   0.003024          1          1     0.8115     0.8093     0.2778          1 
  19   rs12459040   0.003541   0.004563          1          1     0.9233     0.9217     0.3662          1 
  19    rs1864029   0.004368   0.005576          1          1      0.958     0.9567     0.3953          1 
  19   rs17160147   0.007178   0.008956          1          1     0.9946     0.9942     0.5327          1 
  19     rs171094   0.007358    0.00917          1          1     0.9952     0.9949     0.5327          1 
  19    rs4804424   0.009727    0.01197          1          1     0.9992     0.9991     0.5869          1 
  19   rs10416429   0.009727    0.01197          1          1     0.9992     0.9991     0.5869          1 
  19   rs16994314    0.01129     0.0138          1          1     0.9997     0.9997     0.6288          1 
  19    rs7256394    0.01443    0.01743          1          1          1          1      0.712          1 
  19    rs6510903    0.01475     0.0178          1          1          1          1      0.712          1 
  19     rs514098    0.01632     0.0196          1          1          1          1     0.7383          1 
  19   rs12980113    0.01951    0.02324          1          1          1          1     0.7786          1 
  19     rs530942    0.02079    0.02469          1          1          1          1     0.7786          1 
  19     rs673320    0.02312    0.02732          1          1          1          1     0.7786          1 
  19    rs6603103    0.02474    0.02915          1          1          1          1     0.7786          1 
  19    rs3763046    0.02583    0.03036          1          1          1          1     0.7786          1 
  19   rs12232870    0.02625    0.03083          1          1          1          1     0.7786          1 
  19    rs2918300    0.02631    0.03091          1          1          1          1     0.7786          1 
  19    rs7247153    0.02689    0.03154          1          1          1          1     0.7786          1 
  19     rs173229    0.02689    0.03154          1          1          1          1     0.7786          1 
  19     rs460698    0.03265    0.03796          1          1          1          1     0.8211          1 
  19   rs12611036    0.03337    0.03876          1          1          1          1     0.8211          1 
  19    rs1469081    0.03404    0.03949          1          1          1          1     0.8211          1 
  19    rs7253024    0.03554    0.04115          1          1          1          1     0.8211          1 
  19    rs7256391    0.03581    0.04145          1          1          1          1     0.8211          1 
  19   rs16978581    0.03581    0.04145          1          1          1          1     0.8211          1 
  19    rs7259423    0.03728    0.04307          1          1          1          1     0.8211          1 
  19     rs574937    0.03988    0.04593          1          1          1          1     0.8211          1 
  19    rs4072910    0.04033    0.04642          1          1          1          1     0.8211          1 
  19    rs8112982    0.04054    0.04666          1          1          1          1     0.8211          1 
  19   rs10404166    0.04174    0.04797          1          1          1          1     0.8211          1 
  19    rs6422428    0.04207    0.04833          1          1          1          1     0.8211          1 
  19    rs8104313     0.0431    0.04945          1          1          1          1     0.8211          1 
  19   rs10407491     0.0454    0.05197          1          1          1          1     0.8429          1 
  19   rs11085154    0.04823    0.05505          1          1          1          1     0.8573          1 
  19   rs16993897    0.04855     0.0554          1          1          1          1     0.8573          1 
  19      rs14394     0.0527     0.0599          1          1          1          1     0.8745          1 
  19    rs8112954    0.05292    0.06013          1          1          1          1     0.8745          1 
  19    rs7507526    0.05404    0.06135          1          1          1          1     0.8745          1 
  19    rs4804286    0.05803    0.06566          1          1          1          1     0.8745          1 
  19   rs10415709    0.05987    0.06764          1          1          1          1     0.8745          1 
  19   rs10411597    0.05987    0.06764          1          1          1          1     0.8745          1 
  19    rs3760776    0.06111    0.06898          1          1          1          1     0.8745          1 
  19    rs7259894    0.06317    0.07119          1          1          1          1     0.8745          1 
  19     rs580984    0.06321    0.07123          1          1          1          1     0.8745          1 
  19    rs2436493    0.06334    0.07137          1          1          1          1     0.8745          1 
  19   rs12462305    0.06366    0.07172          1          1          1          1     0.8745          1 
  19     rs899207    0.06433    0.07241          1          1          1          1     0.8745          1 
  19   rs11260053    0.06602    0.07425          1          1          1          1     0.8745          1 
  19     rs574830    0.06644    0.07469          1          1          1          1     0.8745          1 
  19    rs2191667    0.07212    0.08077          1          1          1          1     0.8965          1 
  19    rs4635448    0.07212    0.08077          1          1          1          1     0.8965          1 
  19   rs11672367    0.07352    0.08227          1          1          1          1     0.8965          1 
  19    rs8101404    0.07719    0.08617          1          1          1          1     0.8965          1 
  19    rs2071347    0.07721    0.08619          1          1          1          1     0.8965          1 
  19    rs8101625    0.07846    0.08752          1          1          1          1     0.8965          1 
  19    rs8105572    0.07898    0.08807          1          1          1          1     0.8965          1 
  19   rs17160134     0.0799    0.08905          1          1          1          1     0.8965          1 
  19    rs6603155    0.08333    0.09269          1          1          1          1     0.8965          1 
  19    rs8101416    0.08352    0.09289          1          1          1          1     0.8965          1 
  19    rs7252865    0.08522    0.09469          1          1          1          1     0.8965          1 
  19     rs193933    0.09208     0.1019          1          1          1          1     0.8965          1 
  19    rs1862456    0.09271     0.1026          1          1          1          1     0.8965          1 
  19     rs604938    0.09708     0.1072          1          1          1          1     0.8965          1 
  19   rs17160151    0.09772     0.1079          1          1          1          1     0.8965          1 
  19   rs10048565    0.09973       0.11          1          1          1          1     0.8965          1 
  19   rs13339744    0.09973       0.11          1          1          1          1     0.8965          1 
  19    rs4804403     0.1021     0.1125          1          1          1          1     0.8965          1 
  19    rs4804750     0.1034     0.1138          1          1          1          1     0.8965          1 
  19     rs416956     0.1036     0.1141          1          1          1          1     0.8965          1 
  19    rs1862460      0.104     0.1145          1          1          1          1     0.8965          1 
  19    rs4804367     0.1044     0.1149          1          1          1          1     0.8965          1 
  19    rs1389506     0.1052     0.1157          1          1          1          1     0.8965          1 
  19    rs2233188     0.1068     0.1174          1          1          1          1     0.8965          1 
  19   rs10404571     0.1068     0.1174          1          1          1          1     0.8965          1 
  19   rs11668246     0.1073     0.1179          1          1          1          1     0.8965          1 
  19    rs7250951     0.1082     0.1189          1          1          1          1     0.8965          1 
  19   rs10405167     0.1089     0.1196          1          1          1          1     0.8965          1 
  19     rs549785     0.1108     0.1216          1          1          1          1     0.8965          1 
  19   rs11881034      0.111     0.1218          1          1          1          1     0.8965          1 
  19    rs8109794     0.1139     0.1249          1          1          1          1     0.8965          1 
  19   rs10411604     0.1141      0.125          1          1          1          1     0.8965          1 
  19    rs7260214     0.1145     0.1254          1          1          1          1     0.8965          1 
  19     rs881877      0.115      0.126          1          1          1          1     0.8965          1 
  19    rs2591591     0.1176     0.1287          1          1          1          1     0.8965          1 
  19    rs2546128     0.1178     0.1289          1          1          1          1     0.8965          1 
  19   rs11085742     0.1214     0.1327          1          1          1          1     0.8965          1 
  19     rs330876     0.1239     0.1353          1          1          1          1     0.8965          1 
  19     rs392751     0.1252     0.1366          1          1          1          1     0.8965          1 
  19     rs425796     0.1252     0.1366          1          1          1          1     0.8965          1 
  19     rs454453     0.1252     0.1366          1          1          1          1     0.8965          1 
  19     rs390821     0.1252     0.1366          1          1          1          1     0.8965          1 
  19    rs7260547     0.1254     0.1368          1          1          1          1     0.8965          1 
  19    rs7257062     0.1258     0.1372          1          1          1          1     0.8965          1 
  19   rs10404318     0.1267     0.1381          1          1          1          1     0.8965          1 
  19    rs4804166     0.1267     0.1382          1          1          1          1     0.8965          1 
  19    rs4804596     0.1267     0.1382          1          1          1          1     0.8965          1 
  19   rs12985470     0.1275     0.1391          1          1          1          1     0.8965          1 
  19    rs2967684     0.1365     0.1484          1          1          1          1     0.9216          1 
  19   rs10405376     0.1396     0.1515          1          1          1          1     0.9216          1 
  19    rs2260187     0.1413     0.1533          1          1          1          1     0.9216          1 
  19    rs2241392     0.1418     0.1538          1          1          1          1     0.9216          1 
  19    rs4134813     0.1419     0.1539          1          1          1          1     0.9216          1 
  19    rs7250311     0.1432     0.1553          1          1          1          1     0.9216          1 
  19    rs4804314     0.1434     0.1555          1          1          1          1     0.9216          1 
  19   rs17159311     0.1436     0.1557          1          1          1          1     0.9216          1 
  19   rs11878742      0.145     0.1572          1          1          1          1     0.9216          1 
  19    rs3786680      0.148     0.1603          1          1          1          1     0.9216          1 
  19   rs10407146     0.1481     0.1604          1          1          1          1     0.9216          1 
  19    rs4804078     0.1487      0.161          1          1          1          1     0.9216          1 
  19   rs11085873     0.1487      0.161          1          1          1          1     0.9216          1 
  19    rs7249320     0.1489     0.1612          1          1          1          1     0.9216          1 
  19    rs2287886     0.1558     0.1683          1          1          1          1     0.9341          1 
  19    rs7253993      0.156     0.1685          1          1          1          1     0.9341          1 
  19   rs12151125     0.1584     0.1709          1          1          1          1     0.9341          1 
  19    rs2432104     0.1614      0.174          1          1          1          1     0.9341          1 
  19    rs2305806      0.164     0.1767          1          1          1          1     0.9341          1 
  19    rs7250363     0.1646     0.1773          1          1          1          1     0.9341          1 
  19   rs10402721     0.1652      0.178          1          1          1          1     0.9341          1 
  19   rs17160333      0.167     0.1798          1          1          1          1     0.9341          1 
  19    rs3826741     0.1698     0.1827          1          1          1          1     0.9341          1 
  19    rs2241393     0.1738     0.1868          1          1          1          1     0.9341          1 
  19    rs7250898     0.1747     0.1877          1          1          1          1     0.9341          1 
  19    rs9807848     0.1748     0.1879          1          1          1          1     0.9341          1 
  19    rs8101154     0.1759      0.189          1          1          1          1     0.9341          1 
  19   rs11667110     0.1767     0.1897          1          1          1          1     0.9341          1 
  19     rs778809     0.1772     0.1903          1          1          1          1     0.9341          1 
  19    rs7258219     0.1775     0.1906          1          1          1          1     0.9341          1 
  19    rs3829817     0.1779      0.191          1          1          1          1     0.9341          1 
  19    rs8107575     0.1787     0.1918          1          1          1          1     0.9341          1 
  19   rs12460738      0.179     0.1921          1          1          1          1     0.9341          1 
  19   rs11881002     0.1827      0.196          1          1          1          1     0.9341          1 
  19   rs16993344     0.1846     0.1978          1          1          1          1     0.9341          1 
  19     rs971366     0.1854     0.1987          1          1          1          1     0.9341          1 
  19     rs184628     0.1857      0.199          1          1          1          1     0.9341          1 
  19     rs794083     0.1871     0.2004          1          1          1          1     0.9341          1 
  19   rs12461440     0.1915     0.2049          1          1          1          1     0.9341          1 
  19   rs10414553     0.1931     0.2066          1          1          1          1     0.9341          1 
  19   rs12461568     0.1948     0.2083          1          1          1          1     0.9341          1 
  19    rs4804758     0.1958     0.2093          1          1          1          1     0.9341          1 
  19    rs4804217     0.1958     0.2093          1          1          1          1     0.9341          1 
  19    rs1561405     0.1971     0.2106          1          1          1          1     0.9341          1 
  19    rs7259702     0.2008     0.2144          1          1          1          1     0.9341          1 
  19   rs41405044     0.2008     0.2144          1          1          1          1     0.9341          1 
  19    rs7256163     0.2051     0.2188          1          1          1          1     0.9341          1 
  19    rs1561406     0.2062     0.2199          1          1          1          1     0.9341          1 
  19     rs164017     0.2075     0.2212          1          1          1          1     0.9341          1 
  19   rs12979990     0.2077     0.2214          1          1          1          1     0.9341          1 
  19    rs3887594     0.2084     0.2221          1          1          1          1     0.9341          1 
  19   rs10414835     0.2087     0.2224          1          1          1          1     0.9341          1 
  19   rs11673527     0.2091     0.2228          1          1          1          1     0.9341          1 
  19   rs10411815       0.21     0.2237          1          1          1          1     0.9341          1 
  19   rs17271883      0.212     0.2258          1          1          1          1     0.9341          1 
  19     rs392720     0.2135     0.2273          1          1          1          1     0.9341          1 
  19    rs2118706     0.2155     0.2293          1          1          1          1     0.9341          1 
  19    rs7249360      0.217     0.2308          1          1          1          1     0.9341          1 
  19     rs252569     0.2179     0.2317          1          1          1          1     0.9341          1 
  19    rs3859563      0.224      0.238          1          1          1          1     0.9341          1 
  19    rs2446195     0.2264     0.2404          1          1          1          1     0.9341          1 
  19    rs8101575     0.2268     0.2408          1          1          1          1     0.9341          1 
  19    rs4804287     0.2329     0.2469          1          1          1          1     0.9341          1 
  19   rs11669411     0.2382     0.2524          1          1          1          1     0.9341          1 
  19    rs7507621     0.2393     0.2535          1          1          1          1     0.9341          1 
  19    rs7255548     0.2393     0.2535          1          1          1          1     0.9341          1 
  19    rs2967718     0.2405     0.2547          1          1          1          1     0.9341          1 
  19     rs501580     0.2427     0.2569          1          1          1          1     0.9341          1 
  19     rs753733     0.2455     0.2597          1          1          1          1     0.9341          1 
  19     rs384239     0.2462     0.2605          1          1          1          1     0.9341          1 
  19   rs10413643     0.2503     0.2646          1          1          1          1     0.9341          1 
  19   rs10411055     0.2507      0.265          1          1          1          1     0.9341          1 
  19    rs2967727      0.252     0.2663          1          1          1          1     0.9341          1 
  19   rs11669301     0.2528      0.267          1          1          1          1     0.9341          1 
  19   rs11085158     0.2528      0.267          1          1          1          1     0.9341          1 
  19    rs6510975     0.2541     0.2684          1          1          1          1     0.9341          1 
  19    rs2591592     0.2552     0.2695          1          1          1          1     0.9341          1 
  19    rs1433060      0.259     0.2733          1          1          1          1     0.9341          1 
  19    rs6510908     0.2605     0.2749          1          1          1          1     0.9341          1 
  19    rs2035972     0.2627     0.2771          1          1          1          1     0.9341          1 
  19    rs2055097     0.2627     0.2771          1          1          1          1     0.9341          1 
  19    rs4807920     0.2627     0.2771          1          1          1          1     0.9341          1 
  19   rs11883223      0.264     0.2784          1          1          1          1     0.9341          1 
  19    rs2304196     0.2647     0.2791          1          1          1          1     0.9341          1 
  19    rs2453112     0.2656       0.28          1          1          1          1     0.9341          1 
  19    rs1968595     0.2661     0.2805          1          1          1          1     0.9341          1 
  19    rs3787069     0.2662     0.2806          1          1          1          1     0.9341          1 
  19    rs4804219     0.2682     0.2827          1          1          1          1     0.9341          1 
  19   rs17159765     0.2721     0.2866          1          1          1          1     0.9341          1 
  19    rs2230750      0.279     0.2935          1          1          1          1     0.9341          1 
  19     rs794442     0.2798     0.2943          1          1          1          1     0.9341          1 
  19   rs10414255     0.2819     0.2964          1          1          1          1     0.9341          1 
  19      rs10129     0.2824     0.2969          1          1          1          1     0.9341          1 
  19    rs8113160     0.2848     0.2993          1          1          1          1     0.9341          1 
  19     rs568259     0.2853     0.2999          1          1          1          1     0.9341          1 
  19   rs10406373      0.287     0.3015          1          1          1          1     0.9341          1 
  19    rs7249770     0.2875      0.302          1          1          1          1     0.9341          1 
  19    rs1544767     0.2886     0.3032          1          1          1          1     0.9341          1 
  19     rs585107     0.2968     0.3113          1          1          1          1     0.9341          1 
  19   rs12974407     0.2985     0.3131          1          1          1          1     0.9341          1 
  19   rs10415589     0.3006     0.3152          1          1          1          1     0.9341          1 
  19    rs7254750     0.3008     0.3153          1          1          1          1     0.9341          1 
  19    rs7258744     0.3008     0.3153          1          1          1          1     0.9341          1 
  19    rs7246415     0.3008     0.3153          1          1          1          1     0.9341          1 
  19    rs6603164     0.3015     0.3161          1          1          1          1     0.9341          1 
  19   rs11879232     0.3022     0.3168          1          1          1          1     0.9341          1 
  19     rs407743     0.3033     0.3178          1          1          1          1     0.9341          1 
  19     rs426848     0.3033     0.3178          1          1          1          1     0.9341          1 
  19    rs8102545     0.3058     0.3204          1          1          1          1     0.9341          1 
  19    rs4804267     0.3072     0.3218          1          1          1          1     0.9341          1 
  19   rs12975129     0.3073     0.3219          1          1          1          1     0.9341          1 
  19    rs7256367     0.3095     0.3241          1          1          1          1     0.9341          1 
  19    rs7245757     0.3109     0.3255          1          1          1          1     0.9341          1 
  19    rs2547074     0.3164     0.3309          1          1          1          1     0.9341          1 
  19    rs2591595     0.3164     0.3309          1          1          1          1     0.9341          1 
  19    rs1862461     0.3164     0.3309          1          1          1          1     0.9341          1 
  19    rs1862462     0.3164     0.3309          1          1          1          1     0.9341          1 
  19    rs2431795     0.3164     0.3309          1          1          1          1     0.9341          1 
  19   rs10406209      0.319     0.3336          1          1          1          1     0.9341          1 
  19   rs10403916     0.3197     0.3343          1          1          1          1     0.9341          1 
  19   rs11569397     0.3228     0.3373          1          1          1          1     0.9341          1 
  19   rs11880337      0.323     0.3375          1          1          1          1     0.9341          1 
  19   rs11879740     0.3235      0.338          1          1          1          1     0.9341          1 
  19     rs344584     0.3244     0.3389          1          1          1          1     0.9341          1 
  19    rs9304929     0.3262     0.3407          1          1          1          1     0.9341          1 
  19   rs16994004     0.3272     0.3418          1          1          1          1     0.9341          1 
  19   rs12459488     0.3273     0.3419          1          1          1          1     0.9341          1 
  19     rs581910       0.33     0.3446          1          1          1          1     0.9341          1 
  19     rs552320       0.33     0.3446          1          1          1          1     0.9341          1 
  19    rs8103099     0.3309     0.3455          1          1          1          1     0.9341          1 
  19   rs16981165     0.3324     0.3469          1          1          1          1     0.9341          1 
  19    rs8100409     0.3324     0.3469          1          1          1          1     0.9341          1 
  19     rs919275     0.3339     0.3485          1          1          1          1     0.9341          1 
  19    rs3760685     0.3343     0.3489          1          1          1          1     0.9341          1 
  19    rs6510888     0.3397     0.3542          1          1          1          1     0.9341          1 
  19    rs7254358     0.3437     0.3582          1          1          1          1     0.9341          1 
  19   rs12460407     0.3468     0.3614          1          1          1          1     0.9341          1 
  19    rs1010047     0.3472     0.3617          1          1          1          1     0.9341          1 
  19    rs7245664      0.348     0.3625          1          1          1          1     0.9341          1 
  19    rs7256912      0.351     0.3654          1          1          1          1     0.9341          1 
  19   rs10405147     0.3518     0.3663          1          1          1          1     0.9341          1 
  19    rs6511957     0.3523     0.3667          1          1          1          1     0.9341          1 
  19   rs16979286     0.3525      0.367          1          1          1          1     0.9341          1 
  19    rs2914567     0.3544     0.3689          1          1          1          1     0.9341          1 
  19    rs9304947     0.3551     0.3696          1          1          1          1     0.9341          1 
  19    rs6417193     0.3569     0.3713          1          1          1          1     0.9341          1 
  19    rs6510884     0.3569     0.3713          1          1          1          1     0.9341          1 
  19    rs2967603     0.3584     0.3728          1          1          1          1     0.9341          1 
  19    rs8102146     0.3585      0.373          1          1          1          1     0.9341          1 
  19    rs1644757      0.359     0.3734          1          1          1          1     0.9341          1 
  19     rs344569     0.3595     0.3739          1          1          1          1     0.9341          1 
  19    rs8103883     0.3596      0.374          1          1          1          1     0.9341          1 
  19    rs6512130     0.3624     0.3769          1          1          1          1     0.9341          1 
  19    rs8100230     0.3625     0.3769          1          1          1          1     0.9341          1 
  19   rs11881470     0.3636      0.378          1          1          1          1     0.9341          1 
  19   rs10424224     0.3655     0.3799          1          1          1          1     0.9341          1 
  19    rs2431791     0.3664     0.3808          1          1          1          1     0.9341          1 
  19    rs8104748     0.3675     0.3819          1          1          1          1     0.9341          1 
  19     rs473021     0.3683     0.3827          1          1          1          1     0.9341          1 
  19    rs2546127     0.3683     0.3827          1          1          1          1     0.9341          1 
  19    rs2617815     0.3683     0.3827          1          1          1          1     0.9341          1 
  19    rs2287868     0.3749     0.3892          1          1          1          1     0.9341          1 
  19   rs10906990     0.3757       0.39          1          1          1          1     0.9341          1 
  19   rs16979417     0.3772     0.3916          1          1          1          1     0.9341          1 
  19     rs422961     0.3773     0.3917          1          1          1          1     0.9341          1 
  19     rs344543     0.3778     0.3921          1          1          1          1     0.9341          1 
  19     rs344541     0.3778     0.3921          1          1          1          1     0.9341          1 
  19     rs344540     0.3778     0.3921          1          1          1          1     0.9341          1 
  19    rs7257477     0.3838     0.3981          1          1          1          1     0.9341          1 
  19   rs16993437     0.3842     0.3985          1          1          1          1     0.9341          1 
  19    rs4807065     0.3884     0.4027          1          1          1          1     0.9341          1 
  19     rs186295     0.3891     0.4034          1          1          1          1     0.9341          1 
  19    rs2161490     0.3898      0.404          1          1          1          1     0.9341          1 
  19     rs339392       0.39     0.4043          1          1          1          1     0.9341          1 
  19    rs8108646     0.3903     0.4045          1          1          1          1     0.9341          1 
  19    rs3786681     0.3919     0.4061          1          1          1          1     0.9341          1 
  19    rs6510956     0.3919     0.4061          1          1          1          1     0.9341          1 
  19   rs10426094     0.3935     0.4077          1          1          1          1     0.9341          1 
  19   rs10423641     0.3957     0.4099          1          1          1          1     0.9341          1 
  19   rs12327845      0.397     0.4112          1          1          1          1     0.9341          1 
  19   rs11881309     0.3971     0.4113          1          1          1          1     0.9341          1 
  19    rs6510861     0.3977     0.4119          1          1          1          1     0.9341          1 
  19   rs11666200     0.3981     0.4123          1          1          1          1     0.9341          1 
  19   rs11670606     0.3981     0.4123          1          1          1          1     0.9341          1 
  19    rs3745376     0.3996     0.4138          1          1          1          1     0.9341          1 
  19   rs10854117     0.4014     0.4155          1          1          1          1     0.9341          1 
  19    rs7260101     0.4018      0.416          1          1          1          1     0.9341          1 
  19   rs10401349     0.4019     0.4161          1          1          1          1     0.9341          1 
  19   rs17271924     0.4019     0.4161          1          1          1          1     0.9341          1 
  19   rs10416843     0.4054     0.4195          1          1          1          1     0.9341          1 
  19    rs7250572     0.4064     0.4205          1          1          1          1     0.9341          1 
  19   rs10426146     0.4078     0.4219          1          1          1          1     0.9341          1 
  19    rs7259200     0.4084     0.4225          1          1          1          1     0.9341          1 
  19     rs331677     0.4097     0.4238          1          1          1          1     0.9341          1 
  19    rs7508679     0.4108     0.4248          1          1          1          1     0.9341          1 
  19     rs552797     0.4135     0.4275          1          1          1          1     0.9341          1 
  19    rs2277984     0.4138     0.4278          1          1          1          1     0.9341          1 
  19   rs12710265     0.4141     0.4281          1          1          1          1     0.9341          1 
  19     rs301407     0.4174     0.4314          1          1          1          1     0.9341          1 
  19    rs8104872     0.4179     0.4319          1          1          1          1     0.9341          1 
  19   rs10500204     0.4182     0.4322          1          1          1          1     0.9341          1 
  19    rs8107410     0.4188     0.4327          1          1          1          1     0.9341          1 
  19     rs301410     0.4202     0.4342          1          1          1          1     0.9341          1 
  19    rs7260296     0.4227     0.4366          1          1          1          1     0.9341          1 
  19    rs1638538     0.4276     0.4414          1          1          1          1     0.9341          1 
  19   rs11667028     0.4294     0.4432          1          1          1          1     0.9341          1 
  19   rs11542189     0.4314     0.4453          1          1          1          1     0.9341          1 
  19     rs330885     0.4328     0.4466          1          1          1          1     0.9341          1 
  19     rs897740     0.4328     0.4466          1          1          1          1     0.9341          1 
  19     rs455099     0.4328     0.4466          1          1          1          1     0.9341          1 
  19     rs445817     0.4328     0.4466          1          1          1          1     0.9341          1 
  19     rs472835     0.4334     0.4472          1          1          1          1     0.9341          1 
  19    rs7248104     0.4356     0.4493          1          1          1          1     0.9341          1 
  19   rs17000495     0.4362       0.45          1          1          1          1     0.9341          1 
  19   rs12610559     0.4363       0.45          1          1          1          1     0.9341          1 
  19    rs1045354     0.4363       0.45          1          1          1          1     0.9341          1 
  19    rs8109482     0.4408     0.4545          1          1          1          1     0.9341          1 
  19    rs4807918      0.442     0.4557          1          1          1          1     0.9341          1 
  19   rs10402951     0.4428     0.4565          1          1          1          1     0.9341          1 
  19     rs654059     0.4429     0.4566          1          1          1          1     0.9341          1 
  19    rs6510867     0.4429     0.4566          1          1          1          1     0.9341          1 
  19     rs416967     0.4438     0.4575          1          1          1          1     0.9341          1 
  19     rs461057     0.4438     0.4575          1          1          1          1     0.9341          1 
  19     rs457762     0.4438     0.4575          1          1          1          1     0.9341          1 
  19    rs8099966     0.4448     0.4585          1          1          1          1     0.9341          1 
  19    rs8101320     0.4448     0.4585          1          1          1          1     0.9341          1 
  19    rs6603107     0.4463     0.4599          1          1          1          1     0.9341          1 
  19   rs10411185     0.4479     0.4616          1          1          1          1     0.9341          1 
  19    rs7256341     0.4493      0.463          1          1          1          1     0.9341          1 
  19   rs10424096     0.4494      0.463          1          1          1          1     0.9341          1 
  19    rs1582532     0.4537     0.4673          1          1          1          1     0.9341          1 
  19    rs2546122     0.4541     0.4677          1          1          1          1     0.9341          1 
  19    rs2431866     0.4549     0.4685          1          1          1          1     0.9341          1 
  19    rs7249425     0.4572     0.4707          1          1          1          1     0.9341          1 
  19   rs10402974     0.4574      0.471          1          1          1          1     0.9341          1 
  19    rs3813781     0.4646      0.478          1          1          1          1     0.9341          1 
  19   rs10415281      0.465     0.4784          1          1          1          1     0.9341          1 
  19   rs10413019      0.466     0.4794          1          1          1          1     0.9341          1 
  19   rs11882049     0.4661     0.4795          1          1          1          1     0.9341          1 
  19   rs12710098     0.4685     0.4818          1          1          1          1     0.9341          1 
  19    rs8102176     0.4717      0.485          1          1          1          1     0.9341          1 
  19    rs8102181     0.4717      0.485          1          1          1          1     0.9341          1 
  19    rs1035942     0.4719     0.4852          1          1          1          1     0.9341          1 
  19   rs10221500     0.4729     0.4862          1          1          1          1     0.9341          1 
  19   rs11881687     0.4731     0.4864          1          1          1          1     0.9341          1 
  19    rs2335071     0.4744     0.4877          1          1          1          1     0.9341          1 
  19    rs4804446     0.4751     0.4884          1          1          1          1     0.9341          1 
  19    rs8103159     0.4751     0.4884          1          1          1          1     0.9341          1 
  19    rs7253450     0.4764     0.4897          1          1          1          1     0.9341          1 
  19   rs10412487     0.4783     0.4916          1          1          1          1     0.9341          1 
  19   rs10418864     0.4787     0.4919          1          1          1          1     0.9341          1 
  19    rs1644759     0.4802     0.4934          1          1          1          1     0.9341          1 
  19    rs2617819     0.4859      0.499          1          1          1          1     0.9341          1 
  19    rs7247296     0.4872     0.5002          1          1          1          1     0.9341          1 
  19    rs2335524     0.4887     0.5018          1          1          1          1     0.9341          1 
  19   rs16993402     0.4889     0.5019          1          1          1          1     0.9341          1 
  19   rs16993408     0.4889     0.5019          1          1          1          1     0.9341          1 
  19    rs1078042     0.4896     0.5026          1          1          1          1     0.9341          1 
  19     rs890848     0.4896     0.5026          1          1          1          1     0.9341          1 
  19    rs4807863     0.4901     0.5031          1          1          1          1     0.9341          1 
  19   rs10420388     0.4903     0.5033          1          1          1          1     0.9341          1 
  19    rs2035973     0.4927     0.5057          1          1          1          1     0.9341          1 
  19    rs2967732     0.4931     0.5061          1          1          1          1     0.9341          1 
  19    rs8101237     0.4936     0.5066          1          1          1          1     0.9341          1 
  19    rs7248090     0.4947     0.5077          1          1          1          1     0.9341          1 
  19    rs1466448      0.497     0.5099          1          1          1          1     0.9341          1 
  19    rs2247785     0.5001     0.5129          1          1          1          1     0.9341          1 
  19    rs8108471     0.5065     0.5193          1          1          1          1     0.9341          1 
  19    rs8102722     0.5065     0.5193          1          1          1          1     0.9341          1 
  19    rs6603157     0.5101     0.5228          1          1          1          1     0.9341          1 
  19     rs250508     0.5192     0.5318          1          1          1          1     0.9341          1 
  19   rs16979670     0.5195      0.532          1          1          1          1     0.9341          1 
  19   rs10500207     0.5195      0.532          1          1          1          1     0.9341          1 
  19   rs12610448      0.521     0.5335          1          1          1          1     0.9341          1 
  19    rs8099865     0.5234     0.5359          1          1          1          1     0.9341          1 
  19    rs7252584     0.5234     0.5359          1          1          1          1     0.9341          1 
  19    rs2229431     0.5256      0.538          1          1          1          1     0.9341          1 
  19    rs8105285     0.5297     0.5421          1          1          1          1     0.9341          1 
  19     rs454176     0.5313     0.5436          1          1          1          1     0.9341          1 
  19     rs330877     0.5337      0.546          1          1          1          1     0.9341          1 
  19     rs330886     0.5344     0.5466          1          1          1          1     0.9341          1 
  19     rs749969     0.5349     0.5472          1          1          1          1     0.9341          1 
  19   rs13345998     0.5353     0.5475          1          1          1          1     0.9341          1 
  19    rs1026466     0.5363     0.5486          1          1          1          1     0.9341          1 
  19    rs4804400     0.5367     0.5489          1          1          1          1     0.9341          1 
  19   rs10408343     0.5385     0.5507          1          1          1          1     0.9341          1 
  19   rs10423752     0.5385     0.5507          1          1          1          1     0.9341          1 
  19   rs10419036     0.5385     0.5507          1          1          1          1     0.9341          1 
  19   rs10402626     0.5385     0.5507          1          1          1          1     0.9341          1 
  19   rs10423567     0.5385     0.5507          1          1          1          1     0.9341          1 
  19    rs9917038     0.5385     0.5507          1          1          1          1     0.9341          1 
  19   rs41489445      0.539     0.5511          1          1          1          1     0.9341          1 
  19       rs6791     0.5391     0.5513          1          1          1          1     0.9341          1 
  19     rs890862     0.5393     0.5515          1          1          1          1     0.9341          1 
  19   rs10416597     0.5425     0.5546          1          1          1          1     0.9341          1 
  19   rs11259990     0.5425     0.5546          1          1          1          1     0.9341          1 
  19    rs7408174     0.5473     0.5593          1          1          1          1     0.9341          1 
  19   rs12150997     0.5497     0.5616          1          1          1          1     0.9341          1 
  19    rs1038081     0.5498     0.5617          1          1          1          1     0.9341          1 
  19    rs2446193     0.5498     0.5618          1          1          1          1     0.9341          1 
  19    rs9304930     0.5509     0.5629          1          1          1          1     0.9341          1 
  19    rs1549257     0.5517     0.5636          1          1          1          1     0.9341          1 
  19   rs11880371     0.5538     0.5657          1          1          1          1     0.9341          1 
  19   rs10417371      0.555     0.5669          1          1          1          1     0.9341          1 
  19   rs16978679      0.555     0.5669          1          1          1          1     0.9341          1 
  19     rs451760     0.5556     0.5675          1          1          1          1     0.9341          1 
  19   rs11465403     0.5557     0.5675          1          1          1          1     0.9341          1 
  19    rs7258822     0.5557     0.5676          1          1          1          1     0.9341          1 
  19   rs12611038     0.5559     0.5678          1          1          1          1     0.9341          1 
  19    rs9967634     0.5574     0.5692          1          1          1          1     0.9341          1 
  19    rs7250738     0.5578     0.5697          1          1          1          1     0.9341          1 
  19   rs10419890      0.559     0.5708          1          1          1          1     0.9341          1 
  19   rs11569511     0.5591     0.5709          1          1          1          1     0.9341          1 
  19    rs3745567     0.5591     0.5709          1          1          1          1     0.9341          1 
  19   rs11569507     0.5591     0.5709          1          1          1          1     0.9341          1 
  19    rs3745566     0.5591     0.5709          1          1          1          1     0.9341          1 
  19    rs3745565     0.5591     0.5709          1          1          1          1     0.9341          1 
  19   rs11569501     0.5591     0.5709          1          1          1          1     0.9341          1 
  19    rs6510902     0.5624     0.5741          1          1          1          1     0.9341          1 
  19    rs2967737     0.5649     0.5766          1          1          1          1     0.9341          1 
  19    rs2894538      0.567     0.5786          1          1          1          1     0.9341          1 
  19    rs4804233     0.5678     0.5794          1          1          1          1     0.9341          1 
  19    rs1865061     0.5702     0.5817          1          1          1          1     0.9341          1 
  19   rs12460645     0.5727     0.5842          1          1          1          1     0.9341          1 
  19    rs2914559     0.5727     0.5842          1          1          1          1     0.9341          1 
  19   rs10408279     0.5734     0.5849          1          1          1          1     0.9341          1 
  19     rs794084     0.5738     0.5853          1          1          1          1     0.9341          1 
  19    rs2967745     0.5739     0.5854          1          1          1          1     0.9341          1 
  19    rs2910344     0.5739     0.5854          1          1          1          1     0.9341          1 
  19   rs11882769     0.5796     0.5909          1          1          1          1     0.9341          1 
  19    rs4804368     0.5796      0.591          1          1          1          1     0.9341          1 
  19     rs344575     0.5799     0.5913          1          1          1          1     0.9341          1 
  19     rs551244     0.5801     0.5915          1          1          1          1     0.9341          1 
  19    rs2033482     0.5804     0.5918          1          1          1          1     0.9341          1 
  19   rs12610444     0.5808     0.5921          1          1          1          1     0.9341          1 
  19    rs2547064     0.5812     0.5926          1          1          1          1     0.9341          1 
  19    rs1867691     0.5812     0.5926          1          1          1          1     0.9341          1 
  19    rs1108380     0.5814     0.5928          1          1          1          1     0.9341          1 
  19   rs10406670     0.5815     0.5928          1          1          1          1     0.9341          1 
  19   rs10422567     0.5832     0.5945          1          1          1          1     0.9341          1 
  19   rs10406255     0.5834     0.5947          1          1          1          1     0.9341          1 
  19     rs373533     0.5858      0.597          1          1          1          1     0.9341          1 
  19   rs16993450      0.586     0.5972          1          1          1          1     0.9341          1 
  19   rs10402841      0.587     0.5982          1          1          1          1     0.9341          1 
  19   rs10424597     0.5877     0.5989          1          1          1          1     0.9341          1 
  19    rs7247900     0.5918     0.6029          1          1          1          1     0.9341          1 
  19    rs6603096     0.5928     0.6039          1          1          1          1     0.9341          1 
  19   rs10426826     0.5932     0.6043          1          1          1          1     0.9341          1 
  19    rs2081075     0.5949     0.6059          1          1          1          1     0.9341          1 
  19    rs3844450     0.5958     0.6068          1          1          1          1     0.9341          1 
  19     rs568356      0.596     0.6071          1          1          1          1     0.9341          1 
  19   rs17159600     0.5977     0.6087          1          1          1          1     0.9341          1 
  19    rs4807841     0.5991     0.6101          1          1          1          1     0.9341          1 
  19    rs8099971     0.5999     0.6108          1          1          1          1     0.9341          1 
  19    rs1898674     0.6003     0.6113          1          1          1          1     0.9341          1 
  19     rs387116     0.6005     0.6114          1          1          1          1     0.9341          1 
  19     rs364628     0.6005     0.6114          1          1          1          1     0.9341          1 
  19     rs624968     0.6005     0.6114          1          1          1          1     0.9341          1 
  19    rs1644752     0.6005     0.6114          1          1          1          1     0.9341          1 
  19   rs10408485     0.6019     0.6128          1          1          1          1     0.9341          1 
  19    rs1493877      0.603     0.6139          1          1          1          1     0.9341          1 
  19     rs164016     0.6035     0.6144          1          1          1          1     0.9341          1 
  19   rs10422184     0.6051     0.6159          1          1          1          1     0.9341          1 
  19     rs464849     0.6064     0.6172          1          1          1          1     0.9341          1 
  19     rs460375     0.6064     0.6172          1          1          1          1     0.9341          1 
  19     rs465543     0.6064     0.6172          1          1          1          1     0.9341          1 
  19     rs461935     0.6064     0.6172          1          1          1          1     0.9341          1 
  19      rs15282      0.611     0.6217          1          1          1          1     0.9387          1 
  19   rs10407357     0.6132     0.6239          1          1          1          1     0.9387          1 
  19    rs4807825     0.6158     0.6264          1          1          1          1     0.9387          1 
  19    rs2335629     0.6215     0.6319          1          1          1          1     0.9387          1 
  19   rs10416634     0.6221     0.6326          1          1          1          1     0.9387          1 
  19   rs17160011     0.6222     0.6326          1          1          1          1     0.9387          1 
  19   rs12977471     0.6241     0.6345          1          1          1          1     0.9387          1 
  19   rs10424931     0.6262     0.6366          1          1          1          1     0.9387          1 
  19   rs12609136     0.6334     0.6436          1          1          1          1     0.9387          1 
  19    rs4804386      0.634     0.6442          1          1          1          1     0.9387          1 
  19    rs7408960     0.6343     0.6445          1          1          1          1     0.9387          1 
  19    rs7247108     0.6351     0.6452          1          1          1          1     0.9387          1 
  19      rs13535     0.6351     0.6452          1          1          1          1     0.9387          1 
  19   rs10411115     0.6351     0.6452          1          1          1          1     0.9387          1 
  19    rs2217652     0.6351     0.6452          1          1          1          1     0.9387          1 
  19   rs11672602     0.6351     0.6452          1          1          1          1     0.9387          1 
  19    rs6512109     0.6351     0.6452          1          1          1          1     0.9387          1 
  19    rs1978435     0.6351     0.6452          1          1          1          1     0.9387          1 
  19    rs6510863     0.6354     0.6455          1          1          1          1     0.9387          1 
  19    rs8101064     0.6367     0.6468          1          1          1          1     0.9387          1 
  19    rs2967721     0.6375     0.6476          1          1          1          1     0.9387          1 
  19    rs8109800     0.6379      0.648          1          1          1          1     0.9387          1 
  19    rs4134826     0.6414     0.6514          1          1          1          1     0.9419          1 
  19     rs348347     0.6437     0.6537          1          1          1          1     0.9421          1 
  19   rs10518270     0.6454     0.6554          1          1          1          1     0.9421          1 
  19   rs11260025     0.6454     0.6554          1          1          1          1     0.9421          1 
  19    rs6603076     0.6492     0.6591          1          1          1          1     0.9429          1 
  19    rs7508502     0.6492     0.6591          1          1          1          1     0.9429          1 
  19   rs10426709     0.6533      0.663          1          1          1          1     0.9429          1 
  19    rs8108622     0.6561     0.6658          1          1          1          1     0.9429          1 
  19   rs12973288     0.6567     0.6663          1          1          1          1     0.9429          1 
  19   rs17000803     0.6582     0.6678          1          1          1          1     0.9429          1 
  19   rs17000816     0.6582     0.6678          1          1          1          1     0.9429          1 
  19    rs1584168     0.6584     0.6679          1          1          1          1     0.9429          1 
  19     rs301412     0.6585     0.6681          1          1          1          1     0.9429          1 
  19   rs13344438     0.6623     0.6718          1          1          1          1     0.9429          1 
  19   rs11672830     0.6632     0.6727          1          1          1          1     0.9429          1 
  19    rs7260240     0.6647     0.6742          1          1          1          1     0.9429          1 
  19    rs2967726      0.666     0.6754          1          1          1          1     0.9429          1 
  19   rs11878694     0.6674     0.6768          1          1          1          1     0.9429          1 
  19    rs8103234     0.6684     0.6778          1          1          1          1     0.9429          1 
  19     rs413956     0.6684     0.6778          1          1          1          1     0.9429          1 
  19   rs17160311     0.6713     0.6806          1          1          1          1     0.9429          1 
  19   rs10408143     0.6715     0.6808          1          1          1          1     0.9429          1 
  19    rs8109079     0.6717      0.681          1          1          1          1     0.9429          1 
  19    rs3745356      0.672     0.6812          1          1          1          1     0.9429          1 
  19   rs10419875     0.6763     0.6854          1          1          1          1     0.9471          1 
  19    rs2967578     0.6796     0.6887          1          1          1          1     0.9479          1 
  19    rs2053074     0.6823     0.6913          1          1          1          1     0.9479          1 
  19   rs10403018     0.6826     0.6916          1          1          1          1     0.9479          1 
  19    rs2042300     0.6851     0.6941          1          1          1          1     0.9479          1 
  19    rs3787056     0.6854     0.6944          1          1          1          1     0.9479          1 
  19    rs8102136     0.6854     0.6944          1          1          1          1     0.9479          1 
  19    rs7508222     0.6903     0.6991          1          1          1          1     0.9479          1 
  19    rs1820099     0.6903     0.6991          1          1          1          1     0.9479          1 
  19   rs11465413     0.6912        0.7          1          1          1          1     0.9479          1 
  19    rs7259547     0.6924     0.7011          1          1          1          1     0.9479          1 
  19    rs3760775      0.693     0.7018          1          1          1          1     0.9479          1 
  19     rs557094     0.6934     0.7021          1          1          1          1     0.9479          1 
  19    rs2277996     0.6939     0.7026          1          1          1          1     0.9479          1 
  19   rs10417885     0.6964      0.705          1          1          1          1     0.9495          1 
  19     rs344596     0.7013     0.7099          1          1          1          1     0.9506          1 
  19     rs445750      0.702     0.7105          1          1          1          1     0.9506          1 
  19     rs408290      0.702     0.7105          1          1          1          1     0.9506          1 
  19    rs8108483     0.7075     0.7159          1          1          1          1     0.9506          1 
  19    rs1833777     0.7097      0.718          1          1          1          1     0.9506          1 
  19    rs7507380     0.7106     0.7189          1          1          1          1     0.9506          1 
  19    rs1895364     0.7106     0.7189          1          1          1          1     0.9506          1 
  19    rs4807069     0.7126     0.7208          1          1          1          1     0.9506          1 
  19   rs11882263     0.7138      0.722          1          1          1          1     0.9506          1 
  19    rs7249317      0.714     0.7222          1          1          1          1     0.9506          1 
  19    rs6603141     0.7159     0.7241          1          1          1          1     0.9506          1 
  19   rs17704999     0.7202     0.7283          1          1          1          1     0.9506          1 
  19     rs714395     0.7217     0.7297          1          1          1          1     0.9506          1 
  19   rs11260030     0.7219     0.7299          1          1          1          1     0.9506          1 
  19   rs16993442     0.7229     0.7308          1          1          1          1     0.9506          1 
  19   rs16993453     0.7229     0.7308          1          1          1          1     0.9506          1 
  19   rs11669128     0.7231      0.731          1          1          1          1     0.9506          1 
  19   rs16993428     0.7239     0.7319          1          1          1          1     0.9506          1 
  19    rs2967706     0.7309     0.7387          1          1          1          1     0.9506          1 
  19    rs2967632     0.7309     0.7387          1          1          1          1     0.9506          1 
  19   rs10426731     0.7336     0.7413          1          1          1          1     0.9506          1 
  19    rs7256781     0.7337     0.7413          1          1          1          1     0.9506          1 
  19     rs754671     0.7343      0.742          1          1          1          1     0.9506          1 
  19    rs2913973     0.7343      0.742          1          1          1          1     0.9506          1 
  19     rs628271     0.7365     0.7441          1          1          1          1     0.9506          1 
  19   rs11673302     0.7399     0.7474          1          1          1          1     0.9506          1 
  19   rs13343323     0.7403     0.7478          1          1          1          1     0.9506          1 
  19   rs11881361     0.7416     0.7491          1          1          1          1     0.9506          1 
  19   rs11569538     0.7417     0.7492          1          1          1          1     0.9506          1 
  19    rs6512110     0.7432     0.7506          1          1          1          1     0.9506          1 
  19    rs6512121     0.7432     0.7506          1          1          1          1     0.9506          1 
  19    rs1110624     0.7469     0.7542          1          1          1          1     0.9506          1 
  19   rs10417646     0.7499     0.7572          1          1          1          1     0.9506          1 
  19    rs1823056     0.7506     0.7578          1          1          1          1     0.9506          1 
  19   rs17000947     0.7506     0.7578          1          1          1          1     0.9506          1 
  19    rs1559170     0.7545     0.7616          1          1          1          1     0.9506          1 
  19    rs7254503     0.7575     0.7645          1          1          1          1     0.9506          1 
  19    rs1389623     0.7592     0.7662          1          1          1          1     0.9506          1 
  19    rs4134831     0.7626     0.7696          1          1          1          1     0.9506          1 
  19    rs4134816     0.7626     0.7696          1          1          1          1     0.9506          1 
  19    rs8113119     0.7655     0.7723          1          1          1          1     0.9506          1 
  19    rs7254941     0.7666     0.7734          1          1          1          1     0.9506          1 
  19     rs891088     0.7667     0.7735          1          1          1          1     0.9506          1 
  19    rs7255466     0.7674     0.7742          1          1          1          1     0.9506          1 
  19     rs778988     0.7676     0.7744          1          1          1          1     0.9506          1 
  19    rs6511918     0.7679     0.7747          1          1          1          1     0.9506          1 
  19   rs10412186     0.7681     0.7748          1          1          1          1     0.9506          1 
  19    rs8105922     0.7682     0.7749          1          1          1          1     0.9506          1 
  19    rs2059807     0.7685     0.7753          1          1          1          1     0.9506          1 
  19   rs10418157     0.7686     0.7753          1          1          1          1     0.9506          1 
  19    rs9305032     0.7723      0.779          1          1          1          1     0.9506          1 
  19    rs7255387     0.7724     0.7791          1          1          1          1     0.9506          1 
  19    rs4807846      0.773     0.7797          1          1          1          1     0.9506          1 
  19   rs11882373     0.7757     0.7823          1          1          1          1     0.9506          1 
  19    rs7259761     0.7828     0.7892          1          1          1          1     0.9506          1 
  19     rs622574     0.7863     0.7926          1          1          1          1     0.9506          1 
  19    rs7256965     0.7868     0.7931          1          1          1          1     0.9506          1 
  19    rs7508584     0.7885     0.7947          1          1          1          1     0.9506          1 
  19    rs8107055     0.7907     0.7968          1          1          1          1     0.9506          1 
  19     rs574663      0.794     0.8001          1          1          1          1     0.9506          1 
  19   rs10409437     0.7941     0.8001          1          1          1          1     0.9506          1 
  19   rs10420226     0.7957     0.8017          1          1          1          1     0.9506          1 
  19   rs10404592     0.7957     0.8017          1          1          1          1     0.9506          1 
  19   rs11878563     0.7994     0.8053          1          1          1          1     0.9506          1 
  19   rs11879954     0.8009     0.8068          1          1          1          1     0.9506          1 
  19    rs8103113     0.8012      0.807          1          1          1          1     0.9506          1 
  19     rs344548     0.8017     0.8075          1          1          1          1     0.9506          1 
  19    rs2233186     0.8021      0.808          1          1          1          1     0.9506          1 
  19   rs17160332     0.8023     0.8081          1          1          1          1     0.9506          1 
  19    rs7257650     0.8074     0.8131          1          1          1          1     0.9506          1 
  19    rs4804436     0.8074     0.8131          1          1          1          1     0.9506          1 
  19   rs17159889     0.8076     0.8133          1          1          1          1     0.9506          1 
  19    rs4804397     0.8076     0.8133          1          1          1          1     0.9506          1 
  19    rs8110054     0.8092     0.8148          1          1          1          1     0.9506          1 
  19   rs10745023     0.8094     0.8151          1          1          1          1     0.9506          1 
  19    rs1433062     0.8094     0.8151          1          1          1          1     0.9506          1 
  19     rs479448     0.8099     0.8155          1          1          1          1     0.9506          1 
  19    rs1045998     0.8099     0.8155          1          1          1          1     0.9506          1 
  19    rs2303164     0.8106     0.8161          1          1          1          1     0.9506          1 
  19    rs7248911     0.8113     0.8169          1          1          1          1     0.9506          1 
  19   rs11666233     0.8122     0.8177          1          1          1          1     0.9506          1 
  19    rs7254882     0.8122     0.8177          1          1          1          1     0.9506          1 
  19       rs2962     0.8123     0.8178          1          1          1          1     0.9506          1 
  19   rs12462074     0.8124     0.8179          1          1          1          1     0.9506          1 
  19    rs2441035     0.8131     0.8186          1          1          1          1     0.9506          1 
  19    rs2569402     0.8131     0.8186          1          1          1          1     0.9506          1 
  19    rs7249943     0.8172     0.8226          1          1          1          1     0.9506          1 
  19    rs2617822     0.8208     0.8261          1          1          1          1     0.9506          1 
  19     rs966591     0.8212     0.8265          1          1          1          1     0.9506          1 
  19    rs8110740     0.8212     0.8265          1          1          1          1     0.9506          1 
  19    rs6510944     0.8212     0.8265          1          1          1          1     0.9506          1 
  19    rs2352958     0.8212     0.8265          1          1          1          1     0.9506          1 
  19     rs768489     0.8212     0.8265          1          1          1          1     0.9506          1 
  19   rs16994131     0.8215     0.8268          1          1          1          1     0.9506          1 
  19   rs17272543     0.8268     0.8319          1          1          1          1     0.9506          1 
  19   rs10413384     0.8273     0.8324          1          1          1          1     0.9506          1 
  19    rs1549256     0.8283     0.8334          1          1          1          1     0.9506          1 
  19    rs8108150     0.8286     0.8337          1          1          1          1     0.9506          1 
  19    rs1609712     0.8289     0.8339          1          1          1          1     0.9506          1 
  19   rs10403167     0.8296     0.8346          1          1          1          1     0.9506          1 
  19    rs8109559     0.8298     0.8349          1          1          1          1     0.9506          1 
  19    rs1363938     0.8325     0.8374          1          1          1          1     0.9522          1 
  19    rs2335525     0.8344     0.8393          1          1          1          1     0.9524          1 
  19    rs7258848     0.8353     0.8402          1          1          1          1     0.9524          1 
  19    rs4804802     0.8368     0.8416          1          1          1          1     0.9526          1 
  19   rs11569536     0.8396     0.8443          1          1          1          1     0.9533          1 
  19    rs4134832       0.84     0.8448          1          1          1          1     0.9533          1 
  19    rs4807852     0.8479     0.8524          1          1          1          1     0.9575          1 
  19    rs2216662     0.8489     0.8534          1          1          1          1     0.9575          1 
  19   rs13382119     0.8507     0.8551          1          1          1          1     0.9575          1 
  19    rs8103614     0.8507     0.8551          1          1          1          1     0.9575          1 
  19   rs10410136     0.8514     0.8558          1          1          1          1     0.9575          1 
  19    rs2967605     0.8517     0.8561          1          1          1          1     0.9575          1 
  19    rs1867692     0.8538     0.8581          1          1          1          1     0.9582          1 
  19   rs12979828      0.855     0.8593          1          1          1          1     0.9582          1 
  19    rs8106859     0.8566     0.8608          1          1          1          1     0.9585          1 
  19    rs3815902     0.8594     0.8636          1          1          1          1     0.9586          1 
  19    rs2112927     0.8603     0.8644          1          1          1          1     0.9586          1 
  19    rs2241590     0.8616     0.8657          1          1          1          1     0.9586          1 
  19    rs2042901     0.8632     0.8673          1          1          1          1     0.9586          1 
  19    rs1035939     0.8633     0.8673          1          1          1          1     0.9586          1 
  19    rs7259521     0.8646     0.8686          1          1          1          1     0.9586          1 
  19    rs7245775     0.8662     0.8702          1          1          1          1     0.9589          1 
  19   rs10425427     0.8681      0.872          1          1          1          1     0.9595          1 
  19   rs10402138     0.8698     0.8736          1          1          1          1     0.9599          1 
  19   rs11882682     0.8713     0.8751          1          1          1          1     0.9601          1 
  19   rs11882393     0.8786     0.8822          1          1          1          1     0.9657          1 
  19     rs525452     0.8822     0.8857          1          1          1          1     0.9657          1 
  19     rs455476     0.8838     0.8873          1          1          1          1     0.9657          1 
  19     rs460261     0.8838     0.8873          1          1          1          1     0.9657          1 
  19   rs17468222     0.8852     0.8886          1          1          1          1     0.9657          1 
  19       rs2963     0.8863     0.8897          1          1          1          1     0.9657          1 
  19    rs3745545     0.8865     0.8899          1          1          1          1     0.9657          1 
  19    rs3892396     0.8872     0.8905          1          1          1          1     0.9657          1 
  19    rs4807840     0.8884     0.8917          1          1          1          1     0.9657          1 
  19    rs8100020     0.8918      0.895          1          1          1          1      0.968          1 
  19    rs3865469     0.8958     0.8989          1          1          1          1     0.9685          1 
  19    rs7252788     0.9001      0.903          1          1          1          1     0.9685          1 
  19     rs747990     0.9006     0.9036          1          1          1          1     0.9685          1 
  19   rs11880706      0.901     0.9039          1          1          1          1     0.9685          1 
  19    rs8104971     0.9013     0.9042          1          1          1          1     0.9685          1 
  19    rs2335072      0.902      0.905          1          1          1          1     0.9685          1 
  19   rs10406384     0.9036     0.9065          1          1          1          1     0.9685          1 
  19    rs7254970     0.9037     0.9065          1          1          1          1     0.9685          1 
  19    rs7247040     0.9043     0.9072          1          1          1          1     0.9685          1 
  19    rs8110010     0.9073     0.9101          1          1          1          1     0.9703          1 
  19    rs8106540     0.9122     0.9149          1          1          1          1     0.9728          1 
  19   rs16993501      0.915     0.9175          1          1          1          1     0.9728          1 
  19   rs12985992     0.9158     0.9183          1          1          1          1     0.9728          1 
  19   rs12976111     0.9158     0.9183          1          1          1          1     0.9728          1 
  19    rs1466447     0.9176       0.92          1          1          1          1     0.9728          1 
  19     rs274793     0.9177     0.9201          1          1          1          1     0.9728          1 
  19   rs16993884     0.9195     0.9219          1          1          1          1     0.9732          1 
  19   rs17304527     0.9237      0.926          1          1          1          1     0.9738          1 
  19   rs16995681     0.9242     0.9264          1          1          1          1     0.9738          1 
  19    rs8110029     0.9242     0.9265          1          1          1          1     0.9738          1 
  19    rs2303686     0.9254     0.9276          1          1          1          1     0.9738          1 
  19    rs6603109     0.9282     0.9304          1          1          1          1     0.9754          1 
  19   rs12610094     0.9347     0.9366          1          1          1          1      0.976          1 
  19     rs638966     0.9349     0.9368          1          1          1          1      0.976          1 
  19     rs733102      0.938     0.9398          1          1          1          1      0.976          1 
  19    rs2042199      0.938     0.9398          1          1          1          1      0.976          1 
  19    rs8102702      0.938     0.9398          1          1          1          1      0.976          1 
  19    rs2967661     0.9381       0.94          1          1          1          1      0.976          1 
  19   rs10417520     0.9388     0.9406          1          1          1          1      0.976          1 
  19    rs8111366     0.9396     0.9414          1          1          1          1      0.976          1 
  19     rs735240     0.9441     0.9458          1          1          1          1     0.9793          1 
  19     rs560634     0.9478     0.9494          1          1          1          1     0.9797          1 
  19     rs733101     0.9479     0.9494          1          1          1          1     0.9797          1 
  19     rs330887      0.951     0.9525          1          1          1          1     0.9797          1 
  19   rs17000836     0.9535     0.9549          1          1          1          1     0.9797          1 
  19   rs11569537     0.9545     0.9559          1          1          1          1     0.9797          1 
  19     rs653488     0.9547     0.9561          1          1          1          1     0.9797          1 
  19    rs4804662     0.9561     0.9574          1          1          1          1     0.9797          1 
  19    rs7245592     0.9567      0.958          1          1          1          1     0.9797          1 
  19     rs541600     0.9567      0.958          1          1          1          1     0.9797          1 
  19    rs1007545     0.9599     0.9611          1          1          1          1     0.9808          1 
  19    rs7245562     0.9605     0.9617          1          1          1          1     0.9808          1 
  19   rs16993484     0.9658     0.9668          1          1          1          1     0.9838          1 
  19   rs10853992     0.9662     0.9672          1          1          1          1     0.9838          1 
  19    rs7249111     0.9744     0.9752          1          1          1          1     0.9886          1 
  19    rs8107330     0.9744     0.9752          1          1          1          1     0.9886          1 
  19     rs597582     0.9805      0.981          1          1          1          1     0.9886          1 
  19    rs7245949     0.9812     0.9817          1          1          1          1     0.9886          1 
  19    rs1609459     0.9812     0.9817          1          1          1          1     0.9886          1 
  19   rs10402812     0.9812     0.9817          1          1          1          1     0.9886          1 
  19    rs4804375     0.9817     0.9822          1          1          1          1     0.9886          1 
  19   rs12979861     0.9818     0.9823          1          1          1          1     0.9886          1 
  19   rs10408913     0.9852     0.9857          1          1          1          1     0.9894          1 
  19     rs422318     0.9853     0.9857          1          1          1          1     0.9894          1 
  19    rs1874002     0.9871     0.9874          1          1          1          1     0.9898          1 
  19   rs41375152     0.9923     0.9926          1          1          1          1     0.9937          1 
  19    rs1025281     0.9992     0.9993          1          1          1          1     0.9992          1 
