# Supplementary material for: Cell-to-cell expression dispersion of B-cell surface proteins is linked to genetic variants in humans
Source: Commun Biol. 2020 Jul 3;3:346. doi: 10.1038/s42003-020-1075-1 (PMC7335051; doi:10.1038/s42003-020-1075-1)
Supplement: Supplementary file 4 — Supplementary Data 2 [file 42003_2020_1075_MOESM4_ESM.zip › Supplementary_Data_S2/plink-results-48LCLs/CD23_chr19_pro1/CD23_pro1_48_LCLs.qassoc.means]

 CHR          SNP  VALUE      G11      G12      G22
  19   rs11881309   GENO      A/A      A/C      C/C
  19   rs11881309 COUNTS        1       18       29
  19   rs11881309   FREQ  0.02083    0.375   0.6042
  19   rs11881309   MEAN   0.3006   0.4349   0.3792
  19   rs11881309     SD        0   0.2017  0.09572
  19    rs1026466   GENO      C/C      C/G      G/G
  19    rs1026466 COUNTS        1       17       30
  19    rs1026466   FREQ  0.02083   0.3542    0.625
  19    rs1026466   MEAN   0.2914   0.3914    0.406
  19    rs1026466     SD        0   0.1226   0.1595
  19    rs2436493   GENO      A/A      A/G      G/G
  19    rs2436493 COUNTS        2       12       34
  19    rs2436493   FREQ  0.04167     0.25   0.7083
  19    rs2436493   MEAN   0.6104   0.4137   0.3806
  19    rs2436493     SD   0.4546  0.09104   0.1338
  19    rs2446193   GENO      A/A      A/G      G/G
  19    rs2446193 COUNTS        9       21       18
  19    rs2446193   FREQ   0.1875   0.4375    0.375
  19    rs2446193   MEAN   0.4142    0.406   0.3817
  19    rs2446193     SD    0.212    0.153  0.09577
  19    rs8101416   GENO      T/T      T/A      A/A
  19    rs8101416 COUNTS        1       18       29
  19    rs8101416   FREQ  0.02083    0.375   0.6042
  19    rs8101416   MEAN   0.1667   0.3726   0.4225
  19    rs8101416     SD        0  0.08287   0.1683
  19    rs2446195   GENO      C/C      C/G      G/G
  19    rs2446195 COUNTS        5       13       30
  19    rs2446195   FREQ   0.1042   0.2708    0.625
  19    rs2446195   MEAN   0.4545   0.4193   0.3801
  19    rs2446195     SD    0.283   0.1147    0.129
  19    rs2260187   GENO      A/A      A/G      G/G
  19    rs2260187 COUNTS        4       15       29
  19    rs2260187   FREQ  0.08333   0.3125   0.6042
  19    rs2260187   MEAN   0.4885   0.4144   0.3778
  19    rs2260187     SD   0.3256  0.07287   0.1403
  19    rs3763046   GENO      A/A      A/G      G/G
  19    rs3763046 COUNTS        6       17       25
  19    rs3763046   FREQ    0.125   0.3542   0.5208
  19    rs3763046   MEAN   0.4805   0.4319    0.356
  19    rs3763046     SD   0.2186   0.1625   0.0972
  19     rs778809   GENO      G/G      G/A      A/A
  19     rs778809 COUNTS       10       21       17
  19     rs778809   FREQ   0.2083   0.4375   0.3542
  19     rs778809   MEAN   0.3665    0.381   0.4388
  19     rs778809     SD  0.08561   0.1245   0.1891
  19    rs3859563   GENO      T/T      T/C      C/C
  19    rs3859563 COUNTS        4       18       26
  19    rs3859563   FREQ  0.08333    0.375   0.5417
  19    rs3859563   MEAN   0.3638   0.3697   0.4237
  19    rs3859563     SD  0.08844  0.08667   0.1794
  19   rs17271883   GENO      C/C      C/T      T/T
  19   rs17271883 COUNTS       10       19       19
  19   rs17271883   FREQ   0.2083   0.3958   0.3958
  19   rs17271883   MEAN   0.3665   0.3818   0.4319
  19   rs17271883     SD  0.08561   0.1252   0.1837
  19    rs3760776   GENO      G/G      G/A      A/A
  19    rs3760776 COUNTS       10       25       13
  19    rs3760776   FREQ   0.2083   0.5208   0.2708
  19    rs3760776   MEAN   0.3649   0.3734   0.4724
  19    rs3760776     SD    0.065   0.1144   0.2126
  19    rs3760775   GENO      T/T      T/G      G/G
  19    rs3760775 COUNTS        2       17       29
  19    rs3760775   FREQ  0.04167   0.3542   0.6042
  19    rs3760775   MEAN   0.4991   0.3611   0.4134
  19    rs3760775     SD  0.04057  0.09945   0.1671
  19     rs778988   GENO      T/T      T/C      C/C
  19     rs778988 COUNTS        1        7       40
  19     rs778988   FREQ  0.02083   0.1458   0.8333
  19     rs778988   MEAN   0.4909    0.353   0.4041
  19     rs778988     SD        0   0.1008   0.1525
  19   rs10426709   GENO      T/T      T/C      C/C
  19   rs10426709 COUNTS        0        5       43
  19   rs10426709   FREQ        0   0.1042   0.8958
  19   rs10426709   MEAN       NA   0.4265   0.3952
  19   rs10426709     SD       NA   0.2824   0.1262
  19   rs11881470   GENO      C/C      C/T      T/T
  19   rs11881470 COUNTS        1        3       44
  19   rs11881470   FREQ  0.02083   0.0625   0.9167
  19   rs11881470   MEAN   0.3015   0.5764   0.3885
  19   rs11881470     SD        0   0.3231   0.1253
  19    rs8101625   GENO      A/A      A/C      C/C
  19    rs8101625 COUNTS       11       20       17
  19    rs8101625   FREQ   0.2292   0.4167   0.3542
  19    rs8101625   MEAN   0.3514   0.3835   0.4465
  19    rs8101625     SD  0.09129   0.1579   0.1515
  19    rs6510861   GENO      C/C      C/T      T/T
  19    rs6510861 COUNTS        0        6       42
  19    rs6510861   FREQ        0    0.125    0.875
  19    rs6510861   MEAN       NA   0.3509   0.4052
  19    rs6510861     SD       NA  0.07674    0.152
  19    rs7248090   GENO      A/A      A/G      G/G
  19    rs7248090 COUNTS        0       11       37
  19    rs7248090   FREQ        0   0.2292   0.7708
  19    rs7248090   MEAN       NA   0.3718   0.4064
  19    rs7248090     SD       NA   0.0781     0.16
  19   rs10417885   GENO      A/A      A/G      G/G
  19   rs10417885 COUNTS        1        8       39
  19   rs10417885   FREQ  0.02083   0.1667   0.8125
  19   rs10417885   MEAN   0.2258   0.4189   0.3987
  19   rs10417885     SD        0   0.2243   0.1264
  19     rs274793   GENO      T/T      T/C      C/C
  19     rs274793 COUNTS        2       19       27
  19     rs274793   FREQ  0.04167   0.3958   0.5625
  19     rs274793   MEAN   0.4368   0.3936    0.399
  19     rs274793     SD  0.07658   0.1483   0.1503
  19   rs11085154   GENO      C/C      C/T      T/T
  19   rs11085154 COUNTS        8       22       18
  19   rs11085154   FREQ   0.1667   0.4583    0.375
  19   rs11085154   MEAN    0.328   0.3862   0.4447
  19   rs11085154     SD  0.09415   0.1585   0.1374
  19   rs12462305   GENO      A/A      A/G      G/G
  19   rs12462305 COUNTS        8       21       19
  19   rs12462305   FREQ   0.1667   0.4375   0.3958
  19   rs12462305   MEAN    0.328   0.3888   0.4388
  19   rs12462305     SD  0.09415    0.162    0.136
  19    rs6510863   GENO      C/C      C/G      G/G
  19    rs6510863 COUNTS        3       17       28
  19    rs6510863   FREQ   0.0625   0.3542   0.5833
  19    rs6510863   MEAN   0.4531   0.3966   0.3937
  19    rs6510863     SD   0.0611   0.1456   0.1535
  19    rs4807825   GENO      C/C      C/T      T/T
  19    rs4807825 COUNTS        0       13       35
  19    rs4807825   FREQ        0   0.2708   0.7292
  19    rs4807825   MEAN       NA   0.3809    0.405
  19    rs4807825     SD       NA   0.1754   0.1348
  19    rs8108471   GENO      T/T      T/C      C/C
  19    rs8108471 COUNTS        1        7       40
  19    rs8108471   FREQ  0.02083   0.1458   0.8333
  19    rs8108471   MEAN   0.4909   0.4147   0.3933
  19    rs8108471     SD        0  0.05991   0.1568
  19    rs7259761   GENO      A/A      A/G      G/G
  19    rs7259761 COUNTS        5       11       32
  19    rs7259761   FREQ   0.1042   0.2292   0.6667
  19    rs7259761   MEAN   0.4476    0.371   0.4002
  19    rs7259761     SD  0.06891   0.0778   0.1697
  19     rs551244   GENO      G/G      G/C      C/C
  19     rs551244 COUNTS        0       12       36
  19     rs551244   FREQ        0     0.25     0.75
  19     rs551244   MEAN       NA   0.3781   0.4052
  19     rs551244     SD       NA   0.1829   0.1328
  19    rs8102722   GENO      T/T      T/C      C/C
  19    rs8102722 COUNTS        1        7       40
  19    rs8102722   FREQ  0.02083   0.1458   0.8333
  19    rs8102722   MEAN   0.4909   0.4147   0.3933
  19    rs8102722     SD        0  0.05991   0.1568
  19     rs525452   GENO      G/G      G/C      C/C
  19     rs525452 COUNTS        2       12       34
  19     rs525452   FREQ  0.04167     0.25   0.7083
  19     rs525452   MEAN   0.2749   0.4327   0.3936
  19     rs525452     SD    0.153    0.192   0.1253
  19     rs628271   GENO      C/C      C/T      T/T
  19     rs628271 COUNTS        1       16       31
  19     rs628271   FREQ  0.02083   0.3333   0.6458
  19     rs628271   MEAN   0.1667   0.4161   0.3968
  19     rs628271     SD        0   0.1687   0.1299
  19     rs581910   GENO      T/T      T/C      C/C
  19     rs581910 COUNTS        1       15       32
  19     rs581910   FREQ  0.02083   0.3125   0.6667
  19     rs581910   MEAN   0.4909   0.4205   0.3852
  19     rs581910     SD        0   0.1514   0.1448
  19     rs552320   GENO      A/A      A/G      G/G
  19     rs552320 COUNTS        1       15       32
  19     rs552320   FREQ  0.02083   0.3125   0.6667
  19     rs552320   MEAN   0.4909   0.4205   0.3852
  19     rs552320     SD        0   0.1514   0.1448
  19    rs1638538   GENO      G/G      G/C      C/C
  19    rs1638538 COUNTS        6       15       27
  19    rs1638538   FREQ    0.125   0.3125   0.5625
  19    rs1638538   MEAN   0.4548   0.3913   0.3899
  19    rs1638538     SD  0.06412  0.07645   0.1827
  19    rs6510867   GENO      T/T      T/C      C/C
  19    rs6510867 COUNTS        1        7       40
  19    rs6510867   FREQ  0.02083   0.1458   0.8333
  19    rs6510867   MEAN   0.3032   0.4749   0.3874
  19    rs6510867     SD        0   0.2062   0.1323
  19     rs530942   GENO      G/G      G/A      A/A
  19     rs530942 COUNTS        0        7       41
  19     rs530942   FREQ        0   0.1458   0.8542
  19     rs530942   MEAN       NA   0.2826   0.4182
  19     rs530942     SD       NA  0.07223   0.1459
  19   rs11879954   GENO      C/C      C/T      T/T
  19   rs11879954 COUNTS       10       17       21
  19   rs11879954   FREQ   0.2083   0.3542   0.4375
  19   rs11879954   MEAN   0.4137   0.3922   0.3963
  19   rs11879954     SD   0.2014   0.1525   0.1122
  19     rs585107   GENO      G/G      G/A      A/A
  19     rs585107 COUNTS        4       18       26
  19     rs585107   FREQ  0.08333    0.375   0.5417
  19     rs585107   MEAN   0.4098   0.4314   0.3739
  19     rs585107     SD   0.1737   0.1428   0.1441
  19     rs549785   GENO      A/A      A/G      G/G
  19     rs549785 COUNTS        2       10       36
  19     rs549785   FREQ  0.04167   0.2083     0.75
  19     rs549785   MEAN   0.3927   0.3141   0.4222
  19     rs549785     SD   0.1467  0.09193   0.1515
  19   rs10402138   GENO      G/G      G/A      A/A
  19   rs10402138 COUNTS        8       22       18
  19   rs10402138   FREQ   0.1667   0.4583    0.375
  19   rs10402138   MEAN   0.4122   0.3938    0.398
  19   rs10402138     SD   0.1129   0.1511   0.1575
  19   rs16993344   GENO      A/A      A/G      G/G
  19   rs16993344 COUNTS        1        8       39
  19   rs16993344   FREQ  0.02083   0.1667   0.8125
  19   rs16993344   MEAN   0.2914   0.5016     0.38
  19   rs16993344     SD        0   0.1939   0.1277
  19   rs10402841   GENO      A/A      A/G      G/G
  19   rs10402841 COUNTS       12       20       16
  19   rs10402841   FREQ     0.25   0.4167   0.3333
  19   rs10402841   MEAN   0.3465   0.4398   0.3858
  19   rs10402841     SD  0.07642   0.1946  0.09652
  19    rs1110624   GENO      G/G      G/A      A/A
  19    rs1110624 COUNTS        2       19       27
  19    rs1110624   FREQ  0.04167   0.3958   0.5625
  19    rs1110624   MEAN   0.6603   0.3533   0.4108
  19    rs1110624     SD   0.3841  0.09349   0.1397
  19    rs7255387   GENO      C/C      C/T      T/T
  19    rs7255387 COUNTS        3       10       35
  19    rs7255387   FREQ   0.0625   0.2083   0.7292
  19    rs7255387   MEAN    0.394   0.3837    0.403
  19    rs7255387     SD  0.09197     0.12   0.1574
  19     rs574937   GENO      C/C      C/G      G/G
  19     rs574937 COUNTS        2        9       37
  19     rs574937   FREQ  0.04167   0.1875   0.7708
  19     rs574937   MEAN   0.2472   0.3447   0.4197
  19     rs574937     SD  0.05915   0.1054   0.1501
  19   rs10401349   GENO      A/A      A/G      G/G
  19   rs10401349 COUNTS        1        7       40
  19   rs10401349   FREQ  0.02083   0.1458   0.8333
  19   rs10401349   MEAN   0.3249   0.3657    0.406
  19   rs10401349     SD        0  0.08228    0.155
  19     rs622574   GENO      A/A      A/T      T/T
  19     rs622574 COUNTS        0        5       43
  19     rs622574   FREQ        0   0.1042   0.8958
  19     rs622574   MEAN       NA   0.4154   0.3965
  19     rs622574     SD       NA   0.0951   0.1508
  19   rs11880706   GENO      G/G      G/C      C/C
  19   rs11880706 COUNTS        2       19       27
  19   rs11880706   FREQ  0.04167   0.3958   0.5625
  19   rs11880706   MEAN   0.3568   0.4033   0.3981
  19   rs11880706     SD  0.04507   0.1535    0.147
  19   rs11666200   GENO      T/T      T/C      C/C
  19   rs11666200 COUNTS        0       13       35
  19   rs11666200   FREQ        0   0.2708   0.7292
  19   rs11666200   MEAN       NA   0.4279   0.3875
  19   rs11666200     SD       NA  0.05723   0.1661
  19   rs11670606   GENO      C/C      C/T      T/T
  19   rs11670606 COUNTS        0       13       35
  19   rs11670606   FREQ        0   0.2708   0.7292
  19   rs11670606   MEAN       NA   0.4279   0.3875
  19   rs11670606     SD       NA  0.05723   0.1661
  19   rs17271924   GENO      A/A      A/G      G/G
  19   rs17271924 COUNTS        1        7       40
  19   rs17271924   FREQ  0.02083   0.1458   0.8333
  19   rs17271924   MEAN   0.3249   0.3657    0.406
  19   rs17271924     SD        0  0.08228    0.155
  19   rs10411604   GENO      T/T      T/G      G/G
  19   rs10411604 COUNTS        8       20       20
  19   rs10411604   FREQ   0.1667   0.4167   0.4167
  19   rs10411604   MEAN   0.3695   0.3641   0.4444
  19   rs10411604     SD  0.09765   0.0909   0.1914
  19   rs10411815   GENO      T/T      T/C      C/C
  19   rs10411815 COUNTS        3       21       24
  19   rs10411815   FREQ   0.0625   0.4375      0.5
  19   rs10411815   MEAN   0.3303    0.381   0.4222
  19   rs10411815     SD   0.1499    0.085   0.1829
  19   rs10405147   GENO      T/T      T/G      G/G
  19   rs10405147 COUNTS        1        7       39
  19   rs10405147   FREQ  0.02128   0.1489   0.8298
  19   rs10405147   MEAN   0.3249   0.3657   0.4112
  19   rs10405147     SD        0  0.08228   0.1535
  19    rs8109482   GENO      C/C      C/A      A/A
  19    rs8109482 COUNTS        2       19       27
  19    rs8109482   FREQ  0.04167   0.3958   0.5625
  19    rs8109482   MEAN   0.3509   0.3846   0.4117
  19    rs8109482     SD   0.2058  0.08795   0.1752
  19    rs8104313   GENO      A/A      A/G      G/G
  19    rs8104313 COUNTS        1       10       37
  19    rs8104313   FREQ  0.02083   0.2083   0.7708
  19    rs8104313   MEAN   0.2053   0.3402   0.4194
  19    rs8104313     SD        0   0.0989   0.1506
  19    rs7253993   GENO      T/T      T/C      C/C
  19    rs7253993 COUNTS        7       28       13
  19    rs7253993   FREQ   0.1458   0.5833   0.2708
  19    rs7253993   MEAN   0.4607   0.3998    0.362
  19    rs7253993     SD   0.2066   0.1464  0.09696
  19    rs7256341   GENO      C/C      C/T      T/T
  19    rs7256341 COUNTS        9       24       15
  19    rs7256341   FREQ   0.1875      0.5   0.3125
  19    rs7256341   MEAN   0.4669   0.3695   0.4037
  19    rs7256341     SD   0.1952   0.0968   0.1709
  19   rs11673527   GENO      G/G      G/A      A/A
  19   rs11673527 COUNTS        2       18       28
  19   rs11673527   FREQ  0.04167    0.375   0.5833
  19   rs11673527   MEAN   0.4836   0.4203   0.3783
  19   rs11673527     SD  0.01855   0.1527   0.1442
  19   rs10417646   GENO      T/T      T/C      C/C
  19   rs10417646 COUNTS        1       16       31
  19   rs10417646   FREQ  0.02083   0.3333   0.6458
  19   rs10417646   MEAN   0.2974   0.4004   0.4007
  19   rs10417646     SD        0  0.08365    0.171
  19    rs7256965   GENO      G/G      G/A      A/A
  19    rs7256965 COUNTS       10       23       15
  19    rs7256965   FREQ   0.2083   0.4792   0.3125
  19    rs7256965   MEAN   0.4218   0.3695   0.4272
  19    rs7256965     SD  0.06982   0.1557   0.1643
  19   rs11669301   GENO      A/A      A/G      G/G
  19   rs11669301 COUNTS        7       27       14
  19   rs11669301   FREQ   0.1458   0.5625   0.2917
  19   rs11669301   MEAN    0.365    0.388   0.4353
  19   rs11669301     SD    0.073   0.1479   0.1668
  19   rs11085158   GENO      A/A      A/G      G/G
  19   rs11085158 COUNTS        7       27       14
  19   rs11085158   FREQ   0.1458   0.5625   0.2917
  19   rs11085158   MEAN    0.365    0.388   0.4353
  19   rs11085158     SD    0.073   0.1479   0.1668
  19   rs16993402   GENO      T/T      T/C      C/C
  19   rs16993402 COUNTS        1       11       36
  19   rs16993402   FREQ  0.02083   0.2292     0.75
  19   rs16993402   MEAN   0.3887   0.3688   0.4078
  19   rs16993402     SD        0  0.09193   0.1599
  19   rs10853992   GENO      C/C      C/A      A/A
  19   rs10853992 COUNTS        8       28       12
  19   rs10853992   FREQ   0.1667   0.5833     0.25
  19   rs10853992   MEAN   0.4329   0.3797   0.4191
  19   rs10853992     SD    0.219   0.1096   0.1674
  19   rs11879740   GENO      A/A      A/G      G/G
  19   rs11879740 COUNTS        1        4       43
  19   rs11879740   FREQ  0.02083  0.08333   0.8958
  19   rs11879740   MEAN    0.383   0.3085   0.4072
  19   rs11879740     SD        0   0.1272    0.147
  19   rs10424597   GENO      T/T      T/C      C/C
  19   rs10424597 COUNTS        3       21       24
  19   rs10424597   FREQ   0.0625   0.4375      0.5
  19   rs10424597   MEAN   0.3963    0.383   0.4122
  19   rs10424597     SD  0.09015   0.1605   0.1401
  19   rs16993408   GENO      C/C      C/G      G/G
  19   rs16993408 COUNTS        1       11       36
  19   rs16993408   FREQ  0.02083   0.2292     0.75
  19   rs16993408   MEAN   0.3887   0.3688   0.4078
  19   rs16993408     SD        0  0.09193   0.1599
  19    rs9304929   GENO      G/G      G/C      C/C
  19    rs9304929 COUNTS        0        8       40
  19    rs9304929   FREQ        0   0.1667   0.8333
  19    rs9304929   MEAN       NA    0.445   0.3891
  19    rs9304929     SD       NA   0.2085   0.1308
  19   rs41489445   GENO      T/T      T/C      C/C
  19   rs41489445 COUNTS        5       26       17
  19   rs41489445   FREQ   0.1042   0.5417   0.3542
  19   rs41489445   MEAN   0.3841   0.3888   0.4174
  19   rs41489445     SD   0.1199   0.1413   0.1631
  19    rs4807840   GENO      T/T      T/C      C/C
  19    rs4807840 COUNTS        1       19       28
  19    rs4807840   FREQ  0.02083   0.3958   0.5833
  19    rs4807840   MEAN   0.3249   0.4102   0.3931
  19    rs4807840     SD        0   0.1644   0.1357
  19   rs11672830   GENO      C/C      C/T      T/T
  19   rs11672830 COUNTS        7       24       17
  19   rs11672830   FREQ   0.1458      0.5   0.3542
  19   rs11672830   MEAN   0.4682   0.3703   0.4095
  19   rs11672830     SD   0.2064   0.1079   0.1609
  19    rs9304930   GENO      C/C      C/T      T/T
  19    rs9304930 COUNTS        5       27       16
  19    rs9304930   FREQ   0.1042   0.5625   0.3333
  19    rs9304930   MEAN   0.3841   0.3898   0.4176
  19    rs9304930     SD   0.1199   0.1387   0.1685
  19    rs4807841   GENO      T/T      T/C      C/C
  19    rs4807841 COUNTS        7       23       18
  19    rs4807841   FREQ   0.1458   0.4792    0.375
  19    rs4807841   MEAN   0.4682    0.372   0.4051
  19    rs4807841     SD   0.2064     0.11   0.1571
  19    rs8101237   GENO      A/A      A/G      G/G
  19    rs8101237 COUNTS        1       12       35
  19    rs8101237   FREQ  0.02083     0.25   0.7292
  19    rs8101237   MEAN    0.383    0.372    0.408
  19    rs8101237     SD        0   0.1996   0.1263
  19   rs16993428   GENO      A/A      A/T      T/T
  19   rs16993428 COUNTS        5       24       19
  19   rs16993428   FREQ   0.1042      0.5   0.3958
  19   rs16993428   MEAN   0.3564   0.4063   0.3996
  19   rs16993428     SD   0.1106   0.1377   0.1661
  19   rs16993437   GENO      C/C      C/T      T/T
  19   rs16993437 COUNTS        2       17       29
  19   rs16993437   FREQ  0.04167   0.3542   0.6042
  19   rs16993437   MEAN   0.4582   0.3544   0.4201
  19   rs16993437     SD  0.09838  0.08192   0.1713
  19   rs16993442   GENO      T/T      T/C      C/C
  19   rs16993442 COUNTS        2       23       23
  19   rs16993442   FREQ  0.04167   0.4792   0.4792
  19   rs16993442   MEAN    0.343   0.4171   0.3846
  19   rs16993442     SD  0.06455   0.1396   0.1568
  19   rs16993450   GENO      A/A      A/G      G/G
  19   rs16993450 COUNTS        1        8       39
  19   rs16993450   FREQ  0.02083   0.1667   0.8125
  19   rs16993450   MEAN   0.3887   0.4325   0.3917
  19   rs16993450     SD        0   0.0723   0.1577
  19   rs16993453   GENO      T/T      T/C      C/C
  19   rs16993453 COUNTS        2       23       23
  19   rs16993453   FREQ  0.04167   0.4792   0.4792
  19   rs16993453   MEAN    0.343   0.4171   0.3846
  19   rs16993453     SD  0.06455   0.1396   0.1568
  19   rs16993484   GENO      G/G      G/C      C/C
  19   rs16993484 COUNTS        2       19       27
  19   rs16993484   FREQ  0.04167   0.3958   0.5625
  19   rs16993484   MEAN    0.343   0.4114   0.3934
  19   rs16993484     SD  0.06455  0.07171   0.1846
  19    rs2335629   GENO      G/G      G/A      A/A
  19    rs2335629 COUNTS        9       17       22
  19    rs2335629   FREQ   0.1875   0.3542   0.4583
  19    rs2335629   MEAN   0.3732   0.4027   0.4055
  19    rs2335629     SD    0.141   0.1537    0.146
  19    rs4807846   GENO      T/T      T/C      C/C
  19    rs4807846 COUNTS        6       21       21
  19    rs4807846   FREQ    0.125   0.4375   0.4375
  19    rs4807846   MEAN   0.3908   0.3932   0.4058
  19    rs4807846     SD  0.08777   0.1519   0.1566
  19   rs17468222   GENO      T/T      T/C      C/C
  19   rs17468222 COUNTS        2       12       34
  19   rs17468222   FREQ  0.04167     0.25   0.7083
  19   rs17468222   MEAN   0.4548   0.3729   0.4042
  19   rs17468222     SD  0.05661   0.1415   0.1511
  19   rs10413643   GENO      T/T      T/G      G/G
  19   rs10413643 COUNTS        3        9       36
  19   rs10413643   FREQ   0.0625   0.1875     0.75
  19   rs10413643   MEAN   0.3526   0.3534   0.4135
  19   rs10413643     SD  0.05511     0.11   0.1565
  19    rs3787069   GENO      G/G      G/A      A/A
  19    rs3787069 COUNTS        5       14       29
  19    rs3787069   FREQ   0.1042   0.2917   0.6042
  19    rs3787069   MEAN    0.458   0.4105   0.3823
  19    rs3787069     SD     0.13   0.1618   0.1411
  19    rs4807065   GENO      A/A      A/T      T/T
  19    rs4807065 COUNTS       12       22       14
  19    rs4807065   FREQ     0.25   0.4583   0.2917
  19    rs4807065   MEAN   0.3731   0.3967   0.4229
  19    rs4807065     SD   0.1979   0.1427  0.09506
  19    rs2233188   GENO      A/A      A/G      G/G
  19    rs2233188 COUNTS        3        6       39
  19    rs2233188   FREQ   0.0625    0.125   0.8125
  19    rs2233188   MEAN   0.4698   0.4786   0.3806
  19    rs2233188     SD   0.1724    0.226   0.1268
  19    rs2233186   GENO      T/T      T/G      G/G
  19    rs2233186 COUNTS        2        6       40
  19    rs2233186   FREQ  0.04167    0.125   0.8333
  19    rs2233186   MEAN   0.4107    0.369   0.4022
  19    rs2233186     SD   0.1213  0.07792   0.1553
  19   rs16993501   GENO      A/A      A/G      G/G
  19   rs16993501 COUNTS        2        7       39
  19   rs16993501   FREQ  0.04167   0.1458   0.8125
  19   rs16993501   MEAN   0.4107   0.3835   0.4005
  19   rs16993501     SD   0.1213  0.08081    0.157
  19    rs4807852   GENO      C/C      C/T      T/T
  19    rs4807852 COUNTS        4       19       25
  19    rs4807852   FREQ  0.08333   0.3958   0.5208
  19    rs4807852   MEAN   0.3799   0.3996   0.4005
  19    rs4807852     SD  0.07069  0.08749   0.1869
  19    rs1865061   GENO      T/T      T/A      A/A
  19    rs1865061 COUNTS        4       15       29
  19    rs1865061   FREQ  0.08333   0.3125   0.6042
  19    rs1865061   MEAN   0.3799   0.3834   0.4088
  19    rs1865061     SD  0.07069  0.08873   0.1752
  19   rs10404571   GENO      A/A      A/T      T/T
  19   rs10404571 COUNTS        3        6       39
  19   rs10404571   FREQ   0.0625    0.125   0.8125
  19   rs10404571   MEAN   0.4698   0.4786   0.3806
  19   rs10404571     SD   0.1724    0.226   0.1268
  19    rs3787056   GENO      T/T      T/C      C/C
  19    rs3787056 COUNTS       10       22       16
  19    rs3787056   FREQ   0.2083   0.4583   0.3333
  19    rs3787056   MEAN   0.3747   0.4064   0.4023
  19    rs3787056     SD   0.2101   0.1416   0.1055
  19    rs4807069   GENO      G/G      G/C      C/C
  19    rs4807069 COUNTS        4       23       21
  19    rs4807069   FREQ  0.08333   0.4792   0.4375
  19    rs4807069   MEAN   0.2603   0.4362   0.3834
  19    rs4807069     SD  0.08987   0.1693   0.1057
  19    rs7249425   GENO      A/A      A/G      G/G
  19    rs7249425 COUNTS        3       10       35
  19    rs7249425   FREQ   0.0625   0.2083   0.7292
  19    rs7249425   MEAN   0.3491   0.3834    0.407
  19    rs7249425     SD   0.1369  0.07613   0.1618
  19   rs13382119   GENO      A/A      A/G      G/G
  19   rs13382119 COUNTS       11       22       15
  19   rs13382119   FREQ   0.2292   0.4583   0.3125
  19   rs13382119   MEAN   0.3856   0.4049   0.3984
  19   rs13382119     SD   0.2026   0.1407   0.1079
  19   rs12979828   GENO      G/G      G/T      T/T
  19   rs12979828 COUNTS        3       17       28
  19   rs12979828   FREQ   0.0625   0.3542   0.5833
  19   rs12979828   MEAN   0.3526   0.4079   0.3976
  19   rs12979828     SD  0.05511  0.09009   0.1773
  19   rs10405167   GENO      G/G      G/A      A/A
  19   rs10405167 COUNTS        1        8       39
  19   rs10405167   FREQ  0.02083   0.1667   0.8125
  19   rs10405167   MEAN    0.663   0.4242   0.3864
  19   rs10405167     SD        0    0.202   0.1283
  19    rs8099971   GENO      T/T      T/C      C/C
  19    rs8099971 COUNTS        3        8       37
  19    rs8099971   FREQ   0.0625   0.1667   0.7708
  19    rs8099971   MEAN   0.3526   0.3943   0.4031
  19    rs8099971     SD  0.05511   0.1084   0.1578
  19    rs8103614   GENO      A/A      A/G      G/G
  19    rs8103614 COUNTS       11       22       15
  19    rs8103614   FREQ   0.2292   0.4583   0.3125
  19    rs8103614   MEAN   0.3856   0.4049   0.3984
  19    rs8103614     SD   0.2026   0.1407   0.1079
  19    rs7258848   GENO      G/G      G/A      A/A
  19    rs7258848 COUNTS       12       24       12
  19    rs7258848   FREQ     0.25      0.5     0.25
  19    rs7258848   MEAN   0.3951    0.408   0.3826
  19    rs7258848     SD   0.1247   0.1325   0.1935
  19   rs11881034   GENO      T/T      T/C      C/C
  19   rs11881034 COUNTS        5       18       25
  19   rs11881034   FREQ   0.1042    0.375   0.5208
  19   rs11881034   MEAN   0.4638   0.4222   0.3683
  19   rs11881034     SD   0.1134    0.192    0.104
  19    rs6417193   GENO      C/C      C/T      T/T
  19    rs6417193 COUNTS        2        6       40
  19    rs6417193   FREQ  0.04167    0.125   0.8333
  19    rs6417193   MEAN   0.3987   0.4762   0.3868
  19    rs6417193     SD  0.02272   0.1101    0.151
  19    rs8113160   GENO      G/G      G/A      A/A
  19    rs8113160 COUNTS        2       14       32
  19    rs8113160   FREQ  0.04167   0.2917   0.6667
  19    rs8113160   MEAN   0.4292   0.4334   0.3812
  19    rs8113160     SD  0.01973   0.2258  0.09846
  19    rs6510884   GENO      A/A      A/T      T/T
  19    rs6510884 COUNTS        2        6       40
  19    rs6510884   FREQ  0.04167    0.125   0.8333
  19    rs6510884   MEAN   0.3987   0.4762   0.3868
  19    rs6510884     SD  0.02272   0.1101    0.151
  19    rs6510888   GENO      C/C      C/T      T/T
  19    rs6510888 COUNTS       11       24       13
  19    rs6510888   FREQ   0.2292      0.5   0.2708
  19    rs6510888   MEAN   0.3606   0.4046   0.4192
  19    rs6510888     SD  0.09685   0.1775   0.1122
  19    rs4807863   GENO      A/A      A/G      G/G
  19    rs4807863 COUNTS        4       19       25
  19    rs4807863   FREQ  0.08333   0.3958   0.5208
  19    rs4807863   MEAN   0.3264   0.4049    0.405
  19    rs4807863     SD   0.0881  0.07858   0.1866
  19    rs7258219   GENO      T/T      T/C      C/C
  19    rs7258219 COUNTS        2        6       40
  19    rs7258219   FREQ  0.04167    0.125   0.8333
  19    rs7258219   MEAN   0.3136   0.3416   0.4112
  19    rs7258219     SD  0.02297   0.1034   0.1517
  19    rs7260240   GENO      A/A      A/G      G/G
  19    rs7260240 COUNTS        2       13       33
  19    rs7260240   FREQ  0.04167   0.2708   0.6875
  19    rs7260240   MEAN   0.3579   0.3919   0.4035
  19    rs7260240     SD   0.0811   0.2007   0.1247
  19   rs10425427   GENO      C/C      C/T      T/T
  19   rs10425427 COUNTS        0        6       42
  19   rs10425427   FREQ        0    0.125    0.875
  19   rs10425427   MEAN       NA   0.4078   0.3971
  19   rs10425427     SD       NA  0.08089   0.1529
  19    rs7253024   GENO      C/C      C/T      T/T
  19    rs7253024 COUNTS        2       22       24
  19    rs7253024   FREQ  0.04167   0.4583      0.5
  19    rs7253024   MEAN   0.4409   0.4457   0.3516
  19    rs7253024     SD  0.02938   0.1797  0.09515
  19    rs7260547   GENO      A/A      A/G      G/G
  19    rs7260547 COUNTS        0       12       36
  19    rs7260547   FREQ        0     0.25     0.75
  19    rs7260547   MEAN       NA   0.4543   0.3798
  19    rs7260547     SD       NA    0.236  0.09705
  19   rs10420388   GENO      A/A      A/G      G/G
  19   rs10420388 COUNTS        1        5       42
  19   rs10420388   FREQ  0.02083   0.1042    0.875
  19   rs10420388   MEAN   0.4201   0.4472   0.3921
  19   rs10420388     SD        0   0.2662   0.1302
  19    rs2304196   GENO      C/C      C/T      T/T
  19    rs2304196 COUNTS       13       22       13
  19    rs2304196   FREQ   0.2708   0.4583   0.2708
  19    rs2304196   MEAN   0.3555   0.4112   0.4197
  19    rs2304196     SD   0.1015   0.1846  0.09972
  19    rs2247785   GENO      A/A      A/G      G/G
  19    rs2247785 COUNTS        3       10       35
  19    rs2247785   FREQ   0.0625   0.2083   0.7292
  19    rs2247785   MEAN   0.3841   0.4476   0.3856
  19    rs2247785     SD  0.08316   0.2066   0.1287
  19   rs10419890   GENO      G/G      G/T      T/T
  19   rs10419890 COUNTS        7       18       23
  19   rs10419890   FREQ   0.1458    0.375   0.4792
  19   rs10419890   MEAN   0.3052   0.4472   0.3887
  19   rs10419890     SD  0.06579   0.2063  0.07899
  19    rs3892396   GENO      G/G      G/A      A/A
  19    rs3892396 COUNTS        1       12       35
  19    rs3892396   FREQ  0.02083     0.25   0.7292
  19    rs3892396   MEAN   0.3225   0.4051   0.3983
  19    rs3892396     SD        0   0.1007   0.1604
  19    rs7259894   GENO      T/T      T/C      C/C
  19    rs7259894 COUNTS        0       14       34
  19    rs7259894   FREQ        0   0.2917   0.7083
  19    rs7259894   MEAN       NA    0.459   0.3735
  19    rs7259894     SD       NA   0.2092   0.1031
  19    rs7247153   GENO      G/G      G/A      A/A
  19    rs7247153 COUNTS        4       18       26
  19    rs7247153   FREQ  0.08333    0.375   0.5417
  19    rs7247153   MEAN   0.2552   0.3832    0.431
  19    rs7247153     SD  0.07567  0.08997   0.1701
  19     rs173229   GENO      A/A      A/G      G/G
  19     rs173229 COUNTS        4       18       26
  19     rs173229   FREQ  0.08333    0.375   0.5417
  19     rs173229   MEAN   0.2552   0.3832    0.431
  19     rs173229     SD  0.07567  0.08997   0.1701
  19    rs6510902   GENO      G/G      G/A      A/A
  19    rs6510902 COUNTS        0        6       42
  19    rs6510902   FREQ        0    0.125    0.875
  19    rs6510902   MEAN       NA   0.3658   0.4031
  19    rs6510902     SD       NA  0.09829   0.1512
  19    rs6510903   GENO      T/T      T/C      C/C
  19    rs6510903 COUNTS        7       24       17
  19    rs6510903   FREQ   0.1458      0.5   0.3542
  19    rs6510903   MEAN   0.3045   0.3852   0.4558
  19    rs6510903     SD   0.0879  0.08537   0.2026
  19     rs348362   GENO      A/A      A/G      G/G
  19     rs348362 COUNTS        6       23       18
  19     rs348362   FREQ   0.1277   0.4894    0.383
  19     rs348362   MEAN   0.5632   0.4191   0.3279
  19     rs348362     SD   0.2793  0.08933  0.08647
  19    rs3844450   GENO      C/C      C/A      A/A
  19    rs3844450 COUNTS        8       21       19
  19    rs3844450   FREQ   0.1667   0.4375   0.3958
  19    rs3844450   MEAN   0.4395   0.3856   0.3954
  19    rs3844450     SD   0.2097   0.1093   0.1542
  19    rs3887594   GENO      G/G      G/A      A/A
  19    rs3887594 COUNTS        3       17       28
  19    rs3887594   FREQ   0.0625   0.3542   0.5833
  19    rs3887594   MEAN    0.332    0.376   0.4192
  19    rs3887594     SD  0.05224  0.06026    0.182
  19    rs2071347   GENO      A/A      A/G      G/G
  19    rs2071347 COUNTS        6       21       21
  19    rs2071347   FREQ    0.125   0.4375   0.4375
  19    rs2071347   MEAN   0.4676   0.4166   0.3605
  19    rs2071347     SD   0.2371   0.1593  0.08293
  19   rs12151125   GENO      G/G      G/T      T/T
  19   rs12151125 COUNTS        1       20       27
  19   rs12151125   FREQ  0.02083   0.4167   0.5625
  19   rs12151125   MEAN   0.9048   0.3862   0.3887
  19   rs12151125     SD        0   0.1128   0.1371
  19    rs3865469   GENO      C/C      C/T      T/T
  19    rs3865469 COUNTS        1       22       25
  19    rs3865469   FREQ  0.02083   0.4583   0.5208
  19    rs3865469   MEAN   0.2553   0.4147   0.3898
  19    rs3865469     SD        0   0.1523    0.141
  19     rs348347   GENO      A/A      A/G      G/G
  19     rs348347 COUNTS        0        7       41
  19     rs348347   FREQ        0   0.1458   0.8542
  19     rs348347   MEAN       NA   0.4223   0.3944
  19     rs348347     SD       NA   0.1217   0.1499
  19    rs7508584   GENO      A/A      A/C      C/C
  19    rs7508584 COUNTS        0        5       43
  19    rs7508584   FREQ        0   0.1042   0.8958
  19    rs7508584   MEAN       NA   0.3817   0.4004
  19    rs7508584     SD       NA   0.1508   0.1464
  19    rs6510908   GENO      A/A      A/G      G/G
  19    rs6510908 COUNTS        4       15       29
  19    rs6510908   FREQ  0.08333   0.3125   0.6042
  19    rs6510908   MEAN   0.4448   0.4229   0.3794
  19    rs6510908     SD   0.3135   0.1035   0.1362
  19     rs344596   GENO      G/G      G/A      A/A
  19     rs344596 COUNTS        1        7       40
  19     rs344596   FREQ  0.02083   0.1458   0.8333
  19     rs344596   MEAN   0.3015   0.4015   0.4003
  19     rs344596     SD        0  0.06555   0.1566
  19    rs8109079   GENO      T/T      T/C      C/C
  19    rs8109079 COUNTS        1       19       28
  19    rs8109079   FREQ  0.02083   0.3958   0.5833
  19    rs8109079   MEAN   0.3032   0.4207   0.3867
  19    rs8109079     SD        0   0.1658   0.1327
  19     rs344584   GENO      G/G      G/C      C/C
  19     rs344584 COUNTS        0       12       36
  19     rs344584   FREQ        0     0.25     0.75
  19     rs344584   MEAN       NA   0.3623   0.4105
  19     rs344584     SD       NA  0.09195   0.1584
  19    rs7257477   GENO      C/C      C/A      A/A
  19    rs7257477 COUNTS       11       20       17
  19    rs7257477   FREQ   0.2292   0.4167   0.3542
  19    rs7257477   MEAN   0.4165    0.412   0.3708
  19    rs7257477     SD   0.2008   0.1566  0.08012
  19     rs387116   GENO      A/A      A/T      T/T
  19     rs387116 COUNTS        8       17       23
  19     rs387116   FREQ   0.1667   0.3542   0.4792
  19     rs387116   MEAN   0.3602   0.4112   0.4024
  19     rs387116     SD  0.07868   0.1647   0.1508
  19     rs364628   GENO      T/T      T/A      A/A
  19     rs364628 COUNTS        8       17       23
  19     rs364628   FREQ   0.1667   0.3542   0.4792
  19     rs364628   MEAN   0.3602   0.4112   0.4024
  19     rs364628     SD  0.07868   0.1647   0.1508
  19     rs413956   GENO      A/A      A/T      T/T
  19     rs413956 COUNTS        6       16       26
  19     rs413956   FREQ    0.125   0.3333   0.5417
  19     rs413956   MEAN   0.3779   0.3946   0.4055
  19     rs413956     SD  0.08384   0.1713   0.1432
  19     rs624968   GENO      C/C      C/G      G/G
  19     rs624968 COUNTS        8       17       23
  19     rs624968   FREQ   0.1667   0.3542   0.4792
  19     rs624968   MEAN   0.3602   0.4112   0.4024
  19     rs624968     SD  0.07868   0.1647   0.1508
  19    rs1644752   GENO      G/G      G/C      C/C
  19    rs1644752 COUNTS        8       17       23
  19    rs1644752   FREQ   0.1667   0.3542   0.4792
  19    rs1644752   MEAN   0.3602   0.4112   0.4024
  19    rs1644752     SD  0.07868   0.1647   0.1508
  19     rs407743   GENO      G/G      G/C      C/C
  19     rs407743 COUNTS        1       15       32
  19     rs407743   FREQ  0.02083   0.3125   0.6667
  19     rs407743   MEAN   0.4326   0.3576   0.4165
  19     rs407743     SD        0  0.08119   0.1669
  19     rs426848   GENO      C/C      C/T      T/T
  19     rs426848 COUNTS        1       15       32
  19     rs426848   FREQ  0.02083   0.3125   0.6667
  19     rs426848   MEAN   0.4326   0.3576   0.4165
  19     rs426848     SD        0  0.08119   0.1669
  19     rs392751   GENO      A/A      A/G      G/G
  19     rs392751 COUNTS        9       30        9
  19     rs392751   FREQ   0.1875    0.625   0.1875
  19     rs392751   MEAN   0.4563   0.3954   0.3509
  19     rs392751     SD    0.186    0.147  0.06898
  19     rs425796   GENO      A/A      A/C      C/C
  19     rs425796 COUNTS        9       30        9
  19     rs425796   FREQ   0.1875    0.625   0.1875
  19     rs425796   MEAN   0.4563   0.3954   0.3509
  19     rs425796     SD    0.186    0.147  0.06898
  19     rs454453   GENO      C/C      C/T      T/T
  19     rs454453 COUNTS        9       30        9
  19     rs454453   FREQ   0.1875    0.625   0.1875
  19     rs454453   MEAN   0.4563   0.3954   0.3509
  19     rs454453     SD    0.186    0.147  0.06898
  19     rs390821   GENO      A/A      A/G      G/G
  19     rs390821 COUNTS        9       30        9
  19     rs390821   FREQ   0.1875    0.625   0.1875
  19     rs390821   MEAN   0.4563   0.3954   0.3509
  19     rs390821     SD    0.186    0.147  0.06898
  19     rs422961   GENO      G/G      G/A      A/A
  19     rs422961 COUNTS        1       16       31
  19     rs422961   FREQ  0.02083   0.3333   0.6458
  19     rs422961   MEAN   0.4326   0.3646   0.4148
  19     rs422961     SD        0  0.08335   0.1693
  19     rs392720   GENO      G/G      G/A      A/A
  19     rs392720 COUNTS        0        5       43
  19     rs392720   FREQ        0   0.1042   0.8958
  19     rs392720   MEAN       NA   0.3213   0.4074
  19     rs392720     SD       NA   0.1253   0.1461
  19     rs416956   GENO      T/T      T/C      C/C
  19     rs416956 COUNTS        6       28       14
  19     rs416956   FREQ    0.125   0.5833   0.2917
  19     rs416956   MEAN   0.5235   0.3814   0.3789
  19     rs416956     SD   0.1917   0.1528  0.07379
  19   rs11882049   GENO      A/A      A/G      G/G
  19   rs11882049 COUNTS        2       15       31
  19   rs11882049   FREQ  0.04167   0.3125   0.6458
  19   rs11882049   MEAN   0.2805   0.4018   0.4045
  19   rs11882049     SD  0.04675  0.07299   0.1719
  19     rs344575   GENO      C/C      C/T      T/T
  19     rs344575 COUNTS        0        9       39
  19     rs344575   FREQ        0   0.1875   0.8125
  19     rs344575   MEAN       NA   0.3739   0.4041
  19     rs344575     SD       NA  0.08341   0.1564
  19     rs344569   GENO      A/A      A/G      G/G
  19     rs344569 COUNTS        6       17       25
  19     rs344569   FREQ    0.125   0.3542   0.5208
  19     rs344569   MEAN   0.3742   0.3772   0.4187
  19     rs344569     SD  0.09188  0.07777   0.1862
  19    rs8113119   GENO      A/A      A/G      G/G
  19    rs8113119 COUNTS        0       14       34
  19    rs8113119   FREQ        0   0.2917   0.7083
  19    rs8113119   MEAN       NA   0.3885   0.4025
  19    rs8113119     SD       NA  0.06691   0.1681
  19   rs11878563   GENO      G/G      G/A      A/A
  19   rs11878563 COUNTS        5       14       29
  19   rs11878563   FREQ   0.1042   0.2917   0.6042
  19   rs11878563   MEAN   0.3821   0.3976   0.4017
  19   rs11878563     SD  0.08695   0.1793   0.1392
  19    rs2277984   GENO      T/T      T/C      C/C
  19    rs2277984 COUNTS        9       24       15
  19    rs2277984   FREQ   0.1875      0.5   0.3125
  19    rs2277984   MEAN   0.3896   0.3809   0.4318
  19    rs2277984     SD  0.08125   0.1488   0.1702
  19    rs1389623   GENO      A/A      A/G      G/G
  19    rs1389623 COUNTS        5       17       26
  19    rs1389623   FREQ   0.1042   0.3542   0.5417
  19    rs1389623   MEAN   0.4708   0.3683   0.4042
  19    rs1389623     SD   0.2599    0.095   0.1463
  19    rs2241393   GENO      C/C      C/G      G/G
  19    rs2241393 COUNTS        4       21       23
  19    rs2241393   FREQ  0.08333   0.4375   0.4792
  19    rs2241393   MEAN   0.3725   0.3665   0.4321
  19    rs2241393     SD  0.09219   0.1155   0.1719
  19   rs11569538   GENO      G/G      G/C      C/C
  19   rs11569538 COUNTS        2       19       27
  19   rs11569538   FREQ  0.04167   0.3958   0.5625
  19   rs11569538   MEAN   0.4022   0.4079   0.3915
  19   rs11569538     SD   0.1254  0.08963   0.1786
  19   rs11569537   GENO      T/T      T/C      C/C
  19   rs11569537 COUNTS        0        9       39
  19   rs11569537   FREQ        0   0.1875   0.8125
  19   rs11569537   MEAN       NA    0.401   0.3979
  19   rs11569537     SD       NA   0.1123   0.1532
  19     rs344548   GENO      G/G      G/C      C/C
  19     rs344548 COUNTS        2       28       18
  19     rs344548   FREQ  0.04167   0.5833    0.375
  19     rs344548   MEAN   0.3784   0.3962   0.4041
  19     rs344548     SD  0.09168  0.08991    0.212
  19    rs7257062   GENO      T/T      T/C      C/C
  19    rs7257062 COUNTS       10       22       16
  19    rs7257062   FREQ   0.2083   0.4583   0.3333
  19    rs7257062   MEAN   0.3423   0.3985   0.4334
  19    rs7257062     SD  0.09341  0.09867   0.2095
  19    rs2241392   GENO      C/C      C/G      G/G
  19    rs2241392 COUNTS        9       19       20
  19    rs2241392   FREQ   0.1875   0.3958   0.4167
  19    rs2241392   MEAN   0.3362   0.3994   0.4256
  19    rs2241392     SD  0.09693   0.1045   0.1879
  19   rs11569536   GENO      A/A      A/G      G/G
  19   rs11569536 COUNTS        0       10       38
  19   rs11569536   FREQ        0   0.2083   0.7917
  19   rs11569536   MEAN       NA   0.4069   0.3962
  19   rs11569536     SD       NA  0.07897    0.159
  19     rs344543   GENO      C/C      C/G      G/G
  19     rs344543 COUNTS       11       24       13
  19     rs344543   FREQ   0.2292      0.5   0.2708
  19     rs344543   MEAN   0.3491   0.4173   0.4055
  19     rs344543     SD  0.08897   0.1792   0.1075
  19     rs344541   GENO      A/A      A/G      G/G
  19     rs344541 COUNTS       11       24       13
  19     rs344541   FREQ   0.2292      0.5   0.2708
  19     rs344541   MEAN   0.3491   0.4173   0.4055
  19     rs344541     SD  0.08897   0.1792   0.1075
  19     rs344540   GENO      G/G      G/A      A/A
  19     rs344540 COUNTS       11       24       13
  19     rs344540   FREQ   0.2292      0.5   0.2708
  19     rs344540   MEAN   0.3491   0.4173   0.4055
  19     rs344540     SD  0.08897   0.1792   0.1075
  19   rs11569511   GENO      T/T      T/C      C/C
  19   rs11569511 COUNTS        0        7       41
  19   rs11569511   FREQ        0   0.1458   0.8542
  19   rs11569511   MEAN       NA   0.3684   0.4036
  19   rs11569511     SD       NA  0.08076   0.1538
  19    rs3745567   GENO      T/T      T/C      C/C
  19    rs3745567 COUNTS        0        7       41
  19    rs3745567   FREQ        0   0.1458   0.8542
  19    rs3745567   MEAN       NA   0.3684   0.4036
  19    rs3745567     SD       NA  0.08076   0.1538
  19   rs11569507   GENO      C/C      C/T      T/T
  19   rs11569507 COUNTS        0        7       41
  19   rs11569507   FREQ        0   0.1458   0.8542
  19   rs11569507   MEAN       NA   0.3684   0.4036
  19   rs11569507     SD       NA  0.08076   0.1538
  19    rs3745566   GENO      T/T      T/C      C/C
  19    rs3745566 COUNTS        0        7       41
  19    rs3745566   FREQ        0   0.1458   0.8542
  19    rs3745566   MEAN       NA   0.3684   0.4036
  19    rs3745566     SD       NA  0.08076   0.1538
  19    rs3745565   GENO      G/G      G/C      C/C
  19    rs3745565 COUNTS        0        7       41
  19    rs3745565   FREQ        0   0.1458   0.8542
  19    rs3745565   MEAN       NA   0.3684   0.4036
  19    rs3745565     SD       NA  0.08076   0.1538
  19   rs11569501   GENO      A/A      A/G      G/G
  19   rs11569501 COUNTS        0        7       41
  19   rs11569501   FREQ        0   0.1458   0.8542
  19   rs11569501   MEAN       NA   0.3684   0.4036
  19   rs11569501     SD       NA  0.08076   0.1538
  19     rs445750   GENO      G/G      G/A      A/A
  19     rs445750 COUNTS        4       24       20
  19     rs445750   FREQ  0.08333      0.5   0.4167
  19     rs445750   MEAN   0.4022   0.4073    0.387
  19     rs445750     SD   0.1072   0.1459   0.1562
  19     rs408290   GENO      G/G      G/C      C/C
  19     rs408290 COUNTS        4       24       20
  19     rs408290   FREQ  0.08333      0.5   0.4167
  19     rs408290   MEAN   0.4022   0.4073    0.387
  19     rs408290     SD   0.1072   0.1459   0.1562
  19     rs451760   GENO      G/G      G/A      A/A
  19     rs451760 COUNTS        2       21       25
  19     rs451760   FREQ  0.04167   0.4375   0.5208
  19     rs451760   MEAN   0.3629   0.4218   0.3817
  19     rs451760     SD   0.1521   0.1501    0.144
  19   rs11569397   GENO      G/G      G/A      A/A
  19   rs11569397 COUNTS        0       10       38
  19   rs11569397   FREQ        0   0.2083   0.7917
  19   rs11569397   MEAN       NA   0.3576   0.4092
  19   rs11569397     SD       NA    0.102    0.154
  19     rs339392   GENO      G/G      G/T      T/T
  19     rs339392 COUNTS        0       12       36
  19     rs339392   FREQ        0     0.25     0.75
  19     rs339392   MEAN       NA   0.3668    0.409
  19     rs339392     SD       NA  0.08472   0.1601
  19     rs171094   GENO      A/A      A/G      G/G
  19     rs171094 COUNTS       13       22       13
  19     rs171094   FREQ   0.2708   0.4583   0.2708
  19     rs171094   MEAN   0.3601   0.3555   0.5094
  19     rs171094     SD  0.08895  0.09189   0.2042
  19     rs184628   GENO      C/C      C/A      A/A
  19     rs184628 COUNTS        5       27       16
  19     rs184628   FREQ   0.1042   0.5625   0.3333
  19     rs184628   MEAN   0.5743   0.3641   0.4014
  19     rs184628     SD   0.3188  0.09969  0.09691
  19    rs2305806   GENO      C/C      C/T      T/T
  19    rs2305806 COUNTS        8       26       14
  19    rs2305806   FREQ   0.1667   0.5417   0.2917
  19    rs2305806   MEAN   0.4581   0.3978   0.3656
  19    rs2305806     SD    0.218    0.141  0.09576
  19    rs7248911   GENO      C/C      C/T      T/T
  19    rs7248911 COUNTS       10       27       11
  19    rs7248911   FREQ   0.2083   0.5625   0.2292
  19    rs7248911   MEAN   0.3988   0.3922   0.4135
  19    rs7248911     SD    0.109   0.1271    0.215
  19   rs10408913   GENO      T/T      T/G      G/G
  19   rs10408913 COUNTS        0       21       27
  19   rs10408913   FREQ        0   0.4375   0.5625
  19   rs10408913   MEAN       NA    0.398   0.3988
  19   rs10408913     SD       NA   0.1463   0.1473
  19   rs10409437   GENO      A/A      A/G      G/G
  19   rs10409437 COUNTS        4       20       24
  19   rs10409437   FREQ  0.08333   0.4167      0.5
  19   rs10409437   MEAN   0.3977   0.4073   0.3912
  19   rs10409437     SD   0.1775   0.1962  0.08437
  19     rs568259   GENO      T/T      T/C      C/C
  19     rs568259 COUNTS        4       17       27
  19     rs568259   FREQ  0.08333   0.3542   0.5625
  19     rs568259   MEAN   0.3423   0.4661   0.3642
  19     rs568259     SD   0.1142   0.1935  0.09449
  19     rs473021   GENO      T/T      T/G      G/G
  19     rs473021 COUNTS        4       16       28
  19     rs473021   FREQ  0.08333   0.3333   0.5833
  19     rs473021   MEAN   0.3158   0.4767   0.3655
  19     rs473021     SD  0.07044   0.1971  0.09406
  19     rs472835   GENO      T/T      T/C      C/C
  19     rs472835 COUNTS        5       16       27
  19     rs472835   FREQ   0.1042   0.3333   0.5625
  19     rs472835   MEAN   0.3357   0.4714   0.3668
  19     rs472835     SD  0.07549      0.2  0.09559
  19    rs2546122   GENO      A/A      A/G      G/G
  19    rs2546122 COUNTS        9       22       17
  19    rs2546122   FREQ   0.1875   0.4583   0.3542
  19    rs2546122   MEAN   0.3543   0.4096   0.4073
  19    rs2546122     SD   0.1174   0.1459   0.1607
  19    rs2546127   GENO      T/T      T/C      C/C
  19    rs2546127 COUNTS        4       16       28
  19    rs2546127   FREQ  0.08333   0.3333   0.5833
  19    rs2546127   MEAN   0.3158   0.4767   0.3655
  19    rs2546127     SD  0.07044   0.1971  0.09406
  19    rs2546128   GENO      G/G      G/A      A/A
  19    rs2546128 COUNTS        9       23       16
  19    rs2546128   FREQ   0.1875   0.4792   0.3333
  19    rs2546128   MEAN    0.431   0.4215    0.347
  19    rs2546128     SD   0.2046   0.1417   0.1004
  19    rs2617815   GENO      G/G      G/A      A/A
  19    rs2617815 COUNTS        4       16       28
  19    rs2617815   FREQ  0.08333   0.3333   0.5833
  19    rs2617815   MEAN   0.3158   0.4767   0.3655
  19    rs2617815     SD  0.07044   0.1971  0.09406
  19    rs2617819   GENO      G/G      G/C      C/C
  19    rs2617819 COUNTS        4       13       31
  19    rs2617819   FREQ  0.08333   0.2708   0.6458
  19    rs2617819   MEAN   0.3656   0.3835   0.4089
  19    rs2617819     SD   0.1364  0.08267   0.1677
  19    rs2617822   GENO      A/A      A/G      G/G
  19    rs2617822 COUNTS        6       17       25
  19    rs2617822   FREQ    0.125   0.3542   0.5208
  19    rs2617822   MEAN   0.4114   0.3988   0.3951
  19    rs2617822     SD   0.1687   0.2093   0.0785
  19   rs12232870   GENO      A/A      A/G      G/G
  19   rs12232870 COUNTS        1       11       36
  19   rs12232870   FREQ  0.02083   0.2292     0.75
  19   rs12232870   MEAN   0.4948   0.4793   0.3711
  19   rs12232870     SD        0   0.1571   0.1349
  19    rs8109794   GENO      A/A      A/C      C/C
  19    rs8109794 COUNTS        2       18       28
  19    rs8109794   FREQ  0.04167    0.375   0.5833
  19    rs8109794   MEAN   0.3263   0.3634   0.4261
  19    rs8109794     SD   0.0493  0.09675   0.1696
  19    rs8108646   GENO      G/G      G/A      A/A
  19    rs8108646 COUNTS        1        6       41
  19    rs8108646   FREQ  0.02083    0.125   0.8542
  19    rs8108646   MEAN   0.2914   0.3721   0.4049
  19    rs8108646     SD        0    0.122     0.15
  19   rs12710098   GENO      G/G      G/T      T/T
  19   rs12710098 COUNTS        7       18       23
  19   rs12710098   FREQ   0.1458    0.375   0.4792
  19   rs12710098   MEAN   0.3466   0.4093   0.4057
  19   rs12710098     SD   0.1066  0.09192   0.1857
  19    rs7253450   GENO      T/T      T/A      A/A
  19    rs7253450 COUNTS        1       10       37
  19    rs7253450   FREQ  0.02083   0.2083   0.7708
  19    rs7253450   MEAN   0.3135   0.4502   0.3868
  19    rs7253450     SD        0   0.1765   0.1367
  19     rs164017   GENO      C/C      C/T      T/T
  19     rs164017 COUNTS        2       20       26
  19     rs164017   FREQ  0.04167   0.4167   0.5417
  19     rs164017   MEAN   0.3996   0.4351   0.3702
  19     rs164017     SD   0.1218   0.1804   0.1116
  19     rs164016   GENO      C/C      C/T      T/T
  19     rs164016 COUNTS        0       17       31
  19     rs164016   FREQ        0   0.3542   0.6458
  19     rs164016   MEAN       NA   0.3835   0.4066
  19     rs164016     SD       NA  0.09592   0.1673
  19     rs186295   GENO      A/A      A/G      G/G
  19     rs186295 COUNTS        0       10       38
  19     rs186295   FREQ        0   0.2083   0.7917
  19     rs186295   MEAN       NA   0.3628   0.4078
  19     rs186295     SD       NA  0.08129   0.1574
  19     rs331677   GENO      A/A      A/T      T/T
  19     rs331677 COUNTS        0        7       41
  19     rs331677   FREQ        0   0.1458   0.8542
  19     rs331677   MEAN       NA   0.4408   0.3912
  19     rs331677     SD       NA   0.2358   0.1269
  19   rs16993884   GENO      G/G      G/A      A/A
  19   rs16993884 COUNTS        8       26       14
  19   rs16993884   FREQ   0.1667   0.5417   0.2917
  19   rs16993884   MEAN   0.3757   0.4098   0.3904
  19   rs16993884     SD  0.08815   0.1464    0.174
  19   rs10422184   GENO      G/G      G/A      A/A
  19   rs10422184 COUNTS        8       21       19
  19   rs10422184   FREQ   0.1667   0.4375   0.3958
  19   rs10422184   MEAN   0.4041   0.3762   0.4207
  19   rs10422184     SD  0.05625   0.1005   0.2039
  19   rs16993897   GENO      C/C      C/T      T/T
  19   rs16993897 COUNTS       10       25       13
  19   rs16993897   FREQ   0.2083   0.5208   0.2708
  19   rs16993897   MEAN   0.3701   0.3666   0.4814
  19   rs16993897     SD   0.1427  0.08325   0.2081
  19     rs330876   GENO      A/A      A/G      G/G
  19     rs330876 COUNTS       12       20       16
  19     rs330876   FREQ     0.25   0.4167   0.3333
  19     rs330876   MEAN   0.3857   0.3547   0.4627
  19     rs330876     SD  0.09902   0.0951   0.2011
  19   rs10406373   GENO      A/A      A/G      G/G
  19   rs10406373 COUNTS        1       20       27
  19   rs10406373   FREQ  0.02083   0.4167   0.5625
  19   rs10406373   MEAN   0.4326   0.3659   0.4213
  19   rs10406373     SD        0   0.1154   0.1644
  19     rs330877   GENO      A/A      A/G      G/G
  19     rs330877 COUNTS        7       23       18
  19     rs330877   FREQ   0.1458   0.4792    0.375
  19     rs330877   MEAN   0.3726   0.4331   0.3642
  19     rs330877     SD   0.1024   0.1836  0.08902
  19     rs330885   GENO      T/T      T/A      A/A
  19     rs330885 COUNTS        4       23       21
  19     rs330885   FREQ  0.08333   0.4792   0.4375
  19     rs330885   MEAN   0.3389    0.441   0.3631
  19     rs330885     SD  0.05263    0.177   0.1032
  19     rs330886   GENO      A/A      A/G      G/G
  19     rs330886 COUNTS        0       13       35
  19     rs330886   FREQ        0   0.2708   0.7292
  19     rs330886   MEAN       NA   0.4201   0.3904
  19     rs330886     SD       NA   0.1665   0.1384
  19     rs330887   GENO      T/T      T/C      C/C
  19     rs330887 COUNTS        2       19       27
  19     rs330887   FREQ  0.04167   0.3958   0.5625
  19     rs330887   MEAN   0.3735   0.4018   0.3979
  19     rs330887     SD  0.05909   0.1461   0.1523
  19   rs10403916   GENO      A/A      A/G      G/G
  19   rs10403916 COUNTS        9       21       18
  19   rs10403916   FREQ   0.1875   0.4375    0.375
  19   rs10403916   MEAN   0.3809   0.3785   0.4305
  19   rs10403916     SD     0.11  0.07847    0.209
  19    rs8099966   GENO      G/G      G/A      A/A
  19    rs8099966 COUNTS        3       22       23
  19    rs8099966   FREQ   0.0625   0.4583   0.4792
  19    rs8099966   MEAN   0.3413   0.4355   0.3704
  19    rs8099966     SD  0.06419   0.1819   0.1024
  19    rs8101320   GENO      A/A      A/G      G/G
  19    rs8101320 COUNTS        3       22       23
  19    rs8101320   FREQ   0.0625   0.4583   0.4792
  19    rs8101320   MEAN   0.3413   0.4355   0.3704
  19    rs8101320     SD  0.06419   0.1819   0.1024
  19     rs897740   GENO      A/A      A/G      G/G
  19     rs897740 COUNTS        4       23       21
  19     rs897740   FREQ  0.08333   0.4792   0.4375
  19     rs897740   MEAN   0.3389    0.441   0.3631
  19     rs897740     SD  0.05263    0.177   0.1032
  19     rs454176   GENO      C/C      C/G      G/G
  19     rs454176 COUNTS        4       22       22
  19     rs454176   FREQ  0.08333   0.4583   0.4583
  19     rs454176   MEAN   0.3389   0.4385   0.3692
  19     rs454176     SD  0.05263   0.1807   0.1047
  19     rs455099   GENO      G/G      G/A      A/A
  19     rs455099 COUNTS        4       23       21
  19     rs455099   FREQ  0.08333   0.4792   0.4375
  19     rs455099   MEAN   0.3389    0.441   0.3631
  19     rs455099     SD  0.05263    0.177   0.1032
  19     rs445817   GENO      T/T      T/G      G/G
  19     rs445817 COUNTS        4       23       21
  19     rs445817   FREQ  0.08333   0.4792   0.4375
  19     rs445817   MEAN   0.3389    0.441   0.3631
  19     rs445817     SD  0.05263    0.177   0.1032
  19     rs673320   GENO      A/A      A/C      C/C
  19     rs673320 COUNTS        0       10       38
  19     rs673320   FREQ        0   0.2083   0.7917
  19     rs673320   MEAN       NA   0.4902   0.3743
  19     rs673320     SD       NA   0.2421   0.0984
  19     rs455476   GENO      C/C      C/T      T/T
  19     rs455476 COUNTS        6       22       20
  19     rs455476   FREQ    0.125   0.4583   0.4167
  19     rs455476   MEAN   0.3665   0.4205   0.3838
  19     rs455476     SD  0.06201   0.1541   0.1544
  19     rs460261   GENO      A/A      A/G      G/G
  19     rs460261 COUNTS        6       22       20
  19     rs460261   FREQ    0.125   0.4583   0.4167
  19     rs460261   MEAN   0.3665   0.4205   0.3838
  19     rs460261     SD  0.06201   0.1541   0.1544
  19     rs384239   GENO      C/C      C/G      G/G
  19     rs384239 COUNTS        2       13       33
  19     rs384239   FREQ  0.04167   0.2708   0.6875
  19     rs384239   MEAN   0.4022   0.3467   0.4186
  19     rs384239     SD   0.1254   0.1044   0.1579
  19     rs373533   GENO      A/A      A/C      C/C
  19     rs373533 COUNTS        9       15       24
  19     rs373533   FREQ   0.1875   0.3125      0.5
  19     rs373533   MEAN   0.4146   0.4076   0.3867
  19     rs373533     SD   0.1115   0.1671   0.1467
  19    rs8104748   GENO      C/C      C/T      T/T
  19    rs8104748 COUNTS        0       12       36
  19    rs8104748   FREQ        0     0.25     0.75
  19    rs8104748   MEAN       NA   0.3653   0.4095
  19    rs8104748     SD       NA  0.09385   0.1584
  19     rs464849   GENO      G/G      G/C      C/C
  19     rs464849 COUNTS        4       28       16
  19     rs464849   FREQ  0.08333   0.5833   0.3333
  19     rs464849   MEAN   0.3952   0.4106    0.378
  19     rs464849     SD   0.0804   0.1422   0.1665
  19   rs10407357   GENO      T/T      T/A      A/A
  19   rs10407357 COUNTS        2       10       35
  19   rs10407357   FREQ  0.04255   0.2128   0.7447
  19   rs10407357   MEAN   0.3665   0.3814   0.4033
  19   rs10407357     SD   0.1841   0.1037   0.1583
  19     rs416967   GENO      A/A      A/G      G/G
  19     rs416967 COUNTS        4       26       18
  19     rs416967   FREQ  0.08333   0.5417    0.375
  19     rs416967   MEAN   0.3952   0.4178   0.3712
  19     rs416967     SD   0.0804   0.1452   0.1577
  19     rs460375   GENO      G/G      G/C      C/C
  19     rs460375 COUNTS        4       28       16
  19     rs460375   FREQ  0.08333   0.5833   0.3333
  19     rs460375   MEAN   0.3952   0.4106    0.378
  19     rs460375     SD   0.0804   0.1422   0.1665
  19     rs465543   GENO      G/G      G/A      A/A
  19     rs465543 COUNTS        4       28       16
  19     rs465543   FREQ  0.08333   0.5833   0.3333
  19     rs465543   MEAN   0.3952   0.4106    0.378
  19     rs465543     SD   0.0804   0.1422   0.1665
  19     rs461935   GENO      A/A      A/G      G/G
  19     rs461935 COUNTS        4       28       16
  19     rs461935   FREQ  0.08333   0.5833   0.3333
  19     rs461935   MEAN   0.3952   0.4106    0.378
  19     rs461935     SD   0.0804   0.1422   0.1665
  19    rs7259423   GENO      T/T      T/C      C/C
  19    rs7259423 COUNTS        9       25       14
  19    rs7259423   FREQ   0.1875   0.5208   0.2917
  19    rs7259423   MEAN   0.4516   0.4172   0.3309
  19    rs7259423     SD   0.1985   0.1398  0.09201
  19     rs461057   GENO      G/G      G/T      T/T
  19     rs461057 COUNTS        4       26       18
  19     rs461057   FREQ  0.08333   0.5417    0.375
  19     rs461057   MEAN   0.3952   0.4178   0.3712
  19     rs461057     SD   0.0804   0.1452   0.1577
  19     rs457762   GENO      G/G      G/A      A/A
  19     rs457762 COUNTS        4       26       18
  19     rs457762   FREQ  0.08333   0.5417    0.375
  19     rs457762   MEAN   0.3952   0.4178   0.3712
  19     rs457762     SD   0.0804   0.1452   0.1577
  19    rs2453112   GENO      C/C      C/T      T/T
  19    rs2453112 COUNTS        2       22       24
  19    rs2453112   FREQ  0.04167   0.4583      0.5
  19    rs2453112   MEAN   0.4028   0.4273   0.3717
  19    rs2453112     SD  0.01683   0.1492   0.1458
  19     rs422318   GENO      A/A      A/C      C/C
  19     rs422318 COUNTS        9       27       12
  19     rs422318   FREQ   0.1875   0.5625     0.25
  19     rs422318   MEAN   0.3424   0.4354   0.3574
  19     rs422318     SD  0.09941   0.1582   0.1268
  19   rs17704999   GENO      G/G      G/A      A/A
  19   rs17704999 COUNTS        0       11       37
  19   rs17704999   FREQ        0   0.2292   0.7708
  19   rs17704999   MEAN       NA   0.3845   0.4026
  19   rs17704999     SD       NA  0.07898   0.1605
  19   rs16994004   GENO      C/C      C/T      T/T
  19   rs16994004 COUNTS        2       10       36
  19   rs16994004   FREQ  0.04167   0.2083     0.75
  19   rs16994004   MEAN   0.3554    0.362    0.411
  19   rs16994004     SD  0.05915   0.1006   0.1581
  19    rs7256163   GENO      A/A      A/G      G/G
  19    rs7256163 COUNTS       13       20       15
  19    rs7256163   FREQ   0.2708   0.4167   0.3125
  19    rs7256163   MEAN    0.451   0.3791   0.3787
  19    rs7256163     SD   0.1806   0.1589  0.07161
  19    rs7256367   GENO      C/C      C/G      G/G
  19    rs7256367 COUNTS        7       22       19
  19    rs7256367   FREQ   0.1458   0.4583   0.3958
  19    rs7256367   MEAN   0.4628     0.39   0.3845
  19    rs7256367     SD   0.2173    0.162  0.08287
  19   rs10221500   GENO      T/T      T/C      C/C
  19   rs10221500 COUNTS        0        6       42
  19   rs10221500   FREQ        0    0.125    0.875
  19   rs10221500   MEAN       NA   0.3581   0.4042
  19   rs10221500     SD       NA   0.1269   0.1482
  19     rs460698   GENO      A/A      A/G      G/G
  19     rs460698 COUNTS        4       15       29
  19     rs460698   FREQ  0.08333   0.3125   0.6042
  19     rs460698   MEAN   0.5533   0.4076   0.3724
  19     rs460698     SD   0.2477   0.1671   0.1036
  19    rs7256912   GENO      T/T      T/C      C/C
  19    rs7256912 COUNTS        5        9       34
  19    rs7256912   FREQ   0.1042   0.1875   0.7083
  19    rs7256912   MEAN   0.3875     0.34   0.4155
  19    rs7256912     SD  0.05975  0.09843   0.1614
  19    rs8102545   GENO      G/G      G/T      T/T
  19    rs8102545 COUNTS        1        9       38
  19    rs8102545   FREQ  0.02083   0.1875   0.7917
  19    rs8102545   MEAN   0.2974    0.475    0.383
  19    rs8102545     SD        0   0.1718    0.136
  19    rs7247900   GENO      C/C      C/A      A/A
  19    rs7247900 COUNTS       10       18       20
  19    rs7247900   FREQ   0.2083    0.375   0.4167
  19    rs7247900   MEAN   0.4497   0.3647   0.4032
  19    rs7247900     SD   0.1843   0.1255   0.1398
  19    rs4807918   GENO      A/A      A/C      C/C
  19    rs4807918 COUNTS        7       19       22
  19    rs4807918   FREQ   0.1458   0.3958   0.4583
  19    rs4807918   MEAN   0.4655   0.3784   0.3944
  19    rs4807918     SD   0.2036  0.09527   0.1605
  19    rs7260101   GENO      G/G      G/T      T/T
  19    rs7260101 COUNTS        7       16       25
  19    rs7260101   FREQ   0.1458   0.3333   0.5208
  19    rs7260101   MEAN   0.4655   0.3785   0.3924
  19    rs7260101     SD   0.2036  0.09947   0.1523
  19     rs252569   GENO      C/C      C/T      T/T
  19     rs252569 COUNTS        3       13       32
  19     rs252569   FREQ   0.0625   0.2708   0.6667
  19     rs252569   MEAN    0.366   0.3554    0.419
  19     rs252569     SD  0.04742   0.1378   0.1523
  19    rs2035973   GENO      T/T      T/C      C/C
  19    rs2035973 COUNTS        8       17       23
  19    rs2035973   FREQ   0.1667   0.3542   0.4792
  19    rs2035973   MEAN   0.4564   0.3744   0.3961
  19    rs2035973     SD   0.1916  0.09881    0.157
  19    rs2035972   GENO      T/T      T/C      C/C
  19    rs2035972 COUNTS        0        8       40
  19    rs2035972   FREQ        0   0.1667   0.8333
  19    rs2035972   MEAN       NA   0.4515   0.3878
  19    rs2035972     SD       NA    0.197   0.1334
  19    rs1874002   GENO      C/C      C/T      T/T
  19    rs1874002 COUNTS        7       18       23
  19    rs1874002   FREQ   0.1458    0.375   0.4792
  19    rs1874002   MEAN   0.3924   0.4038   0.3961
  19    rs1874002     SD  0.06746   0.1576    0.157
  19    rs2055097   GENO      A/A      A/C      C/C
  19    rs2055097 COUNTS        0        8       40
  19    rs2055097   FREQ        0   0.1667   0.8333
  19    rs2055097   MEAN       NA   0.4515   0.3878
  19    rs2055097     SD       NA    0.197   0.1334
  19    rs4807920   GENO      C/C      C/G      G/G
  19    rs4807920 COUNTS        0        8       40
  19    rs4807920   FREQ        0   0.1667   0.8333
  19    rs4807920   MEAN       NA   0.4515   0.3878
  19    rs4807920     SD       NA    0.197   0.1334
  19    rs1389506   GENO      C/C      C/T      T/T
  19    rs1389506 COUNTS        0        7       41
  19    rs1389506   FREQ        0   0.1458   0.8542
  19    rs1389506   MEAN       NA   0.3161   0.4125
  19    rs1389506     SD       NA   0.0743   0.1503
  19   rs10412186   GENO      C/C      C/T      T/T
  19   rs10412186 COUNTS        0        9       39
  19   rs10412186   FREQ        0   0.1875   0.8125
  19   rs10412186   MEAN       NA   0.4115   0.3954
  19   rs10412186     SD       NA   0.2104   0.1294
  19   rs11878694   GENO      G/G      G/A      A/A
  19   rs11878694 COUNTS       11       24       13
  19   rs11878694   FREQ   0.2292      0.5   0.2708
  19   rs11878694   MEAN   0.4125   0.3985   0.3865
  19   rs11878694     SD   0.1116    0.179   0.1027
  19   rs10406255   GENO      C/C      C/T      T/T
  19   rs10406255 COUNTS       11       19       18
  19   rs10406255   FREQ   0.2292   0.3958    0.375
  19   rs10406255   MEAN   0.3871   0.3891   0.4153
  19   rs10406255     SD   0.1116   0.1462   0.1672
  19   rs10413019   GENO      C/C      C/T      T/T
  19   rs10413019 COUNTS        0        5       43
  19   rs10413019   FREQ        0   0.1042   0.8958
  19   rs10413019   MEAN       NA    0.353   0.4037
  19   rs10413019     SD       NA   0.1128   0.1488
  19    rs8104872   GENO      T/T      T/C      C/C
  19    rs8104872 COUNTS        1       17       30
  19    rs8104872   FREQ  0.02083   0.3542    0.625
  19    rs8104872   MEAN   0.3461   0.4303   0.3821
  19    rs8104872     SD        0    0.155   0.1414
  19    rs8105285   GENO      T/T      T/C      C/C
  19    rs8105285 COUNTS        5       20       23
  19    rs8105285   FREQ   0.1042   0.4167   0.4792
  19    rs8105285   MEAN   0.4467   0.3957   0.3904
  19    rs8105285     SD   0.0878   0.1396   0.1621
  19   rs11882263   GENO      C/C      C/A      A/A
  19   rs11882263 COUNTS        4       17       27
  19   rs11882263   FREQ  0.08333   0.3542   0.5625
  19   rs11882263   MEAN   0.3567   0.4323   0.3833
  19   rs11882263     SD  0.08213   0.1527   0.1476
  19    rs7249943   GENO      G/G      G/C      C/C
  19    rs7249943 COUNTS        3       23       22
  19    rs7249943   FREQ   0.0625   0.4792   0.4583
  19    rs7249943   MEAN   0.4213   0.3987   0.3951
  19    rs7249943     SD  0.07041   0.1525   0.1494
  19    rs7249317   GENO      A/A      A/G      G/G
  19    rs7249317 COUNTS        2       18       28
  19    rs7249317   FREQ  0.04167    0.375   0.5833
  19    rs7249317   MEAN   0.4562   0.3736   0.4103
  19    rs7249317     SD   0.0511   0.1091   0.1684
  19    rs1493877   GENO      T/T      T/C      C/C
  19    rs1493877 COUNTS        0       18       30
  19    rs1493877   FREQ        0    0.375    0.625
  19    rs1493877   MEAN       NA   0.4127   0.3899
  19    rs1493877     SD       NA   0.2142  0.08442
  19    rs9304947   GENO      C/C      C/T      T/T
  19    rs9304947 COUNTS        4       25       19
  19    rs9304947   FREQ  0.08333   0.5208   0.3958
  19    rs9304947   MEAN   0.3602   0.3874    0.421
  19    rs9304947     SD  0.08388  0.09632   0.2014
  19    rs2914567   GENO      G/G      G/T      T/T
  19    rs2914567 COUNTS        1       12       35
  19    rs2914567   FREQ  0.02083     0.25   0.7292
  19    rs2914567   MEAN   0.4858    0.423   0.3875
  19    rs2914567     SD        0   0.1242   0.1537
  19     rs966591   GENO      A/A      A/G      G/G
  19     rs966591 COUNTS       10       20       18
  19     rs966591   FREQ   0.2083   0.4167    0.375
  19     rs966591   MEAN   0.3864   0.4019   0.4013
  19     rs966591     SD  0.09874   0.1652   0.1503
  19    rs8110740   GENO      A/A      A/G      G/G
  19    rs8110740 COUNTS       10       20       18
  19    rs8110740   FREQ   0.2083   0.4167    0.375
  19    rs8110740   MEAN   0.3864   0.4019   0.4013
  19    rs8110740     SD  0.09874   0.1652   0.1503
  19    rs6510944   GENO      T/T      T/C      C/C
  19    rs6510944 COUNTS       10       20       18
  19    rs6510944   FREQ   0.2083   0.4167    0.375
  19    rs6510944   MEAN   0.3864   0.4019   0.4013
  19    rs6510944     SD  0.09874   0.1652   0.1503
  19    rs2352958   GENO      C/C      C/T      T/T
  19    rs2352958 COUNTS       10       20       18
  19    rs2352958   FREQ   0.2083   0.4167    0.375
  19    rs2352958   MEAN   0.3864   0.4019   0.4013
  19    rs2352958     SD  0.09874   0.1652   0.1503
  19     rs768489   GENO      T/T      T/G      G/G
  19     rs768489 COUNTS       10       20       18
  19     rs768489   FREQ   0.2083   0.4167    0.375
  19     rs768489   MEAN   0.3864   0.4019   0.4013
  19     rs768489     SD  0.09874   0.1652   0.1503
  19   rs16994131   GENO      C/C      C/T      T/T
  19   rs16994131 COUNTS        7       21       20
  19   rs16994131   FREQ   0.1458   0.4375   0.4167
  19   rs16994131   MEAN   0.3875   0.4134   0.3866
  19   rs16994131     SD  0.09185    0.145   0.1643
  19   rs12460645   GENO      T/T      T/C      C/C
  19   rs12460645 COUNTS        4       21       23
  19   rs12460645   FREQ  0.08333   0.4375   0.4792
  19   rs12460645   MEAN   0.3403   0.4031   0.4043
  19   rs12460645     SD  0.05474   0.1489   0.1545
  19    rs2914559   GENO      C/C      C/T      T/T
  19    rs2914559 COUNTS        4       21       23
  19    rs2914559   FREQ  0.08333   0.4375   0.4792
  19    rs2914559   MEAN   0.3403   0.4031   0.4043
  19    rs2914559     SD  0.05474   0.1489   0.1545
  19    rs2967661   GENO      G/G      G/A      A/A
  19    rs2967661 COUNTS        5       22       21
  19    rs2967661   FREQ   0.1042   0.4583   0.4375
  19    rs2967661   MEAN   0.3716   0.4083   0.3945
  19    rs2967661     SD  0.08448   0.1475   0.1583
  19   rs10414835   GENO      T/T      T/C      C/C
  19   rs10414835 COUNTS        0       11       37
  19   rs10414835   FREQ        0   0.2292   0.7708
  19   rs10414835   MEAN       NA   0.4472    0.384
  19   rs10414835     SD       NA   0.1886   0.1294
  19   rs12150997   GENO      A/A      A/G      G/G
  19   rs12150997 COUNTS        7       21       20
  19   rs12150997   FREQ   0.1458   0.4375   0.4167
  19   rs12150997   MEAN   0.3601   0.4444   0.3637
  19   rs12150997     SD  0.05909   0.1921  0.09022
  19   rs11667110   GENO      G/G      G/C      C/C
  19   rs11667110 COUNTS        2       13       33
  19   rs11667110   FREQ  0.04167   0.2708   0.6875
  19   rs11667110   MEAN   0.3671   0.4669   0.3734
  19   rs11667110     SD  0.02196   0.1764   0.1293
  19    rs2229431   GENO      A/A      A/G      G/G
  19    rs2229431 COUNTS        2       12       34
  19    rs2229431   FREQ  0.04167     0.25   0.7083
  19    rs2229431   MEAN   0.4107   0.3645   0.4097
  19    rs2229431     SD   0.1213  0.08131   0.1639
  19       rs2962   GENO      A/A      A/G      G/G
  19       rs2962 COUNTS        0       17       31
  19       rs2962   FREQ        0   0.3542   0.6458
  19       rs2962   MEAN       NA   0.3916   0.4022
  19       rs2962     SD       NA   0.1753    0.129
  19       rs2963   GENO      A/A      A/G      G/G
  19       rs2963 COUNTS        6       19       23
  19       rs2963   FREQ    0.125   0.3958   0.4792
  19       rs2963   MEAN    0.358   0.4293   0.3835
  19       rs2963     SD  0.04396   0.1465     0.16
  19    rs8107575   GENO      T/T      T/C      C/C
  19    rs8107575 COUNTS        0        8       40
  19    rs8107575   FREQ        0   0.1667   0.8333
  19    rs8107575   MEAN       NA   0.4619   0.3858
  19    rs8107575     SD       NA   0.2351   0.1205
  19    rs2059807   GENO      A/A      A/G      G/G
  19    rs2059807 COUNTS        2       17       29
  19    rs2059807   FREQ  0.04167   0.3542   0.6042
  19    rs2059807   MEAN   0.3731   0.4146   0.3907
  19    rs2059807     SD  0.08419    0.154   0.1462
  19    rs3815902   GENO      A/A      A/G      G/G
  19    rs3815902 COUNTS        1        7       40
  19    rs3815902   FREQ  0.02083   0.1458   0.8333
  19    rs3815902   MEAN   0.3015   0.4147    0.398
  19    rs3815902     SD        0   0.1344   0.1496
  19    rs3786681   GENO      G/G      G/A      A/A
  19    rs3786681 COUNTS        3       13       32
  19    rs3786681   FREQ   0.0625   0.2708   0.6667
  19    rs3786681   MEAN   0.4851   0.3989   0.3901
  19    rs3786681     SD   0.1808   0.1787   0.1294
  19    rs6510956   GENO      T/T      T/G      G/G
  19    rs6510956 COUNTS        3       13       32
  19    rs6510956   FREQ   0.0625   0.2708   0.6667
  19    rs6510956   MEAN   0.4851   0.3989   0.3901
  19    rs6510956     SD   0.1808   0.1787   0.1294
  19   rs10415589   GENO      A/A      A/G      G/G
  19   rs10415589 COUNTS        0       14       34
  19   rs10415589   FREQ        0   0.2917   0.7083
  19   rs10415589   MEAN       NA   0.4326   0.3844
  19   rs10415589     SD       NA   0.2286  0.09371
  19    rs8109559   GENO      G/G      G/A      A/A
  19    rs8109559 COUNTS        7       21       20
  19    rs8109559   FREQ   0.1458   0.4375   0.4167
  19    rs8109559   MEAN   0.4217   0.3903   0.3989
  19    rs8109559     SD   0.1239   0.1482   0.1549
  19   rs16994314   GENO      A/A      A/T      T/T
  19   rs16994314 COUNTS        0        6       42
  19   rs16994314   FREQ        0    0.125    0.875
  19   rs16994314   MEAN       NA   0.5364   0.3787
  19   rs16994314     SD       NA   0.2424   0.1177
  19    rs8108622   GENO      A/A      A/T      T/T
  19    rs8108622 COUNTS        4       17       27
  19    rs8108622   FREQ  0.08333   0.3542   0.5625
  19    rs8108622   MEAN   0.4674   0.3833   0.3978
  19    rs8108622     SD   0.3215   0.1161   0.1306
  19   rs10500204   GENO      C/C      C/A      A/A
  19   rs10500204 COUNTS        1       18       29
  19   rs10500204   FREQ  0.02083    0.375   0.6042
  19   rs10500204   MEAN   0.3015   0.3847   0.4103
  19   rs10500204     SD        0   0.1639   0.1361
  19    rs3786680   GENO      T/T      T/C      C/C
  19    rs3786680 COUNTS        4       27       17
  19    rs3786680   FREQ  0.08333   0.5625   0.3542
  19    rs3786680   MEAN    0.316   0.3902    0.431
  19    rs3786680     SD  0.05954  0.09533   0.2089
  19     rs891088   GENO      G/G      G/A      A/A
  19     rs891088 COUNTS        8       27       13
  19     rs891088   FREQ   0.1667   0.5625   0.2708
  19     rs891088   MEAN   0.3791   0.4173   0.3713
  19     rs891088     SD    0.129     0.17   0.0924
  19    rs7245757   GENO      T/T      T/C      C/C
  19    rs7245757 COUNTS        3       14       31
  19    rs7245757   FREQ   0.0625   0.2917   0.6458
  19    rs7245757   MEAN    0.337   0.3801   0.4127
  19    rs7245757     SD  0.02055  0.06295   0.1749
  19    rs1035939   GENO      A/A      A/G      G/G
  19    rs1035939 COUNTS        7       18       23
  19    rs1035939   FREQ   0.1458    0.375   0.4792
  19    rs1035939   MEAN   0.4245   0.3852   0.4009
  19    rs1035939     SD   0.2179   0.1061    0.152
  19    rs4804368   GENO      G/G      G/A      A/A
  19    rs4804368 COUNTS        6       21       21
  19    rs4804368   FREQ    0.125   0.4375   0.4375
  19    rs4804368   MEAN   0.3203   0.4247   0.3945
  19    rs4804368     SD    0.109    0.152   0.1448
  19    rs7254358   GENO      A/A      A/G      G/G
  19    rs7254358 COUNTS        5       18       25
  19    rs7254358   FREQ   0.1042    0.375   0.5208
  19    rs7254358   MEAN   0.3945   0.4366   0.3718
  19    rs7254358     SD  0.09832    0.207  0.08679
  19    rs1035942   GENO      A/A      A/G      G/G
  19    rs1035942 COUNTS        0       13       35
  19    rs1035942   FREQ        0   0.2708   0.7292
  19    rs1035942   MEAN       NA   0.3734   0.4078
  19    rs1035942     SD       NA  0.05768   0.1664
  19    rs8103883   GENO      T/T      T/C      C/C
  19    rs8103883 COUNTS       11       25       12
  19    rs8103883   FREQ   0.2292   0.5208     0.25
  19    rs8103883   MEAN   0.3614   0.4052   0.4183
  19    rs8103883     SD  0.09878    0.151   0.1722
  19    rs2042901   GENO      T/T      T/G      G/G
  19    rs2042901 COUNTS        0        6       42
  19    rs2042901   FREQ        0    0.125    0.875
  19    rs2042901   MEAN       NA   0.3887   0.3998
  19    rs2042901     SD       NA  0.05228   0.1544
  19   rs10426094   GENO      T/T      T/C      C/C
  19   rs10426094 COUNTS        0        8       40
  19   rs10426094   FREQ        0   0.1667   0.8333
  19   rs10426094   MEAN       NA    0.439   0.3903
  19   rs10426094     SD       NA   0.2128     0.13
  19   rs12459488   GENO      G/G      G/C      C/C
  19   rs12459488 COUNTS        5       19       24
  19   rs12459488   FREQ   0.1042   0.3958      0.5
  19   rs12459488   MEAN   0.4069   0.4291   0.3724
  19   rs12459488     SD  0.09632   0.2028  0.08856
  19    rs3745545   GENO      C/C      C/T      T/T
  19    rs3745545 COUNTS        2       11       35
  19    rs3745545   FREQ  0.04167   0.2292   0.7292
  19    rs3745545   MEAN    0.386   0.4102   0.3955
  19    rs3745545     SD   0.1194   0.1882   0.1352
  19    rs4804403   GENO      A/A      A/T      T/T
  19    rs4804403 COUNTS        3       19       26
  19    rs4804403   FREQ   0.0625   0.3958   0.5417
  19    rs4804403   MEAN   0.4185   0.4452    0.362
  19    rs4804403     SD   0.1063   0.1985  0.08561
  19    rs7245562   GENO      T/T      T/C      C/C
  19    rs7245562 COUNTS        2       12       34
  19    rs7245562   FREQ  0.04167     0.25   0.7083
  19    rs7245562   MEAN   0.3723   0.4048   0.3977
  19    rs7245562     SD     0.06  0.08182   0.1663
  19    rs7508679   GENO      T/T      T/C      C/C
  19    rs7508679 COUNTS        5       16       27
  19    rs7508679   FREQ   0.1042   0.3333   0.5625
  19    rs7508679   MEAN   0.3813   0.3738   0.4162
  19    rs7508679     SD  0.07509   0.0973   0.1763
  19    rs4804416   GENO      G/G      G/T      T/T
  19    rs4804416 COUNTS        3       15       30
  19    rs4804416   FREQ   0.0625   0.3125    0.625
  19    rs4804416   MEAN   0.6312   0.4295   0.3597
  19    rs4804416     SD    0.237   0.1775   0.0865
  19    rs7248104   GENO      A/A      A/G      G/G
  19    rs7248104 COUNTS        5       16       27
  19    rs7248104   FREQ   0.1042   0.3333   0.5625
  19    rs7248104   MEAN   0.3813   0.3756   0.4152
  19    rs7248104     SD  0.07509  0.09932   0.1759
  19    rs4804424   GENO      A/A      A/G      G/G
  19    rs4804424 COUNTS        6       14       28
  19    rs4804424   FREQ    0.125   0.2917   0.5833
  19    rs4804424   MEAN   0.5287   0.4154   0.3621
  19    rs4804424     SD   0.1884   0.1934  0.08288
  19   rs10416429   GENO      A/A      A/C      C/C
  19   rs10416429 COUNTS        6       14       28
  19   rs10416429   FREQ    0.125   0.2917   0.5833
  19   rs10416429   MEAN   0.5287   0.4154   0.3621
  19   rs10416429     SD   0.1884   0.1934  0.08288
  19     rs890862   GENO      T/T      T/C      C/C
  19     rs890862 COUNTS        2        8       38
  19     rs890862   FREQ  0.04167   0.1667   0.7917
  19     rs890862   MEAN   0.4562   0.4103   0.3929
  19     rs890862     SD   0.0511   0.2152   0.1332
  19   rs10424224   GENO      C/C      C/T      T/T
  19   rs10424224 COUNTS        8       27       13
  19   rs10424224   FREQ   0.1667   0.5625   0.2708
  19   rs10424224   MEAN   0.3959   0.3777   0.4432
  19   rs10424224     SD  0.07994  0.09989   0.2328
  19   rs10404318   GENO      C/C      C/T      T/T
  19   rs10404318 COUNTS        1       20       27
  19   rs10404318   FREQ  0.02083   0.4167   0.5625
  19   rs10404318   MEAN   0.4964   0.4302   0.3713
  19   rs10404318     SD        0   0.2012  0.08169
  19     rs919275   GENO      T/T      T/C      C/C
  19     rs919275 COUNTS        0       11       37
  19     rs919275   FREQ        0   0.2292   0.7708
  19     rs919275   MEAN       NA   0.3609   0.4096
  19     rs919275     SD       NA  0.09152   0.1571
  19    rs4804219   GENO      A/A      A/T      T/T
  19    rs4804219 COUNTS        0       12       36
  19    rs4804219   FREQ        0     0.25     0.75
  19    rs4804219   MEAN       NA    0.439   0.3849
  19    rs4804219     SD       NA   0.1712   0.1356
  19    rs6510975   GENO      T/T      T/C      C/C
  19    rs6510975 COUNTS        5       25       18
  19    rs6510975   FREQ   0.1042   0.5208    0.375
  19    rs6510975   MEAN   0.3756    0.378   0.4331
  19    rs6510975     SD   0.1202  0.08637   0.2059
  19   rs10404166   GENO      G/G      G/C      C/C
  19   rs10404166 COUNTS        7       23       18
  19   rs10404166   FREQ   0.1458   0.4792    0.375
  19   rs10404166   MEAN   0.3312   0.3788   0.4497
  19   rs10404166     SD  0.08646   0.1065   0.1894
  19    rs8101064   GENO      T/T      T/C      C/C
  19    rs8101064 COUNTS        1       17       30
  19    rs8101064   FREQ  0.02083   0.3542    0.625
  19    rs8101064   MEAN   0.3612   0.4179   0.3887
  19    rs8101064     SD        0   0.1554   0.1433
  19   rs11880337   GENO      T/T      T/C      C/C
  19   rs11880337 COUNTS        7       19       22
  19   rs11880337   FREQ   0.1458   0.3958   0.4583
  19   rs11880337   MEAN   0.3344   0.4079   0.4106
  19   rs11880337     SD   0.1137    0.161   0.1405
  19    rs6603096   GENO      G/G      G/T      T/T
  19    rs6603096 COUNTS        6       25       17
  19    rs6603096   FREQ    0.125   0.5208   0.3542
  19    rs6603096   MEAN   0.4406   0.3925   0.3923
  19    rs6603096     SD   0.2503   0.1371   0.1162
  19    rs6603107   GENO      T/T      T/C      C/C
  19    rs6603107 COUNTS        0       11       37
  19    rs6603107   FREQ        0   0.2292   0.7708
  19    rs6603107   MEAN       NA   0.3688   0.4073
  19    rs6603107     SD       NA  0.05852   0.1621
  19    rs6603109   GENO      T/T      T/A      A/A
  19    rs6603109 COUNTS        9       20       19
  19    rs6603109   FREQ   0.1875   0.4167   0.3958
  19    rs6603109   MEAN   0.3947   0.3984   0.4003
  19    rs6603109     SD   0.1402   0.1505     0.15
  19   rs10420226   GENO      C/C      C/G      G/G
  19   rs10420226 COUNTS        4       21       23
  19   rs10420226   FREQ  0.08333   0.4375   0.4792
  19   rs10420226   MEAN   0.3632   0.4199    0.385
  19   rs10420226     SD   0.2114   0.1855    0.083
  19    rs9807848   GENO      A/A      A/C      C/C
  19    rs9807848 COUNTS        0        7       41
  19    rs9807848   FREQ        0   0.1458   0.8542
  19    rs9807848   MEAN       NA   0.4677   0.3866
  19    rs9807848     SD       NA   0.2015   0.1332
  19   rs10404592   GENO      G/G      G/A      A/A
  19   rs10404592 COUNTS        4       21       23
  19   rs10404592   FREQ  0.08333   0.4375   0.4792
  19   rs10404592   MEAN   0.3632   0.4199    0.385
  19   rs10404592     SD   0.2114   0.1855    0.083
  19    rs1025281   GENO      A/A      A/G      G/G
  19    rs1025281 COUNTS       12       21       15
  19    rs1025281   FREQ     0.25   0.4375   0.3125
  19    rs1025281   MEAN   0.3965   0.4006   0.3969
  19    rs1025281     SD  0.09187   0.1432   0.1869
  19   rs11882769   GENO      G/G      G/T      T/T
  19   rs11882769 COUNTS        8       23       17
  19   rs11882769   FREQ   0.1667   0.4792   0.3542
  19   rs11882769   MEAN    0.379   0.4291   0.3661
  19   rs11882769     SD  0.05297   0.1815   0.1134
  19   rs11882682   GENO      A/A      A/C      C/C
  19   rs11882682 COUNTS       10       23       15
  19   rs11882682   FREQ   0.2083   0.4792   0.3125
  19   rs11882682   MEAN   0.3787   0.4208   0.3774
  19   rs11882682     SD  0.06585   0.1854   0.1117
  19   rs11879232   GENO      T/T      T/C      C/C
  19   rs11879232 COUNTS        1       19       28
  19   rs11879232   FREQ  0.02083   0.3958   0.5833
  19   rs11879232   MEAN   0.4948   0.4179   0.3818
  19   rs11879232     SD        0   0.1479   0.1459
  19    rs2432104   GENO      T/T      T/G      G/G
  19    rs2432104 COUNTS        0       12       36
  19    rs2432104   FREQ        0     0.25     0.75
  19    rs2432104   MEAN       NA   0.3473   0.4155
  19    rs2432104     SD       NA  0.08063   0.1585
  19   rs12977471   GENO      G/G      G/T      T/T
  19   rs12977471 COUNTS        1        4       43
  19   rs12977471   FREQ  0.02083  0.08333   0.8958
  19   rs12977471   MEAN   0.4147   0.3417   0.4033
  19   rs12977471     SD        0  0.07337   0.1513
  19    rs8103234   GENO      A/A      A/G      G/G
  19    rs8103234 COUNTS       12       19       17
  19    rs8103234   FREQ     0.25   0.3958   0.3542
  19    rs8103234   MEAN   0.3934   0.3871   0.4147
  19    rs8103234     SD  0.07046   0.2027   0.1092
  19    rs4804166   GENO      G/G      G/A      A/A
  19    rs4804166 COUNTS       11       17       20
  19    rs4804166   FREQ   0.2292   0.3542   0.4167
  19    rs4804166   MEAN   0.4467   0.4069   0.3647
  19    rs4804166     SD   0.1077   0.2058   0.0885
  19    rs4804596   GENO      T/T      T/C      C/C
  19    rs4804596 COUNTS       11       17       20
  19    rs4804596   FREQ   0.2292   0.3542   0.4167
  19    rs4804596   MEAN   0.4467   0.4069   0.3647
  19    rs4804596     SD   0.1077   0.2058   0.0885
  19    rs6603155   GENO      A/A      A/G      G/G
  19    rs6603155 COUNTS        1       12       35
  19    rs6603155   FREQ  0.02083     0.25   0.7292
  19    rs6603155   MEAN   0.4147   0.3234   0.4237
  19    rs6603155     SD        0  0.09634   0.1534
  19   rs12461568   GENO      T/T      T/C      C/C
  19   rs12461568 COUNTS       13       22       13
  19   rs12461568   FREQ   0.2708   0.4583   0.2708
  19   rs12461568   MEAN   0.3613   0.3984   0.4357
  19   rs12461568     SD  0.08171   0.1469   0.1877
  19   rs11668246   GENO      A/A      A/G      G/G
  19   rs11668246 COUNTS        3       13       32
  19   rs11668246   FREQ   0.0625   0.2708   0.6667
  19   rs11668246   MEAN     0.47   0.4408   0.3745
  19   rs11668246     SD   0.1824   0.1654    0.132
  19   rs10402721   GENO      T/T      T/C      C/C
  19   rs10402721 COUNTS        1       10       37
  19   rs10402721   FREQ  0.02083   0.2083   0.7708
  19   rs10402721   MEAN   0.2474   0.3614   0.4125
  19   rs10402721     SD        0  0.08034   0.1573
  19    rs6603164   GENO      A/A      A/G      G/G
  19    rs6603164 COUNTS        7       23       18
  19    rs6603164   FREQ   0.1458   0.4792    0.375
  19    rs6603164   MEAN   0.3759   0.3809   0.4296
  19    rs6603164     SD  0.09963   0.1418   0.1649
  19   rs11667028   GENO      A/A      A/G      G/G
  19   rs11667028 COUNTS        8       25       15
  19   rs11667028   FREQ   0.1667   0.5208   0.3125
  19   rs11667028   MEAN   0.4044   0.4165   0.3653
  19   rs11667028     SD   0.2325   0.1455  0.07601
  19    rs8110029   GENO      G/G      G/A      A/A
  19    rs8110029 COUNTS        0       13       35
  19    rs8110029   FREQ        0   0.2708   0.7292
  19    rs8110029   MEAN       NA   0.3951   0.3997
  19    rs8110029     SD       NA   0.1949   0.1256
  19    rs8102136   GENO      A/A      A/G      G/G
  19    rs8102136 COUNTS        8       25       15
  19    rs8102136   FREQ   0.1667   0.5208   0.3125
  19    rs8102136   MEAN   0.3712   0.4271   0.3653
  19    rs8102136     SD   0.2405    0.139  0.07601
  19   rs11878742   GENO      A/A      A/G      G/G
  19   rs11878742 COUNTS        2       18       28
  19   rs11878742   FREQ  0.04167    0.375   0.5833
  19   rs11878742   MEAN   0.6173   0.3969   0.3838
  19   rs11878742     SD   0.4065   0.1802  0.08009
  19   rs12979990   GENO      C/C      C/G      G/G
  19   rs12979990 COUNTS        6       26       16
  19   rs12979990   FREQ    0.125   0.5417   0.3333
  19   rs12979990   MEAN   0.4879   0.3888   0.3806
  19   rs12979990     SD   0.2553   0.1391  0.09197
  19    rs7245775   GENO      A/A      A/G      G/G
  19    rs7245775 COUNTS        0       10       38
  19    rs7245775   FREQ        0   0.2083   0.7917
  19    rs7245775   MEAN       NA   0.3914   0.4003
  19    rs7245775     SD       NA  0.07268   0.1597
  19    rs1549256   GENO      G/G      G/A      A/A
  19    rs1549256 COUNTS        5       19       24
  19    rs1549256   FREQ   0.1042   0.3958      0.5
  19    rs1549256   MEAN   0.3633   0.4091   0.3973
  19    rs1549256     SD  0.06276   0.1682   0.1412
  19    rs1549257   GENO      G/G      G/A      A/A
  19    rs1549257 COUNTS        0       13       35
  19    rs1549257   FREQ        0   0.2708   0.7292
  19    rs1549257   MEAN       NA   0.4192   0.3907
  19    rs1549257     SD       NA   0.1949   0.1247
  19   rs17159600   GENO      T/T      T/C      C/C
  19   rs17159600 COUNTS        5       16       27
  19   rs17159600   FREQ   0.1042   0.3333   0.5625
  19   rs17159600   MEAN   0.3445   0.4094   0.4019
  19   rs17159600     SD   0.0696   0.1713   0.1409
  19    rs7247040   GENO      A/A      A/G      G/G
  19    rs7247040 COUNTS        0        9       39
  19    rs7247040   FREQ        0   0.1875   0.8125
  19    rs7247040   MEAN       NA   0.3931   0.3997
  19    rs7247040     SD       NA   0.1471   0.1468
  19    rs3745356   GENO      T/T      T/C      C/C
  19    rs3745356 COUNTS        6       23       19
  19    rs3745356   FREQ    0.125   0.4792   0.3958
  19    rs3745356   MEAN   0.3655    0.403   0.4033
  19    rs3745356     SD  0.08073   0.1526   0.1563
  19   rs10402951   GENO      A/A      A/G      G/G
  19   rs10402951 COUNTS        5       21       22
  19   rs10402951   FREQ   0.1042   0.4375   0.4583
  19   rs10402951   MEAN   0.5221   0.3642    0.403
  19   rs10402951     SD   0.2417  0.08722   0.1551
  19     rs749969   GENO      A/A      A/G      G/G
  19     rs749969 COUNTS        9       21       18
  19     rs749969   FREQ   0.1875   0.4375    0.375
  19     rs749969   MEAN   0.3289   0.4361   0.3892
  19     rs749969     SD  0.06054     0.19  0.09892
  19    rs1363938   GENO      C/C      C/T      T/T
  19    rs1363938 COUNTS        0        7       41
  19    rs1363938   FREQ        0   0.1458   0.8542
  19    rs1363938   MEAN       NA   0.4094   0.3966
  19    rs1363938     SD       NA  0.09973   0.1526
  19    rs7250572   GENO      G/G      G/A      A/A
  19    rs7250572 COUNTS        3       12       33
  19    rs7250572   FREQ   0.0625     0.25   0.6875
  19    rs7250572   MEAN   0.4696   0.4051   0.3895
  19    rs7250572     SD  0.04295  0.08595   0.1667
  19    rs4804662   GENO      G/G      G/A      A/A
  19    rs4804662 COUNTS        0        6       42
  19    rs4804662   FREQ        0    0.125    0.875
  19    rs4804662   MEAN       NA   0.4015    0.398
  19    rs4804662     SD       NA  0.08168   0.1529
  19     rs654059   GENO      C/C      C/T      T/T
  19     rs654059 COUNTS        2       11       35
  19     rs654059   FREQ  0.04167   0.2292   0.7292
  19     rs654059   MEAN   0.2939   0.3976   0.4047
  19     rs654059     SD  0.08152  0.08659   0.1616
  19     rs501580   GENO      T/T      T/A      A/A
  19     rs501580 COUNTS       13       21       14
  19     rs501580   FREQ   0.2708   0.4375   0.2917
  19     rs501580   MEAN   0.3856    0.372     0.45
  19     rs501580     SD   0.2049  0.08214   0.1518
  19   rs11881687   GENO      G/G      G/A      A/A
  19   rs11881687 COUNTS        4        8       36
  19   rs11881687   FREQ  0.08333   0.1667     0.75
  19   rs11881687   MEAN   0.4552   0.3987   0.3921
  19   rs11881687     SD   0.1512  0.07508   0.1577
  19     rs574663   GENO      C/C      C/T      T/T
  19     rs574663 COUNTS       11       19       18
  19     rs574663   FREQ   0.2292   0.3958    0.375
  19     rs574663   MEAN   0.4396   0.3615   0.4123
  19     rs574663     SD   0.1918  0.08293   0.1632
  19    rs7250363   GENO      T/T      T/C      C/C
  19    rs7250363 COUNTS        2       10       36
  19    rs7250363   FREQ  0.04167   0.2083     0.75
  19    rs7250363   MEAN    0.446   0.4552     0.38
  19    rs7250363     SD  0.06903   0.1781   0.1366
  19     rs597582   GENO      T/T      T/C      C/C
  19     rs597582 COUNTS        7       18       23
  19     rs597582   FREQ   0.1458    0.375   0.4792
  19     rs597582   MEAN   0.4206   0.3802    0.406
  19     rs597582     SD    0.256  0.07529   0.1495
  19    rs7245592   GENO      A/A      A/G      G/G
  19    rs7245592 COUNTS       11       25       12
  19    rs7245592   FREQ   0.2292   0.5208     0.25
  19    rs7245592   MEAN   0.3884   0.4057   0.3924
  19    rs7245592     SD   0.2057    0.139  0.09668
  19     rs541600   GENO      T/T      T/C      C/C
  19     rs541600 COUNTS       11       25       12
  19     rs541600   FREQ   0.2292   0.5208     0.25
  19     rs541600   MEAN   0.3884   0.4057   0.3924
  19     rs541600     SD   0.2057    0.139  0.09668
  19    rs7250311   GENO      G/G      G/T      T/T
  19    rs7250311 COUNTS        1       18       29
  19    rs7250311   FREQ  0.02083    0.375   0.6042
  19    rs7250311   MEAN   0.3015   0.3653   0.4223
  19    rs7250311     SD        0  0.08208   0.1724
  19    rs7260296   GENO      T/T      T/C      C/C
  19    rs7260296 COUNTS        8       24       16
  19    rs7260296   FREQ   0.1667      0.5   0.3333
  19    rs7260296   MEAN   0.4121   0.4127   0.3702
  19    rs7260296     SD  0.06553   0.1763   0.1233
  19    rs2431866   GENO      A/A      A/C      C/C
  19    rs2431866 COUNTS        4       18       26
  19    rs2431866   FREQ  0.08333    0.375   0.5417
  19    rs2431866   MEAN   0.3179    0.407   0.4049
  19    rs2431866     SD  0.01194   0.1078    0.175
  19    rs7256394   GENO      A/A      A/G      G/G
  19    rs7256394 COUNTS        7       20       21
  19    rs7256394   FREQ   0.1458   0.4167   0.4375
  19    rs7256394   MEAN   0.4291   0.4625   0.3272
  19    rs7256394     SD   0.1291   0.1732  0.07974
  19    rs6603103   GENO      C/C      C/T      T/T
  19    rs6603103 COUNTS        7       23       18
  19    rs6603103   FREQ   0.1458   0.4792    0.375
  19    rs6603103   MEAN   0.4291   0.4463   0.3254
  19    rs6603103     SD   0.1291   0.1704  0.07591
  19    rs4804750   GENO      T/T      T/A      A/A
  19    rs4804750 COUNTS        0        8       40
  19    rs4804750   FREQ        0   0.1667   0.8333
  19    rs4804750   MEAN       NA    0.475   0.3831
  19    rs4804750     SD       NA   0.1862   0.1333
  19   rs17159765   GENO      A/A      A/G      G/G
  19   rs17159765 COUNTS        0        7       41
  19   rs17159765   FREQ        0   0.1458   0.8542
  19   rs17159765   MEAN       NA   0.3422   0.4081
  19   rs17159765     SD       NA  0.07326   0.1528
  19    rs1644759   GENO      C/C      C/T      T/T
  19    rs1644759 COUNTS        5       28       15
  19    rs1644759   FREQ   0.1042   0.5833   0.3125
  19    rs1644759   MEAN    0.438   0.3686    0.441
  19    rs1644759     SD   0.0806    0.145   0.1556
  19    rs1644757   GENO      G/G      G/A      A/A
  19    rs1644757 COUNTS        7       23       18
  19    rs1644757   FREQ   0.1458   0.4792    0.375
  19    rs1644757   MEAN   0.3823   0.3805   0.4277
  19    rs1644757     SD   0.1547   0.1481   0.1418
  19    rs4134856   GENO      T/T      T/G      G/G
  19    rs4134856 COUNTS        0        6       42
  19    rs4134856   FREQ        0    0.125    0.875
  19    rs4134856   MEAN       NA   0.5619   0.3751
  19    rs4134856     SD       NA   0.2781   0.1015
  19    rs4134832   GENO      T/T      T/C      C/C
  19    rs4134832 COUNTS        3       13       32
  19    rs4134832   FREQ   0.0625   0.2708   0.6667
  19    rs4134832   MEAN   0.3549    0.409   0.3983
  19    rs4134832     SD  0.04982   0.2388  0.09771
  19     rs794083   GENO      C/C      C/G      G/G
  19     rs794083 COUNTS        4       20       24
  19     rs794083   FREQ  0.08333   0.4167      0.5
  19     rs794083   MEAN    0.399   0.3554   0.4342
  19     rs794083     SD  0.07979  0.09759   0.1775
  19    rs4134831   GENO      G/G      G/A      A/A
  19    rs4134831 COUNTS        1       14       33
  19    rs4134831   FREQ  0.02083   0.2917   0.6875
  19    rs4134831   MEAN   0.3887   0.4112   0.3933
  19    rs4134831     SD        0   0.1112   0.1609
  19     rs794084   GENO      A/A      A/G      G/G
  19     rs794084 COUNTS       13       21       14
  19     rs794084   FREQ   0.2708   0.4375   0.2917
  19     rs794084   MEAN   0.4124   0.4017   0.3806
  19     rs794084     SD    0.122   0.1368   0.1823
  19    rs4134826   GENO      C/C      C/T      T/T
  19    rs4134826 COUNTS        1       11       36
  19    rs4134826   FREQ  0.02083   0.2292     0.75
  19    rs4134826   MEAN   0.3887   0.4214   0.3917
  19    rs4134826     SD        0   0.1198    0.155
  19    rs4134816   GENO      G/G      G/A      A/A
  19    rs4134816 COUNTS        1       14       33
  19    rs4134816   FREQ  0.02083   0.2917   0.6875
  19    rs4134816   MEAN   0.3887   0.4112   0.3933
  19    rs4134816     SD        0   0.1112   0.1609
  19    rs4134813   GENO      C/C      C/A      A/A
  19    rs4134813 COUNTS        3       18       27
  19    rs4134813   FREQ   0.0625    0.375   0.5625
  19    rs4134813   MEAN   0.4587   0.4289   0.3715
  19    rs4134813     SD  0.06068   0.1551   0.1426
  19    rs4804758   GENO      G/G      G/A      A/A
  19    rs4804758 COUNTS        1        9       38
  19    rs4804758   FREQ  0.02083   0.1875   0.7917
  19    rs4804758   MEAN   0.4964   0.4448   0.3849
  19    rs4804758     SD        0   0.1833   0.1363
  19    rs4804217   GENO      T/T      T/C      C/C
  19    rs4804217 COUNTS        1        9       38
  19    rs4804217   FREQ  0.02083   0.1875   0.7917
  19    rs4804217   MEAN   0.4964   0.4448   0.3849
  19    rs4804217     SD        0   0.1833   0.1363
  19       rs6791   GENO      A/A      A/G      G/G
  19       rs6791 COUNTS        2       14       32
  19       rs6791   FREQ  0.04167   0.2917   0.6667
  19       rs6791   MEAN   0.3989   0.3731   0.4095
  19       rs6791     SD   0.0231   0.1149   0.1614
  19   rs11883223   GENO      A/A      A/G      G/G
  19   rs11883223 COUNTS        2       23       23
  19   rs11883223   FREQ  0.04167   0.4792   0.4792
  19   rs11883223   MEAN   0.6588   0.3815   0.3928
  19   rs11883223     SD   0.3862   0.1449   0.1041
  19    rs2081075   GENO      T/T      T/C      C/C
  19    rs2081075 COUNTS        2       21       25
  19    rs2081075   FREQ  0.04167   0.4375   0.5208
  19    rs2081075   MEAN   0.4562   0.3725   0.4156
  19    rs2081075     SD   0.0511   0.0837    0.185
  19   rs10402974   GENO      C/C      C/T      T/T
  19   rs10402974 COUNTS        3       19       26
  19   rs10402974   FREQ   0.0625   0.3958   0.5417
  19   rs10402974   MEAN   0.3891    0.377   0.4152
  19   rs10402974     SD  0.09351   0.1565   0.1439
  19    rs2161490   GENO      G/G      G/A      A/A
  19    rs2161490 COUNTS        7       24       17
  19    rs2161490   FREQ   0.1458      0.5   0.3542
  19    rs2161490   MEAN   0.4079   0.4176   0.3675
  19    rs2161490     SD   0.1232   0.1766  0.09958
  19    rs7408174   GENO      C/C      C/T      T/T
  19    rs7408174 COUNTS        0        8       40
  19    rs7408174   FREQ        0   0.1667   0.8333
  19    rs7408174   MEAN       NA   0.3698   0.4042
  19    rs7408174     SD       NA   0.1016   0.1529
  19   rs17159311   GENO      G/G      G/A      A/A
  19   rs17159311 COUNTS       13       21       14
  19   rs17159311   FREQ   0.2708   0.4375   0.2917
  19   rs17159311   MEAN   0.4691   0.3637   0.3849
  19   rs17159311     SD   0.1701   0.1463   0.0978
  19    rs7249360   GENO      A/A      A/G      G/G
  19    rs7249360 COUNTS        9       22       17
  19    rs7249360   FREQ   0.1875   0.4583   0.3542
  19    rs7249360   MEAN   0.4456   0.4007   0.3706
  19    rs7249360     SD   0.1022   0.1427   0.1673
  19    rs7249320   GENO      A/A      A/C      C/C
  19    rs7249320 COUNTS        9       21       18
  19    rs7249320   FREQ   0.1875   0.4375    0.375
  19    rs7249320   MEAN   0.4456   0.4086   0.3631
  19    rs7249320     SD   0.1022   0.1413   0.1654
  19    rs2287868   GENO      C/C      C/T      T/T
  19    rs2287868 COUNTS       10       22       16
  19    rs2287868   FREQ   0.2083   0.4583   0.3333
  19    rs2287868   MEAN   0.4498   0.3816   0.3895
  19    rs2287868     SD  0.09909  0.07881   0.2221
  19     rs753733   GENO      A/A      A/G      G/G
  19     rs753733 COUNTS        0        7       41
  19     rs753733   FREQ        0   0.1458   0.8542
  19     rs753733   MEAN       NA    0.339   0.4086
  19     rs753733     SD       NA  0.05638   0.1536
  19   rs12611038   GENO      T/T      T/C      C/C
  19   rs12611038 COUNTS       11       25       12
  19   rs12611038   FREQ   0.2292   0.5208     0.25
  19   rs12611038   MEAN   0.4133   0.3687   0.4467
  19   rs12611038     SD    0.263  0.07706  0.09799
  19   rs10518270   GENO      G/G      G/A      A/A
  19   rs10518270 COUNTS        0        5       43
  19   rs10518270   FREQ        0   0.1042   0.8958
  19   rs10518270   MEAN       NA   0.4272   0.3951
  19   rs10518270     SD       NA  0.08368   0.1512
  19   rs11260025   GENO      C/C      C/T      T/T
  19   rs11260025 COUNTS        0        5       43
  19   rs11260025   FREQ        0   0.1042   0.8958
  19   rs11260025   MEAN       NA   0.4272   0.3951
  19   rs11260025     SD       NA  0.08368   0.1512
  19    rs2335524   GENO      C/C      C/T      T/T
  19    rs2335524 COUNTS        4       13       31
  19    rs2335524   FREQ  0.08333   0.2708   0.6458
  19    rs2335524   MEAN   0.4823   0.3818   0.3946
  19    rs2335524     SD   0.1282   0.1022   0.1618
  19    rs2335525   GENO      A/A      A/G      G/G
  19    rs2335525 COUNTS        4       18       26
  19    rs2335525   FREQ  0.08333    0.375   0.5417
  19    rs2335525   MEAN   0.4823   0.3689    0.406
  19    rs2335525     SD   0.1282  0.09129   0.1739
  19    rs1010047   GENO      G/G      G/A      A/A
  19    rs1010047 COUNTS        4       28       16
  19    rs1010047   FREQ  0.08333   0.5833   0.3333
  19    rs1010047   MEAN   0.4463   0.3644    0.446
  19    rs1010047     SD   0.1534  0.09638   0.1989
  19    rs2277996   GENO      C/C      C/T      T/T
  19    rs2277996 COUNTS        0        6       42
  19    rs2277996   FREQ        0    0.125    0.875
  19    rs2277996   MEAN       NA   0.3763   0.4016
  19    rs2277996     SD       NA  0.07806   0.1529
  19   rs11669411   GENO      T/T      T/A      A/A
  19   rs11669411 COUNTS       11       24       13
  19   rs11669411   FREQ   0.2292      0.5   0.2708
  19   rs11669411   MEAN   0.3955   0.3659    0.461
  19   rs11669411     SD   0.1334  0.08526   0.2181
  19    rs7250738   GENO      C/C      C/T      T/T
  19    rs7250738 COUNTS        0       12       36
  19    rs7250738   FREQ        0     0.25     0.75
  19    rs7250738   MEAN       NA     0.42   0.3912
  19    rs7250738     SD       NA   0.1801    0.134
  19   rs11465413   GENO      A/A      A/T      T/T
  19   rs11465413 COUNTS       11       23       14
  19   rs11465413   FREQ   0.2292   0.4792   0.2917
  19   rs11465413   MEAN   0.4182   0.3923   0.3931
  19   rs11465413     SD   0.1904   0.1431   0.1155
  19   rs11465403   GENO      A/A      A/T      T/T
  19   rs11465403 COUNTS        0        6       42
  19   rs11465403   FREQ        0    0.125    0.875
  19   rs11465403   MEAN       NA   0.3653   0.4032
  19   rs11465403     SD       NA   0.1313    0.148
  19    rs1544767   GENO      T/T      T/A      A/A
  19    rs1544767 COUNTS        1       11       36
  19    rs1544767   FREQ  0.02083   0.2292     0.75
  19    rs1544767   MEAN   0.2974   0.3689   0.4103
  19    rs1544767     SD        0   0.1129   0.1549
  19   rs10403018   GENO      A/A      A/G      G/G
  19   rs10403018 COUNTS        2        9       37
  19   rs10403018   FREQ  0.04167   0.1875   0.7708
  19   rs10403018   MEAN   0.3635   0.4386   0.3906
  19   rs10403018     SD  0.04759   0.1072   0.1562
  19    rs4804802   GENO      A/A      A/G      G/G
  19    rs4804802 COUNTS        5       20       23
  19    rs4804802   FREQ   0.1042   0.4167   0.4792
  19    rs4804802   MEAN   0.3935   0.3939   0.4035
  19    rs4804802     SD  0.09562   0.1464   0.1577
  19    rs8105572   GENO      T/T      T/C      C/C
  19    rs8105572 COUNTS        7       14       27
  19    rs8105572   FREQ   0.1458   0.2917   0.5625
  19    rs8105572   MEAN   0.4775   0.4117   0.3711
  19    rs8105572     SD     0.21   0.1713   0.1037
  19   rs17159889   GENO      T/T      T/C      C/C
  19   rs17159889 COUNTS        0       12       36
  19   rs17159889   FREQ        0     0.25     0.75
  19   rs17159889   MEAN       NA   0.3895   0.4014
  19   rs17159889     SD       NA   0.1852   0.1324
  19    rs2287886   GENO      A/A      A/G      G/G
  19    rs2287886 COUNTS        3       14       31
  19    rs2287886   FREQ   0.0625   0.2917   0.6458
  19    rs2287886   MEAN   0.3398   0.3613   0.4209
  19    rs2287886     SD     0.13  0.09834    0.162
  19     rs735240   GENO      A/A      A/G      G/G
  19     rs735240 COUNTS        3       17       28
  19     rs735240   FREQ   0.0625   0.3542   0.5833
  19     rs735240   MEAN   0.3395   0.4167   0.3937
  19     rs735240     SD  0.05352  0.09529   0.1748
  19   rs10411055   GENO      A/A      A/G      G/G
  19   rs10411055 COUNTS        1       15       32
  19   rs10411055   FREQ  0.02083   0.3125   0.6667
  19   rs10411055   MEAN   0.9048   0.3714   0.3953
  19   rs10411055     SD        0     0.11   0.1338
  19    rs2112927   GENO      T/T      T/C      C/C
  19    rs2112927 COUNTS        8       26       14
  19    rs2112927   FREQ   0.1667   0.5417   0.2917
  19    rs2112927   MEAN   0.3923   0.4069   0.3864
  19    rs2112927     SD  0.08018   0.1395   0.1873
  19     rs479448   GENO      G/G      G/A      A/A
  19     rs479448 COUNTS        0       15       33
  19     rs479448   FREQ        0   0.3125   0.6875
  19     rs479448   MEAN       NA    0.406    0.395
  19     rs479448     SD       NA   0.1764   0.1317
  19     rs560634   GENO      T/T      T/G      G/G
  19     rs560634 COUNTS        2       16       30
  19     rs560634   FREQ  0.04167   0.3333    0.625
  19     rs560634   MEAN   0.2806   0.4303   0.3893
  19     rs560634     SD   0.0627   0.1638   0.1364
  19     rs557094   GENO      G/G      G/C      C/C
  19     rs557094 COUNTS        3       21       24
  19     rs557094   FREQ   0.0625   0.4375      0.5
  19     rs557094   MEAN   0.3157   0.4104   0.3983
  19     rs557094     SD  0.07519   0.1506    0.148
  19    rs3745376   GENO      T/T      T/G      G/G
  19    rs3745376 COUNTS        0       11       37
  19    rs3745376   FREQ        0   0.2292   0.7708
  19    rs3745376   MEAN       NA   0.3656   0.4082
  19    rs3745376     SD       NA  0.08482   0.1586
  19    rs1045998   GENO      G/G      G/C      C/C
  19    rs1045998 COUNTS        0       15       33
  19    rs1045998   FREQ        0   0.3125   0.6875
  19    rs1045998   MEAN       NA    0.406    0.395
  19    rs1045998     SD       NA   0.1764   0.1317
  19      rs15282   GENO      T/T      T/C      C/C
  19      rs15282 COUNTS        1       27       20
  19      rs15282   FREQ  0.02083   0.5625   0.4167
  19      rs15282   MEAN   0.3225   0.4143   0.3809
  19      rs15282     SD        0    0.183  0.07344
  19     rs653488   GENO      T/T      T/C      C/C
  19     rs653488 COUNTS        1       13       34
  19     rs653488   FREQ  0.02083   0.2708   0.7083
  19     rs653488   MEAN   0.3612   0.4064   0.3965
  19     rs653488     SD        0  0.07675   0.1669
  19   rs11260030   GENO      T/T      T/C      C/C
  19   rs11260030 COUNTS        1       15       32
  19   rs11260030   FREQ  0.02083   0.3125   0.6667
  19   rs11260030   MEAN   0.2974   0.3993   0.4012
  19   rs11260030     SD        0    0.167   0.1381
  19   rs10906990   GENO      A/A      A/C      C/C
  19   rs10906990 COUNTS        8       20       20
  19   rs10906990   FREQ   0.1667   0.4167   0.4167
  19   rs10906990   MEAN   0.4254   0.4094   0.3767
  19   rs10906990     SD   0.1073   0.1499   0.1568
  19    rs7259521   GENO      C/C      C/T      T/T
  19    rs7259521 COUNTS       13       20       15
  19    rs7259521   FREQ   0.2708   0.4167   0.3125
  19    rs7259521   MEAN   0.3954    0.409   0.3869
  19    rs7259521     SD   0.1032    0.152   0.1734
  19    rs4804233   GENO      G/G      G/A      A/A
  19    rs4804233 COUNTS       10       21       17
  19    rs4804233   FREQ   0.2083   0.4375   0.3542
  19    rs4804233   MEAN     0.35   0.4242   0.3952
  19    rs4804233     SD  0.09287   0.1911  0.09574
  19     rs568356   GENO      A/A      A/C      C/C
  19     rs568356 COUNTS        2       12       34
  19     rs568356   FREQ  0.04167     0.25   0.7083
  19     rs568356   MEAN   0.3471   0.3906   0.4042
  19     rs568356     SD  0.06202   0.1208   0.1577
  19   rs10426731   GENO      T/T      T/G      G/G
  19   rs10426731 COUNTS        1        7       40
  19   rs10426731   FREQ  0.02083   0.1458   0.8333
  19   rs10426731   MEAN   0.3887   0.4231   0.3944
  19   rs10426731     SD        0   0.1279    0.151
  19   rs12980113   GENO      C/C      C/T      T/T
  19   rs12980113 COUNTS        2       14       32
  19   rs12980113   FREQ  0.04167   0.2917   0.6667
  19   rs12980113   MEAN     0.66   0.4171   0.3739
  19   rs12980113     SD   0.3462    0.177  0.09907
  19    rs8108150   GENO      C/C      C/G      G/G
  19    rs8108150 COUNTS        0        6       42
  19    rs8108150   FREQ        0    0.125    0.875
  19    rs8108150   MEAN       NA   0.4107   0.3967
  19    rs8108150     SD       NA  0.08489   0.1526
  19   rs17160011   GENO      A/A      A/G      G/G
  19   rs17160011 COUNTS        1        3       44
  19   rs17160011   FREQ  0.02083   0.0625   0.9167
  19   rs17160011   MEAN   0.3972    0.461   0.3942
  19   rs17160011     SD        0  0.03705   0.1507
  19     rs580984   GENO      A/A      A/G      G/G
  19     rs580984 COUNTS        8       26       14
  19     rs580984   FREQ   0.1667   0.5417   0.2917
  19     rs580984   MEAN   0.3877   0.4528   0.3037
  19     rs580984     SD  0.08498    0.164  0.07107
  19     rs574830   GENO      T/T      T/C      C/C
  19     rs574830 COUNTS        9       25       14
  19     rs574830   FREQ   0.1875   0.5208   0.2917
  19     rs574830   MEAN   0.3888   0.4559   0.3021
  19     rs574830     SD  0.07955   0.1662  0.07086
  19    rs7258822   GENO      T/T      T/C      C/C
  19    rs7258822 COUNTS        1       10       37
  19    rs7258822   FREQ  0.02083   0.2083   0.7708
  19    rs7258822   MEAN   0.4967     0.35   0.4089
  19    rs7258822     SD        0  0.07305   0.1587
  19     rs514098   GENO      T/T      T/A      A/A
  19     rs514098 COUNTS        3       19       26
  19     rs514098   FREQ   0.0625   0.3958   0.5417
  19     rs514098   MEAN   0.3884   0.4783   0.3412
  19     rs514098     SD  0.05075   0.1799  0.08892
  19     rs604938   GENO      T/T      T/C      C/C
  19     rs604938 COUNTS       10       26       12
  19     rs604938   FREQ   0.2083   0.5417     0.25
  19     rs604938   MEAN   0.3885   0.4496    0.296
  19     rs604938     SD  0.07501   0.1655  0.07509
  19     rs794442   GENO      A/A      A/G      G/G
  19     rs794442 COUNTS        9       29       10
  19     rs794442   FREQ   0.1875   0.6042   0.2083
  19     rs794442   MEAN   0.3106   0.4291   0.3885
  19     rs794442     SD  0.07358   0.1691  0.07501
  19     rs747990   GENO      A/A      A/G      G/G
  19     rs747990 COUNTS        1       10       37
  19     rs747990   FREQ  0.02083   0.2083   0.7708
  19     rs747990   MEAN   0.4967   0.3727   0.4028
  19     rs747990     SD        0  0.07301   0.1605
  19     rs552797   GENO      C/C      C/T      T/T
  19     rs552797 COUNTS        8       24       16
  19     rs552797   FREQ   0.1667      0.5   0.3333
  19     rs552797   MEAN   0.3595   0.4483   0.3431
  19     rs552797     SD  0.08261   0.1724  0.09658
  19   rs11542189   GENO      T/T      T/C      C/C
  19   rs11542189 COUNTS        0       10       38
  19   rs11542189   FREQ        0   0.2083   0.7917
  19   rs11542189   MEAN       NA    0.431   0.3899
  19   rs11542189     SD       NA   0.1764   0.1374
  19    rs1864029   GENO      A/A      A/G      G/G
  19    rs1864029 COUNTS        1        8       39
  19    rs1864029   FREQ  0.02083   0.1667   0.8125
  19    rs1864029   MEAN   0.9048   0.4304   0.3789
  19    rs1864029     SD        0   0.1109   0.1284
  19      rs14394   GENO      G/G      G/A      A/A
  19      rs14394 COUNTS        1       10       37
  19      rs14394   FREQ  0.02083   0.2083   0.7708
  19      rs14394   MEAN   0.9048   0.3901    0.387
  19      rs14394     SD        0   0.1328    0.126
  19   rs10416634   GENO      C/C      C/T      T/T
  19   rs10416634 COUNTS        3       13       32
  19   rs10416634   FREQ   0.0625   0.2708   0.6667
  19   rs10416634   MEAN   0.4335   0.4056   0.3922
  19   rs10416634     SD    0.032    0.174   0.1416
  19   rs10411185   GENO      G/G      G/A      A/A
  19   rs10411185 COUNTS        5       19       24
  19   rs10411185   FREQ   0.1042   0.3958      0.5
  19   rs10411185   MEAN   0.4744   0.3857   0.3927
  19   rs10411185     SD   0.2679  0.09583   0.1485
  19    rs3826741   GENO      A/A      A/G      G/G
  19    rs3826741 COUNTS        2       16       30
  19    rs3826741   FREQ  0.04167   0.3333    0.625
  19    rs3826741   MEAN   0.4011   0.4474   0.3721
  19    rs3826741     SD  0.09809   0.1647   0.1334
  19    rs2303164   GENO      A/A      A/G      G/G
  19    rs2303164 COUNTS        8       29       11
  19    rs2303164   FREQ   0.1667   0.6042   0.2292
  19    rs2303164   MEAN   0.3713   0.4081   0.3927
  19    rs2303164     SD   0.1108   0.1708  0.08947
  19   rs10424096   GENO      A/A      A/G      G/G
  19   rs10424096 COUNTS        5       22       21
  19   rs10424096   FREQ   0.1042   0.4583   0.4375
  19   rs10424096   MEAN   0.4588    0.394   0.3887
  19   rs10424096     SD   0.2601   0.1016   0.1556
  19   rs17160134   GENO      T/T      T/C      C/C
  19   rs17160134 COUNTS        0       10       38
  19   rs17160134   FREQ        0   0.2083   0.7917
  19   rs17160134   MEAN       NA     0.47   0.3796
  19   rs17160134     SD       NA   0.1646    0.136
  19   rs12974407   GENO      T/T      T/G      G/G
  19   rs12974407 COUNTS        1        8       39
  19   rs12974407   FREQ  0.02083   0.1667   0.8125
  19   rs12974407   MEAN   0.4201    0.333   0.4113
  19   rs12974407     SD        0  0.06668   0.1556
  19   rs17160147   GENO      G/G      G/C      C/C
  19   rs17160147 COUNTS       10       26       12
  19   rs17160147   FREQ   0.2083   0.5417     0.25
  19   rs17160147   MEAN   0.3252    0.386   0.4863
  19   rs17160147     SD  0.08237   0.1352   0.1715
  19   rs17160151   GENO      T/T      T/C      C/C
  19   rs17160151 COUNTS        6       19       23
  19   rs17160151   FREQ    0.125   0.3958   0.4792
  19   rs17160151   MEAN   0.3386   0.3755    0.433
  19   rs17160151     SD  0.07561   0.1182   0.1723
  19   rs10416843   GENO      G/G      G/A      A/A
  19   rs10416843 COUNTS        9       21       18
  19   rs10416843   FREQ   0.1875   0.4375    0.375
  19   rs10416843   MEAN   0.3507     0.41   0.4088
  19   rs10416843     SD   0.1125   0.1494   0.1571
  19    rs8112982   GENO      T/T      T/C      C/C
  19    rs8112982 COUNTS        2       17       29
  19    rs8112982   FREQ  0.04167   0.3542   0.6042
  19    rs8112982   MEAN   0.6598   0.4061   0.3759
  19    rs8112982     SD   0.3465   0.1751   0.0905
  19    rs6603141   GENO      A/A      A/G      G/G
  19    rs6603141 COUNTS        4       24       20
  19    rs6603141   FREQ  0.08333      0.5   0.4167
  19    rs6603141   MEAN   0.3809   0.3946   0.4065
  19    rs6603141     SD    0.123   0.1436   0.1573
  19    rs3829817   GENO      T/T      T/C      C/C
  19    rs3829817 COUNTS        0       12       36
  19    rs3829817   FREQ        0     0.25     0.75
  19    rs3829817   MEAN       NA   0.4477    0.382
  19    rs3829817     SD       NA   0.1791    0.131
  19    rs3813781   GENO      C/C      C/G      G/G
  19    rs3813781 COUNTS        6       20       22
  19    rs3813781   FREQ    0.125   0.4167   0.4583
  19    rs3813781   MEAN   0.3762   0.3861   0.4157
  19    rs3813781     SD  0.04262   0.1129   0.1863
  19   rs11260053   GENO      T/T      T/C      C/C
  19   rs11260053 COUNTS        8       29       11
  19   rs11260053   FREQ   0.1667   0.6042   0.2292
  19   rs11260053   MEAN   0.3753   0.3714   0.4867
  19   rs11260053     SD  0.05595   0.1102   0.2279
  19   rs11260055   GENO      C/C      C/T      T/T
  19   rs11260055 COUNTS        9       28       11
  19   rs11260055   FREQ   0.1875   0.5833   0.2292
  19   rs11260055   MEAN   0.3223   0.3705    0.532
  19   rs11260055     SD  0.07192  0.09128   0.2135
  19     rs899207   GENO      T/T      T/C      C/C
  19     rs899207 COUNTS        4       18       23
  19     rs899207   FREQ  0.08889      0.4   0.5111
  19     rs899207   MEAN   0.3432   0.3574   0.4416
  19     rs899207     SD   0.1135  0.08538   0.1825
  19    rs1382354   GENO      T/T      T/A      A/A
  19    rs1382354 COUNTS        2       17       29
  19    rs1382354   FREQ  0.04167   0.3542   0.6042
  19    rs1382354   MEAN   0.6598   0.4465   0.3522
  19    rs1382354     SD   0.3465   0.1525   0.0968
  19    rs4804267   GENO      T/T      T/G      G/G
  19    rs4804267 COUNTS        1       20       27
  19    rs4804267   FREQ  0.02083   0.4167   0.5625
  19    rs4804267   MEAN   0.3847   0.4278   0.3772
  19    rs4804267     SD        0   0.1556    0.139
  19   rs12460407   GENO      C/C      C/T      T/T
  19   rs12460407 COUNTS        0       12       36
  19   rs12460407   FREQ        0     0.25     0.75
  19   rs12460407   MEAN       NA    0.433   0.3869
  19   rs12460407     SD       NA   0.1778   0.1337
  19    rs1038081   GENO      C/C      C/T      T/T
  19    rs1038081 COUNTS       10       24       14
  19    rs1038081   FREQ   0.2083      0.5   0.2917
  19    rs1038081   MEAN   0.3939   0.4201   0.3646
  19    rs1038081     SD   0.1037   0.1826  0.08805
  19   rs12327845   GENO      T/T      T/C      C/C
  19   rs12327845 COUNTS        0        5       43
  19   rs12327845   FREQ        0   0.1042   0.8958
  19   rs12327845   MEAN       NA   0.4512   0.3923
  19   rs12327845     SD       NA   0.1192    0.148
  19    rs7252584   GENO      G/G      G/C      C/C
  19    rs7252584 COUNTS        0        7       41
  19    rs7252584   FREQ        0   0.1458   0.8542
  19    rs7252584   MEAN       NA   0.3656   0.4041
  19    rs7252584     SD       NA  0.03949   0.1561
  19   rs10408896   GENO      T/T      T/G      G/G
  19   rs10408896 COUNTS        1       14       33
  19   rs10408896   FREQ  0.02083   0.2917   0.6875
  19   rs10408896   MEAN   0.9319    0.434   0.3672
  19   rs10408896     SD        0   0.1878  0.07892
  19    rs6422428   GENO      T/T      T/C      C/C
  19    rs6422428 COUNTS        4       14       29
  19    rs6422428   FREQ  0.08511   0.2979    0.617
  19    rs6422428   MEAN   0.3736   0.3158   0.4384
  19    rs6422428     SD  0.05582  0.08047   0.1631
  19    rs8110054   GENO      A/A      A/G      G/G
  19    rs8110054 COUNTS        3       20       25
  19    rs8110054   FREQ   0.0625   0.4167   0.5208
  19    rs8110054   MEAN   0.3667   0.4155   0.3886
  19    rs8110054     SD   0.1092   0.1951  0.09871
  19    rs4804286   GENO      C/C      C/G      G/G
  19    rs4804286 COUNTS        0       10       38
  19    rs4804286   FREQ        0   0.2083   0.7917
  19    rs4804286   MEAN       NA   0.3212   0.4188
  19    rs4804286     SD       NA  0.06618    0.154
  19    rs4804287   GENO      C/C      C/T      T/T
  19    rs4804287 COUNTS        3       30       15
  19    rs4804287   FREQ   0.0625    0.625   0.3125
  19    rs4804287   MEAN   0.4241   0.4159   0.3584
  19    rs4804287     SD   0.0993    0.175  0.05909
  19    rs1466448   GENO      C/C      C/A      A/A
  19    rs1466448 COUNTS        1        8       39
  19    rs1466448   FREQ  0.02083   0.1667   0.8125
  19    rs1466448   MEAN   0.4909   0.4147   0.3927
  19    rs1466448     SD        0   0.2113   0.1326
  19    rs1466447   GENO      C/C      C/T      T/T
  19    rs1466447 COUNTS        8       28       12
  19    rs1466447   FREQ   0.1667   0.5833     0.25
  19    rs1466447   MEAN   0.3518   0.4275   0.3617
  19    rs1466447     SD  0.08217   0.1595   0.1351
  19    rs1007545   GENO      A/A      A/G      G/G
  19    rs1007545 COUNTS        1       10       36
  19    rs1007545   FREQ  0.02128   0.2128    0.766
  19    rs1007545   MEAN   0.5278   0.3799   0.4054
  19    rs1007545     SD        0  0.08048   0.1581
  19    rs6603157   GENO      A/A      A/G      G/G
  19    rs6603157 COUNTS        3       17       28
  19    rs6603157   FREQ   0.0625   0.3542   0.5833
  19    rs6603157   MEAN   0.3419   0.3942   0.4071
  19    rs6603157     SD   0.0636   0.1598   0.1445
  19   rs17160311   GENO      A/A      A/G      G/G
  19   rs17160311 COUNTS        1       18       29
  19   rs17160311   FREQ  0.02083    0.375   0.6042
  19   rs17160311   MEAN   0.3135    0.395   0.4035
  19   rs17160311     SD        0   0.1553   0.1432
  19   rs12973288   GENO      T/T      T/C      C/C
  19   rs12973288 COUNTS        0       10       38
  19   rs12973288   FREQ        0   0.2083   0.7917
  19   rs12973288   MEAN       NA     0.38   0.4033
  19   rs12973288     SD       NA  0.09508   0.1565
  19   rs17160332   GENO      A/A      A/G      G/G
  19   rs17160332 COUNTS        1       10       37
  19   rs17160332   FREQ  0.02083   0.2083   0.7708
  19   rs17160332   MEAN   0.4616   0.3736   0.4035
  19   rs17160332     SD        0  0.09102   0.1587
  19   rs17160333   GENO      C/C      C/T      T/T
  19   rs17160333 COUNTS        1        9       38
  19   rs17160333   FREQ  0.02083   0.1875   0.7917
  19   rs17160333   MEAN   0.4858   0.4517   0.3835
  19   rs17160333     SD        0   0.1807   0.1365
  19    rs7259547   GENO      T/T      T/C      C/C
  19    rs7259547 COUNTS        0        8       40
  19    rs7259547   FREQ        0   0.1667   0.8333
  19    rs7259547   MEAN       NA   0.4173   0.3947
  19    rs7259547     SD       NA   0.2233   0.1281
  19     rs193933   GENO      A/A      A/G      G/G
  19     rs193933 COUNTS        2       20       26
  19     rs193933   FREQ  0.04167   0.4167   0.5417
  19     rs193933   MEAN   0.3071   0.4657   0.3537
  19     rs193933     SD 0.009148   0.1819  0.09037
  19     rs250508   GENO      C/C      C/T      T/T
  19     rs250508 COUNTS        1        9       38
  19     rs250508   FREQ  0.02083   0.1875   0.7917
  19     rs250508   MEAN   0.2474   0.3979   0.4026
  19     rs250508     SD        0  0.08337   0.1571
  19     rs638966   GENO      A/A      A/C      C/C
  19     rs638966 COUNTS        8       22       18
  19     rs638966   FREQ   0.1667   0.4583    0.375
  19     rs638966   MEAN   0.4045   0.3968   0.3978
  19     rs638966     SD   0.1265   0.1528   0.1514
  19    rs7249111   GENO      A/A      A/G      G/G
  19    rs7249111 COUNTS       12       23       13
  19    rs7249111   FREQ     0.25   0.4792   0.2708
  19    rs7249111   MEAN   0.4256   0.3711   0.4217
  19    rs7249111     SD   0.1736    0.105   0.1792
  19    rs8107330   GENO      G/G      G/A      A/A
  19    rs8107330 COUNTS       12       23       13
  19    rs8107330   FREQ     0.25   0.4792   0.2708
  19    rs8107330   MEAN   0.4256   0.3711   0.4217
  19    rs8107330     SD   0.1736    0.105   0.1792
  19    rs2241590   GENO      G/G      G/A      A/A
  19    rs2241590 COUNTS        2       16       30
  19    rs2241590   FREQ  0.04167   0.3333    0.625
  19    rs2241590   MEAN   0.4082   0.4024   0.3957
  19    rs2241590     SD  0.08794   0.1926   0.1214
  19    rs3760685   GENO      A/A      A/C      C/C
  19    rs3760685 COUNTS        5       26       17
  19    rs3760685   FREQ   0.1042   0.5417   0.3542
  19    rs3760685   MEAN   0.3654   0.3874   0.4251
  19    rs3760685     SD   0.1038   0.1369   0.1695
  19   rs11666233   GENO      C/C      C/A      A/A
  19   rs11666233 COUNTS        3       16       29
  19   rs11666233   FREQ   0.0625   0.3333   0.6042
  19   rs11666233   MEAN   0.4011   0.3882   0.4038
  19   rs11666233     SD   0.1033  0.07677   0.1773
  19    rs7254882   GENO      T/T      T/C      C/C
  19    rs7254882 COUNTS        3       16       29
  19    rs7254882   FREQ   0.0625   0.3333   0.6042
  19    rs7254882   MEAN   0.4011   0.3882   0.4038
  19    rs7254882     SD   0.1033  0.07677   0.1773
  19     rs754671   GENO      C/C      C/T      T/T
  19     rs754671 COUNTS        2       21       25
  19     rs754671   FREQ  0.04167   0.4375   0.5208
  19     rs754671   MEAN   0.3309   0.4018    0.401
  19     rs754671     SD  0.04284  0.08114   0.1881
  19    rs2913973   GENO      T/T      T/G      G/G
  19    rs2913973 COUNTS        2       21       25
  19    rs2913973   FREQ  0.04167   0.4375   0.5208
  19    rs2913973   MEAN   0.3309   0.4018    0.401
  19    rs2913973     SD  0.04284  0.08114   0.1881
  19    rs2967605   GENO      T/T      T/C      C/C
  19    rs2967605 COUNTS        3       19       26
  19    rs2967605   FREQ   0.0625   0.3958   0.5417
  19    rs2967605   MEAN   0.3488    0.408   0.3972
  19    rs2967605     SD   0.0434  0.08186   0.1853
  19    rs6603076   GENO      A/A      A/G      G/G
  19    rs6603076 COUNTS        5       23       20
  19    rs6603076   FREQ   0.1042   0.4792   0.4167
  19    rs6603076   MEAN   0.3787   0.4202   0.3784
  19    rs6603076     SD  0.07114   0.1451   0.1603
  19    rs2894538   GENO      A/A      A/G      G/G
  19    rs2894538 COUNTS        1       16       31
  19    rs2894538   FREQ  0.02083   0.3333   0.6458
  19    rs2894538   MEAN   0.2974   0.3919   0.4051
  19    rs2894538     SD        0   0.1633    0.139
  19    rs7508502   GENO      C/C      C/T      T/T
  19    rs7508502 COUNTS        5       23       20
  19    rs7508502   FREQ   0.1042   0.4792   0.4167
  19    rs7508502   MEAN   0.3787   0.4202   0.3784
  19    rs7508502     SD  0.07114   0.1451   0.1603
  19   rs12610448   GENO      A/A      A/G      G/G
  19   rs12610448 COUNTS        2       13       33
  19   rs12610448   FREQ  0.04167   0.2708   0.6875
  19   rs12610448   MEAN   0.3025   0.3998   0.4037
  19   rs12610448     SD  0.01561  0.05925   0.1705
  19    rs7507621   GENO      T/T      T/C      C/C
  19    rs7507621 COUNTS       10       25       13
  19    rs7507621   FREQ   0.2083   0.5208   0.2708
  19    rs7507621   MEAN   0.4094   0.4226   0.3435
  19    rs7507621     SD   0.1175   0.1672   0.1089
  19    rs7408960   GENO      A/A      A/G      G/G
  19    rs7408960 COUNTS        4       23       21
  19    rs7408960   FREQ  0.08333   0.4792   0.4375
  19    rs7408960   MEAN   0.3341   0.4341   0.3716
  19    rs7408960     SD  0.04515   0.1378   0.1593
  19    rs7255548   GENO      C/C      C/T      T/T
  19    rs7255548 COUNTS       10       25       13
  19    rs7255548   FREQ   0.2083   0.5208   0.2708
  19    rs7255548   MEAN   0.4094   0.4226   0.3435
  19    rs7255548     SD   0.1175   0.1672   0.1089
  19   rs11881002   GENO      T/T      T/C      C/C
  19   rs11881002 COUNTS        1        9       38
  19   rs11881002   FREQ  0.02083   0.1875   0.7917
  19   rs11881002   MEAN   0.4858   0.4491   0.3841
  19   rs11881002     SD        0   0.2143   0.1259
  19    rs7259200   GENO      A/A      A/G      G/G
  19    rs7259200 COUNTS        4       20       24
  19    rs7259200   FREQ  0.08333   0.4167      0.5
  19    rs7259200   MEAN   0.3309   0.3985   0.4097
  19    rs7259200     SD  0.08603   0.1461   0.1537
  19    rs8106540   GENO      A/A      A/G      G/G
  19    rs8106540 COUNTS        1        9       38
  19    rs8106540   FREQ  0.02083   0.1875   0.7917
  19    rs8106540   MEAN   0.1667   0.4558    0.391
  19    rs8106540     SD        0   0.2107   0.1221
  19    rs7250951   GENO      A/A      A/T      T/T
  19    rs7250951 COUNTS        1        6       41
  19    rs7250951   FREQ  0.02083    0.125   0.8542
  19    rs7250951   MEAN   0.4858   0.4841   0.3838
  19    rs7250951     SD        0   0.2589   0.1221
  19    rs7507526   GENO      T/T      T/C      C/C
  19    rs7507526 COUNTS        8       26       14
  19    rs7507526   FREQ   0.1667   0.5417   0.2917
  19    rs7507526   MEAN   0.3088   0.4042    0.439
  19    rs7507526     SD  0.06028   0.1364   0.1784
  19    rs1609712   GENO      A/A      A/G      G/G
  19    rs1609712 COUNTS       11       25       12
  19    rs1609712   FREQ   0.2292   0.5208     0.25
  19    rs1609712   MEAN     0.38   0.4208   0.3687
  19    rs1609712     SD  0.08614   0.1806  0.09947
  19    rs2967603   GENO      A/A      A/C      C/C
  19    rs2967603 COUNTS        5       19       24
  19    rs2967603   FREQ   0.1042   0.3958      0.5
  19    rs2967603   MEAN   0.3549   0.3885   0.4154
  19    rs2967603     SD   0.1628   0.1472   0.1442
  19    rs2967578   GENO      C/C      C/T      T/T
  19    rs2967578 COUNTS        6       21       21
  19    rs2967578   FREQ    0.125   0.4375   0.4375
  19    rs2967578   MEAN   0.3705   0.4281   0.3768
  19    rs2967578     SD  0.08886   0.1835    0.111
  19    rs2042300   GENO      A/A      A/G      G/G
  19    rs2042300 COUNTS        0       14       34
  19    rs2042300   FREQ        0   0.2917   0.7083
  19    rs2042300   MEAN       NA   0.4119   0.3929
  19    rs2042300     SD       NA   0.1764    0.133
  19   rs10408143   GENO      T/T      T/C      C/C
  19   rs10408143 COUNTS        7       20       21
  19   rs10408143   FREQ   0.1458   0.4167   0.4375
  19   rs10408143   MEAN   0.4234   0.3963   0.3922
  19   rs10408143     SD   0.2454  0.08326   0.1572
  19   rs11882393   GENO      G/G      G/T      T/T
  19   rs11882393 COUNTS        6       24       18
  19   rs11882393   FREQ    0.125      0.5    0.375
  19   rs11882393   MEAN   0.4452   0.3707   0.4198
  19   rs11882393     SD   0.2611   0.1012   0.1488
  19    rs2303686   GENO      T/T      T/C      C/C
  19    rs2303686 COUNTS        4       23       21
  19    rs2303686   FREQ  0.08333   0.4792   0.4375
  19    rs2303686   MEAN   0.3943   0.3973   0.4005
  19    rs2303686     SD   0.0926   0.1484   0.1552
  19    rs8106859   GENO      T/T      T/C      C/C
  19    rs8106859 COUNTS        0        5       43
  19    rs8106859   FREQ        0   0.1042   0.8958
  19    rs8106859   MEAN       NA   0.3871   0.3998
  19    rs8106859     SD       NA   0.1096   0.1499
  19   rs10416597   GENO      T/T      T/C      C/C
  19   rs10416597 COUNTS        6       23       19
  19   rs10416597   FREQ    0.125   0.4792   0.3958
  19   rs10416597   MEAN   0.3516   0.4048   0.4055
  19   rs10416597     SD   0.1129   0.1499   0.1526
  19   rs11672367   GENO      T/T      T/C      C/C
  19   rs11672367 COUNTS        1       22       25
  19   rs11672367   FREQ  0.02083   0.4583   0.5208
  19   rs11672367   MEAN   0.3299   0.4488   0.3568
  19   rs11672367     SD        0   0.1825  0.08881
  19   rs11259990   GENO      T/T      T/C      C/C
  19   rs11259990 COUNTS        6       23       19
  19   rs11259990   FREQ    0.125   0.4792   0.3958
  19   rs11259990   MEAN   0.3516   0.4048   0.4055
  19   rs11259990     SD   0.1129   0.1499   0.1526
  19    rs4804314   GENO      C/C      C/T      T/T
  19    rs4804314 COUNTS       15       18       15
  19    rs4804314   FREQ   0.3125    0.375   0.3125
  19    rs4804314   MEAN   0.4275   0.4151   0.3495
  19    rs4804314     SD   0.2198   0.1072  0.06904
  19    rs4072910   GENO      G/G      G/C      C/C
  19    rs4072910 COUNTS        0       23       25
  19    rs4072910   FREQ        0   0.4792   0.5208
  19    rs4072910   MEAN       NA    0.443   0.3575
  19    rs4072910     SD       NA    0.179  0.09126
  19   rs12985470   GENO      A/A      A/T      T/T
  19   rs12985470 COUNTS        0       14       34
  19   rs12985470   FREQ        0   0.2917   0.7083
  19   rs12985470   MEAN       NA   0.3485    0.419
  19   rs12985470     SD       NA   0.1148   0.1529
  19   rs12462074   GENO      G/G      G/C      C/C
  19   rs12462074 COUNTS        4       11       33
  19   rs12462074   FREQ  0.08333   0.2292   0.6875
  19   rs12462074   MEAN   0.4168    0.371   0.4054
  19   rs12462074     SD   0.1415  0.07589   0.1643
  19   rs12610444   GENO      A/A      A/G      G/G
  19   rs12610444 COUNTS        1       32       15
  19   rs12610444   FREQ  0.02083   0.6667   0.3125
  19   rs12610444   MEAN   0.4924   0.4014    0.386
  19   rs12610444     SD        0   0.1648  0.09944
  19    rs1561405   GENO      C/C      C/A      A/A
  19    rs1561405 COUNTS        1        9       38
  19    rs1561405   FREQ  0.02083   0.1875   0.7917
  19    rs1561405   MEAN   0.2914   0.3543   0.4117
  19    rs1561405     SD        0   0.1033   0.1534
  19    rs1561406   GENO      A/A      A/C      C/C
  19    rs1561406 COUNTS        5       13       30
  19    rs1561406   FREQ   0.1042   0.2708    0.625
  19    rs1561406   MEAN     0.37   0.3536   0.4226
  19    rs1561406     SD  0.07869   0.1048   0.1648
  19    rs2967718   GENO      T/T      T/A      A/A
  19    rs2967718 COUNTS        4       12       32
  19    rs2967718   FREQ  0.08333     0.25   0.6667
  19    rs2967718   MEAN   0.3653    0.357   0.4181
  19    rs2967718     SD  0.09006  0.09066   0.1646
  19    rs2118706   GENO      A/A      A/G      G/G
  19    rs2118706 COUNTS        8       23       17
  19    rs2118706   FREQ   0.1667   0.4792   0.3542
  19    rs2118706   MEAN   0.4282   0.4158   0.3609
  19    rs2118706     SD   0.2151   0.1485  0.09525
  19    rs2967721   GENO      G/G      G/A      A/A
  19    rs2967721 COUNTS        0       11       37
  19    rs2967721   FREQ        0   0.2292   0.7708
  19    rs2967721   MEAN       NA     0.38   0.4039
  19    rs2967721     SD       NA  0.09915   0.1572
  19    rs2967726   GENO      A/A      A/G      G/G
  19    rs2967726 COUNTS        5       22       21
  19    rs2967726   FREQ   0.1042   0.4583   0.4375
  19    rs2967726   MEAN    0.367   0.4259   0.3772
  19    rs2967726     SD   0.1081   0.1482   0.1506
  19    rs9305032   GENO      T/T      T/C      C/C
  19    rs9305032 COUNTS        3       17       28
  19    rs9305032   FREQ   0.0625   0.3542   0.5833
  19    rs9305032   MEAN   0.3837    0.393   0.4033
  19    rs9305032     SD  0.03161   0.1513   0.1518
  19   rs12611036   GENO      G/G      G/A      A/A
  19   rs12611036 COUNTS        9       24       15
  19   rs12611036   FREQ   0.1875      0.5   0.3125
  19   rs12611036   MEAN   0.2967   0.4131   0.4359
  19   rs12611036     SD  0.06788   0.1502   0.1505
  19    rs2967684   GENO      A/A      A/G      G/G
  19    rs2967684 COUNTS        3       20       25
  19    rs2967684   FREQ   0.0625   0.4167   0.5208
  19    rs2967684   MEAN    0.396   0.4452   0.3614
  19    rs2967684     SD  0.08901   0.1891  0.09555
  19    rs2918300   GENO      T/T      T/C      C/C
  19    rs2918300 COUNTS        6       23       19
  19    rs2918300   FREQ    0.125   0.4792   0.3958
  19    rs2918300   MEAN   0.4323   0.4452   0.3312
  19    rs2918300     SD  0.08397    0.183  0.06567
  19    rs4804078   GENO      A/A      A/C      C/C
  19    rs4804078 COUNTS        0        8       40
  19    rs4804078   FREQ        0   0.1667   0.8333
  19    rs4804078   MEAN       NA   0.4665   0.3848
  19    rs4804078     SD       NA   0.1062   0.1493
  19   rs11085873   GENO      T/T      T/G      G/G
  19   rs11085873 COUNTS        0        8       40
  19   rs11085873   FREQ        0   0.1667   0.8333
  19   rs11085873   MEAN       NA   0.4665   0.3848
  19   rs11085873     SD       NA   0.1062   0.1493
  19   rs10414553   GENO      G/G      G/A      A/A
  19   rs10414553 COUNTS        9       27       12
  19   rs10414553   FREQ   0.1875   0.5625     0.25
  19   rs10414553   MEAN   0.4072   0.4248   0.3326
  19   rs10414553     SD  0.06622   0.1754  0.08857
  19    rs8103113   GENO      C/C      C/G      G/G
  19    rs8103113 COUNTS        1        9       38
  19    rs8103113   FREQ  0.02083   0.1875   0.7917
  19    rs8103113   MEAN   0.3515   0.3955   0.4004
  19    rs8103113     SD        0  0.06882   0.1604
  19    rs1898674   GENO      C/C      C/G      G/G
  19    rs1898674 COUNTS        4       26       18
  19    rs1898674   FREQ  0.08333   0.5417    0.375
  19    rs1898674   MEAN   0.4252   0.4028   0.3862
  19    rs1898674     SD   0.1629   0.1306   0.1681
  19    rs7254503   GENO      A/A      A/G      G/G
  19    rs7254503 COUNTS        4       26       18
  19    rs7254503   FREQ  0.08333   0.5417    0.375
  19    rs7254503   MEAN   0.3084   0.4187   0.3892
  19    rs7254503     SD  0.08536   0.1746  0.09824
  19     rs301407   GENO      T/T      T/C      C/C
  19     rs301407 COUNTS        5       11       31
  19     rs301407   FREQ   0.1064    0.234   0.6596
  19     rs301407   MEAN   0.3921   0.3539   0.4158
  19     rs301407     SD   0.1557   0.0775   0.1637
  19     rs301410   GENO      A/A      A/G      G/G
  19     rs301410 COUNTS        5       11       32
  19     rs301410   FREQ   0.1042   0.2292   0.6667
  19     rs301410   MEAN   0.3921   0.3539   0.4148
  19     rs301410     SD   0.1557   0.0775   0.1611
  19     rs301412   GENO      C/C      C/G      G/G
  19     rs301412 COUNTS        3       12       33
  19     rs301412   FREQ   0.0625     0.25   0.6875
  19     rs301412   MEAN   0.4246   0.3628    0.409
  19     rs301412     SD   0.2066  0.06507    0.162
  19   rs16995681   GENO      T/T      T/C      C/C
  19   rs16995681 COUNTS        1       14       33
  19   rs16995681   FREQ  0.02083   0.2917   0.6875
  19   rs16995681   MEAN   0.4147   0.3925   0.4005
  19   rs16995681     SD        0  0.09736   0.1647
  19    rs8099865   GENO      T/T      T/G      G/G
  19    rs8099865 COUNTS        0        9       39
  19    rs8099865   FREQ        0   0.1875   0.8125
  19    rs8099865   MEAN       NA   0.4267   0.3919
  19    rs8099865     SD       NA   0.2149   0.1271
  19    rs1078042   GENO      A/A      A/G      G/G
  19    rs1078042 COUNTS        0        8       40
  19    rs1078042   FREQ        0   0.1667   0.8333
  19    rs1078042   MEAN       NA   0.3656    0.405
  19    rs1078042     SD       NA  0.08625   0.1544
  19     rs890848   GENO      C/C      C/T      T/T
  19     rs890848 COUNTS        0        8       40
  19     rs890848   FREQ        0   0.1667   0.8333
  19     rs890848   MEAN       NA   0.3656    0.405
  19     rs890848     SD       NA  0.08625   0.1544
  19    rs2967706   GENO      C/C      C/T      T/T
  19    rs2967706 COUNTS        0        8       40
  19    rs2967706   FREQ        0   0.1667   0.8333
  19    rs2967706   MEAN       NA   0.3821   0.4017
  19    rs2967706     SD       NA  0.08674    0.155
  19    rs2967632   GENO      A/A      A/G      G/G
  19    rs2967632 COUNTS        0        8       40
  19    rs2967632   FREQ        0   0.1667   0.8333
  19    rs2967632   MEAN       NA   0.3821   0.4017
  19    rs2967632     SD       NA  0.08674    0.155
  19   rs10408279   GENO      T/T      T/C      C/C
  19   rs10408279 COUNTS        0       11       37
  19   rs10408279   FREQ        0   0.2292   0.7708
  19   rs10408279   MEAN       NA   0.4204   0.3919
  19   rs10408279     SD       NA   0.1032   0.1563
  19    rs2967745   GENO      G/G      G/T      T/T
  19    rs2967745 COUNTS        9       24       15
  19    rs2967745   FREQ   0.1875      0.5   0.3125
  19    rs2967745   MEAN    0.452   0.3749   0.4039
  19    rs2967745     SD   0.2141    0.149  0.07332
  19    rs7256781   GENO      T/T      T/C      C/C
  19    rs7256781 COUNTS        0       14       34
  19    rs7256781   FREQ        0   0.2917   0.7083
  19    rs7256781   MEAN       NA   0.4097   0.3938
  19    rs7256781     SD       NA  0.09398   0.1628
  19    rs2910344   GENO      T/T      T/C      C/C
  19    rs2910344 COUNTS        9       24       15
  19    rs2910344   FREQ   0.1875      0.5   0.3125
  19    rs2910344   MEAN    0.452   0.3749   0.4039
  19    rs2910344     SD   0.2141    0.149  0.07332
  19    rs1582532   GENO      C/C      C/T      T/T
  19    rs1582532 COUNTS        0       14       34
  19    rs1582532   FREQ        0   0.2917   0.7083
  19    rs1582532   MEAN       NA   0.3736   0.4087
  19    rs1582532     SD       NA  0.06992   0.1667
  19   rs10423641   GENO      C/C      C/A      A/A
  19   rs10423641 COUNTS        1       12       35
  19   rs10423641   FREQ  0.02083     0.25   0.7292
  19   rs10423641   MEAN   0.3909   0.4356   0.3859
  19   rs10423641     SD        0   0.1735   0.1371
  19    rs2967727   GENO      A/A      A/G      G/G
  19    rs2967727 COUNTS        0        7       41
  19    rs2967727   FREQ        0   0.1458   0.8542
  19    rs2967727   MEAN       NA   0.3398   0.4085
  19    rs2967727     SD       NA  0.03669   0.1546
  19    rs2967732   GENO      C/C      C/G      G/G
  19    rs2967732 COUNTS        0       16       32
  19    rs2967732   FREQ        0   0.3333   0.6667
  19    rs2967732   MEAN       NA   0.3778   0.4087
  19    rs2967732     SD       NA   0.1945   0.1156
  19   rs11085742   GENO      G/G      G/A      A/A
  19   rs11085742 COUNTS        5       30       13
  19   rs11085742   FREQ   0.1042    0.625   0.2708
  19   rs11085742   MEAN   0.4562   0.4099   0.3497
  19   rs11085742     SD  0.06126   0.1708  0.08157
  19    rs2967737   GENO      T/T      T/A      A/A
  19    rs2967737 COUNTS        2       18       28
  19    rs2967737   FREQ  0.04167    0.375   0.5833
  19    rs2967737   MEAN   0.3082   0.4373   0.3799
  19    rs2967737     SD  0.02368   0.2013  0.09617
  19   rs10418157   GENO      A/A      A/T      T/T
  19   rs10418157 COUNTS        1       11       36
  19   rs10418157   FREQ  0.02083   0.2292     0.75
  19   rs10418157   MEAN   0.2974   0.4034   0.3997
  19   rs10418157     SD        0  0.09991   0.1587
  19    rs4804367   GENO      T/T      T/G      G/G
  19    rs4804367 COUNTS        3       22       23
  19    rs4804367   FREQ   0.0625   0.4583   0.4792
  19    rs4804367   MEAN   0.2949   0.3815   0.4281
  19    rs4804367     SD   0.1242  0.09286   0.1811
  19    rs8100230   GENO      G/G      G/A      A/A
  19    rs8100230 COUNTS        8       26       14
  19    rs8100230   FREQ   0.1667   0.5417   0.2917
  19    rs8100230   MEAN   0.4082   0.4162   0.3599
  19    rs8100230     SD  0.08508   0.1804  0.08714
  19    rs8105922   GENO      G/G      G/A      A/A
  19    rs8105922 COUNTS        1       20       27
  19    rs8105922   FREQ  0.02083   0.4167   0.5625
  19    rs8105922   MEAN   0.3612   0.3941   0.4031
  19    rs8105922     SD        0  0.08982   0.1794
  19   rs10048565   GENO      G/G      G/T      T/T
  19   rs10048565 COUNTS        0        8       40
  19   rs10048565   FREQ        0   0.1667   0.8333
  19   rs10048565   MEAN       NA   0.4757    0.383
  19   rs10048565     SD       NA   0.1935   0.1313
  19    rs1862456   GENO      C/C      C/A      A/A
  19    rs1862456 COUNTS        7       22       19
  19    rs1862456   FREQ   0.1458   0.4583   0.3958
  19    rs1862456   MEAN    0.334   0.3862   0.4364
  19    rs1862456     SD  0.08802  0.09137   0.1987
  19   rs13339744   GENO      T/T      T/C      C/C
  19   rs13339744 COUNTS        0        8       40
  19   rs13339744   FREQ        0   0.1667   0.8333
  19   rs13339744   MEAN       NA   0.4757    0.383
  19   rs13339744     SD       NA   0.1935   0.1313
  19   rs10406670   GENO      G/G      G/T      T/T
  19   rs10406670 COUNTS        0        9       39
  19   rs10406670   FREQ        0   0.1875   0.8125
  19   rs10406670   MEAN       NA   0.4229   0.3928
  19   rs10406670     SD       NA  0.08533   0.1562
  19   rs10412487   GENO      C/C      C/T      T/T
  19   rs10412487 COUNTS        0        7       41
  19   rs10412487   FREQ        0   0.1458   0.8542
  19   rs10412487   MEAN       NA   0.4349   0.3922
  19   rs10412487     SD       NA  0.09245   0.1525
  19   rs10419875   GENO      C/C      C/A      A/A
  19   rs10419875 COUNTS        5       17       26
  19   rs10419875   FREQ   0.1042   0.3542   0.5417
  19   rs10419875   MEAN   0.3943   0.4178   0.3866
  19   rs10419875     SD  0.04476   0.1514   0.1559
  19   rs11881361   GENO      G/G      G/A      A/A
  19   rs11881361 COUNTS        0        7       40
  19   rs11881361   FREQ        0   0.1489   0.8511
  19   rs11881361   MEAN       NA   0.4146   0.3944
  19   rs11881361     SD       NA   0.0733   0.1565
  19   rs12985992   GENO      A/A      A/C      C/C
  19   rs12985992 COUNTS       11       23       14
  19   rs12985992   FREQ   0.2292   0.4792   0.2917
  19   rs12985992   MEAN   0.4007   0.3929   0.4057
  19   rs12985992     SD   0.1758   0.1589  0.09872
  19   rs12976111   GENO      G/G      G/A      A/A
  19   rs12976111 COUNTS       11       23       14
  19   rs12976111   FREQ   0.2292   0.4792   0.2917
  19   rs12976111   MEAN   0.4007   0.3929   0.4057
  19   rs12976111     SD   0.1758   0.1589  0.09872
  19    rs4804375   GENO      A/A      A/G      G/G
  19    rs4804375 COUNTS        2       19       27
  19    rs4804375   FREQ  0.04167   0.3958   0.5625
  19    rs4804375   MEAN    0.426   0.3933      0.4
  19    rs4804375     SD  0.09174  0.09849   0.1762
  19   rs10854117   GENO      A/A      A/G      G/G
  19   rs10854117 COUNTS        3       20       25
  19   rs10854117   FREQ   0.0625   0.4167   0.5208
  19   rs10854117   MEAN   0.3493   0.3871   0.4135
  19   rs10854117     SD  0.05862   0.1538   0.1473
  19     rs881877   GENO      C/C      C/T      T/T
  19     rs881877 COUNTS        3       16       29
  19     rs881877   FREQ   0.0625   0.3333   0.6042
  19     rs881877   MEAN   0.2714   0.3853   0.4188
  19     rs881877     SD   0.0934   0.1584   0.1383
  19   rs11882373   GENO      C/C      C/T      T/T
  19   rs11882373 COUNTS        0       13       35
  19   rs11882373   FREQ        0   0.2708   0.7292
  19   rs11882373   MEAN       NA   0.3885   0.4021
  19   rs11882373     SD       NA    0.121   0.1548
  19   rs12975129   GENO      G/G      G/C      C/C
  19   rs12975129 COUNTS        2       18       28
  19   rs12975129   FREQ  0.04167    0.375   0.5833
  19   rs12975129   MEAN    0.299   0.3873   0.4127
  19   rs12975129     SD 0.002263   0.1539   0.1443
  19    rs7260214   GENO      T/T      T/C      C/C
  19    rs7260214 COUNTS        1       15       32
  19    rs7260214   FREQ  0.02083   0.3125   0.6667
  19    rs7260214   MEAN   0.9319   0.3825   0.3892
  19    rs7260214     SD        0   0.1089   0.1314
  19   rs17000495   GENO      A/A      A/G      G/G
  19   rs17000495 COUNTS        2        7       39
  19   rs17000495   FREQ  0.04167   0.1458   0.8125
  19   rs17000495   MEAN   0.3136   0.3891   0.4045
  19   rs17000495     SD   0.1094   0.0592   0.1575
  19    rs7507380   GENO      A/A      A/G      G/G
  19    rs7507380 COUNTS        1       12       35
  19    rs7507380   FREQ  0.02083     0.25   0.7292
  19    rs7507380   MEAN   0.3847    0.385   0.4035
  19    rs7507380     SD        0   0.1162   0.1572
  19   rs10410136   GENO      G/G      G/A      A/A
  19   rs10410136 COUNTS        1       16       31
  19   rs10410136   FREQ  0.02083   0.3333   0.6458
  19   rs10410136   MEAN   0.3006   0.4044   0.3985
  19   rs10410136     SD        0   0.1537   0.1446
  19    rs1895364   GENO      A/A      A/G      G/G
  19    rs1895364 COUNTS        1       12       35
  19    rs1895364   FREQ  0.02083     0.25   0.7292
  19    rs1895364   MEAN   0.3847    0.385   0.4035
  19    rs1895364     SD        0   0.1162   0.1572
  19    rs2216662   GENO      T/T      T/C      C/C
  19    rs2216662 COUNTS        3       19       26
  19    rs2216662   FREQ   0.0625   0.3958   0.5417
  19    rs2216662   MEAN   0.3599   0.4169   0.3894
  19    rs2216662     SD  0.05605   0.1463   0.1533
  19    rs1833777   GENO      C/C      C/G      G/G
  19    rs1833777 COUNTS        4       23       21
  19    rs1833777   FREQ  0.08333   0.4792   0.4375
  19    rs1833777   MEAN   0.5098   0.3701   0.4083
  19    rs1833777     SD   0.2946     0.11   0.1407
  19   rs12710265   GENO      C/C      C/T      T/T
  19   rs12710265 COUNTS        0       13       35
  19   rs12710265   FREQ        0   0.2708   0.7292
  19   rs12710265   MEAN       NA     0.37    0.409
  19   rs12710265     SD       NA  0.08381   0.1621
  19    rs7508222   GENO      A/A      A/G      G/G
  19    rs7508222 COUNTS        1       14       33
  19    rs7508222   FREQ  0.02083   0.2917   0.6875
  19    rs7508222   MEAN   0.3847   0.3855   0.4044
  19    rs7508222     SD        0   0.1069    0.162
  19    rs1820099   GENO      T/T      T/C      C/C
  19    rs1820099 COUNTS        1       14       33
  19    rs1820099   FREQ  0.02083   0.2917   0.6875
  19    rs1820099   MEAN   0.3847   0.3855   0.4044
  19    rs1820099     SD        0   0.1069    0.162
  19    rs2547064   GENO      G/G      G/T      T/T
  19    rs2547064 COUNTS        0        5       43
  19    rs2547064   FREQ        0   0.1042   0.8958
  19    rs2547064   MEAN       NA    0.364   0.4024
  19    rs2547064     SD       NA  0.08856   0.1507
  19    rs1867692   GENO      A/A      A/G      G/G
  19    rs1867692 COUNTS        2       17       29
  19    rs1867692   FREQ  0.04167   0.3542   0.6042
  19    rs1867692   MEAN   0.4252   0.3858    0.404
  19    rs1867692     SD  0.05159    0.117   0.1654
  19    rs1867691   GENO      C/C      C/T      T/T
  19    rs1867691 COUNTS        0        5       43
  19    rs1867691   FREQ        0   0.1042   0.8958
  19    rs1867691   MEAN       NA    0.364   0.4024
  19    rs1867691     SD       NA  0.08856   0.1507
  19    rs1862460   GENO      C/C      C/A      A/A
  19    rs1862460 COUNTS        9       16       23
  19    rs1862460   FREQ   0.1875   0.3333   0.4792
  19    rs1862460   MEAN   0.4822   0.3824   0.3769
  19    rs1862460     SD   0.2577   0.1101   0.0956
  19    rs1559170   GENO      G/G      G/C      C/C
  19    rs1559170 COUNTS        2       18       28
  19    rs1559170   FREQ  0.04167    0.375   0.5833
  19    rs1559170   MEAN   0.4252   0.3823   0.4069
  19    rs1559170     SD  0.05159   0.1144   0.1676
  19   rs10422567   GENO      T/T      T/A      A/A
  19   rs10422567 COUNTS        4       13       31
  19   rs10422567   FREQ  0.08333   0.2708   0.6458
  19   rs10422567   MEAN   0.3511   0.3999    0.404
  19   rs10422567     SD   0.1296  0.09439   0.1658
  19   rs17000803   GENO      C/C      C/G      G/G
  19   rs17000803 COUNTS        1        9       38
  19   rs17000803   FREQ  0.02083   0.1875   0.7917
  19   rs17000803   MEAN   0.2363    0.411   0.3997
  19   rs17000803     SD        0   0.1912   0.1348
  19    rs7254970   GENO      T/T      T/G      G/G
  19    rs7254970 COUNTS        1       17       30
  19    rs7254970   FREQ  0.02083   0.3542    0.625
  19    rs7254970   MEAN   0.3612   0.4067    0.395
  19    rs7254970     SD        0   0.1555   0.1442
  19   rs17000816   GENO      A/A      A/G      G/G
  19   rs17000816 COUNTS        1        9       38
  19   rs17000816   FREQ  0.02083   0.1875   0.7917
  19   rs17000816   MEAN   0.2363    0.411   0.3997
  19   rs17000816     SD        0   0.1912   0.1348
  19   rs10406209   GENO      A/A      A/G      G/G
  19   rs10406209 COUNTS        0       11       37
  19   rs10406209   FREQ        0   0.2292   0.7708
  19   rs10406209   MEAN       NA   0.3597     0.41
  19   rs10406209     SD       NA  0.08537   0.1579
  19    rs2591591   GENO      T/T      T/G      G/G
  19    rs2591591 COUNTS        3       12       33
  19    rs2591591   FREQ   0.0625     0.25   0.6875
  19    rs2591591   MEAN   0.5355   0.4089   0.3822
  19    rs2591591     SD   0.3464   0.1201   0.1284
  19    rs2591592   GENO      A/A      A/T      T/T
  19    rs2591592 COUNTS       10       24       14
  19    rs2591592   FREQ   0.2083      0.5   0.2917
  19    rs2591592   MEAN   0.4194   0.4148   0.3554
  19    rs2591592     SD   0.1935   0.1464  0.09817
  19   rs17000836   GENO      T/T      T/C      C/C
  19   rs17000836 COUNTS        0       11       37
  19   rs17000836   FREQ        0   0.2292   0.7708
  19   rs17000836   MEAN       NA   0.3962   0.3991
  19   rs17000836     SD       NA  0.07965   0.1606
  19    rs2547074   GENO      T/T      T/C      C/C
  19    rs2547074 COUNTS        5       13       30
  19    rs2547074   FREQ   0.1042   0.2708    0.625
  19    rs2547074   MEAN   0.4877   0.3828   0.3903
  19    rs2547074     SD   0.2538   0.1253   0.1315
  19    rs2591595   GENO      T/T      T/C      C/C
  19    rs2591595 COUNTS        5       13       30
  19    rs2591595   FREQ   0.1042   0.2708    0.625
  19    rs2591595   MEAN   0.4877   0.3828   0.3903
  19    rs2591595     SD   0.2538   0.1253   0.1315
  19    rs7254941   GENO      T/T      T/C      C/C
  19    rs7254941 COUNTS        0       10       38
  19    rs7254941   FREQ        0   0.2083   0.7917
  19    rs7254941   MEAN       NA   0.3861   0.4017
  19    rs7254941     SD       NA  0.07625   0.1592
  19    rs1862461   GENO      G/G      G/T      T/T
  19    rs1862461 COUNTS        5       13       30
  19    rs1862461   FREQ   0.1042   0.2708    0.625
  19    rs1862461   MEAN   0.4877   0.3828   0.3903
  19    rs1862461     SD   0.2538   0.1253   0.1315
  19    rs1862462   GENO      A/A      A/G      G/G
  19    rs1862462 COUNTS        5       13       30
  19    rs1862462   FREQ   0.1042   0.2708    0.625
  19    rs1862462   MEAN   0.4877   0.3828   0.3903
  19    rs1862462     SD   0.2538   0.1253   0.1315
  19    rs2431795   GENO      T/T      T/C      C/C
  19    rs2431795 COUNTS        5       13       30
  19    rs2431795   FREQ   0.1042   0.2708    0.625
  19    rs2431795   MEAN   0.4877   0.3828   0.3903
  19    rs2431795     SD   0.2538   0.1253   0.1315
  19    rs2431791   GENO      T/T      T/G      G/G
  19    rs2431791 COUNTS        5       11       32
  19    rs2431791   FREQ   0.1042   0.2292   0.6667
  19    rs2431791   MEAN   0.4877   0.3737    0.393
  19    rs2431791     SD   0.2538   0.1349   0.1277
  19    rs1584168   GENO      A/A      A/C      C/C
  19    rs1584168 COUNTS        0        6       42
  19    rs1584168   FREQ        0    0.125    0.875
  19    rs1584168   MEAN       NA   0.4234   0.3949
  19    rs1584168     SD       NA  0.07005   0.1533
  19    rs7245949   GENO      A/A      A/G      G/G
  19    rs7245949 COUNTS        3       23       22
  19    rs7245949   FREQ   0.0625   0.4792   0.4583
  19    rs7245949   MEAN   0.3579   0.4096   0.3923
  19    rs7245949     SD  0.05901   0.1379   0.1631
  19    rs1609459   GENO      C/C      C/T      T/T
  19    rs1609459 COUNTS        3       23       22
  19    rs1609459   FREQ   0.0625   0.4792   0.4583
  19    rs1609459   MEAN   0.3579   0.4096   0.3923
  19    rs1609459     SD  0.05901   0.1379   0.1631
  19    rs1108380   GENO      G/G      G/A      A/A
  19    rs1108380 COUNTS        1       14       33
  19    rs1108380   FREQ  0.02083   0.2917   0.6875
  19    rs1108380   MEAN   0.3847   0.3797   0.4068
  19    rs1108380     SD        0   0.1027   0.1628
  19   rs10402812   GENO      C/C      C/A      A/A
  19   rs10402812 COUNTS        3       23       22
  19   rs10402812   FREQ   0.0625   0.4792   0.4583
  19   rs10402812   MEAN   0.3579   0.4096   0.3923
  19   rs10402812     SD  0.05901   0.1379   0.1631
  19    rs1823056   GENO      A/A      A/G      G/G
  19    rs1823056 COUNTS        1        7       40
  19    rs1823056   FREQ  0.02083   0.1458   0.8333
  19    rs1823056   MEAN   0.2363   0.4243    0.398
  19    rs1823056     SD        0   0.2167    0.132
  19   rs17000947   GENO      A/A      A/G      G/G
  19   rs17000947 COUNTS        1        7       40
  19   rs17000947   FREQ  0.02083   0.1458   0.8333
  19   rs17000947   MEAN   0.2363   0.4243    0.398
  19   rs17000947     SD        0   0.2167    0.132
  19   rs10415709   GENO      A/A      A/C      C/C
  19   rs10415709 COUNTS        1       10       37
  19   rs10415709   FREQ  0.02083   0.2083   0.7708
  19   rs10415709   MEAN   0.9319   0.3822   0.3884
  19   rs10415709     SD        0   0.1275   0.1242
  19   rs10411597   GENO      T/T      T/A      A/A
  19   rs10411597 COUNTS        1       10       37
  19   rs10411597   FREQ  0.02083   0.2083   0.7708
  19   rs10411597   MEAN   0.9319   0.3822   0.3884
  19   rs10411597     SD        0   0.1275   0.1242
  19    rs4804386   GENO      T/T      T/C      C/C
  19    rs4804386 COUNTS       12       24       12
  19    rs4804386   FREQ     0.25      0.5     0.25
  19    rs4804386   MEAN   0.3906   0.4206   0.3619
  19    rs4804386     SD   0.1801   0.1466   0.1011
  19   rs13344438   GENO      T/T      T/C      C/C
  19   rs13344438 COUNTS        1       20       27
  19   rs13344438   FREQ  0.02083   0.4167   0.5625
  19   rs13344438   MEAN   0.2974   0.3965   0.4036
  19   rs13344438     SD        0  0.07768   0.1826
  19   rs10417520   GENO      G/G      G/A      A/A
  19   rs10417520 COUNTS        9       25       14
  19   rs10417520   FREQ   0.1875   0.5208   0.2917
  19   rs10417520   MEAN   0.3823   0.4079   0.3919
  19   rs10417520     SD   0.2206   0.1476  0.07605
  19   rs10407491   GENO      A/A      A/G      G/G
  19   rs10407491 COUNTS        0        5       43
  19   rs10407491   FREQ        0   0.1042   0.8958
  19   rs10407491   MEAN       NA   0.2761   0.4127
  19   rs10407491     SD       NA  0.07415   0.1453
  19   rs10418864   GENO      T/T      T/C      C/C
  19   rs10418864 COUNTS        8       25       15
  19   rs10418864   FREQ   0.1667   0.5208   0.3125
  19   rs10418864   MEAN   0.3791   0.3913   0.4207
  19   rs10418864     SD  0.08598   0.1097   0.2138
  19   rs10426146   GENO      G/G      G/A      A/A
  19   rs10426146 COUNTS        4       26       18
  19   rs10426146   FREQ  0.08333   0.5417    0.375
  19   rs10426146   MEAN   0.3584   0.4306   0.3609
  19   rs10426146     SD  0.07987    0.167   0.1131
  19   rs12979861   GENO      A/A      A/G      G/G
  19   rs12979861 COUNTS        3       28       17
  19   rs12979861   FREQ   0.0625   0.5833   0.3542
  19   rs12979861   MEAN   0.3374    0.412   0.3869
  19   rs12979861     SD  0.05016   0.1768  0.08841
  19   rs10426826   GENO      T/T      T/C      C/C
  19   rs10426826 COUNTS        1       19       28
  19   rs10426826   FREQ  0.02083   0.3958   0.5833
  19   rs10426826   MEAN   0.2974   0.4245   0.3844
  19   rs10426826     SD        0   0.1464   0.1463
  19    rs8111366   GENO      A/A      A/G      G/G
  19    rs8111366 COUNTS        5       26       17
  19    rs8111366   FREQ   0.1042   0.5417   0.3542
  19    rs8111366   MEAN   0.3337   0.4252   0.3765
  19    rs8111366     SD  0.09215   0.1794  0.08136
  19   rs11880371   GENO      A/A      A/G      G/G
  19   rs11880371 COUNTS        4       31       13
  19   rs11880371   FREQ  0.08333   0.6458   0.2708
  19   rs11880371   MEAN   0.3963    0.388   0.4241
  19   rs11880371     SD  0.07705   0.1406   0.1754
  19    rs1469081   GENO      G/G      G/A      A/A
  19    rs1469081 COUNTS        5       21       22
  19    rs1469081   FREQ   0.1042   0.4375   0.4583
  19    rs1469081   MEAN   0.3874   0.3371   0.4595
  19    rs1469081     SD   0.1264  0.07796   0.1753
  19   rs13343323   GENO      T/T      T/C      C/C
  19   rs13343323 COUNTS        1        9       38
  19   rs13343323   FREQ  0.02083   0.1875   0.7917
  19   rs13343323   MEAN   0.4326   0.3733   0.4035
  19   rs13343323     SD        0  0.08133   0.1587
  19    rs8101404   GENO      C/C      C/T      T/T
  19    rs8101404 COUNTS        3       19       26
  19    rs8101404   FREQ   0.0625   0.3958   0.5417
  19    rs8101404   MEAN   0.5229   0.4164    0.371
  19    rs8101404     SD   0.1272   0.1898  0.09783
  19    rs8107055   GENO      G/G      G/T      T/T
  19    rs8107055 COUNTS        0       11       37
  19    rs8107055   FREQ        0   0.2292   0.7708
  19    rs8107055   MEAN       NA   0.4088   0.3954
  19    rs8107055     SD       NA   0.1204   0.1533
  19    rs1968595   GENO      G/G      G/T      T/T
  19    rs1968595 COUNTS        1       14       33
  19    rs1968595   FREQ  0.02083   0.2917   0.6875
  19    rs1968595   MEAN   0.3225   0.4508   0.3786
  19    rs1968595     SD        0   0.2287  0.08936
  19   rs10413384   GENO      A/A      A/G      G/G
  19   rs10413384 COUNTS        2       11       35
  19   rs10413384   FREQ  0.04167   0.2292   0.7292
  19   rs10413384   MEAN   0.4239   0.4003   0.3964
  19   rs10413384     SD  0.01224    0.173   0.1426
  19    rs4804397   GENO      G/G      G/A      A/A
  19    rs4804397 COUNTS        1       10       37
  19    rs4804397   FREQ  0.02083   0.2083   0.7708
  19    rs4804397   MEAN   0.5278   0.3845   0.3987
  19    rs4804397     SD        0   0.1945   0.1326
  19    rs2441035   GENO      T/T      T/G      G/G
  19    rs2441035 COUNTS        6        9       33
  19    rs2441035   FREQ    0.125   0.1875   0.6875
  19    rs2441035   MEAN   0.4515   0.3467   0.4029
  19    rs2441035     SD    0.238   0.1012   0.1353
  19    rs2569402   GENO      A/A      A/G      G/G
  19    rs2569402 COUNTS        6        9       33
  19    rs2569402   FREQ    0.125   0.1875   0.6875
  19    rs2569402   MEAN   0.4515   0.3467   0.4029
  19    rs2569402     SD    0.238   0.1012   0.1353
  19    rs2053074   GENO      A/A      A/G      G/G
  19    rs2053074 COUNTS        1       12       35
  19    rs2053074   FREQ  0.02083     0.25   0.7292
  19    rs2053074   MEAN   0.5278   0.3943   0.3962
  19    rs2053074     SD        0   0.1744   0.1373
  19   rs12609136   GENO      A/A      A/T      T/T
  19   rs12609136 COUNTS        3        9       36
  19   rs12609136   FREQ   0.0625   0.1875     0.75
  19   rs12609136   MEAN   0.4209   0.4151   0.3924
  19   rs12609136     SD  0.01016   0.1884   0.1417
  19    rs4804400   GENO      C/C      C/T      T/T
  19    rs4804400 COUNTS        1        7       40
  19    rs4804400   FREQ  0.02083   0.1458   0.8333
  19    rs4804400   MEAN   0.4147   0.4335   0.3919
  19    rs4804400     SD        0   0.2146   0.1345
  19   rs12610094   GENO      G/G      G/A      A/A
  19   rs12610094 COUNTS        1       10       37
  19   rs12610094   FREQ  0.02083   0.2083   0.7708
  19   rs12610094   MEAN   0.4147   0.3912      0.4
  19   rs12610094     SD        0   0.1926   0.1352
  19    rs2335071   GENO      T/T      T/A      A/A
  19    rs2335071 COUNTS       13       21       14
  19    rs2335071   FREQ   0.2708   0.4375   0.2917
  19    rs2335071   MEAN   0.3828   0.4438   0.3449
  19    rs2335071     SD   0.1687    0.152  0.08863
  19    rs2335072   GENO      G/G      G/T      T/T
  19    rs2335072 COUNTS        1       15       32
  19    rs2335072   FREQ  0.02083   0.3125   0.6667
  19    rs2335072   MEAN   0.4147   0.4006   0.3969
  19    rs2335072     SD        0   0.1824   0.1303
  19    rs8110010   GENO      T/T      T/C      C/C
  19    rs8110010 COUNTS        3       22       23
  19    rs8110010   FREQ   0.0625   0.4583   0.4792
  19    rs8110010   MEAN   0.3475   0.4156   0.3887
  19    rs8110010     SD  0.03478    0.144   0.1564
  19    rs7249770   GENO      G/G      G/A      A/A
  19    rs7249770 COUNTS        5       22       21
  19    rs7249770   FREQ   0.1042   0.4583   0.4375
  19    rs7249770   MEAN    0.331   0.4613   0.3486
  19    rs7249770     SD  0.06041   0.1743  0.09426
  19   rs10414255   GENO      T/T      T/C      C/C
  19   rs10414255 COUNTS        3       13       32
  19   rs10414255   FREQ   0.0625   0.2708   0.6667
  19   rs10414255   MEAN   0.3398   0.3747   0.4136
  19   rs10414255     SD  0.06488   0.1014   0.1642
  19    rs8112954   GENO      T/T      T/A      A/A
  19    rs8112954 COUNTS        5       21       22
  19    rs8112954   FREQ   0.1042   0.4375   0.4583
  19    rs8112954   MEAN   0.3612   0.3551   0.4483
  19    rs8112954     SD  0.08549   0.1075   0.1733
  19    rs8107410   GENO      C/C      C/T      T/T
  19    rs8107410 COUNTS        1       14       33
  19    rs8107410   FREQ  0.02083   0.2917   0.6875
  19    rs8107410   MEAN   0.2553   0.4491   0.3813
  19    rs8107410     SD        0   0.2093   0.1056
  19     rs714395   GENO      T/T      T/C      C/C
  19     rs714395 COUNTS       14       19       15
  19     rs714395   FREQ   0.2917   0.3958   0.3125
  19     rs714395   MEAN   0.3541   0.4489   0.3759
  19     rs714395     SD  0.09346   0.1988  0.07731
  19    rs7256391   GENO      A/A      A/G      G/G
  19    rs7256391 COUNTS       10       18       20
  19    rs7256391   FREQ   0.2083    0.375   0.4167
  19    rs7256391   MEAN   0.3454   0.3685   0.4519
  19    rs7256391     SD  0.09308  0.08547   0.1904
  19   rs17304527   GENO      G/G      G/A      A/A
  19   rs17304527 COUNTS        2        4       42
  19   rs17304527   FREQ  0.04167  0.08333    0.875
  19   rs17304527   MEAN   0.3007   0.5078   0.3927
  19   rs17304527     SD   0.0642   0.3075   0.1246
  19   rs12459040   GENO      T/T      T/A      A/A
  19   rs12459040 COUNTS       10       22       16
  19   rs12459040   FREQ   0.2083   0.4583   0.3333
  19   rs12459040   MEAN   0.4815   0.4169   0.3212
  19   rs12459040     SD   0.1853   0.1378  0.08666
  19   rs12610559   GENO      T/T      T/G      G/G
  19   rs12610559 COUNTS        3       10       35
  19   rs12610559   FREQ   0.0625   0.2083   0.7292
  19   rs12610559   MEAN   0.2689   0.4294   0.4007
  19   rs12610559     SD  0.07134   0.1942   0.1309
  19   rs16978581   GENO      A/A      A/G      G/G
  19   rs16978581 COUNTS       10       18       20
  19   rs16978581   FREQ   0.2083    0.375   0.4167
  19   rs16978581   MEAN   0.3454   0.3685   0.4519
  19   rs16978581     SD  0.09308  0.08547   0.1904
  19    rs1045354   GENO      A/A      A/C      C/C
  19    rs1045354 COUNTS        3       10       35
  19    rs1045354   FREQ   0.0625   0.2083   0.7292
  19    rs1045354   MEAN   0.2689   0.4294   0.4007
  19    rs1045354     SD  0.07134   0.1942   0.1309
  19      rs10129   GENO      A/A      A/G      G/G
  19      rs10129 COUNTS        1       11       36
  19      rs10129   FREQ  0.02083   0.2292     0.75
  19      rs10129   MEAN   0.4964   0.4292   0.3863
  19      rs10129     SD        0  0.09704   0.1579
  19   rs10405376   GENO      T/T      T/C      C/C
  19   rs10405376 COUNTS        4        6       38
  19   rs10405376   FREQ  0.08333    0.125   0.7917
  19   rs10405376   MEAN   0.4272   0.5122   0.3775
  19   rs10405376     SD   0.1043   0.1996   0.1338
  19    rs7247296   GENO      T/T      T/A      A/A
  19    rs7247296 COUNTS        4       24       20
  19    rs7247296   FREQ  0.08333      0.5   0.4167
  19    rs7247296   MEAN   0.3963   0.4176   0.3759
  19    rs7247296     SD  0.08299   0.1771   0.1104
  19   rs10417371   GENO      A/A      A/G      G/G
  19   rs10417371 COUNTS        1       13       34
  19   rs10417371   FREQ  0.02083   0.2708   0.7083
  19   rs10417371   MEAN   0.3612   0.3807   0.4063
  19   rs10417371     SD        0  0.09056   0.1639
  19   rs16978679   GENO      A/A      A/G      G/G
  19   rs16978679 COUNTS        1       13       34
  19   rs16978679   FREQ  0.02083   0.2708   0.7083
  19   rs16978679   MEAN   0.3612   0.3807   0.4063
  19   rs16978679     SD        0  0.09056   0.1639
  19    rs6511918   GENO      C/C      C/T      T/T
  19    rs6511918 COUNTS        1       10       37
  19    rs6511918   FREQ  0.02083   0.2083   0.7708
  19    rs6511918   MEAN   0.4858   0.3665   0.4047
  19    rs6511918     SD        0   0.2093   0.1268
  19   rs13345998   GENO      T/T      T/G      G/G
  19   rs13345998 COUNTS        4       26       18
  19   rs13345998   FREQ  0.08333   0.5417    0.375
  19   rs13345998   MEAN    0.347   0.3994   0.4085
  19   rs13345998     SD  0.09256   0.1758   0.1033
  19    rs8102176   GENO      T/T      T/C      C/C
  19    rs8102176 COUNTS        7       24       17
  19    rs8102176   FREQ   0.1458      0.5   0.3542
  19    rs8102176   MEAN   0.3274   0.4192   0.3984
  19    rs8102176     SD   0.0795   0.1661    0.131
  19    rs8102181   GENO      T/T      T/C      C/C
  19    rs8102181 COUNTS        7       24       17
  19    rs8102181   FREQ   0.1458      0.5   0.3542
  19    rs8102181   MEAN   0.3274   0.4192   0.3984
  19    rs8102181     SD   0.0795   0.1661    0.131
  19    rs8101575   GENO      T/T      T/C      C/C
  19    rs8101575 COUNTS        5       18       25
  19    rs8101575   FREQ   0.1042    0.375   0.5208
  19    rs8101575   MEAN   0.3913   0.4482    0.364
  19    rs8101575     SD  0.07071   0.1987  0.09714
  19    rs6511957   GENO      T/T      T/A      A/A
  19    rs6511957 COUNTS       14       14       20
  19    rs6511957   FREQ   0.2917   0.2917   0.4167
  19    rs6511957   MEAN   0.3866   0.4784   0.3508
  19    rs6511957     SD  0.08099   0.2199  0.08638
  19    rs7252788   GENO      T/T      T/C      C/C
  19    rs7252788 COUNTS        6       23       19
  19    rs7252788   FREQ    0.125   0.4792   0.3958
  19    rs7252788   MEAN   0.4013   0.3932   0.4039
  19    rs7252788     SD   0.1605   0.1385   0.1564
  19    rs8109800   GENO      A/A      A/G      G/G
  19    rs8109800 COUNTS        5       16       27
  19    rs8109800   FREQ   0.1042   0.3333   0.5625
  19    rs8109800   MEAN   0.3576   0.4036   0.4029
  19    rs8109800     SD  0.07359   0.1722    0.141
  19    rs2191667   GENO      T/T      T/G      G/G
  19    rs2191667 COUNTS       11       21       16
  19    rs2191667   FREQ   0.2292   0.4375   0.3333
  19    rs2191667   MEAN   0.4336   0.4255   0.3387
  19    rs2191667     SD   0.1003    0.183  0.09514
  19    rs4635448   GENO      C/C      C/T      T/T
  19    rs4635448 COUNTS       11       21       16
  19    rs4635448   FREQ   0.2292   0.4375   0.3333
  19    rs4635448   MEAN   0.4336   0.4255   0.3387
  19    rs4635448     SD   0.1003    0.183  0.09514
  19   rs10407146   GENO      C/C      C/A      A/A
  19   rs10407146 COUNTS       11       21       16
  19   rs10407146   FREQ   0.2292   0.4375   0.3333
  19   rs10407146   MEAN   0.3668   0.3798   0.4446
  19   rs10407146     SD  0.09879   0.1479   0.1642
  19   rs10406384   GENO      A/A      A/G      G/G
  19   rs10406384 COUNTS        5       19       24
  19   rs10406384   FREQ   0.1042   0.3958      0.5
  19   rs10406384   MEAN   0.4026   0.4006   0.3959
  19   rs10406384     SD    0.139   0.1575   0.1427
  19   rs16979286   GENO      G/G      G/A      A/A
  19   rs16979286 COUNTS       11       17       20
  19   rs16979286   FREQ   0.2292   0.3542   0.4167
  19   rs16979286   MEAN   0.4294    0.402   0.3785
  19   rs16979286     SD   0.1838   0.1805  0.07758
  19    rs8104971   GENO      G/G      G/A      A/A
  19    rs8104971 COUNTS       12       24       12
  19    rs8104971   FREQ     0.25      0.5     0.25
  19    rs8104971   MEAN   0.3662    0.427   0.3736
  19    rs8104971     SD   0.1147   0.1785  0.08276
  19    rs7255466   GENO      G/G      G/C      C/C
  19    rs7255466 COUNTS        2        9       37
  19    rs7255466   FREQ  0.04167   0.1875   0.7708
  19    rs7255466   MEAN   0.4288   0.3671   0.4044
  19    rs7255466     SD     0.14  0.09429   0.1572
  19   rs10408485   GENO      A/A      A/C      C/C
  19   rs10408485 COUNTS        7       21       20
  19   rs10408485   FREQ   0.1458   0.4375   0.4167
  19   rs10408485   MEAN   0.3411   0.4544   0.3597
  19   rs10408485     SD  0.09075   0.1766   0.1027
  19    rs7247108   GENO      G/G      G/A      A/A
  19    rs7247108 COUNTS        5       17       26
  19    rs7247108   FREQ   0.1042   0.3542   0.5417
  19    rs7247108   MEAN   0.3471   0.4094   0.4011
  19    rs7247108     SD   0.0429   0.1706    0.142
  19   rs16979417   GENO      A/A      A/G      G/G
  19   rs16979417 COUNTS        5       22       21
  19   rs16979417   FREQ   0.1042   0.4583   0.4375
  19   rs16979417   MEAN   0.3831   0.3786   0.4229
  19   rs16979417     SD   0.1146   0.1022   0.1868
  19    rs7252865   GENO      T/T      T/C      C/C
  19    rs7252865 COUNTS        1       11       36
  19    rs7252865   FREQ  0.02083   0.2292     0.75
  19    rs7252865   MEAN   0.4326   0.4693   0.3759
  19    rs7252865     SD        0    0.237   0.1009
  19   rs10745023   GENO      A/A      A/C      C/C
  19   rs10745023 COUNTS        1        6       41
  19   rs10745023   FREQ  0.02083    0.125   0.8542
  19   rs10745023   MEAN   0.4326   0.4045   0.3967
  19   rs10745023     SD        0  0.07726    0.155
  19   rs41375152   GENO      T/T      T/C      C/C
  19   rs41375152 COUNTS        2       16       30
  19   rs41375152   FREQ  0.04167   0.3333    0.625
  19   rs41375152   MEAN   0.4288   0.3905   0.4007
  19   rs41375152     SD     0.14   0.1085   0.1654
  19    rs2033482   GENO      A/A      A/C      C/C
  19    rs2033482 COUNTS        6       17       25
  19    rs2033482   FREQ    0.125   0.3542   0.5208
  19    rs2033482   MEAN   0.3554   0.4056   0.4039
  19    rs2033482     SD  0.04348   0.1716   0.1442
  19   rs16979670   GENO      A/A      A/C      C/C
  19   rs16979670 COUNTS        1       14       33
  19   rs16979670   FREQ  0.02083   0.2917   0.6875
  19   rs16979670   MEAN   0.3317   0.3839   0.4067
  19   rs16979670     SD        0   0.1153   0.1591
  19      rs13535   GENO      A/A      A/G      G/G
  19      rs13535 COUNTS        5       17       26
  19      rs13535   FREQ   0.1042   0.3542   0.5417
  19      rs13535   MEAN   0.3471   0.4094   0.4011
  19      rs13535     SD   0.0429   0.1706    0.142
  19    rs7259702   GENO      C/C      C/A      A/A
  19    rs7259702 COUNTS        0       10       38
  19    rs7259702   FREQ        0   0.2083   0.7917
  19    rs7259702   MEAN       NA   0.4511   0.3846
  19    rs7259702     SD       NA   0.1865    0.132
  19   rs10500207   GENO      G/G      G/T      T/T
  19   rs10500207 COUNTS        1       14       33
  19   rs10500207   FREQ  0.02083   0.2917   0.6875
  19   rs10500207   MEAN   0.3317   0.3839   0.4067
  19   rs10500207     SD        0   0.1153   0.1591
  19    rs8100020   GENO      C/C      C/T      T/T
  19    rs8100020 COUNTS        3       18       27
  19    rs8100020   FREQ   0.0625    0.375   0.5625
  19    rs8100020   MEAN   0.3611   0.4062   0.3975
  19    rs8100020     SD   0.0479   0.1661   0.1405
  19    rs8103099   GENO      C/C      C/T      T/T
  19    rs8103099 COUNTS        8       21       19
  19    rs8103099   FREQ   0.1667   0.4375   0.3958
  19    rs8103099   MEAN   0.3636   0.3914    0.421
  19    rs8103099     SD  0.04221   0.1655   0.1512
  19   rs10411115   GENO      G/G      G/A      A/A
  19   rs10411115 COUNTS        5       17       26
  19   rs10411115   FREQ   0.1042   0.3542   0.5417
  19   rs10411115   MEAN   0.3471   0.4094   0.4011
  19   rs10411115     SD   0.0429   0.1706    0.142
  19    rs2230750   GENO      G/G      G/A      A/A
  19    rs2230750 COUNTS        0        7       41
  19    rs2230750   FREQ        0   0.1458   0.8542
  19    rs2230750   MEAN       NA    0.343   0.4079
  19    rs2230750     SD       NA  0.09981   0.1506
  19    rs2217652   GENO      C/C      C/T      T/T
  19    rs2217652 COUNTS        5       17       26
  19    rs2217652   FREQ   0.1042   0.3542   0.5417
  19    rs2217652   MEAN   0.3471   0.4094   0.4011
  19    rs2217652     SD   0.0429   0.1706    0.142
  19    rs1433062   GENO      T/T      T/C      C/C
  19    rs1433062 COUNTS        1        6       41
  19    rs1433062   FREQ  0.02083    0.125   0.8542
  19    rs1433062   MEAN   0.4326   0.4045   0.3967
  19    rs1433062     SD        0  0.07726    0.155
  19    rs8102146   GENO      C/C      C/T      T/T
  19    rs8102146 COUNTS        0       10       38
  19    rs8102146   FREQ        0   0.2083   0.7917
  19    rs8102146   MEAN       NA   0.3605   0.4084
  19    rs8102146     SD       NA  0.08838   0.1563
  19   rs11672602   GENO      T/T      T/C      C/C
  19   rs11672602 COUNTS        5       17       26
  19   rs11672602   FREQ   0.1042   0.3542   0.5417
  19   rs11672602   MEAN   0.3471   0.4094   0.4011
  19   rs11672602     SD   0.0429   0.1706    0.142
  19   rs17272543   GENO      G/G      G/A      A/A
  19   rs17272543 COUNTS        1        6       40
  19   rs17272543   FREQ  0.02128   0.1277   0.8511
  19   rs17272543   MEAN   0.4326   0.4045    0.398
  19   rs17272543     SD        0  0.07726   0.1568
  19    rs7257650   GENO      A/A      A/G      G/G
  19    rs7257650 COUNTS       12       23       13
  19    rs7257650   FREQ     0.25   0.4792   0.2708
  19    rs7257650   MEAN    0.356   0.4349   0.3731
  19    rs7257650     SD  0.07282   0.1838    0.104
  19    rs4804436   GENO      T/T      T/C      C/C
  19    rs4804436 COUNTS       12       23       13
  19    rs4804436   FREQ     0.25   0.4792   0.2708
  19    rs4804436   MEAN    0.356   0.4349   0.3731
  19    rs4804436     SD  0.07282   0.1838    0.104
  19    rs6512109   GENO      A/A      A/G      G/G
  19    rs6512109 COUNTS        5       17       26
  19    rs6512109   FREQ   0.1042   0.3542   0.5417
  19    rs6512109   MEAN   0.3471   0.4094   0.4011
  19    rs6512109     SD   0.0429   0.1706    0.142
  19    rs6512110   GENO      G/G      G/A      A/A
  19    rs6512110 COUNTS       13       22       13
  19    rs6512110   FREQ   0.2708   0.4583   0.2708
  19    rs6512110   MEAN   0.3731   0.4396   0.3541
  19    rs6512110     SD    0.104   0.1868  0.07004
  19    rs7245664   GENO      T/T      T/C      C/C
  19    rs7245664 COUNTS        1        9       38
  19    rs7245664   FREQ  0.02083   0.1875   0.7917
  19    rs7245664   MEAN   0.3317   0.3637   0.4084
  19    rs7245664     SD        0  0.09313   0.1563
  19   rs41405044   GENO      C/C      C/T      T/T
  19   rs41405044 COUNTS        0       10       38
  19   rs41405044   FREQ        0   0.2083   0.7917
  19   rs41405044   MEAN       NA   0.4511   0.3846
  19   rs41405044     SD       NA   0.1865    0.132
  19    rs1978435   GENO      C/C      C/T      T/T
  19    rs1978435 COUNTS        5       17       26
  19    rs1978435   FREQ   0.1042   0.3542   0.5417
  19    rs1978435   MEAN   0.3471   0.4094   0.4011
  19    rs1978435     SD   0.0429   0.1706    0.142
  19    rs6512121   GENO      T/T      T/G      G/G
  19    rs6512121 COUNTS       13       22       13
  19    rs6512121   FREQ   0.2708   0.4583   0.2708
  19    rs6512121   MEAN   0.3731   0.4396   0.3541
  19    rs6512121     SD    0.104   0.1868  0.07004
  19    rs7254750   GENO      C/C      C/T      T/T
  19    rs7254750 COUNTS        9       20       19
  19    rs7254750   FREQ   0.1875   0.4167   0.3958
  19    rs7254750   MEAN     0.36   0.3944    0.421
  19    rs7254750     SD  0.04089   0.1692   0.1512
  19    rs7258744   GENO      G/G      G/A      A/A
  19    rs7258744 COUNTS        9       20       19
  19    rs7258744   FREQ   0.1875   0.4167   0.3958
  19    rs7258744   MEAN     0.36   0.3944    0.421
  19    rs7258744     SD  0.04089   0.1692   0.1512
  19    rs7246415   GENO      A/A      A/G      G/G
  19    rs7246415 COUNTS        9       20       19
  19    rs7246415   FREQ   0.1875   0.4167   0.3958
  19    rs7246415   MEAN     0.36   0.3944    0.421
  19    rs7246415     SD  0.04089   0.1692   0.1512
  19   rs10403167   GENO      G/G      G/T      T/T
  19   rs10403167 COUNTS        7       20       21
  19   rs10403167   FREQ   0.1458   0.4167   0.4375
  19   rs10403167   MEAN   0.3644   0.4145   0.3945
  19   rs10403167     SD  0.04806   0.1602   0.1545
  19    rs8108483   GENO      C/C      C/T      T/T
  19    rs8108483 COUNTS       13       20       15
  19    rs8108483   FREQ   0.2708   0.4167   0.3125
  19    rs8108483   MEAN   0.3541   0.4414   0.3795
  19    rs8108483     SD  0.07004   0.1961  0.09813
  19    rs1433060   GENO      A/A      A/C      C/C
  19    rs1433060 COUNTS        2       17       29
  19    rs1433060   FREQ  0.04167   0.3542   0.6042
  19    rs1433060   MEAN   0.4288   0.3526   0.4232
  19    rs1433060     SD     0.14  0.09093   0.1674
  19    rs6512130   GENO      T/T      T/G      G/G
  19    rs6512130 COUNTS        5       20       23
  19    rs6512130   FREQ   0.1042   0.4167   0.4792
  19    rs6512130   MEAN   0.4115   0.4228   0.3744
  19    rs6512130     SD  0.06684   0.2029  0.08699
  19    rs4804446   GENO      G/G      G/A      A/A
  19    rs4804446 COUNTS        7       19       22
  19    rs4804446   FREQ   0.1458   0.3958   0.4583
  19    rs4804446   MEAN   0.3824    0.383   0.4169
  19    rs4804446     SD  0.03891   0.1732    0.143
  19    rs8103159   GENO      A/A      A/G      G/G
  19    rs8103159 COUNTS        7       19       22
  19    rs8103159   FREQ   0.1458   0.3958   0.4583
  19    rs8103159   MEAN   0.3824    0.383   0.4169
  19    rs8103159     SD  0.03891   0.1732    0.143
  19   rs12460738   GENO      C/C      C/G      G/G
  19   rs12460738 COUNTS        2       18       28
  19   rs12460738   FREQ  0.04167    0.375   0.5833
  19   rs12460738   MEAN   0.3804   0.3589   0.4252
  19   rs12460738     SD  0.04856   0.1098   0.1651
  19   rs10408343   GENO      C/C      C/T      T/T
  19   rs10408343 COUNTS       11       25       12
  19   rs10408343   FREQ   0.2292   0.5208     0.25
  19   rs10408343   MEAN   0.3652   0.4103   0.4042
  19   rs10408343     SD  0.09117   0.1477   0.1832
  19   rs10423752   GENO      G/G      G/A      A/A
  19   rs10423752 COUNTS       11       25       12
  19   rs10423752   FREQ   0.2292   0.5208     0.25
  19   rs10423752   MEAN   0.3652   0.4103   0.4042
  19   rs10423752     SD  0.09117   0.1477   0.1832
  19    rs9967634   GENO      T/T      T/C      C/C
  19    rs9967634 COUNTS        4       16       28
  19    rs9967634   FREQ  0.08333   0.3333   0.5833
  19    rs9967634   MEAN   0.4328   0.4054   0.3895
  19    rs9967634     SD  0.09223   0.1666   0.1418
  19     rs971366   GENO      T/T      T/C      C/C
  19     rs971366 COUNTS        3       17       28
  19     rs971366   FREQ   0.0625   0.3542   0.5833
  19     rs971366   MEAN    0.374   0.3588   0.4252
  19     rs971366     SD  0.03608   0.1131   0.1651
  19    rs8101154   GENO      A/A      A/G      G/G
  19    rs8101154 COUNTS        0        8       40
  19    rs8101154   FREQ        0   0.1667   0.8333
  19    rs8101154   MEAN       NA   0.4623   0.3857
  19    rs8101154     SD       NA   0.2164   0.1266
  19   rs10415281   GENO      T/T      T/C      C/C
  19   rs10415281 COUNTS        0       10       38
  19   rs10415281   FREQ        0   0.2083   0.7917
  19   rs10415281   MEAN       NA   0.4287   0.3905
  19   rs10415281     SD       NA   0.1876    0.134
  19   rs11669128   GENO      A/A      A/C      C/C
  19   rs11669128 COUNTS        4       24       20
  19   rs11669128   FREQ  0.08333      0.5   0.4167
  19   rs11669128   MEAN   0.4594   0.3687   0.4219
  19   rs11669128     SD   0.3248  0.09041   0.1523
  19   rs11673302   GENO      C/C      C/G      G/G
  19   rs11673302 COUNTS        1        7       40
  19   rs11673302   FREQ  0.02083   0.1458   0.8333
  19   rs11673302   MEAN   0.4326   0.4101   0.3956
  19   rs11673302     SD        0  0.07202   0.1568
  19   rs10419036   GENO      T/T      T/C      C/C
  19   rs10419036 COUNTS       11       25       12
  19   rs10419036   FREQ   0.2292   0.5208     0.25
  19   rs10419036   MEAN   0.3652   0.4103   0.4042
  19   rs10419036     SD  0.09117   0.1477   0.1832
  19   rs10424931   GENO      A/A      A/G      G/G
  19   rs10424931 COUNTS        3       16       29
  19   rs10424931   FREQ   0.0625   0.3333   0.6042
  19   rs10424931   MEAN   0.4134   0.4118   0.3895
  19   rs10424931     SD   0.1025   0.1678   0.1392
  19   rs10402626   GENO      T/T      T/G      G/G
  19   rs10402626 COUNTS       11       25       12
  19   rs10402626   FREQ   0.2292   0.5208     0.25
  19   rs10402626   MEAN   0.3652   0.4103   0.4042
  19   rs10402626     SD  0.09117   0.1477   0.1832
  19   rs10423567   GENO      G/G      G/C      C/C
  19   rs10423567 COUNTS       11       25       12
  19   rs10423567   FREQ   0.2292   0.5208     0.25
  19   rs10423567   MEAN   0.3652   0.4103   0.4042
  19   rs10423567     SD  0.09117   0.1477   0.1832
  19    rs9917038   GENO      T/T      T/A      A/A
  19    rs9917038 COUNTS       11       25       12
  19    rs9917038   FREQ   0.2292   0.5208     0.25
  19    rs9917038   MEAN   0.3652   0.4103   0.4042
  19    rs9917038     SD  0.09117   0.1477   0.1832
  19   rs16981165   GENO      A/A      A/G      G/G
  19   rs16981165 COUNTS        1       15       32
  19   rs16981165   FREQ  0.02083   0.3125   0.6667
  19   rs16981165   MEAN   0.3826   0.4348   0.3819
  19   rs16981165     SD        0   0.1695   0.1345
  19    rs8100409   GENO      G/G      G/A      A/A
  19    rs8100409 COUNTS        1       15       32
  19    rs8100409   FREQ  0.02083   0.3125   0.6667
  19    rs8100409   MEAN   0.3826   0.4348   0.3819
  19    rs8100409     SD        0   0.1695   0.1345
  19     rs733102   GENO      C/C      C/T      T/T
  19     rs733102 COUNTS        8       26       14
  19     rs733102   FREQ   0.1667   0.5417   0.2917
  19     rs733102   MEAN   0.4458   0.3713   0.4217
  19     rs733102     SD   0.2145  0.09466   0.1757
  19     rs733101   GENO      A/A      A/G      G/G
  19     rs733101 COUNTS        8       25       15
  19     rs733101   FREQ   0.1667   0.5208   0.3125
  19     rs733101   MEAN   0.4458   0.3663   0.4267
  19     rs733101     SD   0.2145  0.09302   0.1705
  19    rs2042199   GENO      T/T      T/G      G/G
  19    rs2042199 COUNTS        8       26       14
  19    rs2042199   FREQ   0.1667   0.5417   0.2917
  19    rs2042199   MEAN   0.4458   0.3713   0.4217
  19    rs2042199     SD   0.2145  0.09466   0.1757
  19    rs7250898   GENO      C/C      C/G      G/G
  19    rs7250898 COUNTS        0        9       39
  19    rs7250898   FREQ        0   0.1875   0.8125
  19    rs7250898   MEAN       NA   0.4581   0.3847
  19    rs7250898     SD       NA   0.1964   0.1302
  19    rs8102702   GENO      T/T      T/C      C/C
  19    rs8102702 COUNTS        8       26       14
  19    rs8102702   FREQ   0.1667   0.5417   0.2917
  19    rs8102702   MEAN   0.4458   0.3713   0.4217
  19    rs8102702     SD   0.2145  0.09466   0.1757
  19   rs12461440   GENO      C/C      C/A      A/A
  19   rs12461440 COUNTS        1       19       28
  19   rs12461440   FREQ  0.02083   0.3958   0.5833
  19   rs12461440   MEAN   0.4147   0.3594   0.4244
  19   rs12461440     SD        0   0.1014   0.1677
