# Supplementary material for: Cell-to-cell expression dispersion of B-cell surface proteins is linked to genetic variants in humans
Source: Commun Biol. 2020 Jul 3;3:346. doi: 10.1038/s42003-020-1075-1 (PMC7335051; doi:10.1038/s42003-020-1075-1)
Supplement: Supplementary file 4 — Supplementary Data 2 [file 42003_2020_1075_MOESM4_ESM.zip › Supplementary_Data_S2/plink-results-48LCLs/CD23_chr19_pro1/CD23_pro1_48_LCLs.qassoc.mperm]

 CHR          SNP         EMP1         EMP2 
  19   rs11881309       0.4057            1 
  19    rs1026466       0.5476            1 
  19    rs2436493      0.06259            1 
  19    rs2446193       0.5477            1 
  19    rs8101416      0.08439            1 
  19    rs2446195       0.2242            1 
  19    rs2260187       0.1423            1 
  19    rs3763046       0.0233            1 
  19     rs778809       0.1812            1 
  19    rs3859563        0.225            1 
  19   rs17271883       0.2122            1 
  19    rs3760776      0.05874            1 
  19    rs3760775       0.6884            1 
  19     rs778988       0.7629            1 
  19   rs10426709        0.645            1 
  19   rs11881470        0.304            1 
  19    rs8101625      0.07639            1 
  19    rs6510861       0.3886            1 
  19    rs7248090       0.4979            1 
  19   rs10417885       0.6947            1 
  19     rs274793       0.9137            1 
  19   rs11085154       0.0447            1 
  19   rs12462305      0.06179            1 
  19    rs6510863       0.6405            1 
  19    rs4807825       0.6425            1 
  19    rs8108471       0.4992            1 
  19    rs7259761       0.7911            1 
  19     rs551244       0.6052            1 
  19    rs8102722       0.4992            1 
  19     rs525452       0.8831            1 
  19     rs628271       0.7365            1 
  19     rs581910       0.3331            1 
  19     rs552320       0.3331            1 
  19    rs1638538       0.4338            1 
  19    rs6510867       0.4282            1 
  19     rs530942       0.0243       0.9999 
  19   rs11879954       0.8068            1 
  19     rs585107       0.2985            1 
  19     rs549785       0.1032            1 
  19   rs10402138       0.8692            1 
  19   rs16993344       0.1724            1 
  19   rs10402841       0.5934            1 
  19    rs1110624       0.7539            1 
  19    rs7255387       0.7712            1 
  19     rs574937       0.0367            1 
  19   rs10401349       0.3787            1 
  19     rs622574       0.7806            1 
  19   rs11880706        0.901            1 
  19   rs11666200        0.415            1 
  19   rs11670606        0.415            1 
  19   rs17271924       0.3787            1 
  19   rs10411604       0.1205            1 
  19   rs10411815       0.2121            1 
  19   rs10405147       0.3302            1 
  19    rs8109482       0.4461            1 
  19    rs8104313       0.0391            1 
  19    rs7253993       0.1586            1 
  19    rs7256341       0.4621            1 
  19   rs11673527        0.211            1 
  19   rs10417646       0.7567            1 
  19    rs7256965       0.7923            1 
  19   rs11669301       0.2558            1 
  19   rs11085158       0.2558            1 
  19   rs16993402       0.4914            1 
  19   rs10853992       0.9656            1 
  19   rs11879740       0.2744            1 
  19   rs10424597       0.5873            1 
  19   rs16993408       0.4914            1 
  19    rs9304929       0.3234            1 
  19   rs41489445       0.5399            1 
  19    rs4807840       0.8922            1 
  19   rs11672830       0.6636            1 
  19    rs9304930       0.5535            1 
  19    rs4807841       0.6058            1 
  19    rs8101237       0.4973            1 
  19   rs16993428       0.7255            1 
  19   rs16993437       0.3887            1 
  19   rs16993442       0.7306            1 
  19   rs16993450       0.5769            1 
  19   rs16993453       0.7306            1 
  19   rs16993484       0.9674            1 
  19    rs2335629       0.6313            1 
  19    rs4807846       0.7792            1 
  19   rs17468222       0.8821            1 
  19   rs10413643       0.2471            1 
  19    rs3787069        0.269            1 
  19    rs4807065        0.395            1 
  19    rs2233188       0.1001            1 
  19    rs2233186       0.7919            1 
  19   rs16993501       0.9102            1 
  19    rs4807852       0.8521            1 
  19    rs1865061       0.5816            1 
  19   rs10404571       0.1001            1 
  19    rs3787056       0.6859            1 
  19    rs4807069       0.7122            1 
  19    rs7249425       0.4522            1 
  19   rs13382119       0.8477            1 
  19   rs12979828       0.8519            1 
  19   rs10405167       0.1011            1 
  19    rs8099971       0.5995            1 
  19    rs8103614       0.8477            1 
  19    rs7258848       0.8356            1 
  19   rs11881034       0.1147            1 
  19    rs6417193       0.3372            1 
  19    rs8113160       0.2808            1 
  19    rs6510884       0.3372            1 
  19    rs6510888       0.3561            1 
  19    rs4807863       0.4975            1 
  19    rs7258219       0.1632            1 
  19    rs7260240       0.6704            1 
  19   rs10425427       0.8628            1 
  19    rs7253024       0.0322            1 
  19    rs7260547       0.1157            1 
  19   rs10420388       0.4689            1 
  19    rs2304196       0.2707            1 
  19    rs2247785       0.5005            1 
  19   rs10419890       0.5651            1 
  19    rs3892396       0.8908            1 
  19    rs7259894      0.05629            1 
  19    rs7247153       0.0251            1 
  19     rs173229       0.0251            1 
  19    rs6510902       0.5678            1 
  19    rs6510903       0.0152       0.9991 
  19     rs348362    9.999e-05        0.241 
  19    rs3844450       0.6012            1 
  19    rs3887594       0.2076            1 
  19    rs2071347      0.08129            1 
  19   rs12151125       0.1545            1 
  19    rs3865469       0.8966            1 
  19     rs348347       0.6665            1 
  19    rs7508584       0.7781            1 
  19    rs6510908       0.2576            1 
  19     rs344596       0.6918            1 
  19    rs8109079       0.6682            1 
  19     rs344584       0.3258            1 
  19    rs7257477       0.3931            1 
  19     rs387116       0.6101            1 
  19     rs364628       0.6101            1 
  19     rs413956       0.6751            1 
  19     rs624968       0.6101            1 
  19    rs1644752       0.6101            1 
  19     rs407743       0.3025            1 
  19     rs426848       0.3025            1 
  19     rs392751       0.1195            1 
  19     rs425796       0.1195            1 
  19     rs454453       0.1195            1 
  19     rs390821       0.1195            1 
  19     rs422961        0.378            1 
  19     rs392720       0.2094            1 
  19     rs416956       0.1074            1 
  19   rs11882049        0.476            1 
  19     rs344575       0.5934            1 
  19     rs344569       0.3685            1 
  19    rs8113119        0.779            1 
  19   rs11878563       0.8063            1 
  19    rs2277984       0.4163            1 
  19    rs1389623       0.7627            1 
  19    rs2241393       0.1721            1 
  19   rs11569538       0.7423            1 
  19   rs11569537       0.9625            1 
  19     rs344548       0.7973            1 
  19    rs7257062       0.1261            1 
  19    rs2241392       0.1432            1 
  19   rs11569536       0.8488            1 
  19     rs344543       0.3816            1 
  19     rs344541       0.3816            1 
  19     rs344540       0.3816            1 
  19   rs11569511       0.5735            1 
  19    rs3745567       0.5735            1 
  19   rs11569507       0.5735            1 
  19    rs3745566       0.5735            1 
  19    rs3745565       0.5735            1 
  19   rs11569501       0.5735            1 
  19     rs445750       0.6999            1 
  19     rs408290       0.6999            1 
  19     rs451760       0.5607            1 
  19   rs11569397       0.3256            1 
  19     rs339392        0.402            1 
  19     rs171094     0.005399       0.9789 
  19     rs184628       0.1953            1 
  19    rs2305806       0.1707            1 
  19    rs7248911       0.8142            1 
  19   rs10408913       0.9857            1 
  19   rs10409437       0.7994            1 
  19     rs568259        0.278            1 
  19     rs473021       0.3709            1 
  19     rs472835       0.4338            1 
  19    rs2546122       0.4582            1 
  19    rs2546127       0.3709            1 
  19    rs2546128       0.1143            1 
  19    rs2617815       0.3709            1 
  19    rs2617819       0.4856            1 
  19    rs2617822       0.8187            1 
  19   rs12232870       0.0235            1 
  19    rs8109794       0.1106            1 
  19    rs8108646       0.3634            1 
  19   rs12710098       0.4852            1 
  19    rs7253450       0.4816            1 
  19     rs164017       0.2114            1 
  19     rs164016       0.6207            1 
  19     rs186295       0.4033            1 
  19     rs331677       0.4169            1 
  19   rs16993884       0.9192            1 
  19   rs10422184       0.6018            1 
  19   rs16993897       0.0498            1 
  19     rs330876       0.1201            1 
  19   rs10406373       0.2916            1 
  19     rs330877       0.5334            1 
  19     rs330885       0.4369            1 
  19     rs330886       0.5483            1 
  19     rs330887       0.9545            1 
  19   rs10403916       0.3264            1 
  19    rs8099966       0.4507            1 
  19    rs8101320       0.4507            1 
  19     rs897740       0.4369            1 
  19     rs454176        0.538            1 
  19     rs455099       0.4369            1 
  19     rs445817       0.4369            1 
  19     rs673320       0.0232            1 
  19     rs455476       0.8814            1 
  19     rs460261       0.8814            1 
  19     rs384239       0.2483            1 
  19     rs373533       0.5978            1 
  19    rs8104748       0.3832            1 
  19     rs464849       0.6092            1 
  19   rs10407357         0.61            1 
  19     rs416967       0.4478            1 
  19     rs460375       0.6092            1 
  19     rs465543       0.6092            1 
  19     rs461935       0.6092            1 
  19    rs7259423       0.0336            1 
  19     rs461057       0.4478            1 
  19     rs457762       0.4478            1 
  19    rs2453112       0.2662            1 
  19     rs422318       0.9843            1 
  19   rs17704999       0.7294            1 
  19   rs16994004       0.3301            1 
  19    rs7256163       0.2092            1 
  19    rs7256367       0.3185            1 
  19   rs10221500       0.4694            1 
  19     rs460698       0.0311            1 
  19    rs7256912       0.3523            1 
  19    rs8102545       0.2923            1 
  19    rs7247900       0.5987            1 
  19    rs4807918       0.4579            1 
  19    rs7260101        0.421            1 
  19     rs252569       0.2098            1 
  19    rs2035973       0.5046            1 
  19    rs2035972       0.2588            1 
  19    rs1874002       0.9852            1 
  19    rs2055097       0.2588            1 
  19    rs4807920       0.2588            1 
  19    rs1389506      0.08759            1 
  19   rs10412186       0.7841            1 
  19   rs11878694       0.6804            1 
  19   rs10406255       0.5891            1 
  19   rs10413019       0.4472            1 
  19    rs8104872       0.4184            1 
  19    rs8105285       0.5382            1 
  19   rs11882263       0.7219            1 
  19    rs7249943       0.8208            1 
  19    rs7249317       0.7267            1 
  19    rs1493877       0.6152            1 
  19    rs9304947       0.3599            1 
  19    rs2914567       0.3502            1 
  19     rs966591       0.8279            1 
  19    rs8110740       0.8279            1 
  19    rs6510944       0.8279            1 
  19    rs2352958       0.8279            1 
  19     rs768489       0.8279            1 
  19   rs16994131       0.8179            1 
  19   rs12460645        0.584            1 
  19    rs2914559        0.584            1 
  19    rs2967661       0.9374            1 
  19   rs10414835       0.2153            1 
  19   rs12150997       0.5572            1 
  19   rs11667110       0.1734            1 
  19    rs2229431       0.5286            1 
  19       rs2962       0.8262            1 
  19       rs2963       0.8837            1 
  19    rs8107575       0.1739            1 
  19    rs2059807       0.7714            1 
  19    rs3815902       0.8605            1 
  19    rs3786681       0.3981            1 
  19    rs6510956       0.3981            1 
  19   rs10415589       0.3081            1 
  19    rs8109559       0.8288            1 
  19   rs16994314       0.0172       0.9964 
  19    rs8108622       0.6595            1 
  19   rs10500204        0.422            1 
  19    rs3786680        0.153            1 
  19     rs891088       0.7728            1 
  19    rs7245757       0.3197            1 
  19    rs1035939       0.8728            1 
  19    rs4804368       0.5872            1 
  19    rs7254358       0.3526            1 
  19    rs1035942       0.4951            1 
  19    rs8103883       0.3628            1 
  19    rs2042901       0.8659            1 
  19   rs10426094       0.4019            1 
  19   rs12459488        0.326            1 
  19    rs3745545       0.8933            1 
  19    rs4804403       0.1021            1 
  19    rs7245562       0.9608            1 
  19    rs7508679       0.4229            1 
  19    rs4804416       0.0029       0.7077 
  19    rs7248104         0.45            1 
  19    rs4804424     0.009899       0.9926 
  19   rs10416429     0.009899       0.9926 
  19     rs890862       0.5311            1 
  19   rs10424224       0.3704            1 
  19   rs10404318       0.1241            1 
  19     rs919275       0.3425            1 
  19    rs4804219       0.2654            1 
  19    rs6510975       0.2539            1 
  19   rs10404166       0.0406            1 
  19    rs8101064       0.6438            1 
  19   rs11880337       0.3274            1 
  19    rs6603096       0.5979            1 
  19    rs6603107       0.4687            1 
  19    rs6603109       0.9297            1 
  19   rs10420226       0.7995            1 
  19    rs9807848       0.1606            1 
  19   rs10404592       0.7995            1 
  19    rs1025281       0.9985            1 
  19   rs11882769       0.5835            1 
  19   rs11882682       0.8789            1 
  19   rs11879232       0.3041            1 
  19    rs2432104       0.1594            1 
  19   rs12977471       0.5848            1 
  19    rs8103234       0.6777            1 
  19    rs4804166       0.1265            1 
  19    rs4804596       0.1265            1 
  19    rs6603155      0.07429            1 
  19   rs12461568       0.1991            1 
  19   rs11668246      0.09889            1 
  19   rs10402721       0.1585            1 
  19    rs6603164       0.3098            1 
  19   rs11667028       0.4385            1 
  19    rs8110029       0.9319            1 
  19    rs8102136       0.6943            1 
  19   rs11878742       0.1441            1 
  19   rs12979990       0.2077            1 
  19    rs7245775        0.876            1 
  19    rs1549256       0.8312            1 
  19    rs1549257       0.5704            1 
  19   rs17159600       0.6004            1 
  19    rs7247040       0.9105            1 
  19    rs3745356       0.6769            1 
  19   rs10402951        0.452            1 
  19     rs749969       0.5484            1 
  19    rs1363938       0.8438            1 
  19    rs7250572       0.4117            1 
  19    rs4804662       0.9558            1 
  19     rs654059       0.4403            1 
  19     rs501580       0.2535            1 
  19   rs11881687       0.4674            1 
  19     rs574663       0.8014            1 
  19    rs7250363       0.1569            1 
  19     rs597582       0.9811            1 
  19    rs7245592       0.9574            1 
  19     rs541600       0.9574            1 
  19    rs7250311       0.1465            1 
  19    rs7260296       0.4245            1 
  19    rs2431866       0.4564            1 
  19    rs7256394       0.0109       0.9987 
  19    rs6603103       0.0231            1 
  19    rs4804750      0.09809            1 
  19   rs17159765       0.2672            1 
  19    rs1644759       0.4843            1 
  19    rs1644757       0.3647            1 
  19    rs4134856     0.007399       0.7985 
  19    rs4134832       0.8338            1 
  19     rs794083       0.1925            1 
  19    rs4134831       0.7608            1 
  19     rs794084        0.578            1 
  19    rs4134826       0.6392            1 
  19    rs4134816       0.7608            1 
  19    rs4134813        0.137            1 
  19    rs4804758       0.1844            1 
  19    rs4804217       0.1844            1 
  19       rs6791       0.5422            1 
  19   rs11883223       0.2594            1 
  19    rs2081075       0.5973            1 
  19   rs10402974       0.4581            1 
  19    rs2161490       0.3887            1 
  19    rs7408174        0.559            1 
  19   rs17159311        0.143            1 
  19    rs7249360       0.2327            1 
  19    rs7249320       0.1579            1 
  19    rs2287868       0.3874            1 
  19     rs753733       0.2421            1 
  19   rs12611038       0.5525            1 
  19   rs10518270        0.638            1 
  19   rs11260025        0.638            1 
  19    rs2335524       0.4968            1 
  19    rs2335525       0.8338            1 
  19    rs1010047       0.3456            1 
  19    rs2277996       0.6992            1 
  19   rs11669411       0.2346            1 
  19    rs7250738       0.5788            1 
  19   rs11465413       0.7002            1 
  19   rs11465403       0.5587            1 
  19    rs1544767       0.2797            1 
  19   rs10403018       0.6835            1 
  19    rs4804802        0.841            1 
  19    rs8105572      0.07329            1 
  19   rs17159889       0.8176            1 
  19    rs2287886       0.1572            1 
  19     rs735240       0.9449            1 
  19   rs10411055       0.2484            1 
  19    rs2112927       0.8595            1 
  19     rs479448       0.8245            1 
  19     rs560634       0.9495            1 
  19     rs557094       0.6951            1 
  19    rs3745376       0.4114            1 
  19    rs1045998       0.8245            1 
  19      rs15282       0.6188            1 
  19     rs653488       0.9545            1 
  19   rs11260030       0.7285            1 
  19   rs10906990        0.384            1 
  19    rs7259521       0.8637            1 
  19    rs4804233       0.5746            1 
  19     rs568356       0.6002            1 
  19   rs10426731       0.7323            1 
  19   rs12980113       0.0185       0.9997 
  19    rs8108150       0.8283            1 
  19   rs17160011       0.5781            1 
  19     rs580984      0.06209            1 
  19     rs574830      0.06449            1 
  19    rs7258822       0.5523            1 
  19     rs514098       0.0142       0.9993 
  19     rs604938      0.09509            1 
  19     rs794442       0.2782            1 
  19     rs747990       0.9043            1 
  19     rs552797       0.4198            1 
  19   rs11542189       0.4461            1 
  19    rs1864029     0.009099       0.9281 
  19      rs14394      0.05189            1 
  19   rs10416634       0.6145            1 
  19   rs10411185       0.4515            1 
  19    rs3826741       0.1673            1 
  19    rs2303164       0.8124            1 
  19   rs10424096       0.4537            1 
  19   rs17160134      0.06849            1 
  19   rs12974407       0.2804            1 
  19   rs17160147     0.006499       0.9771 
  19   rs17160151      0.09079            1 
  19   rs10416843       0.4176            1 
  19    rs8112982       0.0392            1 
  19    rs6603141       0.7253            1 
  19    rs3829817       0.1715            1 
  19    rs3813781       0.4659            1 
  19   rs11260053      0.06109            1 
  19   rs11260055    0.0005999       0.3965 
  19     rs899207      0.06209            1 
  19    rs1382354       0.0013        0.494 
  19    rs4804267       0.3093            1 
  19   rs12460407       0.3529            1 
  19    rs1038081       0.5516            1 
  19   rs12327845       0.3876            1 
  19    rs7252584       0.5331            1 
  19   rs10408896        0.003       0.7183 
  19    rs6422428       0.0381            1 
  19    rs8110054       0.8093            1 
  19    rs4804286      0.05019            1 
  19    rs4804287       0.2307            1 
  19    rs1466448       0.4871            1 
  19    rs1466447        0.919            1 
  19    rs1007545         0.96            1 
  19    rs6603157       0.5136            1 
  19   rs17160311       0.6761            1 
  19   rs12973288       0.6795            1 
  19   rs17160332       0.8113            1 
  19   rs17160333        0.153            1 
  19    rs7259547       0.7092            1 
  19     rs193933      0.08919            1 
  19     rs250508       0.5114            1 
  19     rs638966       0.9367            1 
  19    rs7249111       0.9766            1 
  19    rs8107330       0.9766            1 
  19    rs2241590       0.8565            1 
  19    rs3760685       0.3323            1 
  19   rs11666233       0.8135            1 
  19    rs7254882       0.8135            1 
  19     rs754671       0.7324            1 
  19    rs2913973       0.7324            1 
  19    rs2967605       0.8551            1 
  19    rs6603076       0.6596            1 
  19    rs2894538       0.5638            1 
  19    rs7508502       0.6596            1 
  19   rs12610448       0.5257            1 
  19    rs7507621       0.2453            1 
  19    rs7408960       0.6414            1 
  19    rs7255548       0.2453            1 
  19   rs11881002        0.171            1 
  19    rs7259200        0.407            1 
  19    rs8106540       0.9106            1 
  19    rs7250951      0.09759            1 
  19    rs7507526      0.05139            1 
  19    rs1609712       0.8299            1 
  19    rs2967603       0.3705            1 
  19    rs2967578       0.6839            1 
  19    rs2042300       0.7053            1 
  19   rs10408143       0.6702            1 
  19   rs11882393       0.8769            1 
  19    rs2303686       0.9263            1 
  19    rs8106859       0.8503            1 
  19   rs10416597       0.5464            1 
  19   rs11672367      0.07009            1 
  19   rs11259990       0.5464            1 
  19    rs4804314       0.1481            1 
  19    rs4072910       0.0367            1 
  19   rs12985470       0.1213            1 
  19   rs12462074       0.8142            1 
  19   rs12610444       0.5822            1 
  19    rs1561405       0.1905            1 
  19    rs1561406       0.2112            1 
  19    rs2967718       0.2432            1 
  19    rs2118706         0.22            1 
  19    rs2967721       0.6654            1 
  19    rs2967726       0.6711            1 
  19    rs9305032       0.7645            1 
  19   rs12611036       0.0298            1 
  19    rs2967684       0.1343            1 
  19    rs2918300       0.0243            1 
  19    rs4804078       0.1345            1 
  19   rs11085873       0.1345            1 
  19   rs10414553        0.191            1 
  19    rs8103113       0.8067            1 
  19    rs1898674       0.6058            1 
  19    rs7254503       0.7534            1 
  19     rs301407       0.4155            1 
  19     rs301410       0.4152            1 
  19     rs301412       0.6529            1 
  19   rs16995681       0.9284            1 
  19    rs8099865       0.5436            1 
  19    rs1078042       0.5007            1 
  19     rs890848       0.5007            1 
  19    rs2967706       0.7434            1 
  19    rs2967632       0.7434            1 
  19   rs10408279       0.5844            1 
  19    rs2967745       0.5818            1 
  19    rs7256781       0.7414            1 
  19    rs2910344       0.5818            1 
  19    rs1582532       0.4636            1 
  19   rs10423641       0.3918            1 
  19    rs2967727       0.2387            1 
  19    rs2967732       0.5074            1 
  19   rs11085742       0.1211            1 
  19    rs2967737       0.5719            1 
  19   rs10418157       0.7752            1 
  19    rs4804367       0.1068            1 
  19    rs8100230       0.3746            1 
  19    rs8105922       0.7679            1 
  19   rs10048565      0.09499            1 
  19    rs1862456      0.09329            1 
  19   rs13339744      0.09499            1 
  19   rs10406670       0.5997            1 
  19   rs10412487       0.4837            1 
  19   rs10419875       0.6821            1 
  19   rs11881361       0.7585            1 
  19   rs12985992       0.9182            1 
  19   rs12976111       0.9182            1 
  19    rs4804375       0.9814            1 
  19   rs10854117       0.4081            1 
  19     rs881877       0.1149            1 
  19   rs11882373       0.7909            1 
  19   rs12975129       0.3072            1 
  19    rs7260214       0.1118            1 
  19   rs17000495        0.425            1 
  19    rs7507380       0.7094            1 
  19   rs10410136         0.85            1 
  19    rs1895364       0.7094            1 
  19    rs2216662       0.8464            1 
  19    rs1833777        0.722            1 
  19   rs12710265       0.4216            1 
  19    rs7508222        0.691            1 
  19    rs1820099        0.691            1 
  19    rs2547064       0.5718            1 
  19    rs1867692       0.8518            1 
  19    rs1867691       0.5718            1 
  19    rs1862460       0.1048            1 
  19    rs1559170       0.7581            1 
  19   rs10422567       0.5863            1 
  19   rs17000803       0.6554            1 
  19    rs7254970       0.9064            1 
  19   rs17000816       0.6554            1 
  19   rs10406209       0.3173            1 
  19    rs2591591        0.112            1 
  19    rs2591592       0.2607            1 
  19   rs17000836        0.956            1 
  19    rs2547074       0.3156            1 
  19    rs2591595       0.3156            1 
  19    rs7254941       0.7781            1 
  19    rs1862461       0.3156            1 
  19    rs1862462       0.3156            1 
  19    rs2431795       0.3156            1 
  19    rs2431791         0.36            1 
  19    rs1584168       0.6548            1 
  19    rs7245949       0.9812            1 
  19    rs1609459       0.9812            1 
  19    rs1108380       0.5877            1 
  19   rs10402812       0.9812            1 
  19    rs1823056       0.7477            1 
  19   rs17000947       0.7477            1 
  19   rs10415709      0.05879            1 
  19   rs10411597      0.05879            1 
  19    rs4804386       0.6416            1 
  19   rs13344438        0.668            1 
  19   rs10417520       0.9406            1 
  19   rs10407491       0.0453            1 
  19   rs10418864       0.4793            1 
  19   rs10426146       0.4156            1 
  19   rs12979861       0.9828            1 
  19   rs10426826       0.6084            1 
  19    rs8111366       0.9407            1 
  19   rs11880371       0.5579            1 
  19    rs1469081       0.0326            1 
  19   rs13343323       0.7474            1 
  19    rs8101404      0.07329            1 
  19    rs8107055       0.8072            1 
  19    rs1968595       0.2637            1 
  19   rs10413384       0.8249            1 
  19    rs4804397       0.8079            1 
  19    rs2441035       0.8188            1 
  19    rs2569402       0.8188            1 
  19    rs2053074       0.6833            1 
  19   rs12609136       0.6391            1 
  19    rs4804400       0.5187            1 
  19   rs12610094       0.9353            1 
  19    rs2335071       0.4817            1 
  19    rs2335072       0.9029            1 
  19    rs8110010       0.9084            1 
  19    rs7249770        0.291            1 
  19   rs10414255       0.2753            1 
  19    rs8112954       0.0471            1 
  19    rs8107410       0.4161            1 
  19     rs714395       0.7374            1 
  19    rs7256391       0.0366            1 
  19   rs17304527       0.9229            1 
  19   rs12459040       0.0024         0.89 
  19   rs12610559       0.4343            1 
  19   rs16978581       0.0366            1 
  19    rs1045354       0.4343            1 
  19      rs10129       0.2731            1 
  19   rs10405376       0.1305            1 
  19    rs7247296       0.4808            1 
  19   rs10417371        0.557            1 
  19   rs16978679        0.557            1 
  19    rs6511918       0.7699            1 
  19   rs13345998       0.5418            1 
  19    rs8102176       0.4751            1 
  19    rs8102181       0.4751            1 
  19    rs8101575       0.2277            1 
  19    rs6511957       0.3587            1 
  19    rs7252788       0.9018            1 
  19    rs8109800       0.6452            1 
  19    rs2191667      0.07059            1 
  19    rs4635448      0.07059            1 
  19   rs10407146       0.1509            1 
  19   rs10406384       0.9049            1 
  19   rs16979286       0.3653            1 
  19    rs8104971        0.902            1 
  19    rs7255466       0.7699            1 
  19   rs10408485       0.6002            1 
  19    rs7247108        0.637            1 
  19   rs16979417        0.379            1 
  19    rs7252865      0.07789            1 
  19   rs10745023       0.8009            1 
  19   rs41375152       0.9933            1 
  19    rs2033482       0.5917            1 
  19   rs16979670       0.5231            1 
  19      rs13535        0.637            1 
  19    rs7259702       0.1944            1 
  19   rs10500207       0.5231            1 
  19    rs8100020       0.8919            1 
  19    rs8103099       0.3384            1 
  19   rs10411115        0.637            1 
  19    rs2230750       0.2756            1 
  19    rs2217652        0.637            1 
  19    rs1433062       0.8009            1 
  19    rs8102146       0.3648            1 
  19   rs11672602        0.637            1 
  19   rs17272543       0.8191            1 
  19    rs7257650       0.8023            1 
  19    rs4804436       0.8023            1 
  19    rs6512109        0.637            1 
  19    rs6512110       0.7425            1 
  19    rs7245664       0.3363            1 
  19   rs41405044       0.1944            1 
  19    rs1978435        0.637            1 
  19    rs6512121       0.7425            1 
  19    rs7254750       0.3081            1 
  19    rs7258744       0.3081            1 
  19    rs7246415       0.3081            1 
  19   rs10403167       0.8269            1 
  19    rs8108483       0.7078            1 
  19    rs1433060       0.2581            1 
  19    rs6512130       0.3559            1 
  19    rs4804446       0.4874            1 
  19    rs8103159       0.4874            1 
  19   rs12460738       0.1801            1 
  19   rs10408343       0.5507            1 
  19   rs10423752       0.5507            1 
  19    rs9967634       0.5601            1 
  19     rs971366       0.1855            1 
  19    rs8101154        0.165            1 
  19   rs10415281       0.4802            1 
  19   rs11669128       0.7314            1 
  19   rs11673302       0.7324            1 
  19   rs10419036       0.5507            1 
  19   rs10424931        0.629            1 
  19   rs10402626       0.5507            1 
  19   rs10423567       0.5507            1 
  19    rs9917038       0.5507            1 
  19   rs16981165       0.3404            1 
  19    rs8100409       0.3404            1 
  19     rs733102        0.943            1 
  19     rs733101       0.9492            1 
  19    rs2042199        0.943            1 
  19    rs7250898       0.1697            1 
  19    rs8102702        0.943            1 
  19   rs12461440        0.193            1 
