# Supplementary material for: Cell-to-cell expression dispersion of B-cell surface proteins is linked to genetic variants in humans
Source: Commun Biol. 2020 Jul 3;3:346. doi: 10.1038/s42003-020-1075-1 (PMC7335051; doi:10.1038/s42003-020-1075-1)
Supplement: Supplementary file 4 — Supplementary Data 2 [file 42003_2020_1075_MOESM4_ESM.zip › Supplementary_Data_S2/plink-results-48LCLs/CD23_chr19_var1/CD23_var1_48_LCLs.qassoc.adjusted]

 CHR          SNP      UNADJ         GC       BONF       HOLM   SIDAK_SS   SIDAK_SD     FDR_BH     FDR_BY
  19    rs2918300     0.0049     0.0049          1          1     0.9715     0.9715     0.9647          1 
  19   rs16994314   0.006583   0.006583          1          1     0.9916     0.9916     0.9647          1 
  19   rs12611036   0.007684   0.007684          1          1     0.9962     0.9962     0.9647          1 
  19   rs11882769    0.01198    0.01198          1          1     0.9998     0.9998     0.9647          1 
  19    rs8112954    0.01357    0.01357          1          1     0.9999     0.9999     0.9647          1 
  19     rs301407    0.01897    0.01897          1          1          1          1     0.9647          1 
  19     rs348362    0.02401    0.02401          1          1          1          1     0.9647          1 
  19     rs301410    0.02461    0.02461          1          1          1          1     0.9647          1 
  19   rs11882682    0.02548    0.02548          1          1          1          1     0.9647          1 
  19   rs12985470    0.02648    0.02648          1          1          1          1     0.9647          1 
  19    rs4134856    0.02796    0.02796          1          1          1          1     0.9647          1 
  19   rs11666200    0.02875    0.02875          1          1          1          1     0.9647          1 
  19   rs11670606    0.02875    0.02875          1          1          1          1     0.9647          1 
  19    rs4072910    0.02987    0.02987          1          1          1          1     0.9647          1 
  19    rs1382354     0.0325     0.0325          1          1          1          1     0.9647          1 
  19    rs1638538    0.03494    0.03494          1          1          1          1     0.9647          1 
  19     rs673320    0.03578    0.03578          1          1          1          1     0.9647          1 
  19   rs12232870     0.0367     0.0367          1          1          1          1     0.9647          1 
  19     rs392751    0.03952    0.03952          1          1          1          1     0.9647          1 
  19     rs425796    0.03952    0.03952          1          1          1          1     0.9647          1 
  19     rs454453    0.03952    0.03952          1          1          1          1     0.9647          1 
  19     rs390821    0.03952    0.03952          1          1          1          1     0.9647          1 
  19     rs301412    0.04029    0.04029          1          1          1          1     0.9647          1 
  19   rs11085154     0.0404     0.0404          1          1          1          1     0.9647          1 
  19   rs11879232    0.04064    0.04064          1          1          1          1     0.9647          1 
  19    rs7247153    0.04235    0.04235          1          1          1          1     0.9647          1 
  19     rs173229    0.04235    0.04235          1          1          1          1     0.9647          1 
  19    rs6510903    0.04272    0.04272          1          1          1          1     0.9647          1 
  19   rs12975129    0.04297    0.04297          1          1          1          1     0.9647          1 
  19   rs10413643    0.04381    0.04381          1          1          1          1     0.9647          1 
  19   rs10906990    0.04493    0.04493          1          1          1          1     0.9647          1 
  19   rs12462305    0.04662    0.04662          1          1          1          1     0.9647          1 
  19   rs11260055    0.05247    0.05247          1          1          1          1     0.9647          1 
  19    rs2112927    0.05594    0.05594          1          1          1          1     0.9647          1 
  19   rs10408896    0.05635    0.05635          1          1          1          1     0.9647          1 
  19    rs2071347    0.05742    0.05742          1          1          1          1     0.9647          1 
  19    rs7250572    0.05773    0.05773          1          1          1          1     0.9647          1 
  19    rs2967684    0.05809    0.05809          1          1          1          1     0.9647          1 
  19     rs574663     0.0588     0.0588          1          1          1          1     0.9647          1 
  19   rs12462074     0.0611     0.0611          1          1          1          1     0.9647          1 
  19    rs7257062    0.06127    0.06127          1          1          1          1     0.9647          1 
  19   rs17160147    0.06399    0.06399          1          1          1          1     0.9647          1 
  19    rs2241393    0.06612    0.06612          1          1          1          1     0.9647          1 
  19   rs12459040    0.06624    0.06624          1          1          1          1     0.9647          1 
  19     rs171094    0.06719    0.06719          1          1          1          1     0.9647          1 
  19    rs2118706     0.0673     0.0673          1          1          1          1     0.9647          1 
  19   rs10414553    0.06838    0.06838          1          1          1          1     0.9647          1 
  19    rs3887594    0.06989    0.06989          1          1          1          1     0.9647          1 
  19    rs2191667    0.07115    0.07115          1          1          1          1     0.9647          1 
  19    rs4635448    0.07115    0.07115          1          1          1          1     0.9647          1 
  19    rs6603103    0.07413    0.07413          1          1          1          1     0.9647          1 
  19    rs8111366    0.07472    0.07472          1          1          1          1     0.9647          1 
  19    rs7256394    0.07724    0.07724          1          1          1          1     0.9647          1 
  19    rs2241590    0.07929    0.07929          1          1          1          1     0.9647          1 
  19   rs10406209    0.08227    0.08227          1          1          1          1     0.9647          1 
  19   rs10404318    0.08652    0.08652          1          1          1          1     0.9647          1 
  19   rs12710265    0.08671    0.08671          1          1          1          1     0.9647          1 
  19    rs4804750    0.08762    0.08762          1          1          1          1     0.9647          1 
  19    rs4804424    0.08768    0.08768          1          1          1          1     0.9647          1 
  19   rs10416429    0.08768    0.08768          1          1          1          1     0.9647          1 
  19   rs11669301    0.08809    0.08809          1          1          1          1     0.9647          1 
  19   rs11085158    0.08809    0.08809          1          1          1          1     0.9647          1 
  19    rs4804233    0.09208    0.09208          1          1          1          1     0.9647          1 
  19   rs11880337    0.09241    0.09241          1          1          1          1     0.9647          1 
  19    rs8101237     0.0957     0.0957          1          1          1          1     0.9647          1 
  19    rs4807065    0.09659    0.09659          1          1          1          1     0.9647          1 
  19    rs3844450    0.09761    0.09761          1          1          1          1     0.9647          1 
  19   rs16993501    0.09775    0.09775          1          1          1          1     0.9647          1 
  19   rs11878563     0.1069     0.1069          1          1          1          1     0.9647          1 
  19    rs6511918     0.1087     0.1087          1          1          1          1     0.9647          1 
  19     rs460698     0.1096     0.1096          1          1          1          1     0.9647          1 
  19    rs7259761     0.1118     0.1118          1          1          1          1     0.9647          1 
  19     rs387116     0.1121     0.1121          1          1          1          1     0.9647          1 
  19     rs364628     0.1121     0.1121          1          1          1          1     0.9647          1 
  19     rs624968     0.1121     0.1121          1          1          1          1     0.9647          1 
  19    rs1644752     0.1121     0.1121          1          1          1          1     0.9647          1 
  19   rs12327845     0.1129     0.1129          1          1          1          1     0.9647          1 
  19    rs4804416     0.1155     0.1155          1          1          1          1     0.9647          1 
  19     rs753733     0.1169     0.1169          1          1          1          1     0.9647          1 
  19    rs7250363     0.1185     0.1185          1          1          1          1     0.9647          1 
  19   rs10410136     0.1191     0.1191          1          1          1          1     0.9647          1 
  19    rs8107575     0.1195     0.1195          1          1          1          1     0.9647          1 
  19    rs2241392     0.1248     0.1248          1          1          1          1     0.9647          1 
  19    rs7252865     0.1262     0.1262          1          1          1          1     0.9647          1 
  19     rs597582     0.1287     0.1287          1          1          1          1     0.9647          1 
  19    rs1110624     0.1318     0.1318          1          1          1          1     0.9647          1 
  19   rs10424224     0.1322     0.1322          1          1          1          1     0.9647          1 
  19   rs12980113     0.1338     0.1338          1          1          1          1     0.9647          1 
  19    rs1363938     0.1363     0.1363          1          1          1          1     0.9647          1 
  19    rs1561406     0.1381     0.1381          1          1          1          1     0.9647          1 
  19    rs7245592     0.1386     0.1386          1          1          1          1     0.9647          1 
  19     rs541600     0.1386     0.1386          1          1          1          1     0.9647          1 
  19    rs3787056     0.1395     0.1395          1          1          1          1     0.9647          1 
  19    rs4804078     0.1458     0.1458          1          1          1          1     0.9647          1 
  19   rs11085873     0.1458     0.1458          1          1          1          1     0.9647          1 
  19    rs7249770     0.1463     0.1463          1          1          1          1     0.9647          1 
  19    rs8101404     0.1464     0.1464          1          1          1          1     0.9647          1 
  19    rs2287868     0.1472     0.1472          1          1          1          1     0.9647          1 
  19    rs2967718     0.1473     0.1473          1          1          1          1     0.9647          1 
  19     rs416956     0.1493     0.1493          1          1          1          1     0.9647          1 
  19    rs2967706     0.1537     0.1537          1          1          1          1     0.9647          1 
  19    rs2967632     0.1537     0.1537          1          1          1          1     0.9647          1 
  19    rs6511957     0.1554     0.1554          1          1          1          1     0.9647          1 
  19    rs7256341     0.1596     0.1596          1          1          1          1     0.9647          1 
  19     rs344596     0.1602     0.1602          1          1          1          1     0.9647          1 
  19    rs3787069     0.1611     0.1611          1          1          1          1     0.9647          1 
  19    rs4804758     0.1613     0.1613          1          1          1          1     0.9647          1 
  19    rs4804217     0.1613     0.1613          1          1          1          1     0.9647          1 
  19   rs11879740     0.1654     0.1654          1          1          1          1     0.9647          1 
  19     rs413956     0.1676     0.1676          1          1          1          1     0.9647          1 
  19   rs11669128     0.1709     0.1709          1          1          1          1     0.9647          1 
  19   rs11673527     0.1712     0.1712          1          1          1          1     0.9647          1 
  19    rs2260187     0.1769     0.1769          1          1          1          1     0.9647          1 
  19    rs7260101     0.1784     0.1784          1          1          1          1     0.9647          1 
  19   rs10424597     0.1797     0.1797          1          1          1          1     0.9647          1 
  19   rs11667028     0.1802     0.1802          1          1          1          1     0.9647          1 
  19     rs501580     0.1811     0.1811          1          1          1          1     0.9647          1 
  19    rs7256163     0.1814     0.1814          1          1          1          1     0.9647          1 
  19    rs7247296     0.1826     0.1826          1          1          1          1     0.9647          1 
  19    rs4804403     0.1827     0.1827          1          1          1          1     0.9647          1 
  19   rs10426826     0.1858     0.1858          1          1          1          1     0.9647          1 
  19   rs12459488      0.187      0.187          1          1          1          1     0.9647          1 
  19    rs2233186     0.1893     0.1893          1          1          1          1     0.9647          1 
  19   rs17468222     0.1917     0.1917          1          1          1          1     0.9647          1 
  19    rs6422428     0.1937     0.1937          1          1          1          1     0.9647          1 
  19    rs1469081     0.1961     0.1961          1          1          1          1     0.9647          1 
  19   rs10402721     0.1968     0.1968          1          1          1          1     0.9647          1 
  19   rs10407357     0.1977     0.1977          1          1          1          1     0.9647          1 
  19   rs10420226     0.1985     0.1985          1          1          1          1     0.9647          1 
  19   rs10404592     0.1985     0.1985          1          1          1          1     0.9647          1 
  19       rs6791     0.2021     0.2021          1          1          1          1     0.9647          1 
  19    rs8099971     0.2045     0.2045          1          1          1          1     0.9647          1 
  19   rs10402138     0.2053     0.2053          1          1          1          1     0.9647          1 
  19     rs653488     0.2056     0.2056          1          1          1          1     0.9647          1 
  19    rs2967732     0.2073     0.2073          1          1          1          1     0.9647          1 
  19   rs10403167      0.212      0.212          1          1          1          1     0.9647          1 
  19   rs12461568      0.212      0.212          1          1          1          1     0.9647          1 
  19    rs2233188     0.2167     0.2167          1          1          1          1     0.9647          1 
  19   rs10404571     0.2167     0.2167          1          1          1          1     0.9647          1 
  19    rs8113160     0.2202     0.2202          1          1          1          1     0.9647          1 
  19   rs16993897     0.2206     0.2206          1          1          1          1     0.9647          1 
  19    rs7259521     0.2207     0.2207          1          1          1          1     0.9647          1 
  19   rs10417371     0.2241     0.2241          1          1          1          1     0.9647          1 
  19   rs16978679     0.2241     0.2241          1          1          1          1     0.9647          1 
  19   rs17160151     0.2262     0.2262          1          1          1          1     0.9647          1 
  19    rs2432104     0.2263     0.2263          1          1          1          1     0.9647          1 
  19    rs1584168     0.2286     0.2286          1          1          1          1     0.9647          1 
  19   rs10048565     0.2307     0.2307          1          1          1          1     0.9647          1 
  19   rs13339744     0.2307     0.2307          1          1          1          1     0.9647          1 
  19   rs10423641     0.2333     0.2333          1          1          1          1     0.9647          1 
  19   rs12610559     0.2337     0.2337          1          1          1          1     0.9647          1 
  19    rs1045354     0.2337     0.2337          1          1          1          1     0.9647          1 
  19   rs12151125      0.236      0.236          1          1          1          1     0.9647          1 
  19    rs3763046     0.2447     0.2447          1          1          1          1     0.9647          1 
  19    rs7245757     0.2486     0.2486          1          1          1          1     0.9647          1 
  19    rs8102176     0.2499     0.2499          1          1          1          1     0.9647          1 
  19    rs8102181     0.2499     0.2499          1          1          1          1     0.9647          1 
  19    rs4807825     0.2516     0.2516          1          1          1          1     0.9647          1 
  19    rs2287886     0.2558     0.2558          1          1          1          1     0.9647          1 
  19    rs1025281     0.2591     0.2591          1          1          1          1     0.9647          1 
  19   rs17160011     0.2616     0.2616          1          1          1          1     0.9647          1 
  19   rs12460407     0.2622     0.2622          1          1          1          1     0.9647          1 
  19     rs530942     0.2629     0.2629          1          1          1          1     0.9647          1 
  19    rs8107055     0.2633     0.2633          1          1          1          1     0.9647          1 
  19    rs2436493     0.2637     0.2637          1          1          1          1     0.9647          1 
  19    rs1644757     0.2642     0.2642          1          1          1          1     0.9647          1 
  19   rs10412487     0.2644     0.2644          1          1          1          1     0.9647          1 
  19    rs8100020     0.2687     0.2687          1          1          1          1     0.9647          1 
  19    rs1833777     0.2697     0.2697          1          1          1          1     0.9647          1 
  19    rs4807918     0.2715     0.2715          1          1          1          1     0.9647          1 
  19    rs8101625     0.2731     0.2731          1          1          1          1     0.9647          1 
  19     rs574937     0.2741     0.2741          1          1          1          1     0.9647          1 
  19   rs17159311     0.2746     0.2746          1          1          1          1     0.9647          1 
  19    rs7259894     0.2759     0.2759          1          1          1          1     0.9647          1 
  19    rs7257477     0.2768     0.2768          1          1          1          1     0.9647          1 
  19    rs7250951     0.2821     0.2821          1          1          1          1     0.9647          1 
  19   rs17272543     0.2837     0.2837          1          1          1          1     0.9647          1 
  19    rs8109800     0.2865     0.2865          1          1          1          1     0.9647          1 
  19    rs1644759     0.2915     0.2915          1          1          1          1     0.9647          1 
  19   rs16994004     0.2922     0.2922          1          1          1          1     0.9647          1 
  19    rs1433060     0.2939     0.2939          1          1          1          1     0.9647          1 
  19   rs11085742     0.2962     0.2962          1          1          1          1     0.9647          1 
  19    rs7408174     0.2983     0.2983          1          1          1          1     0.9647          1 
  19   rs10745023     0.2994     0.2994          1          1          1          1     0.9647          1 
  19    rs1433062     0.2994     0.2994          1          1          1          1     0.9647          1 
  19    rs2035973     0.3017     0.3017          1          1          1          1     0.9647          1 
  19     rs344584     0.3042     0.3042          1          1          1          1     0.9647          1 
  19    rs7249320     0.3045     0.3045          1          1          1          1     0.9647          1 
  19       rs2962     0.3094     0.3094          1          1          1          1     0.9647          1 
  19    rs7260547       0.31       0.31          1          1          1          1     0.9647          1 
  19    rs8108471     0.3101     0.3101          1          1          1          1     0.9647          1 
  19    rs8102722     0.3101     0.3101          1          1          1          1     0.9647          1 
  19   rs10407146     0.3112     0.3112          1          1          1          1     0.9647          1 
  19   rs17000803     0.3121     0.3121          1          1          1          1     0.9647          1 
  19   rs17000816     0.3121     0.3121          1          1          1          1     0.9647          1 
  19   rs13382119     0.3147     0.3147          1          1          1          1     0.9647          1 
  19    rs8103614     0.3147     0.3147          1          1          1          1     0.9647          1 
  19   rs11881309     0.3147     0.3147          1          1          1          1     0.9647          1 
  19    rs7260240      0.315      0.315          1          1          1          1     0.9647          1 
  19   rs12611038     0.3158     0.3158          1          1          1          1     0.9647          1 
  19    rs8109482      0.316      0.316          1          1          1          1     0.9647          1 
  19   rs17000836      0.316      0.316          1          1          1          1     0.9647          1 
  19     rs422318     0.3226     0.3226          1          1          1          1     0.9647          1 
  19    rs2967727     0.3229     0.3229          1          1          1          1     0.9647          1 
  19    rs6417193     0.3248     0.3248          1          1          1          1     0.9647          1 
  19    rs6510884     0.3248     0.3248          1          1          1          1     0.9647          1 
  19    rs7249943     0.3253     0.3253          1          1          1          1     0.9647          1 
  19    rs3859563     0.3253     0.3253          1          1          1          1     0.9647          1 
  19   rs11880706     0.3257     0.3257          1          1          1          1     0.9647          1 
  19    rs1026466      0.327      0.327          1          1          1          1     0.9647          1 
  19    rs7250738     0.3273     0.3273          1          1          1          1     0.9647          1 
  19    rs1007545     0.3286     0.3286          1          1          1          1     0.9647          1 
  19     rs604938     0.3305     0.3305          1          1          1          1     0.9647          1 
  19   rs10407491     0.3327     0.3327          1          1          1          1     0.9647          1 
  19     rs778988     0.3331     0.3331          1          1          1          1     0.9647          1 
  19     rs445750     0.3332     0.3332          1          1          1          1     0.9647          1 
  19     rs408290     0.3332     0.3332          1          1          1          1     0.9647          1 
  19    rs4804375     0.3354     0.3354          1          1          1          1     0.9647          1 
  19    rs8104971     0.3366     0.3366          1          1          1          1     0.9647          1 
  19    rs3826741     0.3369     0.3369          1          1          1          1     0.9647          1 
  19    rs1035942     0.3391     0.3391          1          1          1          1     0.9647          1 
  19    rs6510902     0.3395     0.3395          1          1          1          1     0.9647          1 
  19    rs4804287     0.3399     0.3399          1          1          1          1     0.9647          1 
  19    rs3760685     0.3413     0.3413          1          1          1          1     0.9647          1 
  19    rs7249360     0.3427     0.3427          1          1          1          1     0.9647          1 
  19   rs16979417     0.3448     0.3448          1          1          1          1     0.9647          1 
  19    rs4804286     0.3452     0.3452          1          1          1          1     0.9647          1 
  19    rs7255387     0.3456     0.3456          1          1          1          1     0.9647          1 
  19     rs881877      0.348      0.348          1          1          1          1     0.9647          1 
  19   rs10419875     0.3499     0.3499          1          1          1          1     0.9647          1 
  19   rs11881361     0.3504     0.3504          1          1          1          1     0.9647          1 
  19    rs2967578      0.351      0.351          1          1          1          1     0.9647          1 
  19   rs10417885     0.3538     0.3538          1          1          1          1     0.9647          1 
  19   rs10500204     0.3544     0.3544          1          1          1          1     0.9647          1 
  19   rs10408913     0.3547     0.3547          1          1          1          1     0.9647          1 
  19    rs3892396     0.3587     0.3587          1          1          1          1     0.9647          1 
  19    rs1549257     0.3608     0.3608          1          1          1          1     0.9647          1 
  19   rs10405376     0.3632     0.3632          1          1          1          1     0.9647          1 
  19    rs2161490     0.3637     0.3637          1          1          1          1     0.9647          1 
  19    rs3760776     0.3645     0.3645          1          1          1          1     0.9647          1 
  19    rs8102136     0.3685     0.3685          1          1          1          1     0.9647          1 
  19   rs10406670     0.3693     0.3693          1          1          1          1     0.9647          1 
  19    rs2967603     0.3716     0.3716          1          1          1          1     0.9647          1 
  19    rs7245949      0.373      0.373          1          1          1          1     0.9647          1 
  19    rs1609459      0.373      0.373          1          1          1          1     0.9647          1 
  19   rs10402812      0.373      0.373          1          1          1          1     0.9647          1 
  19    rs2591591     0.3731     0.3731          1          1          1          1     0.9647          1 
  19    rs7253024     0.3738     0.3738          1          1          1          1     0.9647          1 
  19    rs8104313     0.3744     0.3744          1          1          1          1     0.9647          1 
  19    rs2967726     0.3796     0.3796          1          1          1          1     0.9647          1 
  19     rs514098       0.38       0.38          1          1          1          1     0.9647          1 
  19     rs184628     0.3804     0.3804          1          1          1          1     0.9647          1 
  19   rs16993344     0.3829     0.3829          1          1          1          1     0.9647          1 
  19    rs7249425     0.3846     0.3846          1          1          1          1     0.9647          1 
  19   rs17160134     0.3853     0.3853          1          1          1          1     0.9647          1 
  19    rs8099865     0.3865     0.3865          1          1          1          1     0.9647          1 
  19    rs7256912     0.3896     0.3896          1          1          1          1     0.9647          1 
  19   rs16993437     0.3925     0.3925          1          1          1          1     0.9647          1 
  19    rs6512130     0.3932     0.3932          1          1          1          1     0.9647          1 
  19     rs551244     0.3935     0.3935          1          1          1          1     0.9647          1 
  19    rs4134813     0.3942     0.3942          1          1          1          1     0.9647          1 
  19     rs638966     0.3979     0.3979          1          1          1          1     0.9647          1 
  19   rs10413384     0.3983     0.3983          1          1          1          1     0.9647          1 
  19    rs4804446     0.4007     0.4007          1          1          1          1     0.9647          1 
  19    rs8103159     0.4007     0.4007          1          1          1          1     0.9647          1 
  19    rs8101064     0.4025     0.4025          1          1          1          1     0.9647          1 
  19   rs41375152      0.403      0.403          1          1          1          1     0.9647          1 
  19    rs4804267     0.4036     0.4036          1          1          1          1     0.9647          1 
  19     rs749969     0.4037     0.4037          1          1          1          1     0.9647          1 
  19    rs7249317      0.406      0.406          1          1          1          1     0.9647          1 
  19    rs7254970     0.4062     0.4062          1          1          1          1     0.9647          1 
  19     rs549785     0.4076     0.4076          1          1          1          1     0.9647          1 
  19    rs1010047      0.412      0.412          1          1          1          1     0.9647          1 
  19   rs10408485      0.413      0.413          1          1          1          1     0.9647          1 
  19    rs4804219     0.4143     0.4143          1          1          1          1     0.9647          1 
  19     rs330876     0.4158     0.4158          1          1          1          1     0.9647          1 
  19    rs1561405     0.4204     0.4204          1          1          1          1     0.9647          1 
  19    rs7256391     0.4209     0.4209          1          1          1          1     0.9647          1 
  19   rs16978581     0.4209     0.4209          1          1          1          1     0.9647          1 
  19   rs17704999     0.4216     0.4216          1          1          1          1     0.9647          1 
  19   rs11673302     0.4219     0.4219          1          1          1          1     0.9647          1 
  19    rs6603141     0.4239     0.4239          1          1          1          1     0.9647          1 
  19     rs574830     0.4241     0.4241          1          1          1          1     0.9647          1 
  19    rs8102146     0.4254     0.4254          1          1          1          1     0.9647          1 
  19   rs11881002     0.4254     0.4254          1          1          1          1     0.9647          1 
  19   rs10415709     0.4264     0.4264          1          1          1          1     0.9647          1 
  19   rs10411597     0.4264     0.4264          1          1          1          1     0.9647          1 
  19   rs12610444     0.4272     0.4272          1          1          1          1     0.9647          1 
  19   rs17160333     0.4296     0.4296          1          1          1          1     0.9647          1 
  19     rs714395     0.4329     0.4329          1          1          1          1     0.9647          1 
  19    rs6603076     0.4342     0.4342          1          1          1          1     0.9647          1 
  19    rs7508502     0.4342     0.4342          1          1          1          1     0.9647          1 
  19    rs1035939     0.4346     0.4346          1          1          1          1     0.9647          1 
  19    rs1389506     0.4389     0.4389          1          1          1          1     0.9647          1 
  19     rs339392     0.4391     0.4391          1          1          1          1     0.9647          1 
  19    rs2335629     0.4393     0.4393          1          1          1          1     0.9647          1 
  19    rs3813781     0.4394     0.4394          1          1          1          1     0.9647          1 
  19    rs7248911     0.4423     0.4423          1          1          1          1     0.9647          1 
  19    rs1493877     0.4439     0.4439          1          1          1          1     0.9647          1 
  19    rs7259423      0.444      0.444          1          1          1          1     0.9647          1 
  19    rs2546128     0.4446     0.4446          1          1          1          1     0.9647          1 
  19      rs10129     0.4451     0.4451          1          1          1          1     0.9647          1 
  19   rs11882393      0.446      0.446          1          1          1          1     0.9647          1 
  19    rs8102545     0.4465     0.4465          1          1          1          1     0.9647          1 
  19   rs13344438     0.4474     0.4474          1          1          1          1     0.9647          1 
  19    rs2446195      0.448      0.448          1          1          1          1     0.9647          1 
  19    rs1874002     0.4496     0.4496          1          1          1          1     0.9647          1 
  19   rs12979990     0.4507     0.4507          1          1          1          1     0.9647          1 
  19    rs2967605     0.4549     0.4549          1          1          1          1     0.9647          1 
  19    rs7245664     0.4575     0.4575          1          1          1          1     0.9647          1 
  19    rs7255466     0.4583     0.4583          1          1          1          1     0.9647          1 
  19     rs373533     0.4615     0.4615          1          1          1          1     0.9647          1 
  19    rs4804400     0.4624     0.4624          1          1          1          1     0.9647          1 
  19    rs1078042     0.4631     0.4631          1          1          1          1     0.9647          1 
  19     rs890848     0.4631     0.4631          1          1          1          1     0.9647          1 
  19     rs454176     0.4669     0.4669          1          1          1          1     0.9647          1 
  19    rs9807848     0.4678     0.4678          1          1          1          1     0.9647          1 
  19    rs8109794     0.4705     0.4705          1          1          1          1     0.9647          1 
  19    rs2230750     0.4706     0.4706          1          1          1          1     0.9647          1 
  19   rs11882373     0.4711     0.4711          1          1          1          1     0.9647          1 
  19    rs2335524     0.4717     0.4717          1          1          1          1     0.9647          1 
  19    rs8101154     0.4718     0.4718          1          1          1          1     0.9647          1 
  19    rs7256965      0.472      0.472          1          1          1          1     0.9647          1 
  19   rs11882049     0.4721     0.4721          1          1          1          1     0.9647          1 
  19     rs733101     0.4735     0.4735          1          1          1          1     0.9647          1 
  19   rs11465403     0.4773     0.4773          1          1          1          1     0.9647          1 
  19   rs11880371     0.4787     0.4787          1          1          1          1     0.9647          1 
  19    rs2305806     0.4788     0.4788          1          1          1          1     0.9647          1 
  19    rs8103234     0.4791     0.4791          1          1          1          1     0.9647          1 
  19    rs7254358     0.4801     0.4801          1          1          1          1     0.9647          1 
  19   rs11465413     0.4812     0.4812          1          1          1          1     0.9647          1 
  19   rs10853992     0.4826     0.4826          1          1          1          1     0.9647          1 
  19    rs6510867     0.4827     0.4827          1          1          1          1     0.9647          1 
  19     rs344569     0.4836     0.4836          1          1          1          1     0.9647          1 
  19   rs10408143     0.4841     0.4841          1          1          1          1     0.9647          1 
  19     rs344548     0.4848     0.4848          1          1          1          1     0.9647          1 
  19    rs1865061     0.4849     0.4849          1          1          1          1     0.9647          1 
  19    rs8101416     0.4859     0.4859          1          1          1          1     0.9647          1 
  19    rs8099966     0.4883     0.4883          1          1          1          1     0.9647          1 
  19    rs8101320     0.4883     0.4883          1          1          1          1     0.9647          1 
  19    rs4807846     0.4899     0.4899          1          1          1          1     0.9647          1 
  19    rs7249111     0.4901     0.4901          1          1          1          1     0.9647          1 
  19    rs8107330     0.4901     0.4901          1          1          1          1     0.9647          1 
  19    rs2081075     0.4945     0.4945          1          1          1          1     0.9647          1 
  19   rs16994131     0.4957     0.4957          1          1          1          1     0.9647          1 
  19     rs164017     0.4964     0.4964          1          1          1          1     0.9647          1 
  19    rs6603155     0.4972     0.4972          1          1          1          1     0.9647          1 
  19    rs4807840     0.4992     0.4992          1          1          1          1     0.9647          1 
  19     rs971366        0.5        0.5          1          1          1          1     0.9647          1 
  19     rs252569     0.5022     0.5022          1          1          1          1     0.9647          1 
  19   rs10411055     0.5035     0.5035          1          1          1          1     0.9647          1 
  19    rs1038081     0.5045     0.5045          1          1          1          1     0.9647          1 
  19    rs4804314     0.5047     0.5047          1          1          1          1     0.9647          1 
  19   rs10518270     0.5057     0.5057          1          1          1          1     0.9647          1 
  19   rs11260025     0.5057     0.5057          1          1          1          1     0.9647          1 
  19      rs15282     0.5063     0.5063          1          1          1          1     0.9647          1 
  19   rs11881687     0.5067     0.5067          1          1          1          1     0.9647          1 
  19   rs12974407     0.5145     0.5145          1          1          1          1     0.9647          1 
  19   rs17159765     0.5176     0.5176          1          1          1          1     0.9647          1 
  19    rs2967737     0.5226     0.5226          1          1          1          1     0.9647          1 
  19   rs10403018     0.5263     0.5263          1          1          1          1     0.9647          1 
  19    rs1466448     0.5298     0.5298          1          1          1          1     0.9647          1 
  19    rs8105572     0.5311     0.5311          1          1          1          1     0.9647          1 
  19    rs4804386     0.5329     0.5329          1          1          1          1     0.9647          1 
  19     rs472835     0.5331     0.5331          1          1          1          1     0.9647          1 
  19     rs581910     0.5353     0.5353          1          1          1          1     0.9647          1 
  19     rs552320     0.5353     0.5353          1          1          1          1     0.9647          1 
  19    rs2216662     0.5356     0.5356          1          1          1          1     0.9647          1 
  19    rs4804367     0.5359     0.5359          1          1          1          1     0.9647          1 
  19   rs10416634     0.5361     0.5361          1          1          1          1     0.9647          1 
  19    rs7254941     0.5377     0.5377          1          1          1          1     0.9647          1 
  19    rs8100230     0.5394     0.5394          1          1          1          1     0.9647          1 
  19    rs6603107     0.5402     0.5402          1          1          1          1     0.9647          1 
  19    rs7247108     0.5407     0.5407          1          1          1          1     0.9647          1 
  19      rs13535     0.5407     0.5407          1          1          1          1     0.9647          1 
  19   rs10411115     0.5407     0.5407          1          1          1          1     0.9647          1 
  19    rs2217652     0.5407     0.5407          1          1          1          1     0.9647          1 
  19   rs11672602     0.5407     0.5407          1          1          1          1     0.9647          1 
  19    rs6512109     0.5407     0.5407          1          1          1          1     0.9647          1 
  19    rs1978435     0.5407     0.5407          1          1          1          1     0.9647          1 
  19    rs8108646     0.5407     0.5407          1          1          1          1     0.9647          1 
  19   rs12150997     0.5426     0.5426          1          1          1          1     0.9647          1 
  19     rs348347     0.5479     0.5479          1          1          1          1     0.9647          1 
  19    rs7508584     0.5509     0.5509          1          1          1          1     0.9647          1 
  19   rs10419890     0.5526     0.5526          1          1          1          1     0.9647          1 
  19    rs1864029     0.5528     0.5528          1          1          1          1     0.9647          1 
  19   rs11569397      0.554      0.554          1          1          1          1     0.9647          1 
  19   rs12609136     0.5602     0.5602          1          1          1          1     0.9647          1 
  19     rs407743     0.5605     0.5605          1          1          1          1     0.9647          1 
  19     rs426848     0.5605     0.5605          1          1          1          1     0.9647          1 
  19     rs580984     0.5687     0.5687          1          1          1          1     0.9647          1 
  19    rs6510888     0.5689     0.5689          1          1          1          1     0.9647          1 
  19    rs2042901     0.5694     0.5694          1          1          1          1     0.9647          1 
  19    rs8107410     0.5695     0.5695          1          1          1          1     0.9647          1 
  19   rs12710098     0.5732     0.5732          1          1          1          1     0.9647          1 
  19   rs10417646     0.5737     0.5737          1          1          1          1     0.9647          1 
  19   rs10417520     0.5774     0.5774          1          1          1          1     0.9647          1 
  19     rs384239     0.5799     0.5799          1          1          1          1     0.9647          1 
  19    rs2547074     0.5811     0.5811          1          1          1          1     0.9647          1 
  19    rs2591595     0.5811     0.5811          1          1          1          1     0.9647          1 
  19    rs1862461     0.5811     0.5811          1          1          1          1     0.9647          1 
  19    rs1862462     0.5811     0.5811          1          1          1          1     0.9647          1 
  19    rs2431795     0.5811     0.5811          1          1          1          1     0.9647          1 
  19    rs7250898     0.5821     0.5821          1          1          1          1     0.9647          1 
  19   rs10405167     0.5826     0.5826          1          1          1          1     0.9647          1 
  19   rs12460738     0.5838     0.5838          1          1          1          1     0.9647          1 
  19     rs891088     0.5859     0.5859          1          1          1          1     0.9647          1 
  19     rs464849     0.5899     0.5899          1          1          1          1     0.9647          1 
  19     rs460375     0.5899     0.5899          1          1          1          1     0.9647          1 
  19     rs465543     0.5899     0.5899          1          1          1          1     0.9647          1 
  19     rs461935     0.5899     0.5899          1          1          1          1     0.9647          1 
  19     rs568356     0.5941     0.5941          1          1          1          1     0.9647          1 
  19    rs2033482     0.5947     0.5947          1          1          1          1     0.9647          1 
  19     rs344543     0.5955     0.5955          1          1          1          1     0.9647          1 
  19     rs344541     0.5955     0.5955          1          1          1          1     0.9647          1 
  19     rs344540     0.5955     0.5955          1          1          1          1     0.9647          1 
  19   rs13345998      0.596      0.596          1          1          1          1     0.9647          1 
  19    rs2053074     0.5963     0.5963          1          1          1          1     0.9647          1 
  19    rs6510908      0.597      0.597          1          1          1          1     0.9647          1 
  19   rs10411185     0.6001     0.6001          1          1          1          1     0.9647          1 
  19    rs2894538     0.6028     0.6028          1          1          1          1     0.9647          1 
  19   rs11569511      0.604      0.604          1          1          1          1     0.9647          1 
  19    rs3745567      0.604      0.604          1          1          1          1     0.9647          1 
  19   rs11569507      0.604      0.604          1          1          1          1     0.9647          1 
  19    rs3745566      0.604      0.604          1          1          1          1     0.9647          1 
  19    rs3745565      0.604      0.604          1          1          1          1     0.9647          1 
  19   rs11569501      0.604      0.604          1          1          1          1     0.9647          1 
  19    rs2453112     0.6054     0.6054          1          1          1          1     0.9647          1 
  19   rs16979670      0.606      0.606          1          1          1          1     0.9647          1 
  19   rs10500207      0.606      0.606          1          1          1          1     0.9647          1 
  19    rs2035972     0.6063     0.6063          1          1          1          1     0.9647          1 
  19    rs2055097     0.6063     0.6063          1          1          1          1     0.9647          1 
  19    rs4807920     0.6063     0.6063          1          1          1          1     0.9647          1 
  19    rs3786680     0.6063     0.6063          1          1          1          1     0.9647          1 
  19   rs17160332     0.6075     0.6075          1          1          1          1     0.9647          1 
  19   rs16993402     0.6083     0.6083          1          1          1          1     0.9647          1 
  19   rs16993408     0.6083     0.6083          1          1          1          1     0.9647          1 
  19    rs1867692     0.6106     0.6106          1          1          1          1     0.9647          1 
  19    rs1559170     0.6163     0.6163          1          1          1          1     0.9647          1 
  19    rs2229431     0.6186     0.6186          1          1          1          1     0.9647          1 
  19    rs7508222     0.6204     0.6204          1          1          1          1     0.9647          1 
  19    rs1820099     0.6204     0.6204          1          1          1          1     0.9647          1 
  19   rs12977471     0.6218     0.6218          1          1          1          1     0.9647          1 
  19   rs10418157     0.6243     0.6243          1          1          1          1     0.9647          1 
  19    rs4134826     0.6246     0.6246          1          1          1          1     0.9647          1 
  19    rs4807069     0.6249     0.6249          1          1          1          1     0.9647          1 
  19    rs9304930     0.6266     0.6266          1          1          1          1     0.9647          1 
  19   rs16993450     0.6271     0.6271          1          1          1          1     0.9647          1 
  19    rs8110054     0.6338     0.6338          1          1          1          1     0.9647          1 
  19    rs7245562     0.6348     0.6348          1          1          1          1     0.9647          1 
  19    rs3786681     0.6356     0.6356          1          1          1          1     0.9647          1 
  19    rs6510956     0.6356     0.6356          1          1          1          1     0.9647          1 
  19     rs733102     0.6362     0.6362          1          1          1          1     0.9647          1 
  19    rs2042199     0.6362     0.6362          1          1          1          1     0.9647          1 
  19    rs8102702     0.6362     0.6362          1          1          1          1     0.9647          1 
  19   rs17160311     0.6376     0.6376          1          1          1          1     0.9647          1 
  19    rs6603109     0.6391     0.6391          1          1          1          1     0.9647          1 
  19   rs10221500     0.6398     0.6398          1          1          1          1     0.9647          1 
  19     rs754671     0.6401     0.6401          1          1          1          1     0.9647          1 
  19    rs2913973     0.6401     0.6401          1          1          1          1     0.9647          1 
  19    rs4804662     0.6405     0.6405          1          1          1          1     0.9647          1 
  19     rs330877     0.6413     0.6413          1          1          1          1     0.9647          1 
  19     rs330885     0.6441     0.6441          1          1          1          1     0.9647          1 
  19     rs897740     0.6441     0.6441          1          1          1          1     0.9647          1 
  19     rs455099     0.6441     0.6441          1          1          1          1     0.9647          1 
  19     rs445817     0.6441     0.6441          1          1          1          1     0.9647          1 
  19   rs10403916     0.6485     0.6485          1          1          1          1     0.9647          1 
  19   rs10415281     0.6503     0.6503          1          1          1          1     0.9647          1 
  19     rs525452     0.6506     0.6506          1          1          1          1     0.9647          1 
  19   rs11878742      0.651      0.651          1          1          1          1     0.9647          1 
  19   rs11569536     0.6514     0.6514          1          1          1          1     0.9647          1 
  19    rs1544767     0.6518     0.6518          1          1          1          1     0.9647          1 
  19    rs8103113     0.6525     0.6525          1          1          1          1     0.9647          1 
  19     rs164016     0.6541     0.6541          1          1          1          1     0.9647          1 
  19    rs7252788     0.6551     0.6551          1          1          1          1     0.9647          1 
  19    rs6603157      0.656      0.656          1          1          1          1     0.9647          1 
  19    rs1389623     0.6623     0.6623          1          1          1          1     0.9647          1 
  19    rs1898674     0.6629     0.6629          1          1          1          1     0.9647          1 
  19     rs392720     0.6652     0.6652          1          1          1          1     0.9647          1 
  19    rs2247785     0.6682     0.6682          1          1          1          1     0.9647          1 
  19    rs8112982     0.6683     0.6683          1          1          1          1     0.9647          1 
  19     rs747990     0.6688     0.6688          1          1          1          1     0.9647          1 
  19   rs16993484       0.67       0.67          1          1          1          1     0.9647          1 
  19    rs4804802      0.671      0.671          1          1          1          1     0.9647          1 
  19    rs1108380     0.6736     0.6736          1          1          1          1     0.9647          1 
  19   rs12979828     0.6751     0.6751          1          1          1          1     0.9647          1 
  19   rs16993428     0.6771     0.6771          1          1          1          1     0.9647          1 
  19   rs10426146     0.6779     0.6779          1          1          1          1     0.9647          1 
  19   rs10411604     0.6788     0.6788          1          1          1          1     0.9647          1 
  19    rs2617822     0.6834     0.6834          1          1          1          1     0.9647          1 
  19    rs8108483     0.6841     0.6841          1          1          1          1     0.9647          1 
  19   rs17159889      0.687      0.687          1          1          1          1     0.9647          1 
  19   rs10402951     0.6872     0.6872          1          1          1          1     0.9647          1 
  19     rs451760     0.6884     0.6884          1          1          1          1     0.9647          1 
  19    rs7248090      0.691      0.691          1          1          1          1     0.9647          1 
  19    rs6510861     0.6964     0.6964          1          1          1          1     0.9647          1 
  19    rs8104872     0.6975     0.6975          1          1          1          1     0.9647          1 
  19   rs17271883     0.6984     0.6984          1          1          1          1     0.9647          1 
  19     rs560634     0.6989     0.6989          1          1          1          1     0.9647          1 
  19   rs10422567        0.7        0.7          1          1          1          1     0.9647          1 
  19    rs8110029     0.7004     0.7004          1          1          1          1     0.9647          1 
  19   rs10412186     0.7009     0.7009          1          1          1          1     0.9647          1 
  19   rs16995681      0.703      0.703          1          1          1          1     0.9647          1 
  19    rs2335525     0.7036     0.7036          1          1          1          1     0.9647          1 
  19     rs622574     0.7049     0.7049          1          1          1          1     0.9647          1 
  19   rs10424931     0.7097     0.7097          1          1          1          1     0.9647          1 
  19     rs330886     0.7119     0.7119          1          1          1          1     0.9647          1 
  19   rs10406384     0.7166     0.7166          1          1          1          1     0.9647          1 
  19   rs10426094     0.7179     0.7179          1          1          1          1     0.9647          1 
  19   rs11542189      0.719      0.719          1          1          1          1     0.9647          1 
  19   rs10426709     0.7192     0.7192          1          1          1          1     0.9647          1 
  19    rs7260296     0.7204     0.7204          1          1          1          1     0.9647          1 
  19    rs2059807     0.7207     0.7207          1          1          1          1     0.9647          1 
  19   rs11882263     0.7211     0.7211          1          1          1          1     0.9647          1 
  19    rs7259200     0.7222     0.7222          1          1          1          1     0.9647          1 
  19    rs4804368     0.7222     0.7222          1          1          1          1     0.9647          1 
  19    rs2967661     0.7237     0.7237          1          1          1          1     0.9647          1 
  19     rs794083     0.7291     0.7291          1          1          1          1     0.9647          1 
  19     rs568259       0.73       0.73          1          1          1          1     0.9647          1 
  19    rs1862460     0.7325     0.7325          1          1          1          1     0.9647          1 
  19     rs274793      0.733      0.733          1          1          1          1     0.9647          1 
  19   rs11879954     0.7344     0.7344          1          1          1          1     0.9647          1 
  19   rs11883223     0.7347     0.7347          1          1          1          1     0.9647          1 
  19     rs330887     0.7348     0.7348          1          1          1          1     0.9647          1 
  19    rs4134831     0.7381     0.7381          1          1          1          1     0.9647          1 
  19    rs4134816     0.7381     0.7381          1          1          1          1     0.9647          1 
  19   rs10415589     0.7391     0.7391          1          1          1          1     0.9647          1 
  19    rs1823056     0.7408     0.7408          1          1          1          1     0.9647          1 
  19   rs17000947     0.7408     0.7408          1          1          1          1     0.9647          1 
  19    rs2547064     0.7415     0.7415          1          1          1          1     0.9647          1 
  19    rs1867691     0.7415     0.7415          1          1          1          1     0.9647          1 
  19   rs10411815     0.7418     0.7418          1          1          1          1     0.9647          1 
  19    rs7507526     0.7423     0.7423          1          1          1          1     0.9647          1 
  19    rs7258219     0.7433     0.7433          1          1          1          1     0.9647          1 
  19    rs7258848     0.7437     0.7437          1          1          1          1     0.9647          1 
  19    rs8108622     0.7439     0.7439          1          1          1          1     0.9647          1 
  19   rs10408343     0.7446     0.7446          1          1          1          1     0.9647          1 
  19   rs10423752     0.7446     0.7446          1          1          1          1     0.9647          1 
  19   rs10419036     0.7446     0.7446          1          1          1          1     0.9647          1 
  19   rs10402626     0.7446     0.7446          1          1          1          1     0.9647          1 
  19   rs10423567     0.7446     0.7446          1          1          1          1     0.9647          1 
  19    rs9917038     0.7446     0.7446          1          1          1          1     0.9647          1 
  19   rs10406255     0.7448     0.7448          1          1          1          1     0.9647          1 
  19   rs12610448     0.7453     0.7453          1          1          1          1     0.9647          1 
  19    rs7256367     0.7546     0.7546          1          1          1          1     0.9647          1 
  19   rs17159600     0.7557     0.7557          1          1          1          1     0.9647          1 
  19   rs10422184     0.7558     0.7558          1          1          1          1     0.9647          1 
  19    rs2335071     0.7563     0.7563          1          1          1          1     0.9647          1 
  19     rs778809     0.7567     0.7567          1          1          1          1     0.9647          1 
  19    rs7508679     0.7591     0.7591          1          1          1          1     0.9647          1 
  19    rs8113119     0.7615     0.7615          1          1          1          1     0.9647          1 
  19    rs8110010     0.7624     0.7624          1          1          1          1     0.9647          1 
  19    rs1609712     0.7631     0.7631          1          1          1          1     0.9647          1 
  19   rs16979286     0.7663     0.7663          1          1          1          1     0.9647          1 
  19   rs10414255     0.7673     0.7673          1          1          1          1     0.9647          1 
  19   rs10402841     0.7678     0.7678          1          1          1          1     0.9647          1 
  19   rs11881034     0.7688     0.7688          1          1          1          1     0.9647          1 
  19    rs1862456     0.7689     0.7689          1          1          1          1     0.9647          1 
  19    rs9967634     0.7725     0.7725          1          1          1          1     0.9647          1 
  19   rs11669411     0.7726     0.7726          1          1          1          1     0.9647          1 
  19     rs585107      0.774      0.774          1          1          1          1     0.9647          1 
  19    rs8109079      0.774      0.774          1          1          1          1     0.9647          1 
  19    rs7247040     0.7747     0.7747          1          1          1          1     0.9647          1 
  19   rs13343323     0.7752     0.7752          1          1          1          1     0.9647          1 
  19    rs7408960     0.7752     0.7752          1          1          1          1     0.9647          1 
  19    rs3865469     0.7783     0.7783          1          1          1          1     0.9647          1 
  19     rs455476      0.779      0.779          1          1          1          1     0.9647          1 
  19     rs460261      0.779      0.779          1          1          1          1     0.9647          1 
  19    rs7248104     0.7797     0.7797          1          1          1          1     0.9647          1 
  19    rs3760775     0.7809     0.7809          1          1          1          1     0.9647          1 
  19    rs8105285     0.7811     0.7811          1          1          1          1     0.9647          1 
  19   rs12610094     0.7816     0.7816          1          1          1          1     0.9647          1 
  19   rs12985992      0.782      0.782          1          1          1          1     0.9647          1 
  19   rs12976111      0.782      0.782          1          1          1          1     0.9647          1 
  19    rs1582532      0.783      0.783          1          1          1          1     0.9647          1 
  19    rs1466447     0.7842     0.7842          1          1          1          1     0.9647          1 
  19    rs3745376     0.7847     0.7847          1          1          1          1     0.9647          1 
  19    rs4807863      0.786      0.786          1          1          1          1     0.9647          1 
  19   rs12461440     0.7886     0.7886          1          1          1          1     0.9647          1 
  19    rs8103883     0.7891     0.7891          1          1          1          1     0.9647          1 
  19     rs794442     0.7893     0.7893          1          1          1          1     0.9647          1 
  19    rs4804166     0.7917     0.7917          1          1          1          1     0.9647          1 
  19    rs4804596     0.7917     0.7917          1          1          1          1     0.9647          1 
  19    rs6510863     0.7921     0.7921          1          1          1          1     0.9647          1 
  19    rs2303164     0.7947     0.7947          1          1          1          1     0.9647          1 
  19   rs41489445     0.7947     0.7947          1          1          1          1     0.9647          1 
  19   rs12973288     0.7977     0.7977          1          1          1          1     0.9647          1 
  19    rs2431791     0.8061     0.8061          1          1          1          1     0.9647          1 
  19    rs3815902      0.808      0.808          1          1          1          1     0.9647          1 
  19   rs11260053     0.8086     0.8086          1          1          1          1     0.9647          1 
  19   rs11666233     0.8113     0.8113          1          1          1          1     0.9647          1 
  19    rs7254882     0.8113     0.8113          1          1          1          1     0.9647          1 
  19   rs16993884     0.8122     0.8122          1          1          1          1     0.9647          1 
  19    rs7257650     0.8158     0.8158          1          1          1          1     0.9647          1 
  19    rs4804436     0.8158     0.8158          1          1          1          1     0.9647          1 
  19     rs966591     0.8165     0.8165          1          1          1          1     0.9647          1 
  19    rs8110740     0.8165     0.8165          1          1          1          1     0.9647          1 
  19    rs6510944     0.8165     0.8165          1          1          1          1     0.9647          1 
  19    rs2352958     0.8165     0.8165          1          1          1          1     0.9647          1 
  19     rs768489     0.8165     0.8165          1          1          1          1     0.9647          1 
  19     rs654059     0.8168     0.8168          1          1          1          1     0.9647          1 
  19     rs899207     0.8169     0.8169          1          1          1          1     0.9647          1 
  19    rs8109559     0.8172     0.8172          1          1          1          1     0.9647          1 
  19    rs7507380      0.818      0.818          1          1          1          1     0.9647          1 
  19    rs1895364      0.818      0.818          1          1          1          1     0.9647          1 
  19    rs3745356     0.8181     0.8181          1          1          1          1     0.9647          1 
  19    rs9304947      0.821      0.821          1          1          1          1     0.9647          1 
  19     rs422961     0.8217     0.8217          1          1          1          1     0.9647          1 
  19    rs3745545     0.8217     0.8217          1          1          1          1     0.9647          1 
  19    rs8106859     0.8219     0.8219          1          1          1          1     0.9647          1 
  19   rs10401349     0.8238     0.8238          1          1          1          1     0.9647          1 
  19   rs17271924     0.8238     0.8238          1          1          1          1     0.9647          1 
  19   rs12979861     0.8266     0.8266          1          1          1          1     0.9647          1 
  19     rs628271     0.8322     0.8322          1          1          1          1     0.9647          1 
  19       rs2963     0.8329     0.8329          1          1          1          1     0.9647          1 
  19     rs919275     0.8345     0.8345          1          1          1          1     0.9647          1 
  19     rs794084     0.8347     0.8347          1          1          1          1     0.9647          1 
  19    rs7252584     0.8358     0.8358          1          1          1          1     0.9647          1 
  19    rs2914567     0.8371     0.8371          1          1          1          1     0.9647          1 
  19    rs2967745     0.8386     0.8386          1          1          1          1     0.9647          1 
  19    rs2910344     0.8386     0.8386          1          1          1          1     0.9647          1 
  19   rs11569538     0.8387     0.8387          1          1          1          1     0.9647          1 
  19     rs735240       0.84       0.84          1          1          1          1     0.9647          1 
  19   rs10414835     0.8412     0.8412          1          1          1          1     0.9647          1 
  19   rs10404166     0.8418     0.8418          1          1          1          1     0.9647          1 
  19   rs11668246     0.8427     0.8427          1          1          1          1     0.9647          1 
  19    rs2441035     0.8442     0.8442          1          1          1          1     0.9647          1 
  19    rs2569402     0.8442     0.8442          1          1          1          1     0.9647          1 
  19    rs6512110     0.8443     0.8443          1          1          1          1     0.9647          1 
  19    rs6512121     0.8443     0.8443          1          1          1          1     0.9647          1 
  19   rs11569537     0.8454     0.8454          1          1          1          1     0.9647          1 
  19    rs7259702     0.8458     0.8458          1          1          1          1     0.9647          1 
  19   rs41405044     0.8458     0.8458          1          1          1          1     0.9647          1 
  19    rs8106540     0.8464     0.8464          1          1          1          1     0.9647          1 
  19     rs552797     0.8517     0.8517          1          1          1          1     0.9647          1 
  19    rs2335072     0.8555     0.8555          1          1          1          1     0.9647          1 
  19     rs186295     0.8592     0.8592          1          1          1          1     0.9647          1 
  19    rs7258822     0.8594     0.8594          1          1          1          1     0.9647          1 
  19    rs2303686     0.8602     0.8602          1          1          1          1     0.9647          1 
  19    rs2446193     0.8605     0.8605          1          1          1          1     0.9647          1 
  19    rs7253450      0.861      0.861          1          1          1          1     0.9647          1 
  19   rs10405147     0.8611     0.8611          1          1          1          1     0.9647          1 
  19   rs10416597     0.8618     0.8618          1          1          1          1     0.9647          1 
  19   rs11259990     0.8618     0.8618          1          1          1          1     0.9647          1 
  19     rs473021     0.8624     0.8624          1          1          1          1     0.9647          1 
  19    rs2546127     0.8624     0.8624          1          1          1          1     0.9647          1 
  19    rs2617815     0.8624     0.8624          1          1          1          1     0.9647          1 
  19    rs2967721     0.8634     0.8634          1          1          1          1     0.9647          1 
  19    rs7256781       0.88       0.88          1          1          1          1     0.9759          1 
  19    rs7245775     0.8809     0.8809          1          1          1          1     0.9759          1 
  19   rs10424096     0.8815     0.8815          1          1          1          1     0.9759          1 
  19     rs250508     0.8828     0.8828          1          1          1          1     0.9759          1 
  19   rs10425427     0.8838     0.8838          1          1          1          1     0.9759          1 
  19   rs10402974      0.885      0.885          1          1          1          1     0.9759          1 
  19   rs11881470     0.8863     0.8863          1          1          1          1     0.9759          1 
  19   rs11878694     0.8889     0.8889          1          1          1          1     0.9759          1 
  19    rs1549256      0.889      0.889          1          1          1          1     0.9759          1 
  19    rs6510975     0.8894     0.8894          1          1          1          1     0.9759          1 
  19     rs344575     0.8897     0.8897          1          1          1          1     0.9759          1 
  19    rs2591592     0.8906     0.8906          1          1          1          1     0.9759          1 
  19    rs7253993     0.8925     0.8925          1          1          1          1     0.9759          1 
  19    rs7254503     0.8937     0.8937          1          1          1          1     0.9759          1 
  19      rs14394     0.8937     0.8937          1          1          1          1     0.9759          1 
  19    rs9305032     0.8973     0.8973          1          1          1          1     0.9777          1 
  19    rs8103099     0.9008     0.9008          1          1          1          1     0.9777          1 
  19    rs7507621     0.9025     0.9025          1          1          1          1     0.9777          1 
  19    rs7255548     0.9025     0.9025          1          1          1          1     0.9777          1 
  19   rs10406373     0.9051     0.9051          1          1          1          1     0.9777          1 
  19   rs11667110     0.9062     0.9062          1          1          1          1     0.9777          1 
  19   rs16993442     0.9078     0.9078          1          1          1          1     0.9777          1 
  19   rs16993453     0.9078     0.9078          1          1          1          1     0.9777          1 
  19    rs7247900     0.9084     0.9084          1          1          1          1     0.9777          1 
  19   rs10413019     0.9093     0.9093          1          1          1          1     0.9777          1 
  19    rs2617819     0.9126     0.9126          1          1          1          1     0.9777          1 
  19    rs6603096      0.913      0.913          1          1          1          1     0.9777          1 
  19    rs4804397     0.9132     0.9132          1          1          1          1     0.9777          1 
  19    rs8101575     0.9153     0.9153          1          1          1          1     0.9777          1 
  19   rs10426731     0.9155     0.9155          1          1          1          1     0.9777          1 
  19    rs2546122      0.918      0.918          1          1          1          1     0.9777          1 
  19   rs17000495     0.9204     0.9204          1          1          1          1     0.9777          1 
  19    rs9304929     0.9228     0.9228          1          1          1          1     0.9777          1 
  19    rs4134832     0.9247     0.9247          1          1          1          1     0.9777          1 
  19   rs10416843     0.9259     0.9259          1          1          1          1     0.9777          1 
  19     rs193933     0.9284     0.9284          1          1          1          1     0.9777          1 
  19    rs7254750      0.929      0.929          1          1          1          1     0.9777          1 
  19    rs7258744      0.929      0.929          1          1          1          1     0.9777          1 
  19    rs7246415      0.929      0.929          1          1          1          1     0.9777          1 
  19   rs11672830     0.9291     0.9291          1          1          1          1     0.9777          1 
  19    rs8108150     0.9318     0.9318          1          1          1          1     0.9783          1 
  19     rs557094     0.9323     0.9323          1          1          1          1     0.9783          1 
  19    rs2042300      0.937      0.937          1          1          1          1     0.9806          1 
  19     rs331677     0.9386     0.9386          1          1          1          1     0.9806          1 
  19   rs10409437     0.9386     0.9386          1          1          1          1     0.9806          1 
  19    rs8104748     0.9432     0.9432          1          1          1          1     0.9811          1 
  19   rs12460645     0.9477     0.9477          1          1          1          1     0.9811          1 
  19    rs2914559     0.9477     0.9477          1          1          1          1     0.9811          1 
  19    rs7259547      0.948      0.948          1          1          1          1     0.9811          1 
  19    rs1968595     0.9481     0.9481          1          1          1          1     0.9811          1 
  19    rs3829817     0.9498     0.9498          1          1          1          1     0.9811          1 
  19    rs2277984      0.951      0.951          1          1          1          1     0.9811          1 
  19    rs2277996      0.951      0.951          1          1          1          1     0.9811          1 
  19   rs10418864     0.9513     0.9513          1          1          1          1     0.9811          1 
  19   rs10854117     0.9556     0.9556          1          1          1          1     0.9835          1 
  19    rs4807841     0.9573     0.9573          1          1          1          1     0.9835          1 
  19   rs11260030     0.9577     0.9577          1          1          1          1     0.9835          1 
  19   rs11672367     0.9601     0.9601          1          1          1          1     0.9836          1 
  19   rs17304527     0.9605     0.9605          1          1          1          1     0.9836          1 
  19    rs8105922     0.9648     0.9648          1          1          1          1     0.9866          1 
  19     rs479448     0.9714     0.9714          1          1          1          1     0.9906          1 
  19    rs1045998     0.9714     0.9714          1          1          1          1     0.9906          1 
  19   rs16981165     0.9763     0.9763          1          1          1          1     0.9928          1 
  19    rs8100409     0.9763     0.9763          1          1          1          1     0.9928          1 
  19    rs2431866     0.9791     0.9791          1          1          1          1     0.9934          1 
  19    rs7260214     0.9797     0.9797          1          1          1          1     0.9934          1 
  19    rs2304196     0.9845     0.9845          1          1          1          1     0.9957          1 
  19   rs10408279     0.9847     0.9847          1          1          1          1     0.9957          1 
  19    rs6603164     0.9877     0.9877          1          1          1          1     0.9973          1 
  19    rs4807852     0.9934     0.9934          1          1          1          1     0.9998          1 
  19     rs890862     0.9936     0.9936          1          1          1          1     0.9998          1 
  19    rs7250311     0.9978     0.9978          1          1          1          1     0.9998          1 
  19     rs416967     0.9988     0.9988          1          1          1          1     0.9998          1 
  19     rs461057     0.9988     0.9988          1          1          1          1     0.9998          1 
  19     rs457762     0.9988     0.9988          1          1          1          1     0.9998          1 
  19   rs10420388     0.9998     0.9998          1          1          1          1     0.9998          1 
