# Supplementary material for: Cell-to-cell expression dispersion of B-cell surface proteins is linked to genetic variants in humans
Source: Commun Biol. 2020 Jul 3;3:346. doi: 10.1038/s42003-020-1075-1 (PMC7335051; doi:10.1038/s42003-020-1075-1)
Supplement: Supplementary file 4 — Supplementary Data 2 [file 42003_2020_1075_MOESM4_ESM.zip › Supplementary_Data_S2/plink-results-48LCLs/CD23_chr19_var1/CD23_var1_48_LCLs.qassoc.mperm]

 CHR          SNP         EMP1         EMP2 
  19   rs11881309       0.3198            1 
  19    rs1026466       0.3357            1 
  19    rs2436493       0.2701            1 
  19    rs2446193       0.8623            1 
  19    rs8101416       0.4897            1 
  19    rs2446195       0.4486            1 
  19    rs2260187       0.1772            1 
  19    rs3763046       0.2437            1 
  19     rs778809        0.754            1 
  19    rs3859563       0.3244            1 
  19   rs17271883       0.6957            1 
  19    rs3760776       0.3609            1 
  19    rs3760775       0.7839            1 
  19     rs778988       0.3383            1 
  19   rs10426709       0.7241            1 
  19   rs11881470       0.8996            1 
  19    rs8101625       0.2709            1 
  19    rs6510861       0.7017            1 
  19    rs7248090       0.6893            1 
  19   rs10417885        0.367            1 
  19     rs274793       0.7299            1 
  19   rs11085154       0.0422            1 
  19   rs12462305       0.0483            1 
  19    rs6510863       0.7888            1 
  19    rs4807825       0.2509            1 
  19    rs8108471       0.3195            1 
  19    rs7259761       0.1132            1 
  19     rs551244       0.3841            1 
  19    rs8102722       0.3195            1 
  19     rs525452       0.6579            1 
  19     rs628271       0.8317            1 
  19     rs581910       0.5298            1 
  19     rs552320       0.5298            1 
  19    rs1638538       0.0369            1 
  19    rs6510867       0.4863            1 
  19     rs530942       0.2679            1 
  19   rs11879954        0.729            1 
  19     rs585107        0.774            1 
  19     rs549785        0.403            1 
  19   rs10402138       0.2039            1 
  19   rs16993344       0.3875            1 
  19   rs10402841       0.7693            1 
  19    rs1110624        0.133            1 
  19    rs7255387       0.3546            1 
  19     rs574937       0.2745            1 
  19   rs10401349       0.8313            1 
  19     rs622574       0.7051            1 
  19   rs11880706       0.3159            1 
  19   rs11666200       0.0263            1 
  19   rs11670606       0.0263            1 
  19   rs17271924       0.8313            1 
  19   rs10411604       0.6674            1 
  19   rs10411815       0.7416            1 
  19   rs10405147       0.8669            1 
  19    rs8109482       0.3124            1 
  19    rs8104313       0.3732            1 
  19    rs7253993       0.8888            1 
  19    rs7256341       0.1589            1 
  19   rs11673527        0.168            1 
  19   rs10417646        0.577            1 
  19    rs7256965       0.4795            1 
  19   rs11669301      0.09049            1 
  19   rs11085158      0.09049            1 
  19   rs16993402       0.6122            1 
  19   rs10853992       0.4839            1 
  19   rs11879740       0.1755            1 
  19   rs10424597       0.1844            1 
  19   rs16993408       0.6122            1 
  19    rs9304929        0.924            1 
  19   rs41489445       0.7911            1 
  19    rs4807840          0.5            1 
  19   rs11672830       0.9298            1 
  19    rs9304930       0.6265            1 
  19    rs4807841       0.9576            1 
  19    rs8101237      0.09819            1 
  19   rs16993428       0.6752            1 
  19   rs16993437       0.3956            1 
  19   rs16993442       0.8998            1 
  19   rs16993450       0.6377            1 
  19   rs16993453       0.8998            1 
  19   rs16993484       0.6699            1 
  19    rs2335629       0.4498            1 
  19    rs4807846       0.4946            1 
  19   rs17468222       0.1938            1 
  19   rs10413643       0.0449            1 
  19    rs3787069       0.1676            1 
  19    rs4807065      0.09749            1 
  19    rs2233188       0.2166            1 
  19    rs2233186       0.1972            1 
  19   rs16993501      0.09929            1 
  19    rs4807852       0.9934            1 
  19    rs1865061       0.4895            1 
  19   rs10404571       0.2166            1 
  19    rs3787056       0.1416            1 
  19    rs4807069       0.6254            1 
  19    rs7249425       0.3919            1 
  19   rs13382119       0.3135            1 
  19   rs12979828       0.6814            1 
  19   rs10405167       0.5892            1 
  19    rs8099971       0.2054            1 
  19    rs8103614       0.3135            1 
  19    rs7258848       0.7388            1 
  19   rs11881034       0.7698            1 
  19    rs6417193       0.3353            1 
  19    rs8113160       0.2191            1 
  19    rs6510884       0.3353            1 
  19    rs6510888       0.5729            1 
  19    rs4807863       0.7823            1 
  19    rs7258219       0.7546            1 
  19    rs7260240       0.3111            1 
  19   rs10425427       0.8857            1 
  19    rs7253024       0.3674            1 
  19    rs7260547       0.3128            1 
  19   rs10420388       0.9997            1 
  19    rs2304196       0.9845            1 
  19    rs2247785       0.6662            1 
  19   rs10419890       0.5558            1 
  19    rs3892396       0.3556            1 
  19    rs7259894       0.2699            1 
  19    rs7247153       0.0417            1 
  19     rs173229       0.0417            1 
  19    rs6510902       0.3408            1 
  19    rs6510903       0.0394            1 
  19     rs348362       0.0259            1 
  19    rs3844450      0.09729            1 
  19    rs3887594      0.06919            1 
  19    rs2071347      0.05919            1 
  19   rs12151125       0.2318            1 
  19    rs3865469       0.7775            1 
  19     rs348347       0.5451            1 
  19    rs7508584       0.5589            1 
  19    rs6510908       0.5972            1 
  19     rs344596       0.1671            1 
  19    rs8109079       0.7795            1 
  19     rs344584       0.2967            1 
  19    rs7257477       0.2688            1 
  19     rs387116       0.1129            1 
  19     rs364628       0.1129            1 
  19     rs413956       0.1689            1 
  19     rs624968       0.1129            1 
  19    rs1644752       0.1129            1 
  19     rs407743       0.5549            1 
  19     rs426848       0.5549            1 
  19     rs392751       0.0369            1 
  19     rs425796       0.0369            1 
  19     rs454453       0.0369            1 
  19     rs390821       0.0369            1 
  19     rs422961       0.8172            1 
  19     rs392720       0.6843            1 
  19     rs416956       0.1428            1 
  19   rs11882049       0.4648            1 
  19     rs344575       0.8926            1 
  19     rs344569       0.4781            1 
  19    rs8113119       0.7638            1 
  19   rs11878563       0.1109            1 
  19    rs2277984       0.9523            1 
  19    rs1389623       0.6664            1 
  19    rs2241393      0.06719            1 
  19   rs11569538        0.845            1 
  19   rs11569537       0.8466            1 
  19     rs344548       0.4877            1 
  19    rs7257062      0.06109            1 
  19    rs2241392        0.123            1 
  19   rs11569536       0.6587            1 
  19     rs344543       0.5967            1 
  19     rs344541       0.5967            1 
  19     rs344540       0.5967            1 
  19   rs11569511       0.6076            1 
  19    rs3745567       0.6076            1 
  19   rs11569507       0.6076            1 
  19    rs3745566       0.6076            1 
  19    rs3745565       0.6076            1 
  19   rs11569501       0.6076            1 
  19     rs445750       0.3361            1 
  19     rs408290       0.3361            1 
  19     rs451760       0.6879            1 
  19   rs11569397       0.5582            1 
  19     rs339392       0.4364            1 
  19     rs171094      0.07079            1 
  19     rs184628       0.3807            1 
  19    rs2305806       0.4695            1 
  19    rs7248911       0.4438            1 
  19   rs10408913       0.3648            1 
  19   rs10409437       0.9395            1 
  19     rs568259        0.733            1 
  19     rs473021       0.8684            1 
  19     rs472835       0.5325            1 
  19    rs2546122       0.9202            1 
  19    rs2546127       0.8684            1 
  19    rs2546128       0.4498            1 
  19    rs2617815       0.8684            1 
  19    rs2617819       0.9138            1 
  19    rs2617822        0.682            1 
  19   rs12232870       0.0362            1 
  19    rs8109794       0.4741            1 
  19    rs8108646       0.5548            1 
  19   rs12710098       0.5718            1 
  19    rs7253450       0.8614            1 
  19     rs164017        0.499            1 
  19     rs164016       0.6508            1 
  19     rs186295       0.8582            1 
  19     rs331677       0.9395            1 
  19   rs16993884       0.8152            1 
  19   rs10422184       0.7572            1 
  19   rs16993897       0.2245            1 
  19     rs330876       0.4254            1 
  19   rs10406373       0.9047            1 
  19     rs330877       0.6385            1 
  19     rs330885       0.6526            1 
  19     rs330886       0.7113            1 
  19     rs330887        0.737            1 
  19   rs10403916       0.6496            1 
  19    rs8099966       0.4826            1 
  19    rs8101320       0.4826            1 
  19     rs897740       0.6526            1 
  19     rs454176        0.465            1 
  19     rs455099       0.6526            1 
  19     rs445817       0.6526            1 
  19     rs673320        0.036            1 
  19     rs455476       0.7753            1 
  19     rs460261       0.7753            1 
  19     rs384239       0.5913            1 
  19     rs373533       0.4624            1 
  19    rs8104748        0.942            1 
  19     rs464849       0.5813            1 
  19   rs10407357       0.1918            1 
  19     rs416967       0.9986            1 
  19     rs460375       0.5813            1 
  19     rs465543       0.5813            1 
  19     rs461935       0.5813            1 
  19    rs7259423       0.4492            1 
  19     rs461057       0.9986            1 
  19     rs457762       0.9986            1 
  19    rs2453112       0.6046            1 
  19     rs422318       0.3127            1 
  19   rs17704999       0.4125            1 
  19   rs16994004       0.3016            1 
  19    rs7256163       0.1762            1 
  19    rs7256367        0.752            1 
  19   rs10221500       0.6383            1 
  19     rs460698        0.108            1 
  19    rs7256912       0.3942            1 
  19    rs8102545       0.4546            1 
  19    rs7247900       0.9078            1 
  19    rs4807918       0.2695            1 
  19    rs7260101       0.1767            1 
  19     rs252569        0.503            1 
  19    rs2035973       0.3032            1 
  19    rs2035972       0.6053            1 
  19    rs1874002       0.4506            1 
  19    rs2055097       0.6053            1 
  19    rs4807920       0.6053            1 
  19    rs1389506       0.4501            1 
  19   rs10412186        0.696            1 
  19   rs11878694        0.896            1 
  19   rs10406255       0.7469            1 
  19   rs10413019       0.9075            1 
  19    rs8104872       0.6937            1 
  19    rs8105285       0.7795            1 
  19   rs11882263       0.7198            1 
  19    rs7249943       0.3224            1 
  19    rs7249317       0.4058            1 
  19    rs1493877       0.4419            1 
  19    rs9304947       0.8209            1 
  19    rs2914567       0.8397            1 
  19     rs966591       0.8226            1 
  19    rs8110740       0.8226            1 
  19    rs6510944       0.8226            1 
  19    rs2352958       0.8226            1 
  19     rs768489       0.8226            1 
  19   rs16994131       0.4988            1 
  19   rs12460645       0.9485            1 
  19    rs2914559       0.9485            1 
  19    rs2967661       0.7263            1 
  19   rs10414835       0.8408            1 
  19   rs12150997       0.5435            1 
  19   rs11667110       0.9075            1 
  19    rs2229431       0.6093            1 
  19       rs2962       0.3028            1 
  19       rs2963       0.8359            1 
  19    rs8107575        0.116            1 
  19    rs2059807       0.7268            1 
  19    rs3815902       0.8205            1 
  19    rs3786681        0.618            1 
  19    rs6510956        0.618            1 
  19   rs10415589       0.7402            1 
  19    rs8109559       0.8091            1 
  19   rs16994314     0.005399       0.9547 
  19    rs8108622        0.744            1 
  19   rs10500204       0.3507            1 
  19    rs3786680       0.6036            1 
  19     rs891088       0.5879            1 
  19    rs7245757       0.2514            1 
  19    rs1035939       0.4283            1 
  19    rs4804368       0.7152            1 
  19    rs7254358       0.4771            1 
  19    rs1035942       0.3267            1 
  19    rs8103883       0.7896            1 
  19    rs2042901       0.5722            1 
  19   rs10426094       0.7154            1 
  19   rs12459488       0.1918            1 
  19    rs3745545       0.8268            1 
  19    rs4804403       0.1878            1 
  19    rs7245562       0.6411            1 
  19    rs7508679       0.7576            1 
  19    rs4804416       0.1153            1 
  19    rs7248104       0.7796            1 
  19    rs4804424      0.08809            1 
  19   rs10416429      0.08809            1 
  19     rs890862       0.9936            1 
  19   rs10424224       0.1253            1 
  19   rs10404318      0.08809            1 
  19     rs919275       0.8289            1 
  19    rs4804219       0.4139            1 
  19    rs6510975       0.8894            1 
  19   rs10404166       0.8415            1 
  19    rs8101064       0.3966            1 
  19   rs11880337      0.09199            1 
  19    rs6603096       0.9167            1 
  19    rs6603107       0.5399            1 
  19    rs6603109       0.6327            1 
  19   rs10420226       0.1927            1 
  19    rs9807848       0.4747            1 
  19   rs10404592       0.1927            1 
  19    rs1025281       0.2579            1 
  19   rs11882769       0.0128       0.9966 
  19   rs11882682       0.0235            1 
  19   rs11879232       0.0416            1 
  19    rs2432104       0.2211            1 
  19   rs12977471        0.637            1 
  19    rs8103234       0.4786            1 
  19    rs4804166       0.7906            1 
  19    rs4804596       0.7906            1 
  19    rs6603155        0.499            1 
  19   rs12461568       0.2075            1 
  19   rs11668246       0.8374            1 
  19   rs10402721       0.1998            1 
  19    rs6603164       0.9892            1 
  19   rs11667028       0.1798            1 
  19    rs8110029       0.6939            1 
  19    rs8102136       0.3762            1 
  19   rs11878742       0.6452            1 
  19   rs12979990       0.4442            1 
  19    rs7245775       0.8785            1 
  19    rs1549256       0.8879            1 
  19    rs1549257       0.3572            1 
  19   rs17159600       0.7557            1 
  19    rs7247040       0.7718            1 
  19    rs3745356       0.8204            1 
  19   rs10402951       0.6909            1 
  19     rs749969       0.3933            1 
  19    rs1363938       0.1331            1 
  19    rs7250572      0.05789            1 
  19    rs4804662       0.6429            1 
  19     rs654059       0.8148            1 
  19     rs501580       0.1814            1 
  19   rs11881687       0.5077            1 
  19     rs574663      0.05609            1 
  19    rs7250363       0.1127            1 
  19     rs597582       0.1272            1 
  19    rs7245592       0.1401            1 
  19     rs541600       0.1401            1 
  19    rs7250311       0.9979            1 
  19    rs7260296       0.7188            1 
  19    rs2431866       0.9787            1 
  19    rs7256394      0.07309            1 
  19    rs6603103      0.07109            1 
  19    rs4804750      0.08489            1 
  19   rs17159765       0.5226            1 
  19    rs1644759       0.2903            1 
  19    rs1644757       0.2661            1 
  19    rs4134856       0.0289            1 
  19    rs4134832        0.926            1 
  19     rs794083       0.7244            1 
  19    rs4134831       0.7366            1 
  19     rs794084       0.8309            1 
  19    rs4134826        0.619            1 
  19    rs4134816       0.7366            1 
  19    rs4134813       0.3939            1 
  19    rs4804758       0.1666            1 
  19    rs4804217       0.1666            1 
  19       rs6791       0.2009            1 
  19   rs11883223       0.7304            1 
  19    rs2081075       0.4932            1 
  19   rs10402974       0.8883            1 
  19    rs2161490       0.3639            1 
  19    rs7408174       0.2863            1 
  19   rs17159311       0.2755            1 
  19    rs7249360       0.3388            1 
  19    rs7249320       0.3019            1 
  19    rs2287868       0.1497            1 
  19     rs753733       0.1169            1 
  19   rs12611038       0.3145            1 
  19   rs10518270       0.5092            1 
  19   rs11260025       0.5092            1 
  19    rs2335524       0.4705            1 
  19    rs2335525       0.7045            1 
  19    rs1010047       0.4121            1 
  19    rs2277996       0.9535            1 
  19   rs11669411       0.7796            1 
  19    rs7250738       0.3354            1 
  19   rs11465413       0.4708            1 
  19   rs11465403       0.4797            1 
  19    rs1544767       0.6508            1 
  19   rs10403018       0.5324            1 
  19    rs4804802       0.6761            1 
  19    rs8105572       0.5347            1 
  19   rs17159889       0.6795            1 
  19    rs2287886       0.2423            1 
  19     rs735240       0.8415            1 
  19   rs10411055       0.5008            1 
  19    rs2112927      0.05759            1 
  19     rs479448       0.9713            1 
  19     rs560634       0.6945            1 
  19     rs557094       0.9323            1 
  19    rs3745376       0.7888            1 
  19    rs1045998       0.9713            1 
  19      rs15282       0.4912            1 
  19     rs653488       0.2076            1 
  19   rs11260030       0.9551            1 
  19   rs10906990       0.0465            1 
  19    rs7259521       0.2242            1 
  19    rs4804233      0.09049            1 
  19     rs568356       0.5931            1 
  19   rs10426731         0.92            1 
  19   rs12980113       0.1401            1 
  19    rs8108150       0.9336            1 
  19   rs17160011       0.2818            1 
  19     rs580984       0.5672            1 
  19     rs574830       0.4183            1 
  19    rs7258822       0.8537            1 
  19     rs514098       0.3792            1 
  19     rs604938       0.3213            1 
  19     rs794442         0.79            1 
  19     rs747990       0.6681            1 
  19     rs552797       0.8532            1 
  19   rs11542189       0.7176            1 
  19    rs1864029       0.5564            1 
  19      rs14394        0.899            1 
  19   rs10416634       0.5363            1 
  19   rs10411185       0.6052            1 
  19    rs3826741        0.339            1 
  19    rs2303164       0.8079            1 
  19   rs10424096       0.8822            1 
  19   rs17160134       0.3757            1 
  19   rs12974407       0.5117            1 
  19   rs17160147      0.06619            1 
  19   rs17160151       0.2201            1 
  19   rs10416843       0.9271            1 
  19    rs8112982        0.677            1 
  19    rs6603141       0.4322            1 
  19    rs3829817       0.9485            1 
  19    rs3813781        0.443            1 
  19   rs11260053       0.8069            1 
  19   rs11260055      0.05589            1 
  19     rs899207       0.8196            1 
  19    rs1382354       0.0345            1 
  19    rs4804267       0.4023            1 
  19   rs12460407       0.2602            1 
  19    rs1038081       0.5019            1 
  19   rs12327845       0.1142            1 
  19    rs7252584       0.8386            1 
  19   rs10408896      0.05789            1 
  19    rs6422428        0.198            1 
  19    rs8110054       0.6273            1 
  19    rs4804286       0.3347            1 
  19    rs4804287       0.3324            1 
  19    rs1466448       0.5352            1 
  19    rs1466447       0.7846            1 
  19    rs1007545       0.3203            1 
  19    rs6603157        0.653            1 
  19   rs17160311       0.6349            1 
  19   rs12973288       0.7956            1 
  19   rs17160332       0.6061            1 
  19   rs17160333        0.435            1 
  19    rs7259547        0.947            1 
  19     rs193933        0.928            1 
  19     rs250508       0.8839            1 
  19     rs638966       0.3951            1 
  19    rs7249111       0.4871            1 
  19    rs8107330       0.4871            1 
  19    rs2241590      0.08019            1 
  19    rs3760685       0.3373            1 
  19   rs11666233        0.805            1 
  19    rs7254882        0.805            1 
  19     rs754671         0.63            1 
  19    rs2913973         0.63            1 
  19    rs2967605       0.4499            1 
  19    rs6603076       0.4213            1 
  19    rs2894538       0.6045            1 
  19    rs7508502       0.4213            1 
  19   rs12610448       0.7463            1 
  19    rs7507621       0.9061            1 
  19    rs7408960        0.778            1 
  19    rs7255548       0.9061            1 
  19   rs11881002       0.4329            1 
  19    rs7259200       0.7184            1 
  19    rs8106540        0.857            1 
  19    rs7250951       0.2933            1 
  19    rs7507526       0.7476            1 
  19    rs1609712        0.759            1 
  19    rs2967603       0.3704            1 
  19    rs2967578       0.3497            1 
  19    rs2042300       0.9366            1 
  19   rs10408143       0.4802            1 
  19   rs11882393       0.4437            1 
  19    rs2303686       0.8599            1 
  19    rs8106859        0.828            1 
  19   rs10416597       0.8602            1 
  19   rs11672367       0.9628            1 
  19   rs11259990       0.8602            1 
  19    rs4804314       0.4979            1 
  19    rs4072910       0.0319            1 
  19   rs12985470       0.0286            1 
  19   rs12462074      0.06149            1 
  19   rs12610444       0.4295            1 
  19    rs1561405       0.4234            1 
  19    rs1561406       0.1411            1 
  19    rs2967718       0.1499            1 
  19    rs2118706      0.06449            1 
  19    rs2967721         0.86            1 
  19    rs2967726       0.3781            1 
  19    rs9305032       0.8994            1 
  19   rs12611036     0.007699       0.9735 
  19    rs2967684      0.06019            1 
  19    rs2918300     0.005999       0.9024 
  19    rs4804078       0.1468            1 
  19   rs11085873       0.1468            1 
  19   rs10414553      0.06919            1 
  19    rs8103113       0.6553            1 
  19    rs1898674       0.6628            1 
  19    rs7254503       0.8935            1 
  19     rs301407       0.0177       0.9995 
  19     rs301410       0.0235            1 
  19     rs301412       0.0386            1 
  19   rs16995681       0.6996            1 
  19    rs8099865       0.3882            1 
  19    rs1078042        0.464            1 
  19     rs890848        0.464            1 
  19    rs2967706       0.1534            1 
  19    rs2967632       0.1534            1 
  19   rs10408279       0.9839            1 
  19    rs2967745       0.8346            1 
  19    rs7256781        0.881            1 
  19    rs2910344       0.8346            1 
  19    rs1582532       0.7827            1 
  19   rs10423641        0.235            1 
  19    rs2967727       0.3343            1 
  19    rs2967732       0.2116            1 
  19   rs11085742       0.2975            1 
  19    rs2967737       0.5273            1 
  19   rs10418157        0.635            1 
  19    rs4804367        0.542            1 
  19    rs8100230       0.5394            1 
  19    rs8105922       0.9651            1 
  19   rs10048565       0.2323            1 
  19    rs1862456       0.7641            1 
  19   rs13339744       0.2323            1 
  19   rs10406670       0.3726            1 
  19   rs10412487       0.2644            1 
  19   rs10419875       0.3471            1 
  19   rs11881361       0.3437            1 
  19   rs12985992         0.78            1 
  19   rs12976111         0.78            1 
  19    rs4804375       0.3422            1 
  19   rs10854117       0.9536            1 
  19     rs881877        0.351            1 
  19   rs11882373       0.4743            1 
  19   rs12975129       0.0402            1 
  19    rs7260214       0.9798            1 
  19   rs17000495        0.925            1 
  19    rs7507380       0.8095            1 
  19   rs10410136        0.115            1 
  19    rs1895364       0.8095            1 
  19    rs2216662       0.5278            1 
  19    rs1833777       0.2665            1 
  19   rs12710265      0.08549            1 
  19    rs7508222       0.6129            1 
  19    rs1820099       0.6129            1 
  19    rs2547064       0.7477            1 
  19    rs1867692       0.6102            1 
  19    rs1867691       0.7477            1 
  19    rs1862460       0.7327            1 
  19    rs1559170        0.621            1 
  19   rs10422567       0.6942            1 
  19   rs17000803       0.3121            1 
  19    rs7254970       0.4003            1 
  19   rs17000816       0.3121            1 
  19   rs10406209      0.08119            1 
  19    rs2591591       0.3687            1 
  19    rs2591592       0.8922            1 
  19   rs17000836       0.3153            1 
  19    rs2547074       0.5846            1 
  19    rs2591595       0.5846            1 
  19    rs7254941       0.5317            1 
  19    rs1862461       0.5846            1 
  19    rs1862462       0.5846            1 
  19    rs2431795       0.5846            1 
  19    rs2431791       0.8096            1 
  19    rs1584168       0.2333            1 
  19    rs7245949       0.3709            1 
  19    rs1609459       0.3709            1 
  19    rs1108380       0.6718            1 
  19   rs10402812       0.3709            1 
  19    rs1823056       0.7423            1 
  19   rs17000947       0.7423            1 
  19   rs10415709       0.4341            1 
  19   rs10411597       0.4341            1 
  19    rs4804386       0.5315            1 
  19   rs13344438       0.4411            1 
  19   rs10417520       0.5743            1 
  19   rs10407491       0.3356            1 
  19   rs10418864       0.9512            1 
  19   rs10426146       0.6797            1 
  19   rs12979861       0.8238            1 
  19   rs10426826       0.1925            1 
  19    rs8111366      0.07319            1 
  19   rs11880371       0.4823            1 
  19    rs1469081       0.1999            1 
  19   rs13343323       0.7839            1 
  19    rs8101404       0.1461            1 
  19    rs8107055        0.259            1 
  19    rs1968595       0.9485            1 
  19   rs10413384       0.4026            1 
  19    rs4804397       0.9149            1 
  19    rs2441035       0.8465            1 
  19    rs2569402       0.8465            1 
  19    rs2053074        0.602            1 
  19   rs12609136       0.5661            1 
  19    rs4804400       0.4618            1 
  19   rs12610094       0.7853            1 
  19    rs2335071        0.757            1 
  19    rs2335072       0.8502            1 
  19    rs8110010       0.7668            1 
  19    rs7249770       0.1527            1 
  19   rs10414255       0.7614            1 
  19    rs8112954       0.0132        0.998 
  19    rs8107410       0.5709            1 
  19     rs714395       0.4356            1 
  19    rs7256391        0.422            1 
  19   rs17304527       0.9651            1 
  19   rs12459040      0.06709            1 
  19   rs12610559       0.2323            1 
  19   rs16978581        0.422            1 
  19    rs1045354       0.2323            1 
  19      rs10129       0.4399            1 
  19   rs10405376       0.3689            1 
  19    rs7247296       0.1865            1 
  19   rs10417371        0.218            1 
  19   rs16978679        0.218            1 
  19    rs6511918       0.1113            1 
  19   rs13345998       0.5929            1 
  19    rs8102176       0.2472            1 
  19    rs8102181       0.2472            1 
  19    rs8101575       0.9108            1 
  19    rs6511957       0.1543            1 
  19    rs7252788       0.6544            1 
  19    rs8109800       0.2839            1 
  19    rs2191667      0.06619            1 
  19    rs4635448      0.06619            1 
  19   rs10407146       0.3081            1 
  19   rs10406384       0.7212            1 
  19   rs16979286       0.7641            1 
  19    rs8104971       0.3329            1 
  19    rs7255466       0.4573            1 
  19   rs10408485       0.4116            1 
  19    rs7247108       0.5397            1 
  19   rs16979417       0.3399            1 
  19    rs7252865       0.1257            1 
  19   rs10745023       0.2998            1 
  19   rs41375152       0.3998            1 
  19    rs2033482       0.5947            1 
  19   rs16979670       0.6091            1 
  19      rs13535       0.5397            1 
  19    rs7259702       0.8487            1 
  19   rs10500207       0.6091            1 
  19    rs8100020        0.272            1 
  19    rs8103099       0.8989            1 
  19   rs10411115       0.5397            1 
  19    rs2230750       0.4825            1 
  19    rs2217652       0.5397            1 
  19    rs1433062       0.2998            1 
  19    rs8102146       0.4301            1 
  19   rs11672602       0.5397            1 
  19   rs17272543       0.2847            1 
  19    rs7257650        0.816            1 
  19    rs4804436        0.816            1 
  19    rs6512109       0.5397            1 
  19    rs6512110       0.8501            1 
  19    rs7245664        0.465            1 
  19   rs41405044       0.8487            1 
  19    rs1978435       0.5397            1 
  19    rs6512121       0.8501            1 
  19    rs7254750       0.9268            1 
  19    rs7258744       0.9268            1 
  19    rs7246415       0.9268            1 
  19   rs10403167       0.2138            1 
  19    rs8108483       0.6813            1 
  19    rs1433060       0.2901            1 
  19    rs6512130       0.3937            1 
  19    rs4804446        0.397            1 
  19    rs8103159        0.397            1 
  19   rs12460738       0.5826            1 
  19   rs10408343       0.7382            1 
  19   rs10423752       0.7382            1 
  19    rs9967634       0.7706            1 
  19     rs971366       0.4942            1 
  19    rs8101154       0.4744            1 
  19   rs10415281        0.644            1 
  19   rs11669128       0.1653            1 
  19   rs11673302       0.4201            1 
  19   rs10419036       0.7382            1 
  19   rs10424931       0.7047            1 
  19   rs10402626       0.7382            1 
  19   rs10423567       0.7382            1 
  19    rs9917038       0.7382            1 
  19   rs16981165       0.9771            1 
  19    rs8100409       0.9771            1 
  19     rs733102       0.6305            1 
  19     rs733101       0.4676            1 
  19    rs2042199       0.6305            1 
  19    rs7250898       0.5823            1 
  19    rs8102702       0.6305            1 
  19   rs12461440       0.7837            1 
