# Supplementary material for: Cell-to-cell expression dispersion of B-cell surface proteins is linked to genetic variants in humans
Source: Commun Biol. 2020 Jul 3;3:346. doi: 10.1038/s42003-020-1075-1 (PMC7335051; doi:10.1038/s42003-020-1075-1)
Supplement: Supplementary file 4 — Supplementary Data 2 [file 42003_2020_1075_MOESM4_ESM.zip › Supplementary_Data_S2/plink-results-48LCLs/CD23_chr19_var2/CD23_var2_48_LCLs.qassoc]

 CHR          SNP         BP    NMISS       BETA         SE         R2        T            P 
  19   rs11881309    5769444       48   -0.02969     0.0749   0.003404  -0.3964       0.6936 
  19    rs1026466    5775337       48    0.05548     0.0751    0.01173   0.7388       0.4638 
  19    rs2436493    5777323       48    0.05553    0.07196    0.01278   0.7716       0.4443 
  19    rs2446193    5785935       48   -0.01857    0.05506   0.002467  -0.3373       0.7374 
  19    rs8101416    5792474       48   -0.06213    0.07447    0.01491  -0.8343       0.4084 
  19    rs2446195    5793704       48    0.03476    0.05894   0.007506   0.5898       0.5582 
  19    rs2260187    5799806       48    0.06204    0.06137    0.02173    1.011       0.3174 
  19    rs3763046    5823903       48     0.1039    0.05515    0.07158    1.883      0.06601 
  19     rs778809    5830302       48   -0.01922    0.05434   0.002713  -0.3537       0.7252 
  19    rs3859563    5833037       48   -0.05121    0.06169    0.01476  -0.8301       0.4107 
  19   rs17271883    5834212       48   -0.01506    0.05303    0.00175   -0.284       0.7777 
  19    rs3760776    5839746       48   -0.08168    0.05681    0.04301   -1.438       0.1573 
  19    rs3760775    5841356       48   0.009537    0.06974  0.0004064   0.1368       0.8918 
  19     rs778988    5858795       48    0.03245    0.09076   0.002771   0.3575       0.7223 
  19   rs10426709    5865645       48    0.01375      0.131  0.0002394   0.1049       0.9169 
  19   rs11881470    5865837       48   -0.01181      0.109  0.0002552  -0.1084       0.9142 
  19    rs8101625    5866073       48   -0.08835    0.05151    0.06011   -1.715      0.09304 
  19    rs6510861    5884673       48    -0.1137     0.1199    0.01918  -0.9484       0.3479 
  19    rs7248090    5914625       48   -0.05575     0.0949   0.007446  -0.5874       0.5598 
  19   rs10417885    5924893       48    -0.0821    0.08724    0.01889   -0.941       0.3516 
  19     rs274793    5928185       48   -0.04278     0.0691   0.008265  -0.6191       0.5389 
  19   rs11085154    5928894       48    -0.1043    0.05459    0.07349    -1.91      0.06236 
  19   rs12462305    5936689       48   -0.09616    0.05424    0.06396   -1.773      0.08286 
  19    rs6510863    5937680       48   -0.03508    0.06521   0.006253   -0.538       0.5932 
  19    rs4807825    5949158       48    -0.1221    0.08827    0.03993   -1.383       0.1733 
  19    rs8108471    5949269       48    0.06517    0.09038    0.01118   0.7211       0.4745 
  19    rs7259761    5952713       48    0.08495    0.05805    0.04448    1.463       0.1502 
  19     rs551244    5961883       48    -0.1171    0.09083    0.03487   -1.289       0.2038 
  19    rs8102722    5963600       48    0.06517    0.09038    0.01118   0.7211       0.4745 
  19     rs525452    5965311       48    0.01451    0.07239  0.0008723   0.2004        0.842 
  19     rs628271    5965388       48    0.03138    0.07606   0.003688   0.4126       0.6818 
  19     rs581910    5970822       48    0.03003    0.07686   0.003308   0.3907       0.6978 
  19     rs552320    5983379       48    0.03003    0.07686   0.003308   0.3907       0.6978 
  19    rs1638538    5990305       48      0.102    0.05481    0.07004    1.861       0.0691 
  19    rs6510867    6000313       48    0.05406    0.09054   0.007692   0.5971       0.5534 
  19     rs530942    6004105       48     -0.235      0.108    0.09328   -2.175      0.03477 
  19   rs11879954    6006182       48   -0.01762    0.05191   0.002499  -0.3395       0.7358 
  19     rs585107    6010064       48    0.06944     0.0613    0.02714    1.133       0.2632 
  19     rs549785    6023162       48   -0.08608    0.07326    0.02914   -1.175        0.246 
  19   rs10402138    6031985       48    0.04306    0.05636    0.01253    0.764       0.4488 
  19   rs16993344    6035621       48     0.1133    0.08648    0.03594     1.31       0.1968 
  19   rs10402841    6047963       48   -0.02373    0.05262   0.004402   -0.451       0.6541 
  19    rs1110624    6059840       48    -0.0644    0.06873    0.01873   -0.937       0.3537 
  19    rs7255387    6068028       48   -0.02912     0.0678   0.003994  -0.4295       0.6696 
  19     rs574937    6068553       48    -0.1145    0.07364    0.04993   -1.555       0.1268 
  19   rs10401349    6075713       48   -0.01113    0.09087  0.0003262  -0.1225        0.903 
  19     rs622574    6076057       48     0.0048     0.1311  2.916e-05  0.03663       0.9709 
  19   rs11880706    6080482       48   -0.02985    0.06925   0.004023  -0.4311       0.6684 
  19   rs11666200    6084992       48     0.1173    0.08841    0.03688    1.327        0.191 
  19   rs11670606    6096400       48     0.1173    0.08841    0.03688    1.327        0.191 
  19   rs17271924    6097509       48   -0.01113    0.09087  0.0003262  -0.1225        0.903 
  19   rs10411604    6102083       48   -0.03076    0.05529   0.006682  -0.5563       0.5807 
  19   rs10411815    6102181       48   -0.03734    0.06549    0.00702  -0.5703       0.5713 
  19   rs10405147    6102780       47   -0.01751    0.09078  0.0008262  -0.1929       0.8479 
  19    rs8109482    6113453       48  -0.007735    0.06938  0.0002702  -0.1115       0.9117 
  19    rs8104313    6115951       48    -0.1345    0.08124    0.05626   -1.656       0.1045 
  19    rs7253993    6116805       48    0.06931    0.06239    0.02613    1.111       0.2723 
  19    rs7256341    6122267       48      0.066    0.05669    0.02862    1.164       0.2504 
  19   rs11673527    6126818       48     0.0644    0.06887    0.01865   0.9351       0.3546 
  19   rs10417646    6130661       48    0.01866    0.07615   0.001303    0.245       0.8076 
  19    rs7256965    6138027       48    0.04687    0.05563     0.0152   0.8425       0.4038 
  19   rs11669301    6140734       48    -0.0524    0.06157     0.0155  -0.8511       0.3991 
  19   rs11085158    6140754       48    -0.0524    0.06157     0.0155  -0.8511       0.3991 
  19   rs16993402    6141137       48   -0.02641    0.08177   0.002262  -0.3229       0.7482 
  19   rs10853992    6141471       48   -0.01421    0.06251   0.001122  -0.2273       0.8212 
  19   rs11879740    6146918       48     -0.067     0.1025   0.009196  -0.6534       0.5168 
  19   rs10424597    6147191       48   -0.03389    0.06553   0.005782  -0.5172       0.6075 
  19   rs16993408    6147453       48   -0.02641    0.08177   0.002262  -0.3229       0.7482 
  19    rs9304929    6147743       48   -0.04567     0.1072    0.00393   -0.426       0.6721 
  19   rs41489445    6156206       48   -0.04009    0.06336   0.008629  -0.6327         0.53 
  19    rs4807840    6156483       48    0.01297    0.07461  0.0006563   0.1738       0.8628 
  19   rs11672830    6158422       48     0.0313    0.05907   0.006069     0.53       0.5987 
  19    rs9304930    6158492       48   -0.04682    0.06415    0.01145  -0.7298       0.4692 
  19    rs4807841    6160078       48    0.03675    0.05825    0.00858    0.631       0.5312 
  19    rs8101237    6167414       48    -0.1095    0.07871     0.0404   -1.392       0.1707 
  19   rs16993428    6173690       48    -0.0414    0.06185   0.009647  -0.6694       0.5066 
  19   rs16993437    6176594       48   -0.03326    0.06958   0.004944  -0.4781       0.6349 
  19   rs16993442    6180556       48  -0.008911    0.06974  0.0003548  -0.1278       0.8989 
  19   rs16993450    6183652       48    0.07051    0.08746    0.01393   0.8062       0.4243 
  19   rs16993453    6187657       48  -0.008911    0.06974  0.0003548  -0.1278       0.8989 
  19   rs16993484    6196373       48    0.02222    0.06931   0.002228   0.3205         0.75 
  19    rs2335629    6203146       48    0.02083    0.05282   0.003371   0.3944       0.6951 
  19    rs4807846    6204129       48   0.009832     0.0587  0.0006096   0.1675       0.8677 
  19   rs17468222    6206196       48    0.08787    0.07126      0.032    1.233       0.2238 
  19   rs10413643    6207737       48    -0.0664    0.06797    0.02033  -0.9769       0.3337 
  19    rs3787069    6221887       48    0.09865    0.05732     0.0605    1.721      0.09196 
  19    rs4807065    6226006       48    -0.1111    0.05196    0.09034   -2.137      0.03792 
  19    rs2233188    6230692       48     0.1322    0.06891    0.07403    1.918      0.06136 
  19    rs2233186    6230751       48     0.0486    0.08003   0.007955   0.6073       0.5466 
  19   rs16993501    6233345       48    0.07285    0.07778    0.01872   0.9367       0.3538 
  19    rs4807852    6238183       48    0.02271    0.06222   0.002888    0.365       0.7168 
  19    rs1865061    6238414       48   -0.02447    0.06195   0.003381   -0.395       0.6946 
  19   rs10404571    6240821       48     0.1322    0.06891    0.07403    1.918      0.06136 
  19    rs3787056    6242806       48   -0.09783    0.05328     0.0683   -1.836      0.07279 
  19    rs4807069    6244687       48   -0.05136    0.06321    0.01415  -0.8125       0.4207 
  19    rs7249425    6251121       48    -0.0129    0.06791  0.0007833  -0.1899       0.8502 
  19   rs13382119    6254463       48   -0.06946    0.05378      0.035   -1.292        0.203 
  19   rs12979828    6266778       48    0.02685    0.06529   0.003662   0.4112       0.6828 
  19   rs10405167    6267757       48     0.1445    0.08546    0.05853    1.691       0.0976 
  19    rs8099971    6267789       48   -0.01986    0.06946   0.001774   -0.286       0.7762 
  19    rs8103614    6270400       48   -0.06946    0.05378      0.035   -1.292        0.203 
  19    rs7258848    6272952       48    0.05888    0.05595    0.02351    1.052       0.2981 
  19   rs11881034    6281607       48    0.02503    0.05947   0.003835   0.4208       0.6759 
  19    rs6417193    6287971       48    0.08223    0.07943    0.02277    1.035       0.3059 
  19    rs8113160    6288357       48    -0.0287     0.0709    0.00355  -0.4048       0.6875 
  19    rs6510884    6289164       48    0.08223    0.07943    0.02277    1.035       0.3059 
  19    rs6510888    6295863       48   -0.03217    0.05652   0.006996  -0.5693       0.5719 
  19    rs4807863    6306971       48      0.011    0.06229  0.0006778   0.1766       0.8606 
  19    rs7258219    6308509       48   -0.07372    0.07961     0.0183   -0.926       0.3593 
  19    rs7260240    6320963       48   -0.05158    0.07126    0.01126  -0.7238       0.4728 
  19   rs10425427    6338370       48   -0.05769     0.1208   0.004938  -0.4778       0.6351 
  19    rs7253024    6362724       48    0.09845    0.06799    0.04359    1.448       0.1544 
  19    rs7260547    6364500       48     0.1136    0.09092    0.03281    1.249       0.2179 
  19   rs10420388    6366230       48    0.07478    0.09757    0.01261   0.7664       0.4474 
  19    rs2304196    6392006       48   -0.02668    0.05425    0.00523  -0.4918       0.6252 
  19    rs2247785    6392078       48    0.04604     0.0676   0.009985   0.6811       0.4992 
  19   rs10419890    6404335       48   -0.05444    0.05527    0.02066  -0.9851       0.3297 
  19    rs3892396    6404507       48    0.06334     0.0798    0.01351   0.7937       0.4314 
  19    rs7259894    6406625       48     0.1164    0.08639    0.03796    1.347       0.1845 
  19    rs7247153    6451433       48    -0.1306    0.05909    0.09603   -2.211      0.03208 
  19     rs173229    6452305       48    -0.1306    0.05909    0.09603   -2.211      0.03208 
  19    rs6510902    6453817       48    0.04253     0.1209   0.002683   0.3518       0.7266 
  19    rs6510903    6454189       48     -0.125    0.05631    0.09669   -2.219      0.03146 
  19     rs348362    6466482       47     0.1753    0.05451     0.1869    3.216     0.002409 
  19    rs3844450    6481459       48    0.07351      0.055    0.03738    1.336        0.188 
  19    rs3887594    6481530       48    -0.1179    0.06306    0.07064    -1.87      0.06787 
  19    rs2071347    6495736       48     0.1174    0.05611    0.08686    2.092        0.042 
  19   rs12151125    6524406       48     0.1214    0.07216    0.05797    1.682      0.09925 
  19    rs3865469    6535498       48    0.02717    0.07402    0.00292    0.367       0.7153 
  19     rs348347    6564402       48     0.1241     0.1119    0.02604    1.109       0.2732 
  19    rs7508584    6564673       48    0.05687     0.1308   0.004093   0.4348       0.6657 
  19    rs6510908    6566777       48    0.08861    0.06066    0.04433    1.461       0.1509 
  19     rs344596    6594274       48    0.00442    0.09089   5.14e-05  0.04863       0.9614 
  19    rs8109079    6602811       48    0.03747    0.07442   0.005479   0.5034       0.6171 
  19     rs344584    6604018       48   -0.04556    0.09221   0.005279  -0.4941       0.6236 
  19    rs7257477    6620910       48    0.05657    0.05247    0.02465    1.078       0.2866 
  19     rs387116    6621739       48   -0.03763    0.05379    0.01053  -0.6996       0.4877 
  19     rs364628    6622319       48   -0.03763    0.05379    0.01053  -0.6996       0.4877 
  19     rs413956    6623791       48    -0.0425    0.05667    0.01208  -0.7499       0.4571 
  19     rs624968    6623888       48   -0.03763    0.05379    0.01053  -0.6996       0.4877 
  19    rs1644752    6623901       48   -0.03763    0.05379    0.01053  -0.6996       0.4877 
  19     rs407743    6642417       48   -0.09411    0.07573    0.03248   -1.243       0.2203 
  19     rs426848    6642482       48   -0.09411    0.07573    0.03248   -1.243       0.2203 
  19     rs392751    6645178       48      0.161    0.06091     0.1319    2.644      0.01117 
  19     rs425796    6645441       48      0.161    0.06091     0.1319    2.644      0.01117 
  19     rs454453    6645695       48      0.161    0.06091     0.1319    2.644      0.01117 
  19     rs390821    6645759       48      0.161    0.06091     0.1319    2.644      0.01117 
  19     rs422961    6647973       48   -0.06728    0.07555    0.01695  -0.8906       0.3778 
  19     rs392720    6649632       48   -0.05374     0.1308   0.003655  -0.4108       0.6831 
  19     rs416956    6649822       48     0.1584     0.0598     0.1323    2.648      0.01105 
  19   rs11882049    6656455       48    -0.0419    0.07023   0.007679  -0.5966       0.5537 
  19     rs344575    6656497       48   -0.03424     0.1024   0.002422  -0.3342       0.7397 
  19     rs344569    6658636       48   -0.04396    0.05687    0.01282  -0.7729       0.4435 
  19    rs8113119    6658863       48  -0.004814    0.08807  6.494e-05 -0.05466       0.9566 
  19   rs11878563    6670910       48   -0.03617    0.05889   0.008131  -0.6141       0.5422 
  19    rs2277984    6679511       48   -0.01929    0.05745   0.002446  -0.3358       0.7385 
  19    rs1389623    6684197       48   -0.02603    0.05926   0.004178  -0.4393       0.6625 
  19    rs2241393    6685304       48    -0.1223     0.0602    0.08234   -2.032      0.04799 
  19   rs11569538    6685723       48    0.03912    0.06915    0.00691   0.5658       0.5743 
  19   rs11569537    6685733       48    0.02334     0.1025   0.001125   0.2276       0.8209 
  19     rs344548    6685817       48  -0.003794    0.07242  5.966e-05 -0.05239       0.9584 
  19    rs7257062    6685945       48   -0.09628    0.05334    0.06614   -1.805      0.07763 
  19    rs2241392    6685983       48   -0.09265    0.05214    0.06423   -1.777      0.08221 
  19   rs11569536    6686089       48    0.05303    0.09827   0.006291   0.5397        0.592 
  19     rs344543    6687414       48    -0.0339    0.05649   0.007765     -0.6       0.5515 
  19     rs344541    6687595       48    -0.0339    0.05649   0.007765     -0.6       0.5515 
  19     rs344540    6687768       48    -0.0339    0.05649   0.007765     -0.6       0.5515 
  19   rs11569511    6690571       48   -0.02461     0.1134   0.001023   -0.217       0.8291 
  19    rs3745567    6690771       48   -0.02461     0.1134   0.001023   -0.217       0.8291 
  19   rs11569507    6690805       48   -0.02461     0.1134   0.001023   -0.217       0.8291 
  19    rs3745566    6690966       48   -0.02461     0.1134   0.001023   -0.217       0.8291 
  19    rs3745565    6690982       48   -0.02461     0.1134   0.001023   -0.217       0.8291 
  19   rs11569501    6691631       48   -0.02461     0.1134   0.001023   -0.217       0.8291 
  19     rs445750    6701513       48    0.07395    0.06326    0.02884    1.169       0.2485 
  19     rs408290    6702022       48    0.07395    0.06326    0.02884    1.169       0.2485 
  19     rs451760    6703072       48    0.06312    0.06876    0.01799    0.918       0.3634 
  19   rs11569397    6720301       48    0.01326    0.09856  0.0003935   0.1346       0.8935 
  19     rs339392    6722022       48   -0.03054    0.09234   0.002372  -0.3307       0.7423 
  19     rs171094    6727365       48    -0.1264    0.05111     0.1173   -2.472      0.01718 
  19     rs184628    6747394       48     0.0243    0.06442   0.003083   0.3772       0.7078 
  19    rs2305806    6755007       48    0.06359    0.05943    0.02428     1.07       0.2903 
  19    rs7248911    6766213       48    0.00529    0.06055  0.0001659  0.08736       0.9308 
  19   rs10408913    6766304       48   -0.02833    0.08059   0.002679  -0.3515       0.7268 
  19   rs10409437    6766594       48    0.01137    0.06252  0.0007186   0.1819       0.8565 
  19     rs568259    6782574       48    0.02974     0.0619   0.004995   0.4805       0.6331 
  19     rs473021    6788907       48    0.02788    0.06188   0.004392   0.4505       0.6545 
  19     rs472835    6788979       48    0.01004    0.05923  0.0006238   0.1694       0.8662 
  19    rs2546122    6790326       48    0.00694    0.05584  0.0003357   0.1243       0.9016 
  19    rs2546127    6791879       48    0.02788    0.06188   0.004392   0.4505       0.6545 
  19    rs2546128    6792315       48    0.05061    0.05615    0.01736   0.9014        0.372 
  19    rs2617815    6795147       48    0.02788    0.06188   0.004392   0.4505       0.6545 
  19    rs2617819    6796380       48  -0.001593    0.06231   1.42e-05 -0.02556       0.9797 
  19    rs2617822    6801481       48    0.02175    0.05715   0.003139   0.3806       0.7053 
  19   rs12232870    6803250       48     0.2086    0.07587     0.1411    2.749     0.008515 
  19    rs8109794    6803270       48    -0.1009    0.06791    0.04577   -1.485       0.1443 
  19    rs8108646    6806689       48    -0.1154    0.09267    0.03262   -1.245       0.2193 
  19   rs12710098    6808547       48    0.02259    0.05575   0.003557   0.4053       0.6872 
  19    rs7253450    6818814       48    0.03327    0.08348   0.003441   0.3985       0.6921 
  19     rs164017    6820412       48    0.06308    0.06871    0.01799    0.918       0.3634 
  19     rs164016    6820951       48   -0.06101    0.08322    0.01155  -0.7331       0.4672 
  19     rs186295    6833777       48    -0.1035    0.09739    0.02395   -1.062       0.2936 
  19     rs331677    6849906       48  -0.001639     0.1134  4.537e-06 -0.01445       0.9885 
  19   rs16993884    6854268       48   0.002427    0.06017  3.538e-05  0.04034        0.968 
  19   rs10422184    6854446       48   -0.01222    0.05603   0.001033  -0.2181       0.8283 
  19   rs16993897    6882430       48   -0.09114     0.0565    0.05355   -1.613       0.1135 
  19     rs330876    6895866       48   -0.05989    0.05199    0.02804   -1.152       0.2553 
  19   rs10406373    6896380       48   -0.05901    0.07384     0.0137  -0.7992       0.4283 
  19     rs330877    6896483       48     0.0182    0.05844   0.002105   0.3115       0.7569 
  19     rs330885    6900715       48   -0.01663    0.06362   0.001482  -0.2613        0.795 
  19     rs330886    6900830       48 -0.0004045    0.09009  4.382e-07 -0.00449       0.9964 
  19     rs330887    6900955       48   -0.06201    0.06878    0.01736  -0.9015        0.372 
  19   rs10403916    6901242       48   -0.02042    0.05505   0.002983   -0.371       0.7124 
  19    rs8099966    6901482       48   -0.02476    0.06589   0.003061  -0.3758       0.7088 
  19    rs8101320    6901530       48   -0.02476    0.06589   0.003061  -0.3758       0.7088 
  19     rs897740    6901559       48   -0.01663    0.06362   0.001482  -0.2613        0.795 
  19     rs454176    6903537       48   -0.02886    0.06307   0.004532  -0.4576       0.6494 
  19     rs455099    6906850       48   -0.01663    0.06362   0.001482  -0.2613        0.795 
  19     rs445817    6909449       48   -0.01663    0.06362   0.001482  -0.2613        0.795 
  19     rs673320    6909565       48     0.1706    0.09531    0.06512     1.79      0.08003 
  19     rs455476    6914099       48   -0.02483    0.05913   0.003818  -0.4199       0.6765 
  19     rs460261    6914828       48   -0.02483    0.05913   0.003818  -0.4199       0.6765 
  19     rs384239    6914966       48   -0.05167    0.07126     0.0113   -0.725       0.4721 
  19     rs373533    6919624       48     0.0458    0.05169    0.01679   0.8862       0.3801 
  19    rs8104748    6932562       48  -0.006571    0.09245  0.0001098 -0.07107       0.9436 
  19     rs464849    6940189       48   -0.01681    0.06722   0.001357    -0.25       0.8037 
  19   rs10407357    6940284       47    0.03232    0.07484   0.004128   0.4319       0.6679 
  19     rs416967    6940762       48   0.009675    0.06551  0.0004739   0.1477       0.8832 
  19     rs460375    6941161       48   -0.01681    0.06722   0.001357    -0.25       0.8037 
  19     rs465543    6941867       48   -0.01681    0.06722   0.001357    -0.25       0.8037 
  19     rs461935    6942198       48   -0.01681    0.06722   0.001357    -0.25       0.8037 
  19    rs7259423    6942494       48    0.08034    0.05729      0.041    1.402       0.1675 
  19     rs461057    6942829       48   0.009675    0.06551  0.0004739   0.1477       0.8832 
  19     rs457762    6942935       48   0.009675    0.06551  0.0004739   0.1477       0.8832 
  19    rs2453112    6950108       48    0.05768      0.069    0.01496   0.8359       0.4075 
  19     rs422318    6951434       48  -0.001947     0.0608   2.23e-05 -0.03203       0.9746 
  19   rs17704999    6951567       48   -0.05121    0.09495   0.006285  -0.5394       0.5922 
  19   rs16994004    6957877       48   -0.08386    0.07331    0.02766   -1.144       0.2586 
  19    rs7256163    6958134       48    0.05634    0.05183    0.02504    1.087       0.2827 
  19    rs7256367    6958636       48    0.01762    0.05778   0.002017   0.3049       0.7618 
  19   rs10221500    6960370       48   -0.03472     0.1209   0.001789  -0.2871       0.7753 
  19     rs460698    6961182       48     0.1436    0.05833     0.1164    2.462      0.01764 
  19    rs7256912    6965029       48   -0.06925    0.05897    0.02911   -1.174       0.2463 
  19    rs8102545    6969857       48      0.111     0.0841    0.03645    1.319       0.1936 
  19    rs7247900    6975998       48  0.0006473    0.05249  3.306e-06  0.01233       0.9902 
  19    rs4807918    6977118       48    0.05205    0.05573    0.01861    0.934       0.3552 
  19    rs7260101    6977869       48     0.0566    0.05456    0.02286    1.037        0.305 
  19     rs252569    6978013       48   -0.04316    0.06604     0.0092  -0.6536       0.5166 
  19    rs2035973    6980763       48    0.04859    0.05359    0.01755   0.9065       0.3694 
  19    rs2035972    6980939       48  -0.003154     0.1074  1.874e-05 -0.02936       0.9767 
  19    rs1874002    6981885       48    0.02057    0.05576    0.00295   0.3689       0.7139 
  19    rs2055097    6982336       48  -0.003154     0.1074  1.874e-05 -0.02936       0.9767 
  19    rs4807920    6988270       48  -0.003154     0.1074  1.874e-05 -0.02936       0.9767 
  19    rs1389506    6993033       48    -0.1619     0.1109    0.04427    -1.46       0.1512 
  19   rs10412186    6996444       48   -0.05958     0.1022   0.007336  -0.5831       0.5627 
  19   rs11878694    6996509       48   -0.01104    0.05669  0.0008233  -0.1947       0.8465 
  19   rs10406255    6996640       48    0.02501    0.05231   0.004944   0.4781       0.6348 
  19   rs10413019    6997373       48    0.01922      0.131  0.0004678   0.1467        0.884 
  19    rs8104872    6997631       48    0.05494    0.07511     0.0115   0.7315       0.4682 
  19    rs8105285    6997992       48  -0.008938    0.06015  0.0004797  -0.1486       0.8825 
  19   rs11882263    7006595       48   -0.02788    0.06192   0.004389  -0.4503       0.6546 
  19    rs7249943    7011362       48    0.05446    0.06585    0.01465   0.8269       0.4125 
  19    rs7249317    7011560       48    0.06538    0.06885    0.01922   0.9496       0.3473 
  19    rs1493877    7013885       48   -0.02157    0.08263   0.001479   -0.261       0.7952 
  19    rs9304947    7015047       48   -0.02121    0.06474   0.002327  -0.3276       0.7447 
  19    rs2914567    7078321       48    0.06955    0.07969    0.01629   0.8728       0.3873 
  19     rs966591    7083629       48    0.01673    0.05365   0.002109   0.3118       0.7566 
  19    rs8110740    7083761       48    0.01673    0.05365   0.002109   0.3118       0.7566 
  19    rs6510944    7084307       48    0.01673    0.05365   0.002109   0.3118       0.7566 
  19    rs2352958    7084747       48    0.01673    0.05365   0.002109   0.3118       0.7566 
  19     rs768489    7085480       48    0.01673    0.05365   0.002109   0.3118       0.7566 
  19   rs16994131    7103316       48   0.001354    0.05724  1.217e-05  0.02366       0.9812 
  19   rs12460645    7103423       48   0.001054    0.06284  6.116e-06  0.01677       0.9867 
  19    rs2914559    7103542       48   0.001054    0.06284  6.116e-06  0.01677       0.9867 
  19    rs2967661    7106723       48    0.01813    0.06095   0.001919   0.2974       0.7675 
  19   rs10414835    7112176       48     0.1332     0.0932    0.04254     1.43       0.1596 
  19   rs12150997    7112265       48    0.03519    0.05701   0.008215   0.6173       0.5401 
  19   rs11667110    7136609       48    0.02461    0.07157   0.002564   0.3438       0.7325 
  19    rs2229431    7141775       48   -0.01139     0.0724  0.0005381  -0.1574       0.8756 
  19       rs2962    7163065       48    -0.1134    0.08202    0.03986   -1.382       0.1737 
  19       rs2963    7163154       48  -0.004312    0.05786  0.0001207 -0.07452       0.9409 
  19    rs8107575    7165539       48     0.2239     0.1022    0.09446    2.191      0.03359 
  19    rs2059807    7166109       48   -0.05295    0.06931    0.01253  -0.7639       0.4488 
  19    rs3815902    7166138       48   -0.01627    0.09086  0.0006968  -0.1791       0.8587 
  19    rs3786681    7168933       48    0.06417    0.06566    0.02034   0.9772       0.3336 
  19    rs6510956    7169276       48    0.06417    0.06566    0.02034   0.9772       0.3336 
  19   rs10415589    7170935       48    0.02751    0.08798   0.002121   0.3127       0.7559 
  19    rs8109559    7171629       48   0.008581    0.05723  0.0004885   0.1499       0.8815 
  19   rs16994314    7176974       48     0.3599     0.1088     0.1921    3.308     0.001832 
  19    rs8108622    7182753       48    0.05712    0.06148    0.01842   0.9291       0.3577 
  19   rs10500204    7182963       48   -0.01793    0.07498   0.001241  -0.2391       0.8121 
  19    rs3786680    7183551       48   -0.03827     0.0661   0.007234  -0.5789       0.5655 
  19     rs891088    7184762       48    0.04704     0.0609    0.01281   0.7725       0.4437 
  19    rs7245757    7187628       48   -0.09272    0.06456    0.04292   -1.436       0.1577 
  19    rs1035939    7188979       48  -0.008242    0.05583  0.0004735  -0.1476       0.8833 
  19    rs4804368    7190290       48  -0.009822     0.0587  0.0006082  -0.1673       0.8679 
  19    rs7254358    7199341       48    0.04604     0.0592    0.01298   0.7777       0.4407 
  19    rs1035942    7199803       48    -0.1001    0.08887    0.02685   -1.127       0.2658 
  19    rs8103883    7203422       48    -0.0214    0.05777   0.002972  -0.3703       0.7128 
  19    rs2042901    7204394       48   -0.04301     0.1209   0.002745  -0.3558       0.7236 
  19   rs10426094    7205240       48    0.06647      0.107   0.008324   0.6214       0.5374 
  19   rs12459488    7206073       48    0.05207    0.05935    0.01645   0.8772       0.3849 
  19    rs3745545    7211841       48  0.0005349    0.07331  1.157e-06 0.007296       0.9942 
  19    rs4804403    7216771       48       0.11    0.06337    0.06146    1.736      0.08934 
  19    rs7245562    7218135       48   -0.04105    0.07217   0.006983  -0.5687       0.5723 
  19    rs7508679    7222832       48   -0.05855    0.05861    0.02123   -0.999        0.323 
  19    rs4804416    7223848       48     0.1888    0.05953     0.1794    3.171     0.002703 
  19    rs7248104    7224431       48   -0.05875    0.05861    0.02138   -1.002       0.3214 
  19    rs4804424    7229677       48     0.1586    0.05167     0.1699    3.069     0.003597 
  19   rs10416429    7230438       48     0.1586    0.05167     0.1699    3.069     0.003597 
  19     rs890862    7233604       48     0.1034     0.0754    0.03928    1.371       0.1769 
  19   rs10424224    7240481       48   -0.06223     0.0606    0.02241   -1.027       0.3099 
  19   rs10404318    7247627       48    0.08704    0.07323    0.02979    1.189       0.2407 
  19     rs919275    7261441       48   -0.07731    0.09457    0.01432  -0.8176       0.4178 
  19    rs4804219    7265908       48    0.02361    0.09239   0.001417   0.2555       0.7995 
  19    rs6510975    7266878       48   -0.03424    0.06264   0.006452  -0.5465       0.5873 
  19   rs10404166    7281735       48   -0.06612    0.05768    0.02777   -1.146       0.2576 
  19    rs8101064    7293119       48   0.008811    0.07554  0.0002957   0.1167       0.9076 
  19   rs11880337    7296452       48   -0.05212    0.05572    0.01866  -0.9353       0.3545 
  19    rs6603096    7415723       48  -0.004091    0.06129  9.686e-05 -0.06675       0.9471 
  19    rs6603107    7424120       48   -0.02997    0.09515   0.002151  -0.3149       0.7542 
  19    rs6603109    7424528       48   -0.01101    0.05446  0.0008881  -0.2022       0.8406 
  19   rs10420226    7437275       48   -0.01986    0.06278    0.00217  -0.3163       0.7532 
  19    rs9807848    7439100       48     0.1695     0.1106    0.04855    1.532       0.1324 
  19   rs10404592    7439749       48   -0.01986    0.06278    0.00217  -0.3163       0.7532 
  19    rs1025281    7440670       48    0.01813     0.0535   0.002491    0.339       0.7362 
  19   rs11882769    7463619       48    0.07248    0.05644    0.03461    1.284       0.2055 
  19   rs11882682    7465933       48    0.04036    0.05574    0.01127    0.724       0.4727 
  19   rs11879232    7466011       48     0.1546    0.07106    0.09331    2.176      0.03475 
  19    rs2432104    7466137       48    -0.1229    0.09066    0.03842   -1.356       0.1818 
  19   rs12977471    7480364       48   -0.05404     0.1027   0.005983  -0.5262       0.6013 
  19    rs8103234    7480667       48  -0.008136    0.05196  0.0005327  -0.1566       0.8763 
  19    rs4804166    7480686       48    0.05377    0.05061    0.02395    1.062       0.2936 
  19    rs4804596    7480701       48    0.05377    0.05061    0.02395    1.062       0.2936 
  19    rs6603155    7480906       48    -0.1128    0.07861    0.04286   -1.435        0.158 
  19   rs12461568    7491716       48   -0.05435     0.0538    0.02171    -1.01       0.3176 
  19   rs11668246    7492991       48     0.1111    0.06429    0.06099    1.729      0.09059 
  19   rs10402721    7493073       48    -0.1078     0.0821    0.03613   -1.313       0.1956 
  19    rs6603164    7494846       48  -0.007399    0.05849  0.0003477  -0.1265       0.8999 
  19   rs11667028    7501616       48    0.09018    0.05765    0.05051    1.564       0.1246 
  19    rs8110029    7503745       48    0.02159    0.09003   0.001249   0.2399       0.8115 
  19    rs8102136    7504498       48    0.06121    0.05847    0.02327    1.047       0.3006 
  19   rs11878742    7505099       48     0.0953    0.06809    0.04085      1.4       0.1683 
  19   rs12979990    7520217       48    0.09527    0.06054    0.05108    1.574       0.1224 
  19    rs7245775    7536221       48 -0.0005021    0.09858  5.639e-07 -0.005093        0.996 
  19    rs1549256    7544474       48    0.00548    0.05984  0.0001823  0.09157       0.9274 
  19    rs1549257    7544588       48    0.09829    0.08891    0.02588    1.105       0.2747 
  19   rs17159600    7549281       48   -0.03614    0.05901   0.008089  -0.6125       0.5432 
  19    rs7247040    7552825       48    0.03409     0.1024   0.002401   0.3328       0.7408 
  19    rs3745356    7553021       48   -0.01084    0.05983  0.0007126  -0.1811       0.8571 
  19   rs10402951    7555092       48  0.0006873    0.06056    2.8e-06  0.01135        0.991 
  19     rs749969    7558024       48   -0.06589    0.05427    0.03106   -1.214       0.2308 
  19    rs1363938    7561996       48     0.1017     0.1124    0.01749   0.9049       0.3702 
  19    rs7250572    7567757       48     0.1231    0.06427    0.07391    1.916       0.0616 
  19    rs4804662    7575408       48   -0.02107      0.121  0.0006588  -0.1741       0.8625 
  19     rs654059    7602421       48   -0.06347    0.07271    0.01629  -0.8729       0.3873 
  19     rs501580    7608428       48   -0.09405    0.05157    0.06744   -1.824      0.07467 
  19   rs11881687    7610952       48    0.03981    0.06393   0.008358   0.6227       0.5366 
  19     rs574663    7614677       48    0.04198    0.05207    0.01393   0.8062       0.4243 
  19    rs7250363    7615865       48     0.1509    0.07094    0.08958    2.127      0.03877 
  19     rs597582    7619239       48    0.02826    0.05569   0.005568   0.5075       0.6142 
  19    rs7245592    7622744       48    0.01357    0.05783   0.001195   0.2346       0.8156 
  19     rs541600    7624391       48    0.01357    0.05783   0.001195   0.2346       0.8156 
  19    rs7250311    7634594       48   -0.02307    0.07495   0.002056  -0.3079       0.7596 
  19    rs7260296    7635689       48    0.05861    0.05761      0.022    1.017       0.3144 
  19    rs2431866    7635871       48   0.009759    0.06213   0.000536   0.1571       0.8759 
  19    rs7256394    7638646       48     0.1392    0.05287     0.1309    2.632      0.01152 
  19    rs6603103    7640456       48     0.1352      0.055     0.1161    2.458      0.01779 
  19    rs4804750    7654988       48     0.1779     0.1042    0.05962    1.708      0.09442 
  19   rs17159765    7657100       48    -0.1083     0.1123    0.01982  -0.9644       0.3399 
  19    rs1644759    7662529       48   -0.04987    0.06511    0.01259  -0.7659       0.4476 
  19    rs1644757    7663768       48   -0.06264    0.05777    0.02493   -1.084       0.2838 
  19    rs4134856    7686854       48     0.2153     0.1168    0.06878    1.843      0.07174 
  19    rs4134832    7691698       48   -0.05174     0.0659    0.01322  -0.7852       0.4364 
  19     rs794083    7691867       48   0.002994    0.06254  4.981e-05  0.04787        0.962 
  19    rs4134831    7691949       48    0.02797    0.07782   0.002801   0.3594       0.7209 
  19     rs794084    7692058       48    0.01463    0.05336   0.001631   0.2741       0.7852 
  19    rs4134826    7692076       48    0.03961    0.08166    0.00509   0.4851       0.6299 
  19    rs4134816    7693751       48    0.02797    0.07782   0.002801   0.3594       0.7209 
  19    rs4134813    7694021       48      0.103    0.06359    0.05399     1.62        0.112 
  19    rs4804758    7699292       48     0.1115    0.08409    0.03681    1.326       0.1914 
  19    rs4804217    7699347       48     0.1115    0.08409    0.03681    1.326       0.1914 
  19       rs6791    7712277       48   -0.05092    0.07063    0.01117   -0.721       0.4746 
  19   rs11883223    7722636       48    0.04329    0.06946   0.008374   0.6233       0.5362 
  19    rs2081075    7723461       48    0.06366    0.06875     0.0183   0.9259       0.3593 
  19   rs10402974    7730128       48   -0.04992      0.065    0.01266  -0.7681       0.4464 
  19    rs2161490    7731954       48     0.0675     0.0584    0.02821    1.156       0.2538 
  19    rs7408174    7732955       48   -0.09829     0.1064     0.0182  -0.9234       0.3606 
  19   rs17159311    7757564       48    0.04361    0.05301     0.0145   0.8226        0.415 
  19    rs7249360    7762911       48    0.09514    0.05406    0.06309     1.76      0.08506 
  19    rs7249320    7763045       48     0.1055    0.05289    0.07964    1.995      0.05198 
  19    rs2287868    7764772       48    0.06983    0.05423    0.03479    1.288       0.2043 
  19     rs753733    7769566       48     -0.184     0.1101     0.0572   -1.671       0.1016 
  19   rs12611038    7771742       48   -0.07264    0.05686    0.03426   -1.277       0.2078 
  19   rs10518270    7781435       48  -0.006951      0.131  6.115e-05 -0.05304       0.9579 
  19   rs11260025    7781753       48  -0.006951      0.131  6.115e-05 -0.05304       0.9579 
  19    rs2335524    7785698       48    0.06272    0.06162    0.02202    1.018       0.3141 
  19    rs2335525    7785713       48    0.03318    0.06196   0.006195   0.5355       0.5949 
  19    rs1010047    7793502       48    0.01826    0.06722   0.001601   0.2716       0.7871 
  19    rs2277996    7794526       48   -0.02391      0.121   0.000848  -0.1976       0.8442 
  19   rs11669411    7797612       48     -0.026    0.05659    0.00457  -0.4595        0.648 
  19    rs7250738    7800222       48    0.09663    0.09135    0.02375    1.058       0.2957 
  19   rs11465413    7805951       48   -0.01767    0.05562   0.002189  -0.3176       0.7522 
  19   rs11465403    7806591       48   -0.06927     0.1206   0.007119  -0.5743       0.5686 
  19    rs1544767    7806868       48   -0.07479    0.08112    0.01815   -0.922       0.3613 
  19   rs10403018    7807550       48    0.06507    0.07494    0.01613   0.8683       0.3897 
  19    rs4804802    7807610       48   -0.03277    0.05997   0.006449  -0.5464       0.5874 
  19    rs8105572    7809327       48    0.07484    0.05362    0.04063    1.396       0.1695 
  19   rs17159889    7809631       48   -0.01354    0.09243   0.000466  -0.1464       0.8842 
  19    rs2287886    7812536       48    -0.1088    0.06401    0.05911     -1.7      0.09588 
  19     rs735240    7813336       48   0.008033     0.0654  0.0003278   0.1228       0.9028 
  19   rs10411055    7824472       48     0.1033    0.07547    0.03913    1.369       0.1777 
  19    rs2112927    7825104       48    0.08796    0.05875    0.04646    1.497       0.1412 
  19     rs479448    7831061       48    0.05545    0.08598   0.008962   0.6449       0.5222 
  19     rs560634    7831953       48    0.04203     0.0698   0.007819   0.6021       0.5501 
  19     rs557094    7832286       48    0.01768    0.06567   0.001574   0.2693       0.7889 
  19    rs3745376    7833690       48   -0.01921    0.09521  0.0008839  -0.2017        0.841 
  19    rs1045998    7833994       48    0.05545    0.08598   0.008962   0.6449       0.5222 
  19      rs15282    7834274       48   0.004646    0.07554  8.221e-05   0.0615       0.9512 
  19     rs653488    7840356       48    0.02641    0.07895   0.002427   0.3345       0.7395 
  19   rs11260030    7846781       48   0.003679    0.07699  4.963e-05  0.04778       0.9621 
  19   rs10906990    7846795       48    0.05969    0.05477    0.02517     1.09       0.2815 
  19    rs7259521    7846827       48    0.01854    0.05242   0.002711   0.3536       0.7252 
  19    rs4804233    7850017       48   -0.05786    0.05374    0.02458   -1.077       0.2873 
  19     rs568356    7852337       48    0.02748    0.07231   0.003129     0.38       0.7057 
  19   rs10426731    7865488       48    0.04785    0.09062   0.006026   0.5281          0.6 
  19   rs12980113    7868715       48     0.1337    0.06824    0.07702    1.959      0.05616 
  19    rs8108150    7869138       48    0.07341     0.1206   0.007995   0.6089       0.5456 
  19   rs17160011    7878687       48     0.1713      0.106    0.05375    1.616       0.1128 
  19     rs580984    7881030       48    0.09378    0.05856    0.05281    1.601       0.1161 
  19     rs574830    7881709       48     0.0948    0.05681    0.05709    1.669       0.1019 
  19    rs7258822    7883667       48   -0.05365    0.08325   0.008948  -0.6445       0.5225 
  19     rs514098    7884307       48     0.1231    0.06284    0.07704     1.96      0.05613 
  19     rs604938    7903484       48    0.09429    0.05759    0.05506    1.637       0.1084 
  19     rs794442    7910854       48   -0.06596    0.06292    0.02333   -1.048          0.3 
  19     rs747990    7931525       48    0.02585    0.08354   0.002076   0.3094       0.7584 
  19     rs552797    7954240       48   0.005468    0.05825  0.0001915  0.09387       0.9256 
  19   rs11542189    8000001       48    0.05193    0.09828   0.006032   0.5283       0.5998 
  19    rs1864029    8017819       48     0.1964    0.08318     0.1081    2.361      0.02252 
  19      rs14394    8028544       48     0.1271     0.0815    0.05019    1.559       0.1258 
  19   rs10416634    8096158       48    0.05597    0.06583    0.01547   0.8503       0.3996 
  19   rs10411185    8103881       48    0.07639    0.05878    0.03542      1.3       0.2002 
  19    rs3826741    8118950       48    0.07599    0.06917    0.02556    1.099       0.2777 
  19    rs2303164    8122737       48    0.01484    0.06391    0.00117   0.2322       0.8174 
  19   rs10424096    8135170       48    0.03642    0.06077   0.007746   0.5992        0.552 
  19   rs17160134    8137192       48     0.1773    0.09505    0.07032    1.865      0.06852 
  19   rs12974407    8140858       48    -0.0594    0.08764   0.009888  -0.6778       0.5013 
  19   rs17160147    8148042       48    -0.1234    0.05638    0.09427   -2.188      0.03378 
  19   rs17160151    8150393       48   -0.09099    0.05628    0.05376   -1.617       0.1128 
  19   rs10416843    8155859       48   -0.02923    0.05496    0.00611  -0.5318       0.5974 
  19    rs8112982    8156208       48    0.08568     0.0686     0.0328    1.249        0.218 
  19    rs6603141    8158074       48   -0.06993    0.06336    0.02579   -1.104       0.2755 
  19    rs3829817    8161450       48     0.0496    0.09216   0.006258   0.5382        0.593 
  19    rs3813781    8161594       48   -0.03795    0.05799   0.009226  -0.6545        0.516 
  19   rs11260053    8163296       48   -0.08162    0.06281    0.03541     -1.3       0.2002 
  19   rs11260055    8163562       48    -0.1858    0.05578     0.1944   -3.331     0.001712 
  19     rs899207    8173503       45   -0.05811    0.06418    0.01871  -0.9054       0.3703 
  19    rs1382354    8173892       48     0.1984    0.06332     0.1759    3.133     0.003005 
  19    rs4804267    8179619       48     0.1046    0.07273    0.04305    1.439       0.1571 
  19   rs12460407    8181037       48    0.07438     0.0918    0.01407   0.8102        0.422 
  19    rs1038081    8181483       48    0.05082    0.05652    0.01727   0.8991       0.3733 
  19   rs12327845    8192290       48     0.2157     0.1271    0.05891    1.697      0.09649 
  19    rs7252584    8207241       48   -0.07561     0.1129    0.00966  -0.6698       0.5063 
  19   rs10408896    8218201       48     0.1777     0.0734      0.113    2.421      0.01949 
  19    rs6422428    8226029       47    -0.1376     0.0592     0.1072   -2.325      0.02466 
  19    rs8110054    8240413       48   -0.01074    0.06551  0.0005843   -0.164       0.8705 
  19    rs4804286    8266439       48    -0.1468    0.09617    0.04824   -1.527       0.1336 
  19    rs4804287    8266580       48    0.09088    0.07035    0.03501    1.292       0.2029 
  19    rs1466448    8289519       48    0.01195    0.08806  0.0004005   0.1358       0.8926 
  19    rs1466447    8303650       48 -0.0003347    0.06254  6.225e-07 -0.005351       0.9958 
  19    rs1007545    8303705       47    0.03835    0.08344   0.004671   0.4596        0.648 
  19    rs6603157    8304176       48   -0.07157    0.06456    0.02603   -1.109       0.2733 
  19   rs17160311    8307659       48   -0.08051    0.07408    0.02503   -1.087       0.2828 
  19   rs12973288    8313012       48    0.01083    0.09856  0.0002626   0.1099       0.9129 
  19   rs17160332    8314853       48    0.02741    0.08353   0.002335   0.3281       0.7443 
  19   rs17160333    8316310       48  -0.006084    0.08568  0.0001096 -0.07102       0.9437 
  19    rs7259547    8330607       48   -0.01526     0.1074  0.0004389  -0.1421       0.8876 
  19     rs193933    8331375       48     0.1014    0.06771    0.04646    1.497       0.1412 
  19     rs250508    8334280       48  -0.009788    0.08567  0.0002837  -0.1143       0.9095 
  19     rs638966    8334939       48    0.06983    0.05577    0.03296    1.252       0.2169 
  19    rs7249111    8378870       48   0.007409    0.05548  0.0003875   0.1335       0.8944 
  19    rs8107330    8382454       48   0.007409    0.05548  0.0003875   0.1335       0.8944 
  19    rs2241590    8386701       48    0.07468     0.0692    0.02469    1.079       0.2861 
  19    rs3760685    8389011       48   -0.04381     0.0633     0.0103   -0.692       0.4924 
  19   rs11666233    8452045       48   -0.03227    0.06535   0.005273  -0.4938       0.6238 
  19    rs7254882    8453822       48   -0.03227    0.06535   0.005273  -0.4938       0.6238 
  19     rs754671    8458960       48   0.005867    0.06938  0.0001554  0.08456        0.933 
  19    rs2913973    8460534       48   0.005867    0.06938  0.0001554  0.08456        0.933 
  19    rs2967605    8469738       48    0.01697    0.06536   0.001463   0.2596       0.7963 
  19    rs6603076    8507177       48    0.06888     0.0607    0.02723    1.135       0.2623 
  19    rs2894538    8518415       48  -0.003719     0.0762  5.179e-05 -0.04881       0.9613 
  19    rs7508502    8525595       48    0.06888     0.0607    0.02723    1.135       0.2623 
  19   rs12610448    8532219       48   -0.05713    0.07117    0.01381  -0.8027       0.4263 
  19    rs7507621    8540260       48    0.04077    0.05776    0.01072   0.7059       0.4838 
  19    rs7408960    8542005       48    0.05589    0.06313    0.01675   0.8853       0.3806 
  19    rs7255548    8542737       48    0.04077    0.05776    0.01072   0.7059       0.4838 
  19   rs11881002    8543713       48   -0.01864    0.08564   0.001029  -0.2177       0.8286 
  19    rs7259200    8543921       48  -0.006825    0.06254  0.0002589  -0.1091       0.9136 
  19    rs8106540    8547193       48     0.0281    0.08558   0.002338   0.3284       0.7441 
  19    rs7250951    8549460       48   -0.01224     0.0942  0.0003667  -0.1299       0.8972 
  19    rs7507526    8553322       48   -0.08882    0.05873    0.04737   -1.512       0.1373 
  19    rs1609712    8566634       48    0.01933    0.05779   0.002426   0.3345       0.7396 
  19    rs2967603    8569735       48   -0.09762    0.05809    0.05784   -1.681      0.09963 
  19    rs2967578    8577868       48    0.01682    0.05867   0.001783   0.2867       0.7757 
  19    rs2042300    8580602       48   -0.04101    0.08787   0.004714  -0.4668       0.6429 
  19   rs10408143    8587782       48 -0.0006738    0.05671  3.068e-06 -0.01188       0.9906 
  19   rs11882393    8596621       48   -0.05343    0.06001    0.01694  -0.8904       0.3779 
  19    rs2303686    8615268       48    -0.0635    0.06297    0.02163   -1.008       0.3186 
  19    rs8106859    8617689       48    0.08533     0.1304   0.009216   0.6541       0.5163 
  19   rs10416597    8632587       48    0.01727    0.05979   0.001809   0.2888       0.7741 
  19   rs11672367    8633943       48    0.05672    0.07365    0.01273   0.7701       0.4452 
  19   rs11259990    8634766       48    0.01727    0.05979   0.001809   0.2888       0.7741 
  19    rs4804314    8640516       48    0.06072    0.04984    0.03126    1.218       0.2293 
  19    rs4072910    8644031       48     0.1671    0.07626    0.09449    2.191      0.03356 
  19   rs12985470    8658744       48    -0.1187    0.08632    0.03952   -1.376       0.1756 
  19   rs12462074    8675108       48    0.07496    0.06186    0.03093    1.212       0.2318 
  19   rs12610444    8680207       48    0.04462    0.08008   0.006706   0.5573       0.5801 
  19    rs1561405    8750970       48    -0.1201    0.08383     0.0427   -1.432       0.1588 
  19    rs1561406    8751106       48     -0.117    0.05659    0.08506   -2.068       0.0443 
  19    rs2967718    8752884       48    -0.1206    0.05996    0.08086   -2.012      0.05013 
  19    rs2118706    8754907       48    0.08188    0.05616    0.04417    1.458       0.1516 
  19    rs2967721    8757835       48    0.01903    0.09521  0.0008675   0.1999       0.8425 
  19    rs2967726    8771771       48    0.08756    0.05963    0.04478    1.468       0.1488 
  19    rs9305032    8783378       48   -0.04004    0.06515   0.008146  -0.6146       0.5418 
  19   rs12611036    8784481       48    -0.1463    0.05333     0.1406   -2.743     0.008648 
  19    rs2967684    8786624       48     0.1105    0.06347    0.06183    1.741      0.08833 
  19    rs2918300    8787027       48     0.1725    0.05417     0.1806    3.184     0.002605 
  19    rs4804078    8787140       48      0.234     0.1017     0.1032      2.3      0.02601 
  19   rs11085873    8789657       48      0.234     0.1017     0.1032      2.3      0.02601 
  19   rs10414553    8791373       48     0.1086    0.05865    0.06941    1.852      0.07041 
  19    rs8103113    8791759       48   -0.01575    0.08565  0.0007346  -0.1839       0.8549 
  19    rs1898674    8803027       48   0.002475    0.06553  3.102e-05  0.03777         0.97 
  19    rs7254503    8810578       48   -0.04119    0.06524   0.008591  -0.6314       0.5309 
  19     rs301407    8814892       47   -0.06539    0.05946    0.02617     -1.1       0.2773 
  19     rs301410    8815355       48   -0.06308    0.05865    0.02453   -1.076       0.2877 
  19     rs301412    8816581       48   -0.05402     0.0663    0.01422  -0.8147       0.4194 
  19   rs16995681    8831286       48   0.005248    0.07793   9.86e-05  0.06735       0.9466 
  19    rs8099865    8839656       48     0.1248     0.1009    0.03219    1.237       0.2224 
  19    rs1078042    8841807       48   -0.05636     0.1071   0.005984  -0.5263       0.6012 
  19     rs890848    8841963       48   -0.05636     0.1071   0.005984  -0.5263       0.6012 
  19    rs2967706    8847562       48    -0.1079     0.1062    0.02194   -1.016        0.315 
  19    rs2967632    8848856       48    -0.1079     0.1062    0.02194   -1.016        0.315 
  19   rs10408279    8914092       48    0.04005    0.09507   0.003842   0.4212       0.6755 
  19    rs2967745    8920167       48    0.03463     0.0573   0.007877   0.6043       0.5486 
  19    rs7256781    8920947       48    0.01262    0.08806  0.0004465   0.1433       0.8866 
  19    rs2910344    8920984       48    0.03463     0.0573   0.007877   0.6043       0.5486 
  19    rs1582532    8921486       48   -0.07012    0.08747    0.01378  -0.8016       0.4269 
  19   rs10423641    8928437       48    0.03357    0.08019   0.003795   0.4186       0.6775 
  19    rs2967727    8932388       48    -0.1438     0.1114    0.03496   -1.291       0.2032 
  19    rs2967732    8935817       48   -0.08719    0.08395    0.02291   -1.039       0.3044 
  19   rs11085742    8939056       48      0.108    0.06605    0.05494    1.635       0.1088 
  19    rs2967737    8946899       48    0.01192     0.0695  0.0006392   0.1715       0.8646 
  19   rs10418157    8949359       48   -0.02222     0.0818   0.001601  -0.2716       0.7872 
  19    rs4804367    8950884       48   -0.07276    0.06511    0.02643   -1.118       0.2696 
  19    rs8100230    8952055       48    0.05089     0.0597    0.01555   0.8525       0.3984 
  19    rs8105922    8956971       48  -0.005958    0.07434  0.0001396 -0.08014       0.9365 
  19   rs10048565    8965446       48     0.1636     0.1047    0.05041    1.563        0.125 
  19    rs1862456    8968549       48    -0.0716    0.05686    0.03332   -1.259       0.2143 
  19   rs13339744    8969067       48     0.1636     0.1047    0.05041    1.563        0.125 
  19   rs10406670    8972984       48     0.1047     0.1014    0.02264    1.032       0.3074 
  19   rs10412487    8973217       48     0.1535     0.1111    0.03982    1.381       0.1739 
  19   rs10419875    8980821       48    0.02385    0.05928   0.003506   0.4023       0.6893 
  19   rs11881361    8986529       47    0.03248     0.1134   0.001819   0.2864       0.7759 
  19   rs12985992    9000852       48   -0.02228    0.05558   0.003479  -0.4007       0.6905 
  19   rs12976111    9001822       48   -0.02228    0.05558   0.003479  -0.4007       0.6905 
  19    rs4804375    9005719       48    0.04465    0.06907   0.009004   0.6465       0.5212 
  19   rs10854117    9013355       48   -0.04461     0.0652    0.01007  -0.6842       0.4973 
  19     rs881877    9019429       48   -0.07311    0.06463    0.02706   -1.131       0.2639 
  19   rs11882373    9020211       48    0.02989    0.08998   0.002393   0.3322       0.7413 
  19   rs12975129    9020626       48   -0.08501    0.06838     0.0325   -1.243       0.2201 
  19    rs7260214    9026651       48   0.005641    0.07698  0.0001167  0.07328       0.9419 
  19   rs17000495    9040985       48   -0.04171    0.07827   0.006134  -0.5328       0.5967 
  19    rs7507380    9052236       48  -0.009557    0.08033  0.0003076   -0.119       0.9058 
  19   rs10410136    9056941       48   -0.05253     0.0758    0.01033   -0.693       0.4918 
  19    rs1895364    9057687       48  -0.009557    0.08033  0.0003076   -0.119       0.9058 
  19    rs2216662    9057721       48    0.03041    0.06526   0.004697   0.4659       0.6435 
  19    rs1833777    9058907       48  -0.001347    0.06367  9.724e-06 -0.02115       0.9832 
  19   rs12710265    9059232       48    -0.1097    0.08862    0.03222   -1.237       0.2222 
  19    rs7508222    9059808       48   0.002594    0.07793  2.409e-05  0.03329       0.9736 
  19    rs1820099    9060812       48   0.002594    0.07793  2.409e-05  0.03329       0.9736 
  19    rs2547064    9063678       48    0.03807     0.1309   0.001834   0.2907       0.7726 
  19    rs1867692    9065510       48    0.03039    0.06961   0.004126   0.4366       0.6645 
  19    rs1867691    9065632       48    0.03807     0.1309   0.001834   0.2907       0.7726 
  19    rs1862460    9069892       48    0.03541    0.05223   0.009894    0.678       0.5012 
  19    rs1559170    9070079       48    0.02079    0.06945   0.001945   0.2994        0.766 
  19   rs10422567    9071763       48  0.0002419    0.06231  3.276e-07 0.003882       0.9969 
  19   rs17000803    9071834       48   -0.07956    0.08487    0.01875  -0.9374       0.3534 
  19    rs7254970    9072296       48   -0.01204    0.07553   0.000552  -0.1594       0.8741 
  19   rs17000816    9072975       48   -0.07956    0.08487    0.01875  -0.9374       0.3534 
  19   rs10406209    9074265       48    -0.1326    0.09322     0.0421   -1.422       0.1618 
  19    rs2591591    9074950       48    0.07501    0.06586    0.02742    1.139       0.2606 
  19    rs2591592    9075346       48    0.02461     0.0569   0.004049   0.4325       0.6674 
  19   rs17000836    9075565       48    0.01928    0.09521  0.0008908   0.2025       0.8404 
  19    rs2547074    9076858       48    0.03004      0.059   0.005605   0.5092       0.6131 
  19    rs2591595    9076991       48    0.03004      0.059   0.005605   0.5092       0.6131 
  19    rs7254941    9077196       48  -0.009677    0.09857  0.0002095 -0.09818       0.9222 
  19    rs1862461    9077264       48    0.03004      0.059   0.005605   0.5092       0.6131 
  19    rs1862462    9077436       48    0.03004      0.059   0.005605   0.5092       0.6131 
  19    rs2431795    9078190       48    0.03004      0.059   0.005605   0.5092       0.6131 
  19    rs2431791    9079464       48   0.006392    0.05938  0.0002518   0.1076       0.9147 
  19    rs1584168    9081767       48      0.206     0.1172    0.06296    1.758       0.0854 
  19    rs7245949    9083143       48  -0.007577    0.06633  0.0002835  -0.1142       0.9096 
  19    rs1609459    9084216       48  -0.007577    0.06633  0.0002835  -0.1142       0.9096 
  19    rs1108380    9085958       48   -0.02336    0.07786   0.001953     -0.3       0.7655 
  19   rs10402812    9086123       48  -0.007577    0.06633  0.0002835  -0.1142       0.9096 
  19    rs1823056    9086819       48   -0.05209    0.09056    0.00714  -0.5752        0.568 
  19   rs17000947    9088330       48   -0.05209    0.09056    0.00714  -0.5752        0.568 
  19   rs10415709    9090762       48    0.02883    0.08352   0.002584   0.3452       0.7315 
  19   rs10411597    9097348       48    0.02883    0.08352   0.002584   0.3452       0.7315 
  19    rs4804386    9099053       48   -0.02898    0.05645   0.005694  -0.5133       0.6102 
  19   rs13344438    9099729       48   0.001024    0.07435   4.12e-06  0.01377       0.9891 
  19   rs10417520    9102315       48   -0.03756    0.05824   0.008963   -0.645       0.5221 
  19   rs10407491    9104899       48    -0.2447      0.126    0.07576   -1.942       0.0583 
  19   rs10418864    9104971       48   -0.01088    0.05914  0.0007352   -0.184       0.8548 
  19   rs10426146    9106505       48     0.0255    0.06542   0.003293   0.3899       0.6984 
  19   rs12979861    9106624       48   -0.00789    0.06951    0.00028  -0.1135       0.9101 
  19   rs10426826    9107432       48    0.07609    0.07378     0.0226    1.031       0.3078 
  19    rs8111366    9108243       48   -0.07578    0.06264    0.03083    -1.21       0.2326 
  19   rs11880371    9108565       48    0.02539    0.07078   0.002789   0.3587       0.7215 
  19    rs1469081    9118503       48    -0.1301    0.05744     0.1004   -2.266      0.02822 
  19   rs13343323    9134815       48   -0.04986    0.08537   0.007361   -0.584        0.562 
  19    rs8101404    9141939       48     0.1175    0.06308    0.07018    1.863      0.06882 
  19    rs8107055    9157013       48     0.1095    0.09387    0.02875    1.167       0.2493 
  19    rs1968595    9175621       48    0.02536    0.07784   0.002303   0.3258        0.746 
  19   rs10413384    9184606       48   -0.04524    0.07301   0.008279  -0.6197       0.5385 
  19    rs4804397    9195068       48   0.007989    0.08362  0.0001984  0.09554       0.9243 
  19    rs2441035    9195598       48   0.002124    0.05684  3.036e-05  0.03737       0.9704 
  19    rs2569402    9200017       48   0.002124    0.05684  3.036e-05  0.03737       0.9704 
  19    rs2053074    9202085       48    0.04293     0.0801   0.006205   0.5359       0.5946 
  19   rs12609136    9209561       48   0.002555    0.06867  3.008e-05   0.0372       0.9705 
  19    rs4804400    9213026       48    0.02747     0.0908   0.001986   0.3025       0.7636 
  19   rs12610094    9213132       48   -0.03715    0.08345    0.00429  -0.4452       0.6583 
  19    rs2335071    9217951       48    0.02789    0.05324   0.005931   0.5239       0.6029 
  19    rs2335072    9218054       48   0.004517    0.07699  7.483e-05  0.05867       0.9535 
  19    rs8110010    9221574       48   0.007724    0.06598  0.0002978   0.1171       0.9073 
  19    rs7249770    9231807       48    0.05666    0.06044    0.01875   0.9374       0.3534 
  19   rs10414255    9237542       48   -0.03554    0.06613    0.00624  -0.5375       0.5935 
  19    rs8112954    9242786       48    -0.1425    0.05679     0.1205    -2.51      0.01565 
  19    rs8107410    9245168       48  -0.005696    0.07793  0.0001161  -0.0731        0.942 
  19     rs714395    9246205       48   0.009993     0.0515  0.0008178    0.194        0.847 
  19    rs7256391    9257425       48   -0.06336    0.05166    0.03167   -1.227       0.2262 
  19   rs17304527    9259416       48   -0.03014    0.08481   0.002739  -0.3554       0.7239 
  19   rs12459040    9260637       48     0.1364     0.0514     0.1328    2.654      0.01089 
  19   rs12610559    9263536       48    -0.1005     0.0663     0.0476   -1.516       0.1363 
  19   rs16978581    9266296       48   -0.06336    0.05166    0.03167   -1.227       0.2262 
  19    rs1045354    9273300       48    -0.1005     0.0663     0.0476   -1.516       0.1363 
  19      rs10129    9273800       48    0.08101    0.08099    0.02129        1       0.3224 
  19   rs10405376    9276166       48    0.09267    0.06409    0.04348    1.446        0.155 
  19    rs7247296    9286595       48    0.03281    0.06401   0.005677   0.5125       0.6108 
  19   rs10417371    9291190       48   0.001792    0.07904  1.117e-05  0.02267        0.982 
  19   rs16978679    9291308       48   0.001792    0.07904  1.117e-05  0.02267        0.982 
  19    rs6511918    9298364       48    -0.1229    0.08164    0.04696   -1.505        0.139 
  19   rs13345998    9301166       48   -0.06467    0.06483    0.02117  -0.9975       0.3237 
  19    rs8102176    9317842       48   -0.09858    0.05744    0.06018   -1.716      0.09284 
  19    rs8102181    9317864       48   -0.09858    0.05744    0.06018   -1.716      0.09284 
  19    rs8101575    9328662       48    0.02403    0.05948   0.003536    0.404       0.6881 
  19    rs6511957    9343720       48    0.05265    0.04747    0.02605    1.109       0.2731 
  19    rs7252788    9343855       48    0.05367    0.05932    0.01748   0.9047       0.3703 
  19    rs8109800    9343939       48   -0.07779    0.05813    0.03747   -1.338       0.1874 
  19    rs2191667    9348586       48    0.08679    0.05236    0.05637    1.658       0.1042 
  19    rs4635448    9349460       48    0.08679    0.05236    0.05637    1.658       0.1042 
  19   rs10407146    9354001       48   -0.04946    0.05341    0.01831  -0.9262       0.3592 
  19   rs10406384    9366748       48   0.006158    0.05984  0.0002302   0.1029       0.9185 
  19   rs16979286    9377598       48     0.0165    0.05117   0.002256   0.3225       0.7485 
  19    rs8104971    9380978       48   -0.02449     0.0565   0.004068  -0.4335       0.6667 
  19    rs7255466    9386855       48   -0.02665    0.07544   0.002705  -0.3532       0.7255 
  19   rs10408485    9393110       48    0.02813    0.05709   0.005251   0.4928       0.6245 
  19    rs7247108    9401704       48   -0.01843    0.05933   0.002094  -0.3107       0.7575 
  19   rs16979417    9404914       48   -0.01442    0.06097   0.001214  -0.2364       0.8142 
  19    rs7252865    9412535       48      0.106    0.08036    0.03644    1.319       0.1937 
  19   rs10745023    9413896       48    0.07764    0.09352    0.01476   0.8303       0.4107 
  19   rs41375152    9416027       48   0.002989    0.07007  3.955e-05  0.04265       0.9662 
  19    rs2033482    9418184       48   -0.02216    0.05715   0.003257  -0.3877          0.7 
  19   rs16979670    9452879       48  -0.008253    0.07792  0.0002438  -0.1059       0.9161 
  19      rs13535    9454173       48   -0.01843    0.05933   0.002094  -0.3107       0.7575 
  19    rs7259702    9470827       48    0.08835    0.09771    0.01746   0.9042       0.3706 
  19   rs10500207    9474633       48  -0.008253    0.07792  0.0002438  -0.1059       0.9161 
  19    rs8100020    9484935       48    0.01012    0.06536  0.0005214   0.1549       0.8776 
  19    rs8103099    9485229       48    -0.0363     0.0558   0.009117  -0.6506       0.5186 
  19   rs10411115    9490428       48   -0.01843    0.05933   0.002094  -0.3107       0.7575 
  19    rs2230750    9490760       48   -0.05876     0.1131   0.005834  -0.5195       0.6059 
  19    rs2217652    9490814       48   -0.01843    0.05933   0.002094  -0.3107       0.7575 
  19    rs1433062    9494266       48    0.07764    0.09352    0.01476   0.8303       0.4107 
  19    rs8102146    9500713       48   -0.06148    0.09816   0.008454  -0.6263       0.5342 
  19   rs11672602    9502587       48   -0.01843    0.05933   0.002094  -0.3107       0.7575 
  19   rs17272543    9503937       47    0.07693    0.09469    0.01446   0.8125       0.4208 
  19    rs7257650    9504101       48  -0.007576    0.05548  0.0004051  -0.1365        0.892 
  19    rs4804436    9515200       48  -0.007576    0.05548  0.0004051  -0.1365        0.892 
  19    rs6512109    9519453       48   -0.01843    0.05933   0.002094  -0.3107       0.7575 
  19    rs6512110    9522724       48    0.01267    0.05436   0.001179    0.233       0.8168 
  19    rs7245664    9523500       48   -0.05981    0.08523    0.01059  -0.7018       0.4863 
  19   rs41405044    9528489       48    0.08835    0.09771    0.01746   0.9042       0.3706 
  19    rs1978435    9531116       48   -0.01843    0.05933   0.002094  -0.3107       0.7575 
  19    rs6512121    9533805       48    0.01267    0.05436   0.001179    0.233       0.8168 
  19    rs7254750    9534301       48    -0.0397    0.05417    0.01154  -0.7328       0.4674 
  19    rs7258744    9534967       48    -0.0397    0.05417    0.01154  -0.7328       0.4674 
  19    rs7246415    9534981       48    -0.0397    0.05417    0.01154  -0.7328       0.4674 
  19   rs10403167    9538581       48    0.01718    0.05666   0.001996   0.3033        0.763 
  19    rs8108483    9545030       48  -0.007635    0.05248  0.0004598  -0.1455        0.885 
  19    rs1433060    9546329       48   -0.05244    0.06932    0.01229  -0.7564       0.4532 
  19    rs6512130    9546351       48    0.04778    0.05975    0.01371   0.7996        0.428 
  19    rs4804446    9568277       48   0.002028    0.05625  2.826e-05  0.03606       0.9714 
  19    rs8103159    9568377       48   0.002028    0.05625  2.826e-05  0.03606       0.9714 
  19   rs12460738    9574791       48   -0.02687    0.06941   0.003246  -0.3871       0.7005 
  19   rs10408343    9583804       48 -0.0007191    0.05786  3.358e-06 -0.01243       0.9901 
  19   rs10423752    9586719       48 -0.0007191    0.05786  3.358e-06 -0.01243       0.9901 
  19    rs9967634    9596834       48    0.02151    0.06194   0.002615   0.3473       0.7299 
  19     rs971366    9598587       48   -0.02485    0.06531   0.003137  -0.3805       0.7053 
  19    rs8101154    9598931       48     0.1494     0.1051    0.04207    1.421        0.162 
  19   rs10415281    9599034       48    0.06266    0.09814   0.008784   0.6385       0.5263 
  19   rs11669128    9601155       48   -0.08734    0.06289    0.04024   -1.389       0.1716 
  19   rs11673302    9601362       48    0.06988     0.0903    0.01285   0.7738        0.443 
  19   rs10419036    9601391       48 -0.0007191    0.05786  3.358e-06 -0.01243       0.9901 
  19   rs10424931    9601574       48    0.02087    0.06545   0.002205   0.3188       0.7513 
  19   rs10402626    9605739       48 -0.0007191    0.05786  3.358e-06 -0.01243       0.9901 
  19   rs10423567    9605853       48 -0.0007191    0.05786  3.358e-06 -0.01243       0.9901 
  19    rs9917038    9620336       48 -0.0007191    0.05786  3.358e-06 -0.01243       0.9901 
  19   rs16981165    9631208       48    0.05683    0.07653    0.01184   0.7425       0.4616 
  19    rs8100409    9641766       48    0.05683    0.07653    0.01184   0.7425       0.4616 
  19     rs733102    9646586       48   -0.03201    0.05998   0.006154  -0.5337       0.5961 
  19     rs733101    9646641       48   -0.04187    0.05884    0.01089  -0.7117       0.4803 
  19    rs2042199    9646862       48   -0.03201    0.05998   0.006154  -0.5337       0.5961 
  19    rs7250898    9649078       48     0.1139     0.1012    0.02679    1.125       0.2663 
  19    rs8102702    9692557       48   -0.03201    0.05998   0.006154  -0.5337       0.5961 
  19   rs12461440    9696925       48   -0.04075    0.07439   0.006482  -0.5478       0.5865 
