# Supplementary material for: Cell-to-cell expression dispersion of B-cell surface proteins is linked to genetic variants in humans
Source: Commun Biol. 2020 Jul 3;3:346. doi: 10.1038/s42003-020-1075-1 (PMC7335051; doi:10.1038/s42003-020-1075-1)
Supplement: Supplementary file 4 — Supplementary Data 2 [file 42003_2020_1075_MOESM4_ESM.zip › Supplementary_Data_S2/plink-results-48LCLs/CD23_chr19_var2/CD23_var2_48_LCLs.qassoc.adjusted]

 CHR          SNP      UNADJ         GC       BONF       HOLM   SIDAK_SS   SIDAK_SD     FDR_BH     FDR_BY
  19   rs11260055   0.001712   0.001712          1          1     0.7107     0.7107     0.3256          1 
  19   rs16994314   0.001832   0.001832          1          1     0.7349     0.7344     0.3256          1 
  19     rs348362   0.002409   0.002409          1          1     0.8256     0.8247     0.3256          1 
  19    rs2918300   0.002605   0.002605          1          1     0.8487     0.8475     0.3256          1 
  19    rs4804416   0.002703   0.002703          1          1      0.859     0.8575     0.3256          1 
  19    rs1382354   0.003005   0.003005          1          1     0.8868     0.8851     0.3256          1 
  19    rs4804424   0.003597   0.003597          1          1     0.9264     0.9248     0.3256          1 
  19   rs10416429   0.003597   0.003597          1          1     0.9264     0.9248     0.3256          1 
  19   rs12232870   0.008515   0.008515          1          1      0.998     0.9978     0.4906          1 
  19   rs12611036   0.008648   0.008648          1          1     0.9981      0.998     0.4906          1 
  19   rs12459040    0.01089    0.01089          1          1     0.9996     0.9996     0.4906          1 
  19     rs416956    0.01105    0.01105          1          1     0.9997     0.9996     0.4906          1 
  19     rs392751    0.01117    0.01117          1          1     0.9997     0.9997     0.4906          1 
  19     rs425796    0.01117    0.01117          1          1     0.9997     0.9997     0.4906          1 
  19     rs454453    0.01117    0.01117          1          1     0.9997     0.9997     0.4906          1 
  19     rs390821    0.01117    0.01117          1          1     0.9997     0.9997     0.4906          1 
  19    rs7256394    0.01152    0.01152          1          1     0.9998     0.9997     0.4906          1 
  19    rs8112954    0.01565    0.01565          1          1          1          1     0.6134          1 
  19     rs171094    0.01718    0.01718          1          1          1          1     0.6134          1 
  19     rs460698    0.01764    0.01764          1          1          1          1     0.6134          1 
  19    rs6603103    0.01779    0.01779          1          1          1          1     0.6134          1 
  19   rs10408896    0.01949    0.01949          1          1          1          1     0.6413          1 
  19    rs1864029    0.02252    0.02252          1          1          1          1     0.7088          1 
  19    rs6422428    0.02466    0.02466          1          1          1          1     0.7193          1 
  19    rs4804078    0.02601    0.02601          1          1          1          1     0.7193          1 
  19   rs11085873    0.02601    0.02601          1          1          1          1     0.7193          1 
  19    rs1469081    0.02822    0.02822          1          1          1          1     0.7193          1 
  19    rs6510903    0.03146    0.03146          1          1          1          1     0.7193          1 
  19    rs7247153    0.03208    0.03208          1          1          1          1     0.7193          1 
  19     rs173229    0.03208    0.03208          1          1          1          1     0.7193          1 
  19    rs4072910    0.03356    0.03356          1          1          1          1     0.7193          1 
  19    rs8107575    0.03359    0.03359          1          1          1          1     0.7193          1 
  19   rs17160147    0.03378    0.03378          1          1          1          1     0.7193          1 
  19   rs11879232    0.03475    0.03475          1          1          1          1     0.7193          1 
  19     rs530942    0.03477    0.03477          1          1          1          1     0.7193          1 
  19    rs4807065    0.03792    0.03792          1          1          1          1     0.7587          1 
  19    rs7250363    0.03877    0.03877          1          1          1          1     0.7587          1 
  19    rs2071347      0.042      0.042          1          1          1          1     0.8002          1 
  19    rs1561406     0.0443     0.0443          1          1          1          1     0.8223          1 
  19    rs2241393    0.04799    0.04799          1          1          1          1     0.8687          1 
  19    rs2967718    0.05013    0.05013          1          1          1          1     0.8852          1 
  19    rs7249320    0.05198    0.05198          1          1          1          1      0.896          1 
  19     rs514098    0.05613    0.05613          1          1          1          1     0.9213          1 
  19   rs12980113    0.05616    0.05616          1          1          1          1     0.9213          1 
  19   rs10407491     0.0583     0.0583          1          1          1          1     0.9213          1 
  19    rs2233188    0.06136    0.06136          1          1          1          1     0.9213          1 
  19   rs10404571    0.06136    0.06136          1          1          1          1     0.9213          1 
  19    rs7250572     0.0616     0.0616          1          1          1          1     0.9213          1 
  19   rs11085154    0.06236    0.06236          1          1          1          1     0.9213          1 
  19    rs3763046    0.06601    0.06601          1          1          1          1     0.9229          1 
  19    rs3887594    0.06787    0.06787          1          1          1          1     0.9229          1 
  19   rs17160134    0.06852    0.06852          1          1          1          1     0.9229          1 
  19    rs8101404    0.06882    0.06882          1          1          1          1     0.9229          1 
  19    rs1638538     0.0691     0.0691          1          1          1          1     0.9229          1 
  19   rs10414553    0.07041    0.07041          1          1          1          1     0.9229          1 
  19    rs4134856    0.07174    0.07174          1          1          1          1     0.9229          1 
  19    rs3787056    0.07279    0.07279          1          1          1          1     0.9229          1 
  19     rs501580    0.07467    0.07467          1          1          1          1     0.9229          1 
  19    rs7257062    0.07763    0.07763          1          1          1          1     0.9229          1 
  19     rs673320    0.08003    0.08003          1          1          1          1     0.9229          1 
  19    rs2241392    0.08221    0.08221          1          1          1          1     0.9229          1 
  19   rs12462305    0.08286    0.08286          1          1          1          1     0.9229          1 
  19    rs7249360    0.08506    0.08506          1          1          1          1     0.9229          1 
  19    rs1584168     0.0854     0.0854          1          1          1          1     0.9229          1 
  19    rs2967684    0.08833    0.08833          1          1          1          1     0.9229          1 
  19    rs4804403    0.08934    0.08934          1          1          1          1     0.9229          1 
  19   rs11668246    0.09059    0.09059          1          1          1          1     0.9229          1 
  19    rs3787069    0.09196    0.09196          1          1          1          1     0.9229          1 
  19    rs8102176    0.09284    0.09284          1          1          1          1     0.9229          1 
  19    rs8102181    0.09284    0.09284          1          1          1          1     0.9229          1 
  19    rs8101625    0.09304    0.09304          1          1          1          1     0.9229          1 
  19    rs4804750    0.09442    0.09442          1          1          1          1     0.9229          1 
  19    rs2287886    0.09588    0.09588          1          1          1          1     0.9229          1 
  19   rs12327845    0.09649    0.09649          1          1          1          1     0.9229          1 
  19   rs10405167     0.0976     0.0976          1          1          1          1     0.9229          1 
  19   rs12151125    0.09925    0.09925          1          1          1          1     0.9229          1 
  19    rs2967603    0.09963    0.09963          1          1          1          1     0.9229          1 
  19     rs753733     0.1016     0.1016          1          1          1          1     0.9229          1 
  19     rs574830     0.1019     0.1019          1          1          1          1     0.9229          1 
  19    rs2191667     0.1042     0.1042          1          1          1          1     0.9229          1 
  19    rs4635448     0.1042     0.1042          1          1          1          1     0.9229          1 
  19    rs8104313     0.1045     0.1045          1          1          1          1     0.9229          1 
  19     rs604938     0.1084     0.1084          1          1          1          1      0.934          1 
  19   rs11085742     0.1088     0.1088          1          1          1          1      0.934          1 
  19    rs4134813      0.112      0.112          1          1          1          1      0.934          1 
  19   rs17160151     0.1128     0.1128          1          1          1          1      0.934          1 
  19   rs17160011     0.1128     0.1128          1          1          1          1      0.934          1 
  19   rs16993897     0.1135     0.1135          1          1          1          1      0.934          1 
  19     rs580984     0.1161     0.1161          1          1          1          1     0.9447          1 
  19   rs12979990     0.1224     0.1224          1          1          1          1     0.9665          1 
  19   rs11667028     0.1246     0.1246          1          1          1          1     0.9665          1 
  19   rs10048565      0.125      0.125          1          1          1          1     0.9665          1 
  19   rs13339744      0.125      0.125          1          1          1          1     0.9665          1 
  19      rs14394     0.1258     0.1258          1          1          1          1     0.9665          1 
  19     rs574937     0.1268     0.1268          1          1          1          1     0.9665          1 
  19    rs9807848     0.1324     0.1324          1          1          1          1     0.9854          1 
  19    rs4804286     0.1336     0.1336          1          1          1          1     0.9854          1 
  19   rs12610559     0.1363     0.1363          1          1          1          1     0.9854          1 
  19    rs1045354     0.1363     0.1363          1          1          1          1     0.9854          1 
  19    rs7507526     0.1373     0.1373          1          1          1          1     0.9854          1 
  19    rs6511918      0.139      0.139          1          1          1          1     0.9854          1 
  19     rs193933     0.1412     0.1412          1          1          1          1     0.9854          1 
  19    rs2112927     0.1412     0.1412          1          1          1          1     0.9854          1 
  19    rs8109794     0.1443     0.1443          1          1          1          1     0.9854          1 
  19    rs2967726     0.1488     0.1488          1          1          1          1     0.9854          1 
  19    rs7259761     0.1502     0.1502          1          1          1          1     0.9854          1 
  19    rs6510908     0.1509     0.1509          1          1          1          1     0.9854          1 
  19    rs1389506     0.1512     0.1512          1          1          1          1     0.9854          1 
  19    rs2118706     0.1516     0.1516          1          1          1          1     0.9854          1 
  19    rs7253024     0.1544     0.1544          1          1          1          1     0.9854          1 
  19   rs10405376      0.155      0.155          1          1          1          1     0.9854          1 
  19    rs4804267     0.1571     0.1571          1          1          1          1     0.9854          1 
  19    rs3760776     0.1573     0.1573          1          1          1          1     0.9854          1 
  19    rs7245757     0.1577     0.1577          1          1          1          1     0.9854          1 
  19    rs6603155      0.158      0.158          1          1          1          1     0.9854          1 
  19    rs1561405     0.1588     0.1588          1          1          1          1     0.9854          1 
  19   rs10414835     0.1596     0.1596          1          1          1          1     0.9854          1 
  19   rs10406209     0.1618     0.1618          1          1          1          1     0.9854          1 
  19    rs8101154      0.162      0.162          1          1          1          1     0.9854          1 
  19    rs7259423     0.1675     0.1675          1          1          1          1     0.9854          1 
  19   rs11878742     0.1683     0.1683          1          1          1          1     0.9854          1 
  19    rs8105572     0.1695     0.1695          1          1          1          1     0.9854          1 
  19    rs8101237     0.1707     0.1707          1          1          1          1     0.9854          1 
  19   rs11669128     0.1716     0.1716          1          1          1          1     0.9854          1 
  19    rs4807825     0.1733     0.1733          1          1          1          1     0.9854          1 
  19       rs2962     0.1737     0.1737          1          1          1          1     0.9854          1 
  19   rs10412487     0.1739     0.1739          1          1          1          1     0.9854          1 
  19   rs12985470     0.1756     0.1756          1          1          1          1     0.9854          1 
  19     rs890862     0.1769     0.1769          1          1          1          1     0.9854          1 
  19   rs10411055     0.1777     0.1777          1          1          1          1     0.9854          1 
  19    rs2432104     0.1818     0.1818          1          1          1          1     0.9854          1 
  19    rs7259894     0.1845     0.1845          1          1          1          1     0.9854          1 
  19    rs8109800     0.1874     0.1874          1          1          1          1     0.9854          1 
  19    rs3844450      0.188      0.188          1          1          1          1     0.9854          1 
  19   rs11666200      0.191      0.191          1          1          1          1     0.9854          1 
  19   rs11670606      0.191      0.191          1          1          1          1     0.9854          1 
  19    rs4804758     0.1914     0.1914          1          1          1          1     0.9854          1 
  19    rs4804217     0.1914     0.1914          1          1          1          1     0.9854          1 
  19    rs8102545     0.1936     0.1936          1          1          1          1     0.9854          1 
  19    rs7252865     0.1937     0.1937          1          1          1          1     0.9854          1 
  19   rs10402721     0.1956     0.1956          1          1          1          1     0.9854          1 
  19   rs16993344     0.1968     0.1968          1          1          1          1     0.9854          1 
  19   rs10411185     0.2002     0.2002          1          1          1          1     0.9854          1 
  19   rs11260053     0.2002     0.2002          1          1          1          1     0.9854          1 
  19    rs4804287     0.2029     0.2029          1          1          1          1     0.9854          1 
  19   rs13382119      0.203      0.203          1          1          1          1     0.9854          1 
  19    rs8103614      0.203      0.203          1          1          1          1     0.9854          1 
  19    rs2967727     0.2032     0.2032          1          1          1          1     0.9854          1 
  19     rs551244     0.2038     0.2038          1          1          1          1     0.9854          1 
  19    rs2287868     0.2043     0.2043          1          1          1          1     0.9854          1 
  19   rs11882769     0.2055     0.2055          1          1          1          1     0.9854          1 
  19   rs12611038     0.2078     0.2078          1          1          1          1       0.99          1 
  19    rs1862456     0.2143     0.2143          1          1          1          1     0.9926          1 
  19     rs638966     0.2169     0.2169          1          1          1          1     0.9926          1 
  19    rs7260547     0.2179     0.2179          1          1          1          1     0.9926          1 
  19    rs8112982      0.218      0.218          1          1          1          1     0.9926          1 
  19    rs8108646     0.2193     0.2193          1          1          1          1     0.9926          1 
  19   rs12975129     0.2201     0.2201          1          1          1          1     0.9926          1 
  19     rs407743     0.2203     0.2203          1          1          1          1     0.9926          1 
  19     rs426848     0.2203     0.2203          1          1          1          1     0.9926          1 
  19   rs12710265     0.2222     0.2222          1          1          1          1     0.9926          1 
  19    rs8099865     0.2224     0.2224          1          1          1          1     0.9926          1 
  19   rs17468222     0.2238     0.2238          1          1          1          1     0.9926          1 
  19    rs7256391     0.2262     0.2262          1          1          1          1     0.9926          1 
  19   rs16978581     0.2262     0.2262          1          1          1          1     0.9926          1 
  19    rs4804314     0.2293     0.2293          1          1          1          1     0.9964          1 
  19     rs749969     0.2308     0.2308          1          1          1          1     0.9964          1 
  19   rs12462074     0.2318     0.2318          1          1          1          1     0.9964          1 
  19    rs8111366     0.2326     0.2326          1          1          1          1     0.9964          1 
  19   rs10404318     0.2407     0.2407          1          1          1          1     0.9969          1 
  19     rs549785      0.246      0.246          1          1          1          1     0.9969          1 
  19    rs7256912     0.2463     0.2463          1          1          1          1     0.9969          1 
  19     rs445750     0.2485     0.2485          1          1          1          1     0.9969          1 
  19     rs408290     0.2485     0.2485          1          1          1          1     0.9969          1 
  19    rs8107055     0.2493     0.2493          1          1          1          1     0.9969          1 
  19    rs7256341     0.2504     0.2504          1          1          1          1     0.9969          1 
  19    rs2161490     0.2538     0.2538          1          1          1          1     0.9969          1 
  19     rs330876     0.2553     0.2553          1          1          1          1     0.9969          1 
  19   rs10404166     0.2576     0.2576          1          1          1          1     0.9969          1 
  19   rs16994004     0.2586     0.2586          1          1          1          1     0.9969          1 
  19    rs2591591     0.2606     0.2606          1          1          1          1     0.9969          1 
  19    rs6603076     0.2623     0.2623          1          1          1          1     0.9969          1 
  19    rs7508502     0.2623     0.2623          1          1          1          1     0.9969          1 
  19     rs585107     0.2632     0.2632          1          1          1          1     0.9969          1 
  19     rs881877     0.2639     0.2639          1          1          1          1     0.9969          1 
  19    rs1035942     0.2658     0.2658          1          1          1          1     0.9969          1 
  19    rs7250898     0.2663     0.2663          1          1          1          1     0.9969          1 
  19    rs4804367     0.2696     0.2696          1          1          1          1     0.9969          1 
  19    rs7253993     0.2723     0.2723          1          1          1          1     0.9969          1 
  19    rs6511957     0.2731     0.2731          1          1          1          1     0.9969          1 
  19     rs348347     0.2732     0.2732          1          1          1          1     0.9969          1 
  19    rs6603157     0.2733     0.2733          1          1          1          1     0.9969          1 
  19    rs1549257     0.2747     0.2747          1          1          1          1     0.9969          1 
  19    rs6603141     0.2755     0.2755          1          1          1          1     0.9969          1 
  19     rs301407     0.2773     0.2773          1          1          1          1     0.9969          1 
  19    rs3826741     0.2777     0.2777          1          1          1          1     0.9969          1 
  19   rs10906990     0.2815     0.2815          1          1          1          1     0.9969          1 
  19    rs7256163     0.2827     0.2827          1          1          1          1     0.9969          1 
  19   rs17160311     0.2828     0.2828          1          1          1          1     0.9969          1 
  19    rs1644757     0.2838     0.2838          1          1          1          1     0.9969          1 
  19    rs2241590     0.2861     0.2861          1          1          1          1     0.9969          1 
  19    rs7257477     0.2866     0.2866          1          1          1          1     0.9969          1 
  19    rs4804233     0.2873     0.2873          1          1          1          1     0.9969          1 
  19     rs301410     0.2877     0.2877          1          1          1          1     0.9969          1 
  19    rs2305806     0.2903     0.2903          1          1          1          1     0.9969          1 
  19    rs4804166     0.2936     0.2936          1          1          1          1     0.9969          1 
  19    rs4804596     0.2936     0.2936          1          1          1          1     0.9969          1 
  19     rs186295     0.2936     0.2936          1          1          1          1     0.9969          1 
  19    rs7250738     0.2957     0.2957          1          1          1          1     0.9969          1 
  19    rs7258848     0.2981     0.2981          1          1          1          1     0.9969          1 
  19     rs794442        0.3        0.3          1          1          1          1     0.9969          1 
  19    rs8102136     0.3006     0.3006          1          1          1          1     0.9969          1 
  19    rs2967732     0.3044     0.3044          1          1          1          1     0.9969          1 
  19    rs7260101      0.305      0.305          1          1          1          1     0.9969          1 
  19    rs6417193     0.3059     0.3059          1          1          1          1     0.9969          1 
  19    rs6510884     0.3059     0.3059          1          1          1          1     0.9969          1 
  19   rs10406670     0.3074     0.3074          1          1          1          1     0.9969          1 
  19   rs10426826     0.3078     0.3078          1          1          1          1     0.9969          1 
  19   rs10424224     0.3099     0.3099          1          1          1          1     0.9969          1 
  19    rs2335524     0.3141     0.3141          1          1          1          1     0.9969          1 
  19    rs7260296     0.3144     0.3144          1          1          1          1     0.9969          1 
  19    rs2967706      0.315      0.315          1          1          1          1     0.9969          1 
  19    rs2967632      0.315      0.315          1          1          1          1     0.9969          1 
  19    rs2260187     0.3174     0.3174          1          1          1          1     0.9969          1 
  19   rs12461568     0.3176     0.3176          1          1          1          1     0.9969          1 
  19    rs2303686     0.3186     0.3186          1          1          1          1     0.9969          1 
  19    rs7248104     0.3214     0.3214          1          1          1          1     0.9969          1 
  19      rs10129     0.3224     0.3224          1          1          1          1     0.9969          1 
  19    rs7508679      0.323      0.323          1          1          1          1     0.9969          1 
  19   rs13345998     0.3237     0.3237          1          1          1          1     0.9969          1 
  19   rs10419890     0.3297     0.3297          1          1          1          1     0.9969          1 
  19    rs3786681     0.3336     0.3336          1          1          1          1     0.9969          1 
  19    rs6510956     0.3336     0.3336          1          1          1          1     0.9969          1 
  19   rs10413643     0.3337     0.3337          1          1          1          1     0.9969          1 
  19   rs17159765     0.3399     0.3399          1          1          1          1     0.9969          1 
  19    rs7249317     0.3473     0.3473          1          1          1          1     0.9969          1 
  19    rs6510861     0.3479     0.3479          1          1          1          1     0.9969          1 
  19   rs10417885     0.3516     0.3516          1          1          1          1     0.9969          1 
  19    rs7249770     0.3534     0.3534          1          1          1          1     0.9969          1 
  19   rs17000803     0.3534     0.3534          1          1          1          1     0.9969          1 
  19   rs17000816     0.3534     0.3534          1          1          1          1     0.9969          1 
  19    rs1110624     0.3537     0.3537          1          1          1          1     0.9969          1 
  19   rs16993501     0.3538     0.3538          1          1          1          1     0.9969          1 
  19   rs11880337     0.3545     0.3545          1          1          1          1     0.9969          1 
  19   rs11673527     0.3546     0.3546          1          1          1          1     0.9969          1 
  19    rs4807918     0.3552     0.3552          1          1          1          1     0.9969          1 
  19    rs8108622     0.3577     0.3577          1          1          1          1     0.9969          1 
  19   rs10407146     0.3592     0.3592          1          1          1          1     0.9969          1 
  19    rs7258219     0.3593     0.3593          1          1          1          1     0.9969          1 
  19    rs2081075     0.3593     0.3593          1          1          1          1     0.9969          1 
  19    rs7408174     0.3606     0.3606          1          1          1          1     0.9969          1 
  19    rs1544767     0.3613     0.3613          1          1          1          1     0.9969          1 
  19     rs451760     0.3634     0.3634          1          1          1          1     0.9969          1 
  19     rs164017     0.3634     0.3634          1          1          1          1     0.9969          1 
  19    rs2035973     0.3694     0.3694          1          1          1          1     0.9969          1 
  19    rs1363938     0.3702     0.3703          1          1          1          1     0.9969          1 
  19     rs899207     0.3703     0.3702          1          1          1          1     0.9969          1 
  19    rs7252788     0.3703     0.3703          1          1          1          1     0.9969          1 
  19    rs7259702     0.3706     0.3706          1          1          1          1     0.9969          1 
  19   rs41405044     0.3706     0.3706          1          1          1          1     0.9969          1 
  19     rs330887      0.372      0.372          1          1          1          1     0.9969          1 
  19    rs2546128      0.372      0.372          1          1          1          1     0.9969          1 
  19    rs1038081     0.3733     0.3733          1          1          1          1     0.9969          1 
  19     rs422961     0.3778     0.3778          1          1          1          1     0.9969          1 
  19   rs11882393     0.3779     0.3779          1          1          1          1     0.9969          1 
  19     rs373533     0.3801     0.3801          1          1          1          1     0.9969          1 
  19    rs7408960     0.3806     0.3806          1          1          1          1     0.9969          1 
  19   rs12459488     0.3849     0.3849          1          1          1          1     0.9969          1 
  19     rs654059     0.3873     0.3873          1          1          1          1     0.9969          1 
  19    rs2914567     0.3873     0.3873          1          1          1          1     0.9969          1 
  19   rs10403018     0.3897     0.3897          1          1          1          1     0.9969          1 
  19    rs8100230     0.3984     0.3984          1          1          1          1     0.9969          1 
  19   rs11669301     0.3991     0.3991          1          1          1          1     0.9969          1 
  19   rs11085158     0.3991     0.3991          1          1          1          1     0.9969          1 
  19   rs10416634     0.3996     0.3996          1          1          1          1     0.9969          1 
  19    rs7256965     0.4038     0.4038          1          1          1          1     0.9969          1 
  19    rs2453112     0.4075     0.4075          1          1          1          1     0.9969          1 
  19    rs8101416     0.4084     0.4084          1          1          1          1     0.9969          1 
  19   rs10745023     0.4107     0.4107          1          1          1          1     0.9969          1 
  19    rs1433062     0.4107     0.4107          1          1          1          1     0.9969          1 
  19    rs3859563     0.4107     0.4107          1          1          1          1     0.9969          1 
  19    rs7249943     0.4125     0.4125          1          1          1          1     0.9969          1 
  19   rs17159311      0.415      0.415          1          1          1          1     0.9969          1 
  19     rs919275     0.4178     0.4178          1          1          1          1     0.9969          1 
  19     rs301412     0.4194     0.4194          1          1          1          1     0.9969          1 
  19    rs4807069     0.4207     0.4207          1          1          1          1     0.9969          1 
  19   rs17272543     0.4208     0.4208          1          1          1          1     0.9969          1 
  19   rs12460407      0.422      0.422          1          1          1          1     0.9969          1 
  19   rs16993450     0.4243     0.4243          1          1          1          1     0.9969          1 
  19     rs574663     0.4243     0.4243          1          1          1          1     0.9969          1 
  19   rs12610448     0.4263     0.4263          1          1          1          1     0.9969          1 
  19    rs1582532     0.4269     0.4269          1          1          1          1     0.9969          1 
  19    rs6512130      0.428      0.428          1          1          1          1     0.9969          1 
  19   rs10406373     0.4283     0.4283          1          1          1          1     0.9969          1 
  19    rs3892396     0.4314     0.4314          1          1          1          1     0.9969          1 
  19    rs4134832     0.4364     0.4364          1          1          1          1     0.9969          1 
  19    rs7254358     0.4407     0.4407          1          1          1          1     0.9969          1 
  19   rs11673302      0.443      0.443          1          1          1          1     0.9969          1 
  19     rs344569     0.4435     0.4435          1          1          1          1     0.9969          1 
  19     rs891088     0.4437     0.4437          1          1          1          1     0.9969          1 
  19    rs2436493     0.4443     0.4443          1          1          1          1     0.9969          1 
  19   rs11672367     0.4452     0.4452          1          1          1          1     0.9969          1 
  19   rs10402974     0.4464     0.4464          1          1          1          1     0.9969          1 
  19   rs10420388     0.4474     0.4474          1          1          1          1     0.9969          1 
  19    rs1644759     0.4476     0.4476          1          1          1          1     0.9969          1 
  19   rs10402138     0.4488     0.4488          1          1          1          1     0.9969          1 
  19    rs2059807     0.4488     0.4488          1          1          1          1     0.9969          1 
  19    rs1433060     0.4532     0.4532          1          1          1          1     0.9969          1 
  19     rs413956     0.4571     0.4571          1          1          1          1     0.9969          1 
  19   rs16981165     0.4616     0.4616          1          1          1          1     0.9969          1 
  19    rs8100409     0.4616     0.4616          1          1          1          1     0.9969          1 
  19    rs1026466     0.4638     0.4638          1          1          1          1     0.9969          1 
  19     rs164016     0.4672     0.4672          1          1          1          1     0.9969          1 
  19    rs7254750     0.4674     0.4674          1          1          1          1     0.9969          1 
  19    rs7258744     0.4674     0.4674          1          1          1          1     0.9969          1 
  19    rs7246415     0.4674     0.4674          1          1          1          1     0.9969          1 
  19    rs8104872     0.4682     0.4682          1          1          1          1     0.9969          1 
  19    rs9304930     0.4692     0.4692          1          1          1          1     0.9969          1 
  19     rs384239     0.4721     0.4721          1          1          1          1     0.9969          1 
  19   rs11882682     0.4727     0.4727          1          1          1          1     0.9969          1 
  19    rs7260240     0.4728     0.4728          1          1          1          1     0.9969          1 
  19    rs8108471     0.4745     0.4745          1          1          1          1     0.9969          1 
  19    rs8102722     0.4745     0.4745          1          1          1          1     0.9969          1 
  19       rs6791     0.4746     0.4746          1          1          1          1     0.9969          1 
  19     rs733101     0.4803     0.4803          1          1          1          1     0.9969          1 
  19    rs7507621     0.4838     0.4838          1          1          1          1     0.9969          1 
  19    rs7255548     0.4838     0.4838          1          1          1          1     0.9969          1 
  19    rs7245664     0.4863     0.4863          1          1          1          1     0.9969          1 
  19     rs387116     0.4877     0.4877          1          1          1          1     0.9969          1 
  19     rs364628     0.4877     0.4877          1          1          1          1     0.9969          1 
  19     rs624968     0.4877     0.4877          1          1          1          1     0.9969          1 
  19    rs1644752     0.4877     0.4877          1          1          1          1     0.9969          1 
  19   rs10410136     0.4918     0.4918          1          1          1          1     0.9969          1 
  19    rs3760685     0.4924     0.4924          1          1          1          1     0.9969          1 
  19   rs10854117     0.4973     0.4973          1          1          1          1     0.9969          1 
  19    rs2247785     0.4992     0.4992          1          1          1          1     0.9969          1 
  19    rs1862460     0.5012     0.5012          1          1          1          1     0.9969          1 
  19   rs12974407     0.5013     0.5013          1          1          1          1     0.9969          1 
  19    rs7252584     0.5063     0.5063          1          1          1          1     0.9969          1 
  19   rs16993428     0.5066     0.5066          1          1          1          1     0.9969          1 
  19    rs3813781      0.516      0.516          1          1          1          1     0.9969          1 
  19    rs8106859     0.5163     0.5163          1          1          1          1     0.9969          1 
  19     rs252569     0.5166     0.5166          1          1          1          1     0.9969          1 
  19   rs11879740     0.5168     0.5168          1          1          1          1     0.9969          1 
  19    rs8103099     0.5186     0.5186          1          1          1          1     0.9969          1 
  19    rs4804375     0.5212     0.5212          1          1          1          1     0.9969          1 
  19   rs10417520     0.5221     0.5221          1          1          1          1     0.9969          1 
  19     rs479448     0.5222     0.5222          1          1          1          1     0.9969          1 
  19    rs1045998     0.5222     0.5222          1          1          1          1     0.9969          1 
  19    rs7258822     0.5225     0.5225          1          1          1          1     0.9969          1 
  19   rs10415281     0.5263     0.5263          1          1          1          1     0.9969          1 
  19   rs41489445       0.53       0.53          1          1          1          1     0.9969          1 
  19    rs7254503     0.5309     0.5309          1          1          1          1     0.9969          1 
  19    rs4807841     0.5312     0.5312          1          1          1          1     0.9969          1 
  19    rs8102146     0.5342     0.5342          1          1          1          1     0.9969          1 
  19   rs11883223     0.5362     0.5362          1          1          1          1     0.9969          1 
  19   rs11881687     0.5366     0.5366          1          1          1          1     0.9969          1 
  19   rs10426094     0.5374     0.5374          1          1          1          1     0.9969          1 
  19   rs10413384     0.5385     0.5385          1          1          1          1     0.9969          1 
  19     rs274793     0.5389     0.5389          1          1          1          1     0.9969          1 
  19   rs12150997     0.5401     0.5401          1          1          1          1     0.9969          1 
  19    rs9305032     0.5418     0.5418          1          1          1          1     0.9969          1 
  19   rs11878563     0.5422     0.5422          1          1          1          1     0.9969          1 
  19   rs17159600     0.5432     0.5432          1          1          1          1     0.9969          1 
  19    rs8108150     0.5456     0.5456          1          1          1          1     0.9969          1 
  19    rs2233186     0.5466     0.5466          1          1          1          1     0.9969          1 
  19    rs2967745     0.5486     0.5486          1          1          1          1     0.9969          1 
  19    rs2910344     0.5486     0.5486          1          1          1          1     0.9969          1 
  19     rs560634     0.5501     0.5501          1          1          1          1     0.9969          1 
  19     rs344543     0.5515     0.5515          1          1          1          1     0.9969          1 
  19     rs344541     0.5515     0.5515          1          1          1          1     0.9969          1 
  19     rs344540     0.5515     0.5515          1          1          1          1     0.9969          1 
  19   rs10424096      0.552      0.552          1          1          1          1     0.9969          1 
  19    rs6510867     0.5534     0.5534          1          1          1          1     0.9969          1 
  19   rs11882049     0.5537     0.5537          1          1          1          1     0.9969          1 
  19    rs2446195     0.5582     0.5582          1          1          1          1     0.9969          1 
  19    rs7248090     0.5598     0.5598          1          1          1          1     0.9969          1 
  19   rs13343323      0.562      0.562          1          1          1          1     0.9969          1 
  19   rs10412186     0.5627     0.5627          1          1          1          1     0.9969          1 
  19    rs3786680     0.5655     0.5655          1          1          1          1     0.9969          1 
  19    rs1823056      0.568      0.568          1          1          1          1     0.9969          1 
  19   rs17000947      0.568      0.568          1          1          1          1     0.9969          1 
  19   rs11465403     0.5686     0.5686          1          1          1          1     0.9969          1 
  19   rs10411815     0.5713     0.5713          1          1          1          1     0.9969          1 
  19    rs6510888     0.5719     0.5719          1          1          1          1     0.9969          1 
  19    rs7245562     0.5723     0.5723          1          1          1          1     0.9969          1 
  19   rs11569538     0.5743     0.5743          1          1          1          1     0.9969          1 
  19   rs12610444     0.5801     0.5801          1          1          1          1     0.9969          1 
  19   rs10411604     0.5807     0.5807          1          1          1          1     0.9969          1 
  19   rs12461440     0.5865     0.5865          1          1          1          1     0.9969          1 
  19    rs6510975     0.5873     0.5873          1          1          1          1     0.9969          1 
  19    rs4804802     0.5874     0.5874          1          1          1          1     0.9969          1 
  19   rs11569536      0.592      0.592          1          1          1          1     0.9969          1 
  19   rs17704999     0.5922     0.5922          1          1          1          1     0.9969          1 
  19    rs3829817      0.593      0.593          1          1          1          1     0.9969          1 
  19    rs6510863     0.5932     0.5932          1          1          1          1     0.9969          1 
  19   rs10414255     0.5935     0.5935          1          1          1          1     0.9969          1 
  19    rs2053074     0.5946     0.5946          1          1          1          1     0.9969          1 
  19    rs2335525     0.5949     0.5949          1          1          1          1     0.9969          1 
  19     rs733102     0.5961     0.5961          1          1          1          1     0.9969          1 
  19    rs2042199     0.5961     0.5961          1          1          1          1     0.9969          1 
  19    rs8102702     0.5961     0.5961          1          1          1          1     0.9969          1 
  19   rs17000495     0.5967     0.5967          1          1          1          1     0.9969          1 
  19   rs10416843     0.5974     0.5974          1          1          1          1     0.9969          1 
  19   rs11672830     0.5987     0.5987          1          1          1          1     0.9969          1 
  19   rs11542189     0.5998     0.5998          1          1          1          1     0.9969          1 
  19   rs10426731        0.6        0.6          1          1          1          1     0.9969          1 
  19    rs1078042     0.6012     0.6012          1          1          1          1     0.9969          1 
  19     rs890848     0.6012     0.6012          1          1          1          1     0.9969          1 
  19   rs12977471     0.6013     0.6013          1          1          1          1     0.9969          1 
  19    rs2335071     0.6029     0.6029          1          1          1          1     0.9969          1 
  19    rs2230750     0.6059     0.6059          1          1          1          1     0.9969          1 
  19   rs10424597     0.6075     0.6075          1          1          1          1     0.9969          1 
  19    rs4804386     0.6102     0.6102          1          1          1          1     0.9969          1 
  19    rs7247296     0.6108     0.6108          1          1          1          1     0.9969          1 
  19    rs2547074     0.6131     0.6131          1          1          1          1     0.9969          1 
  19    rs2591595     0.6131     0.6131          1          1          1          1     0.9969          1 
  19    rs1862461     0.6131     0.6131          1          1          1          1     0.9969          1 
  19    rs1862462     0.6131     0.6131          1          1          1          1     0.9969          1 
  19    rs2431795     0.6131     0.6131          1          1          1          1     0.9969          1 
  19     rs597582     0.6142     0.6142          1          1          1          1     0.9969          1 
  19    rs8109079     0.6171     0.6171          1          1          1          1     0.9969          1 
  19     rs344584     0.6236     0.6236          1          1          1          1     0.9969          1 
  19   rs11666233     0.6238     0.6238          1          1          1          1     0.9969          1 
  19    rs7254882     0.6238     0.6238          1          1          1          1     0.9969          1 
  19   rs10408485     0.6245     0.6245          1          1          1          1     0.9969          1 
  19    rs2304196     0.6252     0.6252          1          1          1          1     0.9969          1 
  19    rs4134826     0.6299     0.6299          1          1          1          1     0.9969          1 
  19     rs568259     0.6331     0.6331          1          1          1          1     0.9969          1 
  19   rs10406255     0.6348     0.6348          1          1          1          1     0.9969          1 
  19   rs16993437     0.6349     0.6349          1          1          1          1     0.9969          1 
  19   rs10425427     0.6351     0.6351          1          1          1          1     0.9969          1 
  19    rs2042300     0.6429     0.6429          1          1          1          1     0.9969          1 
  19    rs2216662     0.6435     0.6435          1          1          1          1     0.9969          1 
  19   rs11669411      0.648      0.648          1          1          1          1     0.9969          1 
  19    rs1007545      0.648      0.648          1          1          1          1     0.9969          1 
  19     rs454176     0.6494     0.6494          1          1          1          1     0.9969          1 
  19   rs10402841     0.6541     0.6541          1          1          1          1     0.9969          1 
  19     rs473021     0.6545     0.6545          1          1          1          1     0.9969          1 
  19    rs2546127     0.6545     0.6545          1          1          1          1     0.9969          1 
  19    rs2617815     0.6545     0.6545          1          1          1          1     0.9969          1 
  19   rs11882263     0.6546     0.6546          1          1          1          1     0.9969          1 
  19   rs12610094     0.6583     0.6583          1          1          1          1     0.9969          1 
  19    rs1389623     0.6625     0.6625          1          1          1          1     0.9969          1 
  19    rs1867692     0.6645     0.6645          1          1          1          1     0.9969          1 
  19    rs7508584     0.6657     0.6657          1          1          1          1     0.9969          1 
  19    rs8104971     0.6667     0.6667          1          1          1          1     0.9969          1 
  19    rs2591592     0.6674     0.6674          1          1          1          1     0.9969          1 
  19   rs10407357     0.6679     0.6679          1          1          1          1     0.9969          1 
  19   rs11880706     0.6684     0.6684          1          1          1          1     0.9969          1 
  19    rs7255387     0.6696     0.6696          1          1          1          1     0.9969          1 
  19    rs9304929     0.6721     0.6721          1          1          1          1     0.9969          1 
  19   rs10408279     0.6755     0.6755          1          1          1          1     0.9969          1 
  19   rs11881034     0.6759     0.6759          1          1          1          1     0.9969          1 
  19     rs455476     0.6765     0.6765          1          1          1          1     0.9969          1 
  19     rs460261     0.6765     0.6765          1          1          1          1     0.9969          1 
  19   rs10423641     0.6775     0.6775          1          1          1          1     0.9969          1 
  19     rs628271     0.6818     0.6818          1          1          1          1     0.9969          1 
  19   rs12979828     0.6828     0.6828          1          1          1          1     0.9969          1 
  19     rs392720     0.6831     0.6831          1          1          1          1     0.9969          1 
  19   rs12710098     0.6872     0.6872          1          1          1          1     0.9969          1 
  19    rs8113160     0.6875     0.6875          1          1          1          1     0.9969          1 
  19    rs8101575     0.6881     0.6881          1          1          1          1     0.9969          1 
  19   rs10419875     0.6893     0.6893          1          1          1          1     0.9969          1 
  19   rs12985992     0.6905     0.6905          1          1          1          1     0.9969          1 
  19   rs12976111     0.6905     0.6905          1          1          1          1     0.9969          1 
  19    rs7253450     0.6921     0.6921          1          1          1          1     0.9969          1 
  19   rs11881309     0.6936     0.6936          1          1          1          1     0.9969          1 
  19    rs1865061     0.6946     0.6946          1          1          1          1     0.9969          1 
  19    rs2335629     0.6951     0.6951          1          1          1          1     0.9969          1 
  19     rs581910     0.6978     0.6978          1          1          1          1     0.9969          1 
  19     rs552320     0.6978     0.6978          1          1          1          1     0.9969          1 
  19   rs10426146     0.6984     0.6984          1          1          1          1     0.9969          1 
  19    rs2033482        0.7        0.7          1          1          1          1     0.9969          1 
  19   rs12460738     0.7005     0.7005          1          1          1          1     0.9969          1 
  19    rs2617822     0.7053     0.7053          1          1          1          1     0.9969          1 
  19     rs971366     0.7053     0.7053          1          1          1          1     0.9969          1 
  19     rs568356     0.7057     0.7057          1          1          1          1     0.9969          1 
  19     rs184628     0.7078     0.7078          1          1          1          1     0.9969          1 
  19    rs8099966     0.7088     0.7088          1          1          1          1     0.9969          1 
  19    rs8101320     0.7088     0.7088          1          1          1          1     0.9969          1 
  19   rs10403916     0.7124     0.7124          1          1          1          1     0.9969          1 
  19    rs8103883     0.7128     0.7128          1          1          1          1     0.9969          1 
  19    rs1874002     0.7139     0.7139          1          1          1          1     0.9969          1 
  19    rs3865469     0.7153     0.7153          1          1          1          1     0.9969          1 
  19    rs4807852     0.7168     0.7168          1          1          1          1     0.9969          1 
  19    rs4134831     0.7209     0.7209          1          1          1          1     0.9969          1 
  19    rs4134816     0.7209     0.7209          1          1          1          1     0.9969          1 
  19   rs11880371     0.7215     0.7215          1          1          1          1     0.9969          1 
  19     rs778988     0.7223     0.7223          1          1          1          1     0.9969          1 
  19    rs2042901     0.7236     0.7236          1          1          1          1     0.9969          1 
  19   rs17304527     0.7239     0.7239          1          1          1          1     0.9969          1 
  19     rs778809     0.7252     0.7252          1          1          1          1     0.9969          1 
  19    rs7259521     0.7252     0.7252          1          1          1          1     0.9969          1 
  19    rs7255466     0.7255     0.7255          1          1          1          1     0.9969          1 
  19    rs6510902     0.7266     0.7266          1          1          1          1     0.9969          1 
  19   rs10408913     0.7268     0.7268          1          1          1          1     0.9969          1 
  19    rs9967634     0.7299     0.7299          1          1          1          1     0.9969          1 
  19   rs10415709     0.7315     0.7315          1          1          1          1     0.9969          1 
  19   rs10411597     0.7315     0.7315          1          1          1          1     0.9969          1 
  19   rs11667110     0.7325     0.7325          1          1          1          1     0.9969          1 
  19   rs11879954     0.7358     0.7358          1          1          1          1     0.9969          1 
  19    rs1025281     0.7362     0.7362          1          1          1          1     0.9969          1 
  19    rs2446193     0.7374     0.7374          1          1          1          1     0.9969          1 
  19    rs2277984     0.7385     0.7385          1          1          1          1     0.9969          1 
  19     rs653488     0.7395     0.7395          1          1          1          1     0.9969          1 
  19    rs1609712     0.7396     0.7396          1          1          1          1     0.9969          1 
  19     rs344575     0.7397     0.7397          1          1          1          1     0.9969          1 
  19    rs7247040     0.7408     0.7408          1          1          1          1     0.9969          1 
  19   rs11882373     0.7413     0.7413          1          1          1          1     0.9969          1 
  19     rs339392     0.7423     0.7423          1          1          1          1     0.9969          1 
  19    rs8106540     0.7441     0.7441          1          1          1          1     0.9969          1 
  19   rs17160332     0.7443     0.7443          1          1          1          1     0.9969          1 
  19    rs9304947     0.7447     0.7447          1          1          1          1     0.9969          1 
  19    rs1968595      0.746      0.746          1          1          1          1     0.9969          1 
  19   rs16993402     0.7482     0.7482          1          1          1          1     0.9969          1 
  19   rs16993408     0.7482     0.7482          1          1          1          1     0.9969          1 
  19   rs16979286     0.7485     0.7485          1          1          1          1     0.9969          1 
  19   rs16993484       0.75       0.75          1          1          1          1     0.9969          1 
  19   rs10424931     0.7513     0.7513          1          1          1          1     0.9969          1 
  19   rs11465413     0.7522     0.7522          1          1          1          1     0.9969          1 
  19   rs10420226     0.7532     0.7532          1          1          1          1     0.9969          1 
  19   rs10404592     0.7532     0.7532          1          1          1          1     0.9969          1 
  19    rs6603107     0.7542     0.7542          1          1          1          1     0.9969          1 
  19   rs10415589     0.7559     0.7559          1          1          1          1     0.9969          1 
  19     rs966591     0.7566     0.7566          1          1          1          1     0.9969          1 
  19    rs8110740     0.7566     0.7566          1          1          1          1     0.9969          1 
  19    rs6510944     0.7566     0.7566          1          1          1          1     0.9969          1 
  19    rs2352958     0.7566     0.7566          1          1          1          1     0.9969          1 
  19     rs768489     0.7566     0.7566          1          1          1          1     0.9969          1 
  19     rs330877     0.7569     0.7569          1          1          1          1     0.9969          1 
  19    rs7247108     0.7575     0.7575          1          1          1          1     0.9969          1 
  19      rs13535     0.7575     0.7575          1          1          1          1     0.9969          1 
  19   rs10411115     0.7575     0.7575          1          1          1          1     0.9969          1 
  19    rs2217652     0.7575     0.7575          1          1          1          1     0.9969          1 
  19   rs11672602     0.7575     0.7575          1          1          1          1     0.9969          1 
  19    rs6512109     0.7575     0.7575          1          1          1          1     0.9969          1 
  19    rs1978435     0.7575     0.7575          1          1          1          1     0.9969          1 
  19     rs747990     0.7584     0.7584          1          1          1          1     0.9969          1 
  19    rs7250311     0.7596     0.7596          1          1          1          1     0.9969          1 
  19    rs7256367     0.7618     0.7618          1          1          1          1     0.9969          1 
  19   rs10403167      0.763      0.763          1          1          1          1     0.9969          1 
  19    rs4804400     0.7636     0.7636          1          1          1          1     0.9969          1 
  19    rs1108380     0.7655     0.7655          1          1          1          1     0.9969          1 
  19    rs1559170      0.766      0.766          1          1          1          1     0.9969          1 
  19    rs2967661     0.7675     0.7675          1          1          1          1     0.9969          1 
  19    rs2547064     0.7726     0.7726          1          1          1          1     0.9969          1 
  19    rs1867691     0.7726     0.7726          1          1          1          1     0.9969          1 
  19   rs10416597     0.7741     0.7741          1          1          1          1     0.9969          1 
  19   rs11259990     0.7741     0.7741          1          1          1          1     0.9969          1 
  19   rs10221500     0.7753     0.7753          1          1          1          1     0.9969          1 
  19    rs2967578     0.7757     0.7757          1          1          1          1     0.9969          1 
  19   rs11881361     0.7759     0.7759          1          1          1          1     0.9969          1 
  19    rs8099971     0.7762     0.7762          1          1          1          1     0.9969          1 
  19   rs17271883     0.7777     0.7777          1          1          1          1     0.9969          1 
  19     rs794084     0.7852     0.7852          1          1          1          1     0.9969          1 
  19    rs1010047     0.7871     0.7871          1          1          1          1     0.9969          1 
  19   rs10418157     0.7872     0.7872          1          1          1          1     0.9969          1 
  19     rs557094     0.7889     0.7889          1          1          1          1     0.9969          1 
  19     rs330885      0.795      0.795          1          1          1          1     0.9969          1 
  19     rs897740      0.795      0.795          1          1          1          1     0.9969          1 
  19     rs455099      0.795      0.795          1          1          1          1     0.9969          1 
  19     rs445817      0.795      0.795          1          1          1          1     0.9969          1 
  19    rs1493877     0.7952     0.7952          1          1          1          1     0.9969          1 
  19    rs2967605     0.7963     0.7963          1          1          1          1     0.9969          1 
  19    rs4804219     0.7995     0.7995          1          1          1          1     0.9969          1 
  19     rs464849     0.8037     0.8037          1          1          1          1     0.9969          1 
  19     rs460375     0.8037     0.8037          1          1          1          1     0.9969          1 
  19     rs465543     0.8037     0.8037          1          1          1          1     0.9969          1 
  19     rs461935     0.8037     0.8037          1          1          1          1     0.9969          1 
  19   rs10417646     0.8076     0.8076          1          1          1          1     0.9969          1 
  19    rs8110029     0.8115     0.8115          1          1          1          1     0.9969          1 
  19   rs10500204     0.8121     0.8121          1          1          1          1     0.9969          1 
  19   rs16979417     0.8142     0.8142          1          1          1          1     0.9969          1 
  19    rs7245592     0.8156     0.8156          1          1          1          1     0.9969          1 
  19     rs541600     0.8156     0.8156          1          1          1          1     0.9969          1 
  19    rs6512110     0.8168     0.8168          1          1          1          1     0.9969          1 
  19    rs6512121     0.8168     0.8168          1          1          1          1     0.9969          1 
  19    rs2303164     0.8174     0.8174          1          1          1          1     0.9969          1 
  19   rs11569537     0.8209     0.8209          1          1          1          1     0.9969          1 
  19   rs10853992     0.8212     0.8212          1          1          1          1     0.9969          1 
  19   rs10422184     0.8283     0.8283          1          1          1          1     0.9969          1 
  19   rs11881002     0.8286     0.8286          1          1          1          1     0.9969          1 
  19   rs11569511     0.8291     0.8291          1          1          1          1     0.9969          1 
  19    rs3745567     0.8291     0.8291          1          1          1          1     0.9969          1 
  19   rs11569507     0.8291     0.8291          1          1          1          1     0.9969          1 
  19    rs3745566     0.8291     0.8291          1          1          1          1     0.9969          1 
  19    rs3745565     0.8291     0.8291          1          1          1          1     0.9969          1 
  19   rs11569501     0.8291     0.8291          1          1          1          1     0.9969          1 
  19   rs17000836     0.8404     0.8404          1          1          1          1     0.9969          1 
  19    rs6603109     0.8406     0.8406          1          1          1          1     0.9969          1 
  19    rs3745376      0.841      0.841          1          1          1          1     0.9969          1 
  19     rs525452      0.842      0.842          1          1          1          1     0.9969          1 
  19    rs2967721     0.8425     0.8425          1          1          1          1     0.9969          1 
  19    rs2277996     0.8442     0.8442          1          1          1          1     0.9969          1 
  19   rs11878694     0.8465     0.8465          1          1          1          1     0.9969          1 
  19     rs714395      0.847      0.847          1          1          1          1     0.9969          1 
  19   rs10405147     0.8479     0.8479          1          1          1          1     0.9969          1 
  19    rs7249425     0.8502     0.8502          1          1          1          1     0.9969          1 
  19   rs10418864     0.8548     0.8548          1          1          1          1     0.9969          1 
  19    rs8103113     0.8549     0.8549          1          1          1          1     0.9969          1 
  19   rs10409437     0.8565     0.8565          1          1          1          1     0.9969          1 
  19    rs3745356     0.8571     0.8571          1          1          1          1     0.9969          1 
  19    rs3815902     0.8587     0.8587          1          1          1          1     0.9969          1 
  19    rs4807863     0.8606     0.8606          1          1          1          1     0.9969          1 
  19    rs4804662     0.8625     0.8625          1          1          1          1     0.9969          1 
  19    rs4807840     0.8628     0.8628          1          1          1          1     0.9969          1 
  19    rs2967737     0.8646     0.8646          1          1          1          1     0.9969          1 
  19     rs472835     0.8662     0.8662          1          1          1          1     0.9969          1 
  19    rs4807846     0.8677     0.8677          1          1          1          1     0.9969          1 
  19    rs4804368     0.8679     0.8679          1          1          1          1     0.9969          1 
  19    rs8110054     0.8705     0.8705          1          1          1          1     0.9969          1 
  19    rs7254970     0.8741     0.8741          1          1          1          1     0.9969          1 
  19    rs2229431     0.8756     0.8756          1          1          1          1     0.9969          1 
  19    rs2431866     0.8759     0.8759          1          1          1          1     0.9969          1 
  19    rs8103234     0.8763     0.8763          1          1          1          1     0.9969          1 
  19    rs8100020     0.8776     0.8776          1          1          1          1     0.9969          1 
  19    rs8109559     0.8815     0.8815          1          1          1          1     0.9969          1 
  19    rs8105285     0.8825     0.8825          1          1          1          1     0.9969          1 
  19     rs416967     0.8832     0.8832          1          1          1          1     0.9969          1 
  19     rs461057     0.8832     0.8832          1          1          1          1     0.9969          1 
  19     rs457762     0.8832     0.8832          1          1          1          1     0.9969          1 
  19    rs1035939     0.8833     0.8833          1          1          1          1     0.9969          1 
  19   rs10413019      0.884      0.884          1          1          1          1     0.9969          1 
  19   rs17159889     0.8842     0.8842          1          1          1          1     0.9969          1 
  19    rs8108483      0.885      0.885          1          1          1          1     0.9969          1 
  19    rs7256781     0.8866     0.8866          1          1          1          1     0.9969          1 
  19    rs7259547     0.8876     0.8876          1          1          1          1     0.9969          1 
  19    rs3760775     0.8918     0.8918          1          1          1          1     0.9969          1 
  19    rs7257650      0.892      0.892          1          1          1          1     0.9969          1 
  19    rs4804436      0.892      0.892          1          1          1          1     0.9969          1 
  19    rs1466448     0.8926     0.8926          1          1          1          1     0.9969          1 
  19   rs11569397     0.8935     0.8935          1          1          1          1     0.9969          1 
  19    rs7249111     0.8944     0.8944          1          1          1          1     0.9969          1 
  19    rs8107330     0.8944     0.8944          1          1          1          1     0.9969          1 
  19    rs7250951     0.8972     0.8972          1          1          1          1     0.9969          1 
  19   rs16993442     0.8989     0.8989          1          1          1          1     0.9969          1 
  19   rs16993453     0.8989     0.8989          1          1          1          1     0.9969          1 
  19    rs6603164     0.8999     0.8999          1          1          1          1     0.9969          1 
  19    rs2546122     0.9016     0.9016          1          1          1          1     0.9969          1 
  19     rs735240     0.9028     0.9028          1          1          1          1     0.9969          1 
  19   rs10401349      0.903      0.903          1          1          1          1     0.9969          1 
  19   rs17271924      0.903      0.903          1          1          1          1     0.9969          1 
  19    rs7507380     0.9058     0.9058          1          1          1          1     0.9969          1 
  19    rs1895364     0.9058     0.9058          1          1          1          1     0.9969          1 
  19    rs8110010     0.9073     0.9073          1          1          1          1     0.9969          1 
  19    rs8101064     0.9076     0.9076          1          1          1          1     0.9969          1 
  19     rs250508     0.9095     0.9095          1          1          1          1     0.9969          1 
  19    rs7245949     0.9096     0.9096          1          1          1          1     0.9969          1 
  19    rs1609459     0.9096     0.9096          1          1          1          1     0.9969          1 
  19   rs10402812     0.9096     0.9096          1          1          1          1     0.9969          1 
  19   rs12979861     0.9101     0.9101          1          1          1          1     0.9969          1 
  19    rs8109482     0.9117     0.9117          1          1          1          1     0.9969          1 
  19   rs12973288     0.9129     0.9129          1          1          1          1     0.9969          1 
  19    rs7259200     0.9136     0.9136          1          1          1          1     0.9969          1 
  19   rs11881470     0.9142     0.9142          1          1          1          1     0.9969          1 
  19    rs2431791     0.9147     0.9147          1          1          1          1     0.9969          1 
  19   rs16979670     0.9161     0.9161          1          1          1          1     0.9969          1 
  19   rs10500207     0.9161     0.9161          1          1          1          1     0.9969          1 
  19   rs10426709     0.9169     0.9169          1          1          1          1     0.9969          1 
  19   rs10406384     0.9185     0.9185          1          1          1          1     0.9969          1 
  19    rs7254941     0.9222     0.9222          1          1          1          1     0.9969          1 
  19    rs4804397     0.9243     0.9243          1          1          1          1     0.9969          1 
  19     rs552797     0.9256     0.9256          1          1          1          1     0.9969          1 
  19    rs1549256     0.9274     0.9274          1          1          1          1     0.9969          1 
  19    rs7248911     0.9308     0.9308          1          1          1          1     0.9969          1 
  19     rs754671      0.933      0.933          1          1          1          1     0.9969          1 
  19    rs2913973      0.933      0.933          1          1          1          1     0.9969          1 
  19    rs8105922     0.9365     0.9365          1          1          1          1     0.9969          1 
  19       rs2963     0.9409     0.9409          1          1          1          1     0.9969          1 
  19    rs7260214     0.9419     0.9419          1          1          1          1     0.9969          1 
  19    rs8107410      0.942      0.942          1          1          1          1     0.9969          1 
  19    rs8104748     0.9436     0.9436          1          1          1          1     0.9969          1 
  19   rs17160333     0.9437     0.9437          1          1          1          1     0.9969          1 
  19   rs16995681     0.9466     0.9466          1          1          1          1     0.9969          1 
  19    rs6603096     0.9471     0.9471          1          1          1          1     0.9969          1 
  19      rs15282     0.9512     0.9512          1          1          1          1     0.9969          1 
  19    rs2335072     0.9535     0.9535          1          1          1          1     0.9969          1 
  19    rs8113119     0.9566     0.9566          1          1          1          1     0.9969          1 
  19   rs10518270     0.9579     0.9579          1          1          1          1     0.9969          1 
  19   rs11260025     0.9579     0.9579          1          1          1          1     0.9969          1 
  19     rs344548     0.9584     0.9584          1          1          1          1     0.9969          1 
  19    rs2894538     0.9613     0.9613          1          1          1          1     0.9969          1 
  19     rs344596     0.9614     0.9614          1          1          1          1     0.9969          1 
  19     rs794083      0.962      0.962          1          1          1          1     0.9969          1 
  19   rs11260030     0.9621     0.9621          1          1          1          1     0.9969          1 
  19   rs41375152     0.9662     0.9662          1          1          1          1     0.9969          1 
  19   rs16993884      0.968      0.968          1          1          1          1     0.9969          1 
  19    rs1898674       0.97       0.97          1          1          1          1     0.9969          1 
  19    rs2441035     0.9704     0.9704          1          1          1          1     0.9969          1 
  19    rs2569402     0.9704     0.9704          1          1          1          1     0.9969          1 
  19   rs12609136     0.9705     0.9705          1          1          1          1     0.9969          1 
  19     rs622574     0.9709     0.9709          1          1          1          1     0.9969          1 
  19    rs4804446     0.9714     0.9714          1          1          1          1     0.9969          1 
  19    rs8103159     0.9714     0.9714          1          1          1          1     0.9969          1 
  19    rs7508222     0.9736     0.9736          1          1          1          1     0.9969          1 
  19    rs1820099     0.9736     0.9736          1          1          1          1     0.9969          1 
  19     rs422318     0.9746     0.9746          1          1          1          1     0.9969          1 
  19    rs2035972     0.9767     0.9767          1          1          1          1     0.9969          1 
  19    rs2055097     0.9767     0.9767          1          1          1          1     0.9969          1 
  19    rs4807920     0.9767     0.9767          1          1          1          1     0.9969          1 
  19    rs2617819     0.9797     0.9797          1          1          1          1     0.9969          1 
  19   rs16994131     0.9812     0.9812          1          1          1          1     0.9969          1 
  19   rs10417371      0.982      0.982          1          1          1          1     0.9969          1 
  19   rs16978679      0.982      0.982          1          1          1          1     0.9969          1 
  19    rs1833777     0.9832     0.9832          1          1          1          1     0.9969          1 
  19   rs12460645     0.9867     0.9867          1          1          1          1     0.9969          1 
  19    rs2914559     0.9867     0.9867          1          1          1          1     0.9969          1 
  19     rs331677     0.9885     0.9885          1          1          1          1     0.9969          1 
  19   rs13344438     0.9891     0.9891          1          1          1          1     0.9969          1 
  19   rs10408343     0.9901     0.9901          1          1          1          1     0.9969          1 
  19   rs10423752     0.9901     0.9901          1          1          1          1     0.9969          1 
  19   rs10419036     0.9901     0.9901          1          1          1          1     0.9969          1 
  19   rs10402626     0.9901     0.9901          1          1          1          1     0.9969          1 
  19   rs10423567     0.9901     0.9901          1          1          1          1     0.9969          1 
  19    rs9917038     0.9901     0.9901          1          1          1          1     0.9969          1 
  19    rs7247900     0.9902     0.9902          1          1          1          1     0.9969          1 
  19   rs10408143     0.9906     0.9906          1          1          1          1     0.9969          1 
  19   rs10402951      0.991      0.991          1          1          1          1     0.9969          1 
  19    rs3745545     0.9942     0.9942          1          1          1          1     0.9969          1 
  19    rs1466447     0.9958     0.9958          1          1          1          1     0.9969          1 
  19    rs7245775      0.996      0.996          1          1          1          1     0.9969          1 
  19     rs330886     0.9964     0.9964          1          1          1          1     0.9969          1 
  19   rs10422567     0.9969     0.9969          1          1          1          1     0.9969          1 
