# Supplementary material for: Cell-to-cell expression dispersion of B-cell surface proteins is linked to genetic variants in humans
Source: Commun Biol. 2020 Jul 3;3:346. doi: 10.1038/s42003-020-1075-1 (PMC7335051; doi:10.1038/s42003-020-1075-1)
Supplement: Supplementary file 4 — Supplementary Data 2 [file 42003_2020_1075_MOESM4_ESM.zip › Supplementary_Data_S2/plink-results-48LCLs/CD23_chr19_var2/CD23_var2_48_LCLs.qassoc.means]

 CHR          SNP  VALUE      G11      G12      G22
  19   rs11881309   GENO      A/A      A/C      C/C
  19   rs11881309 COUNTS        1       18       29
  19   rs11881309   FREQ  0.02083    0.375   0.6042
  19   rs11881309   MEAN   0.3173   0.5903   0.5881
  19   rs11881309     SD        0   0.3139    0.253
  19    rs1026466   GENO      C/C      C/G      G/G
  19    rs1026466 COUNTS        1       17       30
  19    rs1026466   FREQ  0.02083   0.3542    0.625
  19    rs1026466   MEAN   0.3084   0.6596   0.5492
  19    rs1026466     SD        0   0.3095   0.2489
  19    rs2436493   GENO      A/A      A/G      G/G
  19    rs2436493 COUNTS        2       12       34
  19    rs2436493   FREQ  0.04167     0.25   0.7083
  19    rs2436493   MEAN   0.6348    0.634   0.5624
  19    rs2436493     SD   0.4597   0.2514   0.2797
  19    rs2446193   GENO      A/A      A/G      G/G
  19    rs2446193 COUNTS        9       21       18
  19    rs2446193   FREQ   0.1875   0.4375    0.375
  19    rs2446193   MEAN   0.5717   0.5708   0.6036
  19    rs2446193     SD   0.2466   0.3226   0.2375
  19    rs8101416   GENO      T/T      T/A      A/A
  19    rs8101416 COUNTS        1       18       29
  19    rs8101416   FREQ  0.02083    0.375   0.6042
  19    rs8101416   MEAN   0.3084   0.5667   0.6031
  19    rs8101416     SD        0    0.262   0.2853
  19    rs2446195   GENO      C/C      C/G      G/G
  19    rs2446195 COUNTS        5       13       30
  19    rs2446195   FREQ   0.1042   0.2708    0.625
  19    rs2446195   MEAN   0.5813   0.6436   0.5575
  19    rs2446195     SD   0.3171   0.3047   0.2596
  19    rs2260187   GENO      A/A      A/G      G/G
  19    rs2260187 COUNTS        4       15       29
  19    rs2260187   FREQ  0.08333   0.3125   0.6042
  19    rs2260187   MEAN   0.6072   0.6532   0.5439
  19    rs2260187     SD   0.3643   0.2402   0.2811
  19    rs3763046   GENO      A/A      A/G      G/G
  19    rs3763046 COUNTS        6       17       25
  19    rs3763046   FREQ    0.125   0.3542   0.5208
  19    rs3763046   MEAN   0.6908   0.6508   0.5116
  19    rs3763046     SD   0.3564   0.2845   0.2356
  19     rs778809   GENO      G/G      G/A      A/A
  19     rs778809 COUNTS       10       21       17
  19     rs778809   FREQ   0.2083   0.4375   0.3542
  19     rs778809   MEAN     0.56   0.5817    0.599
  19     rs778809     SD   0.2277   0.2924   0.2907
  19    rs3859563   GENO      T/T      T/C      C/C
  19    rs3859563 COUNTS        4       18       26
  19    rs3859563   FREQ  0.08333    0.375   0.5417
  19    rs3859563   MEAN    0.553   0.5401   0.6179
  19    rs3859563     SD   0.3642   0.2181   0.3009
  19   rs17271883   GENO      C/C      C/T      T/T
  19   rs17271883 COUNTS       10       19       19
  19   rs17271883   FREQ   0.2083   0.3958   0.3958
  19   rs17271883   MEAN     0.56   0.5861   0.5927
  19   rs17271883     SD   0.2277   0.2979   0.2856
  19    rs3760776   GENO      G/G      G/A      A/A
  19    rs3760776 COUNTS       10       25       13
  19    rs3760776   FREQ   0.2083   0.5208   0.2708
  19    rs3760776   MEAN   0.5089   0.5683   0.6694
  19    rs3760776     SD   0.1672   0.2891   0.3061
  19    rs3760775   GENO      T/T      T/G      G/G
  19    rs3760775 COUNTS        2       17       29
  19    rs3760775   FREQ  0.04167   0.3542   0.6042
  19    rs3760775   MEAN    0.898   0.5181   0.5998
  19    rs3760775     SD  0.02159   0.2501    0.284
  19     rs778988   GENO      T/T      T/C      C/C
  19     rs778988 COUNTS        1        7       40
  19     rs778988   FREQ  0.02083   0.1458   0.8333
  19     rs778988   MEAN   0.7728   0.5723   0.5805
  19     rs778988     SD        0   0.2516   0.2829
  19   rs10426709   GENO      T/T      T/C      C/C
  19   rs10426709 COUNTS        0        5       43
  19   rs10426709   FREQ        0   0.1042   0.8958
  19   rs10426709   MEAN       NA   0.5956   0.5819
  19   rs10426709     SD       NA   0.4375   0.2569
  19   rs11881470   GENO      C/C      C/T      T/T
  19   rs11881470 COUNTS        1        3       44
  19   rs11881470   FREQ  0.02083   0.0625   0.9167
  19   rs11881470   MEAN   0.3697   0.7002   0.5802
  19   rs11881470     SD        0   0.3386   0.2738
  19    rs8101625   GENO      A/A      A/C      C/C
  19    rs8101625 COUNTS       11       20       17
  19    rs8101625   FREQ   0.2292   0.4167   0.3542
  19    rs8101625   MEAN   0.5147   0.5384   0.6805
  19    rs8101625     SD   0.2402   0.2367   0.3206
  19    rs6510861   GENO      C/C      C/T      T/T
  19    rs6510861 COUNTS        0        6       42
  19    rs6510861   FREQ        0    0.125    0.875
  19    rs6510861   MEAN       NA   0.4838   0.5975
  19    rs6510861     SD       NA   0.1726   0.2846
  19    rs7248090   GENO      A/A      A/G      G/G
  19    rs7248090 COUNTS        0       11       37
  19    rs7248090   FREQ        0   0.2292   0.7708
  19    rs7248090   MEAN       NA   0.5403   0.5961
  19    rs7248090     SD       NA   0.2289   0.2881
  19   rs10417885   GENO      A/A      A/G      G/G
  19   rs10417885 COUNTS        1        8       39
  19   rs10417885   FREQ  0.02083   0.1667   0.8125
  19   rs10417885   MEAN   0.2806   0.5572   0.5964
  19   rs10417885     SD        0   0.2245   0.2848
  19     rs274793   GENO      T/T      T/C      C/C
  19     rs274793 COUNTS        2       19       27
  19     rs274793   FREQ  0.04167   0.3958   0.5625
  19     rs274793   MEAN   0.5552   0.5532   0.6065
  19     rs274793     SD   0.3077   0.2768   0.2796
  19   rs11085154   GENO      C/C      C/T      T/T
  19   rs11085154 COUNTS        8       22       18
  19   rs11085154   FREQ   0.1667   0.4583    0.375
  19   rs11085154   MEAN   0.4676    0.554   0.6704
  19   rs11085154     SD    0.207   0.2703   0.2913
  19   rs12462305   GENO      A/A      A/G      G/G
  19   rs12462305 COUNTS        8       21       19
  19   rs12462305   FREQ   0.1667   0.4375   0.3958
  19   rs12462305   MEAN   0.4676   0.5593   0.6585
  19   rs12462305     SD    0.207   0.2758   0.2878
  19    rs6510863   GENO      C/C      C/G      G/G
  19    rs6510863 COUNTS        3       17       28
  19    rs6510863   FREQ   0.0625   0.3542   0.5833
  19    rs6510863   MEAN   0.5028   0.5746   0.5972
  19    rs6510863     SD   0.2358   0.2843   0.2794
  19    rs4807825   GENO      C/C      C/T      T/T
  19    rs4807825 COUNTS        0       13       35
  19    rs4807825   FREQ        0   0.2708   0.7292
  19    rs4807825   MEAN       NA   0.4943   0.6164
  19    rs4807825     SD       NA   0.2837   0.2674
  19    rs8108471   GENO      T/T      T/C      C/C
  19    rs8108471 COUNTS        1        7       40
  19    rs8108471   FREQ  0.02083   0.1458   0.8333
  19    rs8108471   MEAN   0.7728   0.6159   0.5729
  19    rs8108471     SD        0   0.2654   0.2805
  19    rs7259761   GENO      A/A      A/G      G/G
  19    rs7259761 COUNTS        5       11       32
  19    rs7259761   FREQ   0.1042   0.2292   0.6667
  19    rs7259761   MEAN   0.8133   0.5427   0.5613
  19    rs7259761     SD   0.2739   0.1727    0.292
  19     rs551244   GENO      G/G      G/C      C/C
  19     rs551244 COUNTS        0       12       36
  19     rs551244   FREQ        0     0.25     0.75
  19     rs551244   MEAN       NA   0.4955   0.6126
  19     rs551244     SD       NA   0.2962   0.2646
  19    rs8102722   GENO      T/T      T/C      C/C
  19    rs8102722 COUNTS        1        7       40
  19    rs8102722   FREQ  0.02083   0.1458   0.8333
  19    rs8102722   MEAN   0.7728   0.6159   0.5729
  19    rs8102722     SD        0   0.2654   0.2805
  19     rs525452   GENO      G/G      G/C      C/C
  19     rs525452 COUNTS        2       12       34
  19     rs525452   FREQ  0.04167     0.25   0.7083
  19     rs525452   MEAN   0.4038   0.6609   0.5665
  19     rs525452     SD    0.135   0.3379   0.2534
  19     rs628271   GENO      C/C      C/T      T/T
  19     rs628271 COUNTS        1       16       31
  19     rs628271   FREQ  0.02083   0.3333   0.6458
  19     rs628271   MEAN   0.3084   0.6437    0.561
  19     rs628271     SD        0    0.347   0.2298
  19     rs581910   GENO      T/T      T/C      C/C
  19     rs581910 COUNTS        1       15       32
  19     rs581910   FREQ  0.02083   0.3125   0.6667
  19     rs581910   MEAN   0.7728    0.584    0.577
  19     rs581910     SD        0   0.3022   0.2678
  19     rs552320   GENO      A/A      A/G      G/G
  19     rs552320 COUNTS        1       15       32
  19     rs552320   FREQ  0.02083   0.3125   0.6667
  19     rs552320   MEAN   0.7728    0.584    0.577
  19     rs552320     SD        0   0.3022   0.2678
  19    rs1638538   GENO      G/G      G/C      C/C
  19    rs1638538 COUNTS        6       15       27
  19    rs1638538   FREQ    0.125   0.3125   0.5625
  19    rs1638538   MEAN   0.8065   0.5667   0.5429
  19    rs1638538     SD   0.2455   0.2133   0.2944
  19    rs6510867   GENO      T/T      T/C      C/C
  19    rs6510867 COUNTS        1        7       40
  19    rs6510867   FREQ  0.02083   0.1458   0.8333
  19    rs6510867   MEAN   0.3583   0.7195   0.5651
  19    rs6510867     SD        0   0.3414   0.2605
  19     rs530942   GENO      G/G      G/A      A/A
  19     rs530942 COUNTS        0        7       41
  19     rs530942   FREQ        0   0.1458   0.8542
  19     rs530942   MEAN       NA   0.3826   0.6176
  19     rs530942     SD       NA   0.1106     0.28
  19   rs11879954   GENO      C/C      C/T      T/T
  19   rs11879954 COUNTS       10       17       21
  19   rs11879954   FREQ   0.2083   0.3542   0.4375
  19   rs11879954   MEAN   0.5567    0.585   0.5946
  19   rs11879954     SD   0.2329    0.294   0.2879
  19     rs585107   GENO      G/G      G/A      A/A
  19     rs585107 COUNTS        4       18       26
  19     rs585107   FREQ  0.08333    0.375   0.5417
  19     rs585107   MEAN   0.6129    0.647   0.5347
  19     rs585107     SD   0.4481   0.2979   0.2272
  19     rs549785   GENO      A/A      A/G      G/G
  19     rs549785 COUNTS        2       10       36
  19     rs549785   FREQ  0.04167   0.2083     0.75
  19     rs549785   MEAN   0.5828   0.4637   0.6165
  19     rs549785     SD   0.3862   0.1838    0.288
  19   rs10402138   GENO      G/G      G/A      A/A
  19   rs10402138 COUNTS        8       22       18
  19   rs10402138   FREQ   0.1667   0.4583    0.375
  19   rs10402138   MEAN   0.6769   0.5621   0.5677
  19   rs10402138     SD   0.2555   0.2895   0.2697
  19   rs16993344   GENO      A/A      A/G      G/G
  19   rs16993344 COUNTS        1        8       39
  19   rs16993344   FREQ  0.02083   0.1667   0.8125
  19   rs16993344   MEAN   0.3084   0.7924   0.5474
  19   rs16993344     SD        0   0.3539   0.2399
  19   rs10402841   GENO      A/A      A/G      G/G
  19   rs10402841 COUNTS       12       20       16
  19   rs10402841   FREQ     0.25   0.4167   0.3333
  19   rs10402841   MEAN   0.4815   0.6726    0.548
  19   rs10402841     SD   0.1866   0.3304   0.2277
  19    rs1110624   GENO      G/G      G/A      A/A
  19    rs1110624 COUNTS        2       19       27
  19    rs1110624   FREQ  0.04167   0.3958   0.5625
  19    rs1110624   MEAN    0.705   0.5035   0.6304
  19    rs1110624     SD   0.3604   0.2425   0.2869
  19    rs7255387   GENO      C/C      C/T      T/T
  19    rs7255387 COUNTS        3       10       35
  19    rs7255387   FREQ   0.0625   0.2083   0.7292
  19    rs7255387   MEAN   0.5202   0.5726   0.5918
  19    rs7255387     SD   0.2428   0.3451    0.262
  19     rs574937   GENO      C/C      C/G      G/G
  19     rs574937 COUNTS        2        9       37
  19     rs574937   FREQ  0.04167   0.1875   0.7708
  19     rs574937   MEAN   0.2931   0.5408   0.6093
  19     rs574937     SD  0.02347   0.2111   0.2873
  19   rs10401349   GENO      A/A      A/G      G/G
  19   rs10401349 COUNTS        1        7       40
  19   rs10401349   FREQ  0.02083   0.1458   0.8333
  19   rs10401349   MEAN   0.5057   0.5907   0.5839
  19   rs10401349     SD        0   0.2162   0.2888
  19     rs622574   GENO      A/A      A/T      T/T
  19     rs622574 COUNTS        0        5       43
  19     rs622574   FREQ        0   0.1042   0.8958
  19     rs622574   MEAN       NA   0.5876   0.5828
  19     rs622574     SD       NA   0.2592    0.279
  19   rs11880706   GENO      G/G      G/C      C/C
  19   rs11880706 COUNTS        2       19       27
  19   rs11880706   FREQ  0.04167   0.3958   0.5625
  19   rs11880706   MEAN   0.4779   0.5804   0.5932
  19   rs11880706     SD  0.03928   0.2635    0.295
  19   rs11666200   GENO      T/T      T/C      C/C
  19   rs11666200 COUNTS        0       13       35
  19   rs11666200   FREQ        0   0.2708   0.7292
  19   rs11666200   MEAN       NA   0.6689   0.5515
  19   rs11666200     SD       NA   0.1893    0.296
  19   rs11670606   GENO      C/C      C/T      T/T
  19   rs11670606 COUNTS        0       13       35
  19   rs11670606   FREQ        0   0.2708   0.7292
  19   rs11670606   MEAN       NA   0.6689   0.5515
  19   rs11670606     SD       NA   0.1893    0.296
  19   rs17271924   GENO      A/A      A/G      G/G
  19   rs17271924 COUNTS        1        7       40
  19   rs17271924   FREQ  0.02083   0.1458   0.8333
  19   rs17271924   MEAN   0.5057   0.5907   0.5839
  19   rs17271924     SD        0   0.2162   0.2888
  19   rs10411604   GENO      T/T      T/G      G/G
  19   rs10411604 COUNTS        8       20       20
  19   rs10411604   FREQ   0.1667   0.4167   0.4167
  19   rs10411604   MEAN   0.6047   0.5277   0.6303
  19   rs10411604     SD   0.2342   0.1983   0.3478
  19   rs10411815   GENO      T/T      T/C      C/C
  19   rs10411815 COUNTS        3       21       24
  19   rs10411815   FREQ   0.0625   0.4375      0.5
  19   rs10411815   MEAN   0.4807   0.5809   0.5982
  19   rs10411815     SD   0.3254   0.2005   0.3288
  19   rs10405147   GENO      T/T      T/G      G/G
  19   rs10405147 COUNTS        1        7       39
  19   rs10405147   FREQ  0.02128   0.1489   0.8298
  19   rs10405147   MEAN   0.5057   0.5907   0.5918
  19   rs10405147     SD        0   0.2162   0.2881
  19    rs8109482   GENO      C/C      C/A      A/A
  19    rs8109482 COUNTS        2       19       27
  19    rs8109482   FREQ  0.04167   0.3958   0.5625
  19    rs8109482   MEAN   0.5662   0.5804   0.5866
  19    rs8109482     SD   0.4097   0.2077   0.3158
  19    rs8104313   GENO      A/A      A/G      G/G
  19    rs8104313 COUNTS        1       10       37
  19    rs8104313   FREQ  0.02083   0.2083   0.7708
  19    rs8104313   MEAN   0.2765   0.4967    0.615
  19    rs8104313     SD        0   0.2044   0.2866
  19    rs7253993   GENO      T/T      T/C      C/C
  19    rs7253993 COUNTS        7       28       13
  19    rs7253993   FREQ   0.1458   0.5833   0.2708
  19    rs7253993   MEAN   0.6122   0.6165   0.4962
  19    rs7253993     SD   0.3508   0.2883   0.1874
  19    rs7256341   GENO      C/C      C/T      T/T
  19    rs7256341 COUNTS        9       24       15
  19    rs7256341   FREQ   0.1875      0.5   0.3125
  19    rs7256341   MEAN   0.7521   0.5206   0.5823
  19    rs7256341     SD   0.3288   0.2219   0.2915
  19   rs11673527   GENO      G/G      G/A      A/A
  19   rs11673527 COUNTS        2       18       28
  19   rs11673527   FREQ  0.04167    0.375   0.5833
  19   rs11673527   MEAN   0.8683   0.5769    0.567
  19   rs11673527     SD  0.06354   0.2243   0.3048
  19   rs10417646   GENO      T/T      T/C      C/C
  19   rs10417646 COUNTS        1       16       31
  19   rs10417646   FREQ  0.02083   0.3333   0.6458
  19   rs10417646   MEAN   0.4568   0.6146   0.5712
  19   rs10417646     SD        0    0.265   0.2857
  19    rs7256965   GENO      G/G      G/A      A/A
  19    rs7256965 COUNTS       10       23       15
  19    rs7256965   FREQ   0.2083   0.4792   0.3125
  19    rs7256965   MEAN   0.7044   0.5278   0.5876
  19    rs7256965     SD   0.1761   0.3228   0.2313
  19   rs11669301   GENO      A/A      A/G      G/G
  19   rs11669301 COUNTS        7       27       14
  19   rs11669301   FREQ   0.1458   0.5625   0.2917
  19   rs11669301   MEAN   0.5139   0.5805   0.6234
  19   rs11669301     SD   0.2755   0.2883   0.2582
  19   rs11085158   GENO      A/A      A/G      G/G
  19   rs11085158 COUNTS        7       27       14
  19   rs11085158   FREQ   0.1458   0.5625   0.2917
  19   rs11085158   MEAN   0.5139   0.5805   0.6234
  19   rs11085158     SD   0.2755   0.2883   0.2582
  19   rs16993402   GENO      T/T      T/C      C/C
  19   rs16993402 COUNTS        1       11       36
  19   rs16993402   FREQ  0.02083   0.2292     0.75
  19   rs16993402   MEAN   0.4502   0.5799    0.588
  19   rs16993402     SD        0   0.2582   0.2855
  19   rs10853992   GENO      C/C      C/A      A/A
  19   rs10853992 COUNTS        8       28       12
  19   rs10853992   FREQ   0.1667   0.5833     0.25
  19   rs10853992   MEAN   0.5861   0.5717   0.6085
  19   rs10853992     SD   0.2541   0.2626   0.3322
  19   rs11879740   GENO      A/A      A/G      G/G
  19   rs11879740 COUNTS        1        4       43
  19   rs11879740   FREQ  0.02083  0.08333   0.8958
  19   rs11879740   MEAN   0.4992   0.5039   0.5926
  19   rs11879740     SD        0   0.3893   0.2694
  19   rs10424597   GENO      T/T      T/C      C/C
  19   rs10424597 COUNTS        3       21       24
  19   rs10424597   FREQ   0.0625   0.4375      0.5
  19   rs10424597   MEAN   0.6413    0.538   0.6157
  19   rs10424597     SD   0.3939   0.2944   0.2482
  19   rs16993408   GENO      C/C      C/G      G/G
  19   rs16993408 COUNTS        1       11       36
  19   rs16993408   FREQ  0.02083   0.2292     0.75
  19   rs16993408   MEAN   0.4502   0.5799    0.588
  19   rs16993408     SD        0   0.2582   0.2855
  19    rs9304929   GENO      G/G      G/C      C/C
  19    rs9304929 COUNTS        0        8       40
  19    rs9304929   FREQ        0   0.1667   0.8333
  19    rs9304929   MEAN       NA   0.5452   0.5909
  19    rs9304929     SD       NA   0.2332   0.2839
  19   rs41489445   GENO      T/T      T/C      C/C
  19   rs41489445 COUNTS        5       26       17
  19   rs41489445   FREQ   0.1042   0.5417   0.3542
  19   rs41489445   MEAN   0.5924   0.5505   0.6308
  19   rs41489445     SD   0.2902   0.2355   0.3306
  19    rs4807840   GENO      T/T      T/C      C/C
  19    rs4807840 COUNTS        1       19       28
  19    rs4807840   FREQ  0.02083   0.3958   0.5833
  19    rs4807840   MEAN   0.5057   0.6009   0.5741
  19    rs4807840     SD        0   0.2753   0.2829
  19   rs11672830   GENO      C/C      C/T      T/T
  19   rs11672830 COUNTS        7       24       17
  19   rs11672830   FREQ   0.1458      0.5   0.3542
  19   rs11672830   MEAN   0.7029   0.5421   0.5922
  19   rs11672830     SD   0.3953   0.2537   0.2474
  19    rs9304930   GENO      C/C      C/T      T/T
  19    rs9304930 COUNTS        5       27       16
  19    rs9304930   FREQ   0.1042   0.5625   0.3333
  19    rs9304930   MEAN   0.5924   0.5479   0.6402
  19    rs9304930     SD   0.2902   0.2313   0.3391
  19    rs4807841   GENO      T/T      T/C      C/C
  19    rs4807841 COUNTS        7       23       18
  19    rs4807841   FREQ   0.1458   0.4792    0.375
  19    rs4807841   MEAN   0.7029   0.5464   0.5839
  19    rs4807841     SD   0.3953   0.2585   0.2426
  19    rs8101237   GENO      A/A      A/G      G/G
  19    rs8101237 COUNTS        1       12       35
  19    rs8101237   FREQ  0.02083     0.25   0.7292
  19    rs8101237   MEAN   0.4992   0.4885   0.6182
  19    rs8101237     SD        0   0.2667   0.2765
  19   rs16993428   GENO      A/A      A/T      T/T
  19   rs16993428 COUNTS        5       24       19
  19   rs16993428   FREQ   0.1042      0.5   0.3958
  19   rs16993428   MEAN   0.4984   0.5843   0.6044
  19   rs16993428     SD   0.2303   0.2461    0.324
  19   rs16993437   GENO      C/C      C/T      T/T
  19   rs16993437 COUNTS        2       17       29
  19   rs16993437   FREQ  0.04167   0.3542   0.6042
  19   rs16993437   MEAN   0.6664   0.5328   0.6072
  19   rs16993437     SD   0.3059   0.2326   0.2992
  19   rs16993442   GENO      T/T      T/C      C/C
  19   rs16993442 COUNTS        2       23       23
  19   rs16993442   FREQ  0.04167   0.4792   0.4792
  19   rs16993442   MEAN   0.4535   0.5997   0.5781
  19   rs16993442     SD 0.004719   0.2483    0.312
  19   rs16993450   GENO      A/A      A/G      G/G
  19   rs16993450 COUNTS        1        8       39
  19   rs16993450   FREQ  0.02083   0.1667   0.8125
  19   rs16993450   MEAN   0.4502    0.704    0.562
  19   rs16993450     SD        0   0.2192   0.2833
  19   rs16993453   GENO      T/T      T/C      C/C
  19   rs16993453 COUNTS        2       23       23
  19   rs16993453   FREQ  0.04167   0.4792   0.4792
  19   rs16993453   MEAN   0.4535   0.5997   0.5781
  19   rs16993453     SD 0.004719   0.2483    0.312
  19   rs16993484   GENO      G/G      G/C      C/C
  19   rs16993484 COUNTS        2       19       27
  19   rs16993484   FREQ  0.04167   0.3958   0.5625
  19   rs16993484   MEAN   0.4535   0.6293   0.5605
  19   rs16993484     SD 0.004719   0.2265   0.3118
  19    rs2335629   GENO      G/G      G/A      A/A
  19    rs2335629 COUNTS        9       17       22
  19    rs2335629   FREQ   0.1875   0.3542   0.4583
  19    rs2335629   MEAN   0.6042   0.5948   0.5658
  19    rs2335629     SD   0.3326   0.2826   0.2548
  19    rs4807846   GENO      T/T      T/C      C/C
  19    rs4807846 COUNTS        6       21       21
  19    rs4807846   FREQ    0.125   0.4375   0.4375
  19    rs4807846   MEAN   0.5592   0.6075    0.566
  19    rs4807846     SD   0.2766   0.2948   0.2642
  19   rs17468222   GENO      T/T      T/C      C/C
  19   rs17468222 COUNTS        2       12       34
  19   rs17468222   FREQ  0.04167     0.25   0.7083
  19   rs17468222   MEAN   0.9126   0.5809   0.5648
  19   rs17468222     SD   0.2324   0.3256   0.2517
  19   rs10413643   GENO      T/T      T/G      G/G
  19   rs10413643 COUNTS        3        9       36
  19   rs10413643   FREQ   0.0625   0.1875     0.75
  19   rs10413643   MEAN   0.5056   0.5148   0.6069
  19   rs10413643     SD   0.1991   0.2979   0.2761
  19    rs3787069   GENO      G/G      G/A      A/A
  19    rs3787069 COUNTS        5       14       29
  19    rs3787069   FREQ   0.1042   0.2917   0.6042
  19    rs3787069   MEAN    0.798    0.585   0.5455
  19    rs3787069     SD    0.298   0.3021   0.2482
  19    rs4807065   GENO      A/A      A/T      T/T
  19    rs4807065 COUNTS       12       22       14
  19    rs4807065   FREQ     0.25   0.4583   0.2917
  19    rs4807065   MEAN   0.4861   0.5585   0.7056
  19    rs4807065     SD    0.267   0.2812   0.2414
  19    rs2233188   GENO      A/A      A/G      G/G
  19    rs2233188 COUNTS        3        6       39
  19    rs2233188   FREQ   0.0625    0.125   0.8125
  19    rs2233188   MEAN   0.8219    0.675   0.5508
  19    rs2233188     SD   0.4205   0.3925    0.238
  19    rs2233186   GENO      T/T      T/G      G/G
  19    rs2233186 COUNTS        2        6       40
  19    rs2233186   FREQ  0.04167    0.125   0.8333
  19    rs2233186   MEAN   0.6808   0.6148   0.5737
  19    rs2233186     SD   0.2476   0.2124   0.2875
  19   rs16993501   GENO      A/A      A/G      G/G
  19   rs16993501 COUNTS        2        7       39
  19   rs16993501   FREQ  0.04167   0.1458   0.8125
  19   rs16993501   MEAN   0.6808   0.6575    0.565
  19   rs16993501     SD   0.2476   0.2244   0.2858
  19    rs4807852   GENO      C/C      C/T      T/T
  19    rs4807852 COUNTS        4       19       25
  19    rs4807852   FREQ  0.08333   0.3958   0.5208
  19    rs4807852   MEAN   0.5735   0.6111   0.5637
  19    rs4807852     SD   0.2118   0.2408    0.312
  19    rs1865061   GENO      T/T      T/A      A/A
  19    rs1865061 COUNTS        4       15       29
  19    rs1865061   FREQ  0.08333   0.3125   0.6042
  19    rs1865061   MEAN   0.5735    0.556   0.5988
  19    rs1865061     SD   0.2118   0.2339   0.3059
  19   rs10404571   GENO      A/A      A/T      T/T
  19   rs10404571 COUNTS        3        6       39
  19   rs10404571   FREQ   0.0625    0.125   0.8125
  19   rs10404571   MEAN   0.8219    0.675   0.5508
  19   rs10404571     SD   0.4205   0.3925    0.238
  19    rs3787056   GENO      T/T      T/C      C/C
  19    rs3787056 COUNTS       10       22       16
  19    rs3787056   FREQ   0.2083   0.4583   0.3333
  19    rs3787056   MEAN   0.4497   0.5925   0.6542
  19    rs3787056     SD   0.2028   0.2971   0.2651
  19    rs4807069   GENO      G/G      G/C      C/C
  19    rs4807069 COUNTS        4       23       21
  19    rs4807069   FREQ  0.08333   0.4792   0.4375
  19    rs4807069   MEAN   0.3594   0.6188   0.5871
  19    rs4807069     SD   0.1372   0.2898    0.265
  19    rs7249425   GENO      A/A      A/G      G/G
  19    rs7249425 COUNTS        3       10       35
  19    rs7249425   FREQ   0.0625   0.2083   0.7292
  19    rs7249425   MEAN   0.5474   0.5833   0.5864
  19    rs7249425     SD   0.2899   0.2098   0.2956
  19   rs13382119   GENO      A/A      A/G      G/G
  19   rs13382119 COUNTS       11       22       15
  19   rs13382119   FREQ   0.2292   0.4583   0.3125
  19   rs13382119   MEAN   0.5067   0.5788    0.646
  19   rs13382119     SD   0.2698   0.2802   0.2723
  19   rs12979828   GENO      G/G      G/T      T/T
  19   rs12979828 COUNTS        3       17       28
  19   rs12979828   FREQ   0.0625   0.3542   0.5833
  19   rs12979828   MEAN   0.5056   0.6391   0.5577
  19   rs12979828     SD   0.1991   0.2491   0.2967
  19   rs10405167   GENO      G/G      G/A      A/A
  19   rs10405167 COUNTS        1        8       39
  19   rs10405167   FREQ  0.02083   0.1667   0.8125
  19   rs10405167   MEAN    1.274   0.5897   0.5643
  19   rs10405167     SD        0    0.344   0.2416
  19    rs8099971   GENO      T/T      T/C      C/C
  19    rs8099971 COUNTS        3        8       37
  19    rs8099971   FREQ   0.0625   0.1667   0.7708
  19    rs8099971   MEAN   0.5056   0.6021   0.5855
  19    rs8099971     SD   0.1991   0.2972   0.2799
  19    rs8103614   GENO      A/A      A/G      G/G
  19    rs8103614 COUNTS       11       22       15
  19    rs8103614   FREQ   0.2292   0.4583   0.3125
  19    rs8103614   MEAN   0.5067   0.5788    0.646
  19    rs8103614     SD   0.2698   0.2802   0.2723
  19    rs7258848   GENO      G/G      G/A      A/A
  19    rs7258848 COUNTS       12       24       12
  19    rs7258848   FREQ     0.25      0.5     0.25
  19    rs7258848   MEAN   0.6144   0.6111   0.4966
  19    rs7258848     SD   0.2991   0.2886   0.2172
  19   rs11881034   GENO      T/T      T/C      C/C
  19   rs11881034 COUNTS        5       18       25
  19   rs11881034   FREQ   0.1042    0.375   0.5208
  19   rs11881034   MEAN   0.6803   0.5596    0.581
  19   rs11881034     SD   0.3638   0.2812   0.2588
  19    rs6417193   GENO      C/C      C/T      T/T
  19    rs6417193 COUNTS        2        6       40
  19    rs6417193   FREQ  0.04167    0.125   0.8333
  19    rs6417193   MEAN    0.543   0.7735   0.5568
  19    rs6417193     SD   0.2903   0.2832   0.2682
  19    rs8113160   GENO      G/G      G/A      A/A
  19    rs8113160 COUNTS        2       14       32
  19    rs8113160   FREQ  0.04167   0.2917   0.6667
  19    rs8113160   MEAN   0.5205     0.57    0.593
  19    rs8113160     SD  0.05751   0.3605   0.2432
  19    rs6510884   GENO      A/A      A/T      T/T
  19    rs6510884 COUNTS        2        6       40
  19    rs6510884   FREQ  0.04167    0.125   0.8333
  19    rs6510884   MEAN    0.543   0.7735   0.5568
  19    rs6510884     SD   0.2903   0.2832   0.2682
  19    rs6510888   GENO      C/C      C/T      T/T
  19    rs6510888 COUNTS       11       24       13
  19    rs6510888   FREQ   0.2292      0.5   0.2708
  19    rs6510888   MEAN   0.5613   0.5714   0.6239
  19    rs6510888     SD    0.253   0.2781   0.3013
  19    rs4807863   GENO      A/A      A/G      G/G
  19    rs4807863 COUNTS        4       19       25
  19    rs4807863   FREQ  0.08333   0.3958   0.5208
  19    rs4807863   MEAN   0.4911   0.6336   0.5598
  19    rs4807863     SD   0.2326   0.2366   0.3077
  19    rs7258219   GENO      T/T      T/C      C/C
  19    rs7258219 COUNTS        2        6       40
  19    rs7258219   FREQ  0.04167    0.125   0.8333
  19    rs7258219   MEAN    0.403   0.5571   0.5962
  19    rs7258219     SD  0.07608   0.3116    0.276
  19    rs7260240   GENO      A/A      A/G      G/G
  19    rs7260240 COUNTS        2       13       33
  19    rs7260240   FREQ  0.04167   0.2708   0.6875
  19    rs7260240   MEAN   0.3985   0.5807   0.5955
  19    rs7260240     SD   0.1149   0.3027   0.2711
  19   rs10425427   GENO      C/C      C/T      T/T
  19   rs10425427 COUNTS        0        6       42
  19   rs10425427   FREQ        0    0.125    0.875
  19   rs10425427   MEAN       NA   0.5328   0.5905
  19   rs10425427     SD       NA   0.1325   0.2894
  19    rs7253024   GENO      C/C      C/T      T/T
  19    rs7253024 COUNTS        2       22       24
  19    rs7253024   FREQ  0.04167   0.4583      0.5
  19    rs7253024   MEAN   0.7968   0.6157   0.5358
  19    rs7253024     SD  0.02786   0.3013   0.2523
  19    rs7260547   GENO      A/A      A/G      G/G
  19    rs7260547 COUNTS        0       12       36
  19    rs7260547   FREQ        0     0.25     0.75
  19    rs7260547   MEAN       NA   0.6685   0.5549
  19    rs7260547     SD       NA   0.3782   0.2299
  19   rs10420388   GENO      A/A      A/G      G/G
  19   rs10420388 COUNTS        1        5       42
  19   rs10420388   FREQ  0.02083   0.1042    0.875
  19   rs10420388   MEAN   0.8165   0.6093   0.5746
  19   rs10420388     SD        0   0.4287   0.2586
  19    rs2304196   GENO      C/C      C/T      T/T
  19    rs2304196 COUNTS       13       22       13
  19    rs2304196   FREQ   0.2708   0.4583   0.2708
  19    rs2304196   MEAN   0.5674   0.5706   0.6207
  19    rs2304196     SD   0.2898   0.2804   0.2669
  19    rs2247785   GENO      A/A      A/G      G/G
  19    rs2247785 COUNTS        3       10       35
  19    rs2247785   FREQ   0.0625   0.2083   0.7292
  19    rs2247785   MEAN   0.5625   0.6725   0.5596
  19    rs2247785     SD   0.2534   0.3885   0.2396
  19   rs10419890   GENO      G/G      G/T      T/T
  19   rs10419890 COUNTS        7       18       23
  19   rs10419890   FREQ   0.1458    0.375   0.4792
  19   rs10419890   MEAN    0.383   0.6645   0.5807
  19   rs10419890     SD  0.07861   0.3184   0.2503
  19    rs3892396   GENO      G/G      G/A      A/A
  19    rs3892396 COUNTS        1       12       35
  19    rs3892396   FREQ  0.02083     0.25   0.7292
  19    rs3892396   MEAN   0.4338   0.6711   0.5575
  19    rs3892396     SD        0   0.2917   0.2692
  19    rs7259894   GENO      T/T      T/C      C/C
  19    rs7259894 COUNTS        0       14       34
  19    rs7259894   FREQ        0   0.2917   0.7083
  19    rs7259894   MEAN       NA   0.6657   0.5494
  19    rs7259894     SD       NA   0.3188   0.2513
  19    rs7247153   GENO      G/G      G/A      A/A
  19    rs7247153 COUNTS        4       18       26
  19    rs7247153   FREQ  0.08333    0.375   0.5417
  19    rs7247153   MEAN   0.3589   0.5385   0.6488
  19    rs7247153     SD   0.0816   0.2295   0.3016
  19     rs173229   GENO      A/A      A/G      G/G
  19     rs173229 COUNTS        4       18       26
  19     rs173229   FREQ  0.08333    0.375   0.5417
  19     rs173229   MEAN   0.3589   0.5385   0.6488
  19     rs173229     SD   0.0816   0.2295   0.3016
  19    rs6510902   GENO      G/G      G/A      A/A
  19    rs6510902 COUNTS        0        6       42
  19    rs6510902   FREQ        0    0.125    0.875
  19    rs6510902   MEAN       NA   0.6205    0.578
  19    rs6510902     SD       NA   0.3099   0.2727
  19    rs6510903   GENO      T/T      T/C      C/C
  19    rs6510903 COUNTS        7       24       17
  19    rs6510903   FREQ   0.1458      0.5   0.3542
  19    rs6510903   MEAN   0.4112   0.5696   0.6735
  19    rs6510903     SD   0.1896   0.2316   0.3297
  19     rs348362   GENO      A/A      A/G      G/G
  19     rs348362 COUNTS        6       23       18
  19     rs348362   FREQ   0.1277   0.4894    0.383
  19     rs348362   MEAN   0.7666   0.6572   0.4448
  19     rs348362     SD    0.372   0.2717   0.1639
  19    rs3844450   GENO      C/C      C/A      A/A
  19    rs3844450 COUNTS        8       21       19
  19    rs3844450   FREQ   0.1667   0.4375   0.3958
  19    rs3844450   MEAN   0.6717   0.6016   0.5258
  19    rs3844450     SD   0.3525   0.2728   0.2413
  19    rs3887594   GENO      G/G      G/A      A/A
  19    rs3887594 COUNTS        3       17       28
  19    rs3887594   FREQ   0.0625   0.3542   0.5833
  19    rs3887594   MEAN   0.4174   0.5172   0.6412
  19    rs3887594     SD   0.1637   0.1901   0.3137
  19    rs2071347   GENO      A/A      A/G      G/G
  19    rs2071347 COUNTS        6       21       21
  19    rs2071347   FREQ    0.125   0.4375   0.4375
  19    rs2071347   MEAN   0.6756   0.6553    0.485
  19    rs2071347     SD   0.4101   0.2777   0.1991
  19   rs12151125   GENO      G/G      G/T      T/T
  19   rs12151125 COUNTS        1       20       27
  19   rs12151125   FREQ  0.02083   0.4167   0.5625
  19   rs12151125   MEAN    1.354   0.5907   0.5493
  19   rs12151125     SD        0   0.2766   0.2369
  19    rs3865469   GENO      C/C      C/T      T/T
  19    rs3865469 COUNTS        1       22       25
  19    rs3865469   FREQ  0.02083   0.4583   0.5208
  19    rs3865469   MEAN   0.3057   0.6258    0.557
  19    rs3865469     SD        0   0.3172    0.232
  19     rs348347   GENO      A/A      A/G      G/G
  19     rs348347 COUNTS        0        7       41
  19     rs348347   FREQ        0   0.1458   0.8542
  19     rs348347   MEAN       NA   0.6893   0.5652
  19     rs348347     SD       NA   0.3216   0.2658
  19    rs7508584   GENO      A/A      A/C      C/C
  19    rs7508584 COUNTS        0        5       43
  19    rs7508584   FREQ        0   0.1042   0.8958
  19    rs7508584   MEAN       NA   0.6342   0.5774
  19    rs7508584     SD       NA   0.3465   0.2692
  19    rs6510908   GENO      A/A      A/G      G/G
  19    rs6510908 COUNTS        4       15       29
  19    rs6510908   FREQ  0.08333   0.3125   0.6042
  19    rs6510908   MEAN   0.6046     0.69   0.5252
  19    rs6510908     SD   0.5105   0.2936   0.2138
  19     rs344596   GENO      G/G      G/A      A/A
  19     rs344596 COUNTS        1        7       40
  19     rs344596   FREQ  0.02083   0.1458   0.8333
  19     rs344596   MEAN   0.3697   0.6502   0.5769
  19     rs344596     SD        0   0.1505    0.292
  19    rs8109079   GENO      T/T      T/C      C/C
  19    rs8109079 COUNTS        1       19       28
  19    rs8109079   FREQ  0.02083   0.3958   0.5833
  19    rs8109079   MEAN   0.3583   0.6342   0.5568
  19    rs8109079     SD        0   0.2979   0.2598
  19     rs344584   GENO      G/G      G/C      C/C
  19     rs344584 COUNTS        0       12       36
  19     rs344584   FREQ        0     0.25     0.75
  19     rs344584   MEAN       NA   0.5491   0.5947
  19     rs344584     SD       NA   0.2738   0.2775
  19    rs7257477   GENO      C/C      C/A      A/A
  19    rs7257477 COUNTS       11       20       17
  19    rs7257477   FREQ   0.2292   0.4167   0.3542
  19    rs7257477   MEAN   0.6454    0.592   0.5328
  19    rs7257477     SD    0.374   0.2654   0.2114
  19     rs387116   GENO      A/A      A/T      T/T
  19     rs387116 COUNTS        8       17       23
  19     rs387116   FREQ   0.1667   0.3542   0.4792
  19     rs387116   MEAN   0.5031   0.6005   0.5985
  19     rs387116     SD   0.2147   0.2838   0.2912
  19     rs364628   GENO      T/T      T/A      A/A
  19     rs364628 COUNTS        8       17       23
  19     rs364628   FREQ   0.1667   0.3542   0.4792
  19     rs364628   MEAN   0.5031   0.6005   0.5985
  19     rs364628     SD   0.2147   0.2838   0.2912
  19     rs413956   GENO      A/A      A/T      T/T
  19     rs413956 COUNTS        6       16       26
  19     rs413956   FREQ    0.125   0.3333   0.5417
  19     rs413956   MEAN   0.5349   0.5567   0.6108
  19     rs413956     SD   0.2364   0.2718   0.2903
  19     rs624968   GENO      C/C      C/G      G/G
  19     rs624968 COUNTS        8       17       23
  19     rs624968   FREQ   0.1667   0.3542   0.4792
  19     rs624968   MEAN   0.5031   0.6005   0.5985
  19     rs624968     SD   0.2147   0.2838   0.2912
  19    rs1644752   GENO      G/G      G/C      C/C
  19    rs1644752 COUNTS        8       17       23
  19    rs1644752   FREQ   0.1667   0.3542   0.4792
  19    rs1644752   MEAN   0.5031   0.6005   0.5985
  19    rs1644752     SD   0.2147   0.2838   0.2912
  19     rs407743   GENO      G/G      G/C      C/C
  19     rs407743 COUNTS        1       15       32
  19     rs407743   FREQ  0.02083   0.3125   0.6667
  19     rs407743   MEAN    0.584   0.5018   0.6215
  19     rs407743     SD        0    0.185   0.3066
  19     rs426848   GENO      C/C      C/T      T/T
  19     rs426848 COUNTS        1       15       32
  19     rs426848   FREQ  0.02083   0.3125   0.6667
  19     rs426848   MEAN    0.584   0.5018   0.6215
  19     rs426848     SD        0    0.185   0.3066
  19     rs392751   GENO      A/A      A/G      G/G
  19     rs392751 COUNTS        9       30        9
  19     rs392751   FREQ   0.1875    0.625   0.1875
  19     rs392751   MEAN   0.7595   0.5742   0.4374
  19     rs392751     SD   0.3748   0.2508    0.121
  19     rs425796   GENO      A/A      A/C      C/C
  19     rs425796 COUNTS        9       30        9
  19     rs425796   FREQ   0.1875    0.625   0.1875
  19     rs425796   MEAN   0.7595   0.5742   0.4374
  19     rs425796     SD   0.3748   0.2508    0.121
  19     rs454453   GENO      C/C      C/T      T/T
  19     rs454453 COUNTS        9       30        9
  19     rs454453   FREQ   0.1875    0.625   0.1875
  19     rs454453   MEAN   0.7595   0.5742   0.4374
  19     rs454453     SD   0.3748   0.2508    0.121
  19     rs390821   GENO      A/A      A/G      G/G
  19     rs390821 COUNTS        9       30        9
  19     rs390821   FREQ   0.1875    0.625   0.1875
  19     rs390821   MEAN   0.7595   0.5742   0.4374
  19     rs390821     SD   0.3748   0.2508    0.121
  19     rs422961   GENO      G/G      G/A      A/A
  19     rs422961 COUNTS        1       16       31
  19     rs422961   FREQ  0.02083   0.3333   0.6458
  19     rs422961   MEAN    0.584   0.5275   0.6121
  19     rs422961     SD        0   0.2062   0.3069
  19     rs392720   GENO      G/G      G/A      A/A
  19     rs392720 COUNTS        0        5       43
  19     rs392720   FREQ        0   0.1042   0.8958
  19     rs392720   MEAN       NA   0.5352   0.5889
  19     rs392720     SD       NA   0.3318    0.271
  19     rs416956   GENO      T/T      T/C      C/C
  19     rs416956 COUNTS        6       28       14
  19     rs416956   FREQ    0.125   0.5833   0.2917
  19     rs416956   MEAN   0.9238   0.5429   0.5181
  19     rs416956     SD   0.3444   0.2581   0.1631
  19   rs11882049   GENO      A/A      A/G      G/G
  19   rs11882049 COUNTS        2       15       31
  19   rs11882049   FREQ  0.04167   0.3125   0.6458
  19   rs11882049   MEAN   0.3405   0.6048   0.5886
  19   rs11882049     SD 0.003408   0.2257      0.3
  19     rs344575   GENO      C/C      C/T      T/T
  19     rs344575 COUNTS        0        9       39
  19     rs344575   FREQ        0   0.1875   0.8125
  19     rs344575   MEAN       NA   0.5555   0.5897
  19     rs344575     SD       NA   0.1786   0.2936
  19     rs344569   GENO      A/A      A/G      G/G
  19     rs344569 COUNTS        6       17       25
  19     rs344569   FREQ    0.125   0.3542   0.5208
  19     rs344569   MEAN   0.5301   0.5601   0.6118
  19     rs344569     SD    0.222   0.2091   0.3257
  19    rs8113119   GENO      A/A      A/G      G/G
  19    rs8113119 COUNTS        0       14       34
  19    rs8113119   FREQ        0   0.2917   0.7083
  19    rs8113119   MEAN       NA   0.5799   0.5847
  19    rs8113119     SD       NA   0.2223   0.2962
  19   rs11878563   GENO      G/G      G/A      A/A
  19   rs11878563 COUNTS        5       14       29
  19   rs11878563   FREQ   0.1042   0.2917   0.6042
  19   rs11878563   MEAN   0.4692    0.608   0.5911
  19   rs11878563     SD    0.232   0.3252   0.2587
  19    rs2277984   GENO      T/T      T/C      C/C
  19    rs2277984 COUNTS        9       24       15
  19    rs2277984   FREQ   0.1875      0.5   0.3125
  19    rs2277984   MEAN   0.6026   0.5501   0.6248
  19    rs2277984     SD    0.269   0.2563   0.3155
  19    rs1389623   GENO      A/A      A/G      G/G
  19    rs1389623 COUNTS        5       17       26
  19    rs1389623   FREQ   0.1042   0.3542   0.5417
  19    rs1389623   MEAN   0.6109   0.5336   0.6104
  19    rs1389623     SD   0.2417   0.2259   0.3113
  19    rs2241393   GENO      C/C      C/G      G/G
  19    rs2241393 COUNTS        4       21       23
  19    rs2241393   FREQ  0.08333   0.4375   0.4792
  19    rs2241393   MEAN   0.4647    0.515   0.6663
  19    rs2241393     SD   0.2243    0.247   0.2904
  19   rs11569538   GENO      G/G      G/C      C/C
  19   rs11569538 COUNTS        2       19       27
  19   rs11569538   FREQ  0.04167   0.3958   0.5625
  19   rs11569538   MEAN   0.5555   0.6221   0.5581
  19   rs11569538     SD   0.3073   0.2348   0.3041
  19   rs11569537   GENO      T/T      T/C      C/C
  19   rs11569537 COUNTS        0        9       39
  19   rs11569537   FREQ        0   0.1875   0.8125
  19   rs11569537   MEAN       NA   0.6023   0.5789
  19   rs11569537     SD       NA   0.2848   0.2756
  19     rs344548   GENO      G/G      G/C      C/C
  19     rs344548 COUNTS        2       28       18
  19     rs344548   FREQ  0.04167   0.5833    0.375
  19     rs344548   MEAN   0.4496   0.6004   0.5715
  19     rs344548     SD   0.1577   0.2453   0.3292
  19    rs7257062   GENO      T/T      T/C      C/C
  19    rs7257062 COUNTS       10       22       16
  19    rs7257062   FREQ   0.2083   0.4583   0.3333
  19    rs7257062   MEAN   0.4477   0.5961   0.6505
  19    rs7257062     SD   0.1658   0.2449   0.3438
  19    rs2241392   GENO      C/C      C/G      G/G
  19    rs2241392 COUNTS        9       19       20
  19    rs2241392   FREQ   0.1875   0.3958   0.4167
  19    rs2241392   MEAN   0.4302   0.5992   0.6371
  19    rs2241392     SD   0.1658    0.256   0.3133
  19   rs11569536   GENO      A/A      A/G      G/G
  19   rs11569536 COUNTS        0       10       38
  19   rs11569536   FREQ        0   0.2083   0.7917
  19   rs11569536   MEAN       NA   0.6253   0.5722
  19   rs11569536     SD       NA   0.2105   0.2903
  19     rs344543   GENO      C/C      C/G      G/G
  19     rs344543 COUNTS       11       24       13
  19     rs344543   FREQ   0.2292      0.5   0.2708
  19     rs344543   MEAN   0.5206    0.607   0.5926
  19     rs344543     SD   0.2614   0.2793   0.2892
  19     rs344541   GENO      A/A      A/G      G/G
  19     rs344541 COUNTS       11       24       13
  19     rs344541   FREQ   0.2292      0.5   0.2708
  19     rs344541   MEAN   0.5206    0.607   0.5926
  19     rs344541     SD   0.2614   0.2793   0.2892
  19     rs344540   GENO      G/G      G/A      A/A
  19     rs344540 COUNTS       11       24       13
  19     rs344540   FREQ   0.2292      0.5   0.2708
  19     rs344540   MEAN   0.5206    0.607   0.5926
  19     rs344540     SD   0.2614   0.2793   0.2892
  19   rs11569511   GENO      T/T      T/C      C/C
  19   rs11569511 COUNTS        0        7       41
  19   rs11569511   FREQ        0   0.1458   0.8542
  19   rs11569511   MEAN       NA   0.5623   0.5869
  19   rs11569511     SD       NA   0.1476   0.2917
  19    rs3745567   GENO      T/T      T/C      C/C
  19    rs3745567 COUNTS        0        7       41
  19    rs3745567   FREQ        0   0.1458   0.8542
  19    rs3745567   MEAN       NA   0.5623   0.5869
  19    rs3745567     SD       NA   0.1476   0.2917
  19   rs11569507   GENO      C/C      C/T      T/T
  19   rs11569507 COUNTS        0        7       41
  19   rs11569507   FREQ        0   0.1458   0.8542
  19   rs11569507   MEAN       NA   0.5623   0.5869
  19   rs11569507     SD       NA   0.1476   0.2917
  19    rs3745566   GENO      T/T      T/C      C/C
  19    rs3745566 COUNTS        0        7       41
  19    rs3745566   FREQ        0   0.1458   0.8542
  19    rs3745566   MEAN       NA   0.5623   0.5869
  19    rs3745566     SD       NA   0.1476   0.2917
  19    rs3745565   GENO      G/G      G/C      C/C
  19    rs3745565 COUNTS        0        7       41
  19    rs3745565   FREQ        0   0.1458   0.8542
  19    rs3745565   MEAN       NA   0.5623   0.5869
  19    rs3745565     SD       NA   0.1476   0.2917
  19   rs11569501   GENO      A/A      A/G      G/G
  19   rs11569501 COUNTS        0        7       41
  19   rs11569501   FREQ        0   0.1458   0.8542
  19   rs11569501   MEAN       NA   0.5623   0.5869
  19   rs11569501     SD       NA   0.1476   0.2917
  19     rs445750   GENO      G/G      G/A      A/A
  19     rs445750 COUNTS        4       24       20
  19     rs445750   FREQ  0.08333      0.5   0.4167
  19     rs445750   MEAN   0.7277   0.5927   0.5432
  19     rs445750     SD   0.3445   0.2893    0.245
  19     rs408290   GENO      G/G      G/C      C/C
  19     rs408290 COUNTS        4       24       20
  19     rs408290   FREQ  0.08333      0.5   0.4167
  19     rs408290   MEAN   0.7277   0.5927   0.5432
  19     rs408290     SD   0.3445   0.2893    0.245
  19     rs451760   GENO      G/G      G/A      A/A
  19     rs451760 COUNTS        2       21       25
  19     rs451760   FREQ  0.04167   0.4375   0.5208
  19     rs451760   MEAN   0.6095   0.6263    0.545
  19     rs451760     SD   0.4296   0.3168     0.23
  19   rs11569397   GENO      G/G      G/A      A/A
  19   rs11569397 COUNTS        0       10       38
  19   rs11569397   FREQ        0   0.2083   0.7917
  19   rs11569397   MEAN       NA   0.5938   0.5805
  19   rs11569397     SD       NA    0.251   0.2833
  19     rs339392   GENO      G/G      G/T      T/T
  19     rs339392 COUNTS        0       12       36
  19     rs339392   FREQ        0     0.25     0.75
  19     rs339392   MEAN       NA   0.5604   0.5909
  19     rs339392     SD       NA   0.2864    0.274
  19     rs171094   GENO      A/A      A/G      G/G
  19     rs171094 COUNTS       13       22       13
  19     rs171094   FREQ   0.2708   0.4583   0.2708
  19     rs171094   MEAN   0.4974   0.5354   0.7502
  19     rs171094     SD   0.2203   0.2319   0.3315
  19     rs184628   GENO      C/C      C/A      A/A
  19     rs184628 COUNTS        5       27       16
  19     rs184628   FREQ   0.1042   0.5625   0.3333
  19     rs184628   MEAN    0.717   0.5504    0.597
  19     rs184628     SD   0.4368   0.2431   0.2729
  19    rs2305806   GENO      C/C      C/T      T/T
  19    rs2305806 COUNTS        8       26       14
  19    rs2305806   FREQ   0.1667   0.5417   0.2917
  19    rs2305806   MEAN   0.6549   0.5912   0.5277
  19    rs2305806     SD   0.2755   0.2933   0.2435
  19    rs7248911   GENO      C/C      C/T      T/T
  19    rs7248911 COUNTS       10       27       11
  19    rs7248911   FREQ   0.2083   0.5625   0.2292
  19    rs7248911   MEAN   0.5925   0.5806   0.5816
  19    rs7248911     SD   0.2486   0.2672   0.3355
  19   rs10408913   GENO      T/T      T/G      G/G
  19   rs10408913 COUNTS        0       21       27
  19   rs10408913   FREQ        0   0.4375   0.5625
  19   rs10408913   MEAN       NA   0.5674   0.5957
  19   rs10408913     SD       NA   0.2496   0.2964
  19   rs10409437   GENO      A/A      A/G      G/G
  19   rs10409437 COUNTS        4       20       24
  19   rs10409437   FREQ  0.08333   0.4167      0.5
  19   rs10409437   MEAN   0.5994    0.588   0.5767
  19   rs10409437     SD   0.4539   0.2918   0.2378
  19     rs568259   GENO      T/T      T/C      C/C
  19     rs568259 COUNTS        4       17       27
  19     rs568259   FREQ  0.08333   0.3542   0.5625
  19     rs568259   MEAN   0.4889   0.6627   0.5473
  19     rs568259     SD   0.2495   0.3407    0.225
  19     rs473021   GENO      T/T      T/G      G/G
  19     rs473021 COUNTS        4       16       28
  19     rs473021   FREQ  0.08333   0.3333   0.5833
  19     rs473021   MEAN   0.4344   0.6926   0.5421
  19     rs473021     SD   0.1598   0.3418   0.2263
  19     rs472835   GENO      T/T      T/C      C/C
  19     rs472835 COUNTS        5       16       27
  19     rs472835   FREQ   0.1042   0.3333   0.5625
  19     rs472835   MEAN   0.4435   0.6844   0.5493
  19     rs472835     SD   0.1399   0.3487   0.2274
  19    rs2546122   GENO      A/A      A/G      G/G
  19    rs2546122 COUNTS        9       22       17
  19    rs2546122   FREQ   0.1875   0.4583   0.3542
  19    rs2546122   MEAN   0.5749    0.598   0.5688
  19    rs2546122     SD   0.2688   0.3129   0.2366
  19    rs2546127   GENO      T/T      T/C      C/C
  19    rs2546127 COUNTS        4       16       28
  19    rs2546127   FREQ  0.08333   0.3333   0.5833
  19    rs2546127   MEAN   0.4344   0.6926   0.5421
  19    rs2546127     SD   0.1598   0.3418   0.2263
  19    rs2546128   GENO      G/G      G/A      A/A
  19    rs2546128 COUNTS        9       23       16
  19    rs2546128   FREQ   0.1875   0.4792   0.3333
  19    rs2546128   MEAN   0.5975    0.625   0.5154
  19    rs2546128     SD   0.2404   0.3105   0.2366
  19    rs2617815   GENO      G/G      G/A      A/A
  19    rs2617815 COUNTS        4       16       28
  19    rs2617815   FREQ  0.08333   0.3333   0.5833
  19    rs2617815   MEAN   0.4344   0.6926   0.5421
  19    rs2617815     SD   0.1598   0.3418   0.2263
  19    rs2617819   GENO      G/G      G/C      C/C
  19    rs2617819 COUNTS        4       13       31
  19    rs2617819   FREQ  0.08333   0.2708   0.6458
  19    rs2617819   MEAN    0.612   0.5632    0.588
  19    rs2617819     SD   0.3842   0.2276   0.2867
  19    rs2617822   GENO      A/A      A/G      G/G
  19    rs2617822 COUNTS        6       17       25
  19    rs2617822   FREQ    0.125   0.3542   0.5208
  19    rs2617822   MEAN   0.6524   0.5645   0.5795
  19    rs2617822     SD   0.3569   0.3215   0.2248
  19   rs12232870   GENO      A/A      A/G      G/G
  19   rs12232870 COUNTS        1       11       36
  19   rs12232870   FREQ  0.02083   0.2292     0.75
  19   rs12232870   MEAN    1.077   0.7112   0.5305
  19   rs12232870     SD        0   0.2879   0.2499
  19    rs8109794   GENO      A/A      A/C      C/C
  19    rs8109794 COUNTS        2       18       28
  19    rs8109794   FREQ  0.04167    0.375   0.5833
  19    rs8109794   MEAN   0.4363   0.5268   0.6301
  19    rs8109794     SD   0.1809   0.2346   0.2986
  19    rs8108646   GENO      G/G      G/A      A/A
  19    rs8108646 COUNTS        1        6       41
  19    rs8108646   FREQ  0.02083    0.125   0.8542
  19    rs8108646   MEAN   0.3084   0.5082    0.601
  19    rs8108646     SD        0   0.2191   0.2818
  19   rs12710098   GENO      G/G      G/T      T/T
  19   rs12710098 COUNTS        7       18       23
  19   rs12710098   FREQ   0.1458    0.375   0.4792
  19   rs12710098   MEAN   0.5325   0.6538   0.5436
  19   rs12710098     SD   0.3019   0.2505   0.2846
  19    rs7253450   GENO      T/T      T/A      A/A
  19    rs7253450 COUNTS        1       10       37
  19    rs7253450   FREQ  0.02083   0.2083   0.7708
  19    rs7253450   MEAN   0.3381   0.6689   0.5668
  19    rs7253450     SD        0   0.3288   0.2594
  19     rs164017   GENO      C/C      C/T      T/T
  19     rs164017 COUNTS        2       20       26
  19     rs164017   FREQ  0.04167   0.4167   0.5417
  19     rs164017   MEAN    0.368   0.6768   0.5279
  19     rs164017     SD  0.04221   0.2848   0.2568
  19     rs164016   GENO      C/C      C/T      T/T
  19     rs164016 COUNTS        0       17       31
  19     rs164016   FREQ        0   0.3542   0.6458
  19     rs164016   MEAN       NA   0.5439   0.6049
  19     rs164016     SD       NA   0.2501   0.2885
  19     rs186295   GENO      A/A      A/G      G/G
  19     rs186295 COUNTS        0       10       38
  19     rs186295   FREQ        0   0.2083   0.7917
  19     rs186295   MEAN       NA   0.5014   0.6049
  19     rs186295     SD       NA   0.1822    0.292
  19     rs331677   GENO      A/A      A/T      T/T
  19     rs331677 COUNTS        0        7       41
  19     rs331677   FREQ        0   0.1458   0.8542
  19     rs331677   MEAN       NA   0.5819   0.5835
  19     rs331677     SD       NA   0.2675   0.2788
  19   rs16993884   GENO      G/G      G/A      A/A
  19   rs16993884 COUNTS        8       26       14
  19   rs16993884   FREQ   0.1667   0.5417   0.2917
  19   rs16993884   MEAN   0.5253    0.621   0.5465
  19   rs16993884     SD   0.2459   0.3043   0.2348
  19   rs10422184   GENO      G/G      G/A      A/A
  19   rs10422184 COUNTS        8       21       19
  19   rs10422184   FREQ   0.1667   0.4375   0.3958
  19   rs10422184   MEAN   0.5213   0.6163   0.5729
  19   rs10422184     SD   0.1586   0.2534   0.3352
  19   rs16993897   GENO      C/C      C/T      T/T
  19   rs16993897 COUNTS       10       25       13
  19   rs16993897   FREQ   0.2083   0.5208   0.2708
  19   rs16993897   MEAN   0.5957   0.4902   0.7528
  19   rs16993897     SD   0.3588   0.1663   0.3062
  19     rs330876   GENO      A/A      A/G      G/G
  19     rs330876 COUNTS       12       20       16
  19     rs330876   FREQ     0.25   0.4167   0.3333
  19     rs330876   MEAN    0.564   0.5236   0.6724
  19     rs330876     SD   0.2521   0.2148   0.3426
  19   rs10406373   GENO      A/A      A/G      G/G
  19   rs10406373 COUNTS        1       20       27
  19   rs10406373   FREQ  0.02083   0.4167   0.5625
  19   rs10406373   MEAN    0.584   0.5422   0.6137
  19   rs10406373     SD        0   0.2561   0.2931
  19     rs330877   GENO      A/A      A/G      G/G
  19     rs330877 COUNTS        7       23       18
  19     rs330877   FREQ   0.1458   0.4792    0.375
  19     rs330877   MEAN   0.4694   0.6704   0.5163
  19     rs330877     SD   0.1626   0.3074    0.237
  19     rs330885   GENO      T/T      T/A      A/A
  19     rs330885 COUNTS        4       23       21
  19     rs330885   FREQ  0.08333   0.4792   0.4375
  19     rs330885   MEAN   0.3822   0.6395     0.56
  19     rs330885     SD  0.09353   0.2986   0.2554
  19     rs330886   GENO      A/A      A/G      G/G
  19     rs330886 COUNTS        0       13       35
  19     rs330886   FREQ        0   0.2708   0.7292
  19     rs330886   MEAN       NA    0.583   0.5834
  19     rs330886     SD       NA   0.2286   0.2927
  19     rs330887   GENO      T/T      T/C      C/C
  19     rs330887 COUNTS        2       19       27
  19     rs330887   FREQ  0.04167   0.3958   0.5625
  19     rs330887   MEAN   0.4615   0.5568    0.611
  19     rs330887     SD  0.02588   0.2211   0.3159
  19   rs10403916   GENO      A/A      A/G      G/G
  19   rs10403916 COUNTS        9       21       18
  19   rs10403916   FREQ   0.1875   0.4375    0.375
  19   rs10403916   MEAN   0.5852   0.5571    0.613
  19   rs10403916     SD   0.2736   0.2246   0.3344
  19    rs8099966   GENO      G/G      G/A      A/A
  19    rs8099966 COUNTS        3       22       23
  19    rs8099966   FREQ   0.0625   0.4583   0.4792
  19    rs8099966   MEAN   0.3619   0.6238   0.5734
  19    rs8099966     SD   0.1032   0.3055   0.2497
  19    rs8101320   GENO      A/A      A/G      G/G
  19    rs8101320 COUNTS        3       22       23
  19    rs8101320   FREQ   0.0625   0.4583   0.4792
  19    rs8101320   MEAN   0.3619   0.6238   0.5734
  19    rs8101320     SD   0.1032   0.3055   0.2497
  19     rs897740   GENO      A/A      A/G      G/G
  19     rs897740 COUNTS        4       23       21
  19     rs897740   FREQ  0.08333   0.4792   0.4375
  19     rs897740   MEAN   0.3822   0.6395     0.56
  19     rs897740     SD  0.09353   0.2986   0.2554
  19     rs454176   GENO      C/C      C/G      G/G
  19     rs454176 COUNTS        4       22       22
  19     rs454176   FREQ  0.08333   0.4583   0.4583
  19     rs454176   MEAN   0.3822   0.6312    0.572
  19     rs454176     SD  0.09353   0.3029   0.2555
  19     rs455099   GENO      G/G      G/A      A/A
  19     rs455099 COUNTS        4       23       21
  19     rs455099   FREQ  0.08333   0.4792   0.4375
  19     rs455099   MEAN   0.3822   0.6395     0.56
  19     rs455099     SD  0.09353   0.2986   0.2554
  19     rs445817   GENO      T/T      T/G      G/G
  19     rs445817 COUNTS        4       23       21
  19     rs445817   FREQ  0.08333   0.4792   0.4375
  19     rs445817   MEAN   0.3822   0.6395     0.56
  19     rs445817     SD  0.09353   0.2986   0.2554
  19     rs673320   GENO      A/A      A/C      C/C
  19     rs673320 COUNTS        0       10       38
  19     rs673320   FREQ        0   0.2083   0.7917
  19     rs673320   MEAN       NA   0.7184   0.5478
  19     rs673320     SD       NA   0.3179   0.2546
  19     rs455476   GENO      C/C      C/T      T/T
  19     rs455476 COUNTS        6       22       20
  19     rs455476   FREQ    0.125   0.4583   0.4167
  19     rs455476   MEAN   0.5169   0.5948   0.5906
  19     rs455476     SD   0.2023   0.2706   0.3049
  19     rs460261   GENO      A/A      A/G      G/G
  19     rs460261 COUNTS        6       22       20
  19     rs460261   FREQ    0.125   0.4583   0.4167
  19     rs460261   MEAN   0.5169   0.5948   0.5906
  19     rs460261     SD   0.2023   0.2706   0.3049
  19     rs384239   GENO      C/C      C/G      G/G
  19     rs384239 COUNTS        2       13       33
  19     rs384239   FREQ  0.04167   0.2708   0.6875
  19     rs384239   MEAN   0.5555   0.5323   0.6051
  19     rs384239     SD   0.3073   0.2596   0.2842
  19     rs373533   GENO      A/A      A/C      C/C
  19     rs373533 COUNTS        9       15       24
  19     rs373533   FREQ   0.1875   0.3125      0.5
  19     rs373533   MEAN   0.6586   0.5794   0.5575
  19     rs373533     SD   0.3271   0.2471   0.2767
  19    rs8104748   GENO      C/C      C/T      T/T
  19    rs8104748 COUNTS        0       12       36
  19    rs8104748   FREQ        0     0.25     0.75
  19    rs8104748   MEAN       NA   0.5784   0.5849
  19    rs8104748     SD       NA   0.2681   0.2802
  19     rs464849   GENO      G/G      G/C      C/C
  19     rs464849 COUNTS        4       28       16
  19     rs464849   FREQ  0.08333   0.5833   0.3333
  19     rs464849   MEAN   0.4535   0.6102   0.5687
  19     rs464849     SD   0.1482   0.2662   0.3129
  19   rs10407357   GENO      T/T      T/A      A/A
  19   rs10407357 COUNTS        2       10       35
  19   rs10407357   FREQ  0.04255   0.2128   0.7447
  19   rs10407357   MEAN   0.5413    0.639   0.5642
  19   rs10407357     SD    0.399   0.2184   0.2903
  19     rs416967   GENO      A/A      A/G      G/G
  19     rs416967 COUNTS        4       26       18
  19     rs416967   FREQ  0.08333   0.5417    0.375
  19     rs416967   MEAN   0.4535   0.6299   0.5448
  19     rs416967     SD   0.1482   0.2662   0.3021
  19     rs460375   GENO      G/G      G/C      C/C
  19     rs460375 COUNTS        4       28       16
  19     rs460375   FREQ  0.08333   0.5833   0.3333
  19     rs460375   MEAN   0.4535   0.6102   0.5687
  19     rs460375     SD   0.1482   0.2662   0.3129
  19     rs465543   GENO      G/G      G/A      A/A
  19     rs465543 COUNTS        4       28       16
  19     rs465543   FREQ  0.08333   0.5833   0.3333
  19     rs465543   MEAN   0.4535   0.6102   0.5687
  19     rs465543     SD   0.1482   0.2662   0.3129
  19     rs461935   GENO      A/A      A/G      G/G
  19     rs461935 COUNTS        4       28       16
  19     rs461935   FREQ  0.08333   0.5833   0.3333
  19     rs461935   MEAN   0.4535   0.6102   0.5687
  19     rs461935     SD   0.1482   0.2662   0.3129
  19    rs7259423   GENO      T/T      T/C      C/C
  19    rs7259423 COUNTS        9       25       14
  19    rs7259423   FREQ   0.1875   0.5208   0.2917
  19    rs7259423   MEAN   0.6145   0.6331   0.4744
  19    rs7259423     SD   0.2978   0.2772   0.2399
  19     rs461057   GENO      G/G      G/T      T/T
  19     rs461057 COUNTS        4       26       18
  19     rs461057   FREQ  0.08333   0.5417    0.375
  19     rs461057   MEAN   0.4535   0.6299   0.5448
  19     rs461057     SD   0.1482   0.2662   0.3021
  19     rs457762   GENO      G/G      G/A      A/A
  19     rs457762 COUNTS        4       26       18
  19     rs457762   FREQ  0.08333   0.5417    0.375
  19     rs457762   MEAN   0.4535   0.6299   0.5448
  19     rs457762     SD   0.1482   0.2662   0.3021
  19    rs2453112   GENO      C/C      C/T      T/T
  19    rs2453112 COUNTS        2       22       24
  19    rs2453112   FREQ  0.04167   0.4583      0.5
  19    rs2453112   MEAN   0.6316   0.6162   0.5491
  19    rs2453112     SD  0.03687   0.2898   0.2732
  19     rs422318   GENO      A/A      A/C      C/C
  19     rs422318 COUNTS        9       27       12
  19     rs422318   FREQ   0.1875   0.5625     0.25
  19     rs422318   MEAN   0.4793   0.6511   0.5087
  19     rs422318     SD   0.1959   0.2592   0.3298
  19   rs17704999   GENO      G/G      G/A      A/A
  19   rs17704999 COUNTS        0       11       37
  19   rs17704999   FREQ        0   0.2292   0.7708
  19   rs17704999   MEAN       NA   0.5438    0.595
  19   rs17704999     SD       NA   0.2601   0.2809
  19   rs16994004   GENO      C/C      C/T      T/T
  19   rs16994004 COUNTS        2       10       36
  19   rs16994004   FREQ  0.04167   0.2083     0.75
  19   rs16994004   MEAN   0.4717   0.5112   0.6095
  19   rs16994004     SD   0.1888   0.2196   0.2912
  19    rs7256163   GENO      A/A      A/G      G/G
  19    rs7256163 COUNTS       13       20       15
  19    rs7256163   FREQ   0.2708   0.4167   0.3125
  19    rs7256163   MEAN   0.6588   0.5638   0.5438
  19    rs7256163     SD   0.3009   0.2922   0.2277
  19    rs7256367   GENO      C/C      C/G      G/G
  19    rs7256367 COUNTS        7       22       19
  19    rs7256367   FREQ   0.1458   0.4583   0.3958
  19    rs7256367   MEAN    0.587   0.5993   0.5633
  19    rs7256367     SD   0.2669   0.3184    0.232
  19   rs10221500   GENO      T/T      T/C      C/C
  19   rs10221500 COUNTS        0        6       42
  19   rs10221500   FREQ        0    0.125    0.875
  19   rs10221500   MEAN       NA   0.5529   0.5876
  19   rs10221500     SD       NA   0.3297     0.27
  19     rs460698   GENO      A/A      A/G      G/G
  19     rs460698 COUNTS        4       15       29
  19     rs460698   FREQ  0.08333   0.3125   0.6042
  19     rs460698   MEAN   0.9094   0.6006   0.5294
  19     rs460698     SD   0.3962   0.2624   0.2383
  19    rs7256912   GENO      T/T      T/C      C/C
  19    rs7256912 COUNTS        5        9       34
  19    rs7256912   FREQ   0.1042   0.1875   0.7083
  19    rs7256912   MEAN   0.5029   0.5073   0.6152
  19    rs7256912     SD   0.1443   0.2072   0.3012
  19    rs8102545   GENO      G/G      G/T      T/T
  19    rs8102545 COUNTS        1        9       38
  19    rs8102545   FREQ  0.02083   0.1875   0.7917
  19    rs8102545   MEAN   0.4568   0.7406   0.5494
  19    rs8102545     SD        0   0.3358   0.2523
  19    rs7247900   GENO      C/C      C/A      A/A
  19    rs7247900 COUNTS       10       18       20
  19    rs7247900   FREQ   0.2083    0.375   0.4167
  19    rs7247900   MEAN   0.6393    0.522   0.6104
  19    rs7247900     SD   0.2514   0.2695   0.2921
  19    rs4807918   GENO      A/A      A/C      C/C
  19    rs4807918 COUNTS        7       19       22
  19    rs4807918   FREQ   0.1458   0.3958   0.4583
  19    rs4807918   MEAN   0.7144   0.5533   0.5675
  19    rs4807918     SD   0.3397    0.255   0.2701
  19    rs7260101   GENO      G/G      G/T      T/T
  19    rs7260101 COUNTS        7       16       25
  19    rs7260101   FREQ   0.1458   0.3333   0.5208
  19    rs7260101   MEAN   0.7144   0.5579   0.5628
  19    rs7260101     SD   0.3397   0.2656    0.262
  19     rs252569   GENO      C/C      C/T      T/T
  19     rs252569 COUNTS        3       13       32
  19     rs252569   FREQ   0.0625   0.2708   0.6667
  19     rs252569   MEAN    0.598   0.5185   0.6082
  19     rs252569     SD   0.1946   0.3175   0.2651
  19    rs2035973   GENO      T/T      T/C      C/C
  19    rs2035973 COUNTS        8       17       23
  19    rs2035973   FREQ   0.1667   0.3542   0.4792
  19    rs2035973   MEAN   0.6997   0.5489   0.5682
  19    rs2035973     SD   0.3256   0.2658   0.2639
  19    rs2035972   GENO      T/T      T/C      C/C
  19    rs2035972 COUNTS        0        8       40
  19    rs2035972   FREQ        0   0.1667   0.8333
  19    rs2035972   MEAN       NA   0.5807   0.5838
  19    rs2035972     SD       NA   0.1942   0.2898
  19    rs1874002   GENO      C/C      C/T      T/T
  19    rs1874002 COUNTS        7       18       23
  19    rs1874002   FREQ   0.1458    0.375   0.4792
  19    rs1874002   MEAN   0.6062   0.5936   0.5682
  19    rs1874002     SD   0.2051   0.3202   0.2639
  19    rs2055097   GENO      A/A      A/C      C/C
  19    rs2055097 COUNTS        0        8       40
  19    rs2055097   FREQ        0   0.1667   0.8333
  19    rs2055097   MEAN       NA   0.5807   0.5838
  19    rs2055097     SD       NA   0.1942   0.2898
  19    rs4807920   GENO      C/C      C/G      G/G
  19    rs4807920 COUNTS        0        8       40
  19    rs4807920   FREQ        0   0.1667   0.8333
  19    rs4807920   MEAN       NA   0.5807   0.5838
  19    rs4807920     SD       NA   0.1942   0.2898
  19    rs1389506   GENO      C/C      C/T      T/T
  19    rs1389506 COUNTS        0        7       41
  19    rs1389506   FREQ        0   0.1458   0.8542
  19    rs1389506   MEAN       NA    0.445   0.6069
  19    rs1389506     SD       NA   0.1859   0.2817
  19   rs10412186   GENO      C/C      C/T      T/T
  19   rs10412186 COUNTS        0        9       39
  19   rs10412186   FREQ        0   0.1875   0.8125
  19   rs10412186   MEAN       NA   0.5349   0.5945
  19   rs10412186     SD       NA   0.2011   0.2897
  19   rs11878694   GENO      G/G      G/A      A/A
  19   rs11878694 COUNTS       11       24       13
  19   rs11878694   FREQ   0.2292      0.5   0.2708
  19   rs11878694   MEAN   0.6051   0.5523    0.622
  19   rs11878694     SD   0.2948   0.2678   0.2847
  19   rs10406255   GENO      C/C      C/T      T/T
  19   rs10406255 COUNTS       11       19       18
  19   rs10406255   FREQ   0.2292   0.3958    0.375
  19   rs10406255   MEAN   0.6318   0.5639   0.5741
  19   rs10406255     SD   0.3082   0.2742   0.2658
  19   rs10413019   GENO      C/C      C/T      T/T
  19   rs10413019 COUNTS        0        5       43
  19   rs10413019   FREQ        0   0.1042   0.8958
  19   rs10413019   MEAN       NA   0.6005   0.5813
  19   rs10413019     SD       NA   0.3547   0.2688
  19    rs8104872   GENO      T/T      T/C      C/C
  19    rs8104872 COUNTS        1       17       30
  19    rs8104872   FREQ  0.02083   0.3542    0.625
  19    rs8104872   MEAN   0.5342   0.6326    0.557
  19    rs8104872     SD        0   0.3131   0.2563
  19    rs8105285   GENO      T/T      T/C      C/C
  19    rs8105285 COUNTS        5       20       23
  19    rs8105285   FREQ   0.1042   0.4167   0.4792
  19    rs8105285   MEAN   0.5744   0.5782   0.5896
  19    rs8105285     SD   0.2641   0.2646    0.296
  19   rs11882263   GENO      C/C      C/A      A/A
  19   rs11882263 COUNTS        4       17       27
  19   rs11882263   FREQ  0.08333   0.3542   0.5625
  19   rs11882263   MEAN    0.491    0.594   0.5902
  19   rs11882263     SD   0.1082   0.2573   0.3043
  19    rs7249943   GENO      G/G      G/C      C/C
  19    rs7249943 COUNTS        3       23       22
  19    rs7249943   FREQ   0.0625   0.4792   0.4583
  19    rs7249943   MEAN   0.7939   0.5698   0.5687
  19    rs7249943     SD   0.3045   0.2693   0.2774
  19    rs7249317   GENO      A/A      A/G      G/G
  19    rs7249317 COUNTS        2       18       28
  19    rs7249317   FREQ  0.04167    0.375   0.5833
  19    rs7249317   MEAN   0.9515   0.5593   0.5724
  19    rs7249317     SD   0.1909   0.2847    0.261
  19    rs1493877   GENO      T/T      T/C      C/C
  19    rs1493877 COUNTS        0       18       30
  19    rs1493877   FREQ        0    0.375    0.625
  19    rs1493877   MEAN       NA   0.5698   0.5914
  19    rs1493877     SD       NA   0.3382   0.2341
  19    rs9304947   GENO      C/C      C/T      T/T
  19    rs9304947 COUNTS        4       25       19
  19    rs9304947   FREQ  0.08333   0.5208   0.3958
  19    rs9304947   MEAN   0.5365   0.5827   0.5939
  19    rs9304947     SD   0.2306   0.2748    0.294
  19    rs2914567   GENO      G/G      G/T      T/T
  19    rs2914567 COUNTS        1       12       35
  19    rs2914567   FREQ  0.02083     0.25   0.7292
  19    rs2914567   MEAN   0.3978   0.6833   0.5543
  19    rs2914567     SD        0   0.3216   0.2554
  19     rs966591   GENO      A/A      A/G      G/G
  19     rs966591 COUNTS       10       20       18
  19     rs966591   FREQ   0.2083   0.4167    0.375
  19     rs966591   MEAN   0.6213   0.5676   0.5796
  19     rs966591     SD    0.256   0.2709   0.3005
  19    rs8110740   GENO      A/A      A/G      G/G
  19    rs8110740 COUNTS       10       20       18
  19    rs8110740   FREQ   0.2083   0.4167    0.375
  19    rs8110740   MEAN   0.6213   0.5676   0.5796
  19    rs8110740     SD    0.256   0.2709   0.3005
  19    rs6510944   GENO      T/T      T/C      C/C
  19    rs6510944 COUNTS       10       20       18
  19    rs6510944   FREQ   0.2083   0.4167    0.375
  19    rs6510944   MEAN   0.6213   0.5676   0.5796
  19    rs6510944     SD    0.256   0.2709   0.3005
  19    rs2352958   GENO      C/C      C/T      T/T
  19    rs2352958 COUNTS       10       20       18
  19    rs2352958   FREQ   0.2083   0.4167    0.375
  19    rs2352958   MEAN   0.6213   0.5676   0.5796
  19    rs2352958     SD    0.256   0.2709   0.3005
  19     rs768489   GENO      T/T      T/G      G/G
  19     rs768489 COUNTS       10       20       18
  19     rs768489   FREQ   0.2083   0.4167    0.375
  19     rs768489   MEAN   0.6213   0.5676   0.5796
  19     rs768489     SD    0.256   0.2709   0.3005
  19   rs16994131   GENO      C/C      C/T      T/T
  19   rs16994131 COUNTS        7       21       20
  19   rs16994131   FREQ   0.1458   0.4375   0.4167
  19   rs16994131   MEAN   0.5639   0.5978   0.5749
  19   rs16994131     SD   0.2042    0.231   0.3413
  19   rs12460645   GENO      T/T      T/C      C/C
  19   rs12460645 COUNTS        4       21       23
  19   rs12460645   FREQ  0.08333   0.4375   0.4792
  19   rs12460645   MEAN   0.4795   0.6238   0.5643
  19   rs12460645     SD   0.2334   0.3033   0.2567
  19    rs2914559   GENO      C/C      C/T      T/T
  19    rs2914559 COUNTS        4       21       23
  19    rs2914559   FREQ  0.08333   0.4375   0.4792
  19    rs2914559   MEAN   0.4795   0.6238   0.5643
  19    rs2914559     SD   0.2334   0.3033   0.2567
  19    rs2967661   GENO      G/G      G/A      A/A
  19    rs2967661 COUNTS        5       22       21
  19    rs2967661   FREQ   0.1042   0.4583   0.4375
  19    rs2967661   MEAN   0.5483   0.6162   0.5571
  19    rs2967661     SD    0.254   0.3021   0.2568
  19   rs10414835   GENO      T/T      T/C      C/C
  19   rs10414835 COUNTS        0       11       37
  19   rs10414835   FREQ        0   0.2292   0.7708
  19   rs10414835   MEAN       NA    0.686   0.5528
  19   rs10414835     SD       NA   0.3686   0.2374
  19   rs12150997   GENO      A/A      A/G      G/G
  19   rs12150997 COUNTS        7       21       20
  19   rs12150997   FREQ   0.1458   0.4375   0.4167
  19   rs12150997   MEAN   0.4819   0.6902   0.5065
  19   rs12150997     SD   0.1534   0.3158   0.2263
  19   rs11667110   GENO      G/G      G/C      C/C
  19   rs11667110 COUNTS        2       13       33
  19   rs11667110   FREQ  0.04167   0.2708   0.6875
  19   rs11667110   MEAN   0.4082   0.6655   0.5615
  19   rs11667110     SD  0.09967   0.3007   0.2668
  19    rs2229431   GENO      A/A      A/G      G/G
  19    rs2229431 COUNTS        2       12       34
  19    rs2229431   FREQ  0.04167     0.25   0.7083
  19    rs2229431   MEAN   0.6808   0.5369   0.5939
  19    rs2229431     SD   0.2476   0.2483   0.2887
  19       rs2962   GENO      A/A      A/G      G/G
  19       rs2962 COUNTS        0       17       31
  19       rs2962   FREQ        0   0.3542   0.6458
  19       rs2962   MEAN       NA   0.5101   0.6234
  19       rs2962     SD       NA   0.2343   0.2898
  19       rs2963   GENO      A/A      A/G      G/G
  19       rs2963 COUNTS        6       19       23
  19       rs2963   FREQ    0.125   0.3958   0.4792
  19       rs2963   MEAN   0.5145   0.6216   0.5696
  19       rs2963     SD   0.1362   0.2594   0.3144
  19    rs8107575   GENO      T/T      T/C      C/C
  19    rs8107575 COUNTS        0        8       40
  19    rs8107575   FREQ        0   0.1667   0.8333
  19    rs8107575   MEAN       NA   0.7699    0.546
  19    rs8107575     SD       NA   0.4354   0.2194
  19    rs2059807   GENO      A/A      A/G      G/G
  19    rs2059807 COUNTS        2       17       29
  19    rs2059807   FREQ  0.04167   0.3542   0.6042
  19    rs2059807   MEAN    0.461   0.5628   0.6037
  19    rs2059807     SD   0.1738   0.2391   0.3014
  19    rs3815902   GENO      A/A      A/G      G/G
  19    rs3815902 COUNTS        1        7       40
  19    rs3815902   FREQ  0.02083   0.1458   0.8333
  19    rs3815902   MEAN   0.3697   0.6227   0.5817
  19    rs3815902     SD        0   0.3521    0.265
  19    rs3786681   GENO      G/G      G/A      A/A
  19    rs3786681 COUNTS        3       13       32
  19    rs3786681   FREQ   0.0625   0.2708   0.6667
  19    rs3786681   MEAN   0.8056    0.567   0.5691
  19    rs3786681     SD   0.4532   0.3069   0.2436
  19    rs6510956   GENO      T/T      T/G      G/G
  19    rs6510956 COUNTS        3       13       32
  19    rs6510956   FREQ   0.0625   0.2708   0.6667
  19    rs6510956   MEAN   0.8056    0.567   0.5691
  19    rs6510956     SD   0.4532   0.3069   0.2436
  19   rs10415589   GENO      A/A      A/G      G/G
  19   rs10415589 COUNTS        0       14       34
  19   rs10415589   FREQ        0   0.2917   0.7083
  19   rs10415589   MEAN       NA   0.6028   0.5753
  19   rs10415589     SD       NA   0.3478   0.2436
  19    rs8109559   GENO      G/G      G/A      A/A
  19    rs8109559 COUNTS        7       21       20
  19    rs8109559   FREQ   0.1458   0.4375   0.4167
  19    rs8109559   MEAN   0.5934   0.5862   0.5768
  19    rs8109559     SD    0.339   0.2836   0.2554
  19   rs16994314   GENO      A/A      A/T      T/T
  19   rs16994314 COUNTS        0        6       42
  19   rs16994314   FREQ        0    0.125    0.875
  19   rs16994314   MEAN       NA   0.8982   0.5383
  19   rs16994314     SD       NA   0.3796   0.2284
  19    rs8108622   GENO      A/A      A/T      T/T
  19    rs8108622 COUNTS        4       17       27
  19    rs8108622   FREQ  0.08333   0.3542   0.5625
  19    rs8108622   MEAN   0.7221   0.5851   0.5616
  19    rs8108622     SD   0.4875   0.2954    0.227
  19   rs10500204   GENO      C/C      C/A      A/A
  19   rs10500204 COUNTS        1       18       29
  19   rs10500204   FREQ  0.02083    0.375   0.6042
  19   rs10500204   MEAN   0.3697   0.5934   0.5844
  19   rs10500204     SD        0   0.3272   0.2443
  19    rs3786680   GENO      T/T      T/C      C/C
  19    rs3786680 COUNTS        4       27       17
  19    rs3786680   FREQ  0.08333   0.5625   0.3542
  19    rs3786680   MEAN   0.4429   0.6001   0.5896
  19    rs3786680     SD   0.1368   0.2638   0.3148
  19     rs891088   GENO      G/G      G/A      A/A
  19     rs891088 COUNTS        8       27       13
  19     rs891088   FREQ   0.1667   0.5625   0.2708
  19     rs891088   MEAN    0.574   0.6245   0.5034
  19     rs891088     SD   0.3215    0.282   0.2268
  19    rs7245757   GENO      T/T      T/C      C/C
  19    rs7245757 COUNTS        3       14       31
  19    rs7245757   FREQ   0.0625   0.2917   0.6458
  19    rs7245757   MEAN   0.4503   0.5233   0.6233
  19    rs7245757     SD   0.1011   0.1882   0.3112
  19    rs1035939   GENO      A/A      A/G      G/G
  19    rs1035939 COUNTS        7       18       23
  19    rs1035939   FREQ   0.1458    0.375   0.4792
  19    rs1035939   MEAN   0.5817   0.5732   0.5916
  19    rs1035939     SD   0.3549   0.2734   0.2619
  19    rs4804368   GENO      G/G      G/A      A/A
  19    rs4804368 COUNTS        6       21       21
  19    rs4804368   FREQ    0.125   0.4375   0.4375
  19    rs4804368   MEAN    0.511   0.6142   0.5731
  19    rs4804368     SD   0.3034   0.2496   0.2982
  19    rs7254358   GENO      A/A      A/G      G/G
  19    rs7254358 COUNTS        5       18       25
  19    rs7254358   FREQ   0.1042    0.375   0.5208
  19    rs7254358   MEAN   0.6194   0.6186   0.5506
  19    rs7254358     SD   0.3292   0.3233   0.2303
  19    rs1035942   GENO      A/A      A/G      G/G
  19    rs1035942 COUNTS        0       13       35
  19    rs1035942   FREQ        0   0.2708   0.7292
  19    rs1035942   MEAN       NA   0.5103   0.6104
  19    rs1035942     SD       NA   0.1508   0.3054
  19    rs8103883   GENO      T/T      T/C      C/C
  19    rs8103883 COUNTS       11       25       12
  19    rs8103883   FREQ   0.2292   0.5208     0.25
  19    rs8103883   MEAN   0.5617   0.5827   0.6044
  19    rs8103883     SD   0.2602   0.2639   0.3275
  19    rs2042901   GENO      T/T      T/G      G/G
  19    rs2042901 COUNTS        0        6       42
  19    rs2042901   FREQ        0    0.125    0.875
  19    rs2042901   MEAN       NA   0.5457   0.5887
  19    rs2042901     SD       NA   0.1753   0.2869
  19   rs10426094   GENO      T/T      T/C      C/C
  19   rs10426094 COUNTS        0        8       40
  19   rs10426094   FREQ        0   0.1667   0.8333
  19   rs10426094   MEAN       NA   0.6387   0.5722
  19   rs10426094     SD       NA   0.3772   0.2539
  19   rs12459488   GENO      G/G      G/C      C/C
  19   rs12459488 COUNTS        5       19       24
  19   rs12459488   FREQ   0.1042   0.3958      0.5
  19   rs12459488   MEAN   0.6624   0.6005   0.5532
  19   rs12459488     SD   0.3012   0.3183   0.2372
  19    rs3745545   GENO      C/C      C/T      T/T
  19    rs3745545 COUNTS        2       11       35
  19    rs3745545   FREQ  0.04167   0.2292   0.7292
  19    rs3745545   MEAN   0.6415   0.5628   0.5864
  19    rs3745545     SD   0.3843   0.2397   0.2872
  19    rs4804403   GENO      A/A      A/T      T/T
  19    rs4804403 COUNTS        3       19       26
  19    rs4804403   FREQ   0.0625   0.3958   0.5417
  19    rs4804403   MEAN   0.6966   0.6516   0.5203
  19    rs4804403     SD   0.2114   0.3406   0.2127
  19    rs7245562   GENO      T/T      T/C      C/C
  19    rs7245562 COUNTS        2       12       34
  19    rs7245562   FREQ  0.04167     0.25   0.7083
  19    rs7245562   MEAN   0.5035   0.5597   0.5963
  19    rs7245562     SD   0.2181   0.2008   0.3026
  19    rs7508679   GENO      T/T      T/C      C/C
  19    rs7508679 COUNTS        5       16       27
  19    rs7508679   FREQ   0.1042   0.3333   0.5625
  19    rs7508679   MEAN   0.5294   0.5368   0.6208
  19    rs7508679     SD   0.2089   0.2096   0.3173
  19    rs4804416   GENO      G/G      G/T      T/T
  19    rs4804416 COUNTS        3       15       30
  19    rs4804416   FREQ   0.0625   0.3125    0.625
  19    rs4804416   MEAN    1.099   0.6012   0.5228
  19    rs4804416     SD   0.2494   0.3134   0.1972
  19    rs7248104   GENO      A/A      A/G      G/G
  19    rs7248104 COUNTS        5       16       27
  19    rs7248104   FREQ   0.1042   0.3333   0.5625
  19    rs7248104   MEAN   0.5294   0.5365    0.621
  19    rs7248104     SD   0.2089   0.2092   0.3174
  19    rs4804424   GENO      A/A      A/G      G/G
  19    rs4804424 COUNTS        6       14       28
  19    rs4804424   FREQ    0.125   0.2917   0.5833
  19    rs4804424   MEAN   0.9159   0.5691   0.5191
  19    rs4804424     SD   0.2648   0.3353   0.1871
  19   rs10416429   GENO      A/A      A/C      C/C
  19   rs10416429 COUNTS        6       14       28
  19   rs10416429   FREQ    0.125   0.2917   0.5833
  19   rs10416429   MEAN   0.9159   0.5691   0.5191
  19   rs10416429     SD   0.2648   0.3353   0.1871
  19     rs890862   GENO      T/T      T/C      C/C
  19     rs890862 COUNTS        2        8       38
  19     rs890862   FREQ  0.04167   0.1667   0.7917
  19     rs890862   MEAN   0.9515   0.5673   0.5673
  19     rs890862     SD   0.1909   0.3782   0.2449
  19   rs10424224   GENO      C/C      C/T      T/T
  19   rs10424224 COUNTS        8       27       13
  19   rs10424224   FREQ   0.1667   0.5625   0.2708
  19   rs10424224   MEAN   0.5592   0.5504   0.6665
  19   rs10424224     SD   0.1795   0.2801   0.3094
  19   rs10404318   GENO      C/C      C/T      T/T
  19   rs10404318 COUNTS        1       20       27
  19   rs10404318   FREQ  0.02083   0.4167   0.5625
  19   rs10404318   MEAN   0.8559   0.6166   0.5485
  19   rs10404318     SD        0   0.3312   0.2258
  19     rs919275   GENO      T/T      T/C      C/C
  19     rs919275 COUNTS        0       11       37
  19     rs919275   FREQ        0   0.2292   0.7708
  19     rs919275   MEAN       NA   0.5237    0.601
  19     rs919275     SD       NA    0.208   0.2913
  19    rs4804219   GENO      A/A      A/T      T/T
  19    rs4804219 COUNTS        0       12       36
  19    rs4804219   FREQ        0     0.25     0.75
  19    rs4804219   MEAN       NA    0.601   0.5774
  19    rs4804219     SD       NA    0.225   0.2916
  19    rs6510975   GENO      T/T      T/C      C/C
  19    rs6510975 COUNTS        5       25       18
  19    rs6510975   FREQ   0.1042   0.5208    0.375
  19    rs6510975   MEAN   0.6128   0.5448   0.6286
  19    rs6510975     SD   0.2317   0.2138   0.3556
  19   rs10404166   GENO      G/G      G/C      C/C
  19   rs10404166 COUNTS        7       23       18
  19   rs10404166   FREQ   0.1458   0.4792    0.375
  19   rs10404166   MEAN    0.504   0.5669    0.635
  19   rs10404166     SD   0.2204   0.2768   0.2934
  19    rs8101064   GENO      T/T      T/C      C/C
  19    rs8101064 COUNTS        1       17       30
  19    rs8101064   FREQ  0.02083   0.3542    0.625
  19    rs8101064   MEAN   0.5642   0.5925   0.5787
  19    rs8101064     SD        0   0.2472   0.2971
  19   rs11880337   GENO      T/T      T/C      C/C
  19   rs11880337 COUNTS        7       19       22
  19   rs11880337   FREQ   0.1458   0.3958   0.4583
  19   rs11880337   MEAN   0.4614   0.6065   0.6021
  19   rs11880337     SD   0.2212   0.3285   0.2371
  19    rs6603096   GENO      G/G      G/T      T/T
  19    rs6603096 COUNTS        6       25       17
  19    rs6603096   FREQ    0.125   0.5208   0.3542
  19    rs6603096   MEAN   0.5171   0.6117   0.5648
  19    rs6603096     SD   0.2469   0.2787   0.2869
  19    rs6603107   GENO      T/T      T/C      C/C
  19    rs6603107 COUNTS        0       11       37
  19    rs6603107   FREQ        0   0.2292   0.7708
  19    rs6603107   MEAN       NA   0.5602   0.5902
  19    rs6603107     SD       NA   0.1853   0.2976
  19    rs6603109   GENO      T/T      T/A      A/A
  19    rs6603109 COUNTS        9       20       19
  19    rs6603109   FREQ   0.1875   0.4167   0.3958
  19    rs6603109   MEAN   0.5518   0.5974   0.5834
  19    rs6603109     SD   0.3261   0.2986   0.2335
  19   rs10420226   GENO      C/C      C/G      G/G
  19   rs10420226 COUNTS        4       21       23
  19   rs10420226   FREQ  0.08333   0.4375   0.4792
  19   rs10420226   MEAN   0.5835   0.5648   0.6001
  19   rs10420226     SD   0.4642    0.296   0.2262
  19    rs9807848   GENO      A/A      A/C      C/C
  19    rs9807848 COUNTS        0        7       41
  19    rs9807848   FREQ        0   0.1458   0.8542
  19    rs9807848   MEAN       NA   0.7281   0.5586
  19    rs9807848     SD       NA   0.3304   0.2604
  19   rs10404592   GENO      G/G      G/A      A/A
  19   rs10404592 COUNTS        4       21       23
  19   rs10404592   FREQ  0.08333   0.4375   0.4792
  19   rs10404592   MEAN   0.5835   0.5648   0.6001
  19   rs10404592     SD   0.4642    0.296   0.2262
  19    rs1025281   GENO      A/A      A/G      G/G
  19    rs1025281 COUNTS       12       21       15
  19    rs1025281   FREQ     0.25   0.4375   0.3125
  19    rs1025281   MEAN   0.6251   0.5586   0.5843
  19    rs1025281     SD   0.2539    0.212   0.3681
  19   rs11882769   GENO      G/G      G/T      T/T
  19   rs11882769 COUNTS        8       23       17
  19   rs11882769   FREQ   0.1667   0.4792   0.3542
  19   rs11882769   MEAN    0.598   0.6465   0.4908
  19   rs11882769     SD   0.1743    0.288   0.2809
  19   rs11882682   GENO      A/A      A/C      C/C
  19   rs11882682 COUNTS       10       23       15
  19   rs11882682   FREQ   0.2083   0.4792   0.3125
  19   rs11882682   MEAN   0.5778    0.631   0.5138
  19   rs11882682     SD   0.1726   0.2984   0.2912
  19   rs11879232   GENO      T/T      T/C      C/C
  19   rs11879232 COUNTS        1       19       28
  19   rs11879232   FREQ  0.02083   0.3958   0.5833
  19   rs11879232   MEAN    1.077   0.6437   0.5247
  19   rs11879232     SD        0   0.2841   0.2492
  19    rs2432104   GENO      T/T      T/G      G/G
  19    rs2432104 COUNTS        0       12       36
  19    rs2432104   FREQ        0     0.25     0.75
  19    rs2432104   MEAN       NA   0.4911    0.614
  19    rs2432104     SD       NA   0.2402   0.2812
  19   rs12977471   GENO      G/G      G/T      T/T
  19   rs12977471 COUNTS        1        4       43
  19   rs12977471   FREQ  0.02083  0.08333   0.8958
  19   rs12977471   MEAN   0.6577   0.4481   0.5941
  19   rs12977471     SD        0   0.2128   0.2811
  19    rs8103234   GENO      A/A      A/G      G/G
  19    rs8103234 COUNTS       12       19       17
  19    rs8103234   FREQ     0.25   0.3958   0.3542
  19    rs8103234   MEAN   0.6035   0.5456   0.6112
  19    rs8103234     SD    0.199   0.3013   0.2983
  19    rs4804166   GENO      G/G      G/A      A/A
  19    rs4804166 COUNTS       11       17       20
  19    rs4804166   FREQ   0.2292   0.3542   0.4167
  19    rs4804166   MEAN   0.6823   0.5479   0.5589
  19    rs4804166     SD   0.3259   0.3146    0.199
  19    rs4804596   GENO      T/T      T/C      C/C
  19    rs4804596 COUNTS       11       17       20
  19    rs4804596   FREQ   0.2292   0.3542   0.4167
  19    rs4804596   MEAN   0.6823   0.5479   0.5589
  19    rs4804596     SD   0.3259   0.3146    0.199
  19    rs6603155   GENO      A/A      A/G      G/G
  19    rs6603155 COUNTS        1       12       35
  19    rs6603155   FREQ  0.02083     0.25   0.7292
  19    rs6603155   MEAN   0.6577   0.4589   0.6238
  19    rs6603155     SD        0   0.1892   0.2919
  19   rs12461568   GENO      T/T      T/C      C/C
  19   rs12461568 COUNTS       13       22       13
  19   rs12461568   FREQ   0.2708   0.4583   0.2708
  19   rs12461568   MEAN   0.5273   0.5852    0.636
  19   rs12461568     SD   0.2022   0.3007   0.2989
  19   rs11668246   GENO      A/A      A/G      G/G
  19   rs11668246 COUNTS        3       13       32
  19   rs11668246   FREQ   0.0625   0.2708   0.6667
  19   rs11668246   MEAN   0.8209   0.6231   0.5449
  19   rs11668246     SD   0.4805   0.3357   0.2191
  19   rs10402721   GENO      T/T      T/C      C/C
  19   rs10402721 COUNTS        1       10       37
  19   rs10402721   FREQ  0.02083   0.2083   0.7708
  19   rs10402721   MEAN   0.3429   0.5128   0.6089
  19   rs10402721     SD        0   0.2585   0.2792
  19    rs6603164   GENO      A/A      A/G      G/G
  19    rs6603164 COUNTS        7       23       18
  19    rs6603164   FREQ   0.1458   0.4792    0.375
  19    rs6603164   MEAN   0.6049   0.5629   0.6009
  19    rs6603164     SD   0.2417   0.2897    0.279
  19   rs11667028   GENO      A/A      A/G      G/G
  19   rs11667028 COUNTS        8       25       15
  19   rs11667028   FREQ   0.1667   0.5208   0.3125
  19   rs11667028   MEAN   0.6482   0.6211   0.4857
  19   rs11667028     SD   0.4152   0.2607   0.1868
  19    rs8110029   GENO      G/G      G/A      A/A
  19    rs8110029 COUNTS        0       13       35
  19    rs8110029   FREQ        0   0.2708   0.7292
  19    rs8110029   MEAN       NA    0.599   0.5774
  19    rs8110029     SD       NA   0.3007   0.2684
  19    rs8102136   GENO      A/A      A/G      G/G
  19    rs8102136 COUNTS        8       25       15
  19    rs8102136   FREQ   0.1667   0.5208   0.3125
  19    rs8102136   MEAN   0.5686   0.6465   0.4857
  19    rs8102136     SD   0.4181   0.2568   0.1868
  19   rs11878742   GENO      A/A      A/G      G/G
  19   rs11878742 COUNTS        2       18       28
  19   rs11878742   FREQ  0.04167    0.375   0.5833
  19   rs11878742   MEAN   0.8518   0.6079   0.5483
  19   rs11878742     SD   0.7107   0.2904   0.2286
  19   rs12979990   GENO      C/C      C/G      G/G
  19   rs12979990 COUNTS        6       26       16
  19   rs12979990   FREQ    0.125   0.5417   0.3333
  19   rs12979990   MEAN   0.7337   0.5869   0.5211
  19   rs12979990     SD   0.4818   0.2495    0.204
  19    rs7245775   GENO      A/A      A/G      G/G
  19    rs7245775 COUNTS        0       10       38
  19    rs7245775   FREQ        0   0.2083   0.7917
  19    rs7245775   MEAN       NA   0.5829   0.5834
  19    rs7245775     SD       NA   0.2146   0.2906
  19    rs1549256   GENO      G/G      G/A      A/A
  19    rs1549256 COUNTS        5       19       24
  19    rs1549256   FREQ   0.1042   0.3958      0.5
  19    rs1549256   MEAN   0.5513   0.6063   0.5717
  19    rs1549256     SD   0.2227   0.3376    0.235
  19    rs1549257   GENO      G/G      G/A      A/A
  19    rs1549257 COUNTS        0       13       35
  19    rs1549257   FREQ        0   0.2708   0.7292
  19    rs1549257   MEAN       NA    0.655   0.5567
  19    rs1549257     SD       NA   0.3733   0.2285
  19   rs17159600   GENO      T/T      T/C      C/C
  19   rs17159600 COUNTS        5       16       27
  19   rs17159600   FREQ   0.1042   0.3333   0.5625
  19   rs17159600   MEAN   0.4699   0.6047   0.5916
  19   rs17159600     SD   0.2163   0.3232   0.2565
  19    rs7247040   GENO      A/A      A/G      G/G
  19    rs7247040 COUNTS        0        9       39
  19    rs7247040   FREQ        0   0.1875   0.8125
  19    rs7247040   MEAN       NA    0.611   0.5769
  19    rs7247040     SD       NA   0.3521   0.2585
  19    rs3745356   GENO      T/T      T/C      C/C
  19    rs3745356 COUNTS        6       23       19
  19    rs3745356   FREQ    0.125   0.4792   0.3958
  19    rs3745356   MEAN   0.5438   0.5938   0.5831
  19    rs3745356     SD    0.265   0.2898   0.2716
  19   rs10402951   GENO      A/A      A/G      G/G
  19   rs10402951 COUNTS        5       21       22
  19   rs10402951   FREQ   0.1042   0.4375   0.4583
  19   rs10402951   MEAN   0.6815   0.5372    0.605
  19   rs10402951     SD   0.3287   0.2067   0.3199
  19     rs749969   GENO      A/A      A/G      G/G
  19     rs749969 COUNTS        9       21       18
  19     rs749969   FREQ   0.1875   0.4375    0.375
  19     rs749969   MEAN   0.4127   0.6501   0.5907
  19     rs749969     SD   0.1391    0.308   0.2579
  19    rs1363938   GENO      C/C      C/T      T/T
  19    rs1363938 COUNTS        0        7       41
  19    rs1363938   FREQ        0   0.1458   0.8542
  19    rs1363938   MEAN       NA   0.6702   0.5685
  19    rs1363938     SD       NA   0.2726   0.2753
  19    rs7250572   GENO      G/G      G/A      A/A
  19    rs7250572 COUNTS        3       12       33
  19    rs7250572   FREQ   0.0625     0.25   0.6875
  19    rs7250572   MEAN   0.9196   0.5921   0.5495
  19    rs7250572     SD   0.1458   0.2387    0.279
  19    rs4804662   GENO      G/G      G/A      A/A
  19    rs4804662 COUNTS        0        6       42
  19    rs4804662   FREQ        0    0.125    0.875
  19    rs4804662   MEAN       NA   0.5649   0.5859
  19    rs4804662     SD       NA   0.1931   0.2858
  19     rs654059   GENO      C/C      C/T      T/T
  19     rs654059 COUNTS        2       11       35
  19     rs654059   FREQ  0.04167   0.2292   0.7292
  19     rs654059   MEAN   0.3689   0.5787    0.597
  19     rs654059     SD   0.1552   0.2308   0.2912
  19     rs501580   GENO      T/T      T/A      A/A
  19     rs501580 COUNTS       13       21       14
  19     rs501580   FREQ   0.2708   0.4375   0.2917
  19     rs501580   MEAN   0.5145   0.5477   0.7006
  19     rs501580     SD   0.3049   0.2082   0.3132
  19   rs11881687   GENO      G/G      G/A      A/A
  19   rs11881687 COUNTS        4        8       36
  19   rs11881687   FREQ  0.08333   0.1667     0.75
  19   rs11881687   MEAN   0.6818   0.5776   0.5736
  19   rs11881687     SD    0.446   0.2228     0.27
  19     rs574663   GENO      C/C      C/T      T/T
  19     rs574663 COUNTS       11       19       18
  19     rs574663   FREQ   0.2292   0.3958    0.375
  19     rs574663   MEAN   0.7165   0.4909   0.5994
  19     rs574663     SD   0.2707   0.1747   0.3339
  19    rs7250363   GENO      T/T      T/C      C/C
  19    rs7250363 COUNTS        2       10       36
  19    rs7250363   FREQ  0.04167   0.2083     0.75
  19    rs7250363   MEAN   0.8411   0.6902   0.5393
  19    rs7250363     SD   0.3336   0.2437   0.2713
  19     rs597582   GENO      T/T      T/C      C/C
  19     rs597582 COUNTS        7       18       23
  19     rs597582   FREQ   0.1458    0.375   0.4792
  19     rs597582   MEAN    0.646   0.5733   0.5721
  19     rs597582     SD   0.3337   0.2124   0.3069
  19    rs7245592   GENO      A/A      A/G      G/G
  19    rs7245592 COUNTS       11       25       12
  19    rs7245592   FREQ   0.2292   0.5208     0.25
  19    rs7245592   MEAN   0.5593   0.6169   0.5353
  19    rs7245592     SD   0.2539    0.307   0.2276
  19     rs541600   GENO      T/T      T/C      C/C
  19     rs541600 COUNTS       11       25       12
  19     rs541600   FREQ   0.2292   0.5208     0.25
  19     rs541600   MEAN   0.5593   0.6169   0.5353
  19     rs541600     SD   0.2539    0.307   0.2276
  19    rs7250311   GENO      G/G      G/T      T/T
  19    rs7250311 COUNTS        1       18       29
  19    rs7250311   FREQ  0.02083    0.375   0.6042
  19    rs7250311   MEAN   0.3697   0.5895   0.5868
  19    rs7250311     SD        0   0.2602   0.2892
  19    rs7260296   GENO      T/T      T/C      C/C
  19    rs7260296 COUNTS        8       24       16
  19    rs7260296   FREQ   0.1667      0.5   0.3333
  19    rs7260296   MEAN   0.7215   0.5465   0.5694
  19    rs7260296     SD   0.2721   0.2659   0.2836
  19    rs2431866   GENO      A/A      A/C      C/C
  19    rs2431866 COUNTS        4       18       26
  19    rs2431866   FREQ  0.08333    0.375   0.5417
  19    rs2431866   MEAN   0.3878    0.681   0.5458
  19    rs2431866     SD  0.07901   0.2675   0.2788
  19    rs7256394   GENO      A/A      A/G      G/G
  19    rs7256394 COUNTS        7       20       21
  19    rs7256394   FREQ   0.1458   0.4167   0.4375
  19    rs7256394   MEAN   0.6996   0.6683   0.4636
  19    rs7256394     SD   0.3306    0.288   0.1958
  19    rs6603103   GENO      C/C      C/T      T/T
  19    rs6603103 COUNTS        7       23       18
  19    rs6603103   FREQ   0.1458   0.4792    0.375
  19    rs6603103   MEAN   0.6996   0.6446   0.4597
  19    rs6603103     SD   0.3306   0.2966     0.17
  19    rs4804750   GENO      T/T      T/A      A/A
  19    rs4804750 COUNTS        0        8       40
  19    rs4804750   FREQ        0   0.1667   0.8333
  19    rs4804750   MEAN       NA   0.7315   0.5536
  19    rs4804750     SD       NA    0.316   0.2596
  19   rs17159765   GENO      A/A      A/G      G/G
  19   rs17159765 COUNTS        0        7       41
  19   rs17159765   FREQ        0   0.1458   0.8542
  19   rs17159765   MEAN       NA   0.4908   0.5991
  19   rs17159765     SD       NA   0.1957   0.2846
  19    rs1644759   GENO      C/C      C/T      T/T
  19    rs1644759 COUNTS        5       28       15
  19    rs1644759   FREQ   0.1042   0.5833   0.3125
  19    rs1644759   MEAN   0.6756   0.5184   0.6736
  19    rs1644759     SD   0.1671   0.2627   0.3025
  19    rs1644757   GENO      G/G      G/A      A/A
  19    rs1644757 COUNTS        7       23       18
  19    rs1644757   FREQ   0.1458   0.4792    0.375
  19    rs1644757   MEAN   0.5854   0.5208   0.6624
  19    rs1644757     SD   0.3483   0.2444   0.2759
  19    rs4134856   GENO      T/T      T/G      G/G
  19    rs4134856 COUNTS        0        6       42
  19    rs4134856   FREQ        0    0.125    0.875
  19    rs4134856   MEAN       NA   0.7717   0.5564
  19    rs4134856     SD       NA   0.3342   0.2584
  19    rs4134832   GENO      T/T      T/C      C/C
  19    rs4134832 COUNTS        3       13       32
  19    rs4134832   FREQ   0.0625   0.2708   0.6667
  19    rs4134832   MEAN   0.4585   0.5713   0.5999
  19    rs4134832     SD   0.1217   0.3027   0.2755
  19     rs794083   GENO      C/C      C/G      G/G
  19     rs794083 COUNTS        4       20       24
  19     rs794083   FREQ  0.08333   0.4167      0.5
  19     rs794083   MEAN   0.6799   0.5476   0.5969
  19     rs794083     SD   0.3406   0.2452   0.2935
  19    rs4134831   GENO      G/G      G/A      A/A
  19    rs4134831 COUNTS        1       14       33
  19    rs4134831   FREQ  0.02083   0.2917   0.6875
  19    rs4134831   MEAN   0.4502   0.6276   0.5685
  19    rs4134831     SD        0   0.2931   0.2721
  19     rs794084   GENO      A/A      A/G      G/G
  19     rs794084 COUNTS       13       21       14
  19     rs794084   FREQ   0.2708   0.4375   0.2917
  19     rs794084   MEAN   0.5853   0.5996    0.557
  19     rs794084     SD      0.3   0.2803   0.2589
  19    rs4134826   GENO      C/C      C/T      T/T
  19    rs4134826 COUNTS        1       11       36
  19    rs4134826   FREQ  0.02083   0.2292     0.75
  19    rs4134826   MEAN   0.4502   0.6488    0.567
  19    rs4134826     SD        0   0.3157   0.2655
  19    rs4134816   GENO      G/G      G/A      A/A
  19    rs4134816 COUNTS        1       14       33
  19    rs4134816   FREQ  0.02083   0.2917   0.6875
  19    rs4134816   MEAN   0.4502   0.6276   0.5685
  19    rs4134816     SD        0   0.2931   0.2721
  19    rs4134813   GENO      C/C      C/A      A/A
  19    rs4134813 COUNTS        3       18       27
  19    rs4134813   FREQ   0.0625    0.375   0.5625
  19    rs4134813   MEAN   0.6929   0.6498   0.5268
  19    rs4134813     SD   0.2143    0.325   0.2362
  19    rs4804758   GENO      G/G      G/A      A/A
  19    rs4804758 COUNTS        1        9       38
  19    rs4804758   FREQ  0.02083   0.1875   0.7917
  19    rs4804758   MEAN   0.8559   0.6525   0.5597
  19    rs4804758     SD        0   0.3166    0.265
  19    rs4804217   GENO      T/T      T/C      C/C
  19    rs4804217 COUNTS        1        9       38
  19    rs4804217   FREQ  0.02083   0.1875   0.7917
  19    rs4804217   MEAN   0.8559   0.6525   0.5597
  19    rs4804217     SD        0   0.3166    0.265
  19       rs6791   GENO      A/A      A/G      G/G
  19       rs6791 COUNTS        2       14       32
  19       rs6791   FREQ  0.04167   0.2917   0.6667
  19       rs6791   MEAN   0.4087   0.5777   0.5967
  19       rs6791     SD   0.1005    0.262   0.2879
  19   rs11883223   GENO      A/A      A/G      G/G
  19   rs11883223 COUNTS        2       23       23
  19   rs11883223   FREQ  0.04167   0.4792   0.4792
  19   rs11883223   MEAN   0.8338   0.5695   0.5753
  19   rs11883223     SD   0.1783   0.2987   0.2534
  19    rs2081075   GENO      T/T      T/C      C/C
  19    rs2081075 COUNTS        2       21       25
  19    rs2081075   FREQ  0.04167   0.4375   0.5208
  19    rs2081075   MEAN   0.9515   0.5616   0.5721
  19    rs2081075     SD   0.1909   0.2224   0.3048
  19   rs10402974   GENO      C/C      C/T      T/T
  19   rs10402974 COUNTS        3       19       26
  19   rs10402974   FREQ   0.0625   0.3958   0.5417
  19   rs10402974   MEAN    0.632   0.5207   0.6234
  19   rs10402974     SD   0.1945   0.2762   0.2805
  19    rs2161490   GENO      G/G      G/A      A/A
  19    rs2161490 COUNTS        7       24       17
  19    rs2161490   FREQ   0.1458      0.5   0.3542
  19    rs2161490   MEAN   0.6479   0.6072   0.5229
  19    rs2161490     SD   0.3269   0.2911   0.2297
  19    rs7408174   GENO      C/C      C/T      T/T
  19    rs7408174 COUNTS        0        8       40
  19    rs7408174   FREQ        0   0.1667   0.8333
  19    rs7408174   MEAN       NA   0.5014   0.5997
  19    rs7408174     SD       NA   0.1917   0.2872
  19   rs17159311   GENO      G/G      G/A      A/A
  19   rs17159311 COUNTS       13       21       14
  19   rs17159311   FREQ   0.2708   0.4375   0.2917
  19   rs17159311   MEAN   0.6909   0.5061   0.5992
  19   rs17159311     SD   0.2786   0.2539   0.2826
  19    rs7249360   GENO      A/A      A/G      G/G
  19    rs7249360 COUNTS        9       22       17
  19    rs7249360   FREQ   0.1875   0.4583   0.3542
  19    rs7249360   MEAN   0.6683   0.6204   0.4902
  19    rs7249360     SD   0.3193   0.2927   0.2064
  19    rs7249320   GENO      A/A      A/C      C/C
  19    rs7249320 COUNTS        9       21       18
  19    rs7249320   FREQ   0.1875   0.4375    0.375
  19    rs7249320   MEAN   0.6683   0.6377   0.4774
  19    rs7249320     SD   0.3193   0.2883   0.2075
  19    rs2287868   GENO      C/C      C/T      T/T
  19    rs2287868 COUNTS       10       22       16
  19    rs2287868   FREQ   0.2083   0.4583   0.3333
  19    rs2287868   MEAN   0.6662    0.588   0.5249
  19    rs2287868     SD   0.2729   0.2368   0.3233
  19     rs753733   GENO      A/A      A/G      G/G
  19     rs753733 COUNTS        0        7       41
  19     rs753733   FREQ        0   0.1458   0.8542
  19     rs753733   MEAN       NA   0.4261   0.6101
  19     rs753733     SD       NA   0.1024   0.2861
  19   rs12611038   GENO      T/T      T/C      C/C
  19   rs12611038 COUNTS       11       25       12
  19   rs12611038   FREQ   0.2292   0.5208     0.25
  19   rs12611038   MEAN   0.5603   0.5367   0.7013
  19   rs12611038     SD   0.3563   0.2007   0.3127
  19   rs10518270   GENO      G/G      G/A      A/A
  19   rs10518270 COUNTS        0        5       43
  19   rs10518270   FREQ        0   0.1042   0.8958
  19   rs10518270   MEAN       NA   0.5771    0.584
  19   rs10518270     SD       NA    0.253   0.2796
  19   rs11260025   GENO      C/C      C/T      T/T
  19   rs11260025 COUNTS        0        5       43
  19   rs11260025   FREQ        0   0.1042   0.8958
  19   rs11260025   MEAN       NA   0.5771    0.584
  19   rs11260025     SD       NA    0.253   0.2796
  19    rs2335524   GENO      C/C      C/T      T/T
  19    rs2335524 COUNTS        4       13       31
  19    rs2335524   FREQ  0.08333   0.2708   0.6458
  19    rs2335524   MEAN   0.7942   0.5491   0.5704
  19    rs2335524     SD   0.3357   0.2663   0.2678
  19    rs2335525   GENO      A/A      A/G      G/G
  19    rs2335525 COUNTS        4       18       26
  19    rs2335525   FREQ  0.08333    0.375   0.5417
  19    rs2335525   MEAN   0.7942   0.5263   0.5903
  19    rs2335525     SD   0.3357   0.2345   0.2848
  19    rs1010047   GENO      G/G      G/A      A/A
  19    rs1010047 COUNTS        4       28       16
  19    rs1010047   FREQ  0.08333   0.5833   0.3333
  19    rs1010047   MEAN   0.7572   0.5447   0.6074
  19    rs1010047     SD   0.4069   0.2237   0.3182
  19    rs2277996   GENO      C/C      C/T      T/T
  19    rs2277996 COUNTS        0        6       42
  19    rs2277996   FREQ        0    0.125    0.875
  19    rs2277996   MEAN       NA   0.5624   0.5863
  19    rs2277996     SD       NA   0.2261   0.2828
  19   rs11669411   GENO      T/T      T/A      A/A
  19   rs11669411 COUNTS       11       24       13
  19   rs11669411   FREQ   0.2292      0.5   0.2708
  19   rs11669411   MEAN    0.636    0.509   0.6758
  19   rs11669411     SD   0.3355   0.1938   0.3259
  19    rs7250738   GENO      C/C      C/T      T/T
  19    rs7250738 COUNTS        0       12       36
  19    rs7250738   FREQ        0     0.25     0.75
  19    rs7250738   MEAN       NA   0.6558   0.5591
  19    rs7250738     SD       NA   0.3249    0.256
  19   rs11465413   GENO      A/A      A/T      T/T
  19   rs11465413 COUNTS       11       23       14
  19   rs11465413   FREQ   0.2292   0.4792   0.2917
  19   rs11465413   MEAN   0.5793   0.5681   0.6115
  19   rs11465413     SD   0.2157   0.2942   0.2978
  19   rs11465403   GENO      A/A      A/T      T/T
  19   rs11465403 COUNTS        0        6       42
  19   rs11465403   FREQ        0    0.125    0.875
  19   rs11465403   MEAN       NA   0.5227    0.592
  19   rs11465403     SD       NA   0.2621   0.2781
  19    rs1544767   GENO      T/T      T/A      A/A
  19    rs1544767 COUNTS        1       11       36
  19    rs1544767   FREQ  0.02083   0.2292     0.75
  19    rs1544767   MEAN   0.4568   0.5282   0.6036
  19    rs1544767     SD        0   0.2869   0.2752
  19   rs10403018   GENO      A/A      A/G      G/G
  19   rs10403018 COUNTS        2        9       37
  19   rs10403018   FREQ  0.04167   0.1875   0.7708
  19   rs10403018   MEAN   0.4772   0.7279   0.5539
  19   rs10403018     SD    0.181   0.2819   0.2702
  19    rs4804802   GENO      A/A      A/G      G/G
  19    rs4804802 COUNTS        5       20       23
  19    rs4804802   FREQ   0.1042   0.4167   0.4792
  19    rs4804802   MEAN     0.53   0.5751    0.602
  19    rs4804802     SD   0.2007   0.2981   0.2752
  19    rs8105572   GENO      T/T      T/C      C/C
  19    rs8105572 COUNTS        7       14       27
  19    rs8105572   FREQ   0.1458   0.2917   0.5625
  19    rs8105572   MEAN   0.6839   0.6199   0.5382
  19    rs8105572     SD   0.2885   0.3106   0.2512
  19   rs17159889   GENO      T/T      T/C      C/C
  19   rs17159889 COUNTS        0       12       36
  19   rs17159889   FREQ        0     0.25     0.75
  19   rs17159889   MEAN       NA   0.5731   0.5867
  19   rs17159889     SD       NA   0.3121   0.2654
  19    rs2287886   GENO      A/A      A/G      G/G
  19    rs2287886 COUNTS        3       14       31
  19    rs2287886   FREQ   0.0625   0.2917   0.6458
  19    rs2287886   MEAN   0.3713   0.5369   0.6248
  19    rs2287886     SD   0.1015   0.2591   0.2844
  19     rs735240   GENO      A/A      A/G      G/G
  19     rs735240 COUNTS        3       17       28
  19     rs735240   FREQ   0.0625   0.3542   0.5833
  19     rs735240   MEAN   0.4209   0.6491   0.5607
  19     rs735240     SD   0.1609   0.2585   0.2888
  19   rs10411055   GENO      A/A      A/G      G/G
  19   rs10411055 COUNTS        1       15       32
  19   rs10411055   FREQ  0.02083   0.3125   0.6667
  19   rs10411055   MEAN    1.354   0.5699   0.5655
  19   rs10411055     SD        0   0.2965   0.2342
  19    rs2112927   GENO      T/T      T/C      C/C
  19    rs2112927 COUNTS        8       26       14
  19    rs2112927   FREQ   0.1667   0.5417   0.2917
  19    rs2112927   MEAN   0.6755   0.5985   0.5025
  19    rs2112927     SD   0.2439   0.2876   0.2616
  19     rs479448   GENO      G/G      G/A      A/A
  19     rs479448 COUNTS        0       15       33
  19     rs479448   FREQ        0   0.3125   0.6875
  19     rs479448   MEAN       NA   0.6214    0.566
  19     rs479448     SD       NA   0.3592   0.2306
  19     rs560634   GENO      T/T      T/G      G/G
  19     rs560634 COUNTS        2       16       30
  19     rs560634   FREQ  0.04167   0.3333    0.625
  19     rs560634   MEAN   0.3824   0.6747    0.548
  19     rs560634     SD   0.1744   0.3362    0.232
  19     rs557094   GENO      G/G      G/C      C/C
  19     rs557094 COUNTS        3       21       24
  19     rs557094   FREQ   0.0625   0.4375      0.5
  19     rs557094   MEAN   0.4909   0.6247   0.5586
  19     rs557094     SD   0.2247   0.3167   0.2428
  19    rs3745376   GENO      T/T      T/G      G/G
  19    rs3745376 COUNTS        0       11       37
  19    rs3745376   FREQ        0   0.2292   0.7708
  19    rs3745376   MEAN       NA   0.5685   0.5877
  19    rs3745376     SD       NA   0.2135   0.2925
  19    rs1045998   GENO      G/G      G/C      C/C
  19    rs1045998 COUNTS        0       15       33
  19    rs1045998   FREQ        0   0.3125   0.6875
  19    rs1045998   MEAN       NA   0.6214    0.566
  19    rs1045998     SD       NA   0.3592   0.2306
  19      rs15282   GENO      T/T      T/C      C/C
  19      rs15282 COUNTS        1       27       20
  19      rs15282   FREQ  0.02083   0.5625   0.4167
  19      rs15282   MEAN   0.4338   0.5967   0.5727
  19      rs15282     SD        0   0.2975   0.2522
  19     rs653488   GENO      T/T      T/C      C/C
  19     rs653488 COUNTS        1       13       34
  19     rs653488   FREQ  0.02083   0.2708   0.7083
  19     rs653488   MEAN   0.5642   0.6113   0.5732
  19     rs653488     SD        0   0.2144   0.3001
  19   rs11260030   GENO      T/T      T/C      C/C
  19   rs11260030 COUNTS        1       15       32
  19   rs11260030   FREQ  0.02083   0.3125   0.6667
  19   rs11260030   MEAN   0.4568   0.6033   0.5779
  19   rs11260030     SD        0   0.3158   0.2615
  19   rs10906990   GENO      A/A      A/C      C/C
  19   rs10906990 COUNTS        8       20       20
  19   rs10906990   FREQ   0.1667   0.4167   0.4167
  19   rs10906990   MEAN   0.6906   0.5721   0.5516
  19   rs10906990     SD   0.2888   0.2237   0.3154
  19    rs7259521   GENO      C/C      C/T      T/T
  19    rs7259521 COUNTS       13       20       15
  19    rs7259521   FREQ   0.2708   0.4167   0.3125
  19    rs7259521   MEAN   0.6153   0.5676   0.5765
  19    rs7259521     SD   0.2718   0.2325   0.3388
  19    rs4804233   GENO      G/G      G/A      A/A
  19    rs4804233 COUNTS       10       21       17
  19    rs4804233   FREQ   0.2083   0.4375   0.3542
  19    rs4804233   MEAN   0.4785   0.6115   0.6101
  19    rs4804233     SD   0.2633   0.2914   0.2596
  19     rs568356   GENO      A/A      A/C      C/C
  19     rs568356 COUNTS        2       12       34
  19     rs568356   FREQ  0.04167     0.25   0.7083
  19     rs568356   MEAN    0.482   0.6507   0.5655
  19     rs568356     SD   0.1748   0.3103   0.2676
  19   rs10426731   GENO      T/T      T/G      G/G
  19   rs10426731 COUNTS        1        7       40
  19   rs10426731   FREQ  0.02083   0.1458   0.8333
  19   rs10426731   MEAN   0.4502    0.685   0.5688
  19   rs10426731     SD        0   0.3295   0.2674
  19   rs12980113   GENO      C/C      C/T      T/T
  19   rs12980113 COUNTS        2       14       32
  19   rs12980113   FREQ  0.04167   0.2917   0.6667
  19   rs12980113   MEAN    0.917   0.6336   0.5404
  19   rs12980113     SD   0.6184   0.2523   0.2548
  19    rs8108150   GENO      C/C      C/G      G/G
  19    rs8108150 COUNTS        0        6       42
  19    rs8108150   FREQ        0    0.125    0.875
  19    rs8108150   MEAN       NA   0.6475   0.5741
  19    rs8108150     SD       NA   0.3075   0.2722
  19   rs17160011   GENO      A/A      A/G      G/G
  19   rs17160011 COUNTS        1        3       44
  19   rs17160011   FREQ  0.02083   0.0625   0.9167
  19   rs17160011   MEAN   0.6052   0.9387   0.5586
  19   rs17160011     SD        0   0.1368   0.2683
  19     rs580984   GENO      A/A      A/G      G/G
  19     rs580984 COUNTS        8       26       14
  19     rs580984   FREQ   0.1667   0.5417   0.2917
  19     rs580984   MEAN   0.5083   0.7061   0.3981
  19     rs580984     SD   0.2176   0.2919    0.111
  19     rs574830   GENO      T/T      T/C      C/C
  19     rs574830 COUNTS        9       25       14
  19     rs574830   FREQ   0.1875   0.5208   0.2917
  19     rs574830   MEAN   0.5191   0.7148   0.3898
  19     rs574830     SD   0.2061   0.2916   0.1124
  19    rs7258822   GENO      T/T      T/C      C/C
  19    rs7258822 COUNTS        1       10       37
  19    rs7258822   FREQ  0.02083   0.2083   0.7708
  19    rs7258822   MEAN   0.8234   0.4763   0.6057
  19    rs7258822     SD        0   0.1617    0.294
  19     rs514098   GENO      T/T      T/A      A/A
  19     rs514098 COUNTS        3       19       26
  19     rs514098   FREQ   0.0625   0.3958   0.5417
  19     rs514098   MEAN   0.5485   0.7108   0.4941
  19     rs514098     SD   0.2411   0.3103   0.2164
  19     rs604938   GENO      T/T      T/C      C/C
  19     rs604938 COUNTS       10       26       12
  19     rs604938   FREQ   0.2083   0.5417     0.25
  19     rs604938   MEAN   0.5379   0.6977   0.3733
  19     rs604938     SD   0.2033   0.2926   0.1118
  19     rs794442   GENO      A/A      A/G      G/G
  19     rs794442 COUNTS        9       29       10
  19     rs794442   FREQ   0.1875   0.6042   0.2083
  19     rs794442   MEAN   0.3938   0.6577   0.5379
  19     rs794442     SD   0.1236   0.3012   0.2033
  19     rs747990   GENO      A/A      A/G      G/G
  19     rs747990 COUNTS        1       10       37
  19     rs747990   FREQ  0.02083   0.2083   0.7708
  19     rs747990   MEAN   0.8234   0.5637   0.5821
  19     rs747990     SD        0   0.2593   0.2825
  19     rs552797   GENO      C/C      C/T      T/T
  19     rs552797 COUNTS        8       24       16
  19     rs552797   FREQ   0.1667      0.5   0.3333
  19     rs552797   MEAN   0.4934   0.6484   0.5306
  19     rs552797     SD   0.2145   0.2842   0.2767
  19   rs11542189   GENO      T/T      T/C      C/C
  19   rs11542189 COUNTS        0       10       38
  19   rs11542189   FREQ        0   0.2083   0.7917
  19   rs11542189   MEAN       NA   0.6244   0.5725
  19   rs11542189     SD       NA   0.2887   0.2735
  19    rs1864029   GENO      A/A      A/G      G/G
  19    rs1864029 COUNTS        1        8       39
  19    rs1864029   FREQ  0.02083   0.1667   0.8125
  19    rs1864029   MEAN    1.354    0.634   0.5531
  19    rs1864029     SD        0   0.3138   0.2406
  19      rs14394   GENO      G/G      G/A      A/A
  19      rs14394 COUNTS        1       10       37
  19      rs14394   FREQ  0.02083   0.2083   0.7708
  19      rs14394   MEAN    1.354   0.5689   0.5664
  19      rs14394     SD        0    0.309   0.2399
  19   rs10416634   GENO      C/C      C/T      T/T
  19   rs10416634 COUNTS        3       13       32
  19   rs10416634   FREQ   0.0625   0.2708   0.6667
  19   rs10416634   MEAN   0.7138   0.5983    0.565
  19   rs10416634     SD   0.2188   0.3219   0.2624
  19   rs10411185   GENO      G/G      G/A      A/A
  19   rs10411185 COUNTS        5       19       24
  19   rs10411185   FREQ   0.1042   0.3958      0.5
  19   rs10411185   MEAN   0.7608   0.5762   0.5519
  19   rs10411185     SD    0.406   0.2899    0.227
  19    rs3826741   GENO      A/A      A/G      G/G
  19    rs3826741 COUNTS        2       16       30
  19    rs3826741   FREQ  0.04167   0.3333    0.625
  19    rs3826741   MEAN   0.6782    0.634   0.5499
  19    rs3826741     SD   0.3324   0.2919   0.2664
  19    rs2303164   GENO      A/A      A/G      G/G
  19    rs2303164 COUNTS        8       29       11
  19    rs2303164   FREQ   0.1667   0.6042   0.2292
  19    rs2303164   MEAN   0.5892   0.5897   0.5622
  19    rs2303164     SD    0.329   0.2783   0.2463
  19   rs10424096   GENO      A/A      A/G      G/G
  19   rs10424096 COUNTS        5       22       21
  19   rs10424096   FREQ   0.1042   0.4583   0.4375
  19   rs10424096   MEAN   0.7217   0.5546   0.5804
  19   rs10424096     SD   0.4241   0.2393   0.2741
  19   rs17160134   GENO      T/T      T/C      C/C
  19   rs17160134 COUNTS        0       10       38
  19   rs17160134   FREQ        0   0.2083   0.7917
  19   rs17160134   MEAN       NA   0.7237   0.5464
  19   rs17160134     SD       NA    0.344   0.2452
  19   rs12974407   GENO      T/T      T/G      G/G
  19   rs12974407 COUNTS        1        8       39
  19   rs12974407   FREQ  0.02083   0.1667   0.8125
  19   rs12974407   MEAN   0.8165   0.4514   0.6044
  19   rs12974407     SD        0   0.1348   0.2902
  19   rs17160147   GENO      G/G      G/C      C/C
  19   rs17160147 COUNTS       10       26       12
  19   rs17160147   FREQ   0.2083   0.5417     0.25
  19   rs17160147   MEAN   0.4713   0.5655   0.7153
  19   rs17160147     SD   0.1939   0.2752    0.296
  19   rs17160151   GENO      T/T      T/C      C/C
  19   rs17160151 COUNTS        6       19       23
  19   rs17160151   FREQ    0.125   0.3958   0.4792
  19   rs17160151   MEAN   0.4124   0.5812   0.6296
  19   rs17160151     SD   0.1212   0.2574   0.3051
  19   rs10416843   GENO      G/G      G/A      A/A
  19   rs10416843 COUNTS        9       21       18
  19   rs10416843   FREQ   0.1875   0.4375    0.375
  19   rs10416843   MEAN   0.5314   0.5925   0.5985
  19   rs10416843     SD   0.2439   0.2445   0.3288
  19    rs8112982   GENO      T/T      T/C      C/C
  19    rs8112982 COUNTS        2       17       29
  19    rs8112982   FREQ  0.04167   0.3542   0.6042
  19    rs8112982   MEAN    1.006   0.5635   0.5657
  19    rs8112982     SD   0.4926   0.2902   0.2372
  19    rs6603141   GENO      A/A      A/G      G/G
  19    rs6603141 COUNTS        4       24       20
  19    rs6603141   FREQ  0.08333      0.5   0.4167
  19    rs6603141   MEAN   0.5152   0.5516   0.6349
  19    rs6603141     SD   0.2799   0.2449   0.3102
  19    rs3829817   GENO      T/T      T/C      C/C
  19    rs3829817 COUNTS        0       12       36
  19    rs3829817   FREQ        0     0.25     0.75
  19    rs3829817   MEAN       NA   0.6205   0.5709
  19    rs3829817     SD       NA   0.2858   0.2735
  19    rs3813781   GENO      C/C      C/G      G/G
  19    rs3813781 COUNTS        6       20       22
  19    rs3813781   FREQ    0.125   0.4167   0.4583
  19    rs3813781   MEAN   0.4462   0.6225    0.585
  19    rs3813781     SD   0.1108   0.2951   0.2828
  19   rs11260053   GENO      T/T      T/C      C/C
  19   rs11260053 COUNTS        8       29       11
  19   rs11260053   FREQ   0.1667   0.6042   0.2292
  19   rs11260053   MEAN   0.5151    0.568   0.6733
  19   rs11260053     SD   0.1503    0.266   0.3558
  19   rs11260055   GENO      C/C      C/T      T/T
  19   rs11260055 COUNTS        9       28       11
  19   rs11260055   FREQ   0.1875   0.5833   0.2292
  19   rs11260055   MEAN   0.4083   0.5636   0.7766
  19   rs11260055     SD    0.128     0.23    0.358
  19     rs899207   GENO      T/T      T/C      C/C
  19     rs899207 COUNTS        4       18       23
  19     rs899207   FREQ  0.08889      0.4   0.5111
  19     rs899207   MEAN   0.5384   0.5396   0.6221
  19     rs899207     SD   0.3692   0.1866   0.3267
  19    rs1382354   GENO      T/T      T/A      A/A
  19    rs1382354 COUNTS        2       17       29
  19    rs1382354   FREQ  0.04167   0.3542   0.6042
  19    rs1382354   MEAN    1.006   0.6684   0.5043
  19    rs1382354     SD   0.4926   0.2732   0.2268
  19    rs4804267   GENO      T/T      T/G      G/G
  19    rs4804267 COUNTS        1       20       27
  19    rs4804267   FREQ  0.02083   0.4167   0.5625
  19    rs4804267   MEAN   0.5811   0.6563   0.5293
  19    rs4804267     SD        0   0.3194   0.2332
  19   rs12460407   GENO      C/C      C/T      T/T
  19   rs12460407 COUNTS        0       12       36
  19   rs12460407   FREQ        0     0.25     0.75
  19   rs12460407   MEAN       NA   0.6391   0.5647
  19   rs12460407     SD       NA   0.2653   0.2785
  19    rs1038081   GENO      C/C      C/T      T/T
  19    rs1038081 COUNTS       10       24       14
  19    rs1038081   FREQ   0.2083      0.5   0.2917
  19    rs1038081   MEAN   0.6163   0.6059   0.5209
  19    rs1038081     SD   0.2404   0.3089   0.2396
  19   rs12327845   GENO      T/T      T/C      C/C
  19   rs12327845 COUNTS        0        5       43
  19   rs12327845   FREQ        0   0.1042   0.8958
  19   rs12327845   MEAN       NA   0.7766   0.5608
  19   rs12327845     SD       NA   0.2942   0.2666
  19    rs7252584   GENO      G/G      G/C      C/C
  19    rs7252584 COUNTS        0        7       41
  19    rs7252584   FREQ        0   0.1458   0.8542
  19    rs7252584   MEAN       NA   0.5187   0.5943
  19    rs7252584     SD       NA  0.07374   0.2946
  19   rs10408896   GENO      T/T      T/G      G/G
  19   rs10408896 COUNTS        1       14       33
  19   rs10408896   FREQ  0.02083   0.2917   0.6875
  19   rs10408896   MEAN   0.9599   0.6903   0.5265
  19   rs10408896     SD        0   0.3514   0.2183
  19    rs6422428   GENO      T/T      T/C      C/C
  19    rs6422428 COUNTS        4       14       29
  19    rs6422428   FREQ  0.08511   0.2979    0.617
  19    rs6422428   MEAN   0.4764   0.4427   0.6576
  19    rs6422428     SD   0.1437   0.1765   0.3007
  19    rs8110054   GENO      A/A      A/G      G/G
  19    rs8110054 COUNTS        3       20       25
  19    rs8110054   FREQ   0.0625   0.4167   0.5208
  19    rs8110054   MEAN   0.5752   0.5761     0.59
  19    rs8110054     SD   0.2187   0.3073   0.2619
  19    rs4804286   GENO      C/C      C/G      G/G
  19    rs4804286 COUNTS        0       10       38
  19    rs4804286   FREQ        0   0.2083   0.7917
  19    rs4804286   MEAN       NA    0.467   0.6139
  19    rs4804286     SD       NA   0.1745   0.2892
  19    rs4804287   GENO      C/C      C/T      T/T
  19    rs4804287 COUNTS        3       30       15
  19    rs4804287   FREQ   0.0625    0.625   0.3125
  19    rs4804287   MEAN   0.6299   0.6194   0.5017
  19    rs4804287     SD   0.2678   0.3107   0.1793
  19    rs1466448   GENO      C/C      C/A      A/A
  19    rs1466448 COUNTS        1        8       39
  19    rs1466448   FREQ  0.02083   0.1667   0.8125
  19    rs1466448   MEAN   0.7728   0.5507   0.5851
  19    rs1466448     SD        0   0.3438   0.2649
  19    rs1466447   GENO      C/C      C/T      T/T
  19    rs1466447 COUNTS        8       28       12
  19    rs1466447   FREQ   0.1667   0.5833     0.25
  19    rs1466447   MEAN   0.5505   0.6018    0.562
  19    rs1466447     SD   0.2806   0.2704   0.3001
  19    rs1007545   GENO      A/A      A/G      G/G
  19    rs1007545 COUNTS        1       10       36
  19    rs1007545   FREQ  0.02128   0.2128    0.766
  19    rs1007545   MEAN   0.8827   0.5732   0.5863
  19    rs1007545     SD        0    0.263   0.2793
  19    rs6603157   GENO      A/A      A/G      G/G
  19    rs6603157 COUNTS        3       17       28
  19    rs6603157   FREQ   0.0625   0.3542   0.5833
  19    rs6603157   MEAN   0.5144   0.5319   0.6219
  19    rs6603157     SD    0.211   0.2163   0.3103
  19   rs17160311   GENO      A/A      A/G      G/G
  19   rs17160311 COUNTS        1       18       29
  19   rs17160311   FREQ  0.02083    0.375   0.6042
  19   rs17160311   MEAN   0.3381   0.5494   0.6128
  19   rs17160311     SD        0   0.2122   0.3086
  19   rs12973288   GENO      T/T      T/C      C/C
  19   rs12973288 COUNTS        0       10       38
  19   rs12973288   FREQ        0   0.2083   0.7917
  19   rs12973288   MEAN       NA   0.5919    0.581
  19   rs12973288     SD       NA   0.2767   0.2775
  19   rs17160332   GENO      A/A      A/G      G/G
  19   rs17160332 COUNTS        1       10       37
  19   rs17160332   FREQ  0.02083   0.2083   0.7708
  19   rs17160332   MEAN   0.7771   0.5747   0.5804
  19   rs17160332     SD        0   0.2691   0.2813
  19   rs17160333   GENO      C/C      C/T      T/T
  19   rs17160333 COUNTS        1        9       38
  19   rs17160333   FREQ  0.02083   0.1875   0.7917
  19   rs17160333   MEAN   0.3978   0.6174   0.5801
  19   rs17160333     SD        0   0.3379   0.2641
  19    rs7259547   GENO      T/T      T/C      C/C
  19    rs7259547 COUNTS        0        8       40
  19    rs7259547   FREQ        0   0.1667   0.8333
  19    rs7259547   MEAN       NA   0.5706   0.5858
  19    rs7259547     SD       NA   0.2939   0.2742
  19     rs193933   GENO      A/A      A/G      G/G
  19     rs193933 COUNTS        2       20       26
  19     rs193933   FREQ  0.04167   0.4167   0.5417
  19     rs193933   MEAN   0.3277   0.7155   0.5013
  19     rs193933     SD  0.01474   0.3148   0.2001
  19     rs250508   GENO      C/C      C/T      T/T
  19     rs250508 COUNTS        1        9       38
  19     rs250508   FREQ  0.02083   0.1875   0.7917
  19     rs250508   MEAN   0.3429   0.6253   0.5797
  19     rs250508     SD        0   0.2494   0.2832
  19     rs638966   GENO      A/A      A/C      C/C
  19     rs638966 COUNTS        8       22       18
  19     rs638966   FREQ   0.1667   0.4583    0.375
  19     rs638966   MEAN    0.694   0.5787   0.5397
  19     rs638966     SD   0.3332   0.2977   0.2125
  19    rs7249111   GENO      A/A      A/G      G/G
  19    rs7249111 COUNTS       12       23       13
  19    rs7249111   FREQ     0.25   0.4792   0.2708
  19    rs7249111   MEAN   0.6257   0.5471   0.6082
  19    rs7249111     SD   0.3381   0.2509    0.264
  19    rs8107330   GENO      G/G      G/A      A/A
  19    rs8107330 COUNTS       12       23       13
  19    rs8107330   FREQ     0.25   0.4792   0.2708
  19    rs8107330   MEAN   0.6257   0.5471   0.6082
  19    rs8107330     SD   0.3381   0.2509    0.264
  19    rs2241590   GENO      G/G      G/A      A/A
  19    rs2241590 COUNTS        2       16       30
  19    rs2241590   FREQ  0.04167   0.3333    0.625
  19    rs2241590   MEAN   0.7238   0.6213   0.5537
  19    rs2241590     SD    0.268   0.3188   0.2528
  19    rs3760685   GENO      A/A      A/C      C/C
  19    rs3760685 COUNTS        5       26       17
  19    rs3760685   FREQ   0.1042   0.5417   0.3542
  19    rs3760685   MEAN   0.5648   0.5584   0.6268
  19    rs3760685     SD   0.3192   0.2637   0.2897
  19   rs11666233   GENO      C/C      C/A      A/A
  19   rs11666233 COUNTS        3       16       29
  19   rs11666233   FREQ   0.0625   0.3333   0.6042
  19   rs11666233   MEAN   0.5372   0.5644   0.5985
  19   rs11666233     SD   0.2623   0.2229   0.3069
  19    rs7254882   GENO      T/T      T/C      C/C
  19    rs7254882 COUNTS        3       16       29
  19    rs7254882   FREQ   0.0625   0.3333   0.6042
  19    rs7254882   MEAN   0.5372   0.5644   0.5985
  19    rs7254882     SD   0.2623   0.2229   0.3069
  19     rs754671   GENO      C/C      C/T      T/T
  19     rs754671 COUNTS        2       21       25
  19     rs754671   FREQ  0.04167   0.4375   0.5208
  19     rs754671   MEAN   0.4407   0.6149   0.5681
  19     rs754671     SD   0.1746   0.2427   0.3071
  19    rs2913973   GENO      T/T      T/G      G/G
  19    rs2913973 COUNTS        2       21       25
  19    rs2913973   FREQ  0.04167   0.4375   0.5208
  19    rs2913973   MEAN   0.4407   0.6149   0.5681
  19    rs2913973     SD   0.1746   0.2427   0.3071
  19    rs2967605   GENO      T/T      T/C      C/C
  19    rs2967605 COUNTS        3       19       26
  19    rs2967605   FREQ   0.0625   0.3958   0.5417
  19    rs2967605   MEAN   0.4875   0.6296   0.5605
  19    rs2967605     SD   0.1477   0.2486   0.3034
  19    rs6603076   GENO      A/A      A/G      G/G
  19    rs6603076 COUNTS        5       23       20
  19    rs6603076   FREQ   0.1042   0.4792   0.4167
  19    rs6603076   MEAN   0.5955   0.6388   0.5164
  19    rs6603076     SD   0.2793   0.3088   0.2256
  19    rs2894538   GENO      A/A      A/G      G/G
  19    rs2894538 COUNTS        1       16       31
  19    rs2894538   FREQ  0.02083   0.3333   0.6458
  19    rs2894538   MEAN   0.4568    0.596   0.5808
  19    rs2894538     SD        0   0.3021   0.2677
  19    rs7508502   GENO      C/C      C/T      T/T
  19    rs7508502 COUNTS        5       23       20
  19    rs7508502   FREQ   0.1042   0.4792   0.4167
  19    rs7508502   MEAN   0.5955   0.6388   0.5164
  19    rs7508502     SD   0.2793   0.3088   0.2256
  19   rs12610448   GENO      A/A      A/G      G/G
  19   rs12610448 COUNTS        2       13       33
  19   rs12610448   FREQ  0.04167   0.2708   0.6875
  19   rs12610448   MEAN   0.3233   0.5975   0.5935
  19   rs12610448     SD  0.02103   0.1599   0.3108
  19    rs7507621   GENO      T/T      T/C      C/C
  19    rs7507621 COUNTS       10       25       13
  19    rs7507621   FREQ   0.2083   0.5208   0.2708
  19    rs7507621   MEAN   0.6054   0.6028   0.5287
  19    rs7507621     SD   0.3338   0.2746   0.2368
  19    rs7408960   GENO      A/A      A/G      G/G
  19    rs7408960 COUNTS        4       23       21
  19    rs7408960   FREQ  0.08333   0.4792   0.4375
  19    rs7408960   MEAN   0.4329   0.6817   0.5041
  19    rs7408960     SD   0.1188   0.3031    0.227
  19    rs7255548   GENO      C/C      C/T      T/T
  19    rs7255548 COUNTS       10       25       13
  19    rs7255548   FREQ   0.2083   0.5208   0.2708
  19    rs7255548   MEAN   0.6054   0.6028   0.5287
  19    rs7255548     SD   0.3338   0.2746   0.2368
  19   rs11881002   GENO      T/T      T/C      C/C
  19   rs11881002 COUNTS        1        9       38
  19   rs11881002   FREQ  0.02083   0.1875   0.7917
  19   rs11881002   MEAN   0.3978   0.6028   0.5836
  19   rs11881002     SD        0   0.3342   0.2655
  19    rs7259200   GENO      A/A      A/G      G/G
  19    rs7259200 COUNTS        4       20       24
  19    rs7259200   FREQ  0.08333   0.4167      0.5
  19    rs7259200   MEAN   0.5484   0.5906   0.5831
  19    rs7259200     SD   0.2202   0.2788   0.2882
  19    rs8106540   GENO      A/A      A/G      G/G
  19    rs8106540 COUNTS        1        9       38
  19    rs8106540   FREQ  0.02083   0.1875   0.7917
  19    rs8106540   MEAN   0.3084   0.6771   0.5683
  19    rs8106540     SD        0   0.3083   0.2658
  19    rs7250951   GENO      A/A      A/T      T/T
  19    rs7250951 COUNTS        1        6       41
  19    rs7250951   FREQ  0.02083    0.125   0.8542
  19    rs7250951   MEAN   0.3978   0.6274   0.5814
  19    rs7250951     SD        0   0.3976   0.2599
  19    rs7507526   GENO      T/T      T/C      C/C
  19    rs7507526 COUNTS        8       26       14
  19    rs7507526   FREQ   0.1667   0.5417   0.2917
  19    rs7507526   MEAN   0.4055   0.6201   0.6165
  19    rs7507526     SD   0.1456   0.2637    0.322
  19    rs1609712   GENO      A/A      A/G      G/G
  19    rs1609712 COUNTS       11       25       12
  19    rs1609712   FREQ   0.2292   0.5208     0.25
  19    rs1609712   MEAN   0.5583   0.6231   0.5234
  19    rs1609712     SD   0.2218   0.3121   0.2373
  19    rs2967603   GENO      A/A      A/C      C/C
  19    rs2967603 COUNTS        5       19       24
  19    rs2967603   FREQ   0.1042   0.3958      0.5
  19    rs2967603   MEAN   0.4631   0.5362   0.6456
  19    rs2967603     SD   0.2446   0.2064    0.318
  19    rs2967578   GENO      C/C      C/T      T/T
  19    rs2967578 COUNTS        6       21       21
  19    rs2967578   FREQ    0.125   0.4375   0.4375
  19    rs2967578   MEAN   0.4963   0.6509   0.5406
  19    rs2967578     SD   0.1897   0.2843   0.2795
  19    rs2042300   GENO      A/A      A/G      G/G
  19    rs2042300 COUNTS        0       14       34
  19    rs2042300   FREQ        0   0.2917   0.7083
  19    rs2042300   MEAN       NA   0.5542   0.5953
  19    rs2042300     SD       NA   0.2293   0.2933
  19   rs10408143   GENO      T/T      T/C      C/C
  19   rs10408143 COUNTS        7       20       21
  19   rs10408143   FREQ   0.1458   0.4167   0.4375
  19   rs10408143   MEAN   0.5838   0.5821   0.5842
  19   rs10408143     SD   0.2488    0.236   0.3247
  19   rs11882393   GENO      G/G      G/T      T/T
  19   rs11882393 COUNTS        6       24       18
  19   rs11882393   FREQ    0.125      0.5    0.375
  19   rs11882393   MEAN   0.5534   0.5515   0.6357
  19   rs11882393     SD   0.2938   0.2389   0.3177
  19    rs2303686   GENO      T/T      T/C      C/C
  19    rs2303686 COUNTS        4       23       21
  19    rs2303686   FREQ  0.08333   0.4792   0.4375
  19    rs2303686   MEAN   0.5649   0.5373   0.6372
  19    rs2303686     SD   0.2247   0.2378   0.3188
  19    rs8106859   GENO      T/T      T/C      C/C
  19    rs8106859 COUNTS        0        5       43
  19    rs8106859   FREQ        0   0.1042   0.8958
  19    rs8106859   MEAN       NA   0.6597   0.5744
  19    rs8106859     SD       NA   0.3221   0.2713
  19   rs10416597   GENO      T/T      T/C      C/C
  19   rs10416597 COUNTS        6       23       19
  19   rs10416597   FREQ    0.125   0.4792   0.3958
  19   rs10416597   MEAN   0.5693   0.6067   0.5594
  19   rs10416597     SD   0.2849   0.3208   0.2166
  19   rs11672367   GENO      T/T      T/C      C/C
  19   rs11672367 COUNTS        1       22       25
  19   rs11672367   FREQ  0.02083   0.4583   0.5208
  19   rs11672367   MEAN   0.3492   0.6407   0.5422
  19   rs11672367     SD        0    0.321    0.224
  19   rs11259990   GENO      T/T      T/C      C/C
  19   rs11259990 COUNTS        6       23       19
  19   rs11259990   FREQ    0.125   0.4792   0.3958
  19   rs11259990   MEAN   0.5693   0.6067   0.5594
  19   rs11259990     SD   0.2849   0.3208   0.2166
  19    rs4804314   GENO      C/C      C/T      T/T
  19    rs4804314 COUNTS       15       18       15
  19    rs4804314   FREQ   0.3125    0.375   0.3125
  19    rs4804314   MEAN   0.6088   0.6419   0.4874
  19    rs4804314     SD   0.3098   0.3086   0.1618
  19    rs4072910   GENO      G/G      G/C      C/C
  19    rs4072910 COUNTS        0       23       25
  19    rs4072910   FREQ        0   0.4792   0.5208
  19    rs4072910   MEAN       NA   0.6703   0.5032
  19    rs4072910     SD       NA   0.2978   0.2285
  19   rs12985470   GENO      A/A      A/T      T/T
  19   rs12985470 COUNTS        0       14       34
  19   rs12985470   FREQ        0   0.2917   0.7083
  19   rs12985470   MEAN       NA   0.4992   0.6179
  19   rs12985470     SD       NA   0.2763     0.27
  19   rs12462074   GENO      G/G      G/C      C/C
  19   rs12462074 COUNTS        4       11       33
  19   rs12462074   FREQ  0.08333   0.2292   0.6875
  19   rs12462074   MEAN   0.7725   0.5784    0.562
  19   rs12462074     SD   0.3469   0.1923   0.2877
  19   rs12610444   GENO      A/A      A/G      G/G
  19   rs12610444 COUNTS        1       32       15
  19   rs12610444   FREQ  0.02083   0.6667   0.3125
  19   rs12610444   MEAN    1.086   0.5685   0.5814
  19   rs12610444     SD        0   0.2717    0.266
  19    rs1561405   GENO      C/C      C/A      A/A
  19    rs1561405 COUNTS        1        9       38
  19    rs1561405   FREQ  0.02083   0.1875   0.7917
  19    rs1561405   MEAN   0.3084   0.5046   0.6092
  19    rs1561405     SD        0   0.2114   0.2859
  19    rs1561406   GENO      A/A      A/C      C/C
  19    rs1561406 COUNTS        5       13       30
  19    rs1561406   FREQ   0.1042   0.2708    0.625
  19    rs1561406   MEAN   0.3728   0.5474   0.6339
  19    rs1561406     SD  0.05477   0.2057   0.3053
  19    rs2967718   GENO      T/T      T/A      A/A
  19    rs2967718 COUNTS        4       12       32
  19    rs2967718   FREQ  0.08333     0.25   0.6667
  19    rs2967718   MEAN   0.3534   0.5389   0.6287
  19    rs2967718     SD  0.03878   0.1825   0.3041
  19    rs2118706   GENO      A/A      A/G      G/G
  19    rs2118706 COUNTS        8       23       17
  19    rs2118706   FREQ   0.1667   0.4792   0.3542
  19    rs2118706   MEAN   0.6429   0.6248   0.4991
  19    rs2118706     SD    0.365   0.2777   0.2122
  19    rs2967721   GENO      G/G      G/A      A/A
  19    rs2967721 COUNTS        0       11       37
  19    rs2967721   FREQ        0   0.2292   0.7708
  19    rs2967721   MEAN       NA    0.598   0.5789
  19    rs2967721     SD       NA   0.2591   0.2821
  19    rs2967726   GENO      A/A      A/G      G/G
  19    rs2967726 COUNTS        5       22       21
  19    rs2967726   FREQ   0.1042   0.4583   0.4375
  19    rs2967726   MEAN   0.6225   0.6477   0.5065
  19    rs2967726     SD   0.3206   0.3088   0.2123
  19    rs9305032   GENO      T/T      T/C      C/C
  19    rs9305032 COUNTS        3       17       28
  19    rs9305032   FREQ   0.0625   0.3542   0.5833
  19    rs9305032   MEAN   0.6027   0.5341   0.6111
  19    rs9305032     SD   0.1361   0.2855   0.2811
  19   rs12611036   GENO      G/G      G/A      A/A
  19   rs12611036 COUNTS        9       24       15
  19   rs12611036   FREQ   0.1875      0.5   0.3125
  19   rs12611036   MEAN    0.382   0.5926   0.6892
  19   rs12611036     SD   0.1142   0.2648   0.3032
  19    rs2967684   GENO      A/A      A/G      G/G
  19    rs2967684 COUNTS        3       20       25
  19    rs2967684   FREQ   0.0625   0.4167   0.5208
  19    rs2967684   MEAN   0.7289   0.6386   0.5216
  19    rs2967684     SD   0.2405   0.3099   0.2397
  19    rs2918300   GENO      T/T      T/C      C/C
  19    rs2918300 COUNTS        6       23       19
  19    rs2918300   FREQ    0.125   0.4792   0.3958
  19    rs2918300   MEAN   0.7743   0.6448   0.4486
  19    rs2918300     SD   0.2453   0.3088    0.165
  19    rs4804078   GENO      A/A      A/C      C/C
  19    rs4804078 COUNTS        0        8       40
  19    rs4804078   FREQ        0   0.1667   0.8333
  19    rs4804078   MEAN       NA   0.7783   0.5443
  19    rs4804078     SD       NA   0.3042   0.2545
  19   rs11085873   GENO      T/T      T/G      G/G
  19   rs11085873 COUNTS        0        8       40
  19   rs11085873   FREQ        0   0.1667   0.8333
  19   rs11085873   MEAN       NA   0.7783   0.5443
  19   rs11085873     SD       NA   0.3042   0.2545
  19   rs10414553   GENO      G/G      G/A      A/A
  19   rs10414553 COUNTS        9       27       12
  19   rs10414553   FREQ   0.1875   0.5625     0.25
  19   rs10414553   MEAN   0.6468   0.6247   0.4425
  19   rs10414553     SD   0.2372   0.3065    0.172
  19    rs8103113   GENO      C/C      C/G      G/G
  19    rs8103113 COUNTS        1        9       38
  19    rs8103113   FREQ  0.02083   0.1875   0.7917
  19    rs8103113   MEAN   0.4786   0.5882   0.5849
  19    rs8103113     SD        0   0.2051   0.2937
  19    rs1898674   GENO      C/C      C/G      G/G
  19    rs1898674 COUNTS        4       26       18
  19    rs1898674   FREQ  0.08333   0.5417    0.375
  19    rs1898674   MEAN    0.665   0.5599    0.599
  19    rs1898674     SD   0.4064   0.2304   0.3135
  19    rs7254503   GENO      A/A      A/G      G/G
  19    rs7254503 COUNTS        4       26       18
  19    rs7254503   FREQ  0.08333   0.5417    0.375
  19    rs7254503   MEAN   0.4419   0.5984   0.5929
  19    rs7254503     SD   0.2531   0.2626   0.3005
  19     rs301407   GENO      T/T      T/C      C/C
  19     rs301407 COUNTS        5       11       31
  19     rs301407   FREQ   0.1064    0.234   0.6596
  19     rs301407   MEAN   0.6189   0.4259   0.6361
  19     rs301407     SD    0.398  0.09855   0.2849
  19     rs301410   GENO      A/A      A/G      G/G
  19     rs301410 COUNTS        5       11       32
  19     rs301410   FREQ   0.1042   0.2292   0.6667
  19     rs301410   MEAN   0.6189   0.4259   0.6319
  19     rs301410     SD    0.398  0.09855   0.2813
  19     rs301412   GENO      C/C      C/G      G/G
  19     rs301412 COUNTS        3       12       33
  19     rs301412   FREQ   0.0625     0.25   0.6875
  19     rs301412   MEAN   0.6898   0.4524   0.6212
  19     rs301412     SD   0.5098   0.1202   0.2836
  19   rs16995681   GENO      T/T      T/C      C/C
  19   rs16995681 COUNTS        1       14       33
  19   rs16995681   FREQ  0.02083   0.2917   0.6875
  19   rs16995681   MEAN   0.6577   0.5774   0.5835
  19   rs16995681     SD        0   0.2129   0.3033
  19    rs8099865   GENO      T/T      T/G      G/G
  19    rs8099865 COUNTS        0        9       39
  19    rs8099865   FREQ        0   0.1875   0.8125
  19    rs8099865   MEAN       NA   0.6847   0.5599
  19    rs8099865     SD       NA   0.3819   0.2438
  19    rs1078042   GENO      A/A      A/G      G/G
  19    rs1078042 COUNTS        0        8       40
  19    rs1078042   FREQ        0   0.1667   0.8333
  19    rs1078042   MEAN       NA   0.5363   0.5927
  19    rs1078042     SD       NA   0.1936   0.2889
  19     rs890848   GENO      C/C      C/T      T/T
  19     rs890848 COUNTS        0        8       40
  19     rs890848   FREQ        0   0.1667   0.8333
  19     rs890848   MEAN       NA   0.5363   0.5927
  19     rs890848     SD       NA   0.1936   0.2889
  19    rs2967706   GENO      C/C      C/T      T/T
  19    rs2967706 COUNTS        0        8       40
  19    rs2967706   FREQ        0   0.1667   0.8333
  19    rs2967706   MEAN       NA   0.4934   0.6013
  19    rs2967706     SD       NA   0.2839   0.2725
  19    rs2967632   GENO      A/A      A/G      G/G
  19    rs2967632 COUNTS        0        8       40
  19    rs2967632   FREQ        0   0.1667   0.8333
  19    rs2967632   MEAN       NA   0.4934   0.6013
  19    rs2967632     SD       NA   0.2839   0.2725
  19   rs10408279   GENO      T/T      T/C      C/C
  19   rs10408279 COUNTS        0       11       37
  19   rs10408279   FREQ        0   0.2292   0.7708
  19   rs10408279   MEAN       NA   0.6142   0.5741
  19   rs10408279     SD       NA   0.2681   0.2792
  19    rs2967745   GENO      G/G      G/T      T/T
  19    rs2967745 COUNTS        9       24       15
  19    rs2967745   FREQ   0.1875      0.5   0.3125
  19    rs2967745   MEAN   0.6939   0.5339    0.596
  19    rs2967745     SD   0.4109   0.2513   0.2007
  19    rs7256781   GENO      T/T      T/C      C/C
  19    rs7256781 COUNTS        0       14       34
  19    rs7256781   FREQ        0   0.2917   0.7083
  19    rs7256781   MEAN       NA   0.5922   0.5796
  19    rs7256781     SD       NA   0.2455   0.2889
  19    rs2910344   GENO      T/T      T/C      C/C
  19    rs2910344 COUNTS        9       24       15
  19    rs2910344   FREQ   0.1875      0.5   0.3125
  19    rs2910344   MEAN   0.6939   0.5339    0.596
  19    rs2910344     SD   0.4109   0.2513   0.2007
  19    rs1582532   GENO      C/C      C/T      T/T
  19    rs1582532 COUNTS        0       14       34
  19    rs1582532   FREQ        0   0.2917   0.7083
  19    rs1582532   MEAN       NA   0.5336   0.6037
  19    rs1582532     SD       NA   0.1854   0.3037
  19   rs10423641   GENO      C/C      C/A      A/A
  19   rs10423641 COUNTS        1       12       35
  19   rs10423641   FREQ  0.02083     0.25   0.7292
  19   rs10423641   MEAN   0.6056   0.6129   0.5725
  19   rs10423641     SD        0   0.2278   0.2947
  19    rs2967727   GENO      A/A      A/G      G/G
  19    rs2967727 COUNTS        0        7       41
  19    rs2967727   FREQ        0   0.1458   0.8542
  19    rs2967727   MEAN       NA   0.4604   0.6043
  19    rs2967727     SD       NA   0.1324   0.2877
  19    rs2967732   GENO      C/C      C/G      G/G
  19    rs2967732 COUNTS        0       16       32
  19    rs2967732   FREQ        0   0.3333   0.6667
  19    rs2967732   MEAN       NA   0.5252   0.6124
  19    rs2967732     SD       NA    0.325   0.2458
  19   rs11085742   GENO      G/G      G/A      A/A
  19   rs11085742 COUNTS        5       30       13
  19   rs11085742   FREQ   0.1042    0.625   0.2708
  19   rs11085742   MEAN   0.7349   0.5928   0.5032
  19   rs11085742     SD   0.1996    0.309   0.1847
  19    rs2967737   GENO      T/T      T/A      A/A
  19    rs2967737 COUNTS        2       18       28
  19    rs2967737   FREQ  0.04167    0.375   0.5833
  19    rs2967737   MEAN   0.4071    0.633   0.5639
  19    rs2967737     SD   0.1395   0.3414   0.2294
  19   rs10418157   GENO      A/A      A/T      T/T
  19   rs10418157 COUNTS        1       11       36
  19   rs10418157   FREQ  0.02083   0.2292     0.75
  19   rs10418157   MEAN   0.4568   0.5831   0.5869
  19   rs10418157     SD        0   0.2754    0.281
  19    rs4804367   GENO      T/T      T/G      G/G
  19    rs4804367 COUNTS        3       22       23
  19    rs4804367   FREQ   0.0625   0.4583   0.4792
  19    rs4804367   MEAN   0.4716   0.5553   0.6246
  19    rs4804367     SD   0.2408   0.2549   0.2988
  19    rs8100230   GENO      G/G      G/A      A/A
  19    rs8100230 COUNTS        8       26       14
  19    rs8100230   FREQ   0.1667   0.5417   0.2917
  19    rs8100230   MEAN   0.6511   0.5831   0.5448
  19    rs8100230     SD    0.212   0.3125   0.2362
  19    rs8105922   GENO      G/G      G/A      A/A
  19    rs8105922 COUNTS        1       20       27
  19    rs8105922   FREQ  0.02083   0.4167   0.5625
  19    rs8105922   MEAN   0.5642   0.5811   0.5857
  19    rs8105922     SD        0     0.26   0.2944
  19   rs10048565   GENO      G/G      G/T      T/T
  19   rs10048565 COUNTS        0        8       40
  19   rs10048565   FREQ        0   0.1667   0.8333
  19   rs10048565   MEAN       NA   0.7196    0.556
  19   rs10048565     SD       NA   0.3403   0.2557
  19    rs1862456   GENO      C/C      C/A      A/A
  19    rs1862456 COUNTS        7       22       19
  19    rs1862456   FREQ   0.1458   0.4583   0.3958
  19    rs1862456   MEAN   0.4908   0.5673   0.6359
  19    rs1862456     SD   0.1614   0.2612    0.319
  19   rs13339744   GENO      T/T      T/C      C/C
  19   rs13339744 COUNTS        0        8       40
  19   rs13339744   FREQ        0   0.1667   0.8333
  19   rs13339744   MEAN       NA   0.7196    0.556
  19   rs13339744     SD       NA   0.3403   0.2557
  19   rs10406670   GENO      G/G      G/T      T/T
  19   rs10406670 COUNTS        0        9       39
  19   rs10406670   FREQ        0   0.1875   0.8125
  19   rs10406670   MEAN       NA   0.6683   0.5637
  19   rs10406670     SD       NA   0.2612   0.2769
  19   rs10412487   GENO      C/C      C/T      T/T
  19   rs10412487 COUNTS        0        7       41
  19   rs10412487   FREQ        0   0.1458   0.8542
  19   rs10412487   MEAN       NA   0.7144   0.5609
  19   rs10412487     SD       NA    0.282   0.2702
  19   rs10419875   GENO      C/C      C/A      A/A
  19   rs10419875 COUNTS        5       17       26
  19   rs10419875   FREQ   0.1042   0.3542   0.5417
  19   rs10419875   MEAN   0.5812   0.6152   0.5629
  19   rs10419875     SD   0.1847   0.2885   0.2859
  19   rs11881361   GENO      G/G      G/A      A/A
  19   rs11881361 COUNTS        0        7       40
  19   rs11881361   FREQ        0   0.1489   0.8511
  19   rs11881361   MEAN       NA   0.6048   0.5723
  19   rs11881361     SD       NA   0.1759   0.2892
  19   rs12985992   GENO      A/A      A/C      C/C
  19   rs12985992 COUNTS       11       23       14
  19   rs12985992   FREQ   0.2292   0.4792   0.2917
  19   rs12985992   MEAN   0.5596   0.5819   0.6042
  19   rs12985992     SD   0.3276   0.2721   0.2519
  19   rs12976111   GENO      G/G      G/A      A/A
  19   rs12976111 COUNTS       11       23       14
  19   rs12976111   FREQ   0.2292   0.4792   0.2917
  19   rs12976111   MEAN   0.5596   0.5819   0.6042
  19   rs12976111     SD   0.3276   0.2721   0.2519
  19    rs4804375   GENO      A/A      A/G      G/G
  19    rs4804375 COUNTS        2       19       27
  19    rs4804375   FREQ  0.04167   0.3958   0.5625
  19    rs4804375   MEAN   0.6685   0.6029   0.5632
  19    rs4804375     SD   0.1475   0.2619   0.2941
  19   rs10854117   GENO      A/A      A/G      G/G
  19   rs10854117 COUNTS        3       20       25
  19   rs10854117   FREQ   0.0625   0.4167   0.5208
  19   rs10854117   MEAN   0.5204   0.5622   0.6077
  19   rs10854117     SD   0.2007   0.2929   0.2733
  19     rs881877   GENO      C/C      C/T      T/T
  19     rs881877 COUNTS        3       16       29
  19     rs881877   FREQ   0.0625   0.3333   0.6042
  19     rs881877   MEAN   0.4041   0.5686   0.6099
  19     rs881877     SD   0.1168   0.3205   0.2571
  19   rs11882373   GENO      C/C      C/T      T/T
  19   rs11882373 COUNTS        0       13       35
  19   rs11882373   FREQ        0   0.2708   0.7292
  19   rs11882373   MEAN       NA   0.6051   0.5752
  19   rs11882373     SD       NA   0.2978   0.2693
  19   rs12975129   GENO      G/G      G/C      C/C
  19   rs12975129 COUNTS        2       18       28
  19   rs12975129   FREQ  0.04167    0.375   0.5833
  19   rs12975129   MEAN   0.3871   0.5517   0.6176
  19   rs12975129     SD  0.09868   0.2932   0.2681
  19    rs7260214   GENO      T/T      T/C      C/C
  19    rs7260214 COUNTS        1       15       32
  19    rs7260214   FREQ  0.02083   0.3125   0.6667
  19    rs7260214   MEAN   0.9599    0.538   0.5928
  19    rs7260214     SD        0   0.2951    0.263
  19   rs17000495   GENO      A/A      A/G      G/G
  19   rs17000495 COUNTS        2        7       39
  19   rs17000495   FREQ  0.04167   0.1458   0.8125
  19   rs17000495   MEAN   0.4323   0.5952   0.5889
  19   rs17000495     SD    0.245   0.2389   0.2851
  19    rs7507380   GENO      A/A      A/G      G/G
  19    rs7507380 COUNTS        1       12       35
  19    rs7507380   FREQ  0.02083     0.25   0.7292
  19    rs7507380   MEAN   0.5811   0.5742   0.5865
  19    rs7507380     SD        0   0.2834   0.2794
  19   rs10410136   GENO      G/G      G/A      A/A
  19   rs10410136 COUNTS        1       16       31
  19   rs10410136   FREQ  0.02083   0.3333   0.6458
  19   rs10410136   MEAN   0.3173    0.573   0.5972
  19   rs10410136     SD        0   0.3136   0.2572
  19    rs1895364   GENO      A/A      A/G      G/G
  19    rs1895364 COUNTS        1       12       35
  19    rs1895364   FREQ  0.02083     0.25   0.7292
  19    rs1895364   MEAN   0.5811   0.5742   0.5865
  19    rs1895364     SD        0   0.2834   0.2794
  19    rs2216662   GENO      T/T      T/C      C/C
  19    rs2216662 COUNTS        3       19       26
  19    rs2216662   FREQ   0.0625   0.3958   0.5417
  19    rs2216662   MEAN   0.4674   0.6487   0.5489
  19    rs2216662     SD   0.1035   0.2983   0.2656
  19    rs1833777   GENO      C/C      C/G      G/G
  19    rs1833777 COUNTS        4       23       21
  19    rs1833777   FREQ  0.08333   0.4792   0.4375
  19    rs1833777   MEAN   0.6367   0.5636   0.5947
  19    rs1833777     SD   0.2875   0.2528   0.3051
  19   rs12710265   GENO      C/C      C/T      T/T
  19   rs12710265 COUNTS        0       13       35
  19   rs12710265   FREQ        0   0.2708   0.7292
  19   rs12710265   MEAN       NA   0.5033    0.613
  19   rs12710265     SD       NA   0.2473   0.2813
  19    rs7508222   GENO      A/A      A/G      G/G
  19    rs7508222 COUNTS        1       14       33
  19    rs7508222   FREQ  0.02083   0.2917   0.6875
  19    rs7508222   MEAN   0.5811    0.586   0.5822
  19    rs7508222     SD        0   0.2632   0.2871
  19    rs1820099   GENO      T/T      T/C      C/C
  19    rs1820099 COUNTS        1       14       33
  19    rs1820099   FREQ  0.02083   0.2917   0.6875
  19    rs1820099   MEAN   0.5811    0.586   0.5822
  19    rs1820099     SD        0   0.2632   0.2871
  19    rs2547064   GENO      G/G      G/T      T/T
  19    rs2547064 COUNTS        0        5       43
  19    rs2547064   FREQ        0   0.1042   0.8958
  19    rs2547064   MEAN       NA   0.6174   0.5793
  19    rs2547064     SD       NA   0.2701   0.2778
  19    rs1867692   GENO      A/A      A/G      G/G
  19    rs1867692 COUNTS        2       17       29
  19    rs1867692   FREQ  0.04167   0.3542   0.6042
  19    rs1867692   MEAN   0.6136   0.6044   0.5688
  19    rs1867692     SD   0.2312   0.2646   0.2897
  19    rs1867691   GENO      C/C      C/T      T/T
  19    rs1867691 COUNTS        0        5       43
  19    rs1867691   FREQ        0   0.1042   0.8958
  19    rs1867691   MEAN       NA   0.6174   0.5793
  19    rs1867691     SD       NA   0.2701   0.2778
  19    rs1862460   GENO      C/C      C/A      A/A
  19    rs1862460 COUNTS        9       16       23
  19    rs1862460   FREQ   0.1875   0.3333   0.4792
  19    rs1862460   MEAN   0.6567   0.5625   0.5691
  19    rs1862460     SD   0.3824   0.2748   0.2312
  19    rs1559170   GENO      G/G      G/C      C/C
  19    rs1559170 COUNTS        2       18       28
  19    rs1559170   FREQ  0.04167    0.375   0.5833
  19    rs1559170   MEAN   0.6136   0.5949   0.5736
  19    rs1559170     SD   0.2312   0.2598   0.2938
  19   rs10422567   GENO      T/T      T/A      A/A
  19   rs10422567 COUNTS        4       13       31
  19   rs10422567   FREQ  0.08333   0.2708   0.6458
  19   rs10422567   MEAN   0.5351   0.6133   0.5769
  19   rs10422567     SD   0.2802   0.2428   0.2929
  19   rs17000803   GENO      C/C      C/G      G/G
  19   rs17000803 COUNTS        1        9       38
  19   rs17000803   FREQ  0.02083   0.1875   0.7917
  19   rs17000803   MEAN   0.2591   0.5627   0.5967
  19   rs17000803     SD        0   0.3372   0.2606
  19    rs7254970   GENO      T/T      T/G      G/G
  19    rs7254970 COUNTS        1       17       30
  19    rs7254970   FREQ  0.02083   0.3542    0.625
  19    rs7254970   MEAN   0.5642    0.576   0.5881
  19    rs7254970     SD        0   0.3265   0.2513
  19   rs17000816   GENO      A/A      A/G      G/G
  19   rs17000816 COUNTS        1        9       38
  19   rs17000816   FREQ  0.02083   0.1875   0.7917
  19   rs17000816   MEAN   0.2591   0.5627   0.5967
  19   rs17000816     SD        0   0.3372   0.2606
  19   rs10406209   GENO      A/A      A/G      G/G
  19   rs10406209 COUNTS        0       11       37
  19   rs10406209   FREQ        0   0.2292   0.7708
  19   rs10406209   MEAN       NA   0.4811   0.6137
  19   rs10406209     SD       NA   0.2308   0.2817
  19    rs2591591   GENO      T/T      T/G      G/G
  19    rs2591591 COUNTS        3       12       33
  19    rs2591591   FREQ   0.0625     0.25   0.6875
  19    rs2591591   MEAN   0.5892   0.6882   0.5446
  19    rs2591591     SD   0.3349   0.3107   0.2544
  19    rs2591592   GENO      A/A      A/T      T/T
  19    rs2591592 COUNTS       10       24       14
  19    rs2591592   FREQ   0.2083      0.5   0.2917
  19    rs2591592   MEAN   0.5657   0.6222   0.5291
  19    rs2591592     SD   0.2647   0.3196   0.1918
  19   rs17000836   GENO      T/T      T/C      C/C
  19   rs17000836 COUNTS        0       11       37
  19   rs17000836   FREQ        0   0.2292   0.7708
  19   rs17000836   MEAN       NA   0.5982   0.5789
  19   rs17000836     SD       NA   0.1815   0.2984
  19    rs2547074   GENO      T/T      T/C      C/C
  19    rs2547074 COUNTS        5       13       30
  19    rs2547074   FREQ   0.1042   0.2708    0.625
  19    rs2547074   MEAN   0.5681   0.6457   0.5588
  19    rs2547074     SD   0.2409    0.324   0.2611
  19    rs2591595   GENO      T/T      T/C      C/C
  19    rs2591595 COUNTS        5       13       30
  19    rs2591595   FREQ   0.1042   0.2708    0.625
  19    rs2591595   MEAN   0.5681   0.6457   0.5588
  19    rs2591595     SD   0.2409    0.324   0.2611
  19    rs7254941   GENO      T/T      T/C      C/C
  19    rs7254941 COUNTS        0       10       38
  19    rs7254941   FREQ        0   0.2083   0.7917
  19    rs7254941   MEAN       NA   0.5756   0.5853
  19    rs7254941     SD       NA   0.1744    0.297
  19    rs1862461   GENO      G/G      G/T      T/T
  19    rs1862461 COUNTS        5       13       30
  19    rs1862461   FREQ   0.1042   0.2708    0.625
  19    rs1862461   MEAN   0.5681   0.6457   0.5588
  19    rs1862461     SD   0.2409    0.324   0.2611
  19    rs1862462   GENO      A/A      A/G      G/G
  19    rs1862462 COUNTS        5       13       30
  19    rs1862462   FREQ   0.1042   0.2708    0.625
  19    rs1862462   MEAN   0.5681   0.6457   0.5588
  19    rs1862462     SD   0.2409    0.324   0.2611
  19    rs2431795   GENO      T/T      T/C      C/C
  19    rs2431795 COUNTS        5       13       30
  19    rs2431795   FREQ   0.1042   0.2708    0.625
  19    rs2431795   MEAN   0.5681   0.6457   0.5588
  19    rs2431795     SD   0.2409    0.324   0.2611
  19    rs2431791   GENO      T/T      T/G      G/G
  19    rs2431791 COUNTS        5       11       32
  19    rs2431791   FREQ   0.1042   0.2292   0.6667
  19    rs2431791   MEAN   0.5681   0.6098   0.5766
  19    rs2431791     SD   0.2409   0.3414   0.2622
  19    rs1584168   GENO      A/A      A/C      C/C
  19    rs1584168 COUNTS        0        6       42
  19    rs1584168   FREQ        0    0.125    0.875
  19    rs1584168   MEAN       NA   0.7635   0.5575
  19    rs1584168     SD       NA   0.2773   0.2674
  19    rs7245949   GENO      A/A      A/G      G/G
  19    rs7245949 COUNTS        3       23       22
  19    rs7245949   FREQ   0.0625   0.4792   0.4583
  19    rs7245949   MEAN   0.5003   0.5992    0.578
  19    rs7245949     SD  0.05652   0.3117   0.2552
  19    rs1609459   GENO      C/C      C/T      T/T
  19    rs1609459 COUNTS        3       23       22
  19    rs1609459   FREQ   0.0625   0.4792   0.4583
  19    rs1609459   MEAN   0.5003   0.5992    0.578
  19    rs1609459     SD  0.05652   0.3117   0.2552
  19    rs1108380   GENO      G/G      G/A      A/A
  19    rs1108380 COUNTS        1       14       33
  19    rs1108380   FREQ  0.02083   0.2917   0.6875
  19    rs1108380   MEAN   0.5811   0.5625   0.5922
  19    rs1108380     SD        0   0.2283   0.2986
  19   rs10402812   GENO      C/C      C/A      A/A
  19   rs10402812 COUNTS        3       23       22
  19   rs10402812   FREQ   0.0625   0.4792   0.4583
  19   rs10402812   MEAN   0.5003   0.5992    0.578
  19   rs10402812     SD  0.05652   0.3117   0.2552
  19    rs1823056   GENO      A/A      A/G      G/G
  19    rs1823056 COUNTS        1        7       40
  19    rs1823056   FREQ  0.02083   0.1458   0.8333
  19    rs1823056   MEAN   0.2591   0.6066   0.5873
  19    rs1823056     SD        0   0.3739   0.2577
  19   rs17000947   GENO      A/A      A/G      G/G
  19   rs17000947 COUNTS        1        7       40
  19   rs17000947   FREQ  0.02083   0.1458   0.8333
  19   rs17000947   MEAN   0.2591   0.6066   0.5873
  19   rs17000947     SD        0   0.3739   0.2577
  19   rs10415709   GENO      A/A      A/C      C/C
  19   rs10415709 COUNTS        1       10       37
  19   rs10415709   FREQ  0.02083   0.2083   0.7708
  19   rs10415709   MEAN   0.9599   0.5397   0.5849
  19   rs10415709     SD        0   0.3009   0.2668
  19   rs10411597   GENO      T/T      T/A      A/A
  19   rs10411597 COUNTS        1       10       37
  19   rs10411597   FREQ  0.02083   0.2083   0.7708
  19   rs10411597   MEAN   0.9599   0.5397   0.5849
  19   rs10411597     SD        0   0.3009   0.2668
  19    rs4804386   GENO      T/T      T/C      C/C
  19    rs4804386 COUNTS       12       24       12
  19    rs4804386   FREQ     0.25      0.5     0.25
  19    rs4804386   MEAN   0.4936    0.644   0.5516
  19    rs4804386     SD   0.2126   0.3238   0.1983
  19   rs13344438   GENO      T/T      T/C      C/C
  19   rs13344438 COUNTS        1       20       27
  19   rs13344438   FREQ  0.02083   0.4167   0.5625
  19   rs13344438   MEAN   0.4568   0.5967   0.5781
  19   rs13344438     SD        0   0.2646   0.2901
  19   rs10417520   GENO      G/G      G/A      A/A
  19   rs10417520 COUNTS        9       25       14
  19   rs10417520   FREQ   0.1875   0.5208   0.2917
  19   rs10417520   MEAN   0.5082   0.6036   0.5954
  19   rs10417520     SD   0.2353   0.3139   0.2267
  19   rs10407491   GENO      A/A      A/G      G/G
  19   rs10407491 COUNTS        0        5       43
  19   rs10407491   FREQ        0   0.1042   0.8958
  19   rs10407491   MEAN       NA   0.3641   0.6088
  19   rs10407491     SD       NA   0.1041   0.2772
  19   rs10418864   GENO      T/T      T/C      C/C
  19   rs10418864 COUNTS        8       25       15
  19   rs10418864   FREQ   0.1667   0.5208   0.3125
  19   rs10418864   MEAN   0.5272   0.6096   0.5693
  19   rs10418864     SD   0.2133   0.2744   0.3125
  19   rs10426146   GENO      G/G      G/A      A/A
  19   rs10426146 COUNTS        4       26       18
  19   rs10426146   FREQ  0.08333   0.5417    0.375
  19   rs10426146   MEAN   0.5411   0.6139   0.5485
  19   rs10426146     SD   0.2699   0.2822    0.274
  19   rs12979861   GENO      A/A      A/G      G/G
  19   rs12979861 COUNTS        3       28       17
  19   rs12979861   FREQ   0.0625   0.5833   0.3542
  19   rs12979861   MEAN   0.4211   0.6136   0.5621
  19   rs12979861     SD   0.1611   0.3039   0.2347
  19   rs10426826   GENO      T/T      T/C      C/C
  19   rs10426826 COUNTS        1       19       28
  19   rs10426826   FREQ  0.02083   0.3958   0.5833
  19   rs10426826   MEAN   0.4568   0.6519   0.5412
  19   rs10426826     SD        0   0.2412   0.2942
  19    rs8111366   GENO      A/A      A/G      G/G
  19    rs8111366 COUNTS        5       26       17
  19    rs8111366   FREQ   0.1042   0.5417   0.3542
  19    rs8111366   MEAN   0.3405   0.6213   0.5966
  19    rs8111366     SD  0.05077   0.3115   0.2191
  19   rs11880371   GENO      A/A      A/G      G/G
  19   rs11880371 COUNTS        4       31       13
  19   rs11880371   FREQ  0.08333   0.6458   0.2708
  19   rs11880371   MEAN   0.6291    0.584   0.5675
  19   rs11880371     SD   0.2053   0.2925   0.2637
  19    rs1469081   GENO      G/G      G/A      A/A
  19    rs1469081 COUNTS        5       21       22
  19    rs1469081   FREQ   0.1042   0.4375   0.4583
  19    rs1469081   MEAN   0.5823   0.4538   0.7072
  19    rs1469081     SD   0.2566   0.1704    0.309
  19   rs13343323   GENO      T/T      T/C      C/C
  19   rs13343323 COUNTS        1        9       38
  19   rs13343323   FREQ  0.02083   0.1875   0.7917
  19   rs13343323   MEAN    0.584   0.5251   0.5971
  19   rs13343323     SD        0    0.163   0.2981
  19    rs8101404   GENO      C/C      C/T      T/T
  19    rs8101404 COUNTS        3       19       26
  19    rs8101404   FREQ   0.0625   0.3958   0.5417
  19    rs8101404   MEAN   0.9016    0.594   0.5388
  19    rs8101404     SD   0.3279   0.3088   0.2235
  19    rs8107055   GENO      G/G      G/T      T/T
  19    rs8107055 COUNTS        0       11       37
  19    rs8107055   FREQ        0   0.2292   0.7708
  19    rs8107055   MEAN       NA   0.6677   0.5582
  19    rs8107055     SD       NA   0.3275   0.2563
  19    rs1968595   GENO      G/G      G/T      T/T
  19    rs1968595 COUNTS        1       14       33
  19    rs1968595   FREQ  0.02083   0.2917   0.6875
  19    rs1968595   MEAN   0.4338   0.6276    0.569
  19    rs1968595     SD        0   0.3807   0.2235
  19   rs10413384   GENO      A/A      A/G      G/G
  19   rs10413384 COUNTS        2       11       35
  19   rs10413384   FREQ  0.04167   0.2292   0.7292
  19   rs10413384   MEAN   0.5319   0.5431   0.5989
  19   rs10413384     SD  0.07365   0.2986   0.2771
  19    rs4804397   GENO      G/G      G/A      A/A
  19    rs4804397 COUNTS        1       10       37
  19    rs4804397   FREQ  0.02083   0.2083   0.7708
  19    rs4804397   MEAN   0.8827   0.5322    0.589
  19    rs4804397     SD        0   0.3228   0.2627
  19    rs2441035   GENO      T/T      T/G      G/G
  19    rs2441035 COUNTS        6        9       33
  19    rs2441035   FREQ    0.125   0.1875   0.6875
  19    rs2441035   MEAN   0.6394   0.5141    0.592
  19    rs2441035     SD   0.4037   0.2346   0.2633
  19    rs2569402   GENO      A/A      A/G      G/G
  19    rs2569402 COUNTS        6        9       33
  19    rs2569402   FREQ    0.125   0.1875   0.6875
  19    rs2569402   MEAN   0.6394   0.5141    0.592
  19    rs2569402     SD   0.4037   0.2346   0.2633
  19    rs2053074   GENO      A/A      A/G      G/G
  19    rs2053074 COUNTS        1       12       35
  19    rs2053074   FREQ  0.02083     0.25   0.7292
  19    rs2053074   MEAN   0.8827    0.576   0.5772
  19    rs2053074     SD        0   0.2992   0.2691
  19   rs12609136   GENO      A/A      A/T      T/T
  19   rs12609136 COUNTS        3        9       36
  19   rs12609136   FREQ   0.0625   0.1875     0.75
  19   rs12609136   MEAN   0.5738   0.5942   0.5813
  19   rs12609136     SD  0.08938    0.308   0.2809
  19    rs4804400   GENO      C/C      C/T      T/T
  19    rs4804400 COUNTS        1        7       40
  19    rs4804400   FREQ  0.02083   0.1458   0.8333
  19    rs4804400   MEAN   0.6577   0.5986   0.5788
  19    rs4804400     SD        0   0.3447   0.2688
  19   rs12610094   GENO      G/G      G/A      A/A
  19   rs12610094 COUNTS        1       10       37
  19   rs12610094   FREQ  0.02083   0.2083   0.7708
  19   rs12610094   MEAN   0.6577   0.5276   0.5964
  19   rs12610094     SD        0    0.309   0.2706
  19    rs2335071   GENO      T/T      T/A      A/A
  19    rs2335071 COUNTS       13       21       14
  19    rs2335071   FREQ   0.2708   0.4375   0.2917
  19    rs2335071   MEAN   0.5168   0.7014   0.4678
  19    rs2335071     SD   0.2785   0.2859   0.1832
  19    rs2335072   GENO      G/G      G/T      T/T
  19    rs2335072 COUNTS        1       15       32
  19    rs2335072   FREQ  0.02083   0.3125   0.6667
  19    rs2335072   MEAN   0.6577   0.5773   0.5838
  19    rs2335072     SD        0   0.3386   0.2494
  19    rs8110010   GENO      T/T      T/C      C/C
  19    rs8110010 COUNTS        3       22       23
  19    rs8110010   FREQ   0.0625   0.4583   0.4792
  19    rs8110010   MEAN   0.4572   0.6239   0.5609
  19    rs8110010     SD   0.1046   0.2648   0.2977
  19    rs7249770   GENO      G/G      G/A      A/A
  19    rs7249770 COUNTS        5       22       21
  19    rs7249770   FREQ   0.1042   0.4583   0.4375
  19    rs7249770   MEAN   0.4662   0.6897   0.4997
  19    rs7249770     SD   0.1435   0.2842   0.2546
  19   rs10414255   GENO      T/T      T/C      C/C
  19   rs10414255 COUNTS        3       13       32
  19   rs10414255   FREQ   0.0625   0.2708   0.6667
  19   rs10414255   MEAN   0.4619   0.5915   0.5913
  19   rs10414255     SD   0.1696   0.2656   0.2889
  19    rs8112954   GENO      T/T      T/A      A/A
  19    rs8112954 COUNTS        5       21       22
  19    rs8112954   FREQ   0.1042   0.4375   0.4583
  19    rs8112954   MEAN   0.4123   0.5223   0.6804
  19    rs8112954     SD   0.1409   0.2608   0.2818
  19    rs8107410   GENO      C/C      C/T      T/T
  19    rs8107410 COUNTS        1       14       33
  19    rs8107410   FREQ  0.02083   0.2917   0.6875
  19    rs8107410   MEAN   0.3057   0.6178   0.5771
  19    rs8107410     SD        0   0.2931   0.2696
  19     rs714395   GENO      T/T      T/C      C/C
  19     rs714395 COUNTS       14       19       15
  19     rs714395   FREQ   0.2917   0.3958   0.3125
  19     rs714395   MEAN   0.5288   0.6788   0.5131
  19     rs714395     SD   0.1927   0.3402   0.2211
  19    rs7256391   GENO      A/A      A/G      G/G
  19    rs7256391 COUNTS       10       18       20
  19    rs7256391   FREQ   0.2083    0.375   0.4167
  19    rs7256391   MEAN    0.522   0.5532   0.6411
  19    rs7256391     SD   0.2522   0.2426   0.3116
  19   rs17304527   GENO      G/G      G/A      A/A
  19   rs17304527 COUNTS        2        4       42
  19   rs17304527   FREQ  0.04167  0.08333    0.875
  19   rs17304527   MEAN     0.42   0.6662   0.5832
  19   rs17304527     SD   0.1616   0.2981   0.2779
  19   rs12459040   GENO      T/T      T/A      A/A
  19   rs12459040 COUNTS       10       22       16
  19   rs12459040   FREQ   0.2083   0.4583   0.3333
  19   rs12459040   MEAN   0.7357   0.6013   0.4633
  19   rs12459040     SD   0.3722   0.2284   0.2201
  19   rs12610559   GENO      T/T      T/G      G/G
  19   rs12610559 COUNTS        3       10       35
  19   rs12610559   FREQ   0.0625   0.2083   0.7292
  19   rs12610559   MEAN   0.3722   0.5424   0.6131
  19   rs12610559     SD   0.1411   0.2148   0.2922
  19   rs16978581   GENO      A/A      A/G      G/G
  19   rs16978581 COUNTS       10       18       20
  19   rs16978581   FREQ   0.2083    0.375   0.4167
  19   rs16978581   MEAN    0.522   0.5532   0.6411
  19   rs16978581     SD   0.2522   0.2426   0.3116
  19    rs1045354   GENO      A/A      A/C      C/C
  19    rs1045354 COUNTS        3       10       35
  19    rs1045354   FREQ   0.0625   0.2083   0.7292
  19    rs1045354   MEAN   0.3722   0.5424   0.6131
  19    rs1045354     SD   0.1411   0.2148   0.2922
  19      rs10129   GENO      A/A      A/G      G/G
  19      rs10129 COUNTS        1       11       36
  19      rs10129   FREQ  0.02083   0.2292     0.75
  19      rs10129   MEAN   0.8559   0.6183    0.565
  19      rs10129     SD        0   0.2764   0.2765
  19   rs10405376   GENO      T/T      T/C      C/C
  19   rs10405376 COUNTS        4        6       38
  19   rs10405376   FREQ  0.08333    0.125   0.7917
  19   rs10405376   MEAN   0.6519   0.7686   0.5468
  19   rs10405376     SD   0.2568   0.4048   0.2464
  19    rs7247296   GENO      T/T      T/A      A/A
  19    rs7247296 COUNTS        4       24       20
  19    rs7247296   FREQ  0.08333      0.5   0.4167
  19    rs7247296   MEAN   0.5595   0.6167   0.5479
  19    rs7247296     SD   0.1869   0.2853   0.2816
  19   rs10417371   GENO      A/A      A/G      G/G
  19   rs10417371 COUNTS        1       13       34
  19   rs10417371   FREQ  0.02083   0.2708   0.7083
  19   rs10417371   MEAN   0.5642   0.5879   0.5821
  19   rs10417371     SD        0   0.2439   0.2926
  19   rs16978679   GENO      A/A      A/G      G/G
  19   rs16978679 COUNTS        1       13       34
  19   rs16978679   FREQ  0.02083   0.2708   0.7083
  19   rs16978679   MEAN   0.5642   0.5879   0.5821
  19   rs16978679     SD        0   0.2439   0.2926
  19    rs6511918   GENO      C/C      C/T      T/T
  19    rs6511918 COUNTS        1       10       37
  19    rs6511918   FREQ  0.02083   0.2083   0.7708
  19    rs6511918   MEAN   0.3978   0.4852   0.6148
  19    rs6511918     SD        0   0.2264   0.2843
  19   rs13345998   GENO      T/T      T/G      G/G
  19   rs13345998 COUNTS        4       26       18
  19   rs13345998   FREQ  0.08333   0.5417    0.375
  19   rs13345998   MEAN   0.3957   0.5965    0.606
  19   rs13345998     SD  0.04402   0.2828   0.2848
  19    rs8102176   GENO      T/T      T/C      C/C
  19    rs8102176 COUNTS        7       24       17
  19    rs8102176   FREQ   0.1458      0.5   0.3542
  19    rs8102176   MEAN   0.4058   0.5968   0.6373
  19    rs8102176     SD  0.08143    0.274    0.306
  19    rs8102181   GENO      T/T      T/C      C/C
  19    rs8102181 COUNTS        7       24       17
  19    rs8102181   FREQ   0.1458      0.5   0.3542
  19    rs8102181   MEAN   0.4058   0.5968   0.6373
  19    rs8102181     SD  0.08143    0.274    0.306
  19    rs8101575   GENO      T/T      T/C      C/C
  19    rs8101575 COUNTS        5       18       25
  19    rs8101575   FREQ   0.1042    0.375   0.5208
  19    rs8101575   MEAN   0.5457   0.6331   0.5549
  19    rs8101575     SD   0.1914   0.3366   0.2411
  19    rs6511957   GENO      T/T      T/A      A/A
  19    rs6511957 COUNTS       14       14       20
  19    rs6511957   FREQ   0.2917   0.2917   0.4167
  19    rs6511957   MEAN   0.5779   0.7191    0.492
  19    rs6511957     SD   0.2321    0.343   0.2156
  19    rs7252788   GENO      T/T      T/C      C/C
  19    rs7252788 COUNTS        6       23       19
  19    rs7252788   FREQ    0.125   0.4792   0.3958
  19    rs7252788   MEAN   0.6975   0.5738   0.5587
  19    rs7252788     SD   0.3419   0.2779   0.2542
  19    rs8109800   GENO      A/A      A/G      G/G
  19    rs8109800 COUNTS        5       16       27
  19    rs8109800   FREQ   0.1042   0.3333   0.5625
  19    rs8109800   MEAN    0.462   0.5526    0.624
  19    rs8109800     SD   0.1102   0.2502   0.3049
  19    rs2191667   GENO      T/T      T/G      G/G
  19    rs2191667 COUNTS       11       21       16
  19    rs2191667   FREQ   0.2292   0.4375   0.3333
  19    rs2191667   MEAN   0.6751   0.5966   0.5028
  19    rs2191667     SD   0.2697   0.2899   0.2491
  19    rs4635448   GENO      C/C      C/T      T/T
  19    rs4635448 COUNTS       11       21       16
  19    rs4635448   FREQ   0.2292   0.4375   0.3333
  19    rs4635448   MEAN   0.6751   0.5966   0.5028
  19    rs4635448     SD   0.2697   0.2899   0.2491
  19   rs10407146   GENO      C/C      C/A      A/A
  19   rs10407146 COUNTS       11       21       16
  19   rs10407146   FREQ   0.2292   0.4375   0.3333
  19   rs10407146   MEAN   0.5615   0.5438   0.6502
  19   rs10407146     SD   0.2771   0.2852   0.2626
  19   rs10406384   GENO      A/A      A/G      G/G
  19   rs10406384 COUNTS        5       19       24
  19   rs10406384   FREQ   0.1042   0.3958      0.5
  19   rs10406384   MEAN   0.5505   0.6075    0.571
  19   rs10406384     SD   0.2789   0.3201   0.2434
  19   rs16979286   GENO      G/G      G/A      A/A
  19   rs16979286 COUNTS       11       17       20
  19   rs16979286   FREQ   0.2292   0.3542   0.4167
  19   rs16979286   MEAN      0.6   0.5902   0.5683
  19   rs16979286     SD   0.3138   0.3219   0.2162
  19    rs8104971   GENO      G/G      G/A      A/A
  19    rs8104971 COUNTS       12       24       12
  19    rs8104971   FREQ     0.25      0.5     0.25
  19    rs8104971   MEAN   0.5129   0.6292   0.5619
  19    rs8104971     SD   0.2237   0.3182   0.2224
  19    rs7255466   GENO      G/G      G/C      C/C
  19    rs7255466 COUNTS        2        9       37
  19    rs7255466   FREQ  0.04167   0.1875   0.7708
  19    rs7255466   MEAN    0.616   0.5289   0.5948
  19    rs7255466     SD   0.3772   0.2731   0.2772
  19   rs10408485   GENO      A/A      A/C      C/C
  19   rs10408485 COUNTS        7       21       20
  19   rs10408485   FREQ   0.1458   0.4375   0.4167
  19   rs10408485   MEAN   0.4804   0.6834   0.5143
  19   rs10408485     SD    0.189   0.3127   0.2281
  19    rs7247108   GENO      G/G      G/A      A/A
  19    rs7247108 COUNTS        5       17       26
  19    rs7247108   FREQ   0.1042   0.3542   0.5417
  19    rs7247108   MEAN   0.4843   0.6179   0.5797
  19    rs7247108     SD   0.1255   0.2888   0.2878
  19   rs16979417   GENO      A/A      A/G      G/G
  19   rs16979417 COUNTS        5       22       21
  19   rs16979417   FREQ   0.1042   0.4583   0.4375
  19   rs16979417   MEAN   0.6183   0.5539   0.6058
  19   rs16979417     SD   0.2864   0.2566   0.2993
  19    rs7252865   GENO      T/T      T/C      C/C
  19    rs7252865 COUNTS        1       11       36
  19    rs7252865   FREQ  0.02083   0.2292     0.75
  19    rs7252865   MEAN    0.584   0.6938   0.5495
  19    rs7252865     SD        0   0.3613   0.2425
  19   rs10745023   GENO      A/A      A/C      C/C
  19   rs10745023 COUNTS        1        6       41
  19   rs10745023   FREQ  0.02083    0.125   0.8542
  19   rs10745023   MEAN    0.584   0.6952   0.5669
  19   rs10745023     SD        0    0.299   0.2741
  19   rs41375152   GENO      T/T      T/C      C/C
  19   rs41375152 COUNTS        2       16       30
  19   rs41375152   FREQ  0.04167   0.3333    0.625
  19   rs41375152   MEAN    0.616   0.5781   0.5839
  19   rs41375152     SD   0.3772   0.2925   0.2698
  19    rs2033482   GENO      A/A      A/C      C/C
  19    rs2033482 COUNTS        6       17       25
  19    rs2033482   FREQ    0.125   0.3542   0.5208
  19    rs2033482   MEAN   0.5045   0.6083   0.5852
  19    rs2033482     SD   0.1227   0.2919   0.2924
  19   rs16979670   GENO      A/A      A/C      C/C
  19   rs16979670 COUNTS        1       14       33
  19   rs16979670   FREQ  0.02083   0.2917   0.6875
  19   rs16979670   MEAN   0.4432   0.5958   0.5822
  19   rs16979670     SD        0   0.2688   0.2838
  19      rs13535   GENO      A/A      A/G      G/G
  19      rs13535 COUNTS        5       17       26
  19      rs13535   FREQ   0.1042   0.3542   0.5417
  19      rs13535   MEAN   0.4843   0.6179   0.5797
  19      rs13535     SD   0.1255   0.2888   0.2878
  19    rs7259702   GENO      C/C      C/A      A/A
  19    rs7259702 COUNTS        0       10       38
  19    rs7259702   FREQ        0   0.2083   0.7917
  19    rs7259702   MEAN       NA   0.6532   0.5649
  19    rs7259702     SD       NA   0.3626    0.249
  19   rs10500207   GENO      G/G      G/T      T/T
  19   rs10500207 COUNTS        1       14       33
  19   rs10500207   FREQ  0.02083   0.2917   0.6875
  19   rs10500207   MEAN   0.4432   0.5958   0.5822
  19   rs10500207     SD        0   0.2688   0.2838
  19    rs8100020   GENO      C/C      C/T      T/T
  19    rs8100020 COUNTS        3       18       27
  19    rs8100020   FREQ   0.0625    0.375   0.5625
  19    rs8100020   MEAN   0.5419   0.6072   0.5719
  19    rs8100020     SD   0.1122    0.285   0.2851
  19    rs8103099   GENO      C/C      C/T      T/T
  19    rs8103099 COUNTS        8       21       19
  19    rs8103099   FREQ   0.1667   0.4375   0.3958
  19    rs8103099   MEAN   0.5424   0.5721   0.6129
  19    rs8103099     SD   0.1345   0.2834   0.3138
  19   rs10411115   GENO      G/G      G/A      A/A
  19   rs10411115 COUNTS        5       17       26
  19   rs10411115   FREQ   0.1042   0.3542   0.5417
  19   rs10411115   MEAN   0.4843   0.6179   0.5797
  19   rs10411115     SD   0.1255   0.2888   0.2878
  19    rs2230750   GENO      G/G      G/A      A/A
  19    rs2230750 COUNTS        0        7       41
  19    rs2230750   FREQ        0   0.1458   0.8542
  19    rs2230750   MEAN       NA   0.5331   0.5919
  19    rs2230750     SD       NA   0.2171   0.2844
  19    rs2217652   GENO      C/C      C/T      T/T
  19    rs2217652 COUNTS        5       17       26
  19    rs2217652   FREQ   0.1042   0.3542   0.5417
  19    rs2217652   MEAN   0.4843   0.6179   0.5797
  19    rs2217652     SD   0.1255   0.2888   0.2878
  19    rs1433062   GENO      T/T      T/C      C/C
  19    rs1433062 COUNTS        1        6       41
  19    rs1433062   FREQ  0.02083    0.125   0.8542
  19    rs1433062   MEAN    0.584   0.6952   0.5669
  19    rs1433062     SD        0    0.299   0.2741
  19    rs8102146   GENO      C/C      C/T      T/T
  19    rs8102146 COUNTS        0       10       38
  19    rs8102146   FREQ        0   0.2083   0.7917
  19    rs8102146   MEAN       NA   0.5346   0.5961
  19    rs8102146     SD       NA   0.1784   0.2951
  19   rs11672602   GENO      T/T      T/C      C/C
  19   rs11672602 COUNTS        5       17       26
  19   rs11672602   FREQ   0.1042   0.3542   0.5417
  19   rs11672602   MEAN   0.4843   0.6179   0.5797
  19   rs11672602     SD   0.1255   0.2888   0.2878
  19   rs17272543   GENO      G/G      G/A      A/A
  19   rs17272543 COUNTS        1        6       40
  19   rs17272543   FREQ  0.02128   0.1277   0.8511
  19   rs17272543   MEAN    0.584   0.6952   0.5677
  19   rs17272543     SD        0    0.299   0.2776
  19    rs7257650   GENO      A/A      A/G      G/G
  19    rs7257650 COUNTS       12       23       13
  19    rs7257650   FREQ     0.25   0.4792   0.2708
  19    rs7257650   MEAN   0.5137   0.6477   0.5336
  19    rs7257650     SD   0.1647   0.3242   0.2486
  19    rs4804436   GENO      T/T      T/C      C/C
  19    rs4804436 COUNTS       12       23       13
  19    rs4804436   FREQ     0.25   0.4792   0.2708
  19    rs4804436   MEAN   0.5137   0.6477   0.5336
  19    rs4804436     SD   0.1647   0.3242   0.2486
  19    rs6512109   GENO      A/A      A/G      G/G
  19    rs6512109 COUNTS        5       17       26
  19    rs6512109   FREQ   0.1042   0.3542   0.5417
  19    rs6512109   MEAN   0.4843   0.6179   0.5797
  19    rs6512109     SD   0.1255   0.2888   0.2878
  19    rs6512110   GENO      G/G      G/A      A/A
  19    rs6512110 COUNTS       13       22       13
  19    rs6512110   FREQ   0.2708   0.4583   0.2708
  19    rs6512110   MEAN   0.5336    0.657   0.5083
  19    rs6512110     SD   0.2486   0.3287   0.1589
  19    rs7245664   GENO      T/T      T/C      C/C
  19    rs7245664 COUNTS        1        9       38
  19    rs7245664   FREQ  0.02083   0.1875   0.7917
  19    rs7245664   MEAN   0.4432   0.5448   0.5961
  19    rs7245664     SD        0   0.1861   0.2951
  19   rs41405044   GENO      C/C      C/T      T/T
  19   rs41405044 COUNTS        0       10       38
  19   rs41405044   FREQ        0   0.2083   0.7917
  19   rs41405044   MEAN       NA   0.6532   0.5649
  19   rs41405044     SD       NA   0.3626    0.249
  19    rs1978435   GENO      C/C      C/T      T/T
  19    rs1978435 COUNTS        5       17       26
  19    rs1978435   FREQ   0.1042   0.3542   0.5417
  19    rs1978435   MEAN   0.4843   0.6179   0.5797
  19    rs1978435     SD   0.1255   0.2888   0.2878
  19    rs6512121   GENO      T/T      T/G      G/G
  19    rs6512121 COUNTS       13       22       13
  19    rs6512121   FREQ   0.2708   0.4583   0.2708
  19    rs6512121   MEAN   0.5336    0.657   0.5083
  19    rs6512121     SD   0.2486   0.3287   0.1589
  19    rs7254750   GENO      C/C      C/T      T/T
  19    rs7254750 COUNTS        9       20       19
  19    rs7254750   FREQ   0.1875   0.4167   0.3958
  19    rs7254750   MEAN   0.5314   0.5786   0.6129
  19    rs7254750     SD   0.1301   0.2892   0.3138
  19    rs7258744   GENO      G/G      G/A      A/A
  19    rs7258744 COUNTS        9       20       19
  19    rs7258744   FREQ   0.1875   0.4167   0.3958
  19    rs7258744   MEAN   0.5314   0.5786   0.6129
  19    rs7258744     SD   0.1301   0.2892   0.3138
  19    rs7246415   GENO      A/A      A/G      G/G
  19    rs7246415 COUNTS        9       20       19
  19    rs7246415   FREQ   0.1875   0.4167   0.3958
  19    rs7246415   MEAN   0.5314   0.5786   0.6129
  19    rs7246415     SD   0.1301   0.2892   0.3138
  19   rs10403167   GENO      G/G      G/T      T/T
  19   rs10403167 COUNTS        7       20       21
  19   rs10403167   FREQ   0.1458   0.4167   0.4375
  19   rs10403167   MEAN   0.5007   0.6617   0.5362
  19   rs10403167     SD    0.109   0.3009   0.2765
  19    rs8108483   GENO      C/C      C/T      T/T
  19    rs8108483 COUNTS       13       20       15
  19    rs8108483   FREQ   0.2708   0.4167   0.3125
  19    rs8108483   MEAN   0.5083   0.6702   0.5325
  19    rs8108483     SD   0.1589   0.3425   0.2306
  19    rs1433060   GENO      A/A      A/C      C/C
  19    rs1433060 COUNTS        2       17       29
  19    rs1433060   FREQ  0.04167   0.3542   0.6042
  19    rs1433060   MEAN    0.616   0.5268   0.6141
  19    rs1433060     SD   0.3772   0.2339    0.295
  19    rs6512130   GENO      T/T      T/G      G/G
  19    rs6512130 COUNTS        5       20       23
  19    rs6512130   FREQ   0.1042   0.4167   0.4792
  19    rs6512130   MEAN   0.6288   0.6113    0.549
  19    rs6512130     SD   0.2361   0.3385   0.2221
  19    rs4804446   GENO      G/G      G/A      A/A
  19    rs4804446 COUNTS        7       19       22
  19    rs4804446   FREQ   0.1458   0.3958   0.4583
  19    rs4804446   MEAN   0.6228   0.5568   0.5936
  19    rs4804446     SD   0.1303   0.2953    0.296
  19    rs8103159   GENO      A/A      A/G      G/G
  19    rs8103159 COUNTS        7       19       22
  19    rs8103159   FREQ   0.1458   0.3958   0.4583
  19    rs8103159   MEAN   0.6228   0.5568   0.5936
  19    rs8103159     SD   0.1303   0.2953    0.296
  19   rs12460738   GENO      C/C      C/G      G/G
  19   rs12460738 COUNTS        2       18       28
  19   rs12460738   FREQ  0.04167    0.375   0.5833
  19   rs12460738   MEAN   0.6412   0.5467   0.6027
  19   rs12460738     SD   0.1513   0.2609    0.293
  19   rs10408343   GENO      C/C      C/T      T/T
  19   rs10408343 COUNTS       11       25       12
  19   rs10408343   FREQ   0.2292   0.5208     0.25
  19   rs10408343   MEAN   0.5045    0.652   0.5125
  19   rs10408343     SD   0.2141   0.3065   0.2295
  19   rs10423752   GENO      G/G      G/A      A/A
  19   rs10423752 COUNTS       11       25       12
  19   rs10423752   FREQ   0.2292   0.5208     0.25
  19   rs10423752   MEAN   0.5045    0.652   0.5125
  19   rs10423752     SD   0.2141   0.3065   0.2295
  19    rs9967634   GENO      T/T      T/C      C/C
  19    rs9967634 COUNTS        4       16       28
  19    rs9967634   FREQ  0.08333   0.3333   0.5833
  19    rs9967634   MEAN   0.5856    0.609   0.5683
  19    rs9967634     SD   0.2832    0.336   0.2425
  19     rs971366   GENO      T/T      T/C      C/C
  19     rs971366 COUNTS        3       17       28
  19     rs971366   FREQ   0.0625   0.3542   0.5833
  19     rs971366   MEAN   0.6155   0.5456   0.6027
  19     rs971366     SD   0.1159   0.2689    0.293
  19    rs8101154   GENO      A/A      A/G      G/G
  19    rs8101154 COUNTS        0        8       40
  19    rs8101154   FREQ        0   0.1667   0.8333
  19    rs8101154   MEAN       NA   0.7078   0.5584
  19    rs8101154     SD       NA   0.4155   0.2365
  19   rs10415281   GENO      T/T      T/C      C/C
  19   rs10415281 COUNTS        0       10       38
  19   rs10415281   FREQ        0   0.2083   0.7917
  19   rs10415281   MEAN       NA   0.6329   0.5702
  19   rs10415281     SD       NA   0.2457    0.283
  19   rs11669128   GENO      A/A      A/C      C/C
  19   rs11669128 COUNTS        4       24       20
  19   rs11669128   FREQ  0.08333      0.5   0.4167
  19   rs11669128   MEAN   0.5107   0.5396   0.6503
  19   rs11669128     SD   0.3133   0.2206   0.3219
  19   rs11673302   GENO      C/C      C/G      G/G
  19   rs11673302 COUNTS        1        7       40
  19   rs11673302   FREQ  0.02083   0.1458   0.8333
  19   rs11673302   MEAN    0.584   0.6761    0.567
  19   rs11673302     SD        0   0.2776   0.2776
  19   rs10419036   GENO      T/T      T/C      C/C
  19   rs10419036 COUNTS       11       25       12
  19   rs10419036   FREQ   0.2292   0.5208     0.25
  19   rs10419036   MEAN   0.5045    0.652   0.5125
  19   rs10419036     SD   0.2141   0.3065   0.2295
  19   rs10424931   GENO      A/A      A/G      G/G
  19   rs10424931 COUNTS        3       16       29
  19   rs10424931   FREQ   0.0625   0.3333   0.6042
  19   rs10424931   MEAN   0.5232   0.6292   0.5642
  19   rs10424931     SD   0.3114   0.3355   0.2391
  19   rs10402626   GENO      T/T      T/G      G/G
  19   rs10402626 COUNTS       11       25       12
  19   rs10402626   FREQ   0.2292   0.5208     0.25
  19   rs10402626   MEAN   0.5045    0.652   0.5125
  19   rs10402626     SD   0.2141   0.3065   0.2295
  19   rs10423567   GENO      G/G      G/C      C/C
  19   rs10423567 COUNTS       11       25       12
  19   rs10423567   FREQ   0.2292   0.5208     0.25
  19   rs10423567   MEAN   0.5045    0.652   0.5125
  19   rs10423567     SD   0.2141   0.3065   0.2295
  19    rs9917038   GENO      T/T      T/A      A/A
  19    rs9917038 COUNTS       11       25       12
  19    rs9917038   FREQ   0.2292   0.5208     0.25
  19    rs9917038   MEAN   0.5045    0.652   0.5125
  19    rs9917038     SD   0.2141   0.3065   0.2295
  19   rs16981165   GENO      A/A      A/G      G/G
  19   rs16981165 COUNTS        1       15       32
  19   rs16981165   FREQ  0.02083   0.3125   0.6667
  19   rs16981165   MEAN   0.3377   0.6652   0.5526
  19   rs16981165     SD        0   0.3478    0.231
  19    rs8100409   GENO      G/G      G/A      A/A
  19    rs8100409 COUNTS        1       15       32
  19    rs8100409   FREQ  0.02083   0.3125   0.6667
  19    rs8100409   MEAN   0.3377   0.6652   0.5526
  19    rs8100409     SD        0   0.3478    0.231
  19     rs733102   GENO      C/C      C/T      T/T
  19     rs733102 COUNTS        8       26       14
  19     rs733102   FREQ   0.1667   0.5417   0.2917
  19     rs733102   MEAN   0.5751   0.5622   0.6272
  19     rs733102     SD   0.2483   0.2476   0.3437
  19     rs733101   GENO      A/A      A/G      G/G
  19     rs733101 COUNTS        8       25       15
  19     rs733101   FREQ   0.1667   0.5208   0.3125
  19     rs733101   MEAN   0.5751   0.5518   0.6403
  19     rs733101     SD   0.2483   0.2468    0.335
  19    rs2042199   GENO      T/T      T/G      G/G
  19    rs2042199 COUNTS        8       26       14
  19    rs2042199   FREQ   0.1667   0.5417   0.2917
  19    rs2042199   MEAN   0.5751   0.5622   0.6272
  19    rs2042199     SD   0.2483   0.2476   0.3437
  19    rs7250898   GENO      C/C      C/G      G/G
  19    rs7250898 COUNTS        0        9       39
  19    rs7250898   FREQ        0   0.1875   0.8125
  19    rs7250898   MEAN       NA   0.6758   0.5619
  19    rs7250898     SD       NA    0.377   0.2464
  19    rs8102702   GENO      T/T      T/C      C/C
  19    rs8102702 COUNTS        8       26       14
  19    rs8102702   FREQ   0.1667   0.5417   0.2917
  19    rs8102702   MEAN   0.5751   0.5622   0.6272
  19    rs8102702     SD   0.2483   0.2476   0.3437
  19   rs12461440   GENO      C/C      C/A      A/A
  19   rs12461440 COUNTS        1       19       28
  19   rs12461440   FREQ  0.02083   0.3958   0.5833
  19   rs12461440   MEAN   0.7482   0.5363   0.6093
  19   rs12461440     SD        0   0.2506   0.2931
