# Supplementary material for: Cell-to-cell expression dispersion of B-cell surface proteins is linked to genetic variants in humans
Source: Commun Biol. 2020 Jul 3;3:346. doi: 10.1038/s42003-020-1075-1 (PMC7335051; doi:10.1038/s42003-020-1075-1)
Supplement: Supplementary file 4 — Supplementary Data 2 [file 42003_2020_1075_MOESM4_ESM.zip › Supplementary_Data_S2/plink-results-48LCLs/CD23_chr19_var2/CD23_var2_48_LCLs.qassoc.mperm]

 CHR          SNP         EMP1         EMP2 
  19   rs11881309       0.6941            1 
  19    rs1026466        0.472            1 
  19    rs2436493       0.4519            1 
  19    rs2446193       0.7339            1 
  19    rs8101416       0.4163            1 
  19    rs2446195       0.5606            1 
  19    rs2260187        0.322            1 
  19    rs3763046      0.06539            1 
  19     rs778809       0.7332            1 
  19    rs3859563       0.4109            1 
  19   rs17271883       0.7816            1 
  19    rs3760776       0.1546            1 
  19    rs3760775       0.8911            1 
  19     rs778988       0.7281            1 
  19   rs10426709       0.9228            1 
  19   rs11881470       0.9206            1 
  19    rs8101625      0.09189            1 
  19    rs6510861       0.3598            1 
  19    rs7248090       0.5672            1 
  19   rs10417885       0.3495            1 
  19     rs274793       0.5336            1 
  19   rs11085154      0.06359            1 
  19   rs12462305      0.08599            1 
  19    rs6510863       0.5937            1 
  19    rs4807825       0.1718            1 
  19    rs8108471       0.4861            1 
  19    rs7259761       0.1471            1 
  19     rs551244       0.2027            1 
  19    rs8102722       0.4861            1 
  19     rs525452       0.8493            1 
  19     rs628271        0.685            1 
  19     rs581910       0.7047            1 
  19     rs552320       0.7047            1 
  19    rs1638538      0.06779            1 
  19    rs6510867        0.556            1 
  19     rs530942       0.0376            1 
  19   rs11879954       0.7308            1 
  19     rs585107       0.2615            1 
  19     rs549785       0.2473            1 
  19   rs10402138       0.4496            1 
  19   rs16993344       0.1938            1 
  19   rs10402841       0.6507            1 
  19    rs1110624       0.3589            1 
  19    rs7255387       0.6714            1 
  19     rs574937       0.1247            1 
  19   rs10401349       0.9003            1 
  19     rs622574       0.9726            1 
  19   rs11880706       0.6697            1 
  19   rs11666200       0.1923            1 
  19   rs11670606       0.1923            1 
  19   rs17271924       0.9003            1 
  19   rs10411604       0.5829            1 
  19   rs10411815        0.571            1 
  19   rs10405147        0.848            1 
  19    rs8109482       0.9178            1 
  19    rs8104313       0.1018            1 
  19    rs7253993       0.2739            1 
  19    rs7256341         0.26            1 
  19   rs11673527       0.3618            1 
  19   rs10417646       0.8099            1 
  19    rs7256965       0.4153            1 
  19   rs11669301       0.3939            1 
  19   rs11085158       0.3939            1 
  19   rs16993402       0.7456            1 
  19   rs10853992       0.8195            1 
  19   rs11879740       0.5263            1 
  19   rs10424597       0.6175            1 
  19   rs16993408       0.7456            1 
  19    rs9304929       0.6705            1 
  19   rs41489445        0.532            1 
  19    rs4807840       0.8658            1 
  19   rs11672830        0.601            1 
  19    rs9304930       0.4732            1 
  19    rs4807841       0.5368            1 
  19    rs8101237       0.1717            1 
  19   rs16993428       0.5107            1 
  19   rs16993437       0.6295            1 
  19   rs16993442       0.9004            1 
  19   rs16993450       0.4189            1 
  19   rs16993453       0.9004            1 
  19   rs16993484       0.7477            1 
  19    rs2335629       0.6933            1 
  19    rs4807846       0.8655            1 
  19   rs17468222       0.2262            1 
  19   rs10413643       0.3373            1 
  19    rs3787069      0.09179            1 
  19    rs4807065       0.0353            1 
  19    rs2233188      0.05889            1 
  19    rs2233186       0.5554            1 
  19   rs16993501        0.359            1 
  19    rs4807852       0.7128            1 
  19    rs1865061       0.6902            1 
  19   rs10404571      0.05889            1 
  19    rs3787056      0.07449            1 
  19    rs4807069       0.4189            1 
  19    rs7249425       0.8447            1 
  19   rs13382119       0.2011            1 
  19   rs12979828       0.6767            1 
  19   rs10405167      0.09559            1 
  19    rs8099971       0.7742            1 
  19    rs8103614       0.2011            1 
  19    rs7258848       0.2931            1 
  19   rs11881034       0.6743            1 
  19    rs6417193       0.3091            1 
  19    rs8113160       0.6784            1 
  19    rs6510884       0.3091            1 
  19    rs6510888       0.5793            1 
  19    rs4807863       0.8662            1 
  19    rs7258219       0.3604            1 
  19    rs7260240       0.4723            1 
  19   rs10425427       0.6392            1 
  19    rs7253024       0.1524            1 
  19    rs7260547       0.2159            1 
  19   rs10420388       0.4543            1 
  19    rs2304196       0.6258            1 
  19    rs2247785       0.5065            1 
  19   rs10419890        0.325            1 
  19    rs3892396         0.44            1 
  19    rs7259894       0.1819            1 
  19    rs7247153       0.0307            1 
  19     rs173229       0.0307            1 
  19    rs6510902        0.745            1 
  19    rs6510903       0.0334            1 
  19     rs348362       0.0021       0.7334 
  19    rs3844450       0.1894            1 
  19    rs3887594      0.06719            1 
  19    rs2071347       0.0436            1 
  19   rs12151125      0.09639            1 
  19    rs3865469       0.7168            1 
  19     rs348347       0.2733            1 
  19    rs7508584       0.6775            1 
  19    rs6510908        0.153            1 
  19     rs344596       0.9662            1 
  19    rs8109079       0.6043            1 
  19     rs344584        0.622            1 
  19    rs7257477       0.2891            1 
  19     rs387116       0.4916            1 
  19     rs364628       0.4916            1 
  19     rs413956       0.4662            1 
  19     rs624968       0.4916            1 
  19    rs1644752       0.4916            1 
  19     rs407743       0.2193            1 
  19     rs426848       0.2193            1 
  19     rs392751     0.009799       0.9949 
  19     rs425796     0.009799       0.9949 
  19     rs454453     0.009799       0.9949 
  19     rs390821     0.009799       0.9949 
  19     rs422961       0.3731            1 
  19     rs392720       0.6877            1 
  19     rs416956        0.011       0.9947 
  19   rs11882049       0.5616            1 
  19     rs344575       0.7461            1 
  19     rs344569       0.4432            1 
  19    rs8113119       0.9597            1 
  19   rs11878563       0.5513            1 
  19    rs2277984       0.7367            1 
  19    rs1389623       0.6644            1 
  19    rs2241393       0.0463            1 
  19   rs11569538       0.5758            1 
  19   rs11569537       0.8182            1 
  19     rs344548       0.9583            1 
  19    rs7257062      0.07859            1 
  19    rs2241392      0.08239            1 
  19   rs11569536        0.595            1 
  19     rs344543       0.5555            1 
  19     rs344541       0.5555            1 
  19     rs344540       0.5555            1 
  19   rs11569511       0.8364            1 
  19    rs3745567       0.8364            1 
  19   rs11569507       0.8364            1 
  19    rs3745566       0.8364            1 
  19    rs3745565       0.8364            1 
  19   rs11569501       0.8364            1 
  19     rs445750       0.2487            1 
  19     rs408290       0.2487            1 
  19     rs451760       0.3653            1 
  19   rs11569397       0.8942            1 
  19     rs339392       0.7421            1 
  19     rs171094       0.0149       0.9998 
  19     rs184628       0.7113            1 
  19    rs2305806       0.2898            1 
  19    rs7248911       0.9337            1 
  19   rs10408913       0.7272            1 
  19   rs10409437       0.8552            1 
  19     rs568259        0.632            1 
  19     rs473021       0.6621            1 
  19     rs472835       0.8731            1 
  19    rs2546122       0.9024            1 
  19    rs2546127       0.6621            1 
  19    rs2546128       0.3738            1 
  19    rs2617815       0.6621            1 
  19    rs2617819       0.9823            1 
  19    rs2617822       0.7038            1 
  19   rs12232870     0.008199        0.985 
  19    rs8109794       0.1457            1 
  19    rs8108646       0.2241            1 
  19   rs12710098       0.6906            1 
  19    rs7253450       0.6958            1 
  19     rs164017       0.3641            1 
  19     rs164016       0.4696            1 
  19     rs186295       0.2952            1 
  19     rs331677       0.9878            1 
  19   rs16993884       0.9692            1 
  19   rs10422184        0.833            1 
  19   rs16993897       0.1207            1 
  19     rs330876       0.2495            1 
  19   rs10406373         0.42            1 
  19     rs330877        0.751            1 
  19     rs330885       0.7924            1 
  19     rs330886       0.9964            1 
  19     rs330887       0.3763            1 
  19   rs10403916       0.7204            1 
  19    rs8099966       0.7103            1 
  19    rs8101320       0.7103            1 
  19     rs897740       0.7924            1 
  19     rs454176       0.6549            1 
  19     rs455099       0.7924            1 
  19     rs445817       0.7924            1 
  19     rs673320      0.08229            1 
  19     rs455476       0.6871            1 
  19     rs460261       0.6871            1 
  19     rs384239       0.4685            1 
  19     rs373533       0.3853            1 
  19    rs8104748       0.9468            1 
  19     rs464849       0.8069            1 
  19   rs10407357       0.6664            1 
  19     rs416967        0.883            1 
  19     rs460375       0.8069            1 
  19     rs465543       0.8069            1 
  19     rs461935       0.8069            1 
  19    rs7259423       0.1678            1 
  19     rs461057        0.883            1 
  19     rs457762        0.883            1 
  19    rs2453112       0.4043            1 
  19     rs422318       0.9742            1 
  19   rs17704999       0.5874            1 
  19   rs16994004       0.2689            1 
  19    rs7256163       0.2775            1 
  19    rs7256367       0.7663            1 
  19   rs10221500       0.7802            1 
  19     rs460698       0.0184       0.9998 
  19    rs7256912       0.2495            1 
  19    rs8102545       0.1966            1 
  19    rs7247900       0.9909            1 
  19    rs4807918        0.356            1 
  19    rs7260101       0.3077            1 
  19     rs252569       0.5213            1 
  19    rs2035973       0.3732            1 
  19    rs2035972       0.9773            1 
  19    rs1874002       0.7091            1 
  19    rs2055097       0.9773            1 
  19    rs4807920       0.9773            1 
  19    rs1389506       0.1497            1 
  19   rs10412186       0.5692            1 
  19   rs11878694       0.8429            1 
  19   rs10406255       0.6414            1 
  19   rs10413019       0.8933            1 
  19    rs8104872       0.4633            1 
  19    rs8105285       0.8798            1 
  19   rs11882263       0.6581            1 
  19    rs7249943       0.4148            1 
  19    rs7249317       0.3454            1 
  19    rs1493877       0.7984            1 
  19    rs9304947       0.7445            1 
  19    rs2914567       0.3893            1 
  19     rs966591       0.7552            1 
  19    rs8110740       0.7552            1 
  19    rs6510944       0.7552            1 
  19    rs2352958       0.7552            1 
  19     rs768489       0.7552            1 
  19   rs16994131       0.9812            1 
  19   rs12460645       0.9874            1 
  19    rs2914559       0.9874            1 
  19    rs2967661       0.7742            1 
  19   rs10414835       0.1608            1 
  19   rs12150997       0.5364            1 
  19   rs11667110       0.7332            1 
  19    rs2229431       0.8794            1 
  19       rs2962       0.1772            1 
  19       rs2963       0.9417            1 
  19    rs8107575       0.0322            1 
  19    rs2059807       0.4473            1 
  19    rs3815902       0.8599            1 
  19    rs3786681       0.3296            1 
  19    rs6510956       0.3296            1 
  19   rs10415589       0.7582            1 
  19    rs8109559        0.881            1 
  19   rs16994314       0.0034       0.6542 
  19    rs8108622       0.3617            1 
  19   rs10500204       0.8175            1 
  19    rs3786680       0.5721            1 
  19     rs891088       0.4453            1 
  19    rs7245757       0.1584            1 
  19    rs1035939       0.8798            1 
  19    rs4804368       0.8678            1 
  19    rs7254358       0.4418            1 
  19    rs1035942       0.2705            1 
  19    rs8103883        0.711            1 
  19    rs2042901       0.7248            1 
  19   rs10426094       0.5424            1 
  19   rs12459488       0.3889            1 
  19    rs3745545       0.9937            1 
  19    rs4804403      0.09139            1 
  19    rs7245562       0.5804            1 
  19    rs7508679       0.3259            1 
  19    rs4804416       0.0029       0.7729 
  19    rs7248104        0.329            1 
  19    rs4804424       0.0038       0.8563 
  19   rs10416429       0.0038       0.8563 
  19     rs890862       0.1757            1 
  19   rs10424224       0.3112            1 
  19   rs10404318       0.2388            1 
  19     rs919275       0.4259            1 
  19    rs4804219       0.8071            1 
  19    rs6510975       0.5854            1 
  19   rs10404166        0.258            1 
  19    rs8101064       0.9105            1 
  19   rs11880337       0.3593            1 
  19    rs6603096       0.9515            1 
  19    rs6603107       0.7617            1 
  19    rs6603109       0.8373            1 
  19   rs10420226       0.7509            1 
  19    rs9807848       0.1302            1 
  19   rs10404592       0.7509            1 
  19    rs1025281       0.7408            1 
  19   rs11882769       0.2025            1 
  19   rs11882682       0.4672            1 
  19   rs11879232       0.0356            1 
  19    rs2432104       0.1785            1 
  19   rs12977471       0.6129            1 
  19    rs8103234       0.8762            1 
  19    rs4804166       0.2919            1 
  19    rs4804596       0.2919            1 
  19    rs6603155       0.1582            1 
  19   rs12461568        0.318            1 
  19   rs11668246      0.09069            1 
  19   rs10402721       0.1959            1 
  19    rs6603164       0.9025            1 
  19   rs11667028       0.1306            1 
  19    rs8110029       0.8053            1 
  19    rs8102136       0.3046            1 
  19   rs11878742       0.1757            1 
  19   rs12979990        0.122            1 
  19    rs7245775       0.9954            1 
  19    rs1549256       0.9331            1 
  19    rs1549257       0.2766            1 
  19   rs17159600       0.5379            1 
  19    rs7247040        0.746            1 
  19    rs3745356       0.8566            1 
  19   rs10402951       0.9931            1 
  19     rs749969       0.2337            1 
  19    rs1363938       0.3735            1 
  19    rs7250572      0.05839            1 
  19    rs4804662       0.8653            1 
  19     rs654059       0.3861            1 
  19     rs501580      0.07699            1 
  19   rs11881687       0.5333            1 
  19     rs574663       0.4264            1 
  19    rs7250363       0.0372            1 
  19     rs597582       0.6133            1 
  19    rs7245592       0.8141            1 
  19     rs541600       0.8141            1 
  19    rs7250311       0.7603            1 
  19    rs7260296       0.3111            1 
  19    rs2431866       0.8815            1 
  19    rs7256394       0.0127       0.9956 
  19    rs6603103       0.0187       0.9999 
  19    rs4804750      0.09659            1 
  19   rs17159765       0.3417            1 
  19    rs1644759       0.4514            1 
  19    rs1644757       0.2823            1 
  19    rs4134856      0.06519            1 
  19    rs4134832       0.4387            1 
  19     rs794083       0.9623            1 
  19    rs4134831       0.7227            1 
  19     rs794084       0.7831            1 
  19    rs4134826       0.6314            1 
  19    rs4134816       0.7227            1 
  19    rs4134813       0.1094            1 
  19    rs4804758       0.1934            1 
  19    rs4804217       0.1934            1 
  19       rs6791       0.4643            1 
  19   rs11883223        0.535            1 
  19    rs2081075       0.3633            1 
  19   rs10402974        0.441            1 
  19    rs2161490       0.2531            1 
  19    rs7408174       0.3603            1 
  19   rs17159311       0.4144            1 
  19    rs7249360      0.09119            1 
  19    rs7249320      0.05359            1 
  19    rs2287868       0.2001            1 
  19     rs753733       0.1035            1 
  19   rs12611038        0.203            1 
  19   rs10518270       0.9585            1 
  19   rs11260025       0.9585            1 
  19    rs2335524       0.3144            1 
  19    rs2335525       0.5965            1 
  19    rs1010047       0.7852            1 
  19    rs2277996       0.8451            1 
  19   rs11669411       0.6466            1 
  19    rs7250738       0.2987            1 
  19   rs11465413       0.7565            1 
  19   rs11465403       0.5744            1 
  19    rs1544767       0.3592            1 
  19   rs10403018       0.3983            1 
  19    rs4804802       0.5934            1 
  19    rs8105572        0.164            1 
  19   rs17159889       0.8861            1 
  19    rs2287886      0.09499            1 
  19     rs735240       0.9089            1 
  19   rs10411055       0.1753            1 
  19    rs2112927       0.1433            1 
  19     rs479448       0.5312            1 
  19     rs560634       0.5566            1 
  19     rs557094       0.7933            1 
  19    rs3745376       0.8426            1 
  19    rs1045998       0.5312            1 
  19      rs15282       0.9499            1 
  19     rs653488       0.7476            1 
  19   rs11260030       0.9586            1 
  19   rs10906990         0.29            1 
  19    rs7259521       0.7272            1 
  19    rs4804233       0.2929            1 
  19     rs568356       0.7115            1 
  19   rs10426731       0.6053            1 
  19   rs12980113      0.05619            1 
  19    rs8108150       0.5557            1 
  19   rs17160011       0.1058            1 
  19     rs580984       0.1137            1 
  19     rs574830        0.101            1 
  19    rs7258822       0.5252            1 
  19     rs514098      0.05229            1 
  19     rs604938       0.1068            1 
  19     rs794442       0.2974            1 
  19     rs747990       0.7609            1 
  19     rs552797       0.9244            1 
  19   rs11542189       0.6095            1 
  19    rs1864029       0.0217            1 
  19      rs14394       0.1297            1 
  19   rs10416634       0.4002            1 
  19   rs10411185       0.1993            1 
  19    rs3826741       0.2767            1 
  19    rs2303164       0.8198            1 
  19   rs10424096       0.5538            1 
  19   rs17160134      0.06649            1 
  19   rs12974407       0.5009            1 
  19   rs17160147       0.0349            1 
  19   rs17160151       0.1065            1 
  19   rs10416843       0.5975            1 
  19    rs8112982       0.2114            1 
  19    rs6603141       0.2776            1 
  19    rs3829817       0.5913            1 
  19    rs3813781       0.5191            1 
  19   rs11260053       0.1961            1 
  19   rs11260055        0.002       0.6358 
  19     rs899207       0.3675            1 
  19    rs1382354       0.0036       0.8022 
  19    rs4804267       0.1519            1 
  19   rs12460407       0.4197            1 
  19    rs1038081       0.3707            1 
  19   rs12327845      0.09309            1 
  19    rs7252584       0.5056            1 
  19   rs10408896        0.021            1 
  19    rs6422428       0.0235            1 
  19    rs8110054       0.8755            1 
  19    rs4804286       0.1298            1 
  19    rs4804287        0.204            1 
  19    rs1466448       0.8971            1 
  19    rs1466447       0.9953            1 
  19    rs1007545       0.6442            1 
  19    rs6603157        0.277            1 
  19   rs17160311       0.2856            1 
  19   rs12973288       0.9075            1 
  19   rs17160332       0.7458            1 
  19   rs17160333       0.9443            1 
  19    rs7259547       0.8899            1 
  19     rs193933       0.1407            1 
  19     rs250508       0.9108            1 
  19     rs638966       0.2193            1 
  19    rs7249111       0.8913            1 
  19    rs8107330       0.8913            1 
  19    rs2241590       0.2855            1 
  19    rs3760685       0.4909            1 
  19   rs11666233       0.6294            1 
  19    rs7254882       0.6294            1 
  19     rs754671       0.9359            1 
  19    rs2913973       0.9359            1 
  19    rs2967605       0.7962            1 
  19    rs6603076       0.2576            1 
  19    rs2894538       0.9616            1 
  19    rs7508502       0.2576            1 
  19   rs12610448       0.4311            1 
  19    rs7507621       0.4814            1 
  19    rs7408960       0.3789            1 
  19    rs7255548       0.4814            1 
  19   rs11881002       0.8337            1 
  19    rs7259200        0.911            1 
  19    rs8106540       0.7417            1 
  19    rs7250951       0.8983            1 
  19    rs7507526       0.1339            1 
  19    rs1609712       0.7387            1 
  19    rs2967603      0.09699            1 
  19    rs2967578       0.7757            1 
  19    rs2042300       0.6502            1 
  19   rs10408143       0.9897            1 
  19   rs11882393       0.3785            1 
  19    rs2303686       0.3206            1 
  19    rs8106859       0.5201            1 
  19   rs10416597       0.7749            1 
  19   rs11672367       0.4438            1 
  19   rs11259990       0.7749            1 
  19    rs4804314       0.2308            1 
  19    rs4072910       0.0323            1 
  19   rs12985470       0.1773            1 
  19   rs12462074       0.2407            1 
  19   rs12610444       0.5816            1 
  19    rs1561405        0.157            1 
  19    rs1561406       0.0435            1 
  19    rs2967718      0.05169            1 
  19    rs2118706       0.1528            1 
  19    rs2967721       0.8386            1 
  19    rs2967726       0.1455            1 
  19    rs9305032       0.5414            1 
  19   rs12611036     0.007199       0.9858 
  19    rs2967684      0.08709            1 
  19    rs2918300       0.0023       0.7621 
  19    rs4804078       0.0258            1 
  19   rs11085873       0.0258            1 
  19   rs10414553      0.06759            1 
  19    rs8103113         0.86            1 
  19    rs1898674       0.9701            1 
  19    rs7254503       0.5321            1 
  19     rs301407       0.2751            1 
  19     rs301410       0.2876            1 
  19     rs301412       0.4158            1 
  19   rs16995681       0.9459            1 
  19    rs8099865       0.2231            1 
  19    rs1078042       0.6065            1 
  19     rs890848       0.6065            1 
  19    rs2967706       0.3252            1 
  19    rs2967632       0.3252            1 
  19   rs10408279       0.6764            1 
  19    rs2967745       0.5533            1 
  19    rs7256781       0.8861            1 
  19    rs2910344       0.5533            1 
  19    rs1582532       0.4243            1 
  19   rs10423641       0.6795            1 
  19    rs2967727       0.2037            1 
  19    rs2967732       0.3038            1 
  19   rs11085742       0.1105            1 
  19    rs2967737       0.8633            1 
  19   rs10418157       0.7928            1 
  19    rs4804367       0.2709            1 
  19    rs8100230       0.4082            1 
  19    rs8105922       0.9382            1 
  19   rs10048565       0.1233            1 
  19    rs1862456       0.2144            1 
  19   rs13339744       0.1233            1 
  19   rs10406670       0.3114            1 
  19   rs10412487       0.1778            1 
  19   rs10419875        0.685            1 
  19   rs11881361       0.7849            1 
  19   rs12985992       0.6876            1 
  19   rs12976111       0.6876            1 
  19    rs4804375       0.5333            1 
  19   rs10854117       0.5041            1 
  19     rs881877       0.2632            1 
  19   rs11882373       0.7421            1 
  19   rs12975129       0.2162            1 
  19    rs7260214       0.9414            1 
  19   rs17000495       0.5993            1 
  19    rs7507380       0.9071            1 
  19   rs10410136       0.4937            1 
  19    rs1895364       0.9071            1 
  19    rs2216662       0.6439            1 
  19    rs1833777       0.9819            1 
  19   rs12710265       0.2183            1 
  19    rs7508222       0.9747            1 
  19    rs1820099       0.9747            1 
  19    rs2547064       0.7826            1 
  19    rs1867692       0.6692            1 
  19    rs1867691       0.7826            1 
  19    rs1862460       0.5013            1 
  19    rs1559170       0.7625            1 
  19   rs10422567       0.9974            1 
  19   rs17000803       0.3526            1 
  19    rs7254970       0.8693            1 
  19   rs17000816       0.3526            1 
  19   rs10406209       0.1563            1 
  19    rs2591591       0.2659            1 
  19    rs2591592       0.6707            1 
  19   rs17000836       0.8403            1 
  19    rs2547074        0.614            1 
  19    rs2591595        0.614            1 
  19    rs7254941        0.921            1 
  19    rs1862461        0.614            1 
  19    rs1862462        0.614            1 
  19    rs2431795        0.614            1 
  19    rs2431791       0.9169            1 
  19    rs1584168      0.07459            1 
  19    rs7245949       0.9087            1 
  19    rs1609459       0.9087            1 
  19    rs1108380         0.77            1 
  19   rs10402812       0.9087            1 
  19    rs1823056       0.5716            1 
  19   rs17000947       0.5716            1 
  19   rs10415709        0.737            1 
  19   rs10411597        0.737            1 
  19    rs4804386       0.6111            1 
  19   rs13344438       0.9888            1 
  19   rs10417520       0.5249            1 
  19   rs10407491         0.05            1 
  19   rs10418864       0.8531            1 
  19   rs10426146       0.6999            1 
  19   rs12979861       0.9033            1 
  19   rs10426826       0.3149            1 
  19    rs8111366       0.2368            1 
  19   rs11880371       0.7267            1 
  19    rs1469081        0.028            1 
  19   rs13343323       0.5763            1 
  19    rs8101404      0.07019            1 
  19    rs8107055       0.2546            1 
  19    rs1968595       0.7498            1 
  19   rs10413384       0.5467            1 
  19    rs4804397       0.9218            1 
  19    rs2441035       0.9711            1 
  19    rs2569402       0.9711            1 
  19    rs2053074       0.5985            1 
  19   rs12609136       0.9685            1 
  19    rs4804400       0.7629            1 
  19   rs12610094       0.6589            1 
  19    rs2335071       0.5992            1 
  19    rs2335072       0.9527            1 
  19    rs8110010       0.9083            1 
  19    rs7249770       0.3552            1 
  19   rs10414255       0.5934            1 
  19    rs8112954       0.0142       0.9997 
  19    rs8107410       0.9425            1 
  19     rs714395       0.8489            1 
  19    rs7256391       0.2306            1 
  19   rs17304527       0.7333            1 
  19   rs12459040       0.0108       0.9943 
  19   rs12610559       0.1331            1 
  19   rs16978581       0.2306            1 
  19    rs1045354       0.1331            1 
  19      rs10129       0.3192            1 
  19   rs10405376       0.1559            1 
  19    rs7247296       0.6081            1 
  19   rs10417371       0.9826            1 
  19   rs16978679       0.9826            1 
  19    rs6511918       0.1383            1 
  19   rs13345998       0.3262            1 
  19    rs8102176      0.08939            1 
  19    rs8102181      0.08939            1 
  19    rs8101575        0.696            1 
  19    rs6511957       0.2684            1 
  19    rs7252788       0.3658            1 
  19    rs8109800       0.1857            1 
  19    rs2191667       0.1076            1 
  19    rs4635448       0.1076            1 
  19   rs10407146       0.3607            1 
  19   rs10406384         0.92            1 
  19   rs16979286       0.7477            1 
  19    rs8104971       0.6693            1 
  19    rs7255466        0.726            1 
  19   rs10408485       0.6241            1 
  19    rs7247108       0.7615            1 
  19   rs16979417       0.8114            1 
  19    rs7252865       0.1922            1 
  19   rs10745023       0.4163            1 
  19   rs41375152        0.968            1 
  19    rs2033482       0.7083            1 
  19   rs16979670       0.9189            1 
  19      rs13535       0.7615            1 
  19    rs7259702       0.3685            1 
  19   rs10500207       0.9189            1 
  19    rs8100020        0.878            1 
  19    rs8103099       0.5188            1 
  19   rs10411115       0.7615            1 
  19    rs2230750       0.6079            1 
  19    rs2217652       0.7615            1 
  19    rs1433062       0.4163            1 
  19    rs8102146       0.5432            1 
  19   rs11672602       0.7615            1 
  19   rs17272543       0.4253            1 
  19    rs7257650       0.8954            1 
  19    rs4804436       0.8954            1 
  19    rs6512109       0.7615            1 
  19    rs6512110       0.8225            1 
  19    rs7245664       0.4853            1 
  19   rs41405044       0.3685            1 
  19    rs1978435       0.7615            1 
  19    rs6512121       0.8225            1 
  19    rs7254750       0.4674            1 
  19    rs7258744       0.4674            1 
  19    rs7246415       0.4674            1 
  19   rs10403167       0.7616            1 
  19    rs8108483       0.8865            1 
  19    rs1433060       0.4483            1 
  19    rs6512130       0.4275            1 
  19    rs4804446       0.9702            1 
  19    rs8103159       0.9702            1 
  19   rs12460738       0.7066            1 
  19   rs10408343       0.9908            1 
  19   rs10423752       0.9908            1 
  19    rs9967634       0.7229            1 
  19     rs971366       0.7092            1 
  19    rs8101154       0.1599            1 
  19   rs10415281       0.5293            1 
  19   rs11669128       0.1739            1 
  19   rs11673302       0.4447            1 
  19   rs10419036       0.9908            1 
  19   rs10424931       0.7526            1 
  19   rs10402626       0.9908            1 
  19   rs10423567       0.9908            1 
  19    rs9917038       0.9908            1 
  19   rs16981165       0.4607            1 
  19    rs8100409       0.4607            1 
  19     rs733102          0.6            1 
  19     rs733101       0.4764            1 
  19    rs2042199          0.6            1 
  19    rs7250898       0.2682            1 
  19    rs8102702          0.6            1 
  19   rs12461440       0.5903            1 
