# Supplementary material for: Cell-to-cell expression dispersion of B-cell surface proteins is linked to genetic variants in humans
Source: Commun Biol. 2020 Jul 3;3:346. doi: 10.1038/s42003-020-1075-1 (PMC7335051; doi:10.1038/s42003-020-1075-1)
Supplement: Supplementary file 4 — Supplementary Data 2 [file 42003_2020_1075_MOESM4_ESM.zip › Supplementary_Data_S2/plink-results-48LCLs/CD55_chr1_cv/CD55_cv_48_LCLs.qassoc]

 CHR          SNP         BP    NMISS       BETA         SE         R2        T            P 
   1   rs16855729  205494924       48   0.004773   0.003128    0.04818    1.526       0.1339 
   1   rs11240506  205500203       48   0.005231   0.003012    0.06152    1.736      0.08918 
   1    rs3795547  205500829       48 -0.0009416   0.002922   0.002252  -0.3222       0.7487 
   1   rs12036582  205503168       48 -0.0005959   0.003265  0.0007235  -0.1825        0.856 
   1   rs12751472  205510242       48  0.0005292   0.002235   0.001217   0.2367       0.8139 
   1   rs12041365  205510376       48  0.0003199   0.002295  0.0004223   0.1394       0.8897 
   1   rs11240512  205512917       48  0.0002438   0.002295  0.0002452   0.1062       0.9159 
   1    rs7513290  205517610       48 -0.0004684   0.002323  0.0008827  -0.2016       0.8411 
   1   rs11240515  205517830       48 -0.0009219    0.00218   0.003872  -0.4228       0.6744 
   1   rs11240521  205533082       48  -0.001533   0.002359   0.009097  -0.6498        0.519 
   1   rs11240523  205535539       48   0.001825   0.002619    0.01045   0.6969       0.4894 
   1   rs12036780  205542874       48  0.0009373   0.003151    0.00192   0.2975       0.7675 
   1    rs7534154  205543767       48   0.002482   0.002331    0.02405    1.065       0.2926 
   1    rs1891506  205543862       48   0.002489   0.002254    0.02582    1.104       0.2753 
   1    rs6593951  205544350       48   0.001633   0.002312    0.01073   0.7063       0.4835 
   1   rs12133326  205549274       48  -0.001898   0.003142    0.00787  -0.6041       0.5488 
   1   rs10494871  205552864       48   0.001816   0.003617   0.005452   0.5022       0.6179 
   1    rs7515820  205554095       48   0.002417   0.002389    0.02178    1.012       0.3169 
   1    rs7531623  205555145       48  -0.002006   0.002164    0.01834   -0.927       0.3588 
   1    rs7533594  205558402       48  0.0002572   0.003206  0.0001399  0.08023       0.9364 
   1   rs11240528  205558675       48   0.001989   0.002398    0.01474   0.8294       0.4111 
   1    rs6593955  205559551       48  0.0006173   0.002212    0.00169    0.279       0.7815 
   1    rs7539751  205560119       48   0.003456   0.003298    0.02332    1.048       0.3001 
   1   rs10793740  205564463       48  -0.001862   0.002755    0.00983  -0.6758       0.5026 
   1    rs7536614  205565341       48  -0.001862   0.002755    0.00983  -0.6758       0.5026 
   1   rs12728206  205566236       48    0.00309   0.003234    0.01945   0.9553       0.3444 
   1   rs12092624  205567990       48 -0.0005116   0.002183   0.001192  -0.2343       0.8158 
   1    rs2282449  205568213       48  -0.006717   0.003626    0.06941   -1.852       0.0704 
   1    rs2282450  205568390       48   -0.00343   0.001981     0.0612   -1.732      0.09004 
   1   rs12407361  205574063       48  -0.002607   0.003109    0.01505  -0.8384       0.4062 
   1    rs4245717  205595753       48  0.0003153   0.003933  0.0001397  0.08017       0.9365 
   1   rs11579937  205608132       47   0.001539   0.003036   0.005677   0.5069       0.6147 
   1   rs11581303  205608153       48   0.001053   0.002429   0.004066   0.4333       0.6668 
   1   rs10793741  205608984       48 -0.0001059   0.003072  2.586e-05 -0.03449       0.9726 
   1   rs12039255  205609010       48  -0.005399   0.002849    0.07242   -1.895      0.06436 
   1   rs17347710  205609410       48 -6.476e-05   0.003266  8.545e-06 -0.01983       0.9843 
   1    rs6661827  205610774       48   -0.00346   0.002346    0.04515   -1.475       0.1471 
   1   rs16856082  205611703       48   0.004205    0.00196    0.09096    2.145      0.03724 
   1    rs6680742  205612126       48   0.004205    0.00196    0.09096    2.145      0.03724 
   1    rs6680848  205612278       48   0.001287   0.002603   0.005283   0.4943       0.6235 
   1    rs3761916  205630893       48  -0.004546   0.003082    0.04516   -1.475        0.147 
   1   rs11240548  205633222       48  -0.005247   0.003246    0.05376   -1.617       0.1128 
   1    rs7529037  205637501       48   0.001524   0.003259   0.004731   0.4676       0.6423 
   1    rs2153904  205642790       48  0.0003405   0.002416  0.0004316   0.1409       0.8885 
   1    rs4601639  205656583       48   0.005261   0.005171    0.02201    1.017       0.3143 
   1    rs7520276  205659491       47   0.005301   0.002747    0.07643     1.93      0.05996 
   1   rs16856160  205661367       48   0.001742   0.002421    0.01113   0.7194       0.4755 
   1   rs10751444  205662144       48   0.002411   0.002235    0.02467    1.079       0.2864 
   1    rs6593964  205662337       48   0.002411   0.002235    0.02467    1.079       0.2864 
   1     rs951366  205685352       48   0.007415    0.00243     0.1684    3.052     0.003774 
   1     rs823092  205687873       48  -0.002795   0.002399    0.02866   -1.165         0.25 
   1   rs16856211  205688290       48    0.00401   0.004794    0.01498   0.8365       0.4072 
   1     rs823094  205689807       48  0.0004997   0.002685  0.0007526   0.1861       0.8532 
   1    rs1620334  205697845       48  -0.001767   0.002466    0.01103  -0.7164       0.4774 
   1    rs7513645  205698026       48   0.004155   0.004791    0.01609   0.8672       0.3903 
   1     rs823121  205724302       48  0.0005655   0.003418  0.0005948   0.1655       0.8693 
   1     rs823122  205725028       48   0.005305    0.00197     0.1361    2.692     0.009865 
   1     rs823123  205725346       48  -0.005922   0.002035     0.1555    -2.91     0.005547 
   1    rs7522056  205735891       48   0.008022   0.002676     0.1635    2.998     0.004371 
   1     rs823137  205738302       48  0.0005655   0.003418  0.0005948   0.1655       0.8693 
   1     rs823142  205741816       48  -0.001027   0.002681   0.003181  -0.3832       0.7034 
   1    rs1775151  205745684       48   0.001931   0.002463    0.01318   0.7837       0.4372 
   1    rs1772153  205745782       48  -0.002777   0.002176     0.0342   -1.276       0.2083 
   1     rs947211  205752665       48  0.0005561   0.002282   0.001289   0.2436       0.8086 
   1   rs10494874  205754688       48    0.00383   0.004071    0.01887   0.9407       0.3518 
   1   rs12565968  205755046       48   0.001911   0.002459    0.01296   0.7772        0.441 
   1    rs6679073  205756484       48    0.00386   0.005198    0.01185   0.7426       0.4615 
   1     rs708726  205762139       48   0.001131   0.002617   0.004047   0.4324       0.6675 
   1     rs823154  205762406       48   0.000482   0.003336  0.0004536   0.1445       0.8857 
   1    rs4396169  205768309       48  0.0002042   0.004092  5.413e-05   0.0499       0.9604 
   1       rs2224  205769551       48    0.00318    0.00237    0.03766    1.342       0.1863 
   1     rs823066  205771173       48  -0.001049   0.002302   0.004496  -0.4558       0.6507 
   1     rs823071  205773379       48  -0.001011   0.002329   0.004079  -0.4341       0.6663 
   1    rs1891092  205785485       48   0.002455   0.004094   0.007756   0.5997       0.5517 
   1    rs1891094  205785932       48   0.002455   0.004094   0.007756   0.5997       0.5517 
   1     rs823082  205786935       48   0.003438   0.002489    0.03981    1.381       0.1739 
   1     rs823091  205792836       48  -0.001436   0.002285   0.008513  -0.6285       0.5328 
   1     rs823088  205794175       48   0.003782    0.00224    0.05834    1.688      0.09815 
   1    rs1361754  205801872       48   0.003438   0.002489    0.03981    1.381       0.1739 
   1   rs16856400  205803724       48   0.003878   0.002709    0.04266    1.432        0.159 
   1    rs4951025  205811828       48  -0.001707   0.002321    0.01163  -0.7357       0.4656 
   1     rs960603  205812614       48   0.003841   0.004311    0.01696   0.8909       0.3776 
   1    rs7517009  205815992       48   0.002446   0.002429    0.02157    1.007       0.3192 
   1    rs6702688  205821154       48  -0.005888   0.003999      0.045   -1.472       0.1477 
   1    rs6667995  205823182       48    0.00142   0.002656   0.006178   0.5347       0.5954 
   1   rs11240581  205839434       48  0.0001934   0.002507  0.0001293  0.07713       0.9389 
   1    rs9438394  205841152       48 -0.0007033   0.005228  0.0003933  -0.1345       0.8936 
   1   rs12096500  205841620       48  0.0006589   0.002506   0.001501    0.263       0.7937 
   1    rs7364618  205857654       47   0.002354   0.002543    0.01869   0.9258       0.3595 
   1   rs12028467  205859798       48   0.003167   0.002734    0.02833    1.158       0.2528 
   1    rs2869026  205864655       48 -0.0002056   0.002664  0.0001294 -0.07716       0.9388 
   1    rs7365031  205867013       48  -0.002385   0.002308     0.0227   -1.034       0.3067 
   1    rs7367954  205867101       48 -0.0002056   0.002664  0.0001294 -0.07716       0.9388 
   1    rs9438437  205878395       48   0.003377   0.002445    0.03981    1.381       0.1739 
   1   rs17348521  205880622       48  -0.006695   0.003972    0.05818   -1.686      0.09861 
   1   rs16856447  205883391       48   -0.00217   0.003905    0.00667  -0.5558        0.581 
   1    rs6669481  205884274       48  0.0006339    0.00194   0.002317   0.3268       0.7453 
   1   rs12757540  205887389       48  -0.001563   0.003332   0.004763  -0.4692       0.6411 
   1    rs7366689  205888272       48  -0.004844   0.003187    0.04782    -1.52       0.1354 
   1   rs16856470  205889329       48  -0.004404   0.005189    0.01542  -0.8487       0.4004 
   1    rs6674850  205890299       48  -0.002706   0.003084    0.01646  -0.8774       0.3848 
   1   rs12036375  205893869       48   0.002344   0.004818   0.005121   0.4866       0.6288 
   1    rs7538856  205894017       48    -0.0023   0.002753    0.01494  -0.8353       0.4079 
   1    rs7366893  205894276       48 -0.0003976   0.003299  0.0003157  -0.1205       0.9046 
   1    rs9438403  205894469       48   0.002344   0.004818   0.005121   0.4866       0.6288 
   1   rs12727528  205894602       48  -0.003862   0.003057    0.03352   -1.263       0.2129 
   1   rs12133152  205895130       48   -0.00399    0.00405    0.02066  -0.9852       0.3297 
   1   rs16856489  205895990       47    0.00244   0.002697    0.01786   0.9046       0.3705 
   1   rs11240594  205896235       48  -0.003394   0.002935    0.02825   -1.156       0.2535 
   1    rs7366204  205896475       48  -0.002389   0.002973    0.01384  -0.8035       0.4258 
   1   rs12568779  205897876       48   0.003652   0.005201     0.0106   0.7021       0.4862 
   1   rs11240596  205901287       48   0.003173   0.003596    0.01665   0.8824       0.3821 
   1   rs12741299  205914516       48   0.000813   0.002857   0.001757   0.2846       0.7773 
   1    rs9661504  205915667       48  0.0009134   0.002856   0.002218   0.3198       0.7506 
   1   rs12095392  205916017       48 -0.0007403   0.002234   0.002381  -0.3314       0.7419 
   1   rs11801695  205916175       48  0.0009134   0.002856   0.002218   0.3198       0.7506 
   1   rs12029024  205918686       48  0.0008115   0.002431   0.002416   0.3338       0.7401 
   1    rs7516593  205921445       48   -0.00521   0.002972    0.06264   -1.753       0.0862 
   1    rs7413698  205921859       48   0.001629   0.002232    0.01145   0.7301        0.469 
   1   rs12072062  206595010       48   0.002533   0.002606    0.02011   0.9717       0.3363 
   1    rs2244510  206595069       48  -0.007416   0.004392    0.05837   -1.689      0.09807 
   1   rs12060726  206595436       48  0.0008232   0.002089   0.003365   0.3941       0.6953 
   1   rs11119916  206596299       48   0.002533   0.002606    0.02011   0.9717       0.3363 
   1   rs17012997  206598047       48  -0.001572   0.002969   0.006056  -0.5294       0.5991 
   1    rs6664834  206598126       48   0.007066   0.005124    0.03969    1.379       0.1746 
   1    rs2987936  206606078       48  -0.007416   0.004392    0.05837   -1.689      0.09807 
   1   rs10494876  206610118       48  0.0003772   0.002066  0.0007239   0.1825        0.856 
   1   rs11120206  206610594       48   0.001861   0.002633    0.01074   0.7067       0.4833 
   1    rs2480403  206614441       48  -0.000527   0.002235   0.001207  -0.2358       0.8147 
   1    rs2483062  206617682       48  0.0008475   0.004284  0.0008499   0.1978       0.8441 
   1    rs6701879  206617766       48   0.001511   0.003032   0.005369   0.4983       0.6206 
   1   rs11579993  206618875       48  8.566e-05   0.002647  2.276e-05  0.03236       0.9743 
   1   rs10158553  206621247       48 -0.0002121   0.002259  0.0001916  -0.0939       0.9256 
   1   rs12129635  206621338       48  0.0008475   0.004284  0.0008499   0.1978       0.8441 
   1    rs2480405  206621927       48  0.0008366   0.003931  0.0009834   0.2128       0.8324 
   1    rs2480408  206624018       48   0.004645   0.004781    0.02011   0.9716       0.3363 
   1   rs12751143  206625223       48  0.0002666   0.003014    0.00017  0.08844       0.9299 
   1     rs963893  206625695       48  8.566e-05   0.002647  2.276e-05  0.03236       0.9743 
   1    rs2026081  206625868       48   0.001511   0.003032   0.005369   0.4983       0.6206 
   1    rs7546842  206630721       48  -0.003092   0.003038    0.02202   -1.018       0.3141 
   1    rs2483057  206633255       48   0.002076   0.002543    0.01428   0.8163       0.4185 
   1   rs17433769  206637799       48   0.002532   0.003741   0.009865    0.677       0.5018 
   1    rs1539241  206647450       48  -0.008329   0.003904    0.09004   -2.133      0.03825 
   1    rs1539243  206647787       48  0.0002964   0.004286   0.000104  0.06916       0.9452 
   1   rs17022427  206654497       48  -0.003321   0.003561    0.01856  -0.9326       0.3559 
   1   rs12409804  206657181       48  -0.003321   0.003561    0.01856  -0.9326       0.3559 
   1   rs12059562  206665052       48  -0.001769   0.002609   0.009899  -0.6782       0.5011 
   1   rs12096623  206665247       48  -0.001627   0.004279   0.003132  -0.3802       0.7056 
   1    rs4844539  206668239       48    0.00295   0.002749    0.02443    1.073       0.2888 
   1     rs944775  206668593       48  0.0001683   0.002137  0.0001348  0.07874       0.9376 
   1     rs944774  206669136       48  0.0005702   0.002341   0.001288   0.2435       0.8087 
   1      rs15672  206669958       48  0.0005702   0.002341   0.001288   0.2435       0.8087 
   1    rs3849269  206676143       48 -0.0003301   0.002094  0.0005398  -0.1576       0.8754 
   1    rs3849271  206676383       48  0.0006944   0.002332   0.001924   0.2978       0.7672 
   1    rs2871360  206677221       48   0.002915    0.00274    0.02401    1.064        0.293 
   1   rs10863574  206682958       48  -0.002694   0.003913     0.0102  -0.6884       0.4947 
   1   rs12405921  206695731       48  -0.000485   0.002479  0.0008317  -0.1957       0.8457 
   1    rs6673717  206706239       48   0.002543   0.002588    0.02056   0.9827       0.3309 
   1    rs6666087  206708725       48  -0.003685    0.00226    0.05465   -1.631       0.1098 
   1    rs9661909  206714818       48   -0.00231   0.002299    0.02147   -1.005       0.3203 
   1    rs6685780  206716779       48   0.001054   0.002471   0.003942   0.4267       0.6716 
   1    rs6677975  206719818       48  5.784e-05   0.003154  7.311e-06  0.01834       0.9854 
   1   rs12058254  206724659       48  -0.001619   0.003438   0.004798  -0.4709       0.6399 
   1   rs11811181  206724737       48  -0.001823   0.002319    0.01325   -0.786       0.4359 
   1   rs11800677  206725272       48   0.003256    0.00317    0.02243    1.027       0.3096 
   1   rs12569261  206727260       48  -0.002459   0.004271   0.007154  -0.5757       0.5676 
   1   rs10779474  206728034       48  0.0004104   0.002522  0.0005756   0.1628       0.8714 
   1    rs2210518  206729622       48   0.002443   0.003496     0.0105   0.6987       0.4883 
   1   rs11119043  206732647       48   -0.00076   0.002766   0.001638  -0.2747       0.7848 
   1    rs6669685  206734044       48  0.0008294   0.005228   0.000547   0.1587       0.8746 
   1    rs6693578  206737257       48  9.407e-05   0.002324   3.56e-05  0.04047       0.9679 
   1   rs17434403  206737276       48   0.003336   0.004258    0.01317   0.7834       0.4374 
   1   rs10863711  206745725       48  0.0007298     0.0022   0.002387   0.3318       0.7416 
   1    rs1930435  206747458       48  0.0004981   0.002363  0.0009651   0.2108        0.834 
   1    rs7517285  206748840       48  -0.001679   0.002483   0.009842  -0.6762       0.5023 
   1   rs17012144  206751809       48   0.002311   0.003611   0.008825     0.64       0.5254 
   1    rs2297551  206753775       48  -0.001285   0.005226   0.001313  -0.2459       0.8069 
   1     rs944779  206754281       48 -0.0007474   0.002766   0.001584  -0.2702       0.7882 
   1    rs7528718  206755983       48  0.0001808   0.002711  9.665e-05  0.06668       0.9471 
   1    rs4845112  206757857       48  -0.004588   0.003268    0.04109   -1.404        0.167 
   1   rs12079722  206765254       48  -0.002003   0.003406   0.007466  -0.5882       0.5593 
   1    rs7544267  206766495       48  9.351e-05   0.002237  3.799e-05  0.04181       0.9668 
   1   rs11119107  206767938       48  0.0004887   0.003594  0.0004017    0.136       0.8924 
   1   rs11584983  206769047       48  -0.001783   0.002363    0.01223  -0.7547       0.4543 
   1    rs3813973  206775390       48  -0.004496   0.002885    0.05016   -1.559       0.1259 
   1    rs3813972  206775427       48   0.001364   0.002121   0.008903   0.6428       0.5235 
   1   rs12077649  206776967       48  -0.002007   0.003026   0.009474  -0.6633       0.5105 
   1   rs17012566  206779328       48   0.006094   0.003513    0.06139    1.735      0.08951 
   1   rs11119136  206783307       48 -0.0005463   0.002323   0.001201  -0.2351       0.8151 
   1   rs10494877  206783467       48  -0.002559   0.002581    0.02093  -0.9916       0.3266 
   1   rs17012744  206787292       48   -0.00657   0.003378    0.07598   -1.945      0.05792 
   1    rs6677934  206788458       48  -0.002927   0.002338    0.03296   -1.252       0.2169 
   1   rs11800152  206794873       48   0.003072   0.002776    0.02593    1.107       0.2742 
   1   rs12096152  206795267       48  -0.005393   0.004456    0.03087    -1.21       0.2323 
   1   rs10157569  206801947       48   0.001518   0.003198   0.004876   0.4748       0.6372 
   1    rs4845121  206802440       47   0.001018   0.002234   0.004597   0.4559       0.6507 
   1    rs7549114  206803101       48    -0.0051    0.00422    0.03078   -1.209        0.233 
   1    rs4240841  206806372       48   -0.00201   0.002797     0.0111  -0.7186        0.476 
   1   rs10863755  206811584       48 -0.0003573   0.002495  0.0004456  -0.1432       0.8868 
   1   rs12073287  206813115       48 -0.0003573   0.002495  0.0004456  -0.1432       0.8868 
   1    rs6674327  206813877       48 -0.0009798   0.002279      0.004  -0.4298       0.6693 
   1    rs4845123  206820537       48  -0.002393   0.003049    0.01321  -0.7848       0.4366 
   1   rs12080114  206823367       48  -0.003683   0.003472    0.02388   -1.061       0.2943 
   1      rs13208  206828162       48 -0.0008166   0.002331   0.002661  -0.3503       0.7277 
   1   rs17013797  206828985       48   0.003326   0.003116    0.02417    1.067       0.2914 
   1   rs11119256  206833603       48  0.0004435   0.002342   0.000779   0.1894       0.8506 
   1   rs12140926  206835985       48  0.0003279   0.002295  0.0004437   0.1429        0.887 
   1    rs6678300  206837915       48    0.00145   0.003033   0.004941    0.478       0.6349 
   1   rs11119263  206839262       48 -0.0008784   0.003012   0.001846  -0.2917       0.7718 
   1    rs4074956  206847375       48  -0.003894   0.002551    0.04823   -1.527       0.1337 
   1   rs17014119  206848905       48   0.001167   0.003262   0.002773   0.3576       0.7223 
   1   rs12138473  206849655       48   0.001484   0.005225   0.001752   0.2841       0.7776 
   1   rs17014160  206855800       48   0.001325   0.003589   0.002953   0.3691       0.7138 
   1   rs41348452  206856203       48   0.001325   0.003589   0.002953   0.3691       0.7138 
   1   rs17014165  206856486       48   0.001325   0.003589   0.002953   0.3691       0.7138 
   1   rs17014176  206856620       48   0.002195   0.003224   0.009979   0.6809       0.4993 
   1    rs4845129  206871335       48   0.003594   0.004801    0.01204   0.7486       0.4579 
   1   rs10863784  206871784       48   0.003751   0.002873    0.03574    1.306       0.1981 
   1    rs4845130  206872487       47 -0.0006569   0.002773   0.001245  -0.2369       0.8138 
   1   rs17350845  206874157       48   0.001484   0.005225   0.001752   0.2841       0.7776 
   1    rs4240844  206875514       48  -0.002358   0.003187    0.01176  -0.7398       0.4632 
   1   rs12060808  206877337       48  -0.003742   0.002551    0.04469   -1.467       0.1492 
   1    rs6691678  206877774       48   0.003594   0.004801    0.01204   0.7486       0.4579 
   1    rs6669284  206890435       48  0.0007592   0.003916  0.0008163   0.1939       0.8471 
   1    rs4240848  206896750       48 -0.0001026   0.002684  3.176e-05 -0.03822       0.9697 
   1    rs4607880  206897481       48 -0.0001026   0.002684  3.176e-05 -0.03822       0.9697 
   1   rs11119385  206899052       48   0.002656   0.002807     0.0191   0.9464       0.3489 
   1    rs4311892  206911566       48  -0.000567     0.0038  0.0004838  -0.1492        0.882 
   1    rs3935632  206913780       48    0.00176   0.002494    0.01071   0.7058       0.4839 
   1   rs12142576  206913937       48  -0.003783   0.003059    0.03217   -1.237       0.2225 
   1   rs10863812  206914016       48  -0.005093   0.004771    0.02417   -1.068       0.2913 
   1    rs4845133  206915334       48   -0.00226   0.002457    0.01805  -0.9195       0.3626 
   1   rs11119447  206923478       48  -0.005038   0.002411    0.08674    -2.09      0.04215 
   1    rs6658896  206926846       48  -0.008833   0.002493     0.2144   -3.543    0.0009204 
   1    rs6692511  206927516       48  -0.007868    0.00252     0.1749   -3.123     0.003098 
   1    rs4579758  206930711       48   0.001923   0.004517   0.003925   0.4257       0.6723 
   1    rs4844553  206934363       48   0.002768   0.004507   0.008131   0.6141       0.5422 
   1    rs1878672  206943713       48 -0.0003897   0.002495    0.00053  -0.1562       0.8766 
   1    rs1554286  206944233       48  -0.002359   0.002187    0.02467   -1.079       0.2864 
   1    rs3024491  206945046       48 -0.0003897   0.002495    0.00053  -0.1562       0.8766 
   1    rs3024490  206945311       48  -0.002343   0.002109    0.02612   -1.111       0.2724 
   1   rs10494879  206952204       48  -0.005278    0.00249    0.08902    -2.12      0.03942 
   1     rs880790  206960216       48   0.001121   0.002086   0.006238   0.5374       0.5936 
   1   rs11805284  206962380       48   0.002071   0.003614   0.007088   0.5731       0.5694 
   1     rs885334  206962416       48    0.00226    0.00222    0.02205    1.018       0.3138 
   1   rs11583394  206968893       48  -0.001134   0.002231   0.005587  -0.5084       0.6136 
   1    rs4845139  206970202       47   0.001509   0.002233    0.01004   0.6757       0.5027 
   1    rs4845140  206970470       48   0.008629   0.005072     0.0592    1.701      0.09563 
   1   rs11119582  206973036       48  0.0002977   0.002117  0.0004296   0.1406       0.8888 
   1   rs11119584  206973239       48  -0.000247   0.002214  0.0002705  -0.1116       0.9117 
   1   rs12042283  206974779       48  0.0006977   0.002141   0.002304   0.3259       0.7459 
   1   rs10746433  206974967       48   0.002572   0.002228    0.02816    1.155       0.2542 
   1   rs12040948  206975221       48  -0.003371   0.003228    0.02315   -1.044       0.3019 
   1   rs11119590  206975650       48 -0.0002218   0.004526  5.223e-05 -0.04902       0.9611 
   1   rs12085778  206979065       48  0.0008428   0.004108  0.0009141   0.2051       0.8384 
   1   rs11119602  206979115       48  -0.003706   0.003375    0.02555   -1.098       0.2778 
   1    rs3950619  206980977       48   0.001107   0.002642   0.003801   0.4189       0.6772 
   1   rs12407485  206981719       48 -0.0002085   0.002495  0.0001518 -0.08357       0.9338 
   1   rs17016339  206982066       48 -0.0002085   0.002495  0.0001518 -0.08357       0.9338 
   1   rs12409577  206982930       48   0.001168   0.002277   0.005689    0.513       0.6104 
   1   rs10863860  206983365       48   0.001168   0.002277   0.005689    0.513       0.6104 
   1    rs7540516  206986545       48  0.0003793   0.002387  0.0005485   0.1589       0.8745 
   1    rs2176511  206990784       48  -7.51e-05   0.002174  2.594e-05 -0.03455       0.9726 
   1    rs2138992  206994404       48  0.0005585    0.00222   0.001374   0.2516       0.8025 
   1    rs6673827  206997328       48  0.0002449   0.002978   0.000147  0.08223       0.9348 
   1   rs17016609  206997379       48  0.0002449   0.002978   0.000147  0.08223       0.9348 
   1    rs2056225  206998706       48   0.001071   0.002471    0.00407   0.4336       0.6666 
   1    rs4845143  207003319       48  0.0008343   0.002272   0.002924   0.3673       0.7151 
   1   rs12022129  207003374       48 -0.0005806   0.002213   0.001495  -0.2624       0.7942 
   1   rs11119670  207005321       48 -0.0001333   0.002174  8.169e-05  -0.0613       0.9514 
   1    rs2243161  207008097       48 -0.0001114   0.002994  3.011e-05 -0.03722       0.9705 
   1    rs2243168  207009388       48   0.001225   0.002195   0.006725   0.5581       0.5795 
   1    rs2243171  207010834       48   0.001225   0.002195   0.006725   0.5581       0.5795 
   1    rs2243174  207011485       48 -0.0001333   0.002174  8.169e-05  -0.0613       0.9514 
   1   rs11802960  207013177       48   -0.00117   0.005226   0.001089  -0.2239       0.8238 
   1    rs4845144  207016648       48  0.0001625    0.00217  0.0001218  0.07486       0.9406 
   1    rs7528265  207019163       48  -0.000314   0.002768  0.0002796  -0.1134       0.9102 
   1    rs4845145  207028771       48  -0.002485   0.003369    0.01169  -0.7376       0.4645 
   1   rs41434745  207031792       48  0.0009032   0.002224   0.003572   0.4061       0.6866 
   1     rs574773  207032751       48     0.0016   0.002484   0.008936    0.644       0.5228 
   1    rs2981573  207040577       48 -0.0001603   0.002486  9.039e-05 -0.06448       0.9489 
   1   rs10779560  207049831       48  0.0008727   0.002321   0.003064    0.376       0.7086 
   1    rs1518109  207050205       48   0.006556   0.004421    0.04561    1.483        0.145 
   1     rs291089  207059121       48  -0.007054   0.003958    0.06458   -1.782      0.08133 
   1     rs574684  207064372       48     0.0057   0.003229    0.06344    1.765      0.08416 
   1     rs574635  207064391       48  -0.007054   0.003958    0.06458   -1.782      0.08133 
   1    rs3860300  207064918       48 -7.948e-05    0.00237  2.446e-05 -0.03354       0.9734 
   1    rs3762344  207068672       48  0.0008574   0.002292   0.003034   0.3741         0.71 
   1     rs291111  207069526       48   0.002632   0.002211     0.0299    1.191       0.2399 
   1     rs291110  207069698       48   0.005849   0.003308    0.06364    1.768      0.08366 
   1    rs3093417  207070941       48  -0.008301   0.003414     0.1139   -2.432      0.01899 
   1    rs1150258  207074905       48  -0.005042   0.002241    0.09916    -2.25      0.02926 
   1    rs3748669  207077023       48   -0.00659   0.002462     0.1347   -2.676      0.01028 
   1     rs749860  207086194       48 -0.0009991   0.002115   0.004828  -0.4724       0.6389 
   1     rs291083  207086969       48   0.004822   0.003073    0.05081    1.569       0.1234 
   1     rs291082  207087063       48   0.006556   0.004421    0.04561    1.483        0.145 
   1   rs12074261  207095048       48   0.001354   0.002191   0.008234    0.618       0.5396 
   1     rs291084  207095623       48   0.002714   0.002754    0.02067   0.9853       0.3296 
   1    rs6695632  207109167       48    0.00148   0.003927    0.00308    0.377       0.7079 
   1     rs503746  207109425       48  -0.003326   0.002291     0.0438   -1.452       0.1534 
   1   rs17018064  207111475       48  -0.001801   0.004823   0.003024  -0.3735       0.7105 
   1     rs291092  207113230       48  -0.003336   0.002272    0.04477   -1.468       0.1488 
   1     rs291090  207114037       48  0.0007057   0.003238   0.001031   0.2179       0.8285 
   1    rs4844369  207118228       48   0.002234   0.003499   0.008785   0.6385       0.5263 
   1   rs10218826  207124281       48  -0.003422   0.005205   0.009311  -0.6575       0.5141 
   1   rs11119901  207125946       48   0.001564   0.002757   0.006947   0.5673       0.5733 
   1   rs10863962  207129266       48  -0.002282   0.002485    0.01801  -0.9186       0.3631 
   1   rs12119983  207131571       48  0.0008427   0.002413   0.002645   0.3492       0.7285 
   1   rs17018337  207134192       48   0.001564   0.002757   0.006947   0.5673       0.5733 
   1   rs11119925  207135991       48  -0.002529   0.002446     0.0227   -1.034       0.3067 
   1    rs2000058  207137685       48  -0.002277   0.002793    0.01425  -0.8154        0.419 
   1   rs11119938  207141792       48   0.001254   0.002762   0.004458   0.4539       0.6521 
   1   rs17018470  207141876       48   0.001254   0.002762   0.004458   0.4539       0.6521 
   1    rs1890864  207143296       48  -0.002277   0.002793    0.01425  -0.8154        0.419 
   1    rs1856746  207143422       48  -0.003422   0.005205   0.009311  -0.6575       0.5141 
   1    rs1340232  207143550       48  -0.002277   0.002793    0.01425  -0.8154        0.419 
   1   rs12066378  207144619       48  -0.002661   0.002301    0.02825   -1.156       0.2535 
   1    rs6663535  207146064       48  0.0008657   0.002394   0.002835   0.3616       0.7193 
   1   rs12097910  207148459       48  -0.001198    0.00241   0.005347  -0.4973       0.6214 
   1   rs11578759  207148824       48   0.001313   0.003104   0.003877   0.4231       0.6742 
   1    rs7518452  207149054       48   0.001516   0.002332   0.009107   0.6502       0.5188 
   1    rs6540744  207149342       47    0.00158   0.002359   0.009868   0.6697       0.5065 
   1    rs2791714  207153759       48   0.001516   0.002332   0.009107   0.6502       0.5188 
   1    rs2791713  207153881       48  -0.002765   0.004813   0.007125  -0.5745       0.5684 
   1   rs11119976  207155288       48  -0.001133   0.003623   0.002124  -0.3129       0.7558 
   1    rs6687771  207156274       48   0.002273     0.0025    0.01765   0.9092        0.368 
   1   rs11119978  207156448       48   0.001444   0.002601   0.006658   0.5553       0.5814 
   1   rs11119981  207156555       48 -0.0004737   0.002768  0.0006364  -0.1711       0.8649 
   1    rs2842711  207158689       48  -0.003185   0.002773    0.02787   -1.148       0.2568 
   1    rs2791708  207162433       48  -0.002465    0.00305      0.014  -0.8082       0.4231 
   1    rs1890868  207162961       48   0.001214   0.002608    0.00469   0.4656       0.6437 
   1   rs12129405  207163431       47 -0.0002377   0.002259   0.000246  -0.1052       0.9167 
   1   rs11581299  207163744       48  -0.001362   0.002625   0.005815  -0.5187       0.6065 
   1    rs2791705  207163853       48   0.002412   0.004333   0.006692   0.5567       0.5804 
   1    rs6694365  207164635       48  -0.001362   0.002625   0.005815  -0.5187       0.6065 
   1    rs2486924  207173771       48   0.000344   0.004526  0.0001256  0.07602       0.9397 
   1    rs4844563  207175037       48 -0.0005174   0.002506  0.0009255  -0.2064       0.8374 
   1    rs2629646  207178900       48 -0.0007142   0.002261   0.002165   -0.316       0.7535 
   1    rs2629643  207181861       48   0.003823   0.005199    0.01162   0.7353       0.4659 
   1    rs2842720  207183083       48   0.001561   0.002469   0.008616   0.6323       0.5303 
   1    rs7525449  207186795       48  1.674e-05    0.00483   2.61e-07 0.003465       0.9973 
   1     rs764317  207187406       48   0.001483   0.003412   0.004093   0.4348       0.6657 
   1   rs12409177  207189574       48 -0.0003005    0.00483  8.413e-05 -0.06221       0.9507 
   1   rs12144273  207190948       48 -0.0003005    0.00483  8.413e-05 -0.06221       0.9507 
   1   rs12138969  207191164       48 -0.0003005    0.00483  8.413e-05 -0.06221       0.9507 
   1       rs3020  207191936       48   0.002893    0.00235    0.03191    1.231       0.2244 
   1    rs1890870  207192073       48  -0.002435    0.00276    0.01664  -0.8824       0.3822 
   1     rs901107  207193177       48  0.0002439    0.00274  0.0001722  0.08901       0.9295 
   1   rs12062114  207196337       48  -0.003752   0.002298    0.05477   -1.633       0.1094 
   1    rs2629684  207203003       48  -0.003411   0.002306    0.04538   -1.479        0.146 
   1    rs2629682  207203156       48  -0.003411   0.002306    0.04538   -1.479        0.146 
   1   rs12061493  207203757       48  -0.004948   0.003068    0.05351   -1.613       0.1137 
   1    rs2791717  207204805       48  -0.003411   0.002306    0.04538   -1.479        0.146 
   1   rs12064084  207205030       48  -0.004948   0.003068    0.05351   -1.613       0.1137 
   1   rs11120092  207211161       48  0.0005946   0.002924   0.000898   0.2033       0.8398 
   1   rs11120093  207211326       48  0.0005946   0.002924   0.000898   0.2033       0.8398 
   1    rs2842741  207216695       48  -0.002825   0.002577    0.02547   -1.097       0.2785 
   1    rs2629663  207226272       48   0.001021   0.003511   0.001836   0.2909       0.7724 
   1    rs2247227  207234869       48  -0.003569   0.002569    0.04026   -1.389       0.1715 
   1   rs17258746  207252647       48    0.01128   0.004958     0.1012    2.275       0.0276 
   1   rs12088135  207252911       48  0.0001164   0.002796  3.768e-05  0.04163        0.967 
   1    rs6673109  207253133       48 -0.0009003   0.002887    0.00211  -0.3119       0.7565 
   1    rs3748672  207253165       48  -0.002623   0.002864    0.01791  -0.9159       0.3645 
   1    rs6673422  207253487       48   0.006516   0.002352      0.143    2.771      0.00804 
   1   rs12045707  207256205       48   0.006458   0.002435     0.1326    2.652      0.01094 
   1   rs12088299  207256917       48  -0.004648   0.004781    0.02013  -0.9721       0.3361 
   1    rs2842754  207257303       48 -0.0004509   0.002609  0.0006488  -0.1728       0.8636 
   1    rs2353545  207261196       48   0.002635   0.005215   0.005519   0.5052       0.6158 
   1    rs7536934  207261887       48   0.003448   0.002727    0.03358    1.264       0.2125 
   1    rs4403634  207268091       48   0.002635   0.005215   0.005519   0.5052       0.6158 
   1    rs3813948  207269858       48   0.001149   0.003591   0.002221     0.32       0.7504 
   1       rs8942  207269919       48   0.001959   0.003923   0.005394   0.4995       0.6198 
   1   rs11120211  207276379       48   0.003081   0.003309    0.01849    0.931       0.3567 
   1   rs11120218  207278451       48  0.0004059   0.002574  0.0005404   0.1577       0.8754 
   1   rs17020993  207288392       48 -1.643e-05   0.002343  1.069e-06 -0.007014       0.9944 
   1    rs9943077  207295298       48   0.006231   0.002254     0.1424    2.764     0.008192 
   1    rs2491393  207300259       48  -0.004425   0.002392    0.06921   -1.849      0.07082 
   1    rs2495253  207301321       48   0.000476   0.003388  0.0004289   0.1405       0.8889 
   1    rs2491395  207301723       48   0.001436   0.002333   0.008168   0.6155       0.5413 
   1    rs4844573  207304900       48  -0.003048   0.003417      0.017   -0.892        0.377 
   1    rs6663608  207305069       48  -0.002588   0.003218    0.01386  -0.8042       0.4254 
   1   rs11120277  207319570       48     0.0032   0.002091    0.04848    1.531       0.1326 
   1   rs12061578  207326236       48  -0.002446   0.003019    0.01407  -0.8102        0.422 
   1    rs6688299  207328233       48 -0.0006837   0.002261   0.001984  -0.3024       0.7637 
   1   rs17021736  207329379       48   0.004263   0.004044    0.02359    1.054       0.2973 
   1   rs11120302  207331841       48  -0.002213   0.002366    0.01867  -0.9354       0.3545 
   1   rs17022385  207357522       48   -0.00229   0.002995    0.01254  -0.7644       0.4485 
   1    rs6672985  207360067       48  -0.001948   0.002352    0.01469  -0.8281       0.4119 
   1    rs1429907  207361011       48  -0.002474    0.00236    0.02334   -1.049       0.2999 
   1   rs17022932  207376029       48  -0.008851    0.00465      0.073   -1.903      0.06327 
   1    rs6673080  207390204       48  -0.002203   0.002434     0.0175  -0.9051       0.3701 
   1   rs10746451  207393724       48   0.005157   0.002472    0.08646    2.086      0.04251 
   1    rs7516468  207409288       48  -0.002379   0.002343    0.02192   -1.015       0.3152 
   1    rs7516640  207409414       48  -0.002302   0.002364    0.02021   -0.974       0.3352 
   1   rs11120512  207413715       48  -0.002203   0.002434     0.0175  -0.9051       0.3701 
   1    rs2039544  207419917       48   0.003574    0.00281    0.03395    1.272       0.2099 
   1    rs4844584  207422493       48   0.003574    0.00281    0.03395    1.272       0.2099 
   1   rs10494890  207424386       48  -0.002203   0.002434     0.0175  -0.9051       0.3701 
   1    rs7543236  207425013       48   0.003574    0.00281    0.03395    1.272       0.2099 
   1    rs7543250  207425043       48 -0.0005116   0.002387  0.0009977  -0.2143       0.8312 
   1   rs11584921  207441975       48   -0.00387   0.002939    0.03633   -1.317       0.1944 
   1   rs10864180  207445761       48 -0.0002175   0.002377   0.000182  -0.0915       0.9275 
   1    rs6658718  207458906       48   0.001881   0.002846   0.009402   0.6608       0.5121 
   1    rs1782468  207470415       48  -0.001804   0.002673   0.009803  -0.6748       0.5032 
   1    rs1652333  207470460       48  -0.008136   0.003231     0.1212   -2.518      0.01533 
   1    rs2802233  207471224       48  -0.008136   0.003231     0.1212   -2.518      0.01533 
   1   rs17024765  207473988       48   -0.01028    0.00326     0.1777   -3.153     0.002848 
   1    rs1572275  207478980       47  -0.008518   0.003335     0.1266   -2.554      0.01411 
   1    rs7515373  207479036       48   0.003574    0.00281    0.03395    1.272       0.2099 
   1    rs7525530  207483166       48   0.003574    0.00281    0.03395    1.272       0.2099 
   1    rs2564974  207483445       48  -0.008136   0.003231     0.1212   -2.518      0.01533 
   1    rs2782842  207483576       48   0.001881   0.002846   0.009402   0.6608       0.5121 
   1    rs1858001  207488004       48  -0.007154   0.003027     0.1083   -2.363       0.0224 
   1    rs2914937  207488768       48  0.0003589   0.003933   0.000181  0.09126       0.9277 
   1     rs891376  207491489       47  -0.004603   0.002735    0.05922   -1.683      0.09928 
   1   rs17024952  207493375       48  -0.005923   0.003998    0.04554   -1.481       0.1453 
   1    rs4844590  207496129       48  -0.001197   0.003105   0.003221  -0.3856       0.7016 
   1    rs4844592  207501211       48  -0.004048   0.002469    0.05519   -1.639        0.108 
   1    rs6691942  207501527       48 -6.355e-05   0.002967  9.976e-06 -0.02142        0.983 
   1    rs6700168  207502534       48  -0.004048   0.002469    0.05519   -1.639        0.108 
   1   rs17025155  207503536       48  -0.009037    0.00387      0.106   -2.335      0.02394 
   1   rs10864231  207506329       48  -0.004048   0.002469    0.05519   -1.639        0.108 
   1    rs1507758  207507481       48  -0.004048   0.002469    0.05519   -1.639        0.108 
   1    rs1507760  207509365       48  -0.004048   0.002469    0.05519   -1.639        0.108 
   1    rs2135923  207526593       48  -0.005509   0.003164    0.06184   -1.741      0.08831 
   1   rs11120753  207527285       48   0.001994   0.002819    0.01076   0.7074       0.4829 
   1   rs17026085  207546896       48   0.004279    0.00336    0.03406    1.274       0.2092 
   1    rs2802223  207550616       48  -0.003515    0.00406    0.01603  -0.8658       0.3911 
   1    rs7554172  207552768       48   0.001994   0.002819    0.01076   0.7074       0.4829 
   1    rs6660274  207554840       48   0.004595   0.003448    0.03717    1.333       0.1892 
   1   rs17026295  207557611       48  -0.003127   0.002822      0.026   -1.108       0.2736 
   1    rs2782831  207557927       48   0.001391    0.00296   0.004781   0.4701       0.6405 
   1     rs966256  207565574       48  -0.000145   0.002813  5.775e-05 -0.05154       0.9591 
   1    rs2802216  207568003       48  -0.002197   0.002459    0.01707  -0.8938       0.3761 
   1    rs6667140  207570177       48   0.003434   0.002467    0.04043    1.392       0.1705 
   1    rs7519949  207573231       48 -0.0002869   0.004526  8.734e-05 -0.06339       0.9497 
   1    rs2940252  207573387       48  -0.002561   0.002684     0.0194  -0.9539       0.3451 
   1    rs1257573  207586537       48  -0.000534   0.002539  0.0009606  -0.2103       0.8344 
   1   rs11117721  207588001       48  -0.002561   0.002684     0.0194  -0.9539       0.3451 
   1    rs2135924  207594943       48   0.003563   0.002931    0.03112    1.216       0.2304 
   1   rs17043362  207606400       48   0.003802   0.003372    0.02689    1.127       0.2654 
   1     rs311290  207607525       48  -0.001106   0.002289   0.005049  -0.4832       0.6313 
   1   rs17043515  207608866       48  -0.001683   0.005223   0.002251  -0.3221       0.7488 
   1     rs311286  207610908       48  -0.001106   0.002289   0.005049  -0.4832       0.6313 
   1     rs311285  207611050       48   0.001445   0.002531   0.007038    0.571       0.5708 
   1     rs683801  207615078       48  0.0009799   0.004345   0.001104   0.2255       0.8226 
   1    rs7527218  207623829       48 -0.0004618   0.003266  0.0004346  -0.1414       0.8882 
   1   rs17044576  207634670       48   0.003277   0.003169    0.02272    1.034       0.3065 
   1     rs311309  207635087       48  -0.000932   0.003066   0.002004  -0.3039       0.7625 
   1    rs1567190  207635789       48   0.001075   0.003443   0.002116   0.3123       0.7562 
   1     rs311311  207639695       48   0.001525   0.002424   0.008531   0.6291       0.5324 
   1     rs511678  207645282       48  0.0001213   0.002259   6.27e-05   0.0537       0.9574 
   1    rs2940253  207645743       48  0.0001213   0.002259   6.27e-05   0.0537       0.9574 
   1    rs9429774  207645895       48  0.0001213   0.002259   6.27e-05   0.0537       0.9574 
   1      rs17615  207646462       48  0.0001213   0.002259   6.27e-05   0.0537       0.9574 
   1    rs9429775  207647339       48  -0.003255   0.002603    0.03286    -1.25       0.2175 
   1    rs9429777  207650191       48  -0.000932   0.003066   0.002004  -0.3039       0.7625 
   1   rs12032512  207653178       48 -0.0003223   0.002475  0.0003685  -0.1302        0.897 
   1    rs1041250  207655815       48   -0.00317   0.004502    0.01066  -0.7041       0.4849 
   1    rs6690215  207656050       48  0.0003689   0.002236  0.0005912    0.165       0.8697 
   1    rs2182911  207660071       48   0.001616   0.003145   0.005705   0.5137       0.6099 
   1    rs2182913  207660378       48   0.001187   0.002354   0.005495   0.5041       0.6166 
   1    rs7519408  207661289       48   0.001616   0.003145   0.005705   0.5137       0.6099 
   1   rs12068225  207662306       48   0.002549   0.004815   0.006053   0.5293       0.5992 
   1    rs4618971  207666061       48   0.001181   0.002604   0.004452   0.4536       0.6523 
   1    rs1410408  207666308       48  -0.001116    0.00393   0.001751   -0.284       0.7777 
   1    rs9429781  207667222       48 -0.0004924   0.002262   0.001029  -0.2177       0.8286 
   1   rs11117913  207668235       48  -0.001506   0.002465   0.008054  -0.6111       0.5441 
   1    rs1986158  207670744       48  -0.001864   0.002211    0.01521  -0.8429       0.4036 
   1    rs1571344  207670928       48  -0.001864   0.002211    0.01521  -0.8429       0.4036 
   1   rs12567990  207681685       48   0.001571   0.002773   0.006928   0.5665       0.5738 
   1   rs11117949  207682256       46   0.003639   0.003754    0.02091   0.9694       0.3376 
   1    rs9429946  207683147       48  -0.002796   0.002441    0.02772   -1.145       0.2581 
   1     rs650877  207748793       48    0.00263   0.002899    0.01757   0.9071       0.3691 
   1     rs599948  207752239       48   0.001181   0.003105   0.003137   0.3805       0.7053 
   1     rs603237  207753010       48  -0.002419   0.002343    0.02266   -1.033       0.3071 
   1    rs2274566  207753345       48   0.001218   0.004827   0.001382   0.2523       0.8019 
   1    rs1746658  207756339       48  -0.002032   0.002193    0.01832  -0.9266        0.359 
   1   rs12034598  207757515       48   0.001783   0.003585   0.005347   0.4973       0.6214 
   1    rs1746659  207758544       48   0.001218   0.004827   0.001382   0.2523       0.8019 
   1    rs1257541  207770752       48  -0.003126   0.002228    0.04106   -1.403       0.1672 
   1   rs12141045  207772154       48  0.0004672   0.002614  0.0006942   0.1788       0.8589 
   1     rs677066  207773991       48   0.001218   0.004827   0.001382   0.2523       0.8019 
   1   rs11118166  207781995       48   0.001218   0.004827   0.001382   0.2523       0.8019 
   1   rs10429953  207788578       48  0.0004672   0.002614  0.0006942   0.1788       0.8589 
   1   rs11576522  207789269       48   0.001218   0.004827   0.001382   0.2523       0.8019 
   1   rs10429943  207789471       48  0.0004672   0.002614  0.0006942   0.1788       0.8589 
   1    rs3930521  207790295       48   0.001699   0.002261    0.01213   0.7514       0.4562 
   1   rs41364345  207790427       46    0.00153   0.002541   0.008173   0.6022       0.5502 
   1   rs41369546  207790670       48   0.001699   0.002261    0.01213   0.7514       0.4562 
   1   rs11803956  207803021       48   -0.00248   0.004511    0.00653  -0.5499       0.5851 
   1    rs7517706  207803278       48  -0.001869   0.002372    0.01331  -0.7878       0.4348 
   1    rs6661764  207808385       48  0.0008864    0.00263   0.002464   0.3371       0.7376 
   1   rs10779340  207817025       48  0.0001048   0.002507  3.797e-05  0.04179       0.9668 
   1    rs6696840  207819729       48   0.002703   0.002463    0.02551    1.097       0.2782 
   1   rs11118242  207820313       48  -0.000268   0.002561   0.000238  -0.1047       0.9171 
   1   rs12080578  207820612       48 -0.0003868   0.002768  0.0004243  -0.1397       0.8895 
   1    rs6540437  207823865       48  -0.000268   0.002561   0.000238  -0.1047       0.9171 
   1    rs6540438  207824438       48  -0.002823   0.002752    0.02237   -1.026       0.3103 
   1   rs11118278  207831357       48   0.004312   0.002315    0.07013    1.863      0.06892 
   1    rs6671969  207839667       48  -0.002088   0.002358    0.01676  -0.8855       0.3805 
   1   rs10863461  207840776       48  -0.002088   0.002358    0.01676  -0.8855       0.3805 
   1   rs12143527  207849916       48   0.002403   0.002337    0.02246    1.028       0.3093 
   1    rs2296158  207851611       48  0.0006803   0.002168   0.002136   0.3138       0.7551 
   1   rs12025522  207854355       48   0.002767   0.002411    0.02783    1.148       0.2571 
   1    rs1853526  207854703       48  0.0008702   0.002211   0.003357   0.3937       0.6957 
   1   rs11118345  207854827       48   0.002767   0.002411    0.02783    1.148       0.2571 
   1    rs1830762  207874272       48  -0.001482   0.002349   0.008581   -0.631       0.5312 
   1    rs4844614  207875175       48  -0.001343   0.002488   0.006294  -0.5398        0.592 
   1    rs1977265  207880683       48  -0.005284   0.005171     0.0222   -1.022       0.3122 
   1    rs3927459  207883907       48   -0.00306   0.003358    0.01772   -0.911        0.367 
   1    rs1819221  207885845       48   0.003494   0.002054    0.05918    1.701      0.09567 
   1    rs1819222  207885881       48  -0.003882   0.002429     0.0526   -1.598       0.1169 
   1    rs1998538  207886487       48  -0.003882   0.002429     0.0526   -1.598       0.1169 
   1    rs2104303  207886684       48  -0.005282   0.003427    0.04911   -1.541       0.1301 
   1    rs2025374  207887536       48  -0.003882   0.002429     0.0526   -1.598       0.1169 
   1    rs7555801  207892730       48 -0.0006889    0.00262   0.001501  -0.2629       0.7938 
   1    rs2761422  207893266       48  -0.003882   0.002429     0.0526   -1.598       0.1169 
   1    rs2761425  207894033       48  -0.003882   0.002429     0.0526   -1.598       0.1169 
   1   rs11118475  207894416       48   0.003568   0.002027    0.06308     1.76      0.08507 
   1    rs2761429  207910058       48 -0.0006889    0.00262   0.001501  -0.2629       0.7938 
   1    rs2796259  207913134       48  -0.001094   0.002764   0.003393  -0.3957       0.6941 
   1    rs2761434  207917499       48   0.001242   0.003009   0.003693   0.4129       0.6816 
   1    rs2796265  207920788       48   0.001242   0.003009   0.003693   0.4129       0.6816 
   1   rs12062235  207921793       48  0.0005618   0.002858  0.0008391   0.1965        0.845 
   1    rs2796266  207922945       48  -0.001148   0.002318   0.005301  -0.4951       0.6229 
   1    rs2724385  207931528       48  -0.003821   0.002739    0.04059   -1.395       0.1697 
   1    rs2796278  207955823       48  -0.002614    0.00223    0.02902   -1.172        0.247 
   1       rs7144  207967719       48  -0.001491   0.002436   0.008076   -0.612       0.5436 
   1    rs1474742  207976666       48 -0.0004623   0.002294  0.0008818  -0.2015       0.8412 
   1    rs7523273  207977083       48 -5.131e-05   0.002994  6.387e-06 -0.01714       0.9864 
   1    rs2796283  207978732       48  -0.001125   0.002311   0.005129   -0.487       0.6286 
   1    rs2745972  207980563       48    0.00194   0.002384    0.01419   0.8138       0.4199 
   1     rs866511  207986180       48  -0.002818    0.00238    0.02958   -1.184       0.2424 
   1    rs2235768  207993339       48   0.003497   0.002422    0.04338    1.444       0.1554 
   1     rs859710  208003509       48  -0.001108   0.003415   0.002284  -0.3245        0.747 
   1     rs859711  208004898       46  -0.002095   0.003828    0.00676  -0.5472        0.587 
   1     rs859713  208005982       48  -0.001607   0.002465    0.00916  -0.6521       0.5176 
   1     rs947658  208011074       48  -0.002575   0.003086    0.01491  -0.8344       0.4084 
   1    rs2745975  208013620       48   0.001093   0.002222   0.005232   0.4919       0.6251 
   1    rs1318653  208014922       48   0.002367   0.003052    0.01291   0.7756       0.4419 
   1   rs11118668  208017915       48   0.002367   0.003052    0.01291   0.7756       0.4419 
   1   rs10863593  208018074       48   0.002034   0.003025   0.009729   0.6723       0.5048 
   1    rs2745980  208018367       48   0.001093   0.002222   0.005232   0.4919       0.6251 
   1    rs2745981  208027192       48   0.001672    0.00251   0.009558   0.6663       0.5086 
   1    rs2796241  208027459       48   0.001672    0.00251   0.009558   0.6663       0.5086 
   1    rs7550821  208029947       47   0.004623   0.003581    0.03571    1.291       0.2033 
   1    rs4844621  208030303       48   0.003934   0.003466    0.02724    1.135       0.2623 
   1     rs859709  208033037       48  -0.003918   0.003756    0.02311   -1.043       0.3023 
   1     rs882198  208036509       48   0.005703   0.003592    0.05196    1.588       0.1192 
   1    rs2796247  208036976       48   0.001672    0.00251   0.009558   0.6663       0.5086 
   1    rs2724362  208038596       48   0.001984   0.002478    0.01374   0.8005       0.4275 
   1     rs694874  208039585       48  0.0005213   0.003013  0.0006501    0.173       0.8634 
   1     rs641783  208039702       48   0.005208   0.005172    0.02157    1.007       0.3192 
   1     rs643470  208040055       48 -0.0006515   0.005228  0.0003375  -0.1246       0.9014 
   1     rs733177  208046384       48  -0.002155   0.003093    0.01044  -0.6967       0.4895 
   1     rs677715  208047284       48  -0.002155   0.003093    0.01044  -0.6967       0.4895 
   1     rs558248  208047435       48  -0.002155   0.003093    0.01044  -0.6967       0.4895 
   1   rs17009221  208050301       48  -0.001808   0.002619    0.01025  -0.6903       0.4935 
   1   rs17009223  208050360       48  -0.001808   0.002619    0.01025  -0.6903       0.4935 
   1     rs861475  208051388       48  0.0006375   0.002424   0.001502    0.263       0.7937 
   1     rs658347  208058924       48  0.0009003   0.002661   0.002482   0.3383       0.7367 
   1    rs3820521  208060464       48   0.004362   0.003327    0.03603    1.311       0.1963 
   1    rs2235766  208061530       48  -0.002463   0.003246    0.01236  -0.7586       0.4519 
   1    rs2724400  208065166       48   0.003062   0.002575    0.02983    1.189       0.2405 
   1    rs2262269  208067651       48   0.001932   0.004083   0.004846   0.4733       0.6382 
   1    rs2259397  208068579       48   0.003062   0.002575    0.02983    1.189       0.2405 
   1    rs2724379  208076856       48  -0.001474   0.004521   0.002306   -0.326       0.7459 
   1    rs6667619  208077220       48  -0.002991    0.00222    0.03797   -1.347       0.1844 
   1     rs656801  208077643       48  -0.002431   0.002234    0.02508   -1.088       0.2823 
   1    rs1932819  208078238       48   -0.00256   0.002117     0.0308   -1.209       0.2328 
   1    rs1932818  208078257       48  -0.002703   0.002249    0.03046   -1.202       0.2355 
   1    rs2267896  208080972       48  -0.002991    0.00222    0.03797   -1.347       0.1844 
   1    rs6540445  208081467       48  -0.002991    0.00222    0.03797   -1.347       0.1844 
   1    rs3754172  208086878       48  -0.003324   0.002159    0.04899   -1.539       0.1306 
   1    rs6693798  208090018       48  -0.002488   0.002349     0.0238   -1.059       0.2951 
   1   rs12095775  208091310       48  -0.002488   0.002349     0.0238   -1.059       0.2951 
   1    rs1160530  208098165       48  -0.001738   0.002384    0.01142   -0.729       0.4697 
   1    rs2724371  208099031       48    -0.0018   0.002309    0.01304  -0.7796       0.4396 
   1     rs490305  208104836       48  -0.001354   0.002418   0.006772    -0.56       0.5782 
   1   rs11118935  208104988       48  -0.004664   0.003349    0.04046   -1.393       0.1704 
   1    rs1204688  208110925       48  -0.001788   0.002346    0.01248  -0.7624       0.4497 
   1    rs1015656  208113211       48   -0.00201   0.002462    0.01428  -0.8163       0.4185 
   1    rs1028400  208113731       48  0.0009737   0.002763   0.002693   0.3524       0.7261 
   1    rs1212304  208118579       48   0.001382   0.002789   0.005315   0.4958       0.6224 
   1   rs11118958  208125204       48  -0.001893   0.003194   0.007578  -0.5927       0.5563 
   1    rs1932825  208125773       48  -0.001989   0.002631    0.01228  -0.7561       0.4534 
   1   rs11579772  208128373       48  -0.001989   0.002631    0.01228  -0.7561       0.4534 
   1    rs2745967  208128722       48   0.005198   0.002444    0.08952    2.127      0.03885 
   1   rs11579848  208128855       48  -0.002139   0.003138   0.009996  -0.6815        0.499 
   1   rs11578508  208129065       48  -0.001989   0.002631    0.01228  -0.7561       0.4534 
   1   rs12065224  208129688       48  -0.001989   0.002631    0.01228  -0.7561       0.4534 
   1    rs1003716  208129798       48  -0.002543   0.002205     0.0281   -1.153       0.2547 
   1   rs11579530  208130418       48  -0.001989   0.002631    0.01228  -0.7561       0.4534 
   1   rs11579168  208130656       48  -0.001893   0.003194   0.007578  -0.5927       0.5563 
   1    rs7552993  208130905       48  -0.001989   0.002631    0.01228  -0.7561       0.4534 
   1     rs878670  208140164       48 -0.0009623   0.002259   0.003931  -0.4261        0.672 
   1   rs11118965  208142203       48  -0.004737   0.003855    0.03178   -1.229       0.2254 
   1    rs2184820  208142232       48 -0.0008725   0.002473     0.0027  -0.3529       0.7258 
   1    rs2785630  208142785       47   0.000505   0.002642  0.0008114   0.1912       0.8493 
   1    rs7547090  208155453       48   0.001281   0.003066   0.003781   0.4179        0.678 
   1     rs475774  208158787       48   0.002334   0.003187    0.01152   0.7322       0.4678 
   1   rs12023412  208165338       48  -0.006526   0.003463    0.07166   -1.884      0.06585 
   1     rs684431  208165417       48  -0.004966   0.002014     0.1167   -2.466      0.01747 
   1     rs663999  208170805       48  -0.003392   0.002237    0.04762   -1.517       0.1362 
   1    rs6666839  208177525       48   0.003932   0.002473    0.05208     1.59       0.1188 
   1    rs3901316  208178218       48  -0.003238   0.004065    0.01361  -0.7966       0.4297 
   1     rs580306  208178289       48  -0.001451   0.004521   0.002235   -0.321       0.7497 
   1     rs586294  208184309       48   -0.00293   0.003211    0.01777  -0.9123       0.3664 
   1    rs1751584  208186419       48    0.00303   0.004809   0.008556   0.6301       0.5318 
   1    rs2745945  208188196       48   0.002626   0.003574     0.0116   0.7347       0.4662 
   1    rs2785653  208190046       48   0.003467   0.002238     0.0496    1.549       0.1281 
   1    rs1193096  208195516       48  0.0009672   0.003106   0.002103   0.3114       0.7569 
   1    rs2767567  208196081       48  0.0005739   0.003153  0.0007198    0.182       0.8564 
   1     rs591305  208197882       48  0.0005739   0.003153  0.0007198    0.182       0.8564 
   1    rs6659522  208199100       48   0.002179   0.002379    0.01791   0.9158       0.3645 
   1     rs657778  208201070       48   0.001196   0.002884   0.003724   0.4147       0.6803 
   1    rs7520548  208205643       48  -0.001615   0.004824    0.00243  -0.3347       0.7394 
   1    rs4844633  208209385       48   0.003155   0.004066    0.01292   0.7759       0.4418 
   1   rs12136725  208216832       48   0.001126   0.002131   0.006031   0.5283       0.5998 
   1   rs12407165  208222263       48   0.005924    0.00352    0.05801    1.683      0.09914 
   1    rs6540451  208225357       48   0.001519   0.002139    0.01085   0.7103       0.4811 
   1    rs1985237  208227232       48    0.00274   0.002861    0.01955   0.9577       0.3432 
   1    rs2078332  208227356       48  0.0006587   0.002109   0.002116   0.3123       0.7562 
   1    rs2785625  208228343       48   0.001434    0.00326   0.004188   0.4399       0.6621 
   1     rs753264  208229376       48   0.001519   0.002139    0.01085   0.7103       0.4811 
   1    rs7552683  208231688       48  0.0006759   0.002053   0.002352   0.3293       0.7434 
   1    rs4844634  208234388       48   0.003248   0.002819    0.02804    1.152       0.2552 
   1    rs2478822  208235051       48   0.001434    0.00326   0.004188   0.4399       0.6621 
   1     rs729765  208235812       48  0.0008279   0.004524  0.0007274    0.183       0.8556 
   1   rs12094094  208243358       48   0.001709   0.002802   0.008022   0.6099       0.5449 
   1    rs6673084  208244039       48   0.001135   0.002178   0.005869   0.5211       0.6048 
   1    rs2478816  208244853       48   0.003915   0.002985    0.03604    1.311       0.1962 
   1    rs4844635  208246110       48   0.001709   0.002802   0.008022   0.6099       0.5449 
   1    rs2478812  208247332       48   0.002258   0.003249    0.01039   0.6948       0.4906 
   1    rs2274446  208252456       48   0.002307   0.003053    0.01226   0.7557       0.4537 
   1    rs4844637  208262224       48   0.002901   0.003664    0.01344   0.7917       0.4326 
   1    rs4844639  208262480       48   0.002901   0.003664    0.01344   0.7917       0.4326 
   1    rs2498024  208263150       48   0.001431   0.003412    0.00381   0.4194       0.6768 
   1    rs2498023  208263222       48  0.0004185   0.002782  0.0004916   0.1504       0.8811 
   1    rs2478807  208263599       48   0.001117   0.002474   0.004412   0.4515       0.6538 
   1   rs10863695  208263657       48   0.001844   0.003791   0.005115   0.4863       0.6291 
   1   rs11118982  208263980       48  -0.002177   0.002342    0.01844  -0.9297       0.3574 
   1    rs2478806  208265612       47   0.001055   0.002497   0.003951   0.4225       0.6747 
   1    rs2148699  208267578       48  -0.002463   0.002288    0.02456   -1.076       0.2875 
   1    rs2249852  208267974       48  0.0004261   0.002244  0.0007836   0.1899       0.8502 
   1   rs12126111  208271105       48  -0.002433   0.002289    0.02396   -1.063       0.2935 
   1   rs11118986  208279228       48 -0.0009589   0.002856   0.002445  -0.3358       0.7386 
   1    rs4844641  208281848       48   0.006215   0.004432    0.04099    1.402       0.1676 
   1    rs4844406  208281939       48 -3.147e-07   0.003514  1.743e-10 -8.955e-05       0.9999 
   1    rs7538533  208282003       48  -0.001133   0.002167    0.00591   -0.523       0.6035 
   1    rs4844407  208285746       48 -3.147e-07   0.003514  1.743e-10 -8.955e-05       0.9999 
   1    rs7516841  208292703       48 -0.0007991   0.003512   0.001124  -0.2275        0.821 
   1    rs7540266  208292834       48 -0.0007991   0.003512   0.001124  -0.2275        0.821 
   1    rs4844645  208293513       48  0.0008056   0.002385   0.002474   0.3378       0.7371 
   1   rs11576425  208294477       48   0.001763   0.002914   0.007893    0.605       0.5482 
   1   rs12042643  208296814       48 -0.0009495   0.004108    0.00116  -0.2311       0.8182 
   1   rs12568876  208297027       48  -0.000519   0.003071  0.0006206   -0.169       0.8665 
   1    rs7553758  208298569       48  -0.000638   0.002307    0.00166  -0.2766       0.7833 
   1   rs10863698  208299199       48 -0.0002958   0.002388  0.0003336  -0.1239       0.9019 
   1   rs10863699  208299220       48 -0.0002958   0.002388  0.0003336  -0.1239       0.9019 
   1     rs472086  208300298       46 -0.0002281   0.003788  8.238e-05 -0.06021       0.9523 
   1    rs7548352  208300342       48 -0.0002958   0.002388  0.0003336  -0.1239       0.9019 
   1    rs3811387  208303357       48 -0.0008801   0.002233   0.003366  -0.3941       0.6953 
   1    rs3811389  208303998       48  -0.001302   0.002309   0.006865  -0.5639       0.5756 
   1   rs12046154  208304969       48 -0.0009495   0.004108    0.00116  -0.2311       0.8182 
   1   rs17187133  208306480       48  -0.002675   0.003605    0.01183   -0.742       0.4619 
   1   rs10863700  208307419       48  -0.001302   0.002309   0.006865  -0.5639       0.5756 
   1     rs859499  208309240       48 -2.335e-05   0.002958  1.355e-06 -0.007896       0.9937 
   1    rs6540458  208312645       48 -0.0007991   0.003512   0.001124  -0.2275        0.821 
   1     rs668878  208313310       48   0.000445   0.003071  0.0004562   0.1449       0.8854 
   1   rs11811891  208314320       48   0.004002   0.004794    0.01492   0.8348       0.4081 
   1     rs576876  208316725       48  0.0008736   0.002304   0.003116   0.3792       0.7063 
   1     rs607857  208316816       48   0.002033   0.003433   0.007567   0.5922       0.5566 
   1    rs2007188  208319721       48   0.000445   0.003071  0.0004562   0.1449       0.8854 
   1     rs628252  208323512       48   0.003697   0.003648    0.02183    1.013       0.3162 
   1   rs12026640  208324997       48  -0.002547    0.00374   0.009981   -0.681       0.4993 
   1     rs600031  208325244       48 -6.163e-05    0.00261  1.212e-05 -0.02361       0.9813 
   1    rs6671923  208325802       48   0.001697   0.003327   0.005621   0.5099       0.6125 
   1    rs1781019  208326983       48   0.002281   0.002453    0.01845   0.9298       0.3573 
   1     rs550948  208327712       48   0.002668   0.003182    0.01505   0.8385       0.4061 
   1     rs486753  208328749       48 -0.0006897   0.002772   0.001344  -0.2488       0.8046 
   1    rs1604364  208329768       48    -0.0028   0.002445    0.02771   -1.145       0.2581 
   1    rs1262049  208332650       48   0.003541   0.002468    0.04285    1.435       0.1581 
   1    rs1664224  208337162       48   -0.00869   0.003459     0.1206   -2.512      0.01557 
   1    rs4844649  208337392       48  -0.001684   0.002956   0.007007  -0.5697       0.5716 
   1    rs2256712  208337407       48   -0.00126   0.002394   0.005993  -0.5266        0.601 
   1    rs2801201  208338095       48   -0.00206   0.002397     0.0158  -0.8593       0.3946 
   1    rs2590687  208338380       48  -0.003824   0.002716    0.04131   -1.408       0.1659 
   1    rs2590686  208338624       48  -0.009508   0.003675      0.127   -2.587      0.01291 
   1   rs11118997  208339601       48 -0.0006426   0.002772   0.001166  -0.2318       0.8177 
   1    rs1249874  208342846       48   0.001946   0.002631    0.01175   0.7394       0.4634 
   1     rs874785  208347155       48   0.000854    0.00207   0.003687   0.4126       0.6818 
   1   rs12033110  208349259       48  -0.001018   0.003591   0.001743  -0.2834       0.7782 
   1    rs4406633  208350952       48   0.001069   0.002074   0.005743   0.5155       0.6087 
   1   rs11119000  208358991       48   0.003684   0.003021    0.03132     1.22       0.2288 
   1    rs6656369  208360982       48  -0.003728   0.003761    0.02092  -0.9913       0.3267 
   1    rs1270939  208361555       48  -0.007378   0.003642    0.08193   -2.026      0.04857 
   1   rs12410558  208366991       48  -5.44e-05    0.00324  6.128e-06 -0.01679       0.9867 
   1   rs11590686  208368201       48   0.001465   0.002436   0.007806   0.6016       0.5504 
   1   rs17012155  208369246       48  -0.004046   0.002864    0.04159   -1.413       0.1644 
   1    rs6540459  208369736       48   0.009173   0.004637    0.07841    1.978      0.05389 
   1   rs17012158  208369825       48  -0.001599   0.002786   0.007109  -0.5739       0.5688 
   1    rs1249868  208370165       48 -0.0005674   0.002444    0.00117  -0.2322       0.8174 
   1   rs11119010  208372108       48  -0.005489   0.003048    0.06584   -1.801      0.07833 
   1    rs7525987  208373312       48  0.0006611   0.002414   0.001627   0.2738       0.7855 
   1   rs11119011  208373395       48   0.002623   0.005215   0.005469    0.503       0.6174 
   1   rs10863703  208375738       48 -0.0008497   0.002957   0.001791  -0.2873       0.7752 
   1    rs2590698  208376746       48  -0.006301   0.003205    0.07751   -1.966      0.05536 
   1    rs1318277  208383078       48   0.002315   0.004513   0.005686   0.5129       0.6105 
   1    rs1809925  208383253       48  -0.001718   0.002956   0.007289  -0.5812        0.564 
   1    rs3748735  208390469       48   -0.00148   0.005225   0.001741  -0.2833       0.7782 
   1    rs2782935  208403943       48   0.002922   0.002485    0.02917    1.176       0.2458 
   1    rs2782933  208407437       48 -0.0006166   0.002976  0.0009321  -0.2072       0.8368 
   1    rs7533778  208415871       48  -0.002134   0.002998     0.0109  -0.7119       0.4801 
   1    rs2801200  208416153       48   -0.00366    0.00242    0.04737   -1.512       0.1373 
   1    rs1664248  208419966       48  -0.002962   0.002072    0.04253    -1.43       0.1596 
   1    rs1664247  208420120       48  -0.002156   0.002151    0.02138   -1.003       0.3213 
   1    rs1781038  208420588       48   0.002862   0.002305    0.03243    1.242       0.2206 
   1    rs2801193  208425671       48   0.004285    0.00271    0.05153    1.581       0.1207 
   1    rs1269860  208430523       48   0.003692   0.002279    0.05398     1.62        0.112 
   1   rs17012257  208430850       48 -0.0004447   0.003759  0.0003041  -0.1183       0.9063 
   1    rs1664241  208437023       48   0.002105   0.002751    0.01257   0.7652       0.4481 
   1    rs1632609  208437610       48  -0.001247   0.003929   0.002187  -0.3175       0.7523 
   1   rs11119029  208437821       48    0.00483   0.003733    0.03511    1.294       0.2022 
   1    rs2590691  208445800       48   0.003789   0.002835    0.03737    1.336        0.188 
   1    rs2440902  208446359       48   0.003789   0.002835    0.03737    1.336        0.188 
   1    rs2440901  208446399       48    0.00227   0.003919    0.00724   0.5792       0.5653 
   1   rs12735671  208447186       48   0.007162   0.004713    0.04779    1.519       0.1355 
   1    rs1762467  208447215       48  -0.003245   0.003563    0.01772  -0.9109       0.3671 
   1    rs1625707  208447269       48  -0.003245   0.003563    0.01772  -0.9109       0.3671 
   1    rs1562204  208447451       48    0.00227   0.003919    0.00724   0.5792       0.5653 
   1    rs1617731  208447524       48    0.00227   0.003919    0.00724   0.5792       0.5653 
   1    rs1537697  208447622       48    0.00227   0.003919    0.00724   0.5792       0.5653 
   1    rs1537696  208447760       48    0.00227   0.003919    0.00724   0.5792       0.5653 
   1   rs12121098  208449483       48   0.007162   0.004713    0.04779    1.519       0.1355 
   1   rs12122022  208450001       48   0.007162   0.004713    0.04779    1.519       0.1355 
   1   rs11811268  208450276       48   0.002336   0.003187    0.01154   0.7329       0.4673 
   1    rs1781034  208454371       48   0.001712    0.00303    0.00689   0.5649       0.5749 
   1   rs12031984  208455179       48   0.002336   0.003187    0.01154   0.7329       0.4673 
   1   rs17012301  208457920       48  -0.001104   0.002962   0.003011  -0.3727       0.7111 
   1    rs6686992  208459811       48  -0.002002   0.002505     0.0137  -0.7993       0.4282 
   1    rs1781025  208464141       48  -9.58e-05   0.002388  3.499e-05 -0.04012       0.9682 
   1    rs1781023  208464373       48  0.0002504   0.002614  0.0001993  0.09576       0.9241 
   1     rs718242  208464910       48  0.0002504   0.002614  0.0001993  0.09576       0.9241 
   1     rs718241  208464950       48  -9.58e-05   0.002388  3.499e-05 -0.04012       0.9682 
   1    rs3121651  208469340       48   -0.00015   0.002263  9.557e-05 -0.06631       0.9474 
   1    rs3121649  208471616       48    0.00195   0.002479    0.01327   0.7866       0.4355 
   1    rs6674523  208484111       48 -0.0005589   0.002212   0.001386  -0.2527       0.8016 
   1    rs6686518  208489481       48 -0.0008685   0.002384   0.002876  -0.3642       0.7174 
   1    rs6689238  208489597       48  -0.001923   0.002347    0.01439  -0.8194       0.4168 
   1    rs6674279  208489877       47  -0.001057   0.002415   0.004243  -0.4379       0.6636 
   1    rs2897064  208490895       48  0.0006071   0.002631   0.001156   0.2307       0.8186 
   1    rs4844671  208492097       48  -0.000815   0.002361   0.002584  -0.3452       0.7315 
   1    rs1499587  208493971       48 -0.0004517   0.002342  0.0008081  -0.1929       0.8479 
   1   rs17012379  208497118       48   -0.00253    0.00266    0.01928  -0.9511       0.3465 
   1     rs727524  208506659       47   0.002694   0.002787    0.02034   0.9666       0.3389 
   1    rs6699314  208507471       48  0.0009522    0.00409   0.001177   0.2328       0.8169 
   1    rs6540467  208513516       48  -0.001251   0.002267   0.006573  -0.5517       0.5838 
   1    rs6695225  208513728       48  -0.001251   0.002267   0.006573  -0.5517       0.5838 
   1    rs7546272  208515438       48 -0.0003196   0.002213  0.0004533  -0.1444       0.8858 
   1    rs1499578  208516624       48  -0.002388   0.002362    0.02174   -1.011       0.3173 
   1    rs2217357  208520568       48 -0.0003196   0.002213  0.0004533  -0.1444       0.8858 
   1    rs6658694  208522144       48   0.003637   0.004057    0.01717   0.8964       0.3747 
   1   rs12406933  208525983       48  -0.001018   0.002041   0.005382  -0.4989       0.6202 
   1   rs11119053  208526425       48   0.002787   0.002328    0.03022    1.197       0.2373 
   1   rs17012418  208526749       48  -0.001322   0.002255   0.007422  -0.5865       0.5604 
   1    rs2052909  208527191       48 -0.0002924   0.001956  0.0004857  -0.1495       0.8818 
   1    rs7540197  208528629       48  -0.001553   0.004104   0.003103  -0.3784       0.7069 
   1    rs7519519  208529031       48   0.003236   0.004501    0.01112   0.7191       0.4757 
   1   rs12025827  208530530       48  -0.002036   0.004276   0.004903  -0.4761       0.6363 
   1    rs7525154  208533661       48  0.0007149   0.003932  0.0007182   0.1818       0.8565 
   1    rs6677524  208535774       48  -0.001313   0.002919   0.004377  -0.4497        0.655 
   1   rs10779476  208543562       48  0.0001908    0.00324  7.537e-05  0.05888       0.9533 
   1   rs17012436  208544615       48 -0.0001114   0.002834  3.357e-05  -0.0393       0.9688 
   1    rs4844420  208548815       48   0.009354   0.004311    0.09285     2.17      0.03522 
   1   rs17187352  208553541       48  0.0008639   0.003687   0.001192   0.2343       0.8158 
   1     rs698993  208553707       48   0.001322   0.002626   0.005482   0.5036        0.617 
   1    rs1499572  208553947       48   0.002516   0.003916   0.008895   0.6425       0.5237 
   1     rs701641  208554185       48    0.00157   0.002676   0.007431   0.5868       0.5602 
   1   rs12409730  208555807       48  -0.002134   0.003788   0.006854  -0.5634       0.5759 
   1    rs2163039  208561353       48   0.003672   0.002928    0.03305    1.254       0.2162 
   1   rs17187380  208564171       48  -0.002484   0.003185    0.01305    -0.78       0.4394 
   1     rs701639  208564743       48   0.003572   0.003065    0.02869    1.166       0.2497 
   1     rs701637  208565259       48 -0.0003744   0.003689  0.0002239  -0.1015       0.9196 
   1   rs12048557  208566778       48   0.002805   0.002737    0.02231    1.025        0.311 
   1   rs12096711  208566805       48   0.003565   0.002718    0.03604    1.311       0.1962 
   1     rs696975  208569013       48 -0.0007001   0.002478   0.001733  -0.2826       0.7788 
   1     rs696969  208574616       48   0.001493   0.002787   0.006198   0.5356       0.5948 
   1     rs696967  208575623       48 -0.0003744   0.003689  0.0002239  -0.1015       0.9196 
   1     rs839642  208578975       48  -0.001617   0.002331    0.01036  -0.6939       0.4912 
   1   rs12067289  208582849       48 -0.0001748   0.003918  4.329e-05 -0.04462       0.9646 
   1     rs696948  208589905       48    0.00297   0.002734    0.02502    1.086       0.2829 
   1     rs710420  208593803       48   0.001267   0.002352   0.006273   0.5388       0.5926 
   1    rs6684369  208596538       48   0.001147    0.00223   0.005716   0.5142       0.6096 
   1     rs696964  208598450       48  -0.001983   0.002598     0.0125   -0.763       0.4493 
   1   rs17012514  208603189       48 -0.0009637   0.002491   0.003242  -0.3868       0.7007 
   1   rs11806031  208604263       48  -0.003429   0.003113     0.0257   -1.102       0.2764 
   1    rs6662504  208606109       48  -0.001819   0.002493    0.01144  -0.7295       0.4694 
   1     rs696945  208609903       48   0.008287   0.003722    0.09725    2.226      0.03095 
   1   rs17012531  208610199       48 -0.0003171   0.002766  0.0002855  -0.1146       0.9092 
   1     rs701621  208610782       48 -0.0006069   0.002478   0.001302  -0.2449       0.8076 
   1   rs17012542  208620761       48  -0.001647     0.0031     0.0061  -0.5313       0.5977 
   1    rs1499585  208625731       48  -0.004532   0.003564    0.03395   -1.271         0.21 
   1    rs1499586  208626075       48     0.0013   0.002058     0.0086   0.6317       0.5307 
   1   rs17012558  208627214       48 -0.0007863   0.003512   0.001088  -0.2239       0.8238 
   1   rs17012564  208629207       48  -0.002226   0.002149    0.02279   -1.036       0.3057 
   1     rs696961  208631856       48   0.003302   0.002243    0.04499    1.472       0.1478 
   1     rs696959  208633504       48   0.004318   0.002819    0.04855    1.532       0.1324 
   1    rs7549288  208635244       48 -0.0005039   0.002387   0.000968  -0.2111       0.8337 
   1    rs6679114  208640537       48  0.0003014   0.003109  0.0002042  0.09692       0.9232 
   1   rs17012594  208640605       48  -0.002048   0.003405   0.007799  -0.6013       0.5506 
   1     rs696955  208641921       48  0.0006338   0.002811   0.001104   0.2254       0.8226 
   1     rs701630  208643137       48   0.004721   0.004472    0.02365    1.056       0.2966 
   1   rs17012605  208644315       48   0.001214   0.003622   0.002435   0.3351       0.7391 
   1     rs701625  208646590       48   0.000642   0.004091   0.000535   0.1569        0.876 
   1   rs11119073  208651369       48    0.00293   0.002186    0.03759     1.34       0.1867 
   1   rs12063017  208652579       48   0.001865   0.002799   0.009555   0.6662       0.5086 
   1    rs2066289  208654318       48   0.002318   0.003498   0.009455   0.6626       0.5109 
   1     rs749051  208655062       48   0.002152   0.005219   0.003682   0.4123        0.682 
   1    rs1429266  208655844       48   0.002829   0.002089    0.03835    1.354       0.1822 
   1    rs1366755  208657709       48   0.003707   0.003173    0.02882    1.168       0.2487 
   1     rs841504  208662766       48  -0.002539   0.004332   0.007414  -0.5862       0.5606 
   1     rs841503  208662959       48   0.001738    0.00227    0.01259   0.7658       0.4477 
   1     rs841500  208664733       48  -0.002539   0.004332   0.007414  -0.5862       0.5606 
   1    rs6668021  208666923       48   0.002941   0.002093    0.04117    1.405       0.1666 
   1     rs841498  208667249       48   0.002032   0.002243    0.01752   0.9057       0.3698 
   1    rs1583017  208667501       48   0.002941   0.002093    0.04117    1.405       0.1666 
   1    rs4844680  208670057       48 -0.0009531   0.002106   0.004431  -0.4525       0.6531 
   1   rs17012650  208675759       48   0.002693   0.001965    0.03924    1.371       0.1771 
   1   rs10158044  208676167       48 -1.023e-05   0.002131  5.007e-07 -0.004799       0.9962 
   1    rs7551719  208676383       48  -0.003823   0.002586    0.04534   -1.478       0.1462 
   1   rs11119075  208676718       48   0.002152   0.005219   0.003682   0.4123        0.682 
   1    rs9660875  208685243       48  -0.001815   0.002913   0.008369  -0.6231       0.5363 
   1   rs11119079  208692517       48 -0.0001011   0.002263  4.338e-05 -0.04467       0.9646 
   1   rs10465685  208693233       48 -0.0001687   0.002157  0.0001329  -0.0782        0.938 
   1   rs17012706  208697304       48   0.001602   0.002161     0.0118   0.7412       0.4623 
   1    rs7529419  208699320       48  -0.002759   0.002738    0.02159   -1.008       0.3189 
   1    rs2405104  208700733       48   0.001617   0.002224    0.01136    0.727       0.4709 
   1    rs1417954  208700789       48  0.0006864   0.003152    0.00103   0.2177       0.8286 
   1   rs17012724  208701550       48   0.001918   0.004517   0.003905   0.4247        0.673 
   1    rs1341683  208701838       48  -0.000196   0.002388  0.0001465 -0.08209       0.9349 
   1    rs1417953  208701907       48  2.798e-05   0.002416  2.916e-06  0.01158       0.9908 
   1     rs868415  208702577       48 -0.0001809   0.002309  0.0001335 -0.07837       0.9379 
   1   rs11576725  208706936       48  -0.003102   0.003891    0.01363  -0.7972       0.4294 
   1    rs4844692  208715698       48 -0.0003718   0.002664  0.0004232  -0.1395       0.8896 
   1   rs17012764  208716016       48  -0.001473   0.002765   0.006128  -0.5326       0.5969 
   1   rs10863718  208717605       48   0.005444   0.003092    0.06313    1.761      0.08496 
   1    rs4844694  208719537       48   0.001473   0.003439   0.003973   0.4283       0.6704 
   1    rs7548249  208719848       48  -0.001571   0.002951   0.006127  -0.5325       0.5969 
   1    rs4593829  208723451       48 -0.0005282   0.002993  0.0006768  -0.1765       0.8607 
   1   rs11119094  208730329       48  -0.003017   0.002177    0.04008   -1.386       0.1725 
   1   rs17012824  208732051       48  -0.001671   0.003926   0.003924  -0.4257       0.6723 
   1   rs17012827  208732621       48   0.004338   0.003005    0.04335    1.444       0.1556 
   1   rs12075657  208732876       48   0.005836   0.004443    0.03615    1.313       0.1956 
   1   rs12077844  208733000       48   0.003219   0.002507     0.0346    1.284       0.2056 
   1   rs17012866  208735795       48   0.004338   0.003005    0.04335    1.444       0.1556 
   1   rs17012879  208738541       48  -0.006406      0.004    0.05281   -1.601       0.1161 
   1   rs11119098  208757777       48   0.001143   0.002808   0.003589    0.407       0.6859 
   1    rs1856719  208759366       48 -0.0005131   0.002773  0.0007436   -0.185        0.854 
   1    rs7522842  208761859       48  -0.006799   0.003803    0.06495   -1.788      0.08044 
   1   rs12728670  208762066       48  0.0005722   0.004109  0.0004213   0.1392       0.8899 
   1    rs6665396  208770639       47   0.006972   0.004755     0.0456    1.466       0.1495 
   1    rs4844698  208773517       48 -6.356e-06   0.002647  1.253e-07 -0.002401       0.9981 
   1   rs17259840  208776277       48  9.608e-05   0.002507  3.192e-05  0.03832       0.9696 
   1     rs951370  208777012       48    0.00755   0.004139    0.06746    1.824      0.07463 
   1    rs6694783  208777606       48    0.00755   0.004139    0.06746    1.824      0.07463 
   1     rs946801  208777749       48   0.001994   0.003253   0.008104   0.6131       0.5429 
   1     rs869521  208777895       48 -0.0009715    0.00232   0.003797  -0.4187       0.6774 
   1    rs2282358  208779592       48 -0.0006786   0.002414   0.001715  -0.2811       0.7799 
   1   rs11804397  208779936       48   -0.00171   0.002653   0.008949  -0.6445       0.5224 
   1   rs11807116  208786039       48  -0.002796   0.004266   0.009252  -0.6554       0.5155 
   1   rs12119793  208787183       48 -0.0002755   0.005229  6.033e-05 -0.05268       0.9582 
   1    rs1340113  208787740       48 -0.0004416   0.002538  0.0006576   -0.174       0.8626 
   1   rs17187645  208798170       48  -0.001118   0.002502   0.004318  -0.4467       0.6572 
   1   rs11808293  208799720       48  0.0001157   0.002665  4.099e-05  0.04342       0.9656 
   1    rs6685613  208806940       48  -0.001556   0.002774   0.006793  -0.5609       0.5776 
   1   rs10779491  208810027       48  -0.001602   0.002475   0.009023  -0.6472       0.5207 
   1    rs1166863  208810079       48   0.004016   0.003641    0.02576    1.103       0.2758 
   1    rs1166864  208810098       48  -0.001201   0.002285   0.005965  -0.5254       0.6018 
   1    rs1166865  208810234       48 -0.0009882   0.002661    0.00299  -0.3714        0.712 
   1    rs1166866  208810729       48   0.003194   0.002218    0.04311     1.44       0.1567 
   1   rs11811553  208817135       48  -0.002305   0.004273   0.006286  -0.5394       0.5922 
   1   rs17013008  208823220       48  -0.000188   0.002726  0.0001034 -0.06896       0.9453 
   1   rs12096006  208823925       48  -0.001004    0.00243   0.003699  -0.4133       0.6813 
   1    rs6540481  208828411       48    0.00281   0.002929    0.01962   0.9594       0.3424 
   1    rs6688285  208830126       48  -0.001374    0.00344   0.003453  -0.3993       0.6916 
   1    rs1340117  208830611       48   0.002434    0.00279    0.01628   0.8726       0.3874 
   1    rs6540484  208836084       48 -0.0001376   0.002574  6.213e-05 -0.05346       0.9576 
   1   rs11800842  208837643       48  -0.002111   0.003094    0.01002  -0.6823       0.4985 
   1    rs1934607  208837909       48   0.004818   0.003869    0.03262    1.245       0.2193 
   1    rs6669368  208837966       48  0.0007133   0.002559   0.001686   0.2787       0.7817 
   1    rs7519477  208840740       48  0.0006123   0.002413   0.001398   0.2537       0.8008 
   1    rs6540485  208841012       48  0.0006878   0.002432   0.001736   0.2828       0.7786 
   1   rs17013025  208851567       48   0.001543   0.002655    0.00729   0.5812       0.5639 
   1   rs10494902  208853791       48 -0.0003133   0.002295  0.0004049  -0.1365        0.892 
   1   rs17013032  208853845       48  0.0005812   0.002965  0.0008343    0.196       0.8455 
   1   rs17013064  208859767       48   0.005497   0.004209    0.03576    1.306        0.198 
   1   rs10863723  208860293       48 -0.0009481   0.002139   0.004255  -0.4433       0.6596 
   1    rs2896936  208861472       48 -0.0009481   0.002139   0.004255  -0.4433       0.6596 
   1   rs17013077  208862573       48   0.001907   0.002595     0.0116   0.7349       0.4661 
   1   rs10779492  208873784       48  -0.002165   0.004515   0.004974  -0.4796       0.6338 
   1   rs10779493  208873925       48 -0.0006323   0.002118   0.001934  -0.2985       0.7666 
   1    rs4844714  208874119       47   0.001456   0.002187   0.009746   0.6655       0.5091 
   1    rs1340105  208875319       48    0.00199   0.002083    0.01944    0.955       0.3446 
   1   rs10494904  208883321       48   0.002045   0.002082    0.02053   0.9819       0.3313 
   1   rs12097986  208883361       48   0.002045   0.002082    0.02053   0.9819       0.3313 
   1   rs12240270  208901233       48   -0.00136   0.002326    0.00738  -0.5848       0.5615 
   1   rs11119123  208909872       48   -0.00095   0.002256   0.003841  -0.4211       0.6756 
   1   rs17013209  208925929       48 -0.0004956   0.003626  0.0004059  -0.1367       0.8919 
   1   rs11803397  208929786       48   0.006388   0.002619     0.1145    2.439      0.01863 
   1    rs6697605  208933371       48   0.006232   0.002299     0.1377     2.71     0.009412 
   1   rs17259916  208937403       48   0.005983   0.002325     0.1259    2.574      0.01334 
   1   rs17013227  208938002       48   0.009893   0.005022    0.07782     1.97      0.05485 
   1   rs11585869  208938237       48   0.003723   0.002066    0.06597    1.802      0.07802 
   1    rs1933566  208938670       48   0.002909   0.002243    0.03526    1.297       0.2012 
   1    rs1933565  208938752       48   0.006787   0.002265     0.1633    2.997     0.004388 
   1   rs17013230  208940318       48   0.004996   0.002543    0.07744    1.965      0.05548 
   1    rs6689572  208940942       48  0.0001682   0.003933  3.974e-05  0.04275       0.9661 
   1    rs1166938  208946402       48  -0.004219   0.002535     0.0568   -1.664       0.1028 
   1   rs17013249  208946799       48  0.0008847   0.002147   0.003679   0.4121       0.6822 
   1   rs12076644  208949367       48  0.0004555   0.002136  0.0009874   0.2132       0.8321 
   1   rs17013299  208949824       48 -0.0008423   0.002619   0.002243  -0.3216       0.7492 
   1    rs6694350  208950466       48   0.001247   0.004088   0.002017   0.3049       0.7618 
   1   rs10863725  208950832       48  0.0009542    0.00218   0.004148   0.4377       0.6636 
   1   rs12079343  208950897       48   0.001247   0.004088   0.002017   0.3049       0.7618 
   1   rs12084143  208951165       48   0.001247   0.004088   0.002017   0.3049       0.7618 
   1    rs6660992  208952391       48 -1.269e-05   0.002131  7.717e-07 -0.005958       0.9953 
   1    rs1937140  208952611       48   0.001247   0.004088   0.002017   0.3049       0.7618 
   1    rs7543009  208953613       48   0.001227   0.004827   0.001402   0.2542       0.8005 
   1     rs140609  208955504       48  0.0009098   0.002256   0.003523   0.4033       0.6886 
   1    rs7516018  208955802       48   -0.00112   0.002474   0.004436  -0.4527       0.6529 
   1    rs7516028  208955844       48   -0.00112   0.002474   0.004436  -0.4527       0.6529 
   1   rs17013345  208956001       48  0.0005802   0.002212   0.001494   0.2623       0.7942 
   1    rs1166928  208956621       48   0.001082   0.002372   0.004501    0.456       0.6505 
   1    rs1166923  208960876       48 -4.451e-05   0.002359  7.736e-06 -0.01886        0.985 
   1   rs12137586  208961755       48 -0.0003866   0.005229  0.0001188 -0.07394       0.9414 
   1   rs17013389  208968342       48 -0.0007319    0.00307   0.001234  -0.2384       0.8126 
   1   rs17013392  208968409       48 -0.0007319    0.00307   0.001234  -0.2384       0.8126 
   1   rs12563926  208972687       48  -0.001674   0.005223   0.002229  -0.3206         0.75 
   1    rs1166909  208975149       48   0.001737   0.002442    0.01087   0.7111       0.4806 
   1   rs10735502  208986351       48   -0.00145   0.002192   0.009419  -0.6614       0.5117 
   1   rs10863726  208986593       48   0.001541   0.002774   0.006661   0.5554       0.5813 
   1    rs1933542  208994658       48  0.0002972   0.002966  0.0002182   0.1002       0.9206 
   1    rs4844444  208997091       48 -0.0007813   0.002361   0.002374  -0.3309       0.7422 
   1    rs4844445  208999133       48   0.001065   0.003511   0.001995   0.3032       0.7631 
   1   rs17013505  208999491       48   0.006469   0.004424    0.04441    1.462       0.1505 
   1   rs11119135  209000331       48  0.0004634   0.002262  0.0009118   0.2049       0.8386 
   1   rs12035745  209004061       48   0.004141   0.003147    0.03627    1.316       0.1947 
   1   rs12408989  209007778       48   0.002851   0.003126    0.01777   0.9122       0.3664 
   1   rs12566769  209011761       48   0.004418    0.00404    0.02533    1.093       0.2799 
   1    rs1890340  209012975       48   0.004418    0.00404    0.02533    1.093       0.2799 
   1    rs6692199  209042228       47 -0.0004724   0.003061  0.0005292  -0.1544        0.878 
   1    rs6540495  209046438       48 -0.0003488   0.003014  0.0002911  -0.1157       0.9084 
   1    rs1933562  209050290       48    0.00589   0.003149    0.07068     1.87      0.06779 
   1    rs6663665  209053645       48  0.0007564   0.004285  0.0006771   0.1765       0.8606 
   1    rs2211045  209054775       48  0.0006605   0.002924   0.001108   0.2259       0.8223 
   1    rs3905273  209056464       48   0.001521   0.002881   0.006024    0.528          0.6 
   1   rs17013608  209061228       48   -0.00579   0.004445    0.03558   -1.303       0.1992 
   1   rs12030704  209063906       48  0.0005905   0.002684   0.001051     0.22       0.8269 
   1   rs17260007  209064416       48 -0.0002551    0.00483  6.064e-05 -0.05282       0.9581 
   1   rs11119150  209065259       48   0.001579   0.002623   0.007822   0.6022         0.55 
   1   rs12130305  209073907       48   0.007172    0.00328    0.09416    2.187      0.03389 
   1   rs17013633  209077272       48  -0.006978   0.005127    0.03872   -1.361       0.1801 
   1   rs12047788  209082262       48  -0.002914   0.004811   0.007911  -0.6056       0.5477 
   1   rs17013661  209083871       48  -0.001132   0.004827   0.001194  -0.2345       0.8156 
   1   rs12041467  209086597       48  -0.002914   0.004811   0.007911  -0.6056       0.5477 
   1   rs12026494  209094764       48  -0.006307   0.004429    0.04221   -1.424       0.1612 
   1    rs1933549  209095952       48   0.004385   0.002889    0.04771    1.518       0.1359 
   1   rs11577857  209105367       48   -0.00012    0.00237  5.573e-05 -0.05063       0.9598 
   1   rs11119170  209105662       48  -0.003079   0.002854    0.02468   -1.079       0.2863 
   1   rs11582344  209105966       48 -0.0006324   0.002376   0.001538  -0.2662       0.7913 
   1    rs4463671  209108120       48  -0.003079   0.002854    0.02468   -1.079       0.2863 
   1   rs12029831  209108337       48   -0.01136   0.004954     0.1026   -2.294      0.02644 
   1    rs6670927  209108361       48  -0.003079   0.002854    0.02468   -1.079       0.2863 
   1    rs1320539  209108493       48   0.007542   0.004139    0.06731    1.822      0.07496 
   1    rs4481849  209112068       48  -0.005076   0.002297    0.09594   -2.209      0.03216 
   1   rs11119175  209113712       48  -0.008241   0.003383     0.1143   -2.436      0.01879 
   1    rs4130547  209114103       47   0.004493   0.002073    0.09454    2.168      0.03552 
   1    rs7540998  209118786       48   0.003527   0.002581    0.03901    1.367       0.1784 
   1    rs7517671  209118888       48  -0.001944   0.002291    0.01542  -0.8487       0.4004 
   1   rs11119182  209121677       48   0.001311    0.00296   0.004243   0.4427         0.66 
   1    rs6697933  209121854       48  0.0003715   0.002334  0.0005508   0.1592       0.8742 
   1    rs2807386  209126916       48 -0.0002751   0.002308  0.0003087  -0.1192       0.9056 
   1    rs1924250  209129752       48 -0.0002427   0.002364  0.0002292  -0.1027       0.9187 
   1    rs2807391  209133898       48  -0.000911   0.002472   0.002943  -0.3685       0.7142 
   1   rs11119189  209141842       48   0.002076   0.002193     0.0191   0.9465       0.3488 
   1    rs1924253  209149915       48   0.002091   0.004275   0.005172    0.489       0.6271 
   1   rs11119192  209154529       48   0.001156   0.002428   0.004905   0.4762       0.6362 
   1   rs12059999  209157293       48   0.000903   0.002357   0.003181   0.3831       0.7034 
   1    rs2761781  209160307       47  -0.001748   0.002501    0.01074  -0.6989       0.4882 
   1   rs10863739  209162928       48 -0.0007329   0.002794   0.001494  -0.2623       0.7943 
   1   rs12062573  209164485       48  0.0009749   0.002313   0.003849   0.4216       0.6753 
   1    rs2807404  209183453       47   -0.00111   0.002819   0.003437  -0.3939       0.6955 
   1   rs17013885  209187125       48 -0.0002238   0.005229  3.983e-05  -0.0428        0.966 
   1    rs6657443  209189265       48   0.002935   0.003177    0.01822   0.9238       0.3604 
   1   rs10494914  209197139       48   -0.00306   0.003892    0.01326  -0.7863       0.4357 
   1    rs7555105  209197254       47   0.001844   0.004328   0.004017    0.426       0.6721 
   1    rs2224822  209201633       48   -0.00347   0.002057    0.05825   -1.687      0.09842 
   1   rs12032382  209206072       48   0.003186   0.002643    0.03063    1.206       0.2341 
   1   rs12037818  209209120       48   0.002667   0.002326    0.02777    1.146       0.2576 
   1   rs17013945  209209454       48  -0.001691   0.003681    0.00457  -0.4595        0.648 
   1   rs17013949  209210837       48   0.001592   0.002759   0.007191   0.5772       0.5666 
   1   rs17013951  209211154       48  -0.002628   0.002115    0.03245   -1.242       0.2205 
   1   rs11119208  209211968       48    0.00438   0.004041     0.0249    1.084       0.2841 
   1   rs10218720  209214213       48  -0.005962   0.003029    0.07769   -1.968      0.05506 
   1   rs17013964  209217052       48 -0.0001155   0.003801  2.006e-05 -0.03038       0.9759 
   1    rs7413774  209221044       48  0.0005173   0.003013  0.0006403   0.1717       0.8644 
   1    rs9308407  209221480       48  -0.001688   0.002823   0.007715   -0.598       0.5528 
   1    rs9429990  209222186       48  0.0006603   0.002709    0.00129   0.2437       0.8085 
   1    rs6666007  209232444       48  -0.002136   0.002466    0.01604   -0.866        0.391 
   1    rs6540500  209233201       48   0.009301   0.004313     0.0918    2.156      0.03632 
   1     rs713260  209235119       48   0.002506   0.002607    0.01969   0.9612       0.3415 
   1    rs9803921  209236818       48  -0.001825   0.003255   0.006789  -0.5607       0.5777 
   1   rs17014015  209237451       48  -0.003545   0.003652    0.02008  -0.9708       0.3367 
   1   rs12410473  209237470       48   0.001713   0.002364    0.01128   0.7244       0.4725 
   1   rs17260119  209239011       48   0.001902    0.00379   0.005445   0.5018       0.6182 
   1   rs10494915  209241880       48   0.000769   0.002272   0.002484   0.3385       0.7366 
   1   rs17014029  209242323       48   0.001449   0.002613    0.00664   0.5545       0.5819 
   1    rs6668228  209242897       48   0.001449   0.002613    0.00664   0.5545       0.5819 
   1    rs7526402  209244138       48  -0.002119     0.0035   0.007902  -0.6053        0.548 
   1   rs10494916  209245859       48  -0.001304   0.002607    0.00541  -0.5002       0.6193 
   1   rs35095400  209254829       48   0.001137   0.002791   0.003592   0.4072       0.6857 
   1    rs6692331  209256181       48  0.0004474   0.002191  0.0009052   0.2042       0.8391 
   1    rs1411406  209258715       48  -0.001585   0.002352   0.009776  -0.6739       0.5038 
   1   rs12759484  209259013       48    0.00185   0.002308    0.01377   0.8015       0.4269 
   1   rs12730607  209268250       48   0.002934   0.002361    0.03248    1.243       0.2203 
   1   rs17014039  209268696       48 -0.0007299   0.002211   0.002364  -0.3302       0.7428 
   1    rs6540507  209269627       48  -0.004978   0.004466     0.0263   -1.115       0.2708 
   1    rs6684326  209269714       47   0.003028   0.002508    0.03136    1.207       0.2337 
   1    rs1174559  209273268       48  -0.001105   0.002628   0.003829  -0.4205       0.6761 
   1   rs10494917  209273939       48   0.003142   0.002573    0.03139    1.221       0.2283 
   1    rs1174555  209276515       48  -0.004329   0.003881    0.02634   -1.116       0.2704 
   1    rs6681778  209276755       48 -2.382e-05    0.00304  1.334e-06 -0.007835       0.9938 
   1    rs1174554  209277169       48  -0.002846   0.003239     0.0165  -0.8786       0.3842 
   1   rs12405410  209277749       48 -0.0004605     0.0038  0.0003192  -0.1212       0.9041 
   1   rs35577903  209277772       48   0.002178     0.0035   0.008348   0.6223       0.5368 
   1    rs1174552  209278402       48 -8.945e-05    0.00261  2.553e-05 -0.03427       0.9728 
   1    rs2970564  209283080       48  -0.003338   0.003383    0.02073  -0.9868       0.3289 
   1   rs11119220  209283460       48  -0.001964   0.002479    0.01347  -0.7925       0.4322 
   1    rs1330233  209285053       48  -0.001296   0.004826   0.001565  -0.2685       0.7895 
   1    rs1174566  209287050       48   0.003421   0.003559    0.01969   0.9613       0.3414 
   1   rs11119222  209287172       48  -0.004825   0.003868    0.03272   -1.247       0.2186 
   1    rs2282069  209287367       48 -0.0007738   0.004285  0.0007084  -0.1806       0.8575 
   1   rs17014055  209287592       48    0.00208   0.002597    0.01376   0.8011       0.4272 
   1    rs6664027  209294175       48  -0.000447   0.002812   0.000549   -0.159       0.8744 
   1    rs2788166  209305665       48  -0.004252   0.003389     0.0331   -1.255       0.2159 
   1    rs1184990  209306699       48  -0.003736   0.003471    0.02457   -1.076       0.2874 
   1    rs7546058  209307436       48  -0.003115   0.002261     0.0396   -1.377       0.1751 
   1    rs4424511  209316630       48   0.002225   0.002594    0.01574   0.8578       0.3955 
   1    rs6660522  209317220       48   0.001342   0.002853   0.004788   0.4704       0.6403 
   1   rs34104149  209318792       48  -0.005995   0.005154    0.02857   -1.163       0.2508 
   1    rs1933620  209319089       48  0.0005298   0.002399   0.001059   0.2208       0.8262 
   1    rs1933621  209319203       48  -0.002434   0.002623    0.01838   -0.928       0.3583 
   1    rs1933622  209319571       48  -0.002361   0.003578   0.009377  -0.6599       0.5126 
   1    rs4844769  209323995       48   0.001527   0.002435   0.008481   0.6273       0.5336 
   1    rs6658166  209324602       48  -0.002434   0.002623    0.01838   -0.928       0.3583 
   1    rs7514220  209325038       48   0.002867   0.002828    0.02185    1.014        0.316 
   1    rs6672714  209331789       48   0.004693   0.002885     0.0544    1.627       0.1106 
   1    rs6704122  209333286       48   0.002949   0.003568    0.01464   0.8266       0.4127 
   1   rs17014126  209335997       48   0.003584   0.004801    0.01197   0.7465       0.4592 
   1    rs6691380  209339348       48 -2.131e-05   0.002416  1.691e-06 -0.008821        0.993 
   1    rs4402132  209340696       48  -0.006398   0.003982    0.05313   -1.607        0.115 
   1    rs4844776  209342457       48   0.002531   0.002673    0.01911   0.9467       0.3487 
   1    rs4844777  209344141       48  -0.005737   0.004202    0.03894   -1.365       0.1788 
   1   rs11581106  209344972       48   0.004684   0.002595    0.06613    1.805      0.07765 
   1    rs6540522  209359911       48   0.001206   0.002516   0.004966   0.4791       0.6341 
   1   rs17014148  209362100       48  -0.002291    0.00332    0.01025  -0.6901       0.4936 
   1    rs1933613  209362243       48  0.0009854   0.002779   0.002725   0.3546       0.7245 
   1    rs4291499  209362339       48   0.002949   0.003568    0.01464   0.8266       0.4127 
   1    rs6657861  209365397       48   0.006916   0.002669     0.1274    2.591      0.01278 
   1    rs1933619  209369795       48  -0.004744   0.002255     0.0878   -2.104      0.04086 
   1    rs1933618  209369904       48  -0.005737   0.004202    0.03894   -1.365       0.1788 
   1    rs2970556  209377775       48  -0.004131   0.002903    0.04214   -1.423       0.1616 
   1   rs17188009  209378153       48   0.002249   0.002776    0.01406   0.8099       0.4221 
   1   rs17188016  209383607       48   0.002293   0.002485    0.01818   0.9229       0.3609 
   1    rs2800917  209407765       48  -0.004014   0.004487     0.0171  -0.8946       0.3757 
   1   rs17260245  209411025       48   0.003993   0.002956    0.03815    1.351       0.1834 
   1    rs7533402  209411678       48   0.003314   0.002953    0.02664    1.122       0.2677 
   1    rs1507334  209411971       48   0.003657    0.00273    0.03753    1.339       0.1871 
   1   rs17014178  209415744       48 -0.0009235   0.003512   0.001501   -0.263       0.7937 
   1    rs6693967  209416697       48   0.003657    0.00273    0.03753    1.339       0.1871 
   1   rs17014186  209417346       48 -0.0009235   0.003512   0.001501   -0.263       0.7937 
   1    rs2788154  209420098       48  -0.003955   0.002735     0.0435   -1.446       0.1548 
   1    rs2788153  209422309       48  0.0001277   0.002774  4.606e-05  0.04603       0.9635 
   1    rs2788152  209422492       48 -0.0001966   0.003759  5.945e-05  -0.0523       0.9585 
   1   rs10779504  209422522       48  -0.003942   0.004795    0.01448  -0.8221       0.4153 
   1    rs2843175  209425376       48  -0.001151   0.002603   0.004234  -0.4423       0.6604 
   1    rs2843174  209425803       48  -0.003282   0.002232    0.04488    -1.47       0.1483 
   1    rs2185095  209426007       48 -5.179e-05   0.002309  1.094e-05 -0.02243       0.9822 
   1    rs2153043  209426304       48   0.001846   0.002401    0.01268   0.7687        0.446 
   1    rs2265733  209446729       48  -0.000871   0.003512   0.001335   -0.248       0.8052 
   1    rs2660648  209449439       48   0.001123   0.002411     0.0047   0.4661       0.6434 
   1   rs12096704  209449735       48  -0.001139   0.002286   0.005369  -0.4983       0.6206 
   1   rs12061968  209451043       48  -0.006643   0.003672    0.06642   -1.809      0.07699 
   1    rs2843171  209456475       48  -0.001958   0.002244    0.01628  -0.8726       0.3874 
   1   rs12064516  209458150       48  -0.005536   0.003598    0.04896   -1.539       0.1307 
   1     rs879961  209460923       48   0.001294   0.002393   0.006319   0.5408       0.5912 
   1    rs1553622  209463860       48  0.0001499    0.00248  7.942e-05  0.06045       0.9521 
   1   rs17014274  209476016       48   0.003321   0.003001    0.02594    1.107       0.2742 
   1    rs2660637  209476654       48    0.00058   0.002607   0.001075   0.2225       0.8249 
   1    rs6678908  209482022       48   0.002102    0.00246    0.01562   0.8544       0.3973 
   1    rs6676705  209485401       48    0.00145     0.0026    0.00672   0.5578       0.5797 
   1    rs1507326  209487905       48   0.002441    0.00246    0.02096   0.9924       0.3262 
   1    rs1395747  209488564       48  -0.001917   0.002317    0.01467  -0.8275       0.4122 
   1    rs7554932  209491397       48   0.003659   0.004252    0.01585   0.8606       0.3939 
