# Supplementary material for: Cell-to-cell expression dispersion of B-cell surface proteins is linked to genetic variants in humans
Source: Commun Biol. 2020 Jul 3;3:346. doi: 10.1038/s42003-020-1075-1 (PMC7335051; doi:10.1038/s42003-020-1075-1)
Supplement: Supplementary file 4 — Supplementary Data 2 [file 42003_2020_1075_MOESM4_ESM.zip › Supplementary_Data_S2/plink-results-48LCLs/CD55_chr1_cv/CD55_cv_48_LCLs.qassoc.adjusted]

 CHR          SNP      UNADJ         GC       BONF       HOLM   SIDAK_SS   SIDAK_SD     FDR_BH     FDR_BY
   1    rs6658896  0.0009204  0.0009204          1          1     0.6389     0.6389     0.8088          1 
   1   rs17024765   0.002848   0.002848          1          1     0.9573     0.9572     0.8088          1 
   1    rs6692511   0.003098   0.003098          1          1     0.9677     0.9674     0.8088          1 
   1     rs951366   0.003774   0.003774          1          1     0.9847     0.9846     0.8088          1 
   1    rs7522056   0.004371   0.004371          1          1     0.9921      0.992     0.8088          1 
   1    rs1933565   0.004388   0.004388          1          1     0.9923     0.9921     0.8088          1 
   1     rs823123   0.005547   0.005547          1          1     0.9979     0.9978     0.8202          1 
   1    rs6673422    0.00804    0.00804          1          1     0.9999     0.9999     0.8202          1 
   1    rs9943077   0.008192   0.008192          1          1     0.9999     0.9999     0.8202          1 
   1    rs6697605   0.009412   0.009412          1          1          1          1     0.8202          1 
   1     rs823122   0.009865   0.009865          1          1          1          1     0.8202          1 
   1    rs3748669    0.01028    0.01028          1          1          1          1     0.8202          1 
   1   rs12045707    0.01094    0.01094          1          1          1          1     0.8202          1 
   1    rs6657861    0.01278    0.01278          1          1          1          1     0.8202          1 
   1    rs2590686    0.01291    0.01291          1          1          1          1     0.8202          1 
   1   rs17259916    0.01334    0.01334          1          1          1          1     0.8202          1 
   1    rs1572275    0.01411    0.01411          1          1          1          1     0.8202          1 
   1    rs1652333    0.01533    0.01533          1          1          1          1     0.8202          1 
   1    rs2802233    0.01533    0.01533          1          1          1          1     0.8202          1 
   1    rs2564974    0.01533    0.01533          1          1          1          1     0.8202          1 
   1    rs1664224    0.01557    0.01557          1          1          1          1     0.8202          1 
   1     rs684431    0.01747    0.01747          1          1          1          1     0.8401          1 
   1   rs11803397    0.01863    0.01863          1          1          1          1     0.8401          1 
   1   rs11119175    0.01879    0.01879          1          1          1          1     0.8401          1 
   1    rs3093417    0.01899    0.01899          1          1          1          1     0.8401          1 
   1    rs1858001     0.0224     0.0224          1          1          1          1      0.953          1 
   1   rs17025155    0.02394    0.02394          1          1          1          1     0.9806          1 
   1   rs12029831    0.02644    0.02644          1          1          1          1     0.9923          1 
   1   rs17258746     0.0276     0.0276          1          1          1          1     0.9923          1 
   1    rs1150258    0.02926    0.02926          1          1          1          1     0.9923          1 
   1     rs696945    0.03095    0.03095          1          1          1          1     0.9923          1 
   1    rs4481849    0.03216    0.03216          1          1          1          1     0.9923          1 
   1   rs12130305    0.03389    0.03389          1          1          1          1     0.9923          1 
   1    rs4844420    0.03522    0.03522          1          1          1          1     0.9923          1 
   1    rs4130547    0.03552    0.03552          1          1          1          1     0.9923          1 
   1    rs6540500    0.03632    0.03632          1          1          1          1     0.9923          1 
   1   rs16856082    0.03724    0.03724          1          1          1          1     0.9923          1 
   1    rs6680742    0.03724    0.03724          1          1          1          1     0.9923          1 
   1    rs1539241    0.03825    0.03825          1          1          1          1     0.9923          1 
   1    rs2745967    0.03885    0.03885          1          1          1          1     0.9923          1 
   1   rs10494879    0.03942    0.03942          1          1          1          1     0.9923          1 
   1    rs1933619    0.04086    0.04086          1          1          1          1     0.9923          1 
   1   rs11119447    0.04215    0.04215          1          1          1          1     0.9923          1 
   1   rs10746451    0.04251    0.04251          1          1          1          1     0.9923          1 
   1    rs1270939    0.04857    0.04857          1          1          1          1     0.9923          1 
   1    rs6540459    0.05389    0.05389          1          1          1          1     0.9923          1 
   1   rs17013227    0.05485    0.05485          1          1          1          1     0.9923          1 
   1   rs10218720    0.05506    0.05506          1          1          1          1     0.9923          1 
   1    rs2590698    0.05536    0.05536          1          1          1          1     0.9923          1 
   1   rs17013230    0.05548    0.05548          1          1          1          1     0.9923          1 
   1   rs17012744    0.05792    0.05792          1          1          1          1     0.9923          1 
   1    rs7520276    0.05996    0.05996          1          1          1          1     0.9923          1 
   1   rs17022932    0.06327    0.06327          1          1          1          1     0.9923          1 
   1   rs12039255    0.06436    0.06436          1          1          1          1     0.9923          1 
   1   rs12023412    0.06585    0.06585          1          1          1          1     0.9923          1 
   1    rs1933562    0.06779    0.06779          1          1          1          1     0.9923          1 
   1   rs11118278    0.06892    0.06892          1          1          1          1     0.9923          1 
   1    rs2282449     0.0704     0.0704          1          1          1          1     0.9923          1 
   1    rs2491393    0.07082    0.07082          1          1          1          1     0.9923          1 
   1     rs951370    0.07463    0.07463          1          1          1          1     0.9923          1 
   1    rs6694783    0.07463    0.07463          1          1          1          1     0.9923          1 
   1    rs1320539    0.07496    0.07496          1          1          1          1     0.9923          1 
   1   rs12061968    0.07699    0.07699          1          1          1          1     0.9923          1 
   1   rs11581106    0.07765    0.07765          1          1          1          1     0.9923          1 
   1   rs11585869    0.07802    0.07802          1          1          1          1     0.9923          1 
   1   rs11119010    0.07833    0.07833          1          1          1          1     0.9923          1 
   1    rs7522842    0.08044    0.08044          1          1          1          1     0.9923          1 
   1     rs291089    0.08133    0.08133          1          1          1          1     0.9923          1 
   1     rs574635    0.08133    0.08133          1          1          1          1     0.9923          1 
   1     rs291110    0.08366    0.08366          1          1          1          1     0.9923          1 
   1     rs574684    0.08416    0.08416          1          1          1          1     0.9923          1 
   1   rs10863718    0.08496    0.08496          1          1          1          1     0.9923          1 
   1   rs11118475    0.08507    0.08507          1          1          1          1     0.9923          1 
   1    rs7516593     0.0862     0.0862          1          1          1          1     0.9923          1 
   1    rs2135923    0.08831    0.08831          1          1          1          1     0.9923          1 
   1   rs11240506    0.08918    0.08918          1          1          1          1     0.9923          1 
   1   rs17012566    0.08951    0.08951          1          1          1          1     0.9923          1 
   1    rs2282450    0.09004    0.09004          1          1          1          1     0.9923          1 
   1    rs4845140    0.09563    0.09563          1          1          1          1     0.9923          1 
   1    rs1819221    0.09567    0.09567          1          1          1          1     0.9923          1 
   1    rs2244510    0.09807    0.09807          1          1          1          1     0.9923          1 
   1    rs2987936    0.09807    0.09807          1          1          1          1     0.9923          1 
   1     rs823088    0.09815    0.09815          1          1          1          1     0.9923          1 
   1    rs2224822    0.09842    0.09842          1          1          1          1     0.9923          1 
   1   rs17348521    0.09861    0.09861          1          1          1          1     0.9923          1 
   1   rs12407165    0.09914    0.09928          1          1          1          1     0.9923          1 
   1     rs891376    0.09928    0.09914          1          1          1          1     0.9923          1 
   1    rs1166938     0.1028     0.1028          1          1          1          1     0.9923          1 
   1    rs4844592      0.108      0.108          1          1          1          1     0.9923          1 
   1    rs6700168      0.108      0.108          1          1          1          1     0.9923          1 
   1   rs10864231      0.108      0.108          1          1          1          1     0.9923          1 
   1    rs1507758      0.108      0.108          1          1          1          1     0.9923          1 
   1    rs1507760      0.108      0.108          1          1          1          1     0.9923          1 
   1   rs12062114     0.1094     0.1094          1          1          1          1     0.9923          1 
   1    rs6666087     0.1098     0.1098          1          1          1          1     0.9923          1 
   1    rs6672714     0.1106     0.1106          1          1          1          1     0.9923          1 
   1    rs1269860      0.112      0.112          1          1          1          1     0.9923          1 
   1   rs11240548     0.1128     0.1128          1          1          1          1     0.9923          1 
   1   rs12061493     0.1137     0.1137          1          1          1          1     0.9923          1 
   1   rs12064084     0.1137     0.1137          1          1          1          1     0.9923          1 
   1    rs4402132      0.115      0.115          1          1          1          1     0.9923          1 
   1   rs17012879     0.1161     0.1161          1          1          1          1     0.9923          1 
   1    rs1819222     0.1169     0.1169          1          1          1          1     0.9923          1 
   1    rs1998538     0.1169     0.1169          1          1          1          1     0.9923          1 
   1    rs2025374     0.1169     0.1169          1          1          1          1     0.9923          1 
   1    rs2761422     0.1169     0.1169          1          1          1          1     0.9923          1 
   1    rs2761425     0.1169     0.1169          1          1          1          1     0.9923          1 
   1    rs6666839     0.1188     0.1188          1          1          1          1     0.9923          1 
   1     rs882198     0.1192     0.1192          1          1          1          1     0.9923          1 
   1    rs2801193     0.1207     0.1207          1          1          1          1     0.9923          1 
   1     rs291083     0.1234     0.1234          1          1          1          1     0.9923          1 
   1    rs3813973     0.1259     0.1259          1          1          1          1     0.9923          1 
   1    rs2785653     0.1281     0.1281          1          1          1          1     0.9923          1 
   1    rs2104303     0.1301     0.1301          1          1          1          1     0.9923          1 
   1    rs3754172     0.1306     0.1306          1          1          1          1     0.9923          1 
   1   rs12064516     0.1307     0.1307          1          1          1          1     0.9923          1 
   1     rs696959     0.1324     0.1324          1          1          1          1     0.9923          1 
   1   rs11120277     0.1326     0.1326          1          1          1          1     0.9923          1 
   1    rs4074956     0.1337     0.1337          1          1          1          1     0.9923          1 
   1   rs16855729     0.1339     0.1339          1          1          1          1     0.9923          1 
   1    rs7366689     0.1354     0.1354          1          1          1          1     0.9923          1 
   1   rs12735671     0.1355     0.1355          1          1          1          1     0.9923          1 
   1   rs12121098     0.1355     0.1355          1          1          1          1     0.9923          1 
   1   rs12122022     0.1355     0.1355          1          1          1          1     0.9923          1 
   1    rs1933549     0.1359     0.1359          1          1          1          1     0.9923          1 
   1     rs663999     0.1362     0.1362          1          1          1          1     0.9923          1 
   1    rs2801200     0.1373     0.1373          1          1          1          1     0.9923          1 
   1    rs1518109      0.145      0.145          1          1          1          1     0.9923          1 
   1     rs291082      0.145      0.145          1          1          1          1     0.9923          1 
   1   rs17024952     0.1453     0.1453          1          1          1          1     0.9923          1 
   1    rs2629684      0.146      0.146          1          1          1          1     0.9923          1 
   1    rs2629682      0.146      0.146          1          1          1          1     0.9923          1 
   1    rs2791717      0.146      0.146          1          1          1          1     0.9923          1 
   1    rs7551719     0.1462     0.1462          1          1          1          1     0.9923          1 
   1    rs3761916      0.147      0.147          1          1          1          1     0.9923          1 
   1    rs6661827     0.1471     0.1471          1          1          1          1     0.9923          1 
   1    rs6702688     0.1477     0.1477          1          1          1          1     0.9923          1 
   1     rs696961     0.1478     0.1478          1          1          1          1     0.9923          1 
   1    rs2843174     0.1483     0.1483          1          1          1          1     0.9923          1 
   1     rs291092     0.1488     0.1488          1          1          1          1     0.9923          1 
   1   rs12060808     0.1492     0.1492          1          1          1          1     0.9923          1 
   1    rs6665396     0.1495     0.1495          1          1          1          1     0.9923          1 
   1   rs17013505     0.1505     0.1505          1          1          1          1     0.9923          1 
   1     rs503746     0.1534     0.1534          1          1          1          1     0.9923          1 
   1    rs2788154     0.1548     0.1548          1          1          1          1     0.9923          1 
   1    rs2235768     0.1554     0.1554          1          1          1          1     0.9923          1 
   1   rs17012827     0.1556     0.1556          1          1          1          1     0.9923          1 
   1   rs17012866     0.1556     0.1556          1          1          1          1     0.9923          1 
   1    rs1166866     0.1567     0.1567          1          1          1          1     0.9923          1 
   1    rs1262049     0.1581     0.1581          1          1          1          1     0.9923          1 
   1   rs16856400      0.159      0.159          1          1          1          1     0.9923          1 
   1    rs1664248     0.1596     0.1596          1          1          1          1     0.9923          1 
   1   rs12026494     0.1612     0.1612          1          1          1          1     0.9923          1 
   1    rs2970556     0.1616     0.1616          1          1          1          1     0.9923          1 
   1   rs17012155     0.1644     0.1644          1          1          1          1     0.9923          1 
   1    rs2590687     0.1659     0.1659          1          1          1          1     0.9923          1 
   1    rs6668021     0.1666     0.1666          1          1          1          1     0.9923          1 
   1    rs1583017     0.1666     0.1666          1          1          1          1     0.9923          1 
   1    rs4845112      0.167      0.167          1          1          1          1     0.9923          1 
   1    rs1257541     0.1672     0.1672          1          1          1          1     0.9923          1 
   1    rs4844641     0.1676     0.1676          1          1          1          1     0.9923          1 
   1    rs2724385     0.1697     0.1697          1          1          1          1     0.9923          1 
   1   rs11118935     0.1704     0.1704          1          1          1          1     0.9923          1 
   1    rs6667140     0.1705     0.1705          1          1          1          1     0.9923          1 
   1    rs2247227     0.1715     0.1715          1          1          1          1     0.9923          1 
   1   rs11119094     0.1725     0.1725          1          1          1          1     0.9923          1 
   1    rs9438437     0.1739     0.1739          1          1          1          1     0.9923          1 
   1     rs823082     0.1739     0.1739          1          1          1          1     0.9923          1 
   1    rs1361754     0.1739     0.1739          1          1          1          1     0.9923          1 
   1    rs6664834     0.1746     0.1746          1          1          1          1     0.9923          1 
   1    rs7546058     0.1751     0.1751          1          1          1          1     0.9923          1 
   1   rs17012650     0.1771     0.1771          1          1          1          1     0.9923          1 
   1    rs7540998     0.1784     0.1784          1          1          1          1     0.9923          1 
   1    rs4844777     0.1788     0.1788          1          1          1          1     0.9923          1 
   1    rs1933618     0.1788     0.1788          1          1          1          1     0.9923          1 
   1   rs17013633     0.1801     0.1801          1          1          1          1     0.9923          1 
   1    rs1429266     0.1822     0.1822          1          1          1          1     0.9923          1 
   1   rs17260245     0.1834     0.1834          1          1          1          1     0.9923          1 
   1    rs6667619     0.1844     0.1844          1          1          1          1     0.9923          1 
   1    rs2267896     0.1844     0.1844          1          1          1          1     0.9923          1 
   1    rs6540445     0.1844     0.1844          1          1          1          1     0.9923          1 
   1       rs2224     0.1863     0.1863          1          1          1          1     0.9923          1 
   1   rs11119073     0.1867     0.1867          1          1          1          1     0.9923          1 
   1    rs1507334     0.1871     0.1871          1          1          1          1     0.9923          1 
   1    rs6693967     0.1871     0.1871          1          1          1          1     0.9923          1 
   1    rs2590691      0.188      0.188          1          1          1          1     0.9923          1 
   1    rs2440902      0.188      0.188          1          1          1          1     0.9923          1 
   1    rs6660274     0.1892     0.1892          1          1          1          1     0.9923          1 
   1   rs11584921     0.1944     0.1944          1          1          1          1     0.9923          1 
   1   rs12035745     0.1947     0.1947          1          1          1          1     0.9923          1 
   1   rs12075657     0.1956     0.1956          1          1          1          1     0.9923          1 
   1    rs2478816     0.1962     0.1962          1          1          1          1     0.9923          1 
   1   rs12096711     0.1962     0.1962          1          1          1          1     0.9923          1 
   1    rs3820521     0.1963     0.1963          1          1          1          1     0.9923          1 
   1   rs17013064      0.198      0.198          1          1          1          1     0.9923          1 
   1   rs10863784     0.1981     0.1981          1          1          1          1     0.9923          1 
   1   rs17013608     0.1992     0.1992          1          1          1          1     0.9923          1 
   1    rs1933566     0.2012     0.2012          1          1          1          1     0.9923          1 
   1   rs11119029     0.2022     0.2022          1          1          1          1     0.9923          1 
   1    rs7550821     0.2033     0.2033          1          1          1          1     0.9923          1 
   1   rs12077844     0.2056     0.2056          1          1          1          1     0.9923          1 
   1    rs1772153     0.2083     0.2083          1          1          1          1     0.9923          1 
   1   rs17026085     0.2092     0.2092          1          1          1          1     0.9923          1 
   1    rs2039544     0.2099     0.2099          1          1          1          1     0.9923          1 
   1    rs4844584     0.2099     0.2099          1          1          1          1     0.9923          1 
   1    rs7543236     0.2099     0.2099          1          1          1          1     0.9923          1 
   1    rs7515373     0.2099     0.2099          1          1          1          1     0.9923          1 
   1    rs7525530     0.2099     0.2099          1          1          1          1     0.9923          1 
   1    rs1499585       0.21       0.21          1          1          1          1     0.9923          1 
   1    rs7536934     0.2125     0.2125          1          1          1          1     0.9923          1 
   1   rs12727528     0.2129     0.2129          1          1          1          1     0.9923          1 
   1    rs2788166     0.2159     0.2159          1          1          1          1     0.9923          1 
   1    rs2163039     0.2162     0.2162          1          1          1          1     0.9923          1 
   1    rs6677934     0.2169     0.2169          1          1          1          1     0.9923          1 
   1    rs9429775     0.2175     0.2175          1          1          1          1     0.9923          1 
   1   rs11119222     0.2186     0.2186          1          1          1          1     0.9923          1 
   1    rs1934607     0.2193     0.2193          1          1          1          1     0.9923          1 
   1   rs12730607     0.2203     0.2203          1          1          1          1     0.9923          1 
   1   rs17013951     0.2205     0.2205          1          1          1          1     0.9923          1 
   1    rs1781038     0.2206     0.2206          1          1          1          1     0.9923          1 
   1   rs12142576     0.2225     0.2225          1          1          1          1     0.9923          1 
   1       rs3020     0.2244     0.2244          1          1          1          1     0.9923          1 
   1   rs11118965     0.2254     0.2254          1          1          1          1     0.9923          1 
   1   rs10494917     0.2283     0.2283          1          1          1          1     0.9923          1 
   1   rs11119000     0.2288     0.2288          1          1          1          1     0.9923          1 
   1    rs2135924     0.2304     0.2304          1          1          1          1     0.9923          1 
   1   rs12096152     0.2323     0.2323          1          1          1          1     0.9923          1 
   1    rs1932819     0.2328     0.2328          1          1          1          1     0.9923          1 
   1    rs7549114      0.233      0.233          1          1          1          1     0.9923          1 
   1    rs6684326     0.2337     0.2337          1          1          1          1     0.9923          1 
   1   rs12032382     0.2341     0.2341          1          1          1          1     0.9923          1 
   1    rs1932818     0.2355     0.2355          1          1          1          1     0.9923          1 
   1   rs11119053     0.2373     0.2373          1          1          1          1     0.9923          1 
   1     rs291111     0.2399     0.2399          1          1          1          1     0.9923          1 
   1    rs2724400     0.2405     0.2405          1          1          1          1     0.9923          1 
   1    rs2259397     0.2405     0.2405          1          1          1          1     0.9923          1 
   1     rs866511     0.2424     0.2424          1          1          1          1     0.9923          1 
   1    rs2782935     0.2458     0.2458          1          1          1          1     0.9923          1 
   1    rs2796278      0.247      0.247          1          1          1          1     0.9923          1 
   1    rs1366755     0.2487     0.2487          1          1          1          1     0.9923          1 
   1     rs701639     0.2497     0.2497          1          1          1          1     0.9923          1 
   1     rs823092       0.25       0.25          1          1          1          1     0.9923          1 
   1   rs34104149     0.2508     0.2508          1          1          1          1     0.9923          1 
   1   rs12028467     0.2528     0.2528          1          1          1          1     0.9923          1 
   1   rs12066378     0.2535     0.2535          1          1          1          1     0.9923          1 
   1   rs11240594     0.2535     0.2535          1          1          1          1     0.9923          1 
   1   rs10746433     0.2542     0.2542          1          1          1          1     0.9923          1 
   1    rs1003716     0.2547     0.2547          1          1          1          1     0.9923          1 
   1    rs4844634     0.2552     0.2552          1          1          1          1     0.9923          1 
   1    rs2842711     0.2568     0.2568          1          1          1          1     0.9923          1 
   1   rs12025522     0.2571     0.2571          1          1          1          1     0.9923          1 
   1   rs11118345     0.2571     0.2571          1          1          1          1     0.9923          1 
   1   rs12037818     0.2576     0.2576          1          1          1          1     0.9923          1 
   1    rs9429946     0.2581     0.2581          1          1          1          1     0.9923          1 
   1    rs1604364     0.2581     0.2581          1          1          1          1     0.9923          1 
   1    rs4844621     0.2623     0.2623          1          1          1          1     0.9923          1 
   1   rs17043362     0.2654     0.2654          1          1          1          1     0.9923          1 
   1    rs7533402     0.2677     0.2677          1          1          1          1     0.9923          1 
   1    rs1174555     0.2704     0.2704          1          1          1          1     0.9923          1 
   1    rs6540507     0.2708     0.2708          1          1          1          1     0.9923          1 
   1    rs3024490     0.2724     0.2724          1          1          1          1     0.9923          1 
   1   rs17026295     0.2736     0.2736          1          1          1          1     0.9923          1 
   1   rs17014274     0.2742     0.2742          1          1          1          1     0.9923          1 
   1   rs11800152     0.2742     0.2742          1          1          1          1     0.9923          1 
   1    rs1891506     0.2753     0.2753          1          1          1          1     0.9923          1 
   1    rs1166863     0.2758     0.2758          1          1          1          1     0.9923          1 
   1   rs11806031     0.2764     0.2764          1          1          1          1     0.9923          1 
   1   rs11119602     0.2778     0.2778          1          1          1          1     0.9923          1 
   1    rs6696840     0.2782     0.2782          1          1          1          1     0.9923          1 
   1    rs2842741     0.2785     0.2785          1          1          1          1     0.9923          1 
   1   rs12566769     0.2799     0.2799          1          1          1          1     0.9923          1 
   1    rs1890340     0.2799     0.2799          1          1          1          1     0.9923          1 
   1     rs656801     0.2823     0.2823          1          1          1          1     0.9923          1 
   1     rs696948     0.2829     0.2829          1          1          1          1     0.9923          1 
   1   rs11119208     0.2841     0.2841          1          1          1          1     0.9923          1 
   1   rs11119170     0.2863     0.2863          1          1          1          1     0.9923          1 
   1    rs4463671     0.2863     0.2863          1          1          1          1     0.9923          1 
   1    rs6670927     0.2863     0.2863          1          1          1          1     0.9923          1 
   1    rs1554286     0.2864     0.2864          1          1          1          1     0.9923          1 
   1   rs10751444     0.2864     0.2864          1          1          1          1     0.9923          1 
   1    rs6593964     0.2864     0.2864          1          1          1          1     0.9923          1 
   1    rs1184990     0.2874     0.2874          1          1          1          1     0.9923          1 
   1    rs2148699     0.2875     0.2875          1          1          1          1     0.9923          1 
   1    rs4844539     0.2888     0.2888          1          1          1          1     0.9923          1 
   1   rs10863812     0.2913     0.2913          1          1          1          1     0.9923          1 
   1   rs17013797     0.2914     0.2914          1          1          1          1     0.9923          1 
   1    rs7534154     0.2926     0.2926          1          1          1          1     0.9923          1 
   1    rs2871360      0.293      0.293          1          1          1          1     0.9923          1 
   1   rs12126111     0.2935     0.2935          1          1          1          1     0.9923          1 
   1   rs12080114     0.2943     0.2943          1          1          1          1     0.9923          1 
   1    rs6693798     0.2951     0.2951          1          1          1          1     0.9923          1 
   1   rs12095775     0.2951     0.2951          1          1          1          1     0.9923          1 
   1     rs701630     0.2966     0.2966          1          1          1          1     0.9923          1 
   1   rs17021736     0.2973     0.2973          1          1          1          1     0.9923          1 
   1    rs1429907     0.2999     0.2999          1          1          1          1     0.9923          1 
   1    rs7539751     0.3001     0.3001          1          1          1          1     0.9923          1 
   1   rs12040948     0.3019     0.3019          1          1          1          1     0.9923          1 
   1     rs859709     0.3023     0.3023          1          1          1          1     0.9923          1 
   1   rs17012564     0.3057     0.3057          1          1          1          1     0.9923          1 
   1   rs17044576     0.3065     0.3065          1          1          1          1     0.9923          1 
   1   rs11119925     0.3067     0.3067          1          1          1          1     0.9923          1 
   1    rs7365031     0.3067     0.3067          1          1          1          1     0.9923          1 
   1     rs603237     0.3071     0.3071          1          1          1          1     0.9923          1 
   1   rs12143527     0.3093     0.3093          1          1          1          1     0.9923          1 
   1   rs11800677     0.3096     0.3096          1          1          1          1     0.9923          1 
   1    rs6540438     0.3103     0.3103          1          1          1          1     0.9923          1 
   1   rs12048557      0.311      0.311          1          1          1          1     0.9923          1 
   1    rs1977265     0.3122     0.3122          1          1          1          1     0.9923          1 
   1     rs885334     0.3138     0.3138          1          1          1          1     0.9923          1 
   1    rs7546842     0.3141     0.3141          1          1          1          1     0.9923          1 
   1    rs4601639     0.3143     0.3143          1          1          1          1     0.9923          1 
   1    rs7516468     0.3152     0.3152          1          1          1          1     0.9923          1 
   1    rs7514220      0.316      0.316          1          1          1          1     0.9923          1 
   1     rs628252     0.3162     0.3162          1          1          1          1     0.9923          1 
   1    rs7515820     0.3169     0.3169          1          1          1          1     0.9923          1 
   1    rs1499578     0.3173     0.3173          1          1          1          1     0.9923          1 
   1    rs7529419     0.3189     0.3189          1          1          1          1     0.9923          1 
   1    rs7517009     0.3192     0.3192          1          1          1          1     0.9923          1 
   1     rs641783     0.3192     0.3192          1          1          1          1     0.9923          1 
   1    rs9661909     0.3203     0.3203          1          1          1          1     0.9923          1 
   1    rs1664247     0.3213     0.3213          1          1          1          1     0.9923          1 
   1    rs1507326     0.3262     0.3262          1          1          1          1     0.9923          1 
   1   rs10494877     0.3266     0.3266          1          1          1          1     0.9923          1 
   1    rs6656369     0.3267     0.3267          1          1          1          1     0.9923          1 
   1    rs2970564     0.3289     0.3289          1          1          1          1     0.9923          1 
   1     rs291084     0.3296     0.3296          1          1          1          1     0.9923          1 
   1   rs12133152     0.3297     0.3297          1          1          1          1     0.9923          1 
   1    rs6673717     0.3309     0.3309          1          1          1          1     0.9923          1 
   1   rs10494904     0.3313     0.3313          1          1          1          1     0.9923          1 
   1   rs12097986     0.3313     0.3313          1          1          1          1     0.9923          1 
   1    rs7516640     0.3352     0.3352          1          1          1          1     0.9923          1 
   1   rs12088299     0.3361     0.3361          1          1          1          1     0.9923          1 
   1   rs12072062     0.3363     0.3363          1          1          1          1     0.9923          1 
   1   rs11119916     0.3363     0.3363          1          1          1          1     0.9923          1 
   1    rs2480408     0.3363     0.3363          1          1          1          1     0.9923          1 
   1   rs17014015     0.3367     0.3367          1          1          1          1     0.9923          1 
   1   rs11117949     0.3376     0.3376          1          1          1          1     0.9923          1 
   1     rs727524     0.3389     0.3389          1          1          1          1     0.9923          1 
   1    rs1174566     0.3414     0.3414          1          1          1          1     0.9923          1 
   1     rs713260     0.3415     0.3415          1          1          1          1     0.9923          1 
   1    rs6540481     0.3424     0.3424          1          1          1          1     0.9923          1 
   1    rs1985237     0.3432     0.3432          1          1          1          1     0.9923          1 
   1   rs12728206     0.3444     0.3444          1          1          1          1     0.9923          1 
   1    rs1340105     0.3446     0.3446          1          1          1          1     0.9923          1 
   1    rs2940252     0.3451     0.3451          1          1          1          1     0.9923          1 
   1   rs11117721     0.3451     0.3451          1          1          1          1     0.9923          1 
   1   rs17012379     0.3465     0.3465          1          1          1          1     0.9923          1 
   1    rs4844776     0.3487     0.3487          1          1          1          1     0.9923          1 
   1   rs11119189     0.3488     0.3488          1          1          1          1     0.9923          1 
   1   rs11119385     0.3489     0.3489          1          1          1          1     0.9923          1 
   1   rs10494874     0.3518     0.3518          1          1          1          1     0.9923          1 
   1   rs11120302     0.3545     0.3545          1          1          1          1     0.9923          1 
   1   rs17022427     0.3559     0.3559          1          1          1          1     0.9923          1 
   1   rs12409804     0.3559     0.3559          1          1          1          1     0.9923          1 
   1   rs11120211     0.3567     0.3567          1          1          1          1     0.9923          1 
   1    rs1781019     0.3573     0.3573          1          1          1          1     0.9923          1 
   1   rs11118982     0.3574     0.3574          1          1          1          1     0.9923          1 
   1    rs1933621     0.3583     0.3583          1          1          1          1     0.9923          1 
   1    rs6658166     0.3583     0.3583          1          1          1          1     0.9923          1 
   1    rs7531623     0.3588     0.3588          1          1          1          1     0.9923          1 
   1    rs1746658      0.359      0.359          1          1          1          1     0.9923          1 
   1    rs7364618     0.3595     0.3595          1          1          1          1     0.9923          1 
   1    rs6657443     0.3604     0.3604          1          1          1          1     0.9923          1 
   1   rs17188016     0.3609     0.3609          1          1          1          1     0.9923          1 
   1    rs4845133     0.3626     0.3626          1          1          1          1     0.9923          1 
   1   rs10863962     0.3631     0.3631          1          1          1          1     0.9923          1 
   1    rs3748672     0.3645     0.3645          1          1          1          1     0.9923          1 
   1    rs6659522     0.3645     0.3645          1          1          1          1     0.9923          1 
   1     rs586294     0.3664     0.3664          1          1          1          1     0.9923          1 
   1   rs12408989     0.3664     0.3664          1          1          1          1     0.9923          1 
   1    rs3927459      0.367      0.367          1          1          1          1     0.9923          1 
   1    rs1762467     0.3671     0.3671          1          1          1          1     0.9923          1 
   1    rs1625707     0.3671     0.3671          1          1          1          1     0.9923          1 
   1    rs6687771      0.368      0.368          1          1          1          1     0.9923          1 
   1     rs650877     0.3691     0.3691          1          1          1          1     0.9923          1 
   1     rs841498     0.3698     0.3698          1          1          1          1     0.9923          1 
   1    rs6673080     0.3701     0.3701          1          1          1          1     0.9923          1 
   1   rs11120512     0.3701     0.3701          1          1          1          1     0.9923          1 
   1   rs10494890     0.3701     0.3701          1          1          1          1     0.9923          1 
   1   rs16856489     0.3705     0.3705          1          1          1          1     0.9923          1 
   1    rs6658694     0.3747     0.3747          1          1          1          1     0.9923          1 
   1    rs2800917     0.3757     0.3757          1          1          1          1     0.9923          1 
   1    rs2802216     0.3761     0.3761          1          1          1          1     0.9923          1 
   1    rs4844573      0.377      0.377          1          1          1          1     0.9923          1 
   1     rs960603     0.3776     0.3776          1          1          1          1     0.9923          1 
   1    rs6671969     0.3805     0.3805          1          1          1          1     0.9923          1 
   1   rs10863461     0.3805     0.3805          1          1          1          1     0.9923          1 
   1   rs11240596     0.3821     0.3821          1          1          1          1     0.9923          1 
   1    rs1890870     0.3822     0.3822          1          1          1          1     0.9923          1 
   1    rs1174554     0.3842     0.3842          1          1          1          1     0.9923          1 
   1    rs6674850     0.3848     0.3848          1          1          1          1     0.9923          1 
   1    rs2843171     0.3874     0.3874          1          1          1          1     0.9923          1 
   1    rs1340117     0.3874     0.3874          1          1          1          1     0.9923          1 
   1    rs7513645     0.3903     0.3903          1          1          1          1     0.9923          1 
   1    rs6666007      0.391      0.391          1          1          1          1     0.9923          1 
   1    rs2802223     0.3911     0.3911          1          1          1          1     0.9923          1 
   1    rs7554932     0.3939     0.3939          1          1          1          1     0.9923          1 
   1    rs2801201     0.3946     0.3946          1          1          1          1     0.9923          1 
   1    rs4424511     0.3955     0.3955          1          1          1          1     0.9923          1 
   1    rs6678908     0.3973     0.3973          1          1          1          1     0.9923          1 
   1   rs16856470     0.4004     0.4004          1          1          1          1     0.9923          1 
   1    rs7517671     0.4004     0.4004          1          1          1          1     0.9923          1 
   1    rs1986158     0.4036     0.4036          1          1          1          1     0.9923          1 
   1    rs1571344     0.4036     0.4036          1          1          1          1     0.9923          1 
   1     rs550948     0.4061     0.4061          1          1          1          1     0.9923          1 
   1   rs12407361     0.4062     0.4062          1          1          1          1     0.9923          1 
   1   rs16856211     0.4072     0.4072          1          1          1          1     0.9923          1 
   1    rs7538856     0.4079     0.4079          1          1          1          1     0.9923          1 
   1   rs11811891     0.4081     0.4081          1          1          1          1     0.9923          1 
   1     rs947658     0.4084     0.4084          1          1          1          1     0.9923          1 
   1   rs11240528     0.4111     0.4111          1          1          1          1     0.9923          1 
   1    rs6672985     0.4119     0.4119          1          1          1          1     0.9923          1 
   1    rs1395747     0.4122     0.4122          1          1          1          1     0.9923          1 
   1    rs6704122     0.4127     0.4127          1          1          1          1     0.9923          1 
   1    rs4291499     0.4127     0.4127          1          1          1          1     0.9923          1 
   1   rs10779504     0.4153     0.4153          1          1          1          1     0.9923          1 
   1    rs6689238     0.4168     0.4168          1          1          1          1     0.9923          1 
   1    rs1015656     0.4185     0.4185          1          1          1          1     0.9923          1 
   1    rs2483057     0.4185     0.4185          1          1          1          1     0.9923          1 
   1    rs2000058      0.419      0.419          1          1          1          1     0.9923          1 
   1    rs1890864      0.419      0.419          1          1          1          1     0.9923          1 
   1    rs1340232      0.419      0.419          1          1          1          1     0.9923          1 
   1    rs2745972     0.4199     0.4199          1          1          1          1     0.9923          1 
   1   rs12061578      0.422      0.422          1          1          1          1     0.9923          1 
   1   rs17188009     0.4221     0.4221          1          1          1          1     0.9923          1 
   1    rs2791708     0.4231     0.4231          1          1          1          1     0.9923          1 
   1    rs6663608     0.4254     0.4254          1          1          1          1     0.9923          1 
   1    rs7366204     0.4258     0.4258          1          1          1          1     0.9923          1 
   1   rs12759484     0.4269     0.4269          1          1          1          1     0.9923          1 
   1   rs17014055     0.4272     0.4272          1          1          1          1     0.9923          1 
   1    rs2724362     0.4275     0.4275          1          1          1          1     0.9923          1 
   1    rs6686992     0.4282     0.4282          1          1          1          1     0.9923          1 
   1   rs11576725     0.4294     0.4294          1          1          1          1     0.9923          1 
   1    rs3901316     0.4297     0.4297          1          1          1          1     0.9923          1 
   1   rs11119220     0.4322     0.4322          1          1          1          1     0.9923          1 
   1    rs4844637     0.4326     0.4326          1          1          1          1     0.9923          1 
   1    rs4844639     0.4326     0.4326          1          1          1          1     0.9923          1 
   1    rs7517706     0.4348     0.4348          1          1          1          1     0.9923          1 
   1    rs3121649     0.4355     0.4355          1          1          1          1     0.9923          1 
   1   rs10494914     0.4357     0.4357          1          1          1          1     0.9923          1 
   1   rs11811181     0.4359     0.4359          1          1          1          1     0.9923          1 
   1    rs4845123     0.4366     0.4366          1          1          1          1     0.9923          1 
   1    rs1775151     0.4372     0.4372          1          1          1          1     0.9923          1 
   1   rs17434403     0.4374     0.4374          1          1          1          1     0.9923          1 
   1   rs17187380     0.4394     0.4394          1          1          1          1     0.9923          1 
   1    rs2724371     0.4396     0.4396          1          1          1          1     0.9923          1 
   1   rs12565968      0.441      0.441          1          1          1          1     0.9923          1 
   1    rs4844633     0.4418     0.4418          1          1          1          1     0.9923          1 
   1    rs1318653     0.4419     0.4419          1          1          1          1     0.9923          1 
   1   rs11118668     0.4419     0.4419          1          1          1          1     0.9923          1 
   1    rs2153043      0.446      0.446          1          1          1          1     0.9923          1 
   1     rs841503     0.4477     0.4477          1          1          1          1     0.9923          1 
   1    rs1664241     0.4481     0.4481          1          1          1          1     0.9923          1 
   1   rs17022385     0.4485     0.4485          1          1          1          1     0.9923          1 
   1     rs696964     0.4493     0.4493          1          1          1          1     0.9923          1 
   1    rs1204688     0.4497     0.4497          1          1          1          1     0.9923          1 
   1    rs2235766     0.4519     0.4519          1          1          1          1     0.9923          1 
   1    rs1932825     0.4534     0.4534          1          1          1          1     0.9923          1 
   1   rs11579772     0.4534     0.4534          1          1          1          1     0.9923          1 
   1   rs11578508     0.4534     0.4534          1          1          1          1     0.9923          1 
   1   rs12065224     0.4534     0.4534          1          1          1          1     0.9923          1 
   1   rs11579530     0.4534     0.4534          1          1          1          1     0.9923          1 
   1    rs7552993     0.4534     0.4534          1          1          1          1     0.9923          1 
   1    rs2274446     0.4537     0.4537          1          1          1          1     0.9923          1 
   1   rs11584983     0.4543     0.4543          1          1          1          1     0.9923          1 
   1    rs3930521     0.4562     0.4562          1          1          1          1     0.9923          1 
   1   rs41369546     0.4562     0.4562          1          1          1          1     0.9923          1 
   1    rs4845129     0.4579     0.4579          1          1          1          1     0.9923          1 
   1    rs6691678     0.4579     0.4579          1          1          1          1     0.9923          1 
   1   rs17014126     0.4592     0.4592          1          1          1          1     0.9923          1 
   1    rs6679073     0.4615     0.4615          1          1          1          1     0.9923          1 
   1   rs17187133     0.4619     0.4619          1          1          1          1     0.9923          1 
   1   rs17012706     0.4623     0.4623          1          1          1          1     0.9923          1 
   1    rs4240844     0.4632     0.4632          1          1          1          1     0.9923          1 
   1    rs1249874     0.4634     0.4634          1          1          1          1     0.9923          1 
   1    rs4845145     0.4645     0.4645          1          1          1          1     0.9923          1 
   1    rs4951025     0.4656     0.4656          1          1          1          1     0.9923          1 
   1    rs2629643     0.4659     0.4659          1          1          1          1     0.9923          1 
   1   rs17013077     0.4661     0.4661          1          1          1          1     0.9923          1 
   1    rs2745945     0.4662     0.4662          1          1          1          1     0.9923          1 
   1   rs11811268     0.4673     0.4673          1          1          1          1     0.9923          1 
   1   rs12031984     0.4673     0.4673          1          1          1          1     0.9923          1 
   1     rs475774     0.4678     0.4678          1          1          1          1     0.9923          1 
   1    rs7413698      0.469      0.469          1          1          1          1     0.9923          1 
   1    rs6662504     0.4694     0.4694          1          1          1          1     0.9923          1 
   1    rs1160530     0.4697     0.4697          1          1          1          1     0.9923          1 
   1    rs2405104     0.4709     0.4709          1          1          1          1     0.9923          1 
   1   rs12410473     0.4725     0.4725          1          1          1          1     0.9923          1 
   1   rs16856160     0.4755     0.4755          1          1          1          1     0.9923          1 
   1    rs7519519     0.4757     0.4757          1          1          1          1     0.9923          1 
   1    rs4240841      0.476      0.476          1          1          1          1     0.9923          1 
   1    rs1620334     0.4774     0.4774          1          1          1          1     0.9923          1 
   1    rs7533778     0.4801     0.4801          1          1          1          1     0.9923          1 
   1    rs1166909     0.4806     0.4806          1          1          1          1     0.9923          1 
   1    rs6540451     0.4811     0.4811          1          1          1          1     0.9923          1 
   1     rs753264     0.4811     0.4811          1          1          1          1     0.9923          1 
   1   rs11120753     0.4829     0.4829          1          1          1          1     0.9923          1 
   1    rs7554172     0.4829     0.4829          1          1          1          1     0.9923          1 
   1   rs11120206     0.4833     0.4833          1          1          1          1     0.9923          1 
   1    rs6593951     0.4835     0.4835          1          1          1          1     0.9923          1 
   1    rs3935632     0.4839     0.4839          1          1          1          1     0.9923          1 
   1    rs1041250     0.4849     0.4849          1          1          1          1     0.9923          1 
   1   rs12568779     0.4862     0.4862          1          1          1          1     0.9923          1 
   1    rs2761781     0.4882     0.4882          1          1          1          1     0.9923          1 
   1    rs2210518     0.4883     0.4883          1          1          1          1     0.9923          1 
   1   rs11240523     0.4894     0.4894          1          1          1          1     0.9923          1 
   1     rs733177     0.4895     0.4895          1          1          1          1     0.9923          1 
   1     rs677715     0.4895     0.4895          1          1          1          1     0.9923          1 
   1     rs558248     0.4895     0.4895          1          1          1          1     0.9923          1 
   1    rs2478812     0.4906     0.4906          1          1          1          1     0.9923          1 
   1     rs839642     0.4912     0.4912          1          1          1          1     0.9923          1 
   1   rs17009221     0.4935     0.4935          1          1          1          1     0.9923          1 
   1   rs17009223     0.4935     0.4935          1          1          1          1     0.9923          1 
   1   rs17014148     0.4936     0.4936          1          1          1          1     0.9923          1 
   1   rs10863574     0.4947     0.4947          1          1          1          1     0.9923          1 
   1   rs11800842     0.4985     0.4985          1          1          1          1     0.9923          1 
   1   rs11579848      0.499      0.499          1          1          1          1     0.9923          1 
   1   rs12026640     0.4993     0.4993          1          1          1          1     0.9923          1 
   1   rs17014176     0.4993     0.4993          1          1          1          1     0.9923          1 
   1   rs12059562     0.5011     0.5011          1          1          1          1     0.9923          1 
   1   rs17433769     0.5018     0.5018          1          1          1          1     0.9923          1 
   1    rs7517285     0.5023     0.5023          1          1          1          1     0.9923          1 
   1   rs10793740     0.5026     0.5026          1          1          1          1     0.9923          1 
   1    rs7536614     0.5026     0.5026          1          1          1          1     0.9923          1 
   1    rs4845139     0.5027     0.5027          1          1          1          1     0.9923          1 
   1    rs1782468     0.5032     0.5032          1          1          1          1     0.9923          1 
   1    rs1411406     0.5038     0.5038          1          1          1          1     0.9923          1 
   1   rs10863593     0.5048     0.5048          1          1          1          1     0.9923          1 
   1    rs6540744     0.5065     0.5065          1          1          1          1     0.9923          1 
   1    rs2745981     0.5086     0.5086          1          1          1          1     0.9923          1 
   1    rs2796241     0.5086     0.5086          1          1          1          1     0.9923          1 
   1    rs2796247     0.5086     0.5086          1          1          1          1     0.9923          1 
   1   rs12063017     0.5086     0.5086          1          1          1          1     0.9923          1 
   1    rs4844714     0.5091     0.5091          1          1          1          1     0.9923          1 
   1   rs12077649     0.5105     0.5105          1          1          1          1     0.9923          1 
   1    rs2066289     0.5109     0.5109          1          1          1          1     0.9923          1 
   1   rs10735502     0.5117     0.5117          1          1          1          1     0.9923          1 
   1    rs6658718     0.5121     0.5121          1          1          1          1     0.9923          1 
   1    rs2782842     0.5121     0.5121          1          1          1          1     0.9923          1 
   1    rs1933622     0.5126     0.5126          1          1          1          1     0.9923          1 
   1   rs10218826     0.5141     0.5141          1          1          1          1     0.9923          1 
   1    rs1856746     0.5141     0.5141          1          1          1          1     0.9923          1 
   1   rs11807116     0.5155     0.5155          1          1          1          1     0.9923          1 
   1     rs859713     0.5176     0.5176          1          1          1          1     0.9923          1 
   1    rs7518452     0.5188     0.5188          1          1          1          1     0.9923          1 
   1    rs2791714     0.5188     0.5188          1          1          1          1     0.9923          1 
   1   rs11240521      0.519      0.519          1          1          1          1     0.9923          1 
   1   rs10779491     0.5207     0.5207          1          1          1          1     0.9923          1 
   1   rs11804397     0.5224     0.5224          1          1          1          1     0.9923          1 
   1     rs574773     0.5228     0.5228          1          1          1          1     0.9923          1 
   1    rs3813972     0.5235     0.5235          1          1          1          1     0.9923          1 
   1    rs1499572     0.5237     0.5237          1          1          1          1     0.9923          1 
   1   rs17012144     0.5254     0.5254          1          1          1          1     0.9923          1 
   1    rs4844369     0.5263     0.5263          1          1          1          1     0.9923          1 
   1    rs2842720     0.5303     0.5303          1          1          1          1     0.9923          1 
   1    rs1499586     0.5307     0.5307          1          1          1          1     0.9923          1 
   1    rs1830762     0.5312     0.5312          1          1          1          1     0.9923          1 
   1    rs1751584     0.5318     0.5318          1          1          1          1     0.9923          1 
   1     rs311311     0.5324     0.5324          1          1          1          1     0.9923          1 
   1     rs823091     0.5328     0.5328          1          1          1          1     0.9923          1 
   1    rs4844769     0.5336     0.5336          1          1          1          1     0.9923          1 
   1    rs9660875     0.5363     0.5363          1          1          1          1     0.9923          1 
   1   rs35577903     0.5368     0.5368          1          1          1          1     0.9923          1 
   1   rs12074261     0.5396     0.5396          1          1          1          1     0.9923          1 
   1    rs2491395     0.5413     0.5413          1          1          1          1     0.9923          1 
   1    rs4844553     0.5422     0.5422          1          1          1          1     0.9923          1 
   1     rs946801     0.5429     0.5429          1          1          1          1     0.9923          1 
   1       rs7144     0.5436     0.5436          1          1          1          1     0.9923          1 
   1   rs11117913     0.5441     0.5441          1          1          1          1     0.9923          1 
   1   rs12094094     0.5449     0.5449          1          1          1          1     0.9923          1 
   1    rs4844635     0.5449     0.5449          1          1          1          1     0.9923          1 
   1   rs12047788     0.5477     0.5477          1          1          1          1     0.9923          1 
   1   rs12041467     0.5477     0.5477          1          1          1          1     0.9923          1 
   1    rs7526402      0.548      0.548          1          1          1          1     0.9923          1 
   1   rs11576425     0.5482     0.5482          1          1          1          1     0.9923          1 
   1   rs12133326     0.5488     0.5488          1          1          1          1     0.9923          1 
   1   rs11119150       0.55       0.55          1          1          1          1     0.9923          1 
   1   rs41364345     0.5502     0.5502          1          1          1          1     0.9923          1 
   1   rs11590686     0.5504     0.5504          1          1          1          1     0.9923          1 
   1   rs17012594     0.5506     0.5506          1          1          1          1     0.9923          1 
   1    rs1891092     0.5517     0.5517          1          1          1          1     0.9923          1 
   1    rs1891094     0.5517     0.5517          1          1          1          1     0.9923          1 
   1    rs9308407     0.5528     0.5528          1          1          1          1     0.9923          1 
   1   rs11118958     0.5563     0.5563          1          1          1          1     0.9923          1 
   1   rs11579168     0.5563     0.5563          1          1          1          1     0.9923          1 
   1     rs607857     0.5566     0.5566          1          1          1          1     0.9923          1 
   1   rs12079722     0.5593     0.5593          1          1          1          1     0.9923          1 
   1     rs701641     0.5602     0.5602          1          1          1          1     0.9923          1 
   1   rs17012418     0.5604     0.5604          1          1          1          1     0.9923          1 
   1     rs841504     0.5606     0.5606          1          1          1          1     0.9923          1 
   1     rs841500     0.5606     0.5606          1          1          1          1     0.9923          1 
   1   rs12240270     0.5615     0.5615          1          1          1          1     0.9923          1 
   1   rs17013025     0.5639     0.5639          1          1          1          1     0.9923          1 
   1    rs1809925      0.564      0.564          1          1          1          1     0.9923          1 
   1    rs2440901     0.5653     0.5653          1          1          1          1     0.9923          1 
   1    rs1562204     0.5653     0.5653          1          1          1          1     0.9923          1 
   1    rs1617731     0.5653     0.5653          1          1          1          1     0.9923          1 
   1    rs1537697     0.5653     0.5653          1          1          1          1     0.9923          1 
   1    rs1537696     0.5653     0.5653          1          1          1          1     0.9923          1 
   1   rs17013949     0.5666     0.5666          1          1          1          1     0.9923          1 
   1   rs12569261     0.5676     0.5676          1          1          1          1     0.9923          1 
   1    rs2791713     0.5684     0.5684          1          1          1          1     0.9923          1 
   1   rs17012158     0.5688     0.5688          1          1          1          1     0.9923          1 
   1   rs11805284     0.5694     0.5694          1          1          1          1     0.9923          1 
   1     rs311285     0.5708     0.5708          1          1          1          1     0.9923          1 
   1    rs4844649     0.5716     0.5716          1          1          1          1     0.9923          1 
   1   rs11119901     0.5733     0.5733          1          1          1          1     0.9923          1 
   1   rs17018337     0.5733     0.5733          1          1          1          1     0.9923          1 
   1   rs12567990     0.5738     0.5738          1          1          1          1     0.9923          1 
   1    rs1781034     0.5749     0.5749          1          1          1          1     0.9923          1 
   1    rs3811389     0.5756     0.5756          1          1          1          1     0.9923          1 
   1   rs10863700     0.5756     0.5756          1          1          1          1     0.9923          1 
   1   rs12409730     0.5759     0.5759          1          1          1          1     0.9923          1 
   1    rs6685613     0.5776     0.5776          1          1          1          1     0.9923          1 
   1    rs9803921     0.5777     0.5777          1          1          1          1     0.9923          1 
   1     rs490305     0.5782     0.5782          1          1          1          1     0.9923          1 
   1    rs2243168     0.5795     0.5795          1          1          1          1     0.9923          1 
   1    rs2243171     0.5795     0.5795          1          1          1          1     0.9923          1 
   1    rs6676705     0.5797     0.5797          1          1          1          1     0.9923          1 
   1    rs2791705     0.5804     0.5804          1          1          1          1     0.9923          1 
   1   rs16856447      0.581      0.581          1          1          1          1     0.9923          1 
   1   rs10863726     0.5813     0.5813          1          1          1          1     0.9923          1 
   1   rs11119978     0.5814     0.5814          1          1          1          1     0.9923          1 
   1   rs17014029     0.5819     0.5819          1          1          1          1     0.9923          1 
   1    rs6668228     0.5819     0.5819          1          1          1          1     0.9923          1 
   1    rs6540467     0.5838     0.5838          1          1          1          1     0.9923          1 
   1    rs6695225     0.5838     0.5838          1          1          1          1     0.9923          1 
   1   rs11803956     0.5851     0.5851          1          1          1          1     0.9923          1 
   1     rs859711      0.587      0.587          1          1          1          1     0.9923          1 
   1     rs879961     0.5912     0.5912          1          1          1          1     0.9923          1 
   1    rs4844614      0.592      0.592          1          1          1          1     0.9923          1 
   1   rs11811553     0.5922     0.5922          1          1          1          1     0.9923          1 
   1     rs710420     0.5926     0.5926          1          1          1          1     0.9923          1 
   1     rs880790     0.5936     0.5936          1          1          1          1     0.9923          1 
   1     rs696969     0.5948     0.5948          1          1          1          1     0.9923          1 
   1    rs6667995     0.5954     0.5954          1          1          1          1     0.9923          1 
   1   rs17012764     0.5969     0.5969          1          1          1          1     0.9923          1 
   1    rs7548249     0.5969     0.5969          1          1          1          1     0.9923          1 
   1   rs17012542     0.5977     0.5977          1          1          1          1     0.9923          1 
   1   rs17012997     0.5991     0.5991          1          1          1          1     0.9923          1 
   1   rs12068225     0.5992     0.5992          1          1          1          1     0.9923          1 
   1   rs12136725     0.5998     0.5998          1          1          1          1     0.9923          1 
   1    rs3905273        0.6        0.6          1          1          1          1     0.9923          1 
   1    rs2256712      0.601      0.601          1          1          1          1     0.9923          1 
   1    rs1166864     0.6018     0.6018          1          1          1          1     0.9923          1 
   1    rs7538533     0.6035     0.6035          1          1          1          1     0.9923          1 
   1    rs6673084     0.6048     0.6048          1          1          1          1     0.9923          1 
   1   rs11581299     0.6065     0.6065          1          1          1          1     0.9923          1 
   1    rs6694365     0.6065     0.6065          1          1          1          1     0.9923          1 
   1    rs4406633     0.6087     0.6087          1          1          1          1     0.9923          1 
   1    rs6684369     0.6096     0.6096          1          1          1          1     0.9923          1 
   1    rs2182911     0.6099     0.6099          1          1          1          1     0.9923          1 
   1    rs7519408     0.6099     0.6099          1          1          1          1     0.9923          1 
   1   rs12409577     0.6104     0.6104          1          1          1          1     0.9923          1 
   1   rs10863860     0.6104     0.6104          1          1          1          1     0.9923          1 
   1    rs1318277     0.6105     0.6105          1          1          1          1     0.9923          1 
   1    rs6671923     0.6125     0.6125          1          1          1          1     0.9923          1 
   1   rs11583394     0.6136     0.6136          1          1          1          1     0.9923          1 
   1   rs11579937     0.6147     0.6147          1          1          1          1     0.9923          1 
   1    rs2353545     0.6158     0.6158          1          1          1          1     0.9923          1 
   1    rs4403634     0.6158     0.6158          1          1          1          1     0.9923          1 
   1    rs2182913     0.6166     0.6166          1          1          1          1     0.9923          1 
   1     rs698993      0.617      0.617          1          1          1          1     0.9923          1 
   1   rs11119011     0.6174     0.6174          1          1          1          1     0.9923          1 
   1   rs10494871     0.6179     0.6179          1          1          1          1     0.9923          1 
   1   rs17260119     0.6182     0.6182          1          1          1          1     0.9923          1 
   1   rs10494916     0.6193     0.6193          1          1          1          1     0.9923          1 
   1       rs8942     0.6198     0.6198          1          1          1          1     0.9923          1 
   1   rs12406933     0.6202     0.6202          1          1          1          1     0.9923          1 
   1   rs12096704     0.6206     0.6206          1          1          1          1     0.9923          1 
   1    rs6701879     0.6206     0.6206          1          1          1          1     0.9923          1 
   1    rs2026081     0.6206     0.6206          1          1          1          1     0.9923          1 
   1   rs12097910     0.6214     0.6214          1          1          1          1     0.9923          1 
   1   rs12034598     0.6214     0.6214          1          1          1          1     0.9923          1 
   1    rs1212304     0.6224     0.6224          1          1          1          1     0.9923          1 
   1    rs2796266     0.6229     0.6229          1          1          1          1     0.9923          1 
   1    rs6680848     0.6235     0.6235          1          1          1          1     0.9923          1 
   1    rs2745975     0.6251     0.6251          1          1          1          1     0.9923          1 
   1    rs2745980     0.6251     0.6251          1          1          1          1     0.9923          1 
   1    rs1924253     0.6271     0.6271          1          1          1          1     0.9923          1 
   1    rs2796283     0.6286     0.6286          1          1          1          1     0.9923          1 
   1   rs12036375     0.6288     0.6288          1          1          1          1     0.9923          1 
   1    rs9438403     0.6288     0.6288          1          1          1          1     0.9923          1 
   1   rs10863695     0.6291     0.6291          1          1          1          1     0.9923          1 
   1     rs311290     0.6313     0.6313          1          1          1          1     0.9923          1 
   1     rs311286     0.6313     0.6313          1          1          1          1     0.9923          1 
   1   rs10779492     0.6338     0.6338          1          1          1          1     0.9923          1 
   1    rs6540522     0.6341     0.6341          1          1          1          1     0.9923          1 
   1    rs6678300     0.6349     0.6349          1          1          1          1     0.9923          1 
   1   rs11119192     0.6362     0.6362          1          1          1          1     0.9923          1 
   1   rs12025827     0.6363     0.6363          1          1          1          1     0.9923          1 
   1   rs10157569     0.6372     0.6372          1          1          1          1     0.9923          1 
   1    rs2262269     0.6382     0.6382          1          1          1          1     0.9923          1 
   1     rs749860     0.6389     0.6389          1          1          1          1     0.9923          1 
   1   rs12058254     0.6399     0.6399          1          1          1          1     0.9923          1 
   1    rs6660522     0.6403     0.6403          1          1          1          1     0.9923          1 
   1    rs2782831     0.6405     0.6405          1          1          1          1     0.9923          1 
   1   rs12757540     0.6411     0.6411          1          1          1          1     0.9923          1 
   1    rs7529037     0.6423     0.6423          1          1          1          1     0.9923          1 
   1    rs2660648     0.6434     0.6434          1          1          1          1     0.9923          1 
   1    rs1890868     0.6437     0.6437          1          1          1          1     0.9923          1 
   1   rs17013945      0.648      0.648          1          1          1          1     0.9923          1 
   1    rs1166928     0.6505     0.6505          1          1          1          1     0.9923          1 
   1    rs4845121     0.6507     0.6507          1          1          1          1     0.9923          1 
   1     rs823066     0.6507     0.6507          1          1          1          1     0.9923          1 
   1   rs11119938     0.6521     0.6521          1          1          1          1     0.9923          1 
   1   rs17018470     0.6521     0.6521          1          1          1          1     0.9923          1 
   1    rs4618971     0.6523     0.6523          1          1          1          1     0.9923          1 
   1    rs7516018     0.6529     0.6529          1          1          1          1     0.9923          1 
   1    rs7516028     0.6529     0.6529          1          1          1          1     0.9923          1 
   1    rs4844680     0.6531     0.6531          1          1          1          1     0.9923          1 
   1    rs2478807     0.6538     0.6538          1          1          1          1     0.9923          1 
   1    rs6677524      0.655      0.655          1          1          1          1     0.9923          1 
   1   rs17187645     0.6572     0.6572          1          1          1          1     0.9923          1 
   1   rs10863723     0.6596     0.6596          1          1          1          1     0.9923          1 
   1    rs2896936     0.6596     0.6596          1          1          1          1     0.9923          1 
   1   rs11119182       0.66       0.66          1          1          1          1     0.9923          1 
   1    rs2843175     0.6604     0.6604          1          1          1          1     0.9923          1 
   1    rs2785625     0.6621     0.6621          1          1          1          1     0.9923          1 
   1    rs2478822     0.6621     0.6621          1          1          1          1     0.9923          1 
   1    rs6674279     0.6636     0.6636          1          1          1          1     0.9923          1 
   1   rs10863725     0.6636     0.6636          1          1          1          1     0.9923          1 
   1     rs764317     0.6657     0.6657          1          1          1          1     0.9923          1 
   1     rs823071     0.6663     0.6663          1          1          1          1     0.9923          1 
   1    rs2056225     0.6666     0.6666          1          1          1          1     0.9923          1 
   1   rs11581303     0.6668     0.6668          1          1          1          1     0.9923          1 
   1     rs708726     0.6675     0.6675          1          1          1          1     0.9923          1 
   1    rs6674327     0.6693     0.6693          1          1          1          1     0.9923          1 
   1    rs4844694     0.6704     0.6704          1          1          1          1     0.9923          1 
   1    rs6685780     0.6716     0.6716          1          1          1          1     0.9923          1 
   1     rs878670      0.672      0.672          1          1          1          1     0.9923          1 
   1    rs7555105     0.6721     0.6721          1          1          1          1     0.9923          1 
   1    rs4579758     0.6723     0.6723          1          1          1          1     0.9923          1 
   1   rs17012824     0.6723     0.6723          1          1          1          1     0.9923          1 
   1   rs17012724      0.673      0.673          1          1          1          1     0.9923          1 
   1   rs11578759     0.6742     0.6742          1          1          1          1     0.9923          1 
   1   rs11240515     0.6744     0.6744          1          1          1          1     0.9923          1 
   1    rs2478806     0.6747     0.6747          1          1          1          1     0.9923          1 
   1   rs12062573     0.6753     0.6753          1          1          1          1     0.9923          1 
   1   rs11119123     0.6756     0.6756          1          1          1          1     0.9923          1 
   1    rs1174559     0.6761     0.6761          1          1          1          1     0.9923          1 
   1    rs2498024     0.6768     0.6768          1          1          1          1     0.9923          1 
   1    rs3950619     0.6772     0.6772          1          1          1          1     0.9923          1 
   1     rs869521     0.6774     0.6774          1          1          1          1     0.9923          1 
   1    rs7547090      0.678      0.678          1          1          1          1     0.9923          1 
   1     rs657778     0.6803     0.6803          1          1          1          1     0.9923          1 
   1   rs12096006     0.6813     0.6813          1          1          1          1     0.9923          1 
   1    rs2761434     0.6816     0.6816          1          1          1          1     0.9923          1 
   1    rs2796265     0.6816     0.6816          1          1          1          1     0.9923          1 
   1     rs874785     0.6818     0.6818          1          1          1          1     0.9923          1 
   1     rs749051      0.682      0.682          1          1          1          1     0.9923          1 
   1   rs11119075      0.682      0.682          1          1          1          1     0.9923          1 
   1   rs17013249     0.6822     0.6822          1          1          1          1     0.9923          1 
   1   rs35095400     0.6857     0.6857          1          1          1          1     0.9923          1 
   1   rs11119098     0.6859     0.6859          1          1          1          1     0.9923          1 
   1   rs41434745     0.6866     0.6866          1          1          1          1     0.9923          1 
   1     rs140609     0.6886     0.6886          1          1          1          1     0.9923          1 
   1    rs6688285     0.6916     0.6916          1          1          1          1     0.9923          1 
   1    rs2796259     0.6941     0.6941          1          1          1          1     0.9923          1 
   1    rs3811387     0.6953     0.6953          1          1          1          1     0.9923          1 
   1   rs12060726     0.6953     0.6953          1          1          1          1     0.9923          1 
   1    rs2807404     0.6955     0.6955          1          1          1          1     0.9923          1 
   1    rs1853526     0.6957     0.6957          1          1          1          1     0.9923          1 
   1   rs17012514     0.7007     0.7007          1          1          1          1     0.9923          1 
   1    rs4844590     0.7016     0.7016          1          1          1          1     0.9923          1 
   1     rs823142     0.7034     0.7034          1          1          1          1     0.9923          1 
   1   rs12059999     0.7034     0.7034          1          1          1          1     0.9923          1 
   1     rs599948     0.7053     0.7053          1          1          1          1     0.9923          1 
   1   rs12096623     0.7056     0.7056          1          1          1          1     0.9923          1 
   1     rs576876     0.7063     0.7063          1          1          1          1     0.9923          1 
   1    rs7540197     0.7069     0.7069          1          1          1          1     0.9923          1 
   1    rs6695632     0.7079     0.7079          1          1          1          1     0.9923          1 
   1   rs10779560     0.7086     0.7086          1          1          1          1     0.9923          1 
   1    rs3762344       0.71       0.71          1          1          1          1     0.9923          1 
   1   rs17018064     0.7105     0.7105          1          1          1          1     0.9923          1 
   1   rs17012301     0.7111     0.7111          1          1          1          1     0.9923          1 
   1    rs1166865      0.712      0.712          1          1          1          1     0.9923          1 
   1   rs17014160     0.7138     0.7138          1          1          1          1     0.9923          1 
   1   rs41348452     0.7138     0.7138          1          1          1          1     0.9923          1 
   1   rs17014165     0.7138     0.7138          1          1          1          1     0.9923          1 
   1    rs2807391     0.7142     0.7142          1          1          1          1     0.9923          1 
   1    rs4845143     0.7151     0.7151          1          1          1          1     0.9923          1 
   1    rs6686518     0.7174     0.7174          1          1          1          1     0.9923          1 
   1    rs6663535     0.7193     0.7193          1          1          1          1     0.9923          1 
   1   rs17014119     0.7223     0.7223          1          1          1          1     0.9923          1 
   1    rs1933613     0.7245     0.7245          1          1          1          1     0.9923          1 
   1    rs2184820     0.7258     0.7258          1          1          1          1     0.9923          1 
   1    rs1028400     0.7261     0.7261          1          1          1          1     0.9923          1 
   1      rs13208     0.7277     0.7277          1          1          1          1     0.9923          1 
   1   rs12119983     0.7285     0.7285          1          1          1          1     0.9923          1 
   1    rs4844671     0.7315     0.7315          1          1          1          1     0.9923          1 
   1   rs10494915     0.7366     0.7366          1          1          1          1     0.9923          1 
   1     rs658347     0.7367     0.7367          1          1          1          1     0.9923          1 
   1    rs4844645     0.7371     0.7371          1          1          1          1     0.9923          1 
   1    rs6661764     0.7376     0.7376          1          1          1          1     0.9923          1 
   1   rs11118986     0.7386     0.7386          1          1          1          1     0.9923          1 
   1   rs17012605     0.7391     0.7391          1          1          1          1     0.9923          1 
   1    rs7520548     0.7394     0.7394          1          1          1          1     0.9923          1 
   1   rs12029024     0.7401     0.7401          1          1          1          1     0.9923          1 
   1   rs10863711     0.7416     0.7416          1          1          1          1     0.9923          1 
   1   rs12095392     0.7419     0.7419          1          1          1          1     0.9923          1 
   1    rs4844444     0.7422     0.7422          1          1          1          1     0.9923          1 
   1   rs17014039     0.7428     0.7428          1          1          1          1     0.9923          1 
   1    rs7552683     0.7434     0.7434          1          1          1          1     0.9923          1 
   1    rs6669481     0.7453     0.7453          1          1          1          1     0.9923          1 
   1    rs2724379     0.7459     0.7459          1          1          1          1     0.9923          1 
   1   rs12042283     0.7459     0.7459          1          1          1          1     0.9923          1 
   1     rs859710      0.747      0.747          1          1          1          1     0.9923          1 
   1    rs3795547     0.7487     0.7487          1          1          1          1     0.9923          1 
   1   rs17043515     0.7488     0.7488          1          1          1          1     0.9923          1 
   1   rs17013299     0.7492     0.7492          1          1          1          1     0.9923          1 
   1     rs580306     0.7497     0.7497          1          1          1          1     0.9923          1 
   1   rs12563926       0.75       0.75          1          1          1          1     0.9923          1 
   1    rs3813948     0.7504     0.7504          1          1          1          1     0.9923          1 
   1    rs9661504     0.7506     0.7506          1          1          1          1     0.9923          1 
   1   rs11801695     0.7506     0.7506          1          1          1          1     0.9923          1 
   1    rs1632609     0.7523     0.7523          1          1          1          1     0.9923          1 
   1    rs2629646     0.7535     0.7535          1          1          1          1     0.9923          1 
   1    rs2296158     0.7551     0.7551          1          1          1          1     0.9923          1 
   1   rs11119976     0.7558     0.7558          1          1          1          1     0.9923          1 
   1    rs2078332     0.7562     0.7562          1          1          1          1     0.9923          1 
   1    rs1567190     0.7562     0.7562          1          1          1          1     0.9923          1 
   1    rs6673109     0.7565     0.7565          1          1          1          1     0.9923          1 
   1    rs1193096     0.7569     0.7569          1          1          1          1     0.9923          1 
   1    rs6694350     0.7618     0.7618          1          1          1          1     0.9923          1 
   1   rs12079343     0.7618     0.7618          1          1          1          1     0.9923          1 
   1   rs12084143     0.7618     0.7618          1          1          1          1     0.9923          1 
   1    rs1937140     0.7618     0.7618          1          1          1          1     0.9923          1 
   1     rs311309     0.7625     0.7625          1          1          1          1     0.9923          1 
   1    rs9429777     0.7625     0.7625          1          1          1          1     0.9923          1 
   1    rs4844445     0.7631     0.7631          1          1          1          1     0.9923          1 
   1    rs6688299     0.7637     0.7637          1          1          1          1     0.9923          1 
   1   rs10779493     0.7666     0.7666          1          1          1          1     0.9923          1 
   1    rs3849271     0.7672     0.7672          1          1          1          1     0.9923          1 
   1   rs12036780     0.7675     0.7675          1          1          1          1     0.9923          1 
   1   rs11119263     0.7718     0.7718          1          1          1          1     0.9923          1 
   1    rs2629663     0.7724     0.7724          1          1          1          1     0.9923          1 
   1   rs10863703     0.7752     0.7752          1          1          1          1     0.9923          1 
   1   rs12741299     0.7773     0.7773          1          1          1          1     0.9923          1 
   1   rs12138473     0.7776     0.7776          1          1          1          1     0.9923          1 
   1   rs17350845     0.7776     0.7776          1          1          1          1     0.9923          1 
   1    rs1410408     0.7777     0.7777          1          1          1          1     0.9923          1 
   1   rs12033110     0.7782     0.7782          1          1          1          1     0.9923          1 
   1    rs3748735     0.7782     0.7782          1          1          1          1     0.9923          1 
   1    rs6540485     0.7786     0.7786          1          1          1          1     0.9923          1 
   1     rs696975     0.7788     0.7788          1          1          1          1     0.9923          1 
   1    rs2282358     0.7799     0.7799          1          1          1          1     0.9923          1 
   1    rs6593955     0.7815     0.7815          1          1          1          1     0.9923          1 
   1    rs6669368     0.7817     0.7817          1          1          1          1     0.9923          1 
   1    rs7553758     0.7833     0.7833          1          1          1          1     0.9923          1 
   1   rs11119043     0.7848     0.7848          1          1          1          1     0.9923          1 
   1    rs7525987     0.7855     0.7855          1          1          1          1     0.9923          1 
   1     rs944779     0.7882     0.7882          1          1          1          1     0.9923          1 
   1    rs1330233     0.7895     0.7895          1          1          1          1     0.9923          1 
   1   rs11582344     0.7913     0.7913          1          1          1          1     0.9923          1 
   1     rs861475     0.7937     0.7937          1          1          1          1     0.9923          1 
   1   rs12096500     0.7937     0.7937          1          1          1          1     0.9923          1 
   1   rs17014178     0.7937     0.7937          1          1          1          1     0.9923          1 
   1   rs17014186     0.7937     0.7937          1          1          1          1     0.9923          1 
   1    rs7555801     0.7938     0.7938          1          1          1          1     0.9923          1 
   1    rs2761429     0.7938     0.7938          1          1          1          1     0.9923          1 
   1   rs12022129     0.7942     0.7942          1          1          1          1     0.9923          1 
   1   rs17013345     0.7942     0.7942          1          1          1          1     0.9923          1 
   1   rs10863739     0.7943     0.7943          1          1          1          1     0.9923          1 
   1    rs7543009     0.8005     0.8005          1          1          1          1     0.9923          1 
   1    rs7519477     0.8008     0.8008          1          1          1          1     0.9923          1 
   1    rs6674523     0.8016     0.8016          1          1          1          1     0.9923          1 
   1    rs2274566     0.8019     0.8019          1          1          1          1     0.9923          1 
   1    rs1746659     0.8019     0.8019          1          1          1          1     0.9923          1 
   1     rs677066     0.8019     0.8019          1          1          1          1     0.9923          1 
   1   rs11118166     0.8019     0.8019          1          1          1          1     0.9923          1 
   1   rs11576522     0.8019     0.8019          1          1          1          1     0.9923          1 
   1    rs2138992     0.8025     0.8025          1          1          1          1     0.9923          1 
   1     rs486753     0.8046     0.8046          1          1          1          1     0.9923          1 
   1    rs2265733     0.8052     0.8052          1          1          1          1     0.9923          1 
   1    rs2297551     0.8069     0.8069          1          1          1          1     0.9923          1 
   1     rs701621     0.8076     0.8076          1          1          1          1     0.9923          1 
   1    rs9429990     0.8085     0.8085          1          1          1          1     0.9923          1 
   1     rs947211     0.8086     0.8086          1          1          1          1     0.9923          1 
   1     rs944774     0.8087     0.8087          1          1          1          1     0.9923          1 
   1      rs15672     0.8087     0.8087          1          1          1          1     0.9923          1 
   1   rs17013389     0.8126     0.8126          1          1          1          1     0.9923          1 
   1   rs17013392     0.8126     0.8126          1          1          1          1     0.9923          1 
   1    rs4845130     0.8138     0.8138          1          1          1          1     0.9923          1 
   1   rs12751472     0.8139     0.8139          1          1          1          1     0.9923          1 
   1    rs2480403     0.8147     0.8147          1          1          1          1     0.9923          1 
   1   rs11119136     0.8151     0.8151          1          1          1          1     0.9923          1 
   1   rs17013661     0.8156     0.8156          1          1          1          1     0.9923          1 
   1   rs17187352     0.8158     0.8158          1          1          1          1     0.9923          1 
   1   rs12092624     0.8158     0.8158          1          1          1          1     0.9923          1 
   1    rs6699314     0.8169     0.8169          1          1          1          1     0.9923          1 
   1    rs1249868     0.8174     0.8174          1          1          1          1     0.9923          1 
   1   rs11118997     0.8177     0.8177          1          1          1          1     0.9923          1 
   1   rs12042643     0.8182     0.8182          1          1          1          1     0.9923          1 
   1   rs12046154     0.8182     0.8182          1          1          1          1     0.9923          1 
   1    rs2897064     0.8186     0.8186          1          1          1          1     0.9923          1 
   1    rs7516841      0.821      0.821          1          1          1          1     0.9923          1 
   1    rs7540266      0.821      0.821          1          1          1          1     0.9923          1 
   1    rs6540458      0.821      0.821          1          1          1          1     0.9923          1 
   1    rs2211045     0.8223     0.8223          1          1          1          1     0.9923          1 
   1     rs683801     0.8226     0.8226          1          1          1          1     0.9923          1 
   1     rs696955     0.8226     0.8226          1          1          1          1     0.9923          1 
   1   rs11802960     0.8238     0.8238          1          1          1          1     0.9923          1 
   1   rs17012558     0.8238     0.8238          1          1          1          1     0.9923          1 
   1    rs2660637     0.8249     0.8249          1          1          1          1     0.9923          1 
   1    rs1933620     0.8262     0.8262          1          1          1          1     0.9923          1 
   1   rs12030704     0.8269     0.8269          1          1          1          1     0.9923          1 
   1     rs291090     0.8285     0.8285          1          1          1          1     0.9923          1 
   1    rs1417954     0.8286     0.8286          1          1          1          1     0.9923          1 
   1    rs9429781     0.8286     0.8286          1          1          1          1     0.9923          1 
   1    rs7543250     0.8312     0.8312          1          1          1          1     0.9923          1 
   1   rs12076644     0.8321     0.8321          1          1          1          1     0.9923          1 
   1    rs2480405     0.8324     0.8324          1          1          1          1     0.9923          1 
   1    rs7549288     0.8337     0.8337          1          1          1          1     0.9923          1 
   1    rs1930435      0.834      0.834          1          1          1          1     0.9923          1 
   1    rs1257573     0.8344     0.8344          1          1          1          1     0.9923          1 
   1    rs2782933     0.8368     0.8368          1          1          1          1     0.9923          1 
   1    rs4844563     0.8374     0.8374          1          1          1          1     0.9923          1 
   1   rs12085778     0.8384     0.8384          1          1          1          1     0.9923          1 
   1   rs11119135     0.8386     0.8386          1          1          1          1     0.9923          1 
   1    rs6692331     0.8391     0.8391          1          1          1          1     0.9923          1 
   1   rs11120092     0.8398     0.8398          1          1          1          1     0.9923          1 
   1   rs11120093     0.8398     0.8398          1          1          1          1     0.9923          1 
   1    rs7513290     0.8411     0.8411          1          1          1          1     0.9923          1 
   1    rs1474742     0.8412     0.8412          1          1          1          1     0.9923          1 
   1    rs2483062     0.8441     0.8441          1          1          1          1     0.9923          1 
   1   rs12129635     0.8441     0.8441          1          1          1          1     0.9923          1 
   1   rs12062235      0.845      0.845          1          1          1          1     0.9923          1 
   1   rs17013032     0.8455     0.8455          1          1          1          1     0.9923          1 
   1   rs12405921     0.8457     0.8457          1          1          1          1     0.9923          1 
   1    rs6669284     0.8471     0.8471          1          1          1          1     0.9923          1 
   1    rs1499587     0.8479     0.8479          1          1          1          1     0.9923          1 
   1    rs2785630     0.8493     0.8493          1          1          1          1     0.9923          1 
   1    rs2249852     0.8502     0.8502          1          1          1          1     0.9923          1 
   1   rs11119256     0.8506     0.8506          1          1          1          1     0.9923          1 
   1     rs823094     0.8532     0.8532          1          1          1          1     0.9923          1 
   1    rs1856719      0.854      0.854          1          1          1          1     0.9923          1 
   1     rs729765     0.8556     0.8556          1          1          1          1     0.9923          1 
   1   rs10494876      0.856      0.856          1          1          1          1     0.9923          1 
   1   rs12036582      0.856      0.856          1          1          1          1     0.9923          1 
   1    rs2767567     0.8564     0.8564          1          1          1          1     0.9923          1 
   1     rs591305     0.8564     0.8564          1          1          1          1     0.9923          1 
   1    rs7525154     0.8565     0.8565          1          1          1          1     0.9923          1 
   1    rs2282069     0.8575     0.8575          1          1          1          1     0.9923          1 
   1   rs12141045     0.8589     0.8589          1          1          1          1     0.9923          1 
   1   rs10429953     0.8589     0.8589          1          1          1          1     0.9923          1 
   1   rs10429943     0.8589     0.8589          1          1          1          1     0.9923          1 
   1    rs6663665     0.8606     0.8606          1          1          1          1     0.9923          1 
   1    rs4593829     0.8607     0.8607          1          1          1          1     0.9923          1 
   1    rs1340113     0.8626     0.8626          1          1          1          1     0.9923          1 
   1     rs694874     0.8634     0.8634          1          1          1          1     0.9923          1 
   1    rs2842754     0.8636     0.8636          1          1          1          1     0.9923          1 
   1    rs7413774     0.8644     0.8644          1          1          1          1     0.9923          1 
   1   rs11119981     0.8649     0.8649          1          1          1          1     0.9923          1 
   1   rs12568876     0.8665     0.8665          1          1          1          1     0.9923          1 
   1     rs823121     0.8693     0.8693          1          1          1          1     0.9923          1 
   1     rs823137     0.8693     0.8693          1          1          1          1     0.9923          1 
   1    rs6690215     0.8697     0.8697          1          1          1          1     0.9923          1 
   1   rs10779474     0.8714     0.8714          1          1          1          1     0.9923          1 
   1    rs6697933     0.8742     0.8742          1          1          1          1     0.9923          1 
   1    rs6664027     0.8744     0.8744          1          1          1          1     0.9923          1 
   1    rs7540516     0.8745     0.8745          1          1          1          1     0.9923          1 
   1    rs6669685     0.8746     0.8746          1          1          1          1     0.9923          1 
   1   rs11120218     0.8754     0.8754          1          1          1          1     0.9923          1 
   1    rs3849269     0.8754     0.8754          1          1          1          1     0.9923          1 
   1     rs701625      0.876      0.876          1          1          1          1     0.9923          1 
   1    rs1878672     0.8766     0.8766          1          1          1          1     0.9923          1 
   1    rs3024491     0.8766     0.8766          1          1          1          1     0.9923          1 
   1    rs6692199      0.878      0.878          1          1          1          1     0.9923          1 
   1    rs2498023     0.8811     0.8811          1          1          1          1     0.9923          1 
   1    rs2052909     0.8818     0.8818          1          1          1          1     0.9923          1 
   1    rs4311892      0.882      0.882          1          1          1          1     0.9923          1 
   1     rs668878     0.8854     0.8854          1          1          1          1     0.9923          1 
   1    rs2007188     0.8854     0.8854          1          1          1          1     0.9923          1 
   1     rs823154     0.8857     0.8857          1          1          1          1     0.9923          1 
   1    rs7546272     0.8858     0.8858          1          1          1          1     0.9923          1 
   1    rs2217357     0.8858     0.8858          1          1          1          1     0.9923          1 
   1   rs10863755     0.8868     0.8868          1          1          1          1     0.9923          1 
   1   rs12073287     0.8868     0.8868          1          1          1          1     0.9923          1 
   1   rs12140926      0.887      0.887          1          1          1          1     0.9923          1 
   1    rs7527218     0.8882     0.8882          1          1          1          1     0.9923          1 
   1    rs2153904     0.8885     0.8885          1          1          1          1     0.9923          1 
   1   rs11119582     0.8888     0.8888          1          1          1          1     0.9923          1 
   1    rs2495253     0.8889     0.8889          1          1          1          1     0.9923          1 
   1   rs12080578     0.8895     0.8895          1          1          1          1     0.9923          1 
   1    rs4844692     0.8896     0.8896          1          1          1          1     0.9923          1 
   1   rs12041365     0.8897     0.8897          1          1          1          1     0.9923          1 
   1   rs12728670     0.8899     0.8899          1          1          1          1     0.9923          1 
   1   rs17013209     0.8919     0.8919          1          1          1          1     0.9923          1 
   1   rs10494902      0.892      0.892          1          1          1          1     0.9923          1 
   1   rs11119107     0.8924     0.8924          1          1          1          1     0.9923          1 
   1    rs9438394     0.8936     0.8936          1          1          1          1     0.9923          1 
   1   rs12032512      0.897      0.897          1          1          1          1     0.9923          1 
   1     rs643470     0.9014     0.9014          1          1          1          1     0.9923          1 
   1   rs10863698     0.9019     0.9019          1          1          1          1     0.9923          1 
   1   rs10863699     0.9019     0.9019          1          1          1          1     0.9923          1 
   1    rs7548352     0.9019     0.9019          1          1          1          1     0.9923          1 
   1   rs12405410     0.9041     0.9041          1          1          1          1     0.9923          1 
   1    rs7366893     0.9046     0.9046          1          1          1          1     0.9923          1 
   1    rs2807386     0.9056     0.9056          1          1          1          1     0.9923          1 
   1   rs17012257     0.9063     0.9063          1          1          1          1     0.9923          1 
   1    rs6540495     0.9084     0.9084          1          1          1          1     0.9923          1 
   1   rs17012531     0.9092     0.9092          1          1          1          1     0.9923          1 
   1    rs7528265     0.9102     0.9102          1          1          1          1     0.9923          1 
   1   rs11119584     0.9117     0.9117          1          1          1          1     0.9923          1 
   1   rs11240512     0.9159     0.9159          1          1          1          1     0.9923          1 
   1   rs12129405     0.9167     0.9167          1          1          1          1     0.9923          1 
   1   rs11118242     0.9171     0.9171          1          1          1          1     0.9923          1 
   1    rs6540437     0.9171     0.9171          1          1          1          1     0.9923          1 
   1    rs1924250     0.9187     0.9187          1          1          1          1     0.9923          1 
   1     rs701637     0.9196     0.9196          1          1          1          1     0.9923          1 
   1     rs696967     0.9196     0.9196          1          1          1          1     0.9923          1 
   1    rs1933542     0.9206     0.9206          1          1          1          1     0.9923          1 
   1    rs6679114     0.9232     0.9232          1          1          1          1     0.9923          1 
   1    rs1781023     0.9241     0.9241          1          1          1          1     0.9923          1 
   1     rs718242     0.9241     0.9241          1          1          1          1     0.9923          1 
   1   rs10158553     0.9256     0.9256          1          1          1          1     0.9923          1 
   1   rs10864180     0.9275     0.9275          1          1          1          1     0.9923          1 
   1    rs2914937     0.9277     0.9277          1          1          1          1     0.9923          1 
   1     rs901107     0.9295     0.9295          1          1          1          1     0.9923          1 
   1   rs12751143     0.9299     0.9299          1          1          1          1     0.9923          1 
   1   rs12407485     0.9338     0.9338          1          1          1          1     0.9923          1 
   1   rs17016339     0.9338     0.9338          1          1          1          1     0.9923          1 
   1    rs6673827     0.9348     0.9348          1          1          1          1     0.9923          1 
   1   rs17016609     0.9348     0.9348          1          1          1          1     0.9923          1 
   1    rs1341683     0.9349     0.9349          1          1          1          1     0.9923          1 
   1    rs7533594     0.9364     0.9364          1          1          1          1     0.9923          1 
   1    rs4245717     0.9365     0.9365          1          1          1          1     0.9923          1 
   1     rs944775     0.9376     0.9376          1          1          1          1     0.9923          1 
   1     rs868415     0.9379     0.9379          1          1          1          1     0.9923          1 
   1   rs10465685      0.938      0.938          1          1          1          1     0.9923          1 
   1    rs2869026     0.9388     0.9388          1          1          1          1     0.9923          1 
   1    rs7367954     0.9388     0.9388          1          1          1          1     0.9923          1 
   1   rs11240581     0.9389     0.9389          1          1          1          1     0.9923          1 
   1    rs2486924     0.9397     0.9397          1          1          1          1     0.9923          1 
   1    rs4845144     0.9406     0.9406          1          1          1          1     0.9923          1 
   1   rs12137586     0.9414     0.9414          1          1          1          1     0.9923          1 
   1    rs1539243     0.9452     0.9452          1          1          1          1     0.9923          1 
   1   rs17013008     0.9453     0.9453          1          1          1          1     0.9923          1 
   1    rs7528718     0.9471     0.9471          1          1          1          1     0.9923          1 
   1    rs3121651     0.9474     0.9474          1          1          1          1     0.9923          1 
   1    rs2981573     0.9489     0.9489          1          1          1          1     0.9923          1 
   1    rs7519949     0.9497     0.9497          1          1          1          1     0.9923          1 
   1   rs12409177     0.9507     0.9507          1          1          1          1     0.9923          1 
   1   rs12144273     0.9507     0.9507          1          1          1          1     0.9923          1 
   1   rs12138969     0.9507     0.9507          1          1          1          1     0.9923          1 
   1   rs11119670     0.9514     0.9514          1          1          1          1     0.9923          1 
   1    rs2243174     0.9514     0.9514          1          1          1          1     0.9923          1 
   1    rs1553622     0.9521     0.9521          1          1          1          1     0.9923          1 
   1     rs472086     0.9523     0.9523          1          1          1          1     0.9923          1 
   1   rs10779476     0.9533     0.9533          1          1          1          1     0.9923          1 
   1     rs511678     0.9574     0.9574          1          1          1          1     0.9923          1 
   1    rs2940253     0.9574     0.9574          1          1          1          1     0.9923          1 
   1    rs9429774     0.9574     0.9574          1          1          1          1     0.9923          1 
   1      rs17615     0.9574     0.9574          1          1          1          1     0.9923          1 
   1    rs6540484     0.9576     0.9576          1          1          1          1     0.9923          1 
   1   rs17260007     0.9581     0.9581          1          1          1          1     0.9923          1 
   1   rs12119793     0.9582     0.9582          1          1          1          1     0.9923          1 
   1    rs2788152     0.9585     0.9585          1          1          1          1     0.9923          1 
   1     rs966256     0.9591     0.9591          1          1          1          1     0.9923          1 
   1   rs11577857     0.9598     0.9598          1          1          1          1     0.9923          1 
   1    rs4396169     0.9604     0.9604          1          1          1          1     0.9923          1 
   1   rs11119590     0.9611     0.9611          1          1          1          1     0.9923          1 
   1    rs2788153     0.9635     0.9635          1          1          1          1     0.9923          1 
   1   rs11119079     0.9646     0.9646          1          1          1          1     0.9923          1 
   1   rs12067289     0.9646     0.9646          1          1          1          1     0.9923          1 
   1   rs11808293     0.9656     0.9656          1          1          1          1     0.9923          1 
   1   rs17013885      0.966      0.966          1          1          1          1     0.9923          1 
   1    rs6689572     0.9661     0.9661          1          1          1          1     0.9923          1 
   1    rs7544267     0.9668     0.9668          1          1          1          1     0.9923          1 
   1   rs10779340     0.9668     0.9668          1          1          1          1     0.9923          1 
   1   rs12088135      0.967      0.967          1          1          1          1     0.9923          1 
   1    rs6693578     0.9679     0.9679          1          1          1          1     0.9923          1 
   1    rs1781025     0.9682     0.9682          1          1          1          1     0.9923          1 
   1     rs718241     0.9682     0.9682          1          1          1          1     0.9923          1 
   1   rs17012436     0.9688     0.9688          1          1          1          1     0.9923          1 
   1   rs17259840     0.9696     0.9696          1          1          1          1     0.9923          1 
   1    rs4240848     0.9697     0.9697          1          1          1          1     0.9923          1 
   1    rs4607880     0.9697     0.9697          1          1          1          1     0.9923          1 
   1    rs2243161     0.9705     0.9705          1          1          1          1     0.9923          1 
   1    rs2176511     0.9726     0.9726          1          1          1          1     0.9923          1 
   1   rs10793741     0.9726     0.9726          1          1          1          1     0.9923          1 
   1    rs1174552     0.9728     0.9728          1          1          1          1     0.9923          1 
   1    rs3860300     0.9734     0.9734          1          1          1          1     0.9923          1 
   1   rs11579993     0.9743     0.9743          1          1          1          1     0.9923          1 
   1     rs963893     0.9743     0.9743          1          1          1          1     0.9923          1 
   1   rs17013964     0.9759     0.9759          1          1          1          1      0.993          1 
   1     rs600031     0.9813     0.9813          1          1          1          1     0.9966          1 
   1    rs2185095     0.9822     0.9822          1          1          1          1     0.9966          1 
   1    rs6691942      0.983      0.983          1          1          1          1     0.9966          1 
   1   rs17347710     0.9843     0.9843          1          1          1          1     0.9966          1 
   1    rs1166923      0.985      0.985          1          1          1          1     0.9966          1 
   1    rs6677975     0.9854     0.9854          1          1          1          1     0.9966          1 
   1    rs7523273     0.9864     0.9864          1          1          1          1     0.9966          1 
   1   rs12410558     0.9867     0.9867          1          1          1          1     0.9966          1 
   1    rs1417953     0.9908     0.9908          1          1          1          1     0.9998          1 
   1    rs6691380      0.993      0.993          1          1          1          1     0.9998          1 
   1     rs859499     0.9937     0.9937          1          1          1          1     0.9998          1 
   1    rs6681778     0.9938     0.9938          1          1          1          1     0.9998          1 
   1   rs17020993     0.9944     0.9944          1          1          1          1     0.9998          1 
   1    rs6660992     0.9953     0.9953          1          1          1          1     0.9998          1 
   1   rs10158044     0.9962     0.9962          1          1          1          1     0.9998          1 
   1    rs7525449     0.9973     0.9973          1          1          1          1     0.9999          1 
   1    rs4844698     0.9981     0.9981          1          1          1          1     0.9999          1 
   1    rs4844406     0.9999     0.9999          1          1          1          1     0.9999          1 
   1    rs4844407     0.9999     0.9999          1          1          1          1     0.9999          1 
