# Supplementary material for: Cell-to-cell expression dispersion of B-cell surface proteins is linked to genetic variants in humans
Source: Commun Biol. 2020 Jul 3;3:346. doi: 10.1038/s42003-020-1075-1 (PMC7335051; doi:10.1038/s42003-020-1075-1)
Supplement: Supplementary file 4 — Supplementary Data 2 [file 42003_2020_1075_MOESM4_ESM.zip › Supplementary_Data_S2/plink-results-48LCLs/CD55_chr1_cv/CD55_cv_48_LCLs.qassoc.means]

 CHR          SNP  VALUE      G11      G12      G22
   1   rs16855729   GENO      T/T      T/C      C/C
   1   rs16855729 COUNTS        1       12       35
   1   rs16855729   FREQ  0.02083     0.25   0.7292
   1   rs16855729   MEAN  0.09284  0.09664  0.09043
   1   rs16855729     SD        0  0.01196  0.01045
   1   rs11240506   GENO      T/T      T/A      A/A
   1   rs11240506 COUNTS        1       14       33
   1   rs11240506   FREQ  0.02083   0.2917   0.6875
   1   rs11240506   MEAN   0.1209  0.09264   0.0909
   1   rs11240506     SD        0 0.008095  0.01104
   1    rs3795547   GENO      T/T      T/C      C/C
   1    rs3795547 COUNTS        2       11       35
   1    rs3795547   FREQ  0.04167   0.2292   0.7292
   1    rs3795547   MEAN  0.08787  0.09232  0.09218
   1    rs3795547     SD  0.02042  0.01534 0.009119
   1   rs12036582   GENO      C/C      C/T      T/T
   1   rs12036582 COUNTS        0       19       29
   1   rs12036582   FREQ        0   0.3958   0.6042
   1   rs12036582   MEAN       NA  0.09167  0.09227
   1   rs12036582     SD       NA  0.01183  0.01054
   1   rs12751472   GENO      C/C      C/T      T/T
   1   rs12751472 COUNTS       10       23       15
   1   rs12751472   FREQ   0.2083   0.4792   0.3125
   1   rs12751472   MEAN  0.09257  0.09213  0.09153
   1   rs12751472     SD  0.01319   0.0106  0.01065
   1   rs12041365   GENO      A/A      A/G      G/G
   1   rs12041365 COUNTS        6       18       24
   1   rs12041365   FREQ    0.125    0.375      0.5
   1   rs12041365   MEAN  0.09502  0.09045  0.09247
   1   rs12041365     SD  0.01206 0.009047  0.01218
   1   rs11240512   GENO      A/A      A/G      G/G
   1   rs11240512 COUNTS        9       24       15
   1   rs11240512   FREQ   0.1875      0.5   0.3125
   1   rs11240512   MEAN  0.09182  0.09243  0.09153
   1   rs11240512     SD  0.01376  0.01047  0.01065
   1    rs7513290   GENO      G/G      G/A      A/A
   1    rs7513290 COUNTS        8       24       16
   1    rs7513290   FREQ   0.1667      0.5   0.3333
   1    rs7513290   MEAN  0.09128  0.09209  0.09232
   1    rs7513290     SD 0.005728  0.01155  0.01246
   1   rs11240515   GENO      G/G      G/A      A/A
   1   rs11240515 COUNTS       11       22       15
   1   rs11240515   FREQ   0.2292   0.4583   0.3125
   1   rs11240515   MEAN  0.09075  0.09224  0.09267
   1   rs11240515     SD 0.005545  0.01196  0.01282
   1   rs11240521   GENO      C/C      C/T      T/T
   1   rs11240521 COUNTS        5       17       26
   1   rs11240521   FREQ   0.1042   0.3542   0.5417
   1   rs11240521   MEAN  0.08911  0.09178  0.09276
   1   rs11240521     SD 0.003561  0.01272  0.01084
   1   rs11240523   GENO      G/G      G/C      C/C
   1   rs11240523 COUNTS        3       22       23
   1   rs11240523   FREQ   0.0625   0.4583   0.4792
   1   rs11240523   MEAN  0.09511  0.09266  0.09103
   1   rs11240523     SD 0.006249  0.01126  0.01135
   1   rs12036780   GENO      A/A      A/C      C/C
   1   rs12036780 COUNTS        1       13       34
   1   rs12036780   FREQ  0.02083   0.2708   0.7083
   1   rs12036780   MEAN  0.08349  0.09423  0.09144
   1   rs12036780     SD        0 0.007299  0.01212
   1    rs7534154   GENO      C/C      C/T      T/T
   1    rs7534154 COUNTS       11       26       11
   1    rs7534154   FREQ   0.2292   0.5417   0.2292
   1    rs7534154   MEAN  0.09325   0.0931  0.08829
   1    rs7534154     SD 0.007826  0.01078  0.01385
   1    rs1891506   GENO      G/G      G/A      A/A
   1    rs1891506 COUNTS        7       21       20
   1    rs1891506   FREQ   0.1458   0.4375   0.4167
   1    rs1891506   MEAN  0.09109  0.09544  0.08878
   1    rs1891506     SD 0.006562  0.01163  0.01079
   1    rs6593951   GENO      C/C      C/T      T/T
   1    rs6593951 COUNTS        6       20       22
   1    rs6593951   FREQ    0.125   0.4167   0.4583
   1    rs6593951   MEAN  0.09012  0.09503  0.08983
   1    rs6593951     SD 0.006612   0.0118  0.01083
   1   rs12133326   GENO      T/T      T/C      C/C
   1   rs12133326 COUNTS        1       13       34
   1   rs12133326   FREQ  0.02083   0.2708   0.7083
   1   rs12133326   MEAN  0.09284  0.09011  0.09274
   1   rs12133326     SD        0 0.009592  0.01163
   1   rs10494871   GENO      A/A      A/G      G/G
   1   rs10494871 COUNTS        1        7       40
   1   rs10494871   FREQ  0.02083   0.1458   0.8333
   1   rs10494871   MEAN   0.1041  0.09101  0.09191
   1   rs10494871     SD        0  0.01606  0.01004
   1    rs7515820   GENO      A/A      A/C      C/C
   1    rs7515820 COUNTS        6       24       18
   1    rs7515820   FREQ    0.125      0.5    0.375
   1    rs7515820   MEAN  0.09575  0.09229  0.09045
   1    rs7515820     SD 0.008041  0.01249 0.009684
   1    rs7531623   GENO      G/G      G/A      A/A
   1    rs7531623 COUNTS       11       22       15
   1    rs7531623   FREQ   0.2292   0.4583   0.3125
   1    rs7531623   MEAN  0.08848  0.09324  0.09286
   1    rs7531623     SD  0.01044  0.01294 0.007775
   1    rs7533594   GENO      G/G      G/T      T/T
   1    rs7533594 COUNTS        1       12       35
   1    rs7533594   FREQ  0.02083     0.25   0.7292
   1    rs7533594   MEAN  0.09358  0.09203  0.09199
   1    rs7533594     SD        0 0.007165  0.01221
   1   rs11240528   GENO      A/A      A/G      G/G
   1   rs11240528 COUNTS       10       27       11
   1   rs11240528   FREQ   0.2083   0.5625   0.2292
   1   rs11240528   MEAN  0.09368  0.09236  0.08974
   1   rs11240528     SD  0.00548   0.0131 0.009019
   1    rs6593955   GENO      C/C      C/G      G/G
   1    rs6593955 COUNTS       12       23       13
   1    rs6593955   FREQ     0.25   0.4792   0.2708
   1    rs6593955   MEAN  0.09112  0.09366     0.09
   1    rs6593955     SD 0.007859  0.01319  0.00913
   1    rs7539751   GENO      T/T      T/C      C/C
   1    rs7539751 COUNTS        1       10       37
   1    rs7539751   FREQ  0.02083   0.2083   0.7708
   1    rs7539751   MEAN   0.1041  0.09343  0.09133
   1    rs7539751     SD        0  0.01437 0.009991
   1   rs10793740   GENO      A/A      A/G      G/G
   1   rs10793740 COUNTS        2       19       27
   1   rs10793740   FREQ  0.04167   0.3958   0.5625
   1   rs10793740   MEAN  0.09092   0.0907  0.09305
   1   rs10793740     SD  0.01857  0.01196   0.0101
   1    rs7536614   GENO      A/A      A/T      T/T
   1    rs7536614 COUNTS        2       19       27
   1    rs7536614   FREQ  0.04167   0.3958   0.5625
   1    rs7536614   MEAN  0.09092   0.0907  0.09305
   1    rs7536614     SD  0.01857  0.01196   0.0101
   1   rs12728206   GENO      A/A      A/G      G/G
   1   rs12728206 COUNTS        1       11       36
   1   rs12728206   FREQ  0.02083   0.2292     0.75
   1   rs12728206   MEAN  0.08826  0.09594  0.09094
   1   rs12728206     SD        0  0.01175  0.01073
   1   rs12092624   GENO      T/T      T/C      C/C
   1   rs12092624 COUNTS       11       22       15
   1   rs12092624   FREQ   0.2292   0.4583   0.3125
   1   rs12092624   MEAN  0.09333  0.09014  0.09386
   1   rs12092624     SD  0.01347  0.01023  0.01027
   1    rs2282449   GENO      T/T      T/C      C/C
   1    rs2282449 COUNTS        1        6       41
   1    rs2282449   FREQ  0.02083    0.125   0.8542
   1    rs2282449   MEAN  0.07779  0.08708   0.0931
   1    rs2282449     SD        0 0.009163  0.01097
   1    rs2282450   GENO      A/A      A/T      T/T
   1    rs2282450 COUNTS       11       17       20
   1    rs2282450   FREQ   0.2292   0.3542   0.4167
   1    rs2282450   MEAN  0.08509   0.0951  0.09324
   1    rs2282450     SD  0.00924  0.01236 0.009221
   1   rs12407361   GENO      A/A      A/T      T/T
   1   rs12407361 COUNTS        2        7       39
   1   rs12407361   FREQ  0.04167   0.1458   0.8125
   1   rs12407361   MEAN  0.09433  0.08607  0.09298
   1   rs12407361     SD   0.0021 0.009518  0.01123
   1    rs4245717   GENO      T/T      T/C      C/C
   1    rs4245717 COUNTS        0       10       38
   1    rs4245717   FREQ        0   0.2083   0.7917
   1    rs4245717   MEAN       NA  0.09228  0.09197
   1    rs4245717     SD       NA 0.009404  0.01143
   1   rs11579937   GENO      T/T      T/A      A/A
   1   rs11579937 COUNTS        1       25       21
   1   rs11579937   FREQ  0.02128   0.5319   0.4468
   1   rs11579937   MEAN  0.07343  0.09429  0.09011
   1   rs11579937     SD        0  0.01212 0.008812
   1   rs11581303   GENO      A/A      A/G      G/G
   1   rs11581303 COUNTS        7       26       15
   1   rs11581303   FREQ   0.1458   0.5417   0.3125
   1   rs11581303   MEAN  0.09339  0.09214  0.09122
   1   rs11581303     SD 0.009366  0.01031  0.01316
   1   rs10793741   GENO      G/G      G/A      A/A
   1   rs10793741 COUNTS        1       15       32
   1   rs10793741   FREQ  0.02083   0.3125   0.6667
   1   rs10793741   MEAN   0.0811   0.0934  0.09173
   1   rs10793741     SD        0 0.009234  0.01176
   1   rs12039255   GENO      T/T      T/C      C/C
   1   rs12039255 COUNTS        1       22       25
   1   rs12039255   FREQ  0.02083   0.4583   0.5208
   1   rs12039255   MEAN  0.09452  0.08837  0.09515
   1   rs12039255     SD        0 0.009349  0.01164
   1   rs17347710   GENO      G/G      G/A      A/A
   1   rs17347710 COUNTS        1       11       36
   1   rs17347710   FREQ  0.02083   0.2292     0.75
   1   rs17347710   MEAN  0.09854  0.09078  0.09223
   1   rs17347710     SD        0  0.01282   0.0106
   1    rs6661827   GENO      T/T      T/C      C/C
   1    rs6661827 COUNTS        8       26       14
   1    rs6661827   FREQ   0.1667   0.5417   0.2917
   1    rs6661827   MEAN  0.08825  0.09153  0.09512
   1    rs6661827     SD  0.00796  0.01099  0.01214
   1   rs16856082   GENO      G/G      G/C      C/C
   1   rs16856082 COUNTS       14       19       15
   1   rs16856082   FREQ   0.2917   0.3958   0.3125
   1   rs16856082   MEAN  0.09552  0.09331  0.08716
   1   rs16856082     SD  0.01235  0.01115 0.007824
   1    rs6680742   GENO      A/A      A/G      G/G
   1    rs6680742 COUNTS       14       19       15
   1    rs6680742   FREQ   0.2917   0.3958   0.3125
   1    rs6680742   MEAN  0.09552  0.09331  0.08716
   1    rs6680742     SD  0.01235  0.01115 0.007824
   1    rs6680848   GENO      T/T      T/A      A/A
   1    rs6680848 COUNTS        3       17       28
   1    rs6680848   FREQ   0.0625   0.3542   0.5833
   1    rs6680848   MEAN  0.09348  0.09288  0.09136
   1    rs6680848     SD 0.002093  0.01182  0.01115
   1    rs3761916   GENO      G/G      G/A      A/A
   1    rs3761916 COUNTS        1       13       34
   1    rs3761916   FREQ  0.02083   0.2708   0.7083
   1    rs3761916   MEAN   0.0811  0.08941  0.09336
   1    rs3761916     SD        0 0.008333  0.01172
   1   rs11240548   GENO      C/C      C/T      T/T
   1   rs11240548 COUNTS        1       10       37
   1   rs11240548   FREQ  0.02083   0.2083   0.7708
   1   rs11240548   MEAN  0.09344  0.08598  0.09363
   1   rs11240548     SD        0  0.01202  0.01037
   1    rs7529037   GENO      G/G      G/C      C/C
   1    rs7529037 COUNTS        1       11       36
   1    rs7529037   FREQ  0.02083   0.2292     0.75
   1    rs7529037   MEAN   0.1001  0.09216  0.09177
   1    rs7529037     SD        0 0.007947  0.01187
   1    rs2153904   GENO      T/T      T/G      G/G
   1    rs2153904 COUNTS       10       27       11
   1    rs2153904   FREQ   0.2083   0.5625   0.2292
   1    rs2153904   MEAN  0.09074  0.09325  0.09021
   1    rs2153904     SD   0.0109  0.01219 0.007813
   1    rs4601639   GENO      C/C      C/T      T/T
   1    rs4601639 COUNTS        0        5       43
   1    rs4601639   FREQ        0   0.1042   0.8958
   1    rs4601639   MEAN       NA  0.09675  0.09148
   1    rs4601639     SD       NA 0.007594  0.01121
   1    rs7520276   GENO      A/A      A/G      G/G
   1    rs7520276 COUNTS        2       15       30
   1    rs7520276   FREQ  0.04255   0.3191   0.6383
   1    rs7520276   MEAN   0.0908  0.09774  0.08922
   1    rs7520276     SD  0.01371  0.01218 0.009537
   1   rs16856160   GENO      G/G      G/A      A/A
   1   rs16856160 COUNTS        5       22       21
   1   rs16856160   FREQ   0.1042   0.4583   0.4375
   1   rs16856160   MEAN  0.08972  0.09472  0.08977
   1   rs16856160     SD  0.01083  0.01163  0.01008
   1   rs10751444   GENO      C/C      C/T      T/T
   1   rs10751444 COUNTS        8       22       18
   1   rs10751444   FREQ   0.1667   0.4583    0.375
   1   rs10751444   MEAN  0.09493  0.09255  0.09012
   1   rs10751444     SD  0.01401  0.01035  0.01049
   1    rs6593964   GENO      C/C      C/A      A/A
   1    rs6593964 COUNTS        8       22       18
   1    rs6593964   FREQ   0.1667   0.4583    0.375
   1    rs6593964   MEAN  0.09493  0.09255  0.09012
   1    rs6593964     SD  0.01401  0.01035  0.01049
   1     rs951366   GENO      C/C      C/T      T/T
   1     rs951366 COUNTS        3       12       33
   1     rs951366   FREQ   0.0625     0.25   0.6875
   1     rs951366   MEAN   0.1021  0.09765  0.08907
   1     rs951366     SD  0.01686 0.005934  0.01076
   1     rs823092   GENO      A/A      A/T      T/T
   1     rs823092 COUNTS        5       22       21
   1     rs823092   FREQ   0.1042   0.4583   0.4375
   1     rs823092   MEAN  0.08681  0.09178  0.09354
   1     rs823092     SD  0.01228 0.009299  0.01231
   1   rs16856211   GENO      C/C      C/T      T/T
   1   rs16856211 COUNTS        0        6       42
   1   rs16856211   FREQ        0    0.125    0.875
   1   rs16856211   MEAN       NA  0.09554  0.09153
   1   rs16856211     SD       NA 0.004822  0.01151
   1     rs823094   GENO      G/G      G/T      T/T
   1     rs823094 COUNTS        3       11       34
   1     rs823094   FREQ   0.0625   0.2292   0.7083
   1     rs823094   MEAN  0.08569  0.09626  0.09122
   1     rs823094     SD 0.003969  0.01141  0.01095
   1    rs1620334   GENO      C/C      C/T      T/T
   1    rs1620334 COUNTS        5       24       19
   1    rs1620334   FREQ   0.1042      0.5   0.3958
   1    rs1620334   MEAN  0.08681  0.09274  0.09251
   1    rs1620334     SD  0.01228 0.009121  0.01283
   1    rs7513645   GENO      A/A      A/G      G/G
   1    rs7513645 COUNTS        0        6       42
   1    rs7513645   FREQ        0    0.125    0.875
   1    rs7513645   MEAN       NA  0.09567  0.09151
   1    rs7513645     SD       NA 0.007287  0.01135
   1     rs823121   GENO      A/A      A/G      G/G
   1     rs823121 COUNTS        1        9       38
   1     rs823121   FREQ  0.02083   0.1875   0.7917
   1     rs823121   MEAN   0.0811  0.09512  0.09159
   1     rs823121     SD        0  0.01286  0.01052
   1     rs823122   GENO      T/T      T/C      C/C
   1     rs823122 COUNTS       11       20       17
   1     rs823122   FREQ   0.2292   0.4167   0.3542
   1     rs823122   MEAN  0.09848  0.09216   0.0877
   1     rs823122     SD  0.01275 0.009764 0.009418
   1     rs823123   GENO      C/C      C/T      T/T
   1     rs823123 COUNTS       12       23       13
   1     rs823123   FREQ     0.25   0.4792   0.2708
   1     rs823123   MEAN  0.08494    0.093  0.09687
   1     rs823123     SD  0.00959 0.009245  0.01229
   1    rs7522056   GENO      A/A      A/G      G/G
   1    rs7522056 COUNTS        2       11       35
   1    rs7522056   FREQ  0.04167   0.2292   0.7292
   1    rs7522056   MEAN    0.109   0.0963  0.08972
   1    rs7522056     SD  0.01686 0.006566  0.01079
   1     rs823137   GENO      A/A      A/G      G/G
   1     rs823137 COUNTS        1        9       38
   1     rs823137   FREQ  0.02083   0.1875   0.7917
   1     rs823137   MEAN   0.0811  0.09512  0.09159
   1     rs823137     SD        0  0.01286  0.01052
   1     rs823142   GENO      A/A      A/T      T/T
   1     rs823142 COUNTS        3       25       20
   1     rs823142   FREQ   0.0625   0.5208   0.4167
   1     rs823142   MEAN  0.08759   0.0924  0.09224
   1     rs823142     SD 0.003635  0.01007   0.0128
   1    rs1775151   GENO      T/T      T/C      C/C
   1    rs1775151 COUNTS        4       18       26
   1    rs1775151   FREQ  0.08333    0.375   0.5417
   1    rs1775151   MEAN  0.08989  0.09512  0.09022
   1    rs1775151     SD 0.009014 0.009853  0.01177
   1    rs1772153   GENO      C/C      C/T      T/T
   1    rs1772153 COUNTS       12       23       13
   1    rs1772153   FREQ     0.25   0.4792   0.2708
   1    rs1772153   MEAN  0.09041  0.09071  0.09587
   1    rs1772153     SD    0.013 0.009874  0.01068
   1     rs947211   GENO      G/G      G/A      A/A
   1     rs947211 COUNTS        7       21       20
   1     rs947211   FREQ   0.1458   0.4375   0.4167
   1     rs947211   MEAN  0.08826  0.09517  0.09006
   1     rs947211     SD 0.009228  0.00987  0.01212
   1   rs10494874   GENO      C/C      C/G      G/G
   1   rs10494874 COUNTS        1        4       43
   1   rs10494874   FREQ  0.02083  0.08333   0.8958
   1   rs10494874   MEAN   0.1025  0.09374  0.09163
   1   rs10494874     SD        0  0.00922  0.01118
   1   rs12565968   GENO      A/A      A/G      G/G
   1   rs12565968 COUNTS        4       16       28
   1   rs12565968   FREQ  0.08333   0.3333   0.5833
   1   rs12565968   MEAN  0.09666  0.09211  0.09133
   1   rs12565968     SD  0.01971 0.007521  0.01142
   1    rs6679073   GENO      A/A      A/C      C/C
   1    rs6679073 COUNTS        0        5       43
   1    rs6679073   FREQ        0   0.1042   0.8958
   1    rs6679073   MEAN       NA  0.09549  0.09163
   1    rs6679073     SD       NA 0.008896  0.01118
   1     rs708726   GENO      G/G      G/T      T/T
   1     rs708726 COUNTS        3       15       30
   1     rs708726   FREQ   0.0625   0.3125    0.625
   1     rs708726   MEAN  0.09471  0.09231  0.09163
   1     rs708726     SD  0.02367 0.008099  0.01109
   1     rs823154   GENO      T/T      T/C      C/C
   1     rs823154 COUNTS        1       10       37
   1     rs823154   FREQ  0.02083   0.2083   0.7708
   1     rs823154   MEAN   0.0811  0.09475  0.09159
   1     rs823154     SD        0  0.01219  0.01067
   1    rs4396169   GENO      T/T      T/C      C/C
   1    rs4396169 COUNTS        0        9       39
   1    rs4396169   FREQ        0   0.1875   0.8125
   1    rs4396169   MEAN       NA   0.0922  0.09199
   1    rs4396169     SD       NA 0.009929  0.01129
   1       rs2224   GENO      A/A      A/G      G/G
   1       rs2224 COUNTS        5       21       22
   1       rs2224   FREQ   0.1042   0.4375   0.4583
   1       rs2224   MEAN  0.09714  0.09278  0.09016
   1       rs2224     SD  0.01496  0.01099  0.01001
   1     rs823066   GENO      A/A      A/G      G/G
   1     rs823066 COUNTS        7       22       19
   1     rs823066   FREQ   0.1458   0.4583   0.3958
   1     rs823066   MEAN  0.09089  0.09166  0.09288
   1     rs823066     SD 0.009214 0.009132  0.01364
   1     rs823071   GENO      G/G      G/T      T/T
   1     rs823071 COUNTS        7       23       18
   1     rs823071   FREQ   0.1458   0.4792    0.375
   1     rs823071   MEAN  0.09089  0.09174  0.09285
   1     rs823071     SD 0.009214 0.008929  0.01403
   1    rs1891092   GENO      T/T      T/G      G/G
   1    rs1891092 COUNTS        1        4       43
   1    rs1891092   FREQ  0.02083  0.08333   0.8958
   1    rs1891092   MEAN  0.09708  0.09396  0.09174
   1    rs1891092     SD        0  0.01004  0.01122
   1    rs1891094   GENO      C/C      C/T      T/T
   1    rs1891094 COUNTS        1        4       43
   1    rs1891094   FREQ  0.02083  0.08333   0.8958
   1    rs1891094   MEAN  0.09708  0.09396  0.09174
   1    rs1891094     SD        0  0.01004  0.01122
   1     rs823082   GENO      C/C      C/T      T/T
   1     rs823082 COUNTS        4       23       21
   1     rs823082   FREQ  0.08333   0.4792   0.4375
   1     rs823082   MEAN  0.09172  0.09498  0.08887
   1     rs823082     SD  0.02082 0.009598 0.009738
   1     rs823091   GENO      T/T      T/C      C/C
   1     rs823091 COUNTS        9       24       15
   1     rs823091   FREQ   0.1875      0.5   0.3125
   1     rs823091   MEAN  0.08989  0.09225  0.09297
   1     rs823091     SD 0.008227  0.00939  0.01466
   1     rs823088   GENO      T/T      T/C      C/C
   1     rs823088 COUNTS       11       25       12
   1     rs823088   FREQ   0.2292   0.5208     0.25
   1     rs823088   MEAN  0.09498  0.09291  0.08749
   1     rs823088     SD  0.01537 0.008767 0.009833
   1    rs1361754   GENO      G/G      G/A      A/A
   1    rs1361754 COUNTS        4       23       21
   1    rs1361754   FREQ  0.08333   0.4792   0.4375
   1    rs1361754   MEAN  0.09172  0.09498  0.08887
   1    rs1361754     SD  0.02082 0.009598 0.009738
   1   rs16856400   GENO      C/C      C/A      A/A
   1   rs16856400 COUNTS        2       19       27
   1   rs16856400   FREQ  0.04167   0.3958   0.5625
   1   rs16856400   MEAN    0.101   0.0934   0.0904
   1   rs16856400     SD  0.02816  0.01123 0.009412
   1    rs4951025   GENO      T/T      T/A      A/A
   1    rs4951025 COUNTS        9       25       14
   1    rs4951025   FREQ   0.1875   0.5208   0.2917
   1    rs4951025   MEAN  0.08819  0.09326   0.0923
   1    rs4951025     SD 0.009158   0.0107  0.01254
   1     rs960603   GENO      T/T      T/C      C/C
   1     rs960603 COUNTS        1        3       44
   1     rs960603   FREQ  0.02083   0.0625   0.9167
   1     rs960603   MEAN  0.08835   0.1028  0.09138
   1     rs960603     SD        0 0.005951  0.01098
   1    rs7517009   GENO      C/C      C/T      T/T
   1    rs7517009 COUNTS        5       23       20
   1    rs7517009   FREQ   0.1042   0.4792   0.4167
   1    rs7517009   MEAN  0.09051  0.09485  0.08917
   1    rs7517009     SD 0.008425  0.01236 0.009261
   1    rs6702688   GENO      A/A      A/G      G/G
   1    rs6702688 COUNTS        0        9       39
   1    rs6702688   FREQ        0   0.1875   0.8125
   1    rs6702688   MEAN       NA  0.08725  0.09314
   1    rs6702688     SD       NA   0.0104   0.0109
   1    rs6667995   GENO      C/C      C/A      A/A
   1    rs6667995 COUNTS        6       30       12
   1    rs6667995   FREQ    0.125    0.625     0.25
   1    rs6667995   MEAN  0.09207  0.09283  0.09001
   1    rs6667995     SD 0.009294  0.01186 0.009777
   1   rs11240581   GENO      T/T      T/C      C/C
   1   rs11240581 COUNTS        4       21       23
   1   rs11240581   FREQ  0.08333   0.4375   0.4792
   1   rs11240581   MEAN  0.09173  0.09233  0.09182
   1   rs11240581     SD 0.003863  0.01177  0.01131
   1    rs9438394   GENO      G/G      G/C      C/C
   1    rs9438394 COUNTS        0        5       43
   1    rs9438394   FREQ        0   0.1042   0.8958
   1    rs9438394   MEAN       NA   0.0914  0.09211
   1    rs9438394     SD       NA  0.01232  0.01094
   1   rs12096500   GENO      G/G      G/A      A/A
   1   rs12096500 COUNTS        4       21       23
   1   rs12096500   FREQ  0.08333   0.4375   0.4792
   1   rs12096500   MEAN  0.09173  0.09276  0.09142
   1   rs12096500     SD 0.003863  0.01198  0.01107
   1    rs7364618   GENO      G/G      G/A      A/A
   1    rs7364618 COUNTS        9       28       10
   1    rs7364618   FREQ   0.1915   0.5957   0.2128
   1    rs7364618   MEAN   0.0945  0.09195  0.08978
   1    rs7364618     SD 0.009029    0.012  0.01045
   1   rs12028467   GENO      C/C      C/G      G/G
   1   rs12028467 COUNTS        2       18       28
   1   rs12028467   FREQ  0.04167    0.375   0.5833
   1   rs12028467   MEAN  0.09961  0.09315  0.09077
   1   rs12028467     SD   0.0132  0.01011  0.01145
   1    rs2869026   GENO      A/A      A/G      G/G
   1    rs2869026 COUNTS        6       30       12
   1    rs2869026   FREQ    0.125    0.625     0.25
   1    rs2869026   MEAN   0.0888  0.09321  0.09071
   1    rs2869026     SD 0.008371  0.01154  0.01085
   1    rs7365031   GENO      T/T      T/C      C/C
   1    rs7365031 COUNTS        9       25       14
   1    rs7365031   FREQ   0.1875   0.5208   0.2917
   1    rs7365031   MEAN  0.08865  0.09232  0.09369
   1    rs7365031     SD  0.01062  0.01109  0.01122
   1    rs7367954   GENO      T/T      T/C      C/C
   1    rs7367954 COUNTS        6       30       12
   1    rs7367954   FREQ    0.125    0.625     0.25
   1    rs7367954   MEAN   0.0888  0.09321  0.09071
   1    rs7367954     SD 0.008371  0.01154  0.01085
   1    rs9438437   GENO      C/C      C/T      T/T
   1    rs9438437 COUNTS        4       20       24
   1    rs9438437   FREQ  0.08333   0.4167      0.5
   1    rs9438437   MEAN  0.09225  0.09527   0.0893
   1    rs9438437     SD  0.00651  0.01242 0.009753
   1   rs17348521   GENO      T/T      T/C      C/C
   1   rs17348521 COUNTS        0        9       39
   1   rs17348521   FREQ        0   0.1875   0.8125
   1   rs17348521   MEAN       NA  0.08659  0.09329
   1   rs17348521     SD       NA  0.01014  0.01086
   1   rs16856447   GENO      G/G      G/A      A/A
   1   rs16856447 COUNTS        1        5       42
   1   rs16856447   FREQ  0.02083   0.1042    0.875
   1   rs16856447   MEAN  0.09854  0.08597   0.0926
   1   rs16856447     SD        0 0.006287   0.0113
   1    rs6669481   GENO      C/C      C/T      T/T
   1    rs6669481 COUNTS       14       15       19
   1    rs6669481   FREQ   0.2917   0.3125   0.3958
   1    rs6669481   MEAN  0.08857  0.09987   0.0884
   1    rs6669481     SD 0.009151  0.01114 0.009024
   1   rs12757540   GENO      A/A      A/C      C/C
   1   rs12757540 COUNTS        0       17       31
   1   rs12757540   FREQ        0   0.3542   0.6458
   1   rs12757540   MEAN       NA  0.09102  0.09259
   1   rs12757540     SD       NA  0.01114  0.01099
   1    rs7366689   GENO      T/T      T/C      C/C
   1    rs7366689 COUNTS        1       11       36
   1    rs7366689   FREQ  0.02083   0.2292     0.75
   1    rs7366689   MEAN  0.07081  0.09084  0.09299
   1    rs7366689     SD        0 0.008395  0.01125
   1   rs16856470   GENO      T/T      T/C      C/C
   1   rs16856470 COUNTS        0        5       43
   1   rs16856470   FREQ        0   0.1042   0.8958
   1   rs16856470   MEAN       NA  0.08809  0.09249
   1   rs16856470     SD       NA  0.00921  0.01114
   1    rs6674850   GENO      C/C      C/T      T/T
   1    rs6674850 COUNTS        1       14       33
   1    rs6674850   FREQ  0.02083   0.2917   0.6875
   1    rs6674850   MEAN  0.07081  0.09262  0.09243
   1    rs6674850     SD        0  0.00861  0.01147
   1   rs12036375   GENO      A/A      A/G      G/G
   1   rs12036375 COUNTS        0        6       42
   1   rs12036375   FREQ        0    0.125    0.875
   1   rs12036375   MEAN       NA  0.09408  0.09174
   1   rs12036375     SD       NA 0.006662  0.01146
   1    rs7538856   GENO      G/G      G/T      T/T
   1    rs7538856 COUNTS        2       18       28
   1    rs7538856   FREQ  0.04167    0.375   0.5833
   1    rs7538856   MEAN  0.09328  0.08972  0.09343
   1    rs7538856     SD  0.01277  0.00787  0.01257
   1    rs7366893   GENO      T/T      T/C      C/C
   1    rs7366893 COUNTS        0       18       30
   1    rs7366893   FREQ        0    0.375    0.625
   1    rs7366893   MEAN       NA  0.09178  0.09218
   1    rs7366893     SD       NA  0.01003  0.01163
   1    rs9438403   GENO      A/A      A/G      G/G
   1    rs9438403 COUNTS        0        6       42
   1    rs9438403   FREQ        0    0.125    0.875
   1    rs9438403   MEAN       NA  0.09408  0.09174
   1    rs9438403     SD       NA 0.006662  0.01146
   1   rs12727528   GENO      A/A      A/G      G/G
   1   rs12727528 COUNTS        1       14       33
   1   rs12727528   FREQ  0.02083   0.2917   0.6875
   1   rs12727528   MEAN  0.08425  0.08965  0.09328
   1   rs12727528     SD        0 0.008918  0.01174
   1   rs12133152   GENO      A/A      A/G      G/G
   1   rs12133152 COUNTS        0        9       39
   1   rs12133152   FREQ        0   0.1875   0.8125
   1   rs12133152   MEAN       NA  0.08879  0.09278
   1   rs12133152     SD       NA 0.006466  0.01168
   1   rs16856489   GENO      A/A      A/T      T/T
   1   rs16856489 COUNTS        3       11       33
   1   rs16856489   FREQ  0.06383    0.234   0.7021
   1   rs16856489   MEAN  0.09539  0.09407  0.09117
   1   rs16856489     SD  0.00194  0.01377  0.01062
   1   rs11240594   GENO      A/A      A/G      G/G
   1   rs11240594 COUNTS        1       19       28
   1   rs11240594   FREQ  0.02083   0.3958   0.5833
   1   rs11240594   MEAN  0.08425  0.09038  0.09343
   1   rs11240594     SD        0 0.008176  0.01257
   1    rs7366204   GENO      C/C      C/T      T/T
   1    rs7366204 COUNTS        1       18       29
   1    rs7366204   FREQ  0.02083    0.375   0.6042
   1    rs7366204   MEAN   0.0811  0.09143  0.09278
   1    rs7366204     SD        0  0.01203   0.0104
   1   rs12568779   GENO      T/T      T/C      C/C
   1   rs12568779 COUNTS        0        5       43
   1   rs12568779   FREQ        0   0.1042   0.8958
   1   rs12568779   MEAN       NA   0.0953  0.09165
   1   rs12568779     SD       NA 0.006657  0.01134
   1   rs11240596   GENO      A/A      A/T      T/T
   1   rs11240596 COUNTS        1        7       40
   1   rs11240596   FREQ  0.02083   0.1458   0.8333
   1   rs11240596   MEAN  0.08826  0.09733   0.0912
   1   rs11240596     SD        0 0.007707  0.01137
   1   rs12741299   GENO      T/T      T/C      C/C
   1   rs12741299 COUNTS        2       13       33
   1   rs12741299   FREQ  0.04167   0.2708   0.6875
   1   rs12741299   MEAN  0.08913  0.09386  0.09149
   1   rs12741299     SD  0.01135  0.01082  0.01122
   1    rs9661504   GENO      A/A      A/T      T/T
   1    rs9661504 COUNTS        2       13       33
   1    rs9661504   FREQ  0.04167   0.2708   0.6875
   1    rs9661504   MEAN   0.1095  0.08771  0.09268
   1    rs9661504     SD  0.01616 0.009695  0.01027
   1   rs12095392   GENO      A/A      A/G      G/G
   1   rs12095392 COUNTS        8       21       19
   1   rs12095392   FREQ   0.1667   0.4375   0.3958
   1   rs12095392   MEAN  0.09063  0.09224   0.0924
   1   rs12095392     SD 0.005377  0.01193  0.01194
   1   rs11801695   GENO      A/A      A/C      C/C
   1   rs11801695 COUNTS        2       13       33
   1   rs11801695   FREQ  0.04167   0.2708   0.6875
   1   rs11801695   MEAN   0.1095  0.08771  0.09268
   1   rs11801695     SD  0.01616 0.009695  0.01027
   1   rs12029024   GENO      T/T      T/C      C/C
   1   rs12029024 COUNTS        5       22       21
   1   rs12029024   FREQ   0.1042   0.4583   0.4375
   1   rs12029024   MEAN  0.08949  0.09395  0.09063
   1   rs12029024     SD  0.01855 0.007673  0.01197
   1    rs7516593   GENO      T/T      T/C      C/C
   1    rs7516593 COUNTS        2        8       38
   1    rs7516593   FREQ  0.04167   0.1667   0.7917
   1    rs7516593   MEAN   0.0859  0.08663  0.09349
   1    rs7516593     SD  0.00277 0.009231   0.0112
   1    rs7413698   GENO      G/G      G/A      A/A
   1    rs7413698 COUNTS        7       19       22
   1    rs7413698   FREQ   0.1458   0.3958   0.4583
   1    rs7413698   MEAN  0.09407  0.09262  0.09088
   1    rs7413698     SD  0.01356  0.01199 0.009461
   1   rs12072062   GENO      T/T      T/C      C/C
   1   rs12072062 COUNTS        3       14       31
   1   rs12072062   FREQ   0.0625   0.2917   0.6458
   1   rs12072062   MEAN    0.099  0.09224  0.09126
   1   rs12072062     SD  0.01899 0.009466  0.01093
   1    rs2244510   GENO      C/C      C/T      T/T
   1    rs2244510 COUNTS        0        7       41
   1    rs2244510   FREQ        0   0.1458   0.8542
   1    rs2244510   MEAN       NA   0.0857  0.09311
   1    rs2244510     SD       NA  0.01125  0.01066
   1   rs12060726   GENO      A/A      A/G      G/G
   1   rs12060726 COUNTS       11       19       18
   1   rs12060726   FREQ   0.2292   0.3958    0.375
   1   rs12060726   MEAN  0.09526  0.08951  0.09273
   1   rs12060726     SD  0.01309  0.01016  0.01034
   1   rs11119916   GENO      A/A      A/G      G/G
   1   rs11119916 COUNTS        3       14       31
   1   rs11119916   FREQ   0.0625   0.2917   0.6458
   1   rs11119916   MEAN    0.099  0.09224  0.09126
   1   rs11119916     SD  0.01899 0.009466  0.01093
   1   rs17012997   GENO      G/G      G/A      A/A
   1   rs17012997 COUNTS        1       19       28
   1   rs17012997   FREQ  0.02083   0.3958   0.5833
   1   rs17012997   MEAN   0.1069  0.08932  0.09334
   1   rs17012997     SD        0  0.01094  0.01067
   1    rs6664834   GENO      T/T      T/C      C/C
   1    rs6664834 COUNTS        0        5       43
   1    rs6664834   FREQ        0   0.1042   0.8958
   1    rs6664834   MEAN       NA  0.09836   0.0913
   1    rs6664834     SD       NA  0.01502  0.01036
   1    rs2987936   GENO      C/C      C/G      G/G
   1    rs2987936 COUNTS        0        7       41
   1    rs2987936   FREQ        0   0.1458   0.8542
   1    rs2987936   MEAN       NA   0.0857  0.09311
   1    rs2987936     SD       NA  0.01125  0.01066
   1   rs10494876   GENO      A/A      A/G      G/G
   1   rs10494876 COUNTS       11       18       19
   1   rs10494876   FREQ   0.2292    0.375   0.3958
   1   rs10494876   MEAN  0.09526  0.08869  0.09333
   1   rs10494876     SD  0.01309 0.009786  0.01039
   1   rs11120206   GENO      A/A      A/G      G/G
   1   rs11120206 COUNTS        3       13       32
   1   rs11120206   FREQ   0.0625   0.2708   0.6667
   1   rs11120206   MEAN    0.099  0.09132  0.09167
   1   rs11120206     SD  0.01899 0.009173  0.01099
   1    rs2480403   GENO      T/T      T/C      C/C
   1    rs2480403 COUNTS        8       21       19
   1    rs2480403   FREQ   0.1667   0.4375   0.3958
   1    rs2480403   MEAN  0.09075   0.0924  0.09217
   1    rs2480403     SD 0.005927 0.009026  0.01442
   1    rs2483062   GENO      A/A      A/G      G/G
   1    rs2483062 COUNTS        0        8       40
   1    rs2483062   FREQ        0   0.1667   0.8333
   1    rs2483062   MEAN       NA  0.09274  0.09189
   1    rs2483062     SD       NA 0.008166  0.01151
   1    rs6701879   GENO      C/C      C/T      T/T
   1    rs6701879 COUNTS        1       16       31
   1    rs6701879   FREQ  0.02083   0.3333   0.6458
   1    rs6701879   MEAN  0.09353   0.0931  0.09143
   1    rs6701879     SD        0  0.01411 0.009335
   1   rs11579993   GENO      G/G      G/A      A/A
   1   rs11579993 COUNTS        3       23       22
   1   rs11579993   FREQ   0.0625   0.4792   0.4583
   1   rs11579993   MEAN  0.09102  0.09236  0.09183
   1   rs11579993     SD  0.01475  0.01385 0.006814
   1   rs10158553   GENO      T/T      T/G      G/G
   1   rs10158553 COUNTS       12       24       12
   1   rs10158553   FREQ     0.25      0.5     0.25
   1   rs10158553   MEAN  0.09144  0.09241  0.09186
   1   rs10158553     SD 0.007141 0.008741  0.01734
   1   rs12129635   GENO      T/T      T/G      G/G
   1   rs12129635 COUNTS        0        8       40
   1   rs12129635   FREQ        0   0.1667   0.8333
   1   rs12129635   MEAN       NA  0.09274  0.09189
   1   rs12129635     SD       NA 0.008166  0.01151
   1    rs2480405   GENO      A/A      A/G      G/G
   1    rs2480405 COUNTS        0       10       38
   1    rs2480405   FREQ        0   0.2083   0.7917
   1    rs2480405   MEAN       NA  0.09269  0.09186
   1    rs2480405     SD       NA 0.009025   0.0115
   1    rs2480408   GENO      G/G      G/A      A/A
   1    rs2480408 COUNTS        0        6       42
   1    rs2480408   FREQ        0    0.125    0.875
   1    rs2480408   MEAN       NA   0.0961  0.09145
   1    rs2480408     SD       NA 0.005525  0.01144
   1   rs12751143   GENO      C/C      C/T      T/T
   1   rs12751143 COUNTS        1       17       30
   1   rs12751143   FREQ  0.02083   0.3542    0.625
   1   rs12751143   MEAN  0.09353  0.09207  0.09196
   1   rs12751143     SD        0  0.01431 0.009012
   1     rs963893   GENO      A/A      A/G      G/G
   1     rs963893 COUNTS        3       23       22
   1     rs963893   FREQ   0.0625   0.4792   0.4583
   1     rs963893   MEAN  0.09102  0.09236  0.09183
   1     rs963893     SD  0.01475  0.01385 0.006814
   1    rs2026081   GENO      C/C      C/T      T/T
   1    rs2026081 COUNTS        1       16       31
   1    rs2026081   FREQ  0.02083   0.3333   0.6458
   1    rs2026081   MEAN  0.09353   0.0931  0.09143
   1    rs2026081     SD        0  0.01411 0.009335
   1    rs7546842   GENO      A/A      A/G      G/G
   1    rs7546842 COUNTS        1       15       32
   1    rs7546842   FREQ  0.02083   0.3125   0.6667
   1    rs7546842   MEAN  0.08704  0.09002  0.09313
   1    rs7546842     SD        0  0.00924   0.0118
   1    rs2483057   GENO      A/A      A/G      G/G
   1    rs2483057 COUNTS        4        8       36
   1    rs2483057   FREQ  0.08333   0.1667     0.75
   1    rs2483057   MEAN  0.09185  0.09706  0.09094
   1    rs2483057     SD 0.007169  0.00546  0.01198
   1   rs17433769   GENO      G/G      G/C      C/C
   1   rs17433769 COUNTS        1        6       41
   1   rs17433769   FREQ  0.02083    0.125   0.8542
   1   rs17433769   MEAN  0.08835  0.09692  0.09141
   1   rs17433769     SD        0  0.01476  0.01045
   1    rs1539241   GENO      A/A      A/G      G/G
   1    rs1539241 COUNTS        0        9       39
   1    rs1539241   FREQ        0   0.1875   0.8125
   1    rs1539241   MEAN       NA  0.08526  0.09359
   1    rs1539241     SD       NA 0.007724  0.01106
   1    rs1539243   GENO      T/T      T/C      C/C
   1    rs1539243 COUNTS        0        8       40
   1    rs1539243   FREQ        0   0.1667   0.8333
   1    rs1539243   MEAN       NA  0.09228  0.09198
   1    rs1539243     SD       NA 0.006252  0.01172
   1   rs17022427   GENO      C/C      C/T      T/T
   1   rs17022427 COUNTS        0       13       35
   1   rs17022427   FREQ        0   0.2708   0.7292
   1   rs17022427   MEAN       NA  0.08961  0.09293
   1   rs17022427     SD       NA  0.01214  0.01052
   1   rs12409804   GENO      A/A      A/T      T/T
   1   rs12409804 COUNTS        0       13       35
   1   rs12409804   FREQ        0   0.2708   0.7292
   1   rs12409804   MEAN       NA  0.08961  0.09293
   1   rs12409804     SD       NA  0.01214  0.01052
   1   rs12059562   GENO      T/T      T/C      C/C
   1   rs12059562 COUNTS        3       15       30
   1   rs12059562   FREQ   0.0625   0.3125    0.625
   1   rs12059562   MEAN  0.08606  0.09232  0.09249
   1   rs12059562     SD 0.009644  0.01446  0.00911
   1   rs12096623   GENO      A/A      A/G      G/G
   1   rs12096623 COUNTS        0        8       40
   1   rs12096623   FREQ        0   0.1667   0.8333
   1   rs12096623   MEAN       NA  0.09068   0.0923
   1   rs12096623     SD       NA  0.01565     0.01
   1    rs4844539   GENO      A/A      A/G      G/G
   1    rs4844539 COUNTS        2       17       29
   1    rs4844539   FREQ  0.04167   0.3542   0.6042
   1    rs4844539   MEAN  0.09492   0.0941  0.09062
   1    rs4844539     SD 0.004455  0.01027  0.01162
   1     rs944775   GENO      T/T      T/C      C/C
   1     rs944775 COUNTS       12       21       15
   1     rs944775   FREQ     0.25   0.4375   0.3125
   1     rs944775   MEAN  0.09101  0.09342  0.09091
   1     rs944775     SD  0.01265  0.01168  0.00876
   1     rs944774   GENO      A/A      A/C      C/C
   1     rs944774 COUNTS        6       21       21
   1     rs944774   FREQ    0.125   0.4375   0.4375
   1     rs944774   MEAN  0.08977  0.09393  0.09078
   1     rs944774     SD 0.008611 0.009516  0.01287
   1      rs15672   GENO      A/A      A/G      G/G
   1      rs15672 COUNTS        6       21       21
   1      rs15672   FREQ    0.125   0.4375   0.4375
   1      rs15672   MEAN  0.08977  0.09393  0.09078
   1      rs15672     SD 0.008611 0.009516  0.01287
   1    rs3849269   GENO      C/C      C/T      T/T
   1    rs3849269 COUNTS        9       16       23
   1    rs3849269   FREQ   0.1875   0.3333   0.4792
   1    rs3849269   MEAN  0.09154  0.09201  0.09224
   1    rs3849269     SD  0.01324  0.01253 0.009223
   1    rs3849271   GENO      A/A      A/C      C/C
   1    rs3849271 COUNTS        7       23       18
   1    rs3849271   FREQ   0.1458   0.4792    0.375
   1    rs3849271   MEAN  0.09103  0.09332  0.09077
   1    rs3849271     SD  0.00853  0.01031   0.0128
   1    rs2871360   GENO      G/G      G/T      T/T
   1    rs2871360 COUNTS        2       18       28
   1    rs2871360   FREQ  0.04167    0.375   0.5833
   1    rs2871360   MEAN  0.09492  0.09397  0.09058
   1    rs2871360     SD 0.004455  0.00998  0.01183
   1   rs10863574   GENO      C/C      C/T      T/T
   1   rs10863574 COUNTS        0       10       38
   1   rs10863574   FREQ        0   0.2083   0.7917
   1   rs10863574   MEAN       NA   0.0899  0.09259
   1   rs10863574     SD       NA  0.01392  0.01018
   1   rs12405921   GENO      A/A      A/G      G/G
   1   rs12405921 COUNTS        4       14       30
   1   rs12405921   FREQ  0.08333   0.2917    0.625
   1   rs12405921   MEAN  0.09086  0.09201   0.0922
   1   rs12405921     SD  0.01305  0.00938  0.01171
   1    rs6673717   GENO      G/G      G/A      A/A
   1    rs6673717 COUNTS        3       16       29
   1    rs6673717   FREQ   0.0625   0.3333   0.6042
   1    rs6673717   MEAN   0.1024  0.09098  0.09154
   1    rs6673717     SD 0.009596 0.009575  0.01154
   1    rs6666087   GENO      C/C      C/T      T/T
   1    rs6666087 COUNTS        6       20       22
   1    rs6666087   FREQ    0.125   0.4167   0.4583
   1    rs6666087   MEAN  0.08655  0.09114  0.09434
   1    rs6666087     SD 0.009204  0.01031  0.01171
   1    rs9661909   GENO      T/T      T/C      C/C
   1    rs9661909 COUNTS        8       24       16
   1    rs9661909   FREQ   0.1667      0.5   0.3333
   1    rs9661909   MEAN  0.09259  0.08947  0.09559
   1    rs9661909     SD  0.01444 0.009896   0.0102
   1    rs6685780   GENO      C/C      C/G      G/G
   1    rs6685780 COUNTS        4       15       29
   1    rs6685780   FREQ  0.08333   0.3125   0.6042
   1    rs6685780   MEAN  0.09509  0.09181  0.09173
   1    rs6685780     SD 0.008688   0.0121  0.01088
   1    rs6677975   GENO      C/C      C/A      A/A
   1    rs6677975 COUNTS        1       13       34
   1    rs6677975   FREQ  0.02083   0.2708   0.7083
   1    rs6677975   MEAN  0.09694  0.09133  0.09216
   1    rs6677975     SD        0 0.009085  0.01182
   1   rs12058254   GENO      G/G      G/C      C/C
   1   rs12058254 COUNTS        0       15       33
   1   rs12058254   FREQ        0   0.3125   0.6875
   1   rs12058254   MEAN       NA  0.09092  0.09254
   1   rs12058254     SD       NA 0.009531  0.01164
   1   rs11811181   GENO      G/G      G/A      A/A
   1   rs11811181 COUNTS        7       23       18
   1   rs11811181   FREQ   0.1458   0.4792    0.375
   1   rs11811181   MEAN  0.09321  0.08953  0.09477
   1   rs11811181     SD  0.01399  0.01071 0.009851
   1   rs11800677   GENO      G/G      G/A      A/A
   1   rs11800677 COUNTS        1       12       35
   1   rs11800677   FREQ  0.02083     0.25   0.7292
   1   rs11800677   MEAN   0.1069  0.09278  0.09135
   1   rs11800677     SD        0  0.01522 0.009141
   1   rs12569261   GENO      G/G      G/A      A/A
   1   rs12569261 COUNTS        0        8       40
   1   rs12569261   FREQ        0   0.1667   0.8333
   1   rs12569261   MEAN       NA  0.08998  0.09244
   1   rs12569261     SD       NA 0.008474  0.01143
   1   rs10779474   GENO      C/C      C/T      T/T
   1   rs10779474 COUNTS        7       28       13
   1   rs10779474   FREQ   0.1458   0.5833   0.2708
   1   rs10779474   MEAN  0.09173  0.09247  0.09126
   1   rs10779474     SD 0.007765  0.01122  0.01245
   1    rs2210518   GENO      C/C      C/G      G/G
   1    rs2210518 COUNTS        0       14       34
   1    rs2210518   FREQ        0   0.2917   0.7083
   1    rs2210518   MEAN       NA  0.09376  0.09132
   1    rs2210518     SD       NA 0.007639  0.01208
   1   rs11119043   GENO      A/A      A/G      G/G
   1   rs11119043 COUNTS        2       19       27
   1   rs11119043   FREQ  0.04167   0.3958   0.5625
   1   rs11119043   MEAN  0.08607  0.09265  0.09204
   1   rs11119043     SD 0.007197  0.01161  0.01088
   1    rs6669685   GENO      C/C      C/T      T/T
   1    rs6669685 COUNTS        0        5       43
   1    rs6669685   FREQ        0   0.1042   0.8958
   1    rs6669685   MEAN       NA  0.09278  0.09195
   1    rs6669685     SD       NA  0.01823  0.01012
   1    rs6693578   GENO      C/C      C/T      T/T
   1    rs6693578 COUNTS        8       24       16
   1    rs6693578   FREQ   0.1667      0.5   0.3333
   1    rs6693578   MEAN  0.08747  0.09516  0.08962
   1    rs6693578     SD   0.0145  0.01087 0.007957
   1   rs17434403   GENO      C/C      C/A      A/A
   1   rs17434403 COUNTS        0        8       40
   1   rs17434403   FREQ        0   0.1667   0.8333
   1   rs17434403   MEAN       NA  0.09481  0.09148
   1   rs17434403     SD       NA  0.01207  0.01079
   1   rs10863711   GENO      C/C      C/T      T/T
   1   rs10863711 COUNTS       10       22       16
   1   rs10863711   FREQ   0.2083   0.4583   0.3333
   1   rs10863711   MEAN  0.09422  0.09088  0.09225
   1   rs10863711     SD  0.01395 0.009765  0.01096
   1    rs1930435   GENO      A/A      A/G      G/G
   1    rs1930435 COUNTS        5       12       31
   1    rs1930435   FREQ   0.1042     0.25   0.6458
   1    rs1930435   MEAN  0.09224  0.09277  0.09171
   1    rs1930435     SD  0.01391  0.01051  0.01101
   1    rs7517285   GENO      T/T      T/A      A/A
   1    rs7517285 COUNTS        4       20       24
   1    rs7517285   FREQ  0.08333   0.4167      0.5
   1    rs7517285   MEAN   0.0829  0.09404  0.09189
   1    rs7517285     SD  0.01194   0.0122 0.009243
   1   rs17012144   GENO      T/T      T/C      C/C
   1   rs17012144 COUNTS        1        7       40
   1   rs17012144   FREQ  0.02083   0.1458   0.8333
   1   rs17012144   MEAN  0.09694   0.0937  0.09162
   1   rs17012144     SD        0 0.005403  0.01178
   1    rs2297551   GENO      C/C      C/T      T/T
   1    rs2297551 COUNTS        0        5       43
   1    rs2297551   FREQ        0   0.1042   0.8958
   1    rs2297551   MEAN       NA  0.09088  0.09217
   1    rs2297551     SD       NA 0.007382  0.01135
   1     rs944779   GENO      G/G      G/C      C/C
   1     rs944779 COUNTS        2       21       25
   1     rs944779   FREQ  0.04167   0.4375   0.5208
   1     rs944779   MEAN  0.09259  0.09136  0.09255
   1     rs944779     SD 0.006349  0.01059  0.01178
   1    rs7528718   GENO      A/A      A/G      G/G
   1    rs7528718 COUNTS        3       10       35
   1    rs7528718   FREQ   0.0625   0.2083   0.7292
   1    rs7528718   MEAN  0.09062  0.09318  0.09182
   1    rs7528718     SD  0.01306  0.01365  0.01028
   1    rs4845112   GENO      A/A      A/C      C/C
   1    rs4845112 COUNTS        1       10       37
   1    rs4845112   FREQ  0.02083   0.2083   0.7708
   1    rs4845112   MEAN  0.07343   0.0907  0.09289
   1    rs4845112     SD        0 0.008572  0.01128
   1   rs12079722   GENO      T/T      T/C      C/C
   1   rs12079722 COUNTS        1        9       38
   1   rs12079722   FREQ  0.02083   0.1875   0.7917
   1   rs12079722   MEAN  0.07343  0.09383   0.0921
   1   rs12079722     SD        0  0.01372  0.01007
   1    rs7544267   GENO      A/A      A/G      G/G
   1    rs7544267 COUNTS       10       23       15
   1    rs7544267   FREQ   0.2083   0.4792   0.3125
   1    rs7544267   MEAN  0.08859  0.09512  0.08959
   1    rs7544267     SD  0.01057  0.01157 0.009478
   1   rs11119107   GENO      A/A      A/G      G/G
   1   rs11119107 COUNTS        0       13       35
   1   rs11119107   FREQ        0   0.2708   0.7292
   1   rs11119107   MEAN       NA  0.09239   0.0919
   1   rs11119107     SD       NA  0.01036   0.0113
   1   rs11584983   GENO      C/C      C/T      T/T
   1   rs11584983 COUNTS        5       18       25
   1   rs11584983   FREQ   0.1042    0.375   0.5208
   1   rs11584983   MEAN    0.079  0.09712  0.09097
   1   rs11584983     SD 0.006647 0.008604  0.01091
   1    rs3813973   GENO      A/A      A/G      G/G
   1    rs3813973 COUNTS        1       21       26
   1    rs3813973   FREQ  0.02083   0.4375   0.5417
   1    rs3813973   MEAN  0.07343  0.09081  0.09373
   1    rs3813973     SD        0  0.01056  0.01086
   1    rs3813972   GENO      A/A      A/G      G/G
   1    rs3813972 COUNTS       13       21       14
   1    rs3813972   FREQ   0.2708   0.4375   0.2917
   1    rs3813972   MEAN  0.09106  0.09498   0.0885
   1    rs3813972     SD  0.01257 0.009876  0.01044
   1   rs12077649   GENO      A/A      A/G      G/G
   1   rs12077649 COUNTS        1       16       31
   1   rs12077649   FREQ  0.02083   0.3333   0.6458
   1   rs12077649   MEAN  0.07343  0.09269  0.09229
   1   rs12077649     SD        0  0.01068  0.01091
   1   rs17012566   GENO      T/T      T/G      G/G
   1   rs17012566 COUNTS        1        7       40
   1   rs17012566   FREQ  0.02083   0.1458   0.8333
   1   rs17012566   MEAN   0.1069  0.09589  0.09099
   1   rs17012566     SD        0  0.01035  0.01089
   1   rs11119136   GENO      T/T      T/C      C/C
   1   rs11119136 COUNTS        6       20       22
   1   rs11119136   FREQ    0.125   0.4167   0.4583
   1   rs11119136   MEAN  0.09647  0.08875   0.0938
   1   rs11119136     SD  0.01037 0.008676  0.01247
   1   rs10494877   GENO      G/G      G/T      T/T
   1   rs10494877 COUNTS        3       18       27
   1   rs10494877   FREQ   0.0625    0.375   0.5625
   1   rs10494877   MEAN  0.07473  0.09524  0.09182
   1   rs10494877     SD 0.003572  0.01062  0.01001
   1   rs17012744   GENO      G/G      G/C      C/C
   1   rs17012744 COUNTS        0       14       34
   1   rs17012744   FREQ        0   0.2917   0.7083
   1   rs17012744   MEAN       NA  0.08738  0.09395
   1   rs17012744     SD       NA 0.009608  0.01102
   1    rs6677934   GENO      G/G      G/A      A/A
   1    rs6677934 COUNTS        5       18       25
   1    rs6677934   FREQ   0.1042    0.375   0.5208
   1    rs6677934   MEAN   0.0872  0.09119   0.0936
   1    rs6677934     SD  0.01226  0.01206 0.009931
   1   rs11800152   GENO      T/T      T/A      A/A
   1   rs11800152 COUNTS        2       15       31
   1   rs11800152   FREQ  0.04167   0.3125   0.6458
   1   rs11800152   MEAN  0.09521  0.09436   0.0907
   1   rs11800152     SD  0.01657  0.01245  0.01006
   1   rs12096152   GENO      A/A      A/G      G/G
   1   rs12096152 COUNTS        0        7       41
   1   rs12096152   FREQ        0   0.1458   0.8542
   1   rs12096152   MEAN       NA  0.08743  0.09282
   1   rs12096152     SD       NA 0.009395   0.0111
   1   rs10157569   GENO      G/G      G/C      C/C
   1   rs10157569 COUNTS        1       12       35
   1   rs10157569   FREQ  0.02083     0.25   0.7292
   1   rs10157569   MEAN  0.09452  0.09312  0.09159
   1   rs10157569     SD        0  0.01325   0.0104
   1    rs4845121   GENO      G/G      G/C      C/C
   1    rs4845121 COUNTS       12       22       13
   1    rs4845121   FREQ   0.2553   0.4681   0.2766
   1    rs4845121   MEAN  0.09534   0.0896  0.09313
   1    rs4845121     SD  0.01276  0.01014  0.01082
   1    rs7549114   GENO      A/A      A/G      G/G
   1    rs7549114 COUNTS        0        8       40
   1    rs7549114   FREQ        0   0.1667   0.8333
   1    rs7549114   MEAN       NA  0.08778  0.09288
   1    rs7549114     SD       NA 0.008756  0.01124
   1    rs4240841   GENO      G/G      G/A      A/A
   1    rs4240841 COUNTS        2       15       31
   1    rs4240841   FREQ  0.04167   0.3125   0.6458
   1    rs4240841   MEAN  0.08504  0.09182  0.09258
   1    rs4240841     SD  0.01341  0.01567 0.007978
   1   rs10863755   GENO      C/C      C/T      T/T
   1   rs10863755 COUNTS        4       20       24
   1   rs10863755   FREQ  0.08333   0.4167      0.5
   1   rs10863755   MEAN   0.0915   0.0919  0.09224
   1   rs10863755     SD  0.01089  0.01464 0.007231
   1   rs12073287   GENO      T/T      T/A      A/A
   1   rs12073287 COUNTS        4       20       24
   1   rs12073287   FREQ  0.08333   0.4167      0.5
   1   rs12073287   MEAN   0.0915   0.0919  0.09224
   1   rs12073287     SD  0.01089  0.01464 0.007231
   1    rs6674327   GENO      G/G      G/C      C/C
   1    rs6674327 COUNTS        7       21       20
   1    rs6674327   FREQ   0.1458   0.4375   0.4167
   1    rs6674327   MEAN  0.09661  0.08788  0.09478
   1    rs6674327     SD 0.006631   0.0101  0.01185
   1    rs4845123   GENO      A/A      A/G      G/G
   1    rs4845123 COUNTS        2        8       38
   1    rs4845123   FREQ  0.04167   0.1667   0.7917
   1    rs4845123   MEAN  0.09309  0.08762  0.09291
   1    rs4845123     SD 0.007055 0.008243  0.01153
   1   rs12080114   GENO      A/A      A/T      T/T
   1   rs12080114 COUNTS        1        8       39
   1   rs12080114   FREQ  0.02083   0.1667   0.8125
   1   rs12080114   MEAN   0.0881  0.08845  0.09287
   1   rs12080114     SD        0 0.008984  0.01138
   1      rs13208   GENO      T/T      T/C      C/C
   1      rs13208 COUNTS        7       23       18
   1      rs13208   FREQ   0.1458   0.4792    0.375
   1      rs13208   MEAN  0.09661  0.08845  0.09483
   1      rs13208     SD 0.006631 0.009842   0.0125
   1   rs17013797   GENO      T/T      T/C      C/C
   1   rs17013797 COUNTS        1       13       34
   1   rs17013797   FREQ  0.02083   0.2708   0.7083
   1   rs17013797   MEAN   0.1069  0.09289  0.09127
   1   rs17013797     SD        0  0.01081  0.01098
   1   rs11119256   GENO      G/G      G/C      C/C
   1   rs11119256 COUNTS        6       21       21
   1   rs11119256   FREQ    0.125   0.4375   0.4375
   1   rs11119256   MEAN  0.08647  0.09568  0.08997
   1   rs11119256     SD 0.007302  0.01164  0.01025
   1   rs12140926   GENO      C/C      C/T      T/T
   1   rs12140926 COUNTS        6       18       24
   1   rs12140926   FREQ    0.125    0.375      0.5
   1   rs12140926   MEAN  0.08647  0.09616  0.09032
   1   rs12140926     SD 0.007302  0.01246 0.009703
   1    rs6678300   GENO      C/C      C/G      G/G
   1    rs6678300 COUNTS        1       16       31
   1    rs6678300   FREQ  0.02083   0.3333   0.6458
   1    rs6678300   MEAN  0.09353  0.09304  0.09146
   1    rs6678300     SD        0  0.01025  0.01159
   1   rs11119263   GENO      A/A      A/G      G/G
   1   rs11119263 COUNTS        2        9       37
   1   rs11119263   FREQ  0.04167   0.1875   0.7708
   1   rs11119263   MEAN  0.08504  0.09382  0.09197
   1   rs11119263     SD  0.01341  0.01445  0.01008
   1    rs4074956   GENO      G/G      G/T      T/T
   1    rs4074956 COUNTS        3       16       29
   1    rs4074956   FREQ   0.0625   0.3333   0.6042
   1    rs4074956   MEAN  0.08654  0.08973  0.09387
   1    rs4074956     SD  0.01239  0.01197  0.01018
   1   rs17014119   GENO      G/G      G/T      T/T
   1   rs17014119 COUNTS        0       19       29
   1   rs17014119   FREQ        0   0.3958   0.6042
   1   rs17014119   MEAN       NA  0.09274  0.09157
   1   rs17014119     SD       NA 0.009941  0.01171
   1   rs12138473   GENO      C/C      C/T      T/T
   1   rs12138473 COUNTS        0        5       43
   1   rs12138473   FREQ        0   0.1042   0.8958
   1   rs12138473   MEAN       NA  0.09336  0.09188
   1   rs12138473     SD       NA 0.002302  0.01155
   1   rs17014160   GENO      A/A      A/G      G/G
   1   rs17014160 COUNTS        0       13       35
   1   rs17014160   FREQ        0   0.2708   0.7292
   1   rs17014160   MEAN       NA    0.093  0.09167
   1   rs17014160     SD       NA  0.01138  0.01093
   1   rs41348452   GENO      T/T      T/C      C/C
   1   rs41348452 COUNTS        0       13       35
   1   rs41348452   FREQ        0   0.2708   0.7292
   1   rs41348452   MEAN       NA    0.093  0.09167
   1   rs41348452     SD       NA  0.01138  0.01093
   1   rs17014165   GENO      T/T      T/C      C/C
   1   rs17014165 COUNTS        0       13       35
   1   rs17014165   FREQ        0   0.2708   0.7292
   1   rs17014165   MEAN       NA    0.093  0.09167
   1   rs17014165     SD       NA  0.01138  0.01093
   1   rs17014176   GENO      G/G      G/A      A/A
   1   rs17014176 COUNTS        0       20       28
   1   rs17014176   FREQ        0   0.4167   0.5833
   1   rs17014176   MEAN       NA  0.09331  0.09112
   1   rs17014176     SD       NA  0.01001  0.01166
   1    rs4845129   GENO      G/G      G/A      A/A
   1    rs4845129 COUNTS        0        6       42
   1    rs4845129   FREQ        0    0.125    0.875
   1    rs4845129   MEAN       NA  0.09518  0.09158
   1    rs4845129     SD       NA 0.004899  0.01153
   1   rs10863784   GENO      C/C      C/G      G/G
   1   rs10863784 COUNTS        2       11       35
   1   rs10863784   FREQ  0.04167   0.2292   0.7292
   1   rs10863784   MEAN   0.1007  0.09375  0.09099
   1   rs10863784     SD 0.008767 0.009823  0.01134
   1    rs4845130   GENO      G/G      G/A      A/A
   1    rs4845130 COUNTS        3       26       18
   1    rs4845130   FREQ  0.06383   0.5532    0.383
   1    rs4845130   MEAN  0.08914  0.09239  0.09221
   1    rs4845130     SD  0.01248  0.01297 0.007939
   1   rs17350845   GENO      C/C      C/G      G/G
   1   rs17350845 COUNTS        0        5       43
   1   rs17350845   FREQ        0   0.1042   0.8958
   1   rs17350845   MEAN       NA  0.09336  0.09188
   1   rs17350845     SD       NA 0.002302  0.01155
   1    rs4240844   GENO      C/C      C/T      T/T
   1    rs4240844 COUNTS        1       12       35
   1    rs4240844   FREQ  0.02083     0.25   0.7292
   1    rs4240844   MEAN  0.09178  0.08973  0.09283
   1    rs4240844     SD        0  0.01281  0.01049
   1   rs12060808   GENO      T/T      T/C      C/C
   1   rs12060808 COUNTS        3       17       28
   1   rs12060808   FREQ   0.0625   0.3542   0.5833
   1   rs12060808   MEAN  0.08654  0.09001  0.09385
   1   rs12060808     SD  0.01239  0.01165  0.01037
   1    rs6691678   GENO      A/A      A/G      G/G
   1    rs6691678 COUNTS        0        6       42
   1    rs6691678   FREQ        0    0.125    0.875
   1    rs6691678   MEAN       NA  0.09518  0.09158
   1    rs6691678     SD       NA 0.004899  0.01153
   1    rs6669284   GENO      A/A      A/G      G/G
   1    rs6669284 COUNTS        1        5       42
   1    rs6669284   FREQ  0.02083   0.1042    0.875
   1    rs6669284   MEAN  0.09452  0.09225  0.09195
   1    rs6669284     SD        0  0.01125  0.01118
   1    rs4240848   GENO      T/T      T/C      C/C
   1    rs4240848 COUNTS        4       28       16
   1    rs4240848   FREQ  0.08333   0.5833   0.3333
   1    rs4240848   MEAN  0.08862  0.09295  0.09129
   1    rs4240848     SD  0.01024  0.01264 0.007872
   1    rs4607880   GENO      A/A      A/G      G/G
   1    rs4607880 COUNTS        4       28       16
   1    rs4607880   FREQ  0.08333   0.5833   0.3333
   1    rs4607880   MEAN  0.08862  0.09295  0.09129
   1    rs4607880     SD  0.01024  0.01264 0.007872
   1   rs11119385   GENO      G/G      G/A      A/A
   1   rs11119385 COUNTS        2       14       32
   1   rs11119385   FREQ  0.04167   0.2917   0.6667
   1   rs11119385   MEAN   0.1007  0.09244  0.09131
   1   rs11119385     SD 0.008767  0.01029  0.01137
   1    rs4311892   GENO      G/G      G/A      A/A
   1    rs4311892 COUNTS        0       11       37
   1    rs4311892   FREQ        0   0.2292   0.7708
   1    rs4311892   MEAN       NA  0.09159  0.09216
   1    rs4311892     SD       NA 0.003728  0.01235
   1    rs3935632   GENO      G/G      G/A      A/A
   1    rs3935632 COUNTS        5       25       18
   1    rs3935632   FREQ   0.1042   0.5208    0.375
   1    rs3935632   MEAN  0.09667  0.09155  0.09141
   1    rs3935632     SD  0.01216  0.01169 0.009835
   1   rs12142576   GENO      G/G      G/A      A/A
   1   rs12142576 COUNTS        1       14       33
   1   rs12142576   FREQ  0.02083   0.2917   0.6875
   1   rs12142576   MEAN  0.09694  0.08791  0.09363
   1   rs12142576     SD        0 0.008795  0.01157
   1   rs10863812   GENO      T/T      T/C      C/C
   1   rs10863812 COUNTS        0        6       42
   1   rs10863812   FREQ        0    0.125    0.875
   1   rs10863812   MEAN       NA  0.08758  0.09267
   1   rs10863812     SD       NA  0.01754 0.009827
   1    rs4845133   GENO      G/G      G/C      C/C
   1    rs4845133 COUNTS        4       14       30
   1    rs4845133   FREQ  0.08333   0.2917    0.625
   1    rs4845133   MEAN  0.09509  0.08707  0.09394
   1    rs4845133     SD 0.004432 0.008095  0.01208
   1   rs11119447   GENO      T/T      T/C      C/C
   1   rs11119447 COUNTS        4       22       22
   1   rs11119447   FREQ  0.08333   0.4583   0.4583
   1   rs11119447   MEAN  0.08328  0.09081  0.09485
   1   rs11119447     SD  0.01061  0.01121   0.0101
   1    rs6658896   GENO      T/T      T/C      C/C
   1    rs6658896 COUNTS        2       15       31
   1    rs6658896   FREQ  0.04167   0.3125   0.6458
   1    rs6658896   MEAN  0.07452  0.08759  0.09531
   1    rs6658896     SD 0.001535  0.01124 0.009341
   1    rs6692511   GENO      T/T      T/C      C/C
   1    rs6692511 COUNTS        2       22       24
   1    rs6692511   FREQ  0.04167   0.4583      0.5
   1    rs6692511   MEAN  0.07452  0.08952  0.09579
   1    rs6692511     SD 0.001535  0.01047 0.009865
   1    rs4579758   GENO      G/G      G/A      A/A
   1    rs4579758 COUNTS        0        7       41
   1    rs4579758   FREQ        0   0.1458   0.8542
   1    rs4579758   MEAN       NA  0.09367  0.09175
   1    rs4579758     SD       NA 0.007693  0.01146
   1    rs4844553   GENO      T/T      T/C      C/C
   1    rs4844553 COUNTS        0        7       41
   1    rs4844553   FREQ        0   0.1458   0.8542
   1    rs4844553   MEAN       NA   0.0944  0.09163
   1    rs4844553     SD       NA 0.007688  0.01144
   1    rs1878672   GENO      C/C      C/G      G/G
   1    rs1878672 COUNTS        4       12       32
   1    rs1878672   FREQ  0.08333     0.25   0.6667
   1    rs1878672   MEAN  0.09314  0.09066  0.09241
   1    rs1878672     SD  0.01116 0.008806  0.01188
   1    rs1554286   GENO      G/G      G/A      A/A
   1    rs1554286 COUNTS       12       23       13
   1    rs1554286   FREQ     0.25   0.4792   0.2708
   1    rs1554286   MEAN  0.09313  0.08832  0.09758
   1    rs1554286     SD 0.009209 0.009182  0.01328
   1    rs3024491   GENO      A/A      A/C      C/C
   1    rs3024491 COUNTS        4       12       32
   1    rs3024491   FREQ  0.08333     0.25   0.6667
   1    rs3024491   MEAN  0.09314  0.09066  0.09241
   1    rs3024491     SD  0.01116 0.008806  0.01188
   1    rs3024490   GENO      C/C      C/A      A/A
   1    rs3024490 COUNTS       12       21       15
   1    rs3024490   FREQ     0.25   0.4375   0.3125
   1    rs3024490   MEAN  0.09313  0.08778   0.0971
   1    rs3024490     SD 0.009209 0.009445  0.01236
   1   rs10494879   GENO      G/G      G/C      C/C
   1   rs10494879 COUNTS        3       18       27
   1   rs10494879   FREQ   0.0625    0.375   0.5625
   1   rs10494879   MEAN  0.08948   0.0876  0.09527
   1   rs10494879     SD  0.01028 0.009258  0.01128
   1     rs880790   GENO      T/T      T/C      C/C
   1     rs880790 COUNTS       11       19       18
   1     rs880790   FREQ   0.2292   0.3958    0.375
   1     rs880790   MEAN  0.09103  0.09484  0.08968
   1     rs880790     SD 0.008708  0.01328 0.009212
   1   rs11805284   GENO      G/G      G/A      A/A
   1   rs11805284 COUNTS        1        7       40
   1   rs11805284   FREQ  0.02083   0.1458   0.8333
   1   rs11805284   MEAN   0.1069  0.09053  0.09192
   1   rs11805284     SD        0 0.009733  0.01113
   1     rs885334   GENO      T/T      T/C      C/C
   1     rs885334 COUNTS        7       19       22
   1     rs885334   FREQ   0.1458   0.3958   0.4583
   1     rs885334   MEAN  0.09278  0.09437  0.08977
   1     rs885334     SD 0.006002  0.01423 0.008603
   1   rs11583394   GENO      C/C      C/T      T/T
   1   rs11583394 COUNTS       10       23       15
   1   rs11583394   FREQ   0.2083   0.4792   0.3125
   1   rs11583394   MEAN  0.08964  0.09291  0.09229
   1   rs11583394     SD  0.01214  0.01182 0.009089
   1    rs4845139   GENO      G/G      G/C      C/C
   1    rs4845139 COUNTS        7       16       24
   1    rs4845139   FREQ   0.1489   0.3404   0.5106
   1    rs4845139   MEAN  0.09493  0.09178  0.09129
   1    rs4845139     SD 0.007745  0.01313  0.01066
   1    rs4845140   GENO      T/T      T/C      C/C
   1    rs4845140 COUNTS        0        5       43
   1    rs4845140   FREQ        0   0.1042   0.8958
   1    rs4845140   MEAN       NA  0.09976  0.09113
   1    rs4845140     SD       NA  0.01465  0.01028
   1   rs11119582   GENO      T/T      T/A      A/A
   1   rs11119582 COUNTS       10       19       19
   1   rs11119582   FREQ   0.2083   0.3958   0.3958
   1   rs11119582   MEAN  0.09277  0.09168  0.09199
   1   rs11119582     SD 0.007651  0.01298  0.01071
   1   rs11119584   GENO      G/G      G/A      A/A
   1   rs11119584 COUNTS        7       17       24
   1   rs11119584   FREQ   0.1458   0.3542      0.5
   1   rs11119584   MEAN  0.09425  0.08984  0.09294
   1   rs11119584     SD 0.008257  0.01305  0.01014
   1   rs12042283   GENO      C/C      C/T      T/T
   1   rs12042283 COUNTS       10       20       18
   1   rs12042283   FREQ   0.2083   0.4167    0.375
   1   rs12042283   MEAN  0.09277  0.09222  0.09141
   1   rs12042283     SD 0.007651  0.01287   0.0107
   1   rs10746433   GENO      G/G      G/A      A/A
   1   rs10746433 COUNTS        9       23       16
   1   rs10746433   FREQ   0.1875   0.4792   0.3333
   1   rs10746433   MEAN  0.09291  0.09403  0.08867
   1   rs10746433     SD 0.009069  0.01263 0.008901
   1   rs12040948   GENO      T/T      T/C      C/C
   1   rs12040948 COUNTS        1       11       36
   1   rs12040948   FREQ  0.02083   0.2292     0.75
   1   rs12040948   MEAN  0.08523  0.08975  0.09292
   1   rs12040948     SD        0  0.01021  0.01129
   1   rs11119590   GENO      C/C      C/G      G/G
   1   rs11119590 COUNTS        0        7       41
   1   rs11119590   FREQ        0   0.1458   0.8542
   1   rs11119590   MEAN       NA  0.09184  0.09206
   1   rs11119590     SD       NA  0.01038  0.01117
   1   rs12085778   GENO      G/G      G/A      A/A
   1   rs12085778 COUNTS        1        4       43
   1   rs12085778   FREQ  0.02083  0.08333   0.8958
   1   rs12085778   MEAN  0.09178  0.09368  0.09188
   1   rs12085778     SD        0  0.01164  0.01114
   1   rs11119602   GENO      G/G      G/A      A/A
   1   rs11119602 COUNTS        1        9       38
   1   rs11119602   FREQ  0.02083   0.1875   0.7917
   1   rs11119602   MEAN  0.09178  0.08777  0.09305
   1   rs11119602     SD        0  0.01251  0.01063
   1    rs3950619   GENO      T/T      T/C      C/C
   1    rs3950619 COUNTS        3       23       22
   1    rs3950619   FREQ   0.0625   0.4792   0.4583
   1    rs3950619   MEAN  0.09737  0.09148  0.09188
   1    rs3950619     SD 0.008372   0.0129 0.009104
   1   rs12407485   GENO      A/A      A/G      G/G
   1   rs12407485 COUNTS        4       12       32
   1   rs12407485   FREQ  0.08333     0.25   0.6667
   1   rs12407485   MEAN  0.08836  0.09414   0.0917
   1   rs12407485     SD  0.01052  0.01208  0.01075
   1   rs17016339   GENO      C/C      C/G      G/G
   1   rs17016339 COUNTS        4       12       32
   1   rs17016339   FREQ  0.08333     0.25   0.6667
   1   rs17016339   MEAN  0.08836  0.09414   0.0917
   1   rs17016339     SD  0.01052  0.01208  0.01075
   1   rs12409577   GENO      T/T      T/A      A/A
   1   rs12409577 COUNTS        7       21       20
   1   rs12409577   FREQ   0.1458   0.4375   0.4167
   1   rs12409577   MEAN  0.08902  0.09534  0.08961
   1   rs12409577     SD 0.007703  0.01187  0.01039
   1   rs10863860   GENO      C/C      C/T      T/T
   1   rs10863860 COUNTS        7       21       20
   1   rs10863860   FREQ   0.1458   0.4375   0.4167
   1   rs10863860   MEAN  0.08902  0.09534  0.08961
   1   rs10863860     SD 0.007703  0.01187  0.01039
   1    rs7540516   GENO      C/C      C/A      A/A
   1    rs7540516 COUNTS        5       19       24
   1    rs7540516   FREQ   0.1042   0.3958      0.5
   1    rs7540516   MEAN  0.08836  0.09439  0.09093
   1    rs7540516     SD 0.009112  0.01036  0.01173
   1    rs2176511   GENO      T/T      T/A      A/A
   1    rs2176511 COUNTS       12       22       14
   1    rs2176511   FREQ     0.25   0.4583   0.2917
   1    rs2176511   MEAN  0.09346  0.09038   0.0934
   1    rs2176511     SD  0.01331  0.01095 0.009024
   1    rs2138992   GENO      A/A      A/C      C/C
   1    rs2138992 COUNTS       11       23       14
   1    rs2138992   FREQ   0.2292   0.4792   0.2917
   1    rs2138992   MEAN  0.09274  0.09196   0.0916
   1    rs2138992     SD  0.01056  0.01006  0.01326
   1    rs6673827   GENO      A/A      A/G      G/G
   1    rs6673827 COUNTS        1       19       28
   1    rs6673827   FREQ  0.02083   0.3958   0.5833
   1    rs6673827   MEAN   0.1069  0.09064  0.09244
   1    rs6673827     SD        0 0.007457  0.01272
   1   rs17016609   GENO      A/A      A/T      T/T
   1   rs17016609 COUNTS        1       19       28
   1   rs17016609   FREQ  0.02083   0.3958   0.5833
   1   rs17016609   MEAN   0.1069  0.09064  0.09244
   1   rs17016609     SD        0 0.007457  0.01272
   1    rs2056225   GENO      A/A      A/T      T/T
   1    rs2056225 COUNTS        4       15       29
   1    rs2056225   FREQ  0.08333   0.3125   0.6042
   1    rs2056225   MEAN  0.09192  0.09352  0.09128
   1    rs2056225     SD  0.01366  0.01106  0.01088
   1    rs4845143   GENO      G/G      G/T      T/T
   1    rs4845143 COUNTS       10       24       14
   1    rs4845143   FREQ   0.2083      0.5   0.2917
   1    rs4845143   MEAN  0.09391  0.09129  0.09196
   1    rs4845143     SD  0.01034  0.01002  0.01334
   1   rs12022129   GENO      A/A      A/G      G/G
   1   rs12022129 COUNTS       12       23       13
   1   rs12022129   FREQ     0.25   0.4792   0.2708
   1   rs12022129   MEAN  0.09165   0.0918  0.09279
   1   rs12022129     SD    0.014  0.01053 0.009259
   1   rs11119670   GENO      T/T      T/C      C/C
   1   rs11119670 COUNTS       12       22       14
   1   rs11119670   FREQ     0.25   0.4583   0.2917
   1   rs11119670   MEAN  0.09165   0.0923  0.09195
   1   rs11119670     SD    0.014   0.0105 0.009439
   1    rs2243161   GENO      A/A      A/G      G/G
   1    rs2243161 COUNTS        1       18       29
   1    rs2243161   FREQ  0.02083    0.375   0.6042
   1    rs2243161   MEAN   0.1069  0.09029   0.0926
   1    rs2243161     SD        0 0.007511  0.01252
   1    rs2243168   GENO      T/T      T/A      A/A
   1    rs2243168 COUNTS       10       22       16
   1    rs2243168   FREQ   0.2083   0.4583   0.3333
   1    rs2243168   MEAN  0.09391  0.09173  0.09127
   1    rs2243168     SD  0.01034  0.01024  0.01271
   1    rs2243171   GENO      A/A      A/G      G/G
   1    rs2243171 COUNTS       10       22       16
   1    rs2243171   FREQ   0.2083   0.4583   0.3333
   1    rs2243171   MEAN  0.09391  0.09173  0.09127
   1    rs2243171     SD  0.01034  0.01024  0.01271
   1    rs2243174   GENO      A/A      A/G      G/G
   1    rs2243174 COUNTS       12       22       14
   1    rs2243174   FREQ     0.25   0.4583   0.2917
   1    rs2243174   MEAN  0.09165   0.0923  0.09195
   1    rs2243174     SD    0.014   0.0105 0.009439
   1   rs11802960   GENO      T/T      T/C      C/C
   1   rs11802960 COUNTS        0        5       43
   1   rs11802960   FREQ        0   0.1042   0.8958
   1   rs11802960   MEAN       NA  0.09098  0.09215
   1   rs11802960     SD       NA 0.006874  0.01138
   1    rs4845144   GENO      G/G      G/A      A/A
   1    rs4845144 COUNTS       13       22       13
   1    rs4845144   FREQ   0.2708   0.4583   0.2708
   1    rs4845144   MEAN  0.09198  0.09228  0.09166
   1    rs4845144     SD 0.009828   0.0105   0.0134
   1    rs7528265   GENO      T/T      T/C      C/C
   1    rs7528265 COUNTS        2       21       25
   1    rs7528265   FREQ  0.04167   0.4375   0.5208
   1    rs7528265   MEAN  0.09698  0.09085  0.09263
   1    rs7528265     SD  0.01406  0.00752  0.01326
   1    rs4845145   GENO      A/A      A/C      C/C
   1    rs4845145 COUNTS        0       16       32
   1    rs4845145   FREQ        0   0.3333   0.6667
   1    rs4845145   MEAN       NA  0.09038  0.09286
   1    rs4845145     SD       NA  0.01426 0.009009
   1   rs41434745   GENO      T/T      T/C      C/C
   1   rs41434745 COUNTS        7       18       23
   1   rs41434745   FREQ   0.1458    0.375   0.4792
   1   rs41434745   MEAN  0.09148   0.0937  0.09089
   1   rs41434745     SD  0.01233 0.009874  0.01164
   1     rs574773   GENO      T/T      T/C      C/C
   1     rs574773 COUNTS        4       12       32
   1     rs574773   FREQ  0.08333     0.25   0.6667
   1     rs574773   MEAN  0.09192  0.09473  0.09103
   1     rs574773     SD  0.01366  0.01181  0.01051
   1    rs2981573   GENO      G/G      G/A      A/A
   1    rs2981573 COUNTS        4       13       31
   1    rs2981573   FREQ  0.08333   0.2708   0.6458
   1    rs2981573   MEAN  0.09192  0.09186  0.09212
   1    rs2981573     SD  0.01366  0.01349 0.009814
   1   rs10779560   GENO      G/G      G/A      A/A
   1   rs10779560 COUNTS        6       20       22
   1   rs10779560   FREQ    0.125   0.4167   0.4583
   1   rs10779560   MEAN  0.09476  0.09139  0.09188
   1   rs10779560     SD  0.01028 0.009073  0.01289
   1    rs1518109   GENO      A/A      A/G      G/G
   1    rs1518109 COUNTS        0        7       41
   1    rs1518109   FREQ        0   0.1458   0.8542
   1    rs1518109   MEAN       NA  0.09763  0.09108
   1    rs1518109     SD       NA  0.00957  0.01099
   1     rs291089   GENO      G/G      G/A      A/A
   1     rs291089 COUNTS        0        9       39
   1     rs291089   FREQ        0   0.1875   0.8125
   1     rs291089   MEAN       NA   0.0863  0.09335
   1     rs291089     SD       NA  0.01073   0.0107
   1     rs574684   GENO      G/G      G/A      A/A
   1     rs574684 COUNTS        1       10       37
   1     rs574684   FREQ  0.02083   0.2083   0.7708
   1     rs574684   MEAN   0.1041   0.0959  0.09066
   1     rs574684     SD        0 0.007616  0.01148
   1     rs574635   GENO      A/A      A/G      G/G
   1     rs574635 COUNTS        0        9       39
   1     rs574635   FREQ        0   0.1875   0.8125
   1     rs574635   MEAN       NA   0.0863  0.09335
   1     rs574635     SD       NA  0.01073   0.0107
   1    rs3860300   GENO      C/C      C/G      G/G
   1    rs3860300 COUNTS        5       17       26
   1    rs3860300   FREQ   0.1042   0.3542   0.5417
   1    rs3860300   MEAN  0.09192    0.092  0.09208
   1    rs3860300     SD 0.008472  0.01056  0.01194
   1    rs3762344   GENO      G/G      G/A      A/A
   1    rs3762344 COUNTS        6       18       24
   1    rs3762344   FREQ    0.125    0.375      0.5
   1    rs3762344   MEAN  0.09476  0.09132  0.09188
   1    rs3762344     SD  0.01028 0.009498  0.01237
   1     rs291111   GENO      C/C      C/T      T/T
   1     rs291111 COUNTS        7       19       22
   1     rs291111   FREQ   0.1458   0.3958   0.4583
   1     rs291111   MEAN  0.09681  0.09188  0.09064
   1     rs291111     SD 0.008878 0.007752  0.01359
   1     rs291110   GENO      G/G      G/T      T/T
   1     rs291110 COUNTS        1        9       38
   1     rs291110   FREQ  0.02083   0.1875   0.7917
   1     rs291110   MEAN   0.1041  0.09617  0.09074
   1     rs291110     SD        0 0.008026  0.01134
   1    rs3093417   GENO      T/T      T/C      C/C
   1    rs3093417 COUNTS        1        7       40
   1    rs3093417   FREQ  0.02083   0.1458   0.8333
   1    rs3093417   MEAN  0.07779  0.08506  0.09361
   1    rs3093417     SD        0 0.008578   0.0108
   1    rs1150258   GENO      C/C      C/T      T/T
   1    rs1150258 COUNTS        5       13       30
   1    rs1150258   FREQ   0.1042   0.2708    0.625
   1    rs1150258   MEAN  0.08279  0.09061  0.09419
   1    rs1150258     SD 0.005751  0.01574 0.008174
   1    rs3748669   GENO      G/G      G/C      C/C
   1    rs3748669 COUNTS        3       13       32
   1    rs3748669   FREQ   0.0625   0.2708   0.6667
   1    rs3748669   MEAN  0.08439   0.0867  0.09492
   1    rs3748669     SD 0.005758 0.009714  0.01081
   1     rs749860   GENO      T/T      T/G      G/G
   1     rs749860 COUNTS       11       20       17
   1     rs749860   FREQ   0.2292   0.4167   0.3542
   1     rs749860   MEAN  0.08719  0.09599   0.0905
   1     rs749860     SD 0.009509    0.012 0.009298
   1     rs291083   GENO      G/G      G/A      A/A
   1     rs291083 COUNTS        1       13       34
   1     rs291083   FREQ  0.02083   0.2708   0.7083
   1     rs291083   MEAN  0.09177  0.09664  0.09028
   1     rs291083     SD        0  0.01521 0.008662
   1     rs291082   GENO      A/A      A/T      T/T
   1     rs291082 COUNTS        0        7       41
   1     rs291082   FREQ        0   0.1458   0.8542
   1     rs291082   MEAN       NA  0.09763  0.09108
   1     rs291082     SD       NA  0.00957  0.01099
   1   rs12074261   GENO      C/C      C/G      G/G
   1   rs12074261 COUNTS        9       21       18
   1   rs12074261   FREQ   0.1875   0.4375    0.375
   1   rs12074261   MEAN  0.09354  0.09237  0.09088
   1   rs12074261     SD 0.006742  0.01303  0.01036
   1     rs291084   GENO      G/G      G/C      C/C
   1     rs291084 COUNTS        2       17       29
   1     rs291084   FREQ  0.04167   0.3542   0.6042
   1     rs291084   MEAN  0.09443  0.09399  0.09072
   1     rs291084     SD 0.003749  0.01554 0.007629
   1    rs6695632   GENO      A/A      A/G      G/G
   1    rs6695632 COUNTS        0       10       38
   1    rs6695632   FREQ        0   0.2083   0.7917
   1    rs6695632   MEAN       NA   0.0932  0.09172
   1    rs6695632     SD       NA  0.01608 0.009428
   1     rs503746   GENO      A/A      A/G      G/G
   1     rs503746 COUNTS        6       21       21
   1     rs503746   FREQ    0.125   0.4375   0.4375
   1     rs503746   MEAN  0.08412  0.09302  0.09331
   1     rs503746     SD 0.008236  0.01226 0.009641
   1   rs17018064   GENO      C/C      C/T      T/T
   1   rs17018064 COUNTS        0        6       42
   1   rs17018064   FREQ        0    0.125    0.875
   1   rs17018064   MEAN       NA  0.09046  0.09226
   1   rs17018064     SD       NA 0.009496  0.01122
   1     rs291092   GENO      T/T      T/G      G/G
   1     rs291092 COUNTS        6       20       22
   1     rs291092   FREQ    0.125   0.4167   0.4583
   1     rs291092   MEAN  0.08412    0.093  0.09331
   1     rs291092     SD 0.008236  0.01258 0.009408
   1     rs291090   GENO      A/A      A/G      G/G
   1     rs291090 COUNTS        0       20       28
   1     rs291090   FREQ        0   0.4167   0.5833
   1     rs291090   MEAN       NA  0.09244  0.09174
   1     rs291090     SD       NA    0.013 0.009461
   1    rs4844369   GENO      T/T      T/C      C/C
   1    rs4844369 COUNTS        0       14       34
   1    rs4844369   FREQ        0   0.2917   0.7083
   1    rs4844369   MEAN       NA  0.09361  0.09138
   1    rs4844369     SD       NA  0.01425 0.009444
   1   rs10218826   GENO      C/C      C/T      T/T
   1   rs10218826 COUNTS        0        5       43
   1   rs10218826   FREQ        0   0.1042   0.8958
   1   rs10218826   MEAN       NA  0.08897  0.09239
   1   rs10218826     SD       NA  0.01106  0.01101
   1   rs11119901   GENO      A/A      A/G      G/G
   1   rs11119901 COUNTS        2       20       26
   1   rs11119901   FREQ  0.04167   0.4167   0.5417
   1   rs11119901   MEAN  0.08855  0.09398   0.0908
   1   rs11119901     SD  0.01522  0.01224  0.00983
   1   rs10863962   GENO      C/C      C/T      T/T
   1   rs10863962 COUNTS        4       21       23
   1   rs10863962   FREQ  0.08333   0.4375   0.4792
   1   rs10863962   MEAN  0.08366   0.0931  0.09251
   1   rs10863962     SD  0.01247  0.01251 0.008857
   1   rs12119983   GENO      G/G      G/T      T/T
   1   rs12119983 COUNTS        5       21       22
   1   rs12119983   FREQ   0.1042   0.4375   0.4583
   1   rs12119983   MEAN  0.09114   0.0933  0.09103
   1   rs12119983     SD 0.009254 0.008732  0.01329
   1   rs17018337   GENO      A/A      A/G      G/G
   1   rs17018337 COUNTS        2       20       26
   1   rs17018337   FREQ  0.04167   0.4167   0.5417
   1   rs17018337   MEAN  0.08855  0.09398   0.0908
   1   rs17018337     SD  0.01522  0.01224  0.00983
   1   rs11119925   GENO      C/C      C/T      T/T
   1   rs11119925 COUNTS        4       16       28
   1   rs11119925   FREQ  0.08333   0.3333   0.5833
   1   rs11119925   MEAN  0.08366  0.09306  0.09264
   1   rs11119925     SD  0.01247  0.01412 0.008319
   1    rs2000058   GENO      T/T      T/C      C/C
   1    rs2000058 COUNTS        2       15       31
   1    rs2000058   FREQ  0.04167   0.3125   0.6458
   1    rs2000058   MEAN  0.08634   0.0912   0.0928
   1    rs2000058     SD  0.01518   0.0155 0.008054
   1   rs11119938   GENO      G/G      G/C      C/C
   1   rs11119938 COUNTS        2       21       25
   1   rs11119938   FREQ  0.04167   0.4375   0.5208
   1   rs11119938   MEAN  0.08855  0.09365  0.09095
   1   rs11119938     SD  0.01522  0.01203     0.01
   1   rs17018470   GENO      A/A      A/G      G/G
   1   rs17018470 COUNTS        2       21       25
   1   rs17018470   FREQ  0.04167   0.4375   0.5208
   1   rs17018470   MEAN  0.08855  0.09365  0.09095
   1   rs17018470     SD  0.01522  0.01203     0.01
   1    rs1890864   GENO      T/T      T/C      C/C
   1    rs1890864 COUNTS        2       15       31
   1    rs1890864   FREQ  0.04167   0.3125   0.6458
   1    rs1890864   MEAN  0.08634   0.0912   0.0928
   1    rs1890864     SD  0.01518   0.0155 0.008054
   1    rs1856746   GENO      A/A      A/G      G/G
   1    rs1856746 COUNTS        0        5       43
   1    rs1856746   FREQ        0   0.1042   0.8958
   1    rs1856746   MEAN       NA  0.08897  0.09239
   1    rs1856746     SD       NA  0.01106  0.01101
   1    rs1340232   GENO      T/T      T/C      C/C
   1    rs1340232 COUNTS        2       15       31
   1    rs1340232   FREQ  0.04167   0.3125   0.6458
   1    rs1340232   MEAN  0.08634   0.0912   0.0928
   1    rs1340232     SD  0.01518   0.0155 0.008054
   1   rs12066378   GENO      C/C      C/T      T/T
   1   rs12066378 COUNTS        7       23       18
   1   rs12066378   FREQ   0.1458   0.4792    0.375
   1   rs12066378   MEAN  0.08412  0.09425  0.09228
   1   rs12066378     SD 0.009304  0.01232 0.008486
   1    rs6663535   GENO      G/G      G/C      C/C
   1    rs6663535 COUNTS        7       25       16
   1    rs6663535   FREQ   0.1458   0.5208   0.3333
   1    rs6663535   MEAN  0.09287   0.0923  0.09125
   1    rs6663535     SD 0.009789 0.008694  0.01467
   1   rs12097910   GENO      T/T      T/G      G/G
   1   rs12097910 COUNTS        5       21       22
   1   rs12097910   FREQ   0.1042   0.4375   0.4583
   1   rs12097910   MEAN  0.08796  0.09277  0.09225
   1   rs12097910     SD 0.008047  0.01344 0.008906
   1   rs11578759   GENO      G/G      G/T      T/T
   1   rs11578759 COUNTS        1       14       33
   1   rs11578759   FREQ  0.02083   0.2917   0.6875
   1   rs11578759   MEAN  0.09708   0.0925  0.09168
   1   rs11578759     SD        0    0.016 0.008432
   1    rs7518452   GENO      G/G      G/T      T/T
   1    rs7518452 COUNTS        6       21       21
   1    rs7518452   FREQ    0.125   0.4375   0.4375
   1    rs7518452   MEAN  0.09406  0.09249    0.091
   1    rs7518452     SD  0.01016 0.008531  0.01344
   1    rs6540744   GENO      A/A      A/G      G/G
   1    rs6540744 COUNTS        6       20       21
   1    rs6540744   FREQ   0.1277   0.4255   0.4468
   1    rs6540744   MEAN  0.09406   0.0927    0.091
   1    rs6540744     SD  0.01016 0.008691  0.01344
   1    rs2791714   GENO      A/A      A/G      G/G
   1    rs2791714 COUNTS        6       21       21
   1    rs2791714   FREQ    0.125   0.4375   0.4375
   1    rs2791714   MEAN  0.09406  0.09249    0.091
   1    rs2791714     SD  0.01016 0.008531  0.01344
   1    rs2791713   GENO      G/G      G/A      A/A
   1    rs2791713 COUNTS        0        6       42
   1    rs2791713   FREQ        0    0.125    0.875
   1    rs2791713   MEAN       NA  0.08961  0.09238
   1    rs2791713     SD       NA  0.01002  0.01114
   1   rs11119976   GENO      A/A      A/G      G/G
   1   rs11119976 COUNTS        1        7       40
   1   rs11119976   FREQ  0.02083   0.1458   0.8333
   1   rs11119976   MEAN  0.09178  0.09059  0.09229
   1   rs11119976     SD        0 0.008998  0.01147
   1    rs6687771   GENO      C/C      C/T      T/T
   1    rs6687771 COUNTS        4       22       22
   1    rs6687771   FREQ  0.08333   0.4583   0.4583
   1    rs6687771   MEAN  0.09661  0.09236  0.09088
   1    rs6687771     SD  0.01017   0.0087  0.01313
   1   rs11119978   GENO      G/G      G/A      A/A
   1   rs11119978 COUNTS        3       19       26
   1   rs11119978   FREQ   0.0625   0.3958   0.5417
   1   rs11119978   MEAN  0.08805  0.09466  0.09057
   1   rs11119978     SD   0.0108  0.01251 0.009695
   1   rs11119981   GENO      A/A      A/G      G/G
   1   rs11119981 COUNTS        2       19       27
   1   rs11119981   FREQ  0.04167   0.3958   0.5625
   1   rs11119981   MEAN  0.09368  0.09129  0.09243
   1   rs11119981     SD 0.004806  0.01406 0.008839
   1    rs2842711   GENO      A/A      A/T      T/T
   1    rs2842711 COUNTS        2       15       31
   1    rs2842711   FREQ  0.04167   0.3125   0.6458
   1    rs2842711   MEAN  0.08971  0.08937  0.09347
   1    rs2842711     SD 0.002053 0.009177  0.01193
   1    rs2791708   GENO      T/T      T/C      C/C
   1    rs2791708 COUNTS        1       15       32
   1    rs2791708   FREQ  0.02083   0.3125   0.6667
   1    rs2791708   MEAN  0.08826   0.0904  0.09291
   1    rs2791708     SD        0 0.008353  0.01215
   1    rs1890868   GENO      A/A      A/G      G/G
   1    rs1890868 COUNTS        3       16       29
   1    rs1890868   FREQ   0.0625   0.3333   0.6042
   1    rs1890868   MEAN  0.09054  0.09395  0.09113
   1    rs1890868     SD   0.0113  0.01378 0.009335
   1   rs12129405   GENO      T/T      T/C      C/C
   1   rs12129405 COUNTS       10       22       15
   1   rs12129405   FREQ   0.2128   0.4681   0.3191
   1   rs12129405   MEAN  0.09077  0.09307  0.09161
   1   rs12129405     SD  0.01404  0.01147 0.008609
   1   rs11581299   GENO      A/A      A/G      G/G
   1   rs11581299 COUNTS        3       14       31
   1   rs11581299   FREQ   0.0625   0.2917   0.6458
   1   rs11581299   MEAN  0.08765  0.09219  0.09238
   1   rs11581299     SD  0.01097  0.01341 0.009988
   1    rs2791705   GENO      G/G      G/T      T/T
   1    rs2791705 COUNTS        1        3       44
   1    rs2791705   FREQ  0.02083   0.0625   0.9167
   1    rs2791705   MEAN  0.09177  0.09741  0.09167
   1    rs2791705     SD        0  0.01461  0.01091
   1    rs6694365   GENO      T/T      T/A      A/A
   1    rs6694365 COUNTS        3       14       31
   1    rs6694365   FREQ   0.0625   0.2917   0.6458
   1    rs6694365   MEAN  0.08765  0.09219  0.09238
   1    rs6694365     SD  0.01097  0.01341 0.009988
   1    rs2486924   GENO      C/C      C/G      G/G
   1    rs2486924 COUNTS        0        7       41
   1    rs2486924   FREQ        0   0.1458   0.8542
   1    rs2486924   MEAN       NA  0.09233  0.09198
   1    rs2486924     SD       NA  0.01146  0.01101
   1    rs4844563   GENO      C/C      C/A      A/A
   1    rs4844563 COUNTS        4       11       33
   1    rs4844563   FREQ  0.08333   0.2292   0.6875
   1    rs4844563   MEAN  0.08991  0.09266  0.09208
   1    rs4844563     SD 0.009872  0.01472 0.009923
   1    rs2629646   GENO      C/C      C/A      A/A
   1    rs2629646 COUNTS        7       20       21
   1    rs2629646   FREQ   0.1458   0.4167   0.4375
   1    rs2629646   MEAN  0.09423  0.08964  0.09358
   1    rs2629646     SD 0.007934 0.009583  0.01287
   1    rs2629643   GENO      T/T      T/C      C/C
   1    rs2629643 COUNTS        0        5       43
   1    rs2629643   FREQ        0   0.1042   0.8958
   1    rs2629643   MEAN       NA  0.09546  0.09163
   1    rs2629643     SD       NA  0.01069  0.01103
   1    rs2842720   GENO      G/G      G/C      C/C
   1    rs2842720 COUNTS        4       14       30
   1    rs2842720   FREQ  0.08333   0.2917    0.625
   1    rs2842720   MEAN  0.08948  0.09571  0.09066
   1    rs2842720     SD 0.005629  0.01234  0.01065
   1    rs7525449   GENO      A/A      A/G      G/G
   1    rs7525449 COUNTS        0        6       42
   1    rs7525449   FREQ        0    0.125    0.875
   1    rs7525449   MEAN       NA  0.09205  0.09203
   1    rs7525449     SD       NA  0.01617  0.01027
   1     rs764317   GENO      T/T      T/C      C/C
   1     rs764317 COUNTS        1        9       38
   1     rs764317   FREQ  0.02083   0.1875   0.7917
   1     rs764317   MEAN  0.09177  0.09382  0.09162
   1     rs764317     SD        0  0.01496  0.01014
   1   rs12409177   GENO      T/T      T/C      C/C
   1   rs12409177 COUNTS        0        6       42
   1   rs12409177   FREQ        0    0.125    0.875
   1   rs12409177   MEAN       NA  0.09177  0.09207
   1   rs12409177     SD       NA  0.01615  0.01028
   1   rs12144273   GENO      G/G      G/T      T/T
   1   rs12144273 COUNTS        0        6       42
   1   rs12144273   FREQ        0    0.125    0.875
   1   rs12144273   MEAN       NA  0.09177  0.09207
   1   rs12144273     SD       NA  0.01615  0.01028
   1   rs12138969   GENO      A/A      A/G      G/G
   1   rs12138969 COUNTS        0        6       42
   1   rs12138969   FREQ        0    0.125    0.875
   1   rs12138969   MEAN       NA  0.09177  0.09207
   1   rs12138969     SD       NA  0.01615  0.01028
   1       rs3020   GENO      G/G      G/T      T/T
   1       rs3020 COUNTS        5       19       24
   1       rs3020   FREQ   0.1042   0.3958      0.5
   1       rs3020   MEAN  0.09736   0.0925  0.09055
   1       rs3020     SD  0.01434  0.01067  0.01056
   1    rs1890870   GENO      C/C      C/T      T/T
   1    rs1890870 COUNTS        2       17       29
   1    rs1890870   FREQ  0.04167   0.3542   0.6042
   1    rs1890870   MEAN  0.08988  0.09027  0.09321
   1    rs1890870     SD 0.006569  0.01294  0.01002
   1     rs901107   GENO      A/A      A/G      G/G
   1     rs901107 COUNTS        3        9       36
   1     rs901107   FREQ   0.0625   0.1875     0.75
   1     rs901107   MEAN  0.09225  0.09233  0.09194
   1     rs901107     SD  0.01483  0.01307  0.01046
   1   rs12062114   GENO      C/C      C/T      T/T
   1   rs12062114 COUNTS        6       22       20
   1   rs12062114   FREQ    0.125   0.4583   0.4167
   1   rs12062114   MEAN  0.09125  0.08872  0.09591
   1   rs12062114     SD 0.004862 0.009728  0.01253
   1    rs2629684   GENO      G/G      G/C      C/C
   1    rs2629684 COUNTS        8       25       15
   1    rs2629684   FREQ   0.1667   0.5208   0.3125
   1    rs2629684   MEAN  0.08905  0.09094  0.09544
   1    rs2629684     SD 0.005835  0.01002  0.01392
   1    rs2629682   GENO      G/G      G/A      A/A
   1    rs2629682 COUNTS        8       25       15
   1    rs2629682   FREQ   0.1667   0.5208   0.3125
   1    rs2629682   MEAN  0.08905  0.09094  0.09544
   1    rs2629682     SD 0.005835  0.01002  0.01392
   1   rs12061493   GENO      T/T      T/C      C/C
   1   rs12061493 COUNTS        1       13       34
   1   rs12061493   FREQ  0.02083   0.2708   0.7083
   1   rs12061493   MEAN  0.09452  0.08696   0.0939
   1   rs12061493     SD        0  0.00973  0.01106
   1    rs2791717   GENO      T/T      T/C      C/C
   1    rs2791717 COUNTS        8       25       15
   1    rs2791717   FREQ   0.1667   0.5208   0.3125
   1    rs2791717   MEAN  0.08905  0.09094  0.09544
   1    rs2791717     SD 0.005835  0.01002  0.01392
   1   rs12064084   GENO      T/T      T/C      C/C
   1   rs12064084 COUNTS        1       13       34
   1   rs12064084   FREQ  0.02083   0.2708   0.7083
   1   rs12064084   MEAN  0.09452  0.08696   0.0939
   1   rs12064084     SD        0  0.00973  0.01106
   1   rs11120092   GENO      G/G      G/A      A/A
   1   rs11120092 COUNTS        2       11       35
   1   rs11120092   FREQ  0.04167   0.2292   0.7292
   1   rs11120092   MEAN   0.1006   0.0897  0.09228
   1   rs11120092     SD 0.004935  0.01448 0.009858
   1   rs11120093   GENO      T/T      T/C      C/C
   1   rs11120093 COUNTS        2       11       35
   1   rs11120093   FREQ  0.04167   0.2292   0.7292
   1   rs11120093   MEAN   0.1006   0.0897  0.09228
   1   rs11120093     SD 0.004935  0.01448 0.009858
   1    rs2842741   GENO      G/G      G/A      A/A
   1    rs2842741 COUNTS        3       19       26
   1    rs2842741   FREQ   0.0625   0.3958   0.5417
   1    rs2842741   MEAN  0.08648  0.09111  0.09335
   1    rs2842741     SD 0.007119  0.00997  0.01198
   1    rs2629663   GENO      G/G      G/A      A/A
   1    rs2629663 COUNTS        1        8       39
   1    rs2629663   FREQ  0.02083   0.1667   0.8125
   1    rs2629663   MEAN  0.08394  0.09532  0.09156
   1    rs2629663     SD        0 0.008389  0.01145
   1    rs2247227   GENO      C/C      C/G      G/G
   1    rs2247227 COUNTS        3       21       24
   1    rs2247227   FREQ   0.0625   0.4375      0.5
   1    rs2247227   MEAN  0.08648  0.09059  0.09399
   1    rs2247227     SD 0.007119  0.01069  0.01146
   1   rs17258746   GENO      A/A      A/T      T/T
   1   rs17258746 COUNTS        0        5       43
   1   rs17258746   FREQ        0   0.1042   0.8958
   1   rs17258746   MEAN       NA   0.1021  0.09086
   1   rs17258746     SD       NA  0.01968 0.009147
   1   rs12088135   GENO      T/T      T/C      C/C
   1   rs12088135 COUNTS        2       16       30
   1   rs12088135   FREQ  0.04167   0.3333    0.625
   1   rs12088135   MEAN   0.0874   0.0933  0.09166
   1   rs12088135     SD  0.01575 0.007799  0.01232
   1    rs6673109   GENO      G/G      G/A      A/A
   1    rs6673109 COUNTS        2       28       18
   1    rs6673109   FREQ  0.04167   0.5833    0.375
   1    rs6673109   MEAN  0.09007  0.09184  0.09255
   1    rs6673109     SD 0.002426  0.01019  0.01286
   1    rs3748672   GENO      A/A      A/G      G/G
   1    rs3748672 COUNTS        4       32       12
   1    rs3748672   FREQ  0.08333   0.6667     0.25
   1    rs3748672   MEAN  0.08681  0.09214   0.0935
   1    rs3748672     SD  0.01062 0.009293  0.01502
   1    rs6673422   GENO      G/G      G/A      A/A
   1    rs6673422 COUNTS        4       23       21
   1    rs6673422   FREQ  0.08333   0.4792   0.4375
   1    rs6673422   MEAN   0.1029  0.09364  0.08821
   1    rs6673422     SD  0.02154 0.008999 0.009011
   1   rs12045707   GENO      T/T      T/C      C/C
   1   rs12045707 COUNTS        3       16       29
   1   rs12045707   FREQ   0.0625   0.3333   0.6042
   1   rs12045707   MEAN   0.1045  0.09459  0.08933
   1   rs12045707     SD  0.01454   0.0108 0.009781
   1   rs12088299   GENO      G/G      G/A      A/A
   1   rs12088299 COUNTS        0        6       42
   1   rs12088299   FREQ        0    0.125    0.875
   1   rs12088299   MEAN       NA  0.08797  0.09261
   1   rs12088299     SD       NA 0.008058  0.01126
   1    rs2842754   GENO      C/C      C/T      T/T
   1    rs2842754 COUNTS        3       19       26
   1    rs2842754   FREQ   0.0625   0.3958   0.5417
   1    rs2842754   MEAN  0.09759  0.08985  0.09298
   1    rs2842754     SD 0.009974  0.01026  0.01155
   1    rs2353545   GENO      G/G      G/A      A/A
   1    rs2353545 COUNTS        0        5       43
   1    rs2353545   FREQ        0   0.1042   0.8958
   1    rs2353545   MEAN       NA  0.09439  0.09176
   1    rs2353545     SD       NA  0.01746  0.01022
   1    rs7536934   GENO      G/G      G/A      A/A
   1    rs7536934 COUNTS        7       32        9
   1    rs7536934   FREQ   0.1458   0.6667   0.1875
   1    rs7536934   MEAN  0.09476  0.09255  0.08806
   1    rs7536934     SD  0.01306   0.0105  0.01114
   1    rs4403634   GENO      C/C      C/A      A/A
   1    rs4403634 COUNTS        0        5       43
   1    rs4403634   FREQ        0   0.1042   0.8958
   1    rs4403634   MEAN       NA  0.09439  0.09176
   1    rs4403634     SD       NA  0.01746  0.01022
   1    rs3813948   GENO      C/C      C/T      T/T
   1    rs3813948 COUNTS        0       13       35
   1    rs3813948   FREQ        0   0.2708   0.7292
   1    rs3813948   MEAN       NA  0.09287  0.09172
   1    rs3813948     SD       NA  0.01046  0.01126
   1       rs8942   GENO      C/C      C/T      T/T
   1       rs8942 COUNTS        0       10       38
   1       rs8942   FREQ        0   0.2083   0.7917
   1       rs8942   MEAN       NA  0.09358  0.09162
   1       rs8942     SD       NA  0.01238  0.01068
   1   rs11120211   GENO      A/A      A/G      G/G
   1   rs11120211 COUNTS        0       17       31
   1   rs11120211   FREQ        0   0.3542   0.6458
   1   rs11120211   MEAN       NA  0.09402  0.09094
   1   rs11120211     SD       NA  0.01185  0.01046
   1   rs11120218   GENO      A/A      A/G      G/G
   1   rs11120218 COUNTS        7       29       12
   1   rs11120218   FREQ   0.1458   0.6042     0.25
   1   rs11120218   MEAN  0.09283   0.0919  0.09187
   1   rs11120218     SD   0.0102  0.01222 0.008657
   1   rs17020993   GENO      A/A      A/G      G/G
   1   rs17020993 COUNTS        6       21       21
   1   rs17020993   FREQ    0.125   0.4375   0.4375
   1   rs17020993   MEAN  0.09033  0.09299  0.09156
   1   rs17020993     SD 0.008017  0.01298 0.009754
   1    rs9943077   GENO      C/C      C/T      T/T
   1    rs9943077 COUNTS        5       22       21
   1    rs9943077   FREQ   0.1042   0.4583   0.4375
   1    rs9943077   MEAN   0.1029  0.09295  0.08848
   1    rs9943077     SD  0.01262  0.01003  0.01003
   1    rs2491393   GENO      A/A      A/G      G/G
   1    rs2491393 COUNTS        6       26       16
   1    rs2491393   FREQ    0.125   0.5417   0.3333
   1    rs2491393   MEAN  0.08615  0.09136  0.09533
   1    rs2491393     SD 0.009041   0.0112  0.01062
   1    rs2495253   GENO      A/A      A/G      G/G
   1    rs2495253 COUNTS        0       16       32
   1    rs2495253   FREQ        0   0.3333   0.6667
   1    rs2495253   MEAN       NA  0.09235  0.09187
   1    rs2495253     SD       NA 0.008713  0.01204
   1    rs2491395   GENO      A/A      A/T      T/T
   1    rs2491395 COUNTS        6       21       21
   1    rs2491395   FREQ    0.125   0.4375   0.4375
   1    rs2491395   MEAN  0.09451  0.09214  0.09121
   1    rs2491395     SD 0.009816  0.01158    0.011
   1    rs4844573   GENO      T/T      T/C      C/C
   1    rs4844573 COUNTS        0       15       33
   1    rs4844573   FREQ        0   0.3125   0.6875
   1    rs4844573   MEAN       NA  0.08994  0.09298
   1    rs4844573     SD       NA  0.01274   0.0101
   1    rs6663608   GENO      C/C      C/A      A/A
   1    rs6663608 COUNTS        0       20       28
   1    rs6663608   FREQ        0   0.4167   0.5833
   1    rs6663608   MEAN       NA  0.09052  0.09311
   1    rs6663608     SD       NA 0.009163  0.01211
   1   rs11120277   GENO      T/T      T/C      C/C
   1   rs11120277 COUNTS       10       20       18
   1   rs11120277   FREQ   0.2083   0.4167    0.375
   1   rs11120277   MEAN  0.09444   0.0939  0.08863
   1   rs11120277     SD  0.01419  0.01112  0.00818
   1   rs12061578   GENO      C/C      C/T      T/T
   1   rs12061578 COUNTS        1       16       31
   1   rs12061578   FREQ  0.02083   0.3333   0.6458
   1   rs12061578   MEAN  0.09141  0.09008  0.09306
   1   rs12061578     SD        0  0.01099  0.01115
   1    rs6688299   GENO      G/G      G/A      A/A
   1    rs6688299 COUNTS        8       22       18
   1    rs6688299   FREQ   0.1667   0.4583    0.375
   1    rs6688299   MEAN  0.08985  0.09288  0.09197
   1    rs6688299     SD 0.005159  0.01314   0.0102
   1   rs17021736   GENO      C/C      C/T      T/T
   1   rs17021736 COUNTS        0        9       39
   1   rs17021736   FREQ        0   0.1875   0.8125
   1   rs17021736   MEAN       NA   0.0955  0.09123
   1   rs17021736     SD       NA  0.01388  0.01021
   1   rs11120302   GENO      C/C      C/A      A/A
   1   rs11120302 COUNTS        5       19       24
   1   rs11120302   FREQ   0.1042   0.3958      0.5
   1   rs11120302   MEAN  0.08949  0.09087  0.09348
   1   rs11120302     SD 0.003285  0.01121  0.01183
   1   rs17022385   GENO      C/C      C/T      T/T
   1   rs17022385 COUNTS        1       17       30
   1   rs17022385   FREQ  0.02083   0.3542    0.625
   1   rs17022385   MEAN  0.09141  0.09029  0.09304
   1   rs17022385     SD        0  0.01068  0.01134
   1    rs6672985   GENO      C/C      C/T      T/T
   1    rs6672985 COUNTS        5       17       26
   1    rs6672985   FREQ   0.1042   0.3542   0.5417
   1    rs6672985   MEAN  0.09124     0.09  0.09351
   1    rs6672985     SD 0.005993  0.01116  0.01161
   1    rs1429907   GENO      A/A      A/C      C/C
   1    rs1429907 COUNTS        6       23       19
   1    rs1429907   FREQ    0.125   0.4792   0.3958
   1    rs1429907   MEAN  0.08982  0.09088  0.09413
   1    rs1429907     SD  0.00639  0.01056  0.01255
   1   rs17022932   GENO      A/A      A/G      G/G
   1   rs17022932 COUNTS        0        6       42
   1   rs17022932   FREQ        0    0.125    0.875
   1   rs17022932   MEAN       NA  0.08429  0.09314
   1   rs17022932     SD       NA 0.006717  0.01104
   1    rs6673080   GENO      T/T      T/C      C/C
   1    rs6673080 COUNTS        5       23       20
   1    rs6673080   FREQ   0.1042   0.4792   0.4167
   1    rs6673080   MEAN  0.09585  0.08843  0.09522
   1    rs6673080     SD 0.004054 0.009921   0.0122
   1   rs10746451   GENO      G/G      G/T      T/T
   1   rs10746451 COUNTS        4       25       19
   1   rs10746451   FREQ  0.08333   0.5208   0.3958
   1   rs10746451   MEAN   0.1054  0.09154  0.08987
   1   rs10746451     SD  0.01077  0.01186  0.00784
   1    rs7516468   GENO      T/T      T/A      A/A
   1    rs7516468 COUNTS        5       17       26
   1    rs7516468   FREQ   0.1042   0.3542   0.5417
   1    rs7516468   MEAN  0.09111  0.08952  0.09385
   1    rs7516468     SD 0.005986  0.01267  0.01044
   1    rs7516640   GENO      T/T      T/A      A/A
   1    rs7516640 COUNTS        5       19       24
   1    rs7516640   FREQ   0.1042   0.3958      0.5
   1    rs7516640   MEAN  0.09111  0.08991   0.0939
   1    rs7516640     SD 0.005986  0.01213  0.01077
   1   rs11120512   GENO      G/G      G/C      C/C
   1   rs11120512 COUNTS        5       23       20
   1   rs11120512   FREQ   0.1042   0.4792   0.4167
   1   rs11120512   MEAN  0.09585  0.08843  0.09522
   1   rs11120512     SD 0.004054 0.009921   0.0122
   1    rs2039544   GENO      T/T      T/G      G/G
   1    rs2039544 COUNTS        2       27       19
   1    rs2039544   FREQ  0.04167   0.5625   0.3958
   1    rs2039544   MEAN  0.09823   0.0931  0.08987
   1    rs2039544     SD 0.001534   0.0129  0.00784
   1    rs4844584   GENO      T/T      T/C      C/C
   1    rs4844584 COUNTS        2       27       19
   1    rs4844584   FREQ  0.04167   0.5625   0.3958
   1    rs4844584   MEAN  0.09823   0.0931  0.08987
   1    rs4844584     SD 0.001534   0.0129  0.00784
   1   rs10494890   GENO      G/G      G/C      C/C
   1   rs10494890 COUNTS        5       23       20
   1   rs10494890   FREQ   0.1042   0.4792   0.4167
   1   rs10494890   MEAN  0.09585  0.08843  0.09522
   1   rs10494890     SD 0.004054 0.009921   0.0122
   1    rs7543236   GENO      T/T      T/C      C/C
   1    rs7543236 COUNTS        2       27       19
   1    rs7543236   FREQ  0.04167   0.5625   0.3958
   1    rs7543236   MEAN  0.09823   0.0931  0.08987
   1    rs7543236     SD 0.001534   0.0129  0.00784
   1    rs7543250   GENO      C/C      C/T      T/T
   1    rs7543250 COUNTS        5       19       24
   1    rs7543250   FREQ   0.1042   0.3958      0.5
   1    rs7543250   MEAN  0.09111  0.09194   0.0923
   1    rs7543250     SD 0.005986  0.01425 0.008921
   1   rs11584921   GENO      G/G      G/A      A/A
   1   rs11584921 COUNTS        1       18       29
   1   rs11584921   FREQ  0.02083    0.375   0.6042
   1   rs11584921   MEAN  0.09353  0.08893  0.09391
   1   rs11584921     SD        0 0.009939  0.01146
   1   rs10864180   GENO      A/A      A/C      C/C
   1   rs10864180 COUNTS        5       18       25
   1   rs10864180   FREQ   0.1042    0.375   0.5208
   1   rs10864180   MEAN  0.09111  0.09228  0.09204
   1   rs10864180     SD 0.005986  0.01458 0.008831
   1    rs6658718   GENO      T/T      T/G      G/G
   1    rs6658718 COUNTS        7       33        8
   1    rs6658718   FREQ   0.1458   0.6875   0.1667
   1    rs6658718   MEAN  0.09383  0.09212  0.09008
   1    rs6658718     SD 0.005092  0.01233 0.008968
   1    rs1782468   GENO      G/G      G/T      T/T
   1    rs1782468 COUNTS        8       31        9
   1    rs1782468   FREQ   0.1667   0.6458   0.1875
   1    rs1782468   MEAN  0.09008  0.09205   0.0937
   1    rs1782468     SD 0.008968  0.01265 0.005145
   1    rs1652333   GENO      G/G      G/A      A/A
   1    rs1652333 COUNTS        0       15       33
   1    rs1652333   FREQ        0   0.3125   0.6875
   1    rs1652333   MEAN       NA  0.08644  0.09457
   1    rs1652333     SD       NA 0.008465  0.01111
   1    rs2802233   GENO      G/G      G/A      A/A
   1    rs2802233 COUNTS        0       15       33
   1    rs2802233   FREQ        0   0.3125   0.6875
   1    rs2802233   MEAN       NA  0.08644  0.09457
   1    rs2802233     SD       NA 0.008465  0.01111
   1   rs17024765   GENO      T/T      T/C      C/C
   1   rs17024765 COUNTS        0       13       35
   1   rs17024765   FREQ        0   0.2708   0.7292
   1   rs17024765   MEAN       NA  0.08454  0.09482
   1   rs17024765     SD       NA 0.007336  0.01083
   1    rs1572275   GENO      C/C      C/A      A/A
   1    rs1572275 COUNTS        0       14       33
   1    rs1572275   FREQ        0   0.2979   0.7021
   1    rs1572275   MEAN       NA  0.08606  0.09457
   1    rs1572275     SD       NA  0.00865  0.01111
   1    rs7515373   GENO      C/C      C/T      T/T
   1    rs7515373 COUNTS        2       27       19
   1    rs7515373   FREQ  0.04167   0.5625   0.3958
   1    rs7515373   MEAN  0.09823   0.0931  0.08987
   1    rs7515373     SD 0.001534   0.0129  0.00784
   1    rs7525530   GENO      G/G      G/A      A/A
   1    rs7525530 COUNTS        2       27       19
   1    rs7525530   FREQ  0.04167   0.5625   0.3958
   1    rs7525530   MEAN  0.09823   0.0931  0.08987
   1    rs7525530     SD 0.001534   0.0129  0.00784
   1    rs2564974   GENO      G/G      G/A      A/A
   1    rs2564974 COUNTS        0       15       33
   1    rs2564974   FREQ        0   0.3125   0.6875
   1    rs2564974   MEAN       NA  0.08644  0.09457
   1    rs2564974     SD       NA 0.008465  0.01111
   1    rs2782842   GENO      T/T      T/C      C/C
   1    rs2782842 COUNTS        7       33        8
   1    rs2782842   FREQ   0.1458   0.6875   0.1667
   1    rs2782842   MEAN  0.09383  0.09212  0.09008
   1    rs2782842     SD 0.005092  0.01233 0.008968
   1    rs1858001   GENO      G/G      G/C      C/C
   1    rs1858001 COUNTS        0       22       26
   1    rs1858001   FREQ        0   0.4583   0.5417
   1    rs1858001   MEAN       NA  0.08816  0.09531
   1    rs1858001     SD       NA 0.008864  0.01162
   1    rs2914937   GENO      G/G      G/A      A/A
   1    rs2914937 COUNTS        0       10       38
   1    rs2914937   FREQ        0   0.2083   0.7917
   1    rs2914937   MEAN       NA  0.09232  0.09196
   1    rs2914937     SD       NA 0.008761  0.01156
   1     rs891376   GENO      T/T      T/C      C/C
   1     rs891376 COUNTS        2       21       24
   1     rs891376   FREQ  0.04255   0.4468   0.5106
   1     rs891376   MEAN  0.09436  0.08825  0.09532
   1     rs891376     SD 0.003643 0.009396  0.01192
   1   rs17024952   GENO      T/T      T/C      C/C
   1   rs17024952 COUNTS        0        9       39
   1   rs17024952   FREQ        0   0.1875   0.8125
   1   rs17024952   MEAN       NA  0.08722  0.09314
   1   rs17024952     SD       NA  0.00633  0.01154
   1    rs4844590   GENO      T/T      T/C      C/C
   1    rs4844590 COUNTS        1       14       33
   1    rs4844590   FREQ  0.02083   0.2917   0.6875
   1    rs4844590   MEAN  0.09353  0.09073  0.09254
   1    rs4844590     SD        0   0.0132  0.01021
   1    rs4844592   GENO      T/T      T/A      A/A
   1    rs4844592 COUNTS        4       23       21
   1    rs4844592   FREQ  0.08333   0.4792   0.4375
   1    rs4844592   MEAN  0.09187  0.08875  0.09566
   1    rs4844592     SD  0.01129  0.00867   0.0124
   1    rs6691942   GENO      T/T      T/C      C/C
   1    rs6691942 COUNTS        1       20       27
   1    rs6691942   FREQ  0.02083   0.4167   0.5625
   1    rs6691942   MEAN  0.09715  0.09148  0.09225
   1    rs6691942     SD        0  0.01184  0.01063
   1    rs6700168   GENO      A/A      A/C      C/C
   1    rs6700168 COUNTS        4       23       21
   1    rs6700168   FREQ  0.08333   0.4792   0.4375
   1    rs6700168   MEAN  0.09187  0.08875  0.09566
   1    rs6700168     SD  0.01129  0.00867   0.0124
   1   rs17025155   GENO      T/T      T/C      C/C
   1   rs17025155 COUNTS        0        9       39
   1   rs17025155   FREQ        0   0.1875   0.8125
   1   rs17025155   MEAN       NA  0.08469  0.09373
   1   rs17025155     SD       NA 0.007841  0.01094
   1   rs10864231   GENO      T/T      T/G      G/G
   1   rs10864231 COUNTS        4       23       21
   1   rs10864231   FREQ  0.08333   0.4792   0.4375
   1   rs10864231   MEAN  0.09187  0.08875  0.09566
   1   rs10864231     SD  0.01129  0.00867   0.0124
   1    rs1507758   GENO      G/G      G/C      C/C
   1    rs1507758 COUNTS        4       23       21
   1    rs1507758   FREQ  0.08333   0.4792   0.4375
   1    rs1507758   MEAN  0.09187  0.08875  0.09566
   1    rs1507758     SD  0.01129  0.00867   0.0124
   1    rs1507760   GENO      C/C      C/T      T/T
   1    rs1507760 COUNTS        4       23       21
   1    rs1507760   FREQ  0.08333   0.4792   0.4375
   1    rs1507760   MEAN  0.09187  0.08875  0.09566
   1    rs1507760     SD  0.01129  0.00867   0.0124
   1    rs2135923   GENO      A/A      A/G      G/G
   1    rs2135923 COUNTS        0       19       29
   1    rs2135923   FREQ        0   0.3958   0.6042
   1    rs2135923   MEAN       NA   0.0887  0.09421
   1    rs2135923     SD       NA 0.009001  0.01169
   1   rs11120753   GENO      A/A      A/G      G/G
   1   rs11120753 COUNTS        2       26       20
   1   rs11120753   FREQ  0.04167   0.5417   0.4167
   1   rs11120753   MEAN  0.08964  0.09357  0.09027
   1   rs11120753     SD 0.005498  0.01232 0.009393
   1   rs17026085   GENO      G/G      G/A      A/A
   1   rs17026085 COUNTS        1        9       38
   1   rs17026085   FREQ  0.02083   0.1875   0.7917
   1   rs17026085   MEAN  0.09932   0.0954  0.09104
   1   rs17026085     SD        0  0.01447  0.01009
   1    rs2802223   GENO      G/G      G/C      C/C
   1    rs2802223 COUNTS        0        9       39
   1    rs2802223   FREQ        0   0.1875   0.8125
   1    rs2802223   MEAN       NA  0.08918  0.09269
   1    rs2802223     SD       NA 0.008461  0.01144
   1    rs7554172   GENO      A/A      A/G      G/G
   1    rs7554172 COUNTS        2       26       20
   1    rs7554172   FREQ  0.04167   0.5417   0.4167
   1    rs7554172   MEAN  0.08964  0.09357  0.09027
   1    rs7554172     SD 0.005498  0.01232 0.009393
   1    rs6660274   GENO      A/A      A/G      G/G
   1    rs6660274 COUNTS        0       14       34
   1    rs6660274   FREQ        0   0.2917   0.7083
   1    rs6660274   MEAN       NA  0.09529  0.09069
   1    rs6660274     SD       NA  0.01073  0.01091
   1   rs17026295   GENO      G/G      G/C      C/C
   1   rs17026295 COUNTS        2       13       33
   1   rs17026295   FREQ  0.04167   0.2708   0.6875
   1   rs17026295   MEAN  0.08554  0.09043  0.09306
   1   rs17026295     SD 0.003983 0.008394  0.01202
   1    rs2782831   GENO      C/C      C/T      T/T
   1    rs2782831 COUNTS        1       20       27
   1    rs2782831   FREQ  0.02083   0.4167   0.5625
   1    rs2782831   MEAN  0.09932  0.09227  0.09158
   1    rs2782831     SD        0    0.012  0.01045
   1     rs966256   GENO      G/G      G/C      C/C
   1     rs966256 COUNTS        2       15       31
   1     rs966256   FREQ  0.04167   0.3125   0.6458
   1     rs966256   MEAN  0.08988  0.09246  0.09197
   1     rs966256     SD 0.006569  0.01263  0.01056
   1    rs2802216   GENO      C/C      C/T      T/T
   1    rs2802216 COUNTS        4       18       26
   1    rs2802216   FREQ  0.08333    0.375   0.5417
   1    rs2802216   MEAN  0.09258  0.08936   0.0938
   1    rs2802216     SD 0.008732 0.008149  0.01275
   1    rs6667140   GENO      A/A      A/G      G/G
   1    rs6667140 COUNTS        6       27       15
   1    rs6667140   FREQ    0.125   0.5625   0.3125
   1    rs6667140   MEAN  0.09443  0.09342  0.08857
   1    rs6667140     SD 0.006667  0.01259 0.008548
   1    rs7519949   GENO      G/G      G/C      C/C
   1    rs7519949 COUNTS        0        7       41
   1    rs7519949   FREQ        0   0.1458   0.8542
   1    rs7519949   MEAN       NA  0.09179  0.09207
   1    rs7519949     SD       NA 0.005758  0.01166
   1    rs2940252   GENO      A/A      A/C      C/C
   1    rs2940252 COUNTS        3       26       19
   1    rs2940252   FREQ   0.0625   0.5417   0.3958
   1    rs2940252   MEAN  0.09327   0.0901  0.09447
   1    rs2940252     SD 0.0003737  0.01173  0.01048
   1    rs1257573   GENO      C/C      C/A      A/A
   1    rs1257573 COUNTS        9       29       10
   1    rs1257573   FREQ   0.1875   0.6042   0.2083
   1    rs1257573   MEAN  0.09061  0.09256  0.09177
   1    rs1257573     SD 0.008724  0.01269 0.007351
   1   rs11117721   GENO      A/A      A/G      G/G
   1   rs11117721 COUNTS        3       26       19
   1   rs11117721   FREQ   0.0625   0.5417   0.3958
   1   rs11117721   MEAN  0.09327   0.0901  0.09447
   1   rs11117721     SD 0.0003737  0.01173  0.01048
   1    rs2135924   GENO      A/A      A/G      G/G
   1    rs2135924 COUNTS        1       19       28
   1    rs2135924   FREQ  0.02083   0.3958   0.5833
   1    rs2135924   MEAN  0.09932  0.09386  0.09053
   1    rs2135924     SD        0  0.01379 0.008678
   1   rs17043362   GENO      G/G      G/A      A/A
   1   rs17043362 COUNTS        1        9       38
   1   rs17043362   FREQ  0.02083   0.1875   0.7917
   1   rs17043362   MEAN  0.09932  0.09484  0.09118
   1   rs17043362     SD        0  0.01465  0.01009
   1     rs311290   GENO      A/A      A/T      T/T
   1     rs311290 COUNTS        9       24       15
   1     rs311290   FREQ   0.1875      0.5   0.3125
   1     rs311290   MEAN  0.08812   0.0939   0.0914
   1     rs311290     SD 0.009502  0.01325 0.006777
   1   rs17043515   GENO      T/T      T/C      C/C
   1   rs17043515 COUNTS        0        5       43
   1   rs17043515   FREQ        0   0.1042   0.8958
   1   rs17043515   MEAN       NA  0.09052  0.09221
   1   rs17043515     SD       NA  0.01123  0.01104
   1     rs311286   GENO      T/T      T/C      C/C
   1     rs311286 COUNTS        9       24       15
   1     rs311286   FREQ   0.1875      0.5   0.3125
   1     rs311286   MEAN  0.08812   0.0939   0.0914
   1     rs311286     SD 0.009502  0.01325 0.006777
   1     rs311285   GENO      T/T      T/C      C/C
   1     rs311285 COUNTS        9       29       10
   1     rs311285   FREQ   0.1875   0.6042   0.2083
   1     rs311285   MEAN  0.09183   0.0931  0.08911
   1     rs311285     SD 0.007794  0.01227 0.009496
   1     rs683801   GENO      T/T      T/C      C/C
   1     rs683801 COUNTS        1        3       44
   1     rs683801   FREQ  0.02083   0.0625   0.9167
   1     rs683801   MEAN  0.09141  0.09456  0.09187
   1     rs683801     SD        0 0.009358  0.01125
   1    rs7527218   GENO      A/A      A/G      G/G
   1    rs7527218 COUNTS        0       19       29
   1    rs7527218   FREQ        0   0.3958   0.6042
   1    rs7527218   MEAN       NA  0.09175  0.09221
   1    rs7527218     SD       NA  0.01193  0.01047
   1   rs17044576   GENO      C/C      C/T      T/T
   1   rs17044576 COUNTS        1       12       35
   1   rs17044576   FREQ  0.02083     0.25   0.7292
   1   rs17044576   MEAN   0.1001  0.09394  0.09115
   1   rs17044576     SD        0  0.01187  0.01077
   1     rs311309   GENO      G/G      G/A      A/A
   1     rs311309 COUNTS        2        8       38
   1     rs311309   FREQ  0.04167   0.1667   0.7917
   1     rs311309   MEAN  0.09417  0.08945  0.09246
   1     rs311309     SD 0.003909  0.01063  0.01134
   1    rs1567190   GENO      C/C      C/T      T/T
   1    rs1567190 COUNTS        0       15       33
   1    rs1567190   FREQ        0   0.3125   0.6875
   1    rs1567190   MEAN       NA  0.09277   0.0917
   1    rs1567190     SD       NA  0.01217  0.01053
   1     rs311311   GENO      G/G      G/C      C/C
   1     rs311311 COUNTS        7       26       15
   1     rs311311   FREQ   0.1458   0.5417   0.3125
   1     rs311311   MEAN    0.091   0.0938  0.08945
   1     rs311311     SD 0.008916  0.01249 0.008723
   1     rs511678   GENO      C/C      C/G      G/G
   1     rs511678 COUNTS       12       24       12
   1     rs511678   FREQ     0.25      0.5     0.25
   1     rs511678   MEAN  0.09018  0.09401  0.08994
   1     rs511678     SD  0.01009  0.01211 0.009319
   1    rs2940253   GENO      C/C      C/G      G/G
   1    rs2940253 COUNTS       12       24       12
   1    rs2940253   FREQ     0.25      0.5     0.25
   1    rs2940253   MEAN  0.09018  0.09401  0.08994
   1    rs2940253     SD  0.01009  0.01211 0.009319
   1    rs9429774   GENO      A/A      A/G      G/G
   1    rs9429774 COUNTS       12       24       12
   1    rs9429774   FREQ     0.25      0.5     0.25
   1    rs9429774   MEAN  0.09018  0.09401  0.08994
   1    rs9429774     SD  0.01009  0.01211 0.009319
   1      rs17615   GENO      A/A      A/G      G/G
   1      rs17615 COUNTS       12       24       12
   1      rs17615   FREQ     0.25      0.5     0.25
   1      rs17615   MEAN  0.09018  0.09401  0.08994
   1      rs17615     SD  0.01009  0.01211 0.009319
   1    rs9429775   GENO      G/G      G/A      A/A
   1    rs9429775 COUNTS        3       13       32
   1    rs9429775   FREQ   0.0625   0.2708   0.6667
   1    rs9429775   MEAN  0.09086   0.0882   0.0937
   1    rs9429775     SD 0.006362  0.01067  0.01122
   1    rs9429777   GENO      G/G      G/A      A/A
   1    rs9429777 COUNTS        2        8       38
   1    rs9429777   FREQ  0.04167   0.1667   0.7917
   1    rs9429777   MEAN  0.09417  0.08945  0.09246
   1    rs9429777     SD 0.003909  0.01063  0.01134
   1   rs12032512   GENO      G/G      G/C      C/C
   1   rs12032512 COUNTS        4       17       27
   1   rs12032512   FREQ  0.08333   0.3542   0.5625
   1   rs12032512   MEAN  0.09446  0.09051  0.09263
   1   rs12032512     SD 0.009153  0.01007  0.01191
   1    rs1041250   GENO      A/A      A/G      G/G
   1    rs1041250 COUNTS        0        7       41
   1    rs1041250   FREQ        0   0.1458   0.8542
   1    rs1041250   MEAN       NA  0.08932  0.09249
   1    rs1041250     SD       NA  0.01096  0.01101
   1    rs6690215   GENO      T/T      T/C      C/C
   1    rs6690215 COUNTS       10       23       15
   1    rs6690215   FREQ   0.2083   0.4792   0.3125
   1    rs6690215   MEAN  0.09536  0.08953  0.09365
   1    rs6690215     SD  0.01343 0.009515   0.0111
   1    rs2182911   GENO      C/C      C/T      T/T
   1    rs2182911 COUNTS        1       13       34
   1    rs2182911   FREQ  0.02083   0.2708   0.7083
   1    rs2182911   MEAN  0.09854  0.09256  0.09164
   1    rs2182911     SD        0  0.01388 0.009958
   1    rs2182913   GENO      G/G      G/A      A/A
   1    rs2182913 COUNTS        8       25       15
   1    rs2182913   FREQ   0.1667   0.5208   0.3125
   1    rs2182913   MEAN   0.0939  0.09188  0.09129
   1    rs2182913     SD  0.01554 0.008728  0.01219
   1    rs7519408   GENO      G/G      G/C      C/C
   1    rs7519408 COUNTS        1       13       34
   1    rs7519408   FREQ  0.02083   0.2708   0.7083
   1    rs7519408   MEAN  0.09854  0.09256  0.09164
   1    rs7519408     SD        0  0.01388 0.009958
   1   rs12068225   GENO      A/A      A/G      G/G
   1   rs12068225 COUNTS        0        6       42
   1   rs12068225   FREQ        0    0.125    0.875
   1   rs12068225   MEAN       NA  0.09426  0.09171
   1   rs12068225     SD       NA 0.006527  0.01146
   1    rs4618971   GENO      C/C      C/T      T/T
   1    rs4618971 COUNTS        3       19       26
   1    rs4618971   FREQ   0.0625   0.3958   0.5417
   1    rs4618971   MEAN  0.09324  0.09277  0.09136
   1    rs4618971     SD 0.005102  0.01194  0.01094
   1    rs1410408   GENO      A/A      A/G      G/G
   1    rs1410408 COUNTS        0       10       38
   1    rs1410408   FREQ        0   0.2083   0.7917
   1    rs1410408   MEAN       NA  0.09115  0.09226
   1    rs1410408     SD       NA  0.01091  0.01109
   1    rs9429781   GENO      G/G      G/T      T/T
   1    rs9429781 COUNTS        8       22       18
   1    rs9429781   FREQ   0.1667   0.4583    0.375
   1    rs9429781   MEAN  0.09395   0.0901  0.09354
   1    rs9429781     SD   0.0131  0.01021   0.0111
   1   rs11117913   GENO      T/T      T/C      C/C
   1   rs11117913 COUNTS        4       16       28
   1   rs11117913   FREQ  0.08333   0.3333   0.5833
   1   rs11117913   MEAN  0.09047  0.09093  0.09289
   1   rs11117913     SD 0.003066  0.01221  0.01109
   1    rs1986158   GENO      C/C      C/T      T/T
   1    rs1986158 COUNTS        9       22       17
   1    rs1986158   FREQ   0.1875   0.4583   0.3542
   1    rs1986158   MEAN  0.08833  0.09297  0.09277
   1    rs1986158     SD 0.008938 0.009902  0.01319
   1    rs1571344   GENO      G/G      G/A      A/A
   1    rs1571344 COUNTS        9       22       17
   1    rs1571344   FREQ   0.1875   0.4583   0.3542
   1    rs1571344   MEAN  0.08833  0.09297  0.09277
   1    rs1571344     SD 0.008938 0.009902  0.01319
   1   rs12567990   GENO      T/T      T/C      C/C
   1   rs12567990 COUNTS        2       17       29
   1   rs12567990   FREQ  0.04167   0.3542   0.6042
   1   rs12567990   MEAN  0.09935  0.09177  0.09168
   1   rs12567990     SD  0.01071 0.008567   0.0123
   1   rs11117949   GENO      C/C      C/T      T/T
   1   rs11117949 COUNTS        0       12       34
   1   rs11117949   FREQ        0   0.2609   0.7391
   1   rs11117949   MEAN       NA  0.09481  0.09117
   1   rs11117949     SD       NA 0.008489  0.01194
   1    rs9429946   GENO      C/C      C/A      A/A
   1    rs9429946 COUNTS        4       17       27
   1    rs9429946   FREQ  0.08333   0.3542   0.5625
   1    rs9429946   MEAN  0.09434  0.08766  0.09444
   1    rs9429946     SD  0.01275  0.00906  0.01132
   1     rs650877   GENO      A/A      A/G      G/G
   1     rs650877 COUNTS        2       11       35
   1     rs650877   FREQ  0.04167   0.2292   0.7292
   1     rs650877   MEAN   0.1021   0.0918  0.09153
   1     rs650877     SD 0.002806    0.013  0.01047
   1     rs599948   GENO      T/T      T/C      C/C
   1     rs599948 COUNTS        1       14       33
   1     rs599948   FREQ  0.02083   0.2917   0.6875
   1     rs599948   MEAN  0.08826  0.09364  0.09146
   1     rs599948     SD        0  0.01272  0.01041
   1     rs603237   GENO      C/C      C/T      T/T
   1     rs603237 COUNTS        5       17       26
   1     rs603237   FREQ   0.1042   0.3542   0.5417
   1     rs603237   MEAN  0.09419  0.08766  0.09448
   1     rs603237     SD  0.01105  0.00906  0.01154
   1    rs2274566   GENO      T/T      T/C      C/C
   1    rs2274566 COUNTS        0        6       42
   1    rs2274566   FREQ        0    0.125    0.875
   1    rs2274566   MEAN       NA   0.0931  0.09188
   1    rs2274566     SD       NA 0.009461  0.01124
   1    rs1746658   GENO      G/G      G/T      T/T
   1    rs1746658 COUNTS        8       20       20
   1    rs1746658   FREQ   0.1667   0.4167   0.4167
   1    rs1746658   MEAN  0.08778  0.09289  0.09287
   1    rs1746658     SD  0.01269  0.01063  0.01073
   1   rs12034598   GENO      G/G      G/A      A/A
   1   rs12034598 COUNTS        0       13       35
   1   rs12034598   FREQ        0   0.2708   0.7292
   1   rs12034598   MEAN       NA  0.09333  0.09155
   1   rs12034598     SD       NA 0.009725  0.01146
   1    rs1746659   GENO      T/T      T/A      A/A
   1    rs1746659 COUNTS        0        6       42
   1    rs1746659   FREQ        0    0.125    0.875
   1    rs1746659   MEAN       NA   0.0931  0.09188
   1    rs1746659     SD       NA 0.009461  0.01124
   1    rs1257541   GENO      A/A      A/G      G/G
   1    rs1257541 COUNTS        6       16       26
   1    rs1257541   FREQ    0.125   0.3333   0.5417
   1    rs1257541   MEAN  0.09029  0.08871  0.09448
   1    rs1257541     SD  0.01374 0.008212  0.01154
   1   rs12141045   GENO      C/C      C/T      T/T
   1   rs12141045 COUNTS        3       16       29
   1   rs12141045   FREQ   0.0625   0.3333   0.6042
   1   rs12141045   MEAN  0.09142  0.09279  0.09168
   1   rs12141045     SD  0.01568 0.007724   0.0123
   1     rs677066   GENO      T/T      T/C      C/C
   1     rs677066 COUNTS        0        6       42
   1     rs677066   FREQ        0    0.125    0.875
   1     rs677066   MEAN       NA   0.0931  0.09188
   1     rs677066     SD       NA 0.009461  0.01124
   1   rs11118166   GENO      A/A      A/G      G/G
   1   rs11118166 COUNTS        0        6       42
   1   rs11118166   FREQ        0    0.125    0.875
   1   rs11118166   MEAN       NA   0.0931  0.09188
   1   rs11118166     SD       NA 0.009461  0.01124
   1   rs10429953   GENO      G/G      G/A      A/A
   1   rs10429953 COUNTS        3       16       29
   1   rs10429953   FREQ   0.0625   0.3333   0.6042
   1   rs10429953   MEAN  0.09142  0.09279  0.09168
   1   rs10429953     SD  0.01568 0.007724   0.0123
   1   rs11576522   GENO      G/G      G/A      A/A
   1   rs11576522 COUNTS        0        6       42
   1   rs11576522   FREQ        0    0.125    0.875
   1   rs11576522   MEAN       NA   0.0931  0.09188
   1   rs11576522     SD       NA 0.009461  0.01124
   1   rs10429943   GENO      T/T      T/C      C/C
   1   rs10429943 COUNTS        3       16       29
   1   rs10429943   FREQ   0.0625   0.3333   0.6042
   1   rs10429943   MEAN  0.09142  0.09279  0.09168
   1   rs10429943     SD  0.01568 0.007724   0.0123
   1    rs3930521   GENO      T/T      T/C      C/C
   1    rs3930521 COUNTS        6       16       26
   1    rs3930521   FREQ    0.125   0.3333   0.5417
   1    rs3930521   MEAN  0.09754  0.09042  0.09176
   1    rs3930521     SD  0.01236    0.012 0.009969
   1   rs41364345   GENO      A/A      A/G      G/G
   1   rs41364345 COUNTS        4       16       26
   1   rs41364345   FREQ  0.08696   0.3478   0.5652
   1   rs41364345   MEAN  0.09853  0.09042  0.09176
   1   rs41364345     SD  0.01553    0.012 0.009969
   1   rs41369546   GENO      G/G      G/A      A/A
   1   rs41369546 COUNTS        6       16       26
   1   rs41369546   FREQ    0.125   0.3333   0.5417
   1   rs41369546   MEAN  0.09754  0.09042  0.09176
   1   rs41369546     SD  0.01236    0.012 0.009969
   1   rs11803956   GENO      C/C      C/T      T/T
   1   rs11803956 COUNTS        0        7       41
   1   rs11803956   FREQ        0   0.1458   0.8542
   1   rs11803956   MEAN       NA  0.08991  0.09239
   1   rs11803956     SD       NA  0.01207  0.01087
   1    rs7517706   GENO      A/A      A/C      C/C
   1    rs7517706 COUNTS        6       23       19
   1    rs7517706   FREQ    0.125   0.4792   0.3958
   1    rs7517706   MEAN  0.09228  0.09016  0.09422
   1    rs7517706     SD  0.01094  0.01062   0.0115
   1    rs6661764   GENO      G/G      G/C      C/C
   1    rs6661764 COUNTS        3       14       31
   1    rs6661764   FREQ   0.0625   0.2917   0.6458
   1    rs6661764   MEAN   0.1013  0.08918  0.09242
   1    rs6661764     SD  0.02225 0.008529  0.01052
   1   rs10779340   GENO      T/T      T/C      C/C
   1   rs10779340 COUNTS        4       21       23
   1   rs10779340   FREQ  0.08333   0.4375   0.4792
   1   rs10779340   MEAN  0.09679  0.09032  0.09277
   1   rs10779340     SD  0.00971  0.01093  0.01127
   1    rs6696840   GENO      C/C      C/T      T/T
   1    rs6696840 COUNTS        4       20       24
   1    rs6696840   FREQ  0.08333   0.4167      0.5
   1    rs6696840   MEAN  0.09309  0.09427  0.08999
   1    rs6696840     SD 0.005973  0.01307 0.009505
   1   rs11118242   GENO      A/A      A/G      G/G
   1   rs11118242 COUNTS        4       24       20
   1   rs11118242   FREQ  0.08333      0.5   0.4167
   1   rs11118242   MEAN  0.09679  0.09024  0.09323
   1   rs11118242     SD  0.00971  0.01059  0.01164
   1   rs12080578   GENO      G/G      G/A      A/A
   1   rs12080578 COUNTS        2       19       27
   1   rs12080578   FREQ  0.04167   0.3958   0.5625
   1   rs12080578   MEAN  0.08455  0.09328  0.09171
   1   rs12080578     SD  0.01271  0.01176  0.01045
   1    rs6540437   GENO      A/A      A/G      G/G
   1    rs6540437 COUNTS        4       24       20
   1    rs6540437   FREQ  0.08333      0.5   0.4167
   1    rs6540437   MEAN  0.09679  0.09024  0.09323
   1    rs6540437     SD  0.00971  0.01059  0.01164
   1    rs6540438   GENO      C/C      C/A      A/A
   1    rs6540438 COUNTS        2       17       29
   1    rs6540438   FREQ  0.04167   0.3542   0.6042
   1    rs6540438   MEAN  0.08455  0.09117  0.09306
   1    rs6540438     SD  0.01271 0.009787  0.01163
   1   rs11118278   GENO      G/G      G/C      C/C
   1   rs11118278 COUNTS        5       20       23
   1   rs11118278   FREQ   0.1042   0.4167   0.4792
   1   rs11118278   MEAN  0.09888  0.09319  0.08954
   1   rs11118278     SD  0.01394  0.01145 0.009446
   1    rs6671969   GENO      G/G      G/A      A/A
   1    rs6671969 COUNTS        9       26       13
   1    rs6671969   FREQ   0.1875   0.5417   0.2708
   1    rs6671969   MEAN  0.09238  0.09005  0.09575
   1    rs6671969     SD  0.01053  0.01049  0.01194
   1   rs10863461   GENO      G/G      G/A      A/A
   1   rs10863461 COUNTS        9       26       13
   1   rs10863461   FREQ   0.1875   0.5417   0.2708
   1   rs10863461   MEAN  0.09238  0.09005  0.09575
   1   rs10863461     SD  0.01053  0.01049  0.01194
   1   rs12143527   GENO      G/G      G/T      T/T
   1   rs12143527 COUNTS        7       24       17
   1   rs12143527   FREQ   0.1458      0.5   0.3542
   1   rs12143527   MEAN  0.09553  0.09219  0.09037
   1   rs12143527     SD  0.01539 0.007478  0.01321
   1    rs2296158   GENO      G/G      G/A      A/A
   1    rs2296158 COUNTS       13       22       13
   1    rs2296158   FREQ   0.2708   0.4583   0.2708
   1    rs2296158   MEAN  0.09326  0.09139   0.0919
   1    rs2296158     SD  0.01276 0.008528  0.01331
   1   rs12025522   GENO      T/T      T/G      G/G
   1   rs12025522 COUNTS        6       25       17
   1   rs12025522   FREQ    0.125   0.5208   0.3542
   1   rs12025522   MEAN  0.09679  0.09202  0.09038
   1   rs12025522     SD  0.01646 0.008198  0.01246
   1    rs1853526   GENO      A/A      A/G      G/G
   1    rs1853526 COUNTS       12       23       13
   1    rs1853526   FREQ     0.25   0.4792   0.2708
   1    rs1853526   MEAN   0.0937  0.09124   0.0919
   1    rs1853526     SD  0.01322 0.008363  0.01331
   1   rs11118345   GENO      T/T      T/A      A/A
   1   rs11118345 COUNTS        6       25       17
   1   rs11118345   FREQ    0.125   0.5208   0.3542
   1   rs11118345   MEAN  0.09679  0.09202  0.09038
   1   rs11118345     SD  0.01646 0.008198  0.01246
   1    rs1830762   GENO      T/T      T/C      C/C
   1    rs1830762 COUNTS        5       14       29
   1    rs1830762   FREQ   0.1042   0.2917   0.6042
   1    rs1830762   MEAN  0.08982  0.09128  0.09278
   1    rs1830762     SD  0.01183  0.01089  0.01115
   1    rs4844614   GENO      T/T      T/G      G/G
   1    rs4844614 COUNTS        4       20       24
   1    rs4844614   FREQ  0.08333   0.4167      0.5
   1    rs4844614   MEAN  0.09344  0.09015  0.09337
   1    rs4844614     SD 0.007206  0.01075  0.01172
   1    rs1977265   GENO      T/T      T/G      G/G
   1    rs1977265 COUNTS        0        5       43
   1    rs1977265   FREQ        0   0.1042   0.8958
   1    rs1977265   MEAN       NA   0.0873  0.09258
   1    rs1977265     SD       NA  0.01119  0.01092
   1    rs3927459   GENO      T/T      T/G      G/G
   1    rs3927459 COUNTS        2        4       42
   1    rs3927459   FREQ  0.04167  0.08333    0.875
   1    rs3927459   MEAN  0.08064  0.09526  0.09227
   1    rs3927459     SD   0.0102  0.01808  0.01018
   1    rs1819221   GENO      G/G      G/A      A/A
   1    rs1819221 COUNTS       10       19       19
   1    rs1819221   FREQ   0.2083   0.3958   0.3958
   1    rs1819221   MEAN  0.09704  0.09179  0.08964
   1    rs1819221     SD  0.01189  0.01021  0.01086
   1    rs1819222   GENO      C/C      C/T      T/T
   1    rs1819222 COUNTS        4       12       32
   1    rs1819222   FREQ  0.08333     0.25   0.6667
   1    rs1819222   MEAN  0.07961  0.09395  0.09287
   1    rs1819222     SD 0.009096  0.01303 0.009562
   1    rs1998538   GENO      A/A      A/G      G/G
   1    rs1998538 COUNTS        4       12       32
   1    rs1998538   FREQ  0.08333     0.25   0.6667
   1    rs1998538   MEAN  0.07961  0.09395  0.09287
   1    rs1998538     SD 0.009096  0.01303 0.009562
   1    rs2104303   GENO      A/A      A/G      G/G
   1    rs2104303 COUNTS        1        8       39
   1    rs2104303   FREQ  0.02083   0.1667   0.8125
   1    rs2104303   MEAN  0.09028  0.08592  0.09333
   1    rs2104303     SD        0  0.01137  0.01071
   1    rs2025374   GENO      C/C      C/T      T/T
   1    rs2025374 COUNTS        4       12       32
   1    rs2025374   FREQ  0.08333     0.25   0.6667
   1    rs2025374   MEAN  0.07961  0.09395  0.09287
   1    rs2025374     SD 0.009096  0.01303 0.009562
   1    rs7555801   GENO      A/A      A/G      G/G
   1    rs7555801 COUNTS        3       15       30
   1    rs7555801   FREQ   0.0625   0.3125    0.625
   1    rs7555801   MEAN  0.08929  0.09231  0.09217
   1    rs7555801     SD  0.01428 0.008523  0.01201
   1    rs2761422   GENO      A/A      A/T      T/T
   1    rs2761422 COUNTS        4       12       32
   1    rs2761422   FREQ  0.08333     0.25   0.6667
   1    rs2761422   MEAN  0.07961  0.09395  0.09287
   1    rs2761422     SD 0.009096  0.01303 0.009562
   1    rs2761425   GENO      T/T      T/C      C/C
   1    rs2761425 COUNTS        4       12       32
   1    rs2761425   FREQ  0.08333     0.25   0.6667
   1    rs2761425   MEAN  0.07961  0.09395  0.09287
   1    rs2761425     SD 0.009096  0.01303 0.009562
   1   rs11118475   GENO      G/G      G/A      A/A
   1   rs11118475 COUNTS       10       18       20
   1   rs11118475   FREQ   0.2083    0.375   0.4167
   1   rs11118475   MEAN  0.09704  0.09201  0.08955
   1   rs11118475     SD  0.01189  0.01046  0.01058
   1    rs2761429   GENO      C/C      C/T      T/T
   1    rs2761429 COUNTS        3       15       30
   1    rs2761429   FREQ   0.0625   0.3125    0.625
   1    rs2761429   MEAN  0.08929  0.09231  0.09217
   1    rs2761429     SD  0.01428 0.008523  0.01201
   1    rs2796259   GENO      T/T      T/G      G/G
   1    rs2796259 COUNTS        2       21       25
   1    rs2796259   FREQ  0.04167   0.4375   0.5208
   1    rs2796259   MEAN  0.09005  0.09158  0.09257
   1    rs2796259     SD  0.01734  0.01296  0.00902
   1    rs2761434   GENO      A/A      A/G      G/G
   1    rs2761434 COUNTS        1       17       30
   1    rs2761434   FREQ  0.02083   0.3542    0.625
   1    rs2761434   MEAN  0.09028  0.09322  0.09142
   1    rs2761434     SD        0  0.01291  0.01005
   1    rs2796265   GENO      C/C      C/T      T/T
   1    rs2796265 COUNTS        1       17       30
   1    rs2796265   FREQ  0.02083   0.3542    0.625
   1    rs2796265   MEAN  0.09028  0.09322  0.09142
   1    rs2796265     SD        0  0.01291  0.01005
   1   rs12062235   GENO      G/G      G/T      T/T
   1   rs12062235 COUNTS        2       13       33
   1   rs12062235   FREQ  0.04167   0.2708   0.6875
   1   rs12062235   MEAN  0.08981  0.09336  0.09164
   1   rs12062235     SD  0.02015 0.006658  0.01207
   1    rs2796266   GENO      A/A      A/G      G/G
   1    rs2796266 COUNTS        8       24       16
   1    rs2796266   FREQ   0.1667      0.5   0.3333
   1    rs2796266   MEAN  0.09162  0.09122  0.09345
   1    rs2796266     SD  0.01087  0.01129  0.01104
   1    rs2724385   GENO      A/A      A/T      T/T
   1    rs2724385 COUNTS        2       16       30
   1    rs2724385   FREQ  0.04167   0.3333    0.625
   1    rs2724385   MEAN  0.09005  0.08879   0.0939
   1    rs2724385     SD  0.01734  0.01211  0.00992
   1    rs2796278   GENO      A/A      A/C      C/C
   1    rs2796278 COUNTS       11       24       13
   1    rs2796278   FREQ   0.2292      0.5   0.2708
   1    rs2796278   MEAN  0.09058  0.09076  0.09561
   1    rs2796278     SD  0.01092  0.01112  0.01068
   1       rs7144   GENO      C/C      C/T      T/T
   1       rs7144 COUNTS        6       25       17
   1       rs7144   FREQ    0.125   0.5208   0.3542
   1       rs7144   MEAN  0.09321  0.09025  0.09424
   1       rs7144     SD 0.009996  0.01149   0.0106
   1    rs1474742   GENO      A/A      A/C      C/C
   1    rs1474742 COUNTS        9       24       15
   1    rs1474742   FREQ   0.1875      0.5   0.3125
   1    rs1474742   MEAN   0.0953  0.08913  0.09471
   1    rs1474742     SD 0.009642  0.01142   0.0103
   1    rs7523273   GENO      G/G      G/A      A/A
   1    rs7523273 COUNTS        1       18       29
   1    rs7523273   FREQ  0.02083    0.375   0.6042
   1    rs7523273   MEAN  0.09028  0.09219    0.092
   1    rs7523273     SD        0  0.01247  0.01033
   1    rs2796283   GENO      A/A      A/G      G/G
   1    rs2796283 COUNTS       10       25       13
   1    rs2796283   FREQ   0.2083   0.5208   0.2708
   1    rs2796283   MEAN  0.09404   0.0894  0.09555
   1    rs2796283     SD 0.009922  0.01112  0.01083
   1    rs2745972   GENO      T/T      T/C      C/C
   1    rs2745972 COUNTS        5       20       23
   1    rs2745972   FREQ   0.1042   0.4167   0.4792
   1    rs2745972   MEAN  0.09819  0.09101  0.09158
   1    rs2745972     SD  0.01565  0.01052  0.01031
   1     rs866511   GENO      C/C      C/T      T/T
   1     rs866511 COUNTS        5       21       22
   1     rs866511   FREQ   0.1042   0.4375   0.4583
   1     rs866511   MEAN  0.08986  0.09025  0.09423
   1     rs866511     SD 0.009749  0.01089  0.01131
   1    rs2235768   GENO      C/C      C/G      G/G
   1    rs2235768 COUNTS        4       15       29
   1    rs2235768   FREQ  0.08333   0.3125   0.6042
   1    rs2235768   MEAN  0.09516  0.09502  0.09005
   1    rs2235768     SD 0.006994  0.01372 0.009569
   1     rs859710   GENO      C/C      C/G      G/G
   1     rs859710 COUNTS        1        9       38
   1     rs859710   FREQ  0.02083   0.1875   0.7917
   1     rs859710   MEAN   0.1025  0.08841  0.09261
   1     rs859710     SD        0  0.01086  0.01097
   1     rs859711   GENO      C/C      C/A      A/A
   1     rs859711 COUNTS        1        6       39
   1     rs859711   FREQ  0.02174   0.1304   0.8478
   1     rs859711   MEAN   0.1025  0.08529  0.09258
   1     rs859711     SD        0   0.0122  0.01082
   1     rs859713   GENO      C/C      C/A      A/A
   1     rs859713 COUNTS        4       15       29
   1     rs859713   FREQ  0.08333   0.3125   0.6042
   1     rs859713   MEAN  0.08973  0.09112  0.09282
   1     rs859713     SD  0.01267 0.008339  0.01214
   1     rs947658   GENO      T/T      T/C      C/C
   1     rs947658 COUNTS        1       14       33
   1     rs947658   FREQ  0.02083   0.2917   0.6875
   1     rs947658   MEAN  0.08272  0.09103  0.09274
   1     rs947658     SD        0 0.008662  0.01191
   1    rs2745975   GENO      G/G      G/A      A/A
   1    rs2745975 COUNTS        9       22       17
   1    rs2745975   FREQ   0.1875   0.4583   0.3542
   1    rs2745975   MEAN  0.09607  0.08996  0.09258
   1    rs2745975     SD  0.01225  0.01167   0.0091
   1    rs1318653   GENO      C/C      C/T      T/T
   1    rs1318653 COUNTS        1       15       32
   1    rs1318653   FREQ  0.02083   0.3125   0.6667
   1    rs1318653   MEAN  0.09028  0.09431  0.09102
   1    rs1318653     SD        0  0.01272  0.01025
   1   rs11118668   GENO      T/T      T/C      C/C
   1   rs11118668 COUNTS        1       15       32
   1   rs11118668   FREQ  0.02083   0.3125   0.6667
   1   rs11118668   MEAN  0.09028  0.09431  0.09102
   1   rs11118668     SD        0  0.01272  0.01025
   1   rs10863593   GENO      C/C      C/T      T/T
   1   rs10863593 COUNTS        1       16       31
   1   rs10863593   FREQ  0.02083   0.3333   0.6458
   1   rs10863593   MEAN  0.09028  0.09394  0.09111
   1   rs10863593     SD        0  0.01238  0.01041
   1    rs2745980   GENO      G/G      G/T      T/T
   1    rs2745980 COUNTS        9       22       17
   1    rs2745980   FREQ   0.1875   0.4583   0.3542
   1    rs2745980   MEAN  0.09607  0.08996  0.09258
   1    rs2745980     SD  0.01225  0.01167   0.0091
   1    rs2745981   GENO      T/T      T/C      C/C
   1    rs2745981 COUNTS        4       22       22
   1    rs2745981   FREQ  0.08333   0.4583   0.4583
   1    rs2745981   MEAN   0.0919  0.09354  0.09054
   1    rs2745981     SD 0.005435  0.01235  0.01033
   1    rs2796241   GENO      A/A      A/C      C/C
   1    rs2796241 COUNTS        4       22       22
   1    rs2796241   FREQ  0.08333   0.4583   0.4583
   1    rs2796241   MEAN   0.0919  0.09354  0.09054
   1    rs2796241     SD 0.005435  0.01235  0.01033
   1    rs7550821   GENO      T/T      T/C      C/C
   1    rs7550821 COUNTS        0       13       34
   1    rs7550821   FREQ        0   0.2766   0.7234
   1    rs7550821   MEAN       NA  0.09532   0.0907
   1    rs7550821     SD       NA   0.0128  0.01024
   1    rs4844621   GENO      G/G      G/A      A/A
   1    rs4844621 COUNTS        0       14       34
   1    rs4844621   FREQ        0   0.2917   0.7083
   1    rs4844621   MEAN       NA  0.09482  0.09088
   1    rs4844621     SD       NA  0.01244  0.01025
   1     rs859709   GENO      A/A      A/G      G/G
   1     rs859709 COUNTS        0       11       37
   1     rs859709   FREQ        0   0.2292   0.7708
   1     rs859709   MEAN       NA  0.08901  0.09293
   1     rs859709     SD       NA  0.01115  0.01088
   1     rs882198   GENO      T/T      T/C      C/C
   1     rs882198 COUNTS        0       12       36
   1     rs882198   FREQ        0     0.25     0.75
   1     rs882198   MEAN       NA  0.09631  0.09061
   1     rs882198     SD       NA  0.01285  0.01004
   1    rs2796247   GENO      T/T      T/C      C/C
   1    rs2796247 COUNTS        4       22       22
   1    rs2796247   FREQ  0.08333   0.4583   0.4583
   1    rs2796247   MEAN   0.0919  0.09354  0.09054
   1    rs2796247     SD 0.005435  0.01235  0.01033
   1    rs2724362   GENO      T/T      T/G      G/G
   1    rs2724362 COUNTS        4       20       24
   1    rs2724362   FREQ  0.08333   0.4167      0.5
   1    rs2724362   MEAN   0.0919  0.09404  0.09038
   1    rs2724362     SD 0.005435  0.01274  0.01004
   1     rs694874   GENO      T/T      T/C      C/C
   1     rs694874 COUNTS        1       17       30
   1     rs694874   FREQ  0.02083   0.3542    0.625
   1     rs694874   MEAN  0.09708  0.09185  0.09197
   1     rs694874     SD        0  0.01181  0.01079
   1     rs641783   GENO      A/A      A/G      G/G
   1     rs641783 COUNTS        0        5       43
   1     rs641783   FREQ        0   0.1042   0.8958
   1     rs641783   MEAN       NA   0.0967  0.09149
   1     rs641783     SD       NA  0.01516  0.01046
   1     rs643470   GENO      T/T      T/A      A/A
   1     rs643470 COUNTS        0        5       43
   1     rs643470   FREQ        0   0.1042   0.8958
   1     rs643470   MEAN       NA  0.09145   0.0921
   1     rs643470     SD       NA  0.01781  0.01019
   1     rs733177   GENO      G/G      G/A      A/A
   1     rs733177 COUNTS        1       14       33
   1     rs733177   FREQ  0.02083   0.2917   0.6875
   1     rs733177   MEAN  0.09353  0.08987   0.0929
   1     rs733177     SD        0  0.01065  0.01127
   1     rs677715   GENO      A/A      A/G      G/G
   1     rs677715 COUNTS        1       14       33
   1     rs677715   FREQ  0.02083   0.2917   0.6875
   1     rs677715   MEAN  0.09353  0.08987   0.0929
   1     rs677715     SD        0  0.01065  0.01127
   1     rs558248   GENO      G/G      G/A      A/A
   1     rs558248 COUNTS        1       14       33
   1     rs558248   FREQ  0.02083   0.2917   0.6875
   1     rs558248   MEAN  0.09353  0.08987   0.0929
   1     rs558248     SD        0  0.01065  0.01127
   1   rs17009221   GENO      G/G      G/A      A/A
   1   rs17009221 COUNTS        3       22       23
   1   rs17009221   FREQ   0.0625   0.4583   0.4792
   1   rs17009221   MEAN   0.0845  0.09263  0.09244
   1   rs17009221     SD  0.01311  0.01076  0.01103
   1   rs17009223   GENO      A/A      A/G      G/G
   1   rs17009223 COUNTS        3       22       23
   1   rs17009223   FREQ   0.0625   0.4583   0.4792
   1   rs17009223   MEAN   0.0845  0.09263  0.09244
   1   rs17009223     SD  0.01311  0.01076  0.01103
   1     rs861475   GENO      C/C      C/T      T/T
   1     rs861475 COUNTS        9       27       12
   1     rs861475   FREQ   0.1875   0.5625     0.25
   1     rs861475   MEAN  0.09234  0.09232  0.09116
   1     rs861475     SD  0.01414  0.01087 0.009303
   1     rs658347   GENO      C/C      C/T      T/T
   1     rs658347 COUNTS        6       30       12
   1     rs658347   FREQ    0.125    0.625     0.25
   1     rs658347   MEAN  0.09569  0.09109  0.09257
   1     rs658347     SD  0.01429  0.01115 0.009035
   1    rs3820521   GENO      A/A      A/G      G/G
   1    rs3820521 COUNTS        0       16       32
   1    rs3820521   FREQ        0   0.3333   0.6667
   1    rs3820521   MEAN       NA  0.09494  0.09058
   1    rs3820521     SD       NA   0.0106  0.01099
   1    rs2235766   GENO      G/G      G/A      A/A
   1    rs2235766 COUNTS        0       19       29
   1    rs2235766   FREQ        0   0.3958   0.6042
   1    rs2235766   MEAN       NA  0.09054  0.09301
   1    rs2235766     SD       NA   0.0142 0.008314
   1    rs2724400   GENO      C/C      C/T      T/T
   1    rs2724400 COUNTS        5       28       15
   1    rs2724400   FREQ   0.1042   0.5833   0.3125
   1    rs2724400   MEAN  0.09739  0.09208  0.09016
   1    rs2724400     SD 0.007725  0.01207 0.009506
   1    rs2262269   GENO      C/C      C/A      A/A
   1    rs2262269 COUNTS        0        9       39
   1    rs2262269   FREQ        0   0.1875   0.8125
   1    rs2262269   MEAN       NA   0.0936  0.09167
   1    rs2262269     SD       NA 0.009963  0.01125
   1    rs2259397   GENO      T/T      T/C      C/C
   1    rs2259397 COUNTS        5       28       15
   1    rs2259397   FREQ   0.1042   0.5833   0.3125
   1    rs2259397   MEAN  0.09739  0.09208  0.09016
   1    rs2259397     SD 0.007725  0.01207 0.009506
   1    rs2724379   GENO      C/C      C/A      A/A
   1    rs2724379 COUNTS        0        7       41
   1    rs2724379   FREQ        0   0.1458   0.8542
   1    rs2724379   MEAN       NA  0.09077  0.09225
   1    rs2724379     SD       NA 0.009298  0.01129
   1    rs6667619   GENO      C/C      C/A      A/A
   1    rs6667619 COUNTS        7       20       21
   1    rs6667619   FREQ   0.1458   0.4167   0.4375
   1    rs6667619   MEAN  0.08563  0.09294   0.0933
   1    rs6667619     SD  0.00679  0.01326 0.009164
   1     rs656801   GENO      T/T      T/C      C/C
   1     rs656801 COUNTS       11       24       13
   1     rs656801   FREQ   0.2292      0.5   0.2708
   1     rs656801   MEAN   0.0889  0.09248  0.09385
   1     rs656801     SD 0.007914  0.01318 0.008435
   1    rs1932819   GENO      A/A      A/G      G/G
   1    rs1932819 COUNTS        9       19       20
   1    rs1932819   FREQ   0.1875   0.3958   0.4167
   1    rs1932819   MEAN  0.08658  0.09363  0.09297
   1    rs1932819     SD 0.006244  0.01366 0.009266
   1    rs1932818   GENO      A/A      A/G      G/G
   1    rs1932818 COUNTS        7       21       20
   1    rs1932818   FREQ   0.1458   0.4375   0.4167
   1    rs1932818   MEAN  0.08563  0.09328  0.09297
   1    rs1932818     SD  0.00679  0.01302 0.009266
   1    rs2267896   GENO      C/C      C/T      T/T
   1    rs2267896 COUNTS        7       20       21
   1    rs2267896   FREQ   0.1458   0.4167   0.4375
   1    rs2267896   MEAN  0.08563  0.09294   0.0933
   1    rs2267896     SD  0.00679  0.01326 0.009164
   1    rs6540445   GENO      T/T      T/C      C/C
   1    rs6540445 COUNTS        7       20       21
   1    rs6540445   FREQ   0.1458   0.4167   0.4375
   1    rs6540445   MEAN  0.08563  0.09294   0.0933
   1    rs6540445     SD  0.00679  0.01326 0.009164
   1    rs3754172   GENO      T/T      T/G      G/G
   1    rs3754172 COUNTS        7       17       24
   1    rs3754172   FREQ   0.1458   0.3542      0.5
   1    rs3754172   MEAN  0.08563  0.09242  0.09362
   1    rs3754172     SD  0.00679  0.01186  0.01095
   1    rs6693798   GENO      G/G      G/A      A/A
   1    rs6693798 COUNTS        5       18       25
   1    rs6693798   FREQ   0.1042    0.375   0.5208
   1    rs6693798   MEAN  0.08506  0.09291  0.09279
   1    rs6693798     SD 0.007635   0.0122  0.01041
   1   rs12095775   GENO      T/T      T/C      C/C
   1   rs12095775 COUNTS        5       18       25
   1   rs12095775   FREQ   0.1042    0.375   0.5208
   1   rs12095775   MEAN  0.08506  0.09291  0.09279
   1   rs12095775     SD 0.007635   0.0122  0.01041
   1    rs1160530   GENO      A/A      A/G      G/G
   1    rs1160530 COUNTS        7       25       16
   1    rs1160530   FREQ   0.1458   0.5208   0.3333
   1    rs1160530   MEAN  0.09173  0.09072  0.09421
   1    rs1160530     SD   0.0113  0.01086   0.0113
   1    rs2724371   GENO      T/T      T/C      C/C
   1    rs2724371 COUNTS        8       24       16
   1    rs2724371   FREQ   0.1667      0.5   0.3333
   1    rs2724371   MEAN  0.09129  0.09082  0.09421
   1    rs2724371     SD  0.01053  0.01109   0.0113
   1     rs490305   GENO      G/G      G/A      A/A
   1     rs490305 COUNTS        9       27       12
   1     rs490305   FREQ   0.1875   0.5625     0.25
   1     rs490305   MEAN  0.09062  0.09193  0.09332
   1     rs490305     SD  0.01006  0.01109  0.01203
   1   rs11118935   GENO      C/C      C/T      T/T
   1   rs11118935 COUNTS        1        9       38
   1   rs11118935   FREQ  0.02083   0.1875   0.7917
   1   rs11118935   MEAN   0.1023  0.08432  0.09359
   1   rs11118935     SD        0 0.009701  0.01059
   1    rs1204688   GENO      T/T      T/C      C/C
   1    rs1204688 COUNTS        8       25       15
   1    rs1204688   FREQ   0.1667   0.5208   0.3125
   1    rs1204688   MEAN  0.09129  0.09093  0.09426
   1    rs1204688     SD  0.01053  0.01087   0.0117
   1    rs1015656   GENO      G/G      G/A      A/A
   1    rs1015656 COUNTS        9       28       11
   1    rs1015656   FREQ   0.1875   0.5833   0.2292
   1    rs1015656   MEAN  0.09062  0.09151  0.09452
   1    rs1015656     SD  0.01006  0.01038  0.01349
   1    rs1028400   GENO      C/C      C/A      A/A
   1    rs1028400 COUNTS        2       20       26
   1    rs1028400   FREQ  0.04167   0.4167   0.5417
   1    rs1028400   MEAN   0.1014  0.09094  0.09215
   1    rs1028400     SD 0.007853  0.01083  0.01122
   1    rs1212304   GENO      G/G      G/T      T/T
   1    rs1212304 COUNTS        2       24       22
   1    rs1212304   FREQ  0.04167      0.5   0.4583
   1    rs1212304   MEAN   0.1014  0.09138   0.0919
   1    rs1212304     SD 0.007853  0.01009  0.01204
   1   rs11118958   GENO      C/C      C/G      G/G
   1   rs11118958 COUNTS        1       12       35
   1   rs11118958   FREQ  0.02083     0.25   0.7292
   1   rs11118958   MEAN   0.1023  0.08844  0.09297
   1   rs11118958     SD        0  0.01306   0.0101
   1    rs1932825   GENO      T/T      T/A      A/A
   1    rs1932825 COUNTS        3       13       32
   1    rs1932825   FREQ   0.0625   0.2708   0.6667
   1    rs1932825   MEAN  0.08955   0.0905  0.09289
   1    rs1932825     SD  0.01124  0.01263  0.01046
   1   rs11579772   GENO      A/A      A/G      G/G
   1   rs11579772 COUNTS        3       13       32
   1   rs11579772   FREQ   0.0625   0.2708   0.6667
   1   rs11579772   MEAN  0.08955   0.0905  0.09289
   1   rs11579772     SD  0.01124  0.01263  0.01046
   1    rs2745967   GENO      A/A      A/G      G/G
   1    rs2745967 COUNTS        6       28       14
   1    rs2745967   FREQ    0.125   0.5833   0.2917
   1    rs2745967   MEAN  0.09722  0.09327  0.08732
   1    rs2745967     SD 0.005885  0.01184 0.009439
   1   rs11579848   GENO      A/A      A/G      G/G
   1   rs11579848 COUNTS        1       13       34
   1   rs11579848   FREQ  0.02083   0.2708   0.7083
   1   rs11579848   MEAN   0.1023  0.08843  0.09311
   1   rs11579848     SD        0   0.0125  0.01022
   1   rs11578508   GENO      G/G      G/A      A/A
   1   rs11578508 COUNTS        3       13       32
   1   rs11578508   FREQ   0.0625   0.2708   0.6667
   1   rs11578508   MEAN  0.08955   0.0905  0.09289
   1   rs11578508     SD  0.01124  0.01263  0.01046
   1   rs12065224   GENO      C/C      C/T      T/T
   1   rs12065224 COUNTS        3       13       32
   1   rs12065224   FREQ   0.0625   0.2708   0.6667
   1   rs12065224   MEAN  0.08955   0.0905  0.09289
   1   rs12065224     SD  0.01124  0.01263  0.01046
   1    rs1003716   GENO      A/A      A/G      G/G
   1    rs1003716 COUNTS        8       21       19
   1    rs1003716   FREQ   0.1667   0.4375   0.3958
   1    rs1003716   MEAN  0.08782  0.09227  0.09354
   1    rs1003716     SD 0.007945  0.01247  0.01026
   1   rs11579530   GENO      C/C      C/T      T/T
   1   rs11579530 COUNTS        3       13       32
   1   rs11579530   FREQ   0.0625   0.2708   0.6667
   1   rs11579530   MEAN  0.08955   0.0905  0.09289
   1   rs11579530     SD  0.01124  0.01263  0.01046
   1   rs11579168   GENO      G/G      G/A      A/A
   1   rs11579168 COUNTS        1       12       35
   1   rs11579168   FREQ  0.02083     0.25   0.7292
   1   rs11579168   MEAN   0.1023  0.08844  0.09297
   1   rs11579168     SD        0  0.01306   0.0101
   1    rs7552993   GENO      T/T      T/C      C/C
   1    rs7552993 COUNTS        3       13       32
   1    rs7552993   FREQ   0.0625   0.2708   0.6667
   1    rs7552993   MEAN  0.08955   0.0905  0.09289
   1    rs7552993     SD  0.01124  0.01263  0.01046
   1     rs878670   GENO      A/A      A/G      G/G
   1     rs878670 COUNTS        8       22       18
   1     rs878670   FREQ   0.1667   0.4583    0.375
   1     rs878670   MEAN  0.09141  0.09143  0.09304
   1     rs878670     SD  0.01454  0.01027   0.0106
   1   rs11118965   GENO      A/A      A/G      G/G
   1   rs11118965 COUNTS        1        5       42
   1   rs11118965   FREQ  0.02083   0.1042    0.875
   1   rs11118965   MEAN   0.1023  0.08036  0.09318
   1   rs11118965     SD        0 0.004847   0.0107
   1    rs2184820   GENO      A/A      A/G      G/G
   1    rs2184820 COUNTS        4       17       27
   1    rs2184820   FREQ  0.08333   0.3542   0.5625
   1    rs2184820   MEAN  0.08703  0.09336  0.09194
   1    rs2184820     SD 0.009312 0.009091  0.01228
   1    rs2785630   GENO      T/T      T/G      G/G
   1    rs2785630 COUNTS        5       27       15
   1    rs2785630   FREQ   0.1064   0.5745   0.3191
   1    rs2785630   MEAN  0.08668  0.09446   0.0897
   1    rs2785630     SD 0.009657  0.01209 0.008694
   1    rs7547090   GENO      G/G      G/A      A/A
   1    rs7547090 COUNTS        1       15       32
   1    rs7547090   FREQ  0.02083   0.3125   0.6667
   1    rs7547090   MEAN  0.09581  0.09264  0.09163
   1    rs7547090     SD        0 0.009769  0.01174
   1     rs475774   GENO      T/T      T/G      G/G
   1     rs475774 COUNTS        1       12       35
   1     rs475774   FREQ  0.02083     0.25   0.7292
   1     rs475774   MEAN  0.09177  0.09439  0.09123
   1     rs475774     SD        0  0.01188  0.01083
   1   rs12023412   GENO      G/G      G/C      C/C
   1   rs12023412 COUNTS        0       13       35
   1   rs12023412   FREQ        0   0.2708   0.7292
   1   rs12023412   MEAN       NA  0.08727   0.0938
   1   rs12023412     SD       NA 0.009179  0.01114
   1     rs684431   GENO      T/T      T/C      C/C
   1     rs684431 COUNTS       10       20       18
   1     rs684431   FREQ   0.2083   0.4167    0.375
   1     rs684431   MEAN  0.08663  0.09081  0.09639
   1     rs684431     SD 0.008223 0.009923  0.01211
   1     rs663999   GENO      T/T      T/A      A/A
   1     rs663999 COUNTS        8       23       17
   1     rs663999   FREQ   0.1667   0.4792   0.3542
   1     rs663999   MEAN  0.08731  0.09188  0.09446
   1     rs663999     SD  0.01007  0.01088   0.0113
   1    rs6666839   GENO      G/G      G/A      A/A
   1    rs6666839 COUNTS        4       23       21
   1    rs6666839   FREQ  0.08333   0.4792   0.4375
   1    rs6666839   MEAN  0.09291  0.09497  0.08865
   1    rs6666839     SD 0.005871   0.0127 0.008773
   1    rs3901316   GENO      C/C      C/T      T/T
   1    rs3901316 COUNTS        0        9       39
   1    rs3901316   FREQ        0   0.1875   0.8125
   1    rs3901316   MEAN       NA   0.0894  0.09264
   1    rs3901316     SD       NA 0.008098  0.01151
   1     rs580306   GENO      T/T      T/G      G/G
   1     rs580306 COUNTS        0        7       41
   1     rs580306   FREQ        0   0.1458   0.8542
   1     rs580306   MEAN       NA  0.09079  0.09224
   1     rs580306     SD       NA 0.004653  0.01172
   1     rs586294   GENO      A/A      A/T      T/T
   1     rs586294 COUNTS        0       20       28
   1     rs586294   FREQ        0   0.4167   0.5833
   1     rs586294   MEAN       NA  0.09032  0.09325
   1     rs586294     SD       NA 0.009259  0.01203
   1    rs1751584   GENO      G/G      G/A      A/A
   1    rs1751584 COUNTS        0        6       42
   1    rs1751584   FREQ        0    0.125    0.875
   1    rs1751584   MEAN       NA  0.09468  0.09165
   1    rs1751584     SD       NA 0.009003  0.01124
   1    rs2745945   GENO      C/C      C/T      T/T
   1    rs2745945 COUNTS        0       13       35
   1    rs2745945   FREQ        0   0.2708   0.7292
   1    rs2745945   MEAN       NA  0.09395  0.09132
   1    rs2745945     SD       NA 0.006958  0.01211
   1    rs2785653   GENO      T/T      T/C      C/C
   1    rs2785653 COUNTS        9       24       15
   1    rs2785653   FREQ   0.1875      0.5   0.3125
   1    rs2785653   MEAN  0.09675  0.09185  0.08949
   1    rs2785653     SD 0.005171  0.01139  0.01236
   1    rs1193096   GENO      A/A      A/C      C/C
   1    rs1193096 COUNTS        1       14       33
   1    rs1193096   FREQ  0.02083   0.2917   0.6875
   1    rs1193096   MEAN  0.09715  0.09218  0.09182
   1    rs1193096     SD        0  0.01426  0.00962
   1    rs2767567   GENO      T/T      T/C      C/C
   1    rs2767567 COUNTS        1       13       34
   1    rs2767567   FREQ  0.02083   0.2708   0.7083
   1    rs2767567   MEAN  0.09715  0.09179  0.09197
   1    rs2767567     SD        0  0.01417 0.009843
   1     rs591305   GENO      G/G      G/C      C/C
   1     rs591305 COUNTS        1       13       34
   1     rs591305   FREQ  0.02083   0.2708   0.7083
   1     rs591305   MEAN  0.09715  0.09179  0.09197
   1     rs591305     SD        0  0.01417 0.009843
   1    rs6659522   GENO      T/T      T/A      A/A
   1    rs6659522 COUNTS        5       20       23
   1    rs6659522   FREQ   0.1042   0.4167   0.4792
   1    rs6659522   MEAN  0.09485  0.09294  0.09063
   1    rs6659522     SD 0.007427    0.014 0.008502
   1     rs657778   GENO      T/T      T/C      C/C
   1     rs657778 COUNTS        2       12       34
   1     rs657778   FREQ  0.04167     0.25   0.7083
   1     rs657778   MEAN  0.09983  0.09089  0.09197
   1     rs657778     SD 0.003789  0.01441 0.009843
   1    rs7520548   GENO      A/A      A/C      C/C
   1    rs7520548 COUNTS        0        6       42
   1    rs7520548   FREQ        0    0.125    0.875
   1    rs7520548   MEAN       NA  0.09062  0.09223
   1    rs7520548     SD       NA 0.007176  0.01144
   1    rs4844633   GENO      T/T      T/G      G/G
   1    rs4844633 COUNTS        0        9       39
   1    rs4844633   FREQ        0   0.1875   0.8125
   1    rs4844633   MEAN       NA   0.0946  0.09144
   1    rs4844633     SD       NA  0.01278  0.01058
   1   rs12136725   GENO      G/G      G/T      T/T
   1   rs12136725 COUNTS       12       21       15
   1   rs12136725   FREQ     0.25   0.4375   0.3125
   1   rs12136725   MEAN  0.09242  0.09303  0.09033
   1   rs12136725     SD 0.009284  0.01377 0.007679
   1   rs12407165   GENO      G/G      G/A      A/A
   1   rs12407165 COUNTS        1        7       40
   1   rs12407165   FREQ  0.02083   0.1458   0.8333
   1   rs12407165   MEAN   0.1023  0.09698  0.09091
   1   rs12407165     SD        0  0.01327  0.01044
   1    rs6540451   GENO      A/A      A/G      G/G
   1    rs6540451 COUNTS       11       21       16
   1    rs6540451   FREQ   0.2292   0.4375   0.3333
   1    rs6540451   MEAN  0.09303  0.09291   0.0902
   1    rs6540451     SD 0.009485  0.01383 0.007436
   1    rs1985237   GENO      T/T      T/C      C/C
   1    rs1985237 COUNTS        2       12       34
   1    rs1985237   FREQ  0.04167     0.25   0.7083
   1    rs1985237   MEAN  0.09969  0.09283   0.0913
   1    rs1985237     SD 0.003701  0.01257  0.01064
   1    rs2078332   GENO      C/C      C/G      G/G
   1    rs2078332 COUNTS        9       17       22
   1    rs2078332   FREQ   0.1875   0.3542   0.4583
   1    rs2078332   MEAN  0.09349  0.09156   0.0918
   1    rs2078332     SD  0.01046  0.01476 0.007712
   1    rs2785625   GENO      G/G      G/A      A/A
   1    rs2785625 COUNTS        1       11       36
   1    rs2785625   FREQ  0.02083   0.2292     0.75
   1    rs2785625   MEAN   0.1025  0.09162  0.09187
   1    rs2785625     SD        0   0.0152 0.009578
   1     rs753264   GENO      G/G      G/A      A/A
   1     rs753264 COUNTS       11       21       16
   1     rs753264   FREQ   0.2292   0.4375   0.3333
   1     rs753264   MEAN  0.09303  0.09291   0.0902
   1     rs753264     SD 0.009485  0.01383 0.007436
   1    rs7552683   GENO      C/C      C/T      T/T
   1    rs7552683 COUNTS       10       16       22
   1    rs7552683   FREQ   0.2083   0.3333   0.4583
   1    rs7552683   MEAN  0.09349  0.09143   0.0918
   1    rs7552683     SD 0.009864  0.01523 0.007712
   1    rs4844634   GENO      T/T      T/G      G/G
   1    rs4844634 COUNTS        2       13       33
   1    rs4844634   FREQ  0.04167   0.2708   0.6875
   1    rs4844634   MEAN  0.09969  0.09342  0.09102
   1    rs4844634     SD 0.003701  0.01222  0.01068
   1    rs2478822   GENO      A/A      A/G      G/G
   1    rs2478822 COUNTS        1       11       36
   1    rs2478822   FREQ  0.02083   0.2292     0.75
   1    rs2478822   MEAN   0.1025  0.09162  0.09187
   1    rs2478822     SD        0   0.0152 0.009578
   1     rs729765   GENO      C/C      C/G      G/G
   1     rs729765 COUNTS        0        7       41
   1     rs729765   FREQ        0   0.1458   0.8542
   1     rs729765   MEAN       NA  0.09274  0.09191
   1     rs729765     SD       NA  0.01237  0.01085
   1   rs12094094   GENO      T/T      T/G      G/G
   1   rs12094094 COUNTS        2       15       31
   1   rs12094094   FREQ  0.04167   0.3125   0.6458
   1   rs12094094   MEAN  0.09969  0.09175  0.09167
   1   rs12094094     SD 0.003701  0.01159  0.01098
   1    rs6673084   GENO      A/A      A/G      G/G
   1    rs6673084 COUNTS       11       22       15
   1    rs6673084   FREQ   0.2292   0.4583   0.3125
   1    rs6673084   MEAN  0.09238    0.093  0.09035
   1    rs6673084     SD 0.009163  0.01364 0.007673
   1    rs2478816   GENO      A/A      A/G      G/G
   1    rs2478816 COUNTS        1       16       31
   1    rs2478816   FREQ  0.02083   0.3333   0.6458
   1    rs2478816   MEAN   0.1025  0.09396   0.0907
   1    rs2478816     SD        0  0.01291 0.009847
   1    rs4844635   GENO      T/T      T/G      G/G
   1    rs4844635 COUNTS        2       15       31
   1    rs4844635   FREQ  0.04167   0.3125   0.6458
   1    rs4844635   MEAN  0.09969  0.09175  0.09167
   1    rs4844635     SD 0.003701  0.01159  0.01098
   1    rs2478812   GENO      T/T      T/C      C/C
   1    rs2478812 COUNTS        1       11       36
   1    rs2478812   FREQ  0.02083   0.2292     0.75
   1    rs2478812   MEAN   0.1025  0.09248   0.0916
   1    rs2478812     SD        0  0.01505 0.009637
   1    rs2274446   GENO      T/T      T/C      C/C
   1    rs2274446 COUNTS        1       15       32
   1    rs2274446   FREQ  0.02083   0.3125   0.6667
   1    rs2274446   MEAN   0.1023  0.09266  0.09142
   1    rs2274446     SD        0  0.01143   0.0109
   1    rs4844637   GENO      G/G      G/C      C/C
   1    rs4844637 COUNTS        0       12       36
   1    rs4844637   FREQ        0     0.25     0.75
   1    rs4844637   MEAN       NA  0.09421  0.09131
   1    rs4844637     SD       NA 0.009332  0.01146
   1    rs4844639   GENO      C/C      C/T      T/T
   1    rs4844639 COUNTS        0       12       36
   1    rs4844639   FREQ        0     0.25     0.75
   1    rs4844639   MEAN       NA  0.09421  0.09131
   1    rs4844639     SD       NA 0.009332  0.01146
   1    rs2498024   GENO      T/T      T/C      C/C
   1    rs2498024 COUNTS        1        9       38
   1    rs2498024   FREQ  0.02083   0.1875   0.7917
   1    rs2498024   MEAN  0.09452  0.09315   0.0917
   1    rs2498024     SD        0  0.01663 0.009586
   1    rs2498023   GENO      C/C      C/A      A/A
   1    rs2498023 COUNTS        2       23       23
   1    rs2498023   FREQ  0.04167   0.4792   0.4792
   1    rs2498023   MEAN  0.07829  0.09471  0.09055
   1    rs2498023     SD 0.003802  0.01275 0.008122
   1    rs2478807   GENO      A/A      A/T      T/T
   1    rs2478807 COUNTS        6       26       16
   1    rs2478807   FREQ    0.125   0.5417   0.3333
   1    rs2478807   MEAN  0.08974  0.09395  0.08978
   1    rs2478807     SD  0.01128  0.01264 0.007267
   1   rs10863695   GENO      A/A      A/G      G/G
   1   rs10863695 COUNTS        0       11       37
   1   rs10863695   FREQ        0   0.2292   0.7708
   1   rs10863695   MEAN       NA  0.09345  0.09161
   1   rs10863695     SD       NA 0.009395  0.01145
   1   rs11118982   GENO      A/A      A/G      G/G
   1   rs11118982 COUNTS       10       26       12
   1   rs11118982   FREQ   0.2083   0.5417     0.25
   1   rs11118982   MEAN   0.0903  0.09153  0.09457
   1   rs11118982     SD 0.003424  0.01134  0.01414
   1    rs2478806   GENO      G/G      G/T      T/T
   1    rs2478806 COUNTS        6       25       16
   1    rs2478806   FREQ   0.1277   0.5319   0.3404
   1    rs2478806   MEAN  0.08974  0.09378  0.08978
   1    rs2478806     SD  0.01128  0.01288 0.007267
   1    rs2148699   GENO      C/C      C/T      T/T
   1    rs2148699 COUNTS       10       25       13
   1    rs2148699   FREQ   0.2083   0.5208   0.2708
   1    rs2148699   MEAN   0.0903  0.09117  0.09502
   1    rs2148699     SD 0.003424  0.01142  0.01364
   1    rs2249852   GENO      C/C      C/T      T/T
   1    rs2249852 COUNTS        7       19       22
   1    rs2249852   FREQ   0.1458   0.3958   0.4583
   1    rs2249852   MEAN  0.09156  0.09292  0.09141
   1    rs2249852     SD  0.01138  0.01426 0.007469
   1   rs12126111   GENO      A/A      A/G      G/G
   1   rs12126111 COUNTS       10       25       13
   1   rs12126111   FREQ   0.2083   0.5208   0.2708
   1   rs12126111   MEAN  0.09037  0.09114  0.09502
   1   rs12126111     SD 0.003488  0.01142  0.01364
   1   rs11118986   GENO      A/A      A/G      G/G
   1   rs11118986 COUNTS        2       13       33
   1   rs11118986   FREQ  0.04167   0.2708   0.6875
   1   rs11118986   MEAN  0.09192  0.09096  0.09246
   1   rs11118986     SD 0.008709  0.01071   0.0114
   1    rs4844641   GENO      C/C      C/A      A/A
   1    rs4844641 COUNTS        0        7       41
   1    rs4844641   FREQ        0   0.1458   0.8542
   1    rs4844641   MEAN       NA  0.09734  0.09113
   1    rs4844641     SD       NA 0.009217  0.01106
   1    rs4844406   GENO      A/A      A/G      G/G
   1    rs4844406 COUNTS        0       14       34
   1    rs4844406   FREQ        0   0.2917   0.7083
   1    rs4844406   MEAN       NA  0.09203  0.09203
   1    rs4844406     SD       NA 0.009714  0.01156
   1    rs7538533   GENO      T/T      T/A      A/A
   1    rs7538533 COUNTS        9       20       19
   1    rs7538533   FREQ   0.1875   0.4167   0.3958
   1    rs7538533   MEAN  0.09003  0.09237  0.09263
   1    rs7538533     SD 0.009516  0.01256  0.01018
   1    rs4844407   GENO      T/T      T/C      C/C
   1    rs4844407 COUNTS        0       14       34
   1    rs4844407   FREQ        0   0.2917   0.7083
   1    rs4844407   MEAN       NA  0.09203  0.09203
   1    rs4844407     SD       NA 0.009714  0.01156
   1    rs7516841   GENO      G/G      G/C      C/C
   1    rs7516841 COUNTS        0       14       34
   1    rs7516841   FREQ        0   0.2917   0.7083
   1    rs7516841   MEAN       NA  0.09147  0.09227
   1    rs7516841     SD       NA  0.01414  0.00958
   1    rs7540266   GENO      C/C      C/A      A/A
   1    rs7540266 COUNTS        0       14       34
   1    rs7540266   FREQ        0   0.2917   0.7083
   1    rs7540266   MEAN       NA  0.09147  0.09227
   1    rs7540266     SD       NA  0.01414  0.00958
   1    rs4844645   GENO      A/A      A/G      G/G
   1    rs4844645 COUNTS        5       19       24
   1    rs4844645   FREQ   0.1042   0.3958      0.5
   1    rs4844645   MEAN  0.09897  0.08929  0.09276
   1    rs4844645     SD  0.01615  0.01035 0.009929
   1   rs11576425   GENO      A/A      A/C      C/C
   1   rs11576425 COUNTS        2       11       35
   1   rs11576425   FREQ  0.04167   0.2292   0.7292
   1   rs11576425   MEAN   0.1019  0.09073  0.09188
   1   rs11576425     SD 0.007059  0.01235  0.01063
   1   rs12042643   GENO      C/C      C/T      T/T
   1   rs12042643 COUNTS        1        4       43
   1   rs12042643   FREQ  0.02083  0.08333   0.8958
   1   rs12042643   MEAN  0.09452  0.08907  0.09225
   1   rs12042643     SD        0   0.0151  0.01081
   1   rs12568876   GENO      G/G      G/C      C/C
   1   rs12568876 COUNTS        1       15       32
   1   rs12568876   FREQ  0.02083   0.3125   0.6667
   1   rs12568876   MEAN  0.09327  0.09142  0.09228
   1   rs12568876     SD        0  0.01056  0.01145
   1    rs7553758   GENO      A/A      A/G      G/G
   1    rs7553758 COUNTS        6       19       23
   1    rs7553758   FREQ    0.125   0.3958   0.4792
   1    rs7553758   MEAN  0.09299  0.09065  0.09292
   1    rs7553758     SD  0.01106   0.0127 0.009678
   1   rs10863698   GENO      G/G      G/A      A/A
   1   rs10863698 COUNTS        6       23       19
   1   rs10863698   FREQ    0.125   0.4792   0.3958
   1   rs10863698   MEAN  0.09284  0.09133  0.09262
   1   rs10863698     SD  0.01179  0.01211 0.009696
   1   rs10863699   GENO      T/T      T/A      A/A
   1   rs10863699 COUNTS        6       23       19
   1   rs10863699   FREQ    0.125   0.4792   0.3958
   1   rs10863699   MEAN  0.09284  0.09133  0.09262
   1   rs10863699     SD  0.01179  0.01211 0.009696
   1     rs472086   GENO      A/A      A/T      T/T
   1     rs472086 COUNTS        0       12       34
   1     rs472086   FREQ        0   0.2609   0.7391
   1     rs472086   MEAN       NA  0.09204  0.09227
   1     rs472086     SD       NA  0.01529  0.00958
   1    rs7548352   GENO      C/C      C/T      T/T
   1    rs7548352 COUNTS        6       23       19
   1    rs7548352   FREQ    0.125   0.4792   0.3958
   1    rs7548352   MEAN  0.09284  0.09133  0.09262
   1    rs7548352     SD  0.01179  0.01211 0.009696
   1    rs3811387   GENO      T/T      T/C      C/C
   1    rs3811387 COUNTS        8       21       19
   1    rs3811387   FREQ   0.1667   0.4375   0.3958
   1    rs3811387   MEAN  0.09074  0.09199  0.09262
   1    rs3811387     SD  0.01169  0.01218 0.009696
   1    rs3811389   GENO      T/T      T/C      C/C
   1    rs3811389 COUNTS       10       25       13
   1    rs3811389   FREQ   0.2083   0.5208   0.2708
   1    rs3811389   MEAN  0.09042  0.09214  0.09307
   1    rs3811389     SD    0.011  0.01105  0.01144
   1   rs12046154   GENO      C/C      C/T      T/T
   1   rs12046154 COUNTS        1        4       43
   1   rs12046154   FREQ  0.02083  0.08333   0.8958
   1   rs12046154   MEAN  0.09452  0.08907  0.09225
   1   rs12046154     SD        0   0.0151  0.01081
   1   rs17187133   GENO      G/G      G/T      T/T
   1   rs17187133 COUNTS        1        7       40
   1   rs17187133   FREQ  0.02083   0.1458   0.8333
   1   rs17187133   MEAN  0.09358  0.08803  0.09269
   1   rs17187133     SD        0    0.013  0.01073
   1   rs10863700   GENO      C/C      C/G      G/G
   1   rs10863700 COUNTS       10       25       13
   1   rs10863700   FREQ   0.2083   0.5208   0.2708
   1   rs10863700   MEAN  0.09042  0.09214  0.09307
   1   rs10863700     SD    0.011  0.01105  0.01144
   1     rs859499   GENO      A/A      A/G      G/G
   1     rs859499 COUNTS        1       22       25
   1     rs859499   FREQ  0.02083   0.4583   0.5208
   1     rs859499   MEAN   0.0811  0.09301  0.09161
   1     rs859499     SD        0 0.007861  0.01322
   1    rs6540458   GENO      A/A      A/G      G/G
   1    rs6540458 COUNTS        0       14       34
   1    rs6540458   FREQ        0   0.2917   0.7083
   1    rs6540458   MEAN       NA  0.09147  0.09227
   1    rs6540458     SD       NA  0.01414  0.00958
   1     rs668878   GENO      C/C      C/T      T/T
   1     rs668878 COUNTS        1       15       32
   1     rs668878   FREQ  0.02083   0.3125   0.6667
   1     rs668878   MEAN  0.07561  0.09461  0.09134
   1     rs668878     SD        0  0.01481 0.008384
   1   rs11811891   GENO      C/C      C/A      A/A
   1   rs11811891 COUNTS        0        6       42
   1   rs11811891   FREQ        0    0.125    0.875
   1   rs11811891   MEAN       NA  0.09553  0.09153
   1   rs11811891     SD       NA  0.01692  0.01002
   1     rs576876   GENO      G/G      G/C      C/C
   1     rs576876 COUNTS        7       22       19
   1     rs576876   FREQ   0.1458   0.4583   0.3958
   1     rs576876   MEAN  0.09038    0.094  0.09036
   1     rs576876     SD  0.01258  0.01306 0.007241
   1     rs607857   GENO      C/C      C/G      G/G
   1     rs607857 COUNTS        0       15       33
   1     rs607857   FREQ        0   0.3125   0.6875
   1     rs607857   MEAN       NA  0.09343   0.0914
   1     rs607857     SD       NA   0.0156 0.008258
   1    rs2007188   GENO      C/C      C/G      G/G
   1    rs2007188 COUNTS        1       15       32
   1    rs2007188   FREQ  0.02083   0.3125   0.6667
   1    rs2007188   MEAN  0.07561  0.09461  0.09134
   1    rs2007188     SD        0  0.01481 0.008384
   1     rs628252   GENO      A/A      A/C      C/C
   1     rs628252 COUNTS        0       12       36
   1     rs628252   FREQ        0     0.25     0.75
   1     rs628252   MEAN       NA   0.0948  0.09111
   1     rs628252     SD       NA   0.0165 0.008477
   1   rs12026640   GENO      C/C      C/A      A/A
   1   rs12026640 COUNTS        1        6       41
   1   rs12026640   FREQ  0.02083    0.125   0.8542
   1   rs12026640   MEAN  0.09452  0.08752  0.09263
   1   rs12026640     SD        0  0.01318  0.01075
   1     rs600031   GENO      A/A      A/G      G/G
   1     rs600031 COUNTS        3       17       28
   1     rs600031   FREQ   0.0625   0.3542   0.5833
   1     rs600031   MEAN  0.08119  0.09579  0.09091
   1     rs600031     SD   0.0116  0.01359 0.008117
   1    rs6671923   GENO      A/A      A/G      G/G
   1    rs6671923 COUNTS        1       10       37
   1    rs6671923   FREQ  0.02083   0.2083   0.7708
   1    rs6671923   MEAN  0.09344  0.09362  0.09157
   1    rs6671923     SD        0   0.0101   0.0114
   1    rs1781019   GENO      C/C      C/G      G/G
   1    rs1781019 COUNTS        4       17       27
   1    rs1781019   FREQ  0.08333   0.3542   0.5625
   1    rs1781019   MEAN  0.09678  0.09248  0.09105
   1    rs1781019     SD 0.002239  0.01158  0.01136
   1     rs550948   GENO      A/A      A/G      G/G
   1     rs550948 COUNTS        2        6       40
   1     rs550948   FREQ  0.04167    0.125   0.8333
   1     rs550948   MEAN  0.09774  0.09353  0.09152
   1     rs550948     SD  0.00113 0.009696  0.01141
   1     rs486753   GENO      T/T      T/C      C/C
   1     rs486753 COUNTS        2       18       28
   1     rs486753   FREQ  0.04167    0.375   0.5833
   1     rs486753   MEAN  0.08398  0.09321  0.09185
   1     rs486753     SD  0.01491  0.01448 0.007919
   1    rs1604364   GENO      C/C      C/T      T/T
   1    rs1604364 COUNTS        6       26       16
   1    rs1604364   FREQ    0.125   0.5417   0.3333
   1    rs1604364   MEAN  0.08754  0.09196  0.09383
   1    rs1604364     SD 0.004278  0.01153  0.01167
   1    rs1262049   GENO      A/A      A/T      T/T
   1    rs1262049 COUNTS        4       10       34
   1    rs1262049   FREQ  0.08333   0.2083   0.7083
   1    rs1262049   MEAN   0.1009  0.09179  0.09107
   1    rs1262049     SD  0.01431 0.009469  0.01083
   1    rs1664224   GENO      T/T      T/C      C/C
   1    rs1664224 COUNTS        0       12       36
   1    rs1664224   FREQ        0     0.25     0.75
   1    rs1664224   MEAN       NA  0.08551   0.0942
   1    rs1664224     SD       NA  0.01082  0.01023
   1    rs4844649   GENO      A/A      A/G      G/G
   1    rs4844649 COUNTS        2       10       36
   1    rs4844649   FREQ  0.04167   0.2083     0.75
   1    rs4844649   MEAN  0.09405  0.08888   0.0928
   1    rs4844649     SD 0.0006683 0.009819  0.01151
   1    rs2256712   GENO      T/T      T/C      C/C
   1    rs2256712 COUNTS        5       20       23
   1    rs2256712   FREQ   0.1042   0.4167   0.4792
   1    rs2256712   MEAN   0.0922  0.09061  0.09323
   1    rs2256712     SD 0.008304   0.0113   0.0114
   1    rs2801201   GENO      G/G      G/A      A/A
   1    rs2801201 COUNTS        5       21       22
   1    rs2801201   FREQ   0.1042   0.4375   0.4583
   1    rs2801201   MEAN   0.0922   0.0899  0.09403
   1    rs2801201     SD 0.008304  0.01149  0.01099
   1    rs2590687   GENO      G/G      G/A      A/A
   1    rs2590687 COUNTS        2       18       28
   1    rs2590687   FREQ  0.04167    0.375   0.5833
   1    rs2590687   MEAN  0.08694  0.08978  0.09384
   1    rs2590687     SD 0.005968  0.01183  0.01051
   1    rs2590686   GENO      G/G      G/T      T/T
   1    rs2590686 COUNTS        0       10       38
   1    rs2590686   FREQ        0   0.2083   0.7917
   1    rs2590686   MEAN       NA  0.08451  0.09401
   1    rs2590686     SD       NA  0.01161  0.01001
   1   rs11118997   GENO      A/A      A/G      G/G
   1   rs11118997 COUNTS        2       18       28
   1   rs11118997   FREQ  0.04167    0.375   0.5833
   1   rs11118997   MEAN  0.09403  0.09102  0.09254
   1   rs11118997     SD 0.0006996  0.00944   0.0123
   1    rs1249874   GENO      C/C      C/G      G/G
   1    rs1249874 COUNTS        3       13       32
   1    rs1249874   FREQ   0.0625   0.2708   0.6667
   1    rs1249874   MEAN  0.09645  0.09261  0.09138
   1    rs1249874     SD 0.003369 0.009349  0.01203
   1     rs874785   GENO      T/T      T/C      C/C
   1     rs874785 COUNTS       10       17       21
   1     rs874785   FREQ   0.2083   0.3542   0.4375
   1     rs874785   MEAN  0.09523   0.0897   0.0924
   1     rs874785     SD  0.01506  0.01081  0.00873
   1   rs12033110   GENO      A/A      A/G      G/G
   1   rs12033110 COUNTS        0       13       35
   1   rs12033110   FREQ        0   0.2708   0.7292
   1   rs12033110   MEAN       NA  0.09129  0.09231
   1   rs12033110     SD       NA 0.008418  0.01185
   1    rs4406633   GENO      A/A      A/G      G/G
   1    rs4406633 COUNTS        9       15       24
   1    rs4406633   FREQ   0.1875   0.3125      0.5
   1    rs4406633   MEAN  0.09645  0.08875  0.09243
   1    rs4406633     SD  0.01544  0.01079 0.008736
   1   rs11119000   GENO      A/A      A/G      G/G
   1   rs11119000 COUNTS        2        8       38
   1   rs11119000   FREQ  0.04167   0.1667   0.7917
   1   rs11119000   MEAN  0.09795  0.09506  0.09108
   1   rs11119000     SD 0.003022 0.007545  0.01168
   1    rs6656369   GENO      A/A      A/G      G/G
   1    rs6656369 COUNTS        0       11       37
   1    rs6656369   FREQ        0   0.2292   0.7708
   1    rs6656369   MEAN       NA  0.08916  0.09289
   1    rs6656369     SD       NA 0.006745  0.01186
   1    rs1270939   GENO      T/T      T/C      C/C
   1    rs1270939 COUNTS        0       11       37
   1    rs1270939   FREQ        0   0.2292   0.7708
   1    rs1270939   MEAN       NA  0.08634  0.09372
   1    rs1270939     SD       NA  0.01064  0.01059
   1   rs12410558   GENO      T/T      T/C      C/C
   1   rs12410558 COUNTS        0       20       28
   1   rs12410558   FREQ        0   0.4167   0.5833
   1   rs12410558   MEAN       NA    0.092  0.09205
   1   rs12410558     SD       NA  0.00886  0.01239
   1   rs11590686   GENO      T/T      T/C      C/C
   1   rs11590686 COUNTS        6       25       17
   1   rs11590686   FREQ    0.125   0.5208   0.3542
   1   rs11590686   MEAN      0.1   0.0894  0.09308
   1   rs11590686     SD  0.01828 0.009569 0.008632
   1   rs17012155   GENO      T/T      T/C      C/C
   1   rs17012155 COUNTS        2       11       35
   1   rs17012155   FREQ  0.04167   0.2292   0.7292
   1   rs17012155   MEAN  0.08226  0.09032  0.09313
   1   rs17012155     SD 0.008483  0.01471 0.009601
   1    rs6540459   GENO      G/G      G/A      A/A
   1    rs6540459 COUNTS        0        6       42
   1    rs6540459   FREQ        0    0.125    0.875
   1    rs6540459   MEAN       NA   0.1001  0.09089
   1    rs6540459     SD       NA  0.01269  0.01034
   1   rs17012158   GENO      T/T      T/C      C/C
   1   rs17012158 COUNTS        6       32       10
   1   rs17012158   FREQ    0.125   0.6667   0.2083
   1   rs17012158   MEAN  0.09451  0.09032  0.09603
   1   rs17012158     SD 0.009257  0.01082  0.01194
   1    rs1249868   GENO      A/A      A/T      T/T
   1    rs1249868 COUNTS        6       25       17
   1    rs1249868   FREQ    0.125   0.5208   0.3542
   1    rs1249868   MEAN  0.09265  0.09127  0.09293
   1    rs1249868     SD  0.01734  0.01176 0.006986
   1   rs11119010   GENO      T/T      T/A      A/A
   1   rs11119010 COUNTS        1       13       34
   1   rs11119010   FREQ  0.02083   0.2708   0.7083
   1   rs11119010   MEAN  0.09715  0.08605  0.09417
   1   rs11119010     SD        0  0.01182  0.01002
   1    rs7525987   GENO      C/C      C/T      T/T
   1    rs7525987 COUNTS       10       27       11
   1    rs7525987   FREQ   0.2083   0.5625   0.2292
   1    rs7525987   MEAN  0.09515  0.09023  0.09361
   1    rs7525987     SD   0.0119   0.0117 0.007684
   1   rs11119011   GENO      G/G      G/A      A/A
   1   rs11119011 COUNTS        0        5       43
   1   rs11119011   FREQ        0   0.1042   0.8958
   1   rs11119011   MEAN       NA  0.09438  0.09176
   1   rs11119011     SD       NA  0.01204  0.01094
   1   rs10863703   GENO      C/C      C/T      T/T
   1   rs10863703 COUNTS        1       21       26
   1   rs10863703   FREQ  0.02083   0.4375   0.5417
   1   rs10863703   MEAN  0.09715  0.09098  0.09269
   1   rs10863703     SD        0  0.01294 0.009434
   1    rs2590698   GENO      A/A      A/G      G/G
   1    rs2590698 COUNTS        1       10       37
   1    rs2590698   FREQ  0.02083   0.2083   0.7708
   1    rs2590698   MEAN  0.09715  0.08408  0.09404
   1    rs2590698     SD        0  0.01028  0.01037
   1    rs1318277   GENO      C/C      C/T      T/T
   1    rs1318277 COUNTS        0        7       41
   1    rs1318277   FREQ        0   0.1458   0.8542
   1    rs1318277   MEAN       NA  0.09401  0.09169
   1    rs1318277     SD       NA 0.007525  0.01147
   1    rs1809925   GENO      G/G      G/A      A/A
   1    rs1809925 COUNTS        1       20       27
   1    rs1809925   FREQ  0.02083   0.4167   0.5625
   1    rs1809925   MEAN  0.09807  0.09023  0.09314
   1    rs1809925     SD        0  0.00999  0.01177
   1    rs3748735   GENO      T/T      T/C      C/C
   1    rs3748735 COUNTS        0        5       43
   1    rs3748735   FREQ        0   0.1042   0.8958
   1    rs3748735   MEAN       NA  0.09071  0.09219
   1    rs3748735     SD       NA  0.01972 0.009843
   1    rs2782935   GENO      T/T      T/C      C/C
   1    rs2782935 COUNTS        4       22       22
   1    rs2782935   FREQ  0.08333   0.4583   0.4583
   1    rs2782935   MEAN   0.1001  0.09164  0.09095
   1    rs2782935     SD  0.01443  0.01161  0.00948
   1    rs2782933   GENO      C/C      C/T      T/T
   1    rs2782933 COUNTS        1       19       28
   1    rs2782933   FREQ  0.02083   0.3958   0.5833
   1    rs2782933   MEAN  0.08826  0.09198   0.0922
   1    rs2782933     SD        0  0.01238  0.01029
   1    rs7533778   GENO      T/T      T/C      C/C
   1    rs7533778 COUNTS        2        9       37
   1    rs7533778   FREQ  0.04167   0.1875   0.7708
   1    rs7533778   MEAN  0.08927  0.09006  0.09266
   1    rs7533778     SD 0.009258  0.01329  0.01063
   1    rs2801200   GENO      C/C      C/T      T/T
   1    rs2801200 COUNTS        4       18       26
   1    rs2801200   FREQ  0.08333    0.375   0.5417
   1    rs2801200   MEAN  0.08568  0.09081  0.09386
   1    rs2801200     SD 0.006882 0.009371   0.0122
   1    rs1664248   GENO      A/A      A/G      G/G
   1    rs1664248 COUNTS       10       19       19
   1    rs1664248   FREQ   0.2083   0.3958   0.3958
   1    rs1664248   MEAN  0.08967  0.09026  0.09505
   1    rs1664248     SD 0.006373  0.01266  0.01079
   1    rs1664247   GENO      T/T      T/C      C/C
   1    rs1664247 COUNTS        8       18       22
   1    rs1664247   FREQ   0.1667    0.375   0.4583
   1    rs1664247   MEAN  0.08866  0.09192  0.09335
   1    rs1664247     SD 0.006802  0.01168  0.01167
   1    rs1781038   GENO      T/T      T/C      C/C
   1    rs1781038 COUNTS        6       21       21
   1    rs1781038   FREQ    0.125   0.4375   0.4375
   1    rs1781038   MEAN  0.09741    0.092  0.09053
   1    rs1781038     SD 0.009219  0.01106  0.01127
   1    rs2801193   GENO      C/C      C/T      T/T
   1    rs2801193 COUNTS        2       17       29
   1    rs2801193   FREQ  0.04167   0.3542   0.6042
   1    rs2801193   MEAN  0.08832  0.09689  0.08944
   1    rs2801193     SD 0.004368  0.01295 0.009075
   1    rs1269860   GENO      C/C      C/T      T/T
   1    rs1269860 COUNTS        6       21       21
   1    rs1269860   FREQ    0.125   0.4375   0.4375
   1    rs1269860   MEAN  0.09441   0.0946  0.08879
   1    rs1269860     SD   0.0137  0.01235 0.007916
   1   rs17012257   GENO      T/T      T/G      G/G
   1   rs17012257 COUNTS        1        6       41
   1   rs17012257   FREQ  0.02083    0.125   0.8542
   1   rs17012257   MEAN  0.09581  0.09013  0.09222
   1   rs17012257     SD        0  0.01103  0.01117
   1    rs1664241   GENO      G/G      G/C      C/C
   1    rs1664241 COUNTS        2       19       27
   1    rs1664241   FREQ  0.04167   0.3958   0.5625
   1    rs1664241   MEAN  0.08696  0.09487  0.09041
   1    rs1664241     SD  0.01913   0.0117 0.009863
   1    rs1632609   GENO      T/T      T/C      C/C
   1    rs1632609 COUNTS        0       10       38
   1    rs1632609   FREQ        0   0.2083   0.7917
   1    rs1632609   MEAN       NA  0.09104  0.09229
   1    rs1632609     SD       NA 0.008529  0.01159
   1   rs11119029   GENO      A/A      A/T      T/T
   1   rs11119029 COUNTS        0       11       37
   1   rs11119029   FREQ        0   0.2292   0.7708
   1   rs11119029   MEAN       NA  0.09576  0.09093
   1   rs11119029     SD       NA   0.0126  0.01034
   1    rs2590691   GENO      C/C      C/T      T/T
   1    rs2590691 COUNTS        2       12       34
   1    rs2590691   FREQ  0.04167     0.25   0.7083
   1    rs2590691   MEAN   0.1002  0.09395  0.09088
   1    rs2590691     SD   0.0124   0.0086  0.01161
   1    rs2440902   GENO      G/G      G/A      A/A
   1    rs2440902 COUNTS        2       12       34
   1    rs2440902   FREQ  0.04167     0.25   0.7083
   1    rs2440902   MEAN   0.1002  0.09395  0.09088
   1    rs2440902     SD   0.0124   0.0086  0.01161
   1    rs2440901   GENO      C/C      C/T      T/T
   1    rs2440901 COUNTS        0       10       38
   1    rs2440901   FREQ        0   0.2083   0.7917
   1    rs2440901   MEAN       NA  0.09383  0.09156
   1    rs2440901     SD       NA 0.009422  0.01138
   1   rs12735671   GENO      T/T      T/C      C/C
   1   rs12735671 COUNTS        0        6       42
   1   rs12735671   FREQ        0    0.125    0.875
   1   rs12735671   MEAN       NA   0.0983  0.09114
   1   rs12735671     SD       NA 0.008531  0.01104
   1    rs1762467   GENO      T/T      T/G      G/G
   1    rs1762467 COUNTS        0       13       35
   1    rs1762467   FREQ        0   0.2708   0.7292
   1    rs1762467   MEAN       NA  0.08967  0.09291
   1    rs1762467     SD       NA  0.01045  0.01115
   1    rs1625707   GENO      T/T      T/C      C/C
   1    rs1625707 COUNTS        0       13       35
   1    rs1625707   FREQ        0   0.2708   0.7292
   1    rs1625707   MEAN       NA  0.08967  0.09291
   1    rs1625707     SD       NA  0.01045  0.01115
   1    rs1562204   GENO      C/C      C/G      G/G
   1    rs1562204 COUNTS        0       10       38
   1    rs1562204   FREQ        0   0.2083   0.7917
   1    rs1562204   MEAN       NA  0.09383  0.09156
   1    rs1562204     SD       NA 0.009422  0.01138
   1    rs1617731   GENO      T/T      T/C      C/C
   1    rs1617731 COUNTS        0       10       38
   1    rs1617731   FREQ        0   0.2083   0.7917
   1    rs1617731   MEAN       NA  0.09383  0.09156
   1    rs1617731     SD       NA 0.009422  0.01138
   1    rs1537697   GENO      C/C      C/T      T/T
   1    rs1537697 COUNTS        0       10       38
   1    rs1537697   FREQ        0   0.2083   0.7917
   1    rs1537697   MEAN       NA  0.09383  0.09156
   1    rs1537697     SD       NA 0.009422  0.01138
   1    rs1537696   GENO      A/A      A/G      G/G
   1    rs1537696 COUNTS        0       10       38
   1    rs1537696   FREQ        0   0.2083   0.7917
   1    rs1537696   MEAN       NA  0.09383  0.09156
   1    rs1537696     SD       NA 0.009422  0.01138
   1   rs12121098   GENO      T/T      T/C      C/C
   1   rs12121098 COUNTS        0        6       42
   1   rs12121098   FREQ        0    0.125    0.875
   1   rs12121098   MEAN       NA   0.0983  0.09114
   1   rs12121098     SD       NA 0.008531  0.01104
   1   rs12122022   GENO      T/T      T/C      C/C
   1   rs12122022 COUNTS        0        6       42
   1   rs12122022   FREQ        0    0.125    0.875
   1   rs12122022   MEAN       NA   0.0983  0.09114
   1   rs12122022     SD       NA 0.008531  0.01104
   1   rs11811268   GENO      A/A      A/G      G/G
   1   rs11811268 COUNTS        1       12       35
   1   rs11811268   FREQ  0.02083     0.25   0.7292
   1   rs11811268   MEAN  0.07343  0.09745  0.09071
   1   rs11811268     SD        0  0.01151  0.01002
   1    rs1781034   GENO      T/T      T/C      C/C
   1    rs1781034 COUNTS        1       16       31
   1    rs1781034   FREQ  0.02083   0.3333   0.6458
   1    rs1781034   MEAN  0.09854  0.09264  0.09151
   1    rs1781034     SD        0  0.01067  0.01136
   1   rs12031984   GENO      T/T      T/C      C/C
   1   rs12031984 COUNTS        1       12       35
   1   rs12031984   FREQ  0.02083     0.25   0.7292
   1   rs12031984   MEAN  0.07343  0.09745  0.09071
   1   rs12031984     SD        0  0.01151  0.01002
   1   rs17012301   GENO      A/A      A/C      C/C
   1   rs17012301 COUNTS        1       20       27
   1   rs17012301   FREQ  0.02083   0.4167   0.5625
   1   rs17012301   MEAN  0.09581  0.09089  0.09274
   1   rs17012301     SD        0  0.01083  0.01135
   1    rs6686992   GENO      A/A      A/T      T/T
   1    rs6686992 COUNTS        7       28       13
   1    rs6686992   FREQ   0.1458   0.5833   0.2708
   1    rs6686992   MEAN  0.09049  0.09143  0.09416
   1    rs6686992     SD   0.0118 0.009136  0.01432
   1    rs1781025   GENO      T/T      T/C      C/C
   1    rs1781025 COUNTS        5       19       24
   1    rs1781025   FREQ   0.1042   0.3958      0.5
   1    rs1781025   MEAN  0.09087  0.09254  0.09188
   1    rs1781025     SD  0.01175  0.01114   0.0111
   1    rs1781023   GENO      G/G      G/A      A/A
   1    rs1781023 COUNTS        3       16       29
   1    rs1781023   FREQ   0.0625   0.3333   0.6042
   1    rs1781023   MEAN  0.09066  0.09283  0.09174
   1    rs1781023     SD  0.01627    0.011  0.01081
   1     rs718242   GENO      A/A      A/C      C/C
   1     rs718242 COUNTS        3       16       29
   1     rs718242   FREQ   0.0625   0.3333   0.6042
   1     rs718242   MEAN  0.09066  0.09283  0.09174
   1     rs718242     SD  0.01627    0.011  0.01081
   1     rs718241   GENO      G/G      G/T      T/T
   1     rs718241 COUNTS        5       19       24
   1     rs718241   FREQ   0.1042   0.3958      0.5
   1     rs718241   MEAN  0.09087  0.09254  0.09188
   1     rs718241     SD  0.01175  0.01114   0.0111
   1    rs3121651   GENO      G/G      G/A      A/A
   1    rs3121651 COUNTS        7       20       21
   1    rs3121651   FREQ   0.1458   0.4167   0.4375
   1    rs3121651   MEAN  0.09351  0.09082   0.0927
   1    rs3121651     SD  0.01083  0.01208  0.01026
   1    rs3121649   GENO      A/A      A/G      G/G
   1    rs3121649 COUNTS        4       20       24
   1    rs3121649   FREQ  0.08333   0.4167      0.5
   1    rs3121649   MEAN  0.09184  0.09403   0.0904
   1    rs3121649     SD 0.006397  0.01311 0.009558
   1    rs6674523   GENO      A/A      A/C      C/C
   1    rs6674523 COUNTS        8       20       20
   1    rs6674523   FREQ   0.1667   0.4167   0.4167
   1    rs6674523   MEAN  0.08855  0.09412  0.09134
   1    rs6674523     SD   0.0085  0.01064   0.0121
   1    rs6686518   GENO      G/G      G/A      A/A
   1    rs6686518 COUNTS        5       19       24
   1    rs6686518   FREQ   0.1042   0.3958      0.5
   1    rs6686518   MEAN  0.08732  0.09353  0.09183
   1    rs6686518     SD 0.009077  0.01112  0.01127
   1    rs6689238   GENO      T/T      T/C      C/C
   1    rs6689238 COUNTS        5       16       27
   1    rs6689238   FREQ   0.1042   0.3333   0.5625
   1    rs6689238   MEAN  0.08842  0.09166  0.09292
   1    rs6689238     SD  0.01366  0.01218 0.009952
   1    rs6674279   GENO      A/A      A/C      C/C
   1    rs6674279 COUNTS        5       18       24
   1    rs6674279   FREQ   0.1064    0.383   0.5106
   1    rs6674279   MEAN  0.08732  0.09353  0.09206
   1    rs6674279     SD 0.009077  0.01144  0.01125
   1    rs2897064   GENO      T/T      T/C      C/C
   1    rs2897064 COUNTS        3       14       31
   1    rs2897064   FREQ   0.0625   0.2917   0.6458
   1    rs2897064   MEAN  0.09066  0.09339  0.09155
   1    rs2897064     SD  0.01627  0.01155  0.01054
   1    rs4844671   GENO      T/T      T/A      A/A
   1    rs4844671 COUNTS        6       22       20
   1    rs4844671   FREQ    0.125   0.4583   0.4167
   1    rs4844671   MEAN  0.08741  0.09374  0.09154
   1    rs4844671     SD 0.008121  0.01035  0.01226
   1    rs1499587   GENO      T/T      T/C      C/C
   1    rs1499587 COUNTS        6       21       21
   1    rs1499587   FREQ    0.125   0.4375   0.4375
   1    rs1499587   MEAN  0.08741  0.09419  0.09119
   1    rs1499587     SD 0.008121  0.01038  0.01206
   1   rs17012379   GENO      T/T      T/C      C/C
   1   rs17012379 COUNTS        3       11       34
   1   rs17012379   FREQ   0.0625   0.2292   0.7083
   1   rs17012379   MEAN  0.08695   0.0909  0.09285
   1   rs17012379     SD   0.0122 0.008398   0.0117
   1     rs727524   GENO      T/T      T/G      G/G
   1     rs727524 COUNTS        2       19       26
   1     rs727524   FREQ  0.04255   0.4043   0.5532
   1     rs727524   MEAN  0.09292  0.09418  0.09055
   1     rs727524     SD  0.01013  0.01346 0.009184
   1    rs6699314   GENO      A/A      A/C      C/C
   1    rs6699314 COUNTS        0        9       39
   1    rs6699314   FREQ        0   0.1875   0.8125
   1    rs6699314   MEAN       NA  0.09281  0.09185
   1    rs6699314     SD       NA  0.01106  0.01106
   1    rs6540467   GENO      T/T      T/G      G/G
   1    rs6540467 COUNTS        6       16       26
   1    rs6540467   FREQ    0.125   0.3333   0.5417
   1    rs6540467   MEAN  0.09011  0.09163  0.09273
   1    rs6540467     SD  0.01289  0.01216  0.01009
   1    rs6695225   GENO      G/G      G/A      A/A
   1    rs6695225 COUNTS        6       16       26
   1    rs6695225   FREQ    0.125   0.3333   0.5417
   1    rs6695225   MEAN  0.09011  0.09163  0.09273
   1    rs6695225     SD  0.01289  0.01216  0.01009
   1    rs7546272   GENO      C/C      C/T      T/T
   1    rs7546272 COUNTS        8       20       20
   1    rs7546272   FREQ   0.1667   0.4167   0.4167
   1    rs7546272   MEAN  0.08855  0.09442  0.09104
   1    rs7546272     SD   0.0085  0.01084  0.01185
   1    rs1499578   GENO      G/G      G/A      A/A
   1    rs1499578 COUNTS        5        9       34
   1    rs1499578   FREQ   0.1042   0.1875   0.7083
   1    rs1499578   MEAN  0.08732  0.09157  0.09285
   1    rs1499578     SD 0.009077 0.009027   0.0117
   1    rs2217357   GENO      A/A      A/G      G/G
   1    rs2217357 COUNTS        8       20       20
   1    rs2217357   FREQ   0.1667   0.4167   0.4167
   1    rs2217357   MEAN  0.08855  0.09442  0.09104
   1    rs2217357     SD   0.0085  0.01084  0.01185
   1    rs6658694   GENO      A/A      A/G      G/G
   1    rs6658694 COUNTS        0        9       39
   1    rs6658694   FREQ        0   0.1875   0.8125
   1    rs6658694   MEAN       NA  0.09499  0.09135
   1    rs6658694     SD       NA  0.01369  0.01031
   1   rs12406933   GENO      T/T      T/C      C/C
   1   rs12406933 COUNTS       12       18       18
   1   rs12406933   FREQ     0.25    0.375    0.375
   1   rs12406933   MEAN  0.08882  0.09466  0.09154
   1   rs12406933     SD 0.008357  0.01264  0.01056
   1   rs11119053   GENO      T/T      T/C      C/C
   1   rs11119053 COUNTS        5       16       27
   1   rs11119053   FREQ   0.1042   0.3333   0.5625
   1   rs11119053   MEAN  0.09517  0.09389  0.09035
   1   rs11119053     SD  0.01608  0.01233 0.009071
   1   rs17012418   GENO      T/T      T/C      C/C
   1   rs17012418 COUNTS        6       14       28
   1   rs17012418   FREQ    0.125   0.2917   0.5833
   1   rs17012418   MEAN  0.08886  0.09249  0.09248
   1   rs17012418     SD 0.008996  0.01045  0.01177
   1    rs2052909   GENO      G/G      G/A      A/A
   1    rs2052909 COUNTS       16       16       16
   1    rs2052909   FREQ   0.3333   0.3333   0.3333
   1    rs2052909   MEAN  0.09156   0.0924  0.09214
   1    rs2052909     SD  0.01018  0.01219  0.01109
   1    rs7540197   GENO      T/T      T/C      C/C
   1    rs7540197 COUNTS        1        4       43
   1    rs7540197   FREQ  0.02083  0.08333   0.8958
   1    rs7540197   MEAN  0.09452  0.08797  0.09235
   1    rs7540197     SD        0  0.01191  0.01105
   1    rs7519519   GENO      G/G      G/A      A/A
   1    rs7519519 COUNTS        0        7       41
   1    rs7519519   FREQ        0   0.1458   0.8542
   1    rs7519519   MEAN       NA   0.0948  0.09156
   1    rs7519519     SD       NA  0.01216  0.01082
   1   rs12025827   GENO      T/T      T/A      A/A
   1   rs12025827 COUNTS        0        8       40
   1   rs12025827   FREQ        0   0.1667   0.8333
   1   rs12025827   MEAN       NA  0.09034  0.09237
   1   rs12025827     SD       NA 0.005009   0.0118
   1    rs7525154   GENO      T/T      T/C      C/C
   1    rs7525154 COUNTS        0       10       38
   1    rs7525154   FREQ        0   0.2083   0.7917
   1    rs7525154   MEAN       NA   0.0926  0.09188
   1    rs7525154     SD       NA   0.0116  0.01093
   1    rs6677524   GENO      G/G      G/T      T/T
   1    rs6677524 COUNTS        2       11       35
   1    rs6677524   FREQ  0.04167   0.2292   0.7292
   1    rs6677524   MEAN  0.08938  0.09129  0.09242
   1    rs6677524     SD 0.007265 0.007741  0.01207
   1   rs10779476   GENO      T/T      T/C      C/C
   1   rs10779476 COUNTS        0       20       28
   1   rs10779476   FREQ        0   0.4167   0.5833
   1   rs10779476   MEAN       NA  0.09214  0.09195
   1   rs10779476     SD       NA  0.01153  0.01073
   1   rs17012436   GENO      C/C      C/A      A/A
   1   rs17012436 COUNTS        2       14       32
   1   rs17012436   FREQ  0.04167   0.2917   0.6667
   1   rs17012436   MEAN  0.09115  0.09216  0.09203
   1   rs17012436     SD 0.008375  0.00984  0.01178
   1    rs4844420   GENO      G/G      G/A      A/A
   1    rs4844420 COUNTS        0        7       41
   1    rs4844420   FREQ        0   0.1458   0.8542
   1    rs4844420   MEAN       NA      0.1  0.09067
   1    rs4844420     SD       NA  0.01674  0.00926
   1   rs17187352   GENO      A/A      A/G      G/G
   1   rs17187352 COUNTS        0       12       36
   1   rs17187352   FREQ        0     0.25     0.75
   1   rs17187352   MEAN       NA  0.09268  0.09182
   1   rs17187352     SD       NA  0.01005  0.01136
   1     rs698993   GENO      T/T      T/A      A/A
   1     rs698993 COUNTS        3       22       23
   1     rs698993   FREQ   0.0625   0.4583   0.4792
   1     rs698993   MEAN  0.09479  0.09234  0.09138
   1     rs698993     SD 0.003907  0.01192  0.01084
   1    rs1499572   GENO      A/A      A/G      G/G
   1    rs1499572 COUNTS        0       10       38
   1    rs1499572   FREQ        0   0.2083   0.7917
   1    rs1499572   MEAN       NA  0.09402  0.09151
   1    rs1499572     SD       NA  0.01051  0.01114
   1     rs701641   GENO      T/T      T/C      C/C
   1     rs701641 COUNTS        3       25       20
   1     rs701641   FREQ   0.0625   0.5208   0.4167
   1     rs701641   MEAN  0.09479  0.09244  0.09111
   1     rs701641     SD 0.003907  0.01137  0.01137
   1   rs12409730   GENO      A/A      A/G      G/G
   1   rs12409730 COUNTS        0       11       37
   1   rs12409730   FREQ        0   0.2292   0.7708
   1   rs12409730   MEAN       NA  0.09039  0.09252
   1   rs12409730     SD       NA   0.0108  0.01109
   1    rs2163039   GENO      C/C      C/T      T/T
   1    rs2163039 COUNTS        1       19       28
   1    rs2163039   FREQ  0.02083   0.3958   0.5833
   1    rs2163039   MEAN  0.09694  0.09418   0.0904
   1    rs2163039     SD        0  0.01117  0.01089
   1   rs17187380   GENO      T/T      T/C      C/C
   1   rs17187380 COUNTS        1       12       35
   1   rs17187380   FREQ  0.02083     0.25   0.7292
   1   rs17187380   MEAN  0.09353  0.08932  0.09292
   1   rs17187380     SD        0  0.01091  0.01112
   1     rs701639   GENO      G/G      G/A      A/A
   1     rs701639 COUNTS        1       14       33
   1     rs701639   FREQ  0.02083   0.2917   0.6875
   1     rs701639   MEAN   0.1005  0.09406  0.09092
   1     rs701639     SD        0  0.01431 0.009356
   1     rs701637   GENO      A/A      A/C      C/C
   1     rs701637 COUNTS        0       12       36
   1     rs701637   FREQ        0     0.25     0.75
   1     rs701637   MEAN       NA  0.09175  0.09213
   1     rs701637     SD       NA  0.01325  0.01029
   1   rs12048557   GENO      C/C      C/T      T/T
   1   rs12048557 COUNTS        2       21       25
   1   rs12048557   FREQ  0.04167   0.4375   0.5208
   1   rs12048557   MEAN  0.09774  0.09308   0.0907
   1   rs12048557     SD  0.00113  0.01084  0.01145
   1   rs12096711   GENO      C/C      C/T      T/T
   1   rs12096711 COUNTS        2       19       27
   1   rs12096711   FREQ  0.04167   0.3958   0.5625
   1   rs12096711   MEAN  0.09774  0.09383  0.09034
   1   rs12096711     SD  0.00113  0.01113  0.01109
   1     rs696975   GENO      C/C      C/G      G/G
   1     rs696975 COUNTS        6       26       16
   1     rs696975   FREQ    0.125   0.5417   0.3333
   1     rs696975   MEAN   0.0852  0.09465  0.09034
   1     rs696975     SD   0.0124  0.01043  0.01046
   1     rs696969   GENO      G/G      G/C      C/C
   1     rs696969 COUNTS        2       16       30
   1     rs696969   FREQ  0.04167   0.3333    0.625
   1     rs696969   MEAN   0.1044   0.0904  0.09208
   1     rs696969     SD  0.02338 0.009323  0.01088
   1     rs696967   GENO      A/A      A/G      G/G
   1     rs696967 COUNTS        0       12       36
   1     rs696967   FREQ        0     0.25     0.75
   1     rs696967   MEAN       NA  0.09175  0.09213
   1     rs696967     SD       NA  0.01325  0.01029
   1     rs839642   GENO      G/G      G/A      A/A
   1     rs839642 COUNTS        6       21       21
   1     rs839642   FREQ    0.125   0.4375   0.4375
   1     rs839642   MEAN  0.09251  0.09004  0.09389
   1     rs839642     SD  0.01479 0.008769  0.01193
   1   rs12067289   GENO      T/T      T/G      G/G
   1   rs12067289 COUNTS        1        5       42
   1   rs12067289   FREQ  0.02083   0.1042    0.875
   1   rs12067289   MEAN  0.09854  0.08915  0.09222
   1   rs12067289     SD        0 0.003303  0.01159
   1     rs696948   GENO      T/T      T/C      C/C
   1     rs696948 COUNTS        2       21       25
   1     rs696948   FREQ  0.04167   0.4375   0.5208
   1     rs696948   MEAN  0.09794  0.09317  0.09061
   1     rs696948     SD 0.006176 0.008684  0.01281
   1     rs710420   GENO      G/G      G/A      A/A
   1     rs710420 COUNTS       11       26       11
   1     rs710420   FREQ   0.2292   0.5417   0.2292
   1     rs710420   MEAN  0.09146  0.09359  0.08893
   1     rs710420     SD 0.005411   0.0124  0.01151
   1    rs6684369   GENO      A/A      A/G      G/G
   1    rs6684369 COUNTS       10       23       15
   1    rs6684369   FREQ   0.2083   0.4792   0.3125
   1    rs6684369   MEAN  0.09083   0.0943  0.08936
   1    rs6684369     SD  0.00975  0.01222 0.009462
   1     rs696964   GENO      G/G      G/A      A/A
   1     rs696964 COUNTS        3       20       25
   1     rs696964   FREQ   0.0625   0.4167   0.5208
   1     rs696964   MEAN  0.07988   0.0939  0.09199
   1     rs696964     SD 0.005975  0.01112  0.01061
   1   rs17012514   GENO      A/A      A/G      G/G
   1   rs17012514 COUNTS        4       20       24
   1   rs17012514   FREQ  0.08333   0.4167      0.5
   1   rs17012514   MEAN  0.08977  0.09199  0.09244
   1   rs17012514     SD 0.007964  0.01017  0.01226
   1   rs11806031   GENO      C/C      C/A      A/A
   1   rs11806031 COUNTS        1       13       34
   1   rs11806031   FREQ  0.02083   0.2708   0.7083
   1   rs11806031   MEAN  0.08798  0.08941  0.09315
   1   rs11806031     SD        0  0.01115    0.011
   1    rs6662504   GENO      A/A      A/G      G/G
   1    rs6662504 COUNTS        4       21       23
   1    rs6662504   FREQ  0.08333   0.4375   0.4792
   1    rs6662504   MEAN  0.08977  0.09121  0.09318
   1    rs6662504     SD 0.007964  0.01054  0.01198
   1     rs696945   GENO      C/C      C/A      A/A
   1     rs696945 COUNTS        1        5       42
   1     rs696945   FREQ  0.02083   0.1042    0.875
   1     rs696945   MEAN    0.122  0.09325  0.09117
   1     rs696945     SD        0 0.004907  0.01059
   1   rs17012531   GENO      A/A      A/G      G/G
   1   rs17012531 COUNTS        2       20       26
   1   rs17012531   FREQ  0.04167   0.4167   0.5417
   1   rs17012531   MEAN  0.09016  0.09215  0.09208
   1   rs17012531     SD  0.01965  0.01243 0.009601
   1     rs701621   GENO      G/G      G/A      A/A
   1     rs701621 COUNTS        6       26       16
   1     rs701621   FREQ    0.125   0.5417   0.3333
   1     rs701621   MEAN  0.09002   0.0925  0.09203
   1     rs701621     SD  0.01248  0.01009  0.01233
   1   rs17012542   GENO      G/G      G/A      A/A
   1   rs17012542 COUNTS        1       14       33
   1   rs17012542   FREQ  0.02083   0.2917   0.6875
   1   rs17012542   MEAN  0.08394   0.0917  0.09242
   1   rs17012542     SD        0   0.0108  0.01124
   1    rs1499585   GENO      A/A      A/G      G/G
   1    rs1499585 COUNTS        1        7       40
   1    rs1499585   FREQ  0.02083   0.1458   0.8333
   1    rs1499585   MEAN  0.08394  0.08832  0.09288
   1    rs1499585     SD        0  0.01031   0.0111
   1    rs1499586   GENO      G/G      G/A      A/A
   1    rs1499586 COUNTS        9       14       25
   1    rs1499586   FREQ   0.1875   0.2917   0.5208
   1    rs1499586   MEAN  0.09561   0.0901  0.09183
   1    rs1499586     SD   0.0117  0.01266 0.009758
   1   rs17012558   GENO      C/C      C/G      G/G
   1   rs17012558 COUNTS        0       14       34
   1   rs17012558   FREQ        0   0.2917   0.7083
   1   rs17012558   MEAN       NA  0.09148  0.09226
   1   rs17012558     SD       NA  0.01108  0.01105
   1   rs17012564   GENO      G/G      G/A      A/A
   1   rs17012564 COUNTS        9       20       19
   1   rs17012564   FREQ   0.1875   0.4167   0.3958
   1   rs17012564   MEAN  0.08976   0.0912  0.09399
   1   rs17012564     SD 0.008331  0.01053  0.01255
   1     rs696961   GENO      T/T      T/A      A/A
   1     rs696961 COUNTS        6       18       24
   1     rs696961   FREQ    0.125    0.375      0.5
   1     rs696961   MEAN  0.09471  0.09451   0.0895
   1     rs696961     SD  0.01374  0.01131 0.009802
   1     rs696959   GENO      A/A      A/G      G/G
   1     rs696959 COUNTS        2       12       34
   1     rs696959   FREQ  0.04167     0.25   0.7083
   1     rs696959   MEAN   0.1062   0.0926    0.091
   1     rs696959     SD  0.02246  0.01056  0.01024
   1    rs7549288   GENO      G/G      G/A      A/A
   1    rs7549288 COUNTS        5       19       24
   1    rs7549288   FREQ   0.1042   0.3958      0.5
   1    rs7549288   MEAN  0.08565  0.09482  0.09115
   1    rs7549288     SD 0.009278  0.01084  0.01104
   1    rs6679114   GENO      T/T      T/A      A/A
   1    rs6679114 COUNTS        1       14       33
   1    rs6679114   FREQ  0.02083   0.2917   0.6875
   1    rs6679114   MEAN   0.1025  0.09081  0.09223
   1    rs6679114     SD        0 0.008839  0.01184
   1   rs17012594   GENO      C/C      C/A      A/A
   1   rs17012594 COUNTS        1        9       38
   1   rs17012594   FREQ  0.02083   0.1875   0.7917
   1   rs17012594   MEAN  0.07081  0.09436  0.09204
   1   rs17012594     SD        0  0.01235  0.01028
   1     rs696955   GENO      C/C      C/T      T/T
   1     rs696955 COUNTS        2       15       31
   1     rs696955   FREQ  0.04167   0.3125   0.6458
   1     rs696955   MEAN  0.08102  0.09562  0.09101
   1     rs696955     SD 0.004567 0.008396  0.01177
   1     rs701630   GENO      T/T      T/A      A/A
   1     rs701630 COUNTS        0        7       41
   1     rs701630   FREQ        0   0.1458   0.8542
   1     rs701630   MEAN       NA  0.09606  0.09134
   1     rs701630     SD       NA  0.01658 0.009812
   1   rs17012605   GENO      G/G      G/C      C/C
   1   rs17012605 COUNTS        1        7       40
   1   rs17012605   FREQ  0.02083   0.1458   0.8333
   1   rs17012605   MEAN  0.09177  0.09372  0.09174
   1   rs17012605     SD        0  0.01077  0.01123
   1     rs701625   GENO      G/G      G/A      A/A
   1     rs701625 COUNTS        0        9       39
   1     rs701625   FREQ        0   0.1875   0.8125
   1     rs701625   MEAN       NA  0.09255  0.09191
   1     rs701625     SD       NA 0.005089  0.01195
   1   rs11119073   GENO      T/T      T/A      A/A
   1   rs11119073 COUNTS        7       18       23
   1   rs11119073   FREQ   0.1458    0.375   0.4792
   1   rs11119073   MEAN  0.09656  0.09252  0.09027
   1   rs11119073     SD  0.01449  0.01199 0.008817
   1   rs12063017   GENO      A/A      A/T      T/T
   1   rs12063017 COUNTS        2       15       31
   1   rs12063017   FREQ  0.04167   0.3125   0.6458
   1   rs12063017   MEAN  0.08793  0.09505  0.09084
   1   rs12063017     SD  0.01434  0.01099  0.01084
   1    rs2066289   GENO      G/G      G/C      C/C
   1    rs2066289 COUNTS        0       14       34
   1    rs2066289   FREQ        0   0.2917   0.7083
   1    rs2066289   MEAN       NA  0.09367  0.09136
   1    rs2066289     SD       NA  0.01201   0.0106
   1     rs749051   GENO      G/G      G/T      T/T
   1     rs749051 COUNTS        0        5       43
   1     rs749051   FREQ        0   0.1042   0.8958
   1     rs749051   MEAN       NA  0.09396  0.09181
   1     rs749051     SD       NA 0.005302  0.01144
   1    rs1429266   GENO      A/A      A/C      C/C
   1    rs1429266 COUNTS        9       18       21
   1    rs1429266   FREQ   0.1875    0.375   0.4375
   1    rs1429266   MEAN  0.09331  0.09499  0.08894
   1    rs1429266     SD  0.01446   0.0115 0.008179
   1    rs1366755   GENO      C/C      C/T      T/T
   1    rs1366755 COUNTS        0       21       27
   1    rs1366755   FREQ        0   0.4375   0.5625
   1    rs1366755   MEAN       NA  0.09412  0.09041
   1    rs1366755     SD       NA  0.01079    0.011
   1     rs841504   GENO      G/G      G/C      C/C
   1     rs841504 COUNTS        1        3       44
   1     rs841504   FREQ  0.02083   0.0625   0.9167
   1     rs841504   MEAN  0.08272  0.09276  0.09219
   1     rs841504     SD        0   0.0102  0.01114
   1     rs841503   GENO      C/C      C/A      A/A
   1     rs841503 COUNTS        7       21       20
   1     rs841503   FREQ   0.1458   0.4375   0.4167
   1     rs841503   MEAN  0.08955  0.09563  0.08912
   1     rs841503     SD 0.007006  0.01089  0.01143
   1     rs841500   GENO      C/C      C/T      T/T
   1     rs841500 COUNTS        1        3       44
   1     rs841500   FREQ  0.02083   0.0625   0.9167
   1     rs841500   MEAN  0.08272  0.09276  0.09219
   1     rs841500     SD        0   0.0102  0.01114
   1    rs6668021   GENO      A/A      A/G      G/G
   1    rs6668021 COUNTS       12       21       15
   1    rs6668021   FREQ     0.25   0.4375   0.3125
   1    rs6668021   MEAN  0.09127  0.09665  0.08617
   1    rs6668021     SD 0.007446  0.01235 0.008451
   1     rs841498   GENO      T/T      T/C      C/C
   1     rs841498 COUNTS        7       20       21
   1     rs841498   FREQ   0.1458   0.4167   0.4375
   1     rs841498   MEAN  0.08955   0.0962  0.08889
   1     rs841498     SD 0.007006  0.01085  0.01119
   1    rs1583017   GENO      G/G      G/T      T/T
   1    rs1583017 COUNTS       12       21       15
   1    rs1583017   FREQ     0.25   0.4375   0.3125
   1    rs1583017   MEAN  0.09127  0.09665  0.08617
   1    rs1583017     SD 0.007446  0.01235 0.008451
   1    rs4844680   GENO      T/T      T/C      C/C
   1    rs4844680 COUNTS        9       17       22
   1    rs4844680   FREQ   0.1875   0.3542   0.4583
   1    rs4844680   MEAN  0.08552  0.09739  0.09056
   1    rs4844680     SD 0.006871 0.008138   0.0125
   1   rs17012650   GENO      T/T      T/G      G/G
   1   rs17012650 COUNTS       13       17       18
   1   rs17012650   FREQ   0.2708   0.3542    0.375
   1   rs17012650   MEAN   0.0931  0.09522  0.08824
   1   rs17012650     SD  0.01142  0.01158 0.009327
   1   rs10158044   GENO      T/T      T/G      G/G
   1   rs10158044 COUNTS       13       21       14
   1   rs10158044   FREQ   0.2708   0.4375   0.2917
   1   rs10158044   MEAN  0.09036  0.09409   0.0905
   1   rs10158044     SD  0.01148  0.01053  0.01136
   1    rs7551719   GENO      G/G      G/A      A/A
   1    rs7551719 COUNTS        3       13       32
   1    rs7551719   FREQ   0.0625   0.2708   0.6667
   1    rs7551719   MEAN  0.07725  0.09371  0.09273
   1    rs7551719     SD 0.004857  0.01082  0.01059
   1   rs11119075   GENO      A/A      A/G      G/G
   1   rs11119075 COUNTS        0        5       43
   1   rs11119075   FREQ        0   0.1042   0.8958
   1   rs11119075   MEAN       NA  0.09396  0.09181
   1   rs11119075     SD       NA 0.005302  0.01144
   1    rs9660875   GENO      C/C      C/T      T/T
   1    rs9660875 COUNTS        2       11       35
   1    rs9660875   FREQ  0.04167   0.2292   0.7292
   1    rs9660875   MEAN  0.08884  0.09083  0.09259
   1    rs9660875     SD  0.02179  0.01215  0.01034
   1   rs11119079   GENO      A/A      A/G      G/G
   1   rs11119079 COUNTS        8       22       18
   1   rs11119079   FREQ   0.1667   0.4583    0.375
   1   rs11119079   MEAN  0.09029  0.09319  0.09139
   1   rs11119079     SD  0.01413  0.01155 0.008983
   1   rs10465685   GENO      T/T      T/G      G/G
   1   rs10465685 COUNTS        8       17       23
   1   rs10465685   FREQ   0.1667   0.3542   0.4792
   1   rs10465685   MEAN   0.0876  0.09594  0.09068
   1   rs10465685     SD 0.008704  0.00921  0.01222
   1   rs17012706   GENO      A/A      A/G      G/G
   1   rs17012706 COUNTS       12       22       14
   1   rs17012706   FREQ     0.25   0.4583   0.2917
   1   rs17012706   MEAN  0.09371  0.09209   0.0905
   1   rs17012706     SD   0.0156 0.009042 0.009499
   1    rs7529419   GENO      A/A      A/G      G/G
   1    rs7529419 COUNTS        2       19       27
   1    rs7529419   FREQ  0.04167   0.3958   0.5625
   1    rs7529419   MEAN  0.08348  0.09151  0.09303
   1    rs7529419     SD  0.00108  0.01135  0.01098
   1    rs2405104   GENO      C/C      C/T      T/T
   1    rs2405104 COUNTS        8       21       19
   1    rs2405104   FREQ   0.1667   0.4375   0.3958
   1    rs2405104   MEAN  0.09183  0.09407  0.08987
   1    rs2405104     SD  0.01422  0.01158 0.008697
   1    rs1417954   GENO      C/C      C/T      T/T
   1    rs1417954 COUNTS        1       13       34
   1    rs1417954   FREQ  0.02083   0.2708   0.7083
   1    rs1417954   MEAN  0.09344  0.09247  0.09182
   1    rs1417954     SD        0  0.01299  0.01045
   1   rs17012724   GENO      A/A      A/G      G/G
   1   rs17012724 COUNTS        0        7       41
   1   rs17012724   FREQ        0   0.1458   0.8542
   1   rs17012724   MEAN       NA  0.09367  0.09175
   1   rs17012724     SD       NA  0.01771 0.009656
   1    rs1341683   GENO      A/A      A/G      G/G
   1    rs1341683 COUNTS        5       19       24
   1    rs1341683   FREQ   0.1042   0.3958      0.5
   1    rs1341683   MEAN  0.08823  0.09381  0.09142
   1    rs1341683     SD  0.01325  0.01302 0.008693
   1    rs1417953   GENO      G/G      G/A      A/A
   1    rs1417953 COUNTS        5       21       22
   1    rs1417953   FREQ   0.1042   0.4375   0.4583
   1    rs1417953   MEAN  0.08823  0.09387  0.09114
   1    rs1417953     SD  0.01325  0.01238 0.009009
   1     rs868415   GENO      G/G      G/C      C/C
   1     rs868415 COUNTS        6       19       23
   1     rs868415   FREQ    0.125   0.3958   0.4792
   1     rs868415   MEAN  0.08804  0.09434  0.09117
   1     rs868415     SD  0.01186  0.01294 0.008803
   1   rs11576725   GENO      A/A      A/G      G/G
   1   rs11576725 COUNTS        1        5       42
   1   rs11576725   FREQ  0.02083   0.1042    0.875
   1   rs11576725   MEAN  0.08425   0.0902  0.09244
   1   rs11576725     SD        0  0.01103  0.01111
   1    rs4844692   GENO      G/G      G/A      A/A
   1    rs4844692 COUNTS        3       12       33
   1    rs4844692   FREQ   0.0625     0.25   0.6875
   1    rs4844692   MEAN  0.08668  0.09418  0.09174
   1    rs4844692     SD  0.01121 0.006112  0.01228
   1   rs17012764   GENO      G/G      G/A      A/A
   1   rs17012764 COUNTS        2       18       28
   1   rs17012764   FREQ  0.04167    0.375   0.5833
   1   rs17012764   MEAN  0.08764  0.09171  0.09256
   1   rs17012764     SD 0.005864 0.008887  0.01249
   1   rs10863718   GENO      C/C      C/T      T/T
   1   rs10863718 COUNTS        0       24       24
   1   rs10863718   FREQ        0      0.5      0.5
   1   rs10863718   MEAN       NA  0.09475  0.08931
   1   rs10863718     SD       NA   0.0122 0.008984
   1    rs4844694   GENO      T/T      T/C      C/C
   1    rs4844694 COUNTS        0       15       33
   1    rs4844694   FREQ        0   0.3125   0.6875
   1    rs4844694   MEAN       NA  0.09304  0.09157
   1    rs4844694     SD       NA  0.01213  0.01053
   1    rs7548249   GENO      T/T      T/C      C/C
   1    rs7548249 COUNTS        1       21       26
   1    rs7548249   FREQ  0.02083   0.4375   0.5417
   1    rs7548249   MEAN  0.07343  0.09276  0.09216
   1    rs7548249     SD        0  0.01102  0.01067
   1    rs4593829   GENO      G/G      G/A      A/A
   1    rs4593829 COUNTS        1       18       29
   1    rs4593829   FREQ  0.02083    0.375   0.6042
   1    rs4593829   MEAN  0.07343   0.0937  0.09164
   1    rs4593829     SD        0  0.01135  0.01043
   1   rs11119094   GENO      T/T      T/C      C/C
   1   rs11119094 COUNTS       11       23       14
   1   rs11119094   FREQ   0.2292   0.4792   0.2917
   1   rs11119094   MEAN  0.08961   0.0911  0.09547
   1   rs11119094     SD 0.009519  0.01138  0.01119
   1   rs17012824   GENO      G/G      G/A      A/A
   1   rs17012824 COUNTS        0       10       38
   1   rs17012824   FREQ        0   0.2083   0.7917
   1   rs17012824   MEAN       NA  0.09071  0.09238
   1   rs17012824     SD       NA   0.0106  0.01115
   1   rs17012827   GENO      C/C      C/T      T/T
   1   rs17012827 COUNTS        1       15       32
   1   rs17012827   FREQ  0.02083   0.3125   0.6667
   1   rs17012827   MEAN  0.09358  0.09558  0.09032
   1   rs17012827     SD        0 0.009923  0.01132
   1   rs12075657   GENO      G/G      G/A      A/A
   1   rs12075657 COUNTS        0        7       41
   1   rs12075657   FREQ        0   0.1458   0.8542
   1   rs12075657   MEAN       NA  0.09702  0.09118
   1   rs12075657     SD       NA  0.01448  0.01021
   1   rs12077844   GENO      A/A      A/T      T/T
   1   rs12077844 COUNTS        8       29       11
   1   rs12077844   FREQ   0.1667   0.6042   0.2292
   1   rs12077844   MEAN    0.096  0.09193  0.08941
   1   rs12077844     SD  0.01295  0.01129 0.008318
   1   rs17012866   GENO      A/A      A/G      G/G
   1   rs17012866 COUNTS        1       15       32
   1   rs17012866   FREQ  0.02083   0.3125   0.6667
   1   rs17012866   MEAN  0.09358  0.09558  0.09032
   1   rs17012866     SD        0 0.009923  0.01132
   1   rs17012879   GENO      A/A      A/G      G/G
   1   rs17012879 COUNTS        1        4       43
   1   rs17012879   FREQ  0.02083  0.08333   0.8958
   1   rs17012879   MEAN  0.08425  0.08431  0.09293
   1   rs17012879     SD        0  0.01197  0.01077
   1   rs11119098   GENO      G/G      G/C      C/C
   1   rs11119098 COUNTS        2       25       21
   1   rs11119098   FREQ  0.04167   0.5208   0.4375
   1   rs11119098   MEAN  0.08075  0.09455  0.09011
   1   rs11119098     SD 0.006345  0.01194 0.009174
   1    rs1856719   GENO      A/A      A/C      C/C
   1    rs1856719 COUNTS        3       28       17
   1    rs1856719   FREQ   0.0625   0.5833   0.3542
   1    rs1856719   MEAN  0.08442  0.09337  0.09117
   1    rs1856719     SD 0.007789  0.01202 0.009266
   1    rs7522842   GENO      T/T      T/C      C/C
   1    rs7522842 COUNTS        0       10       38
   1    rs7522842   FREQ        0   0.2083   0.7917
   1    rs7522842   MEAN       NA  0.08665  0.09345
   1    rs7522842     SD       NA  0.01118  0.01058
   1   rs12728670   GENO      A/A      A/T      T/T
   1   rs12728670 COUNTS        1        4       43
   1   rs12728670   FREQ  0.02083  0.08333   0.8958
   1   rs12728670   MEAN  0.09177   0.0932  0.09193
   1   rs12728670     SD        0  0.02057  0.01019
   1    rs6665396   GENO      G/G      G/C      C/C
   1    rs6665396 COUNTS        0        6       41
   1    rs6665396   FREQ        0   0.1277   0.8723
   1    rs6665396   MEAN       NA  0.09796  0.09099
   1    rs6665396     SD       NA  0.01492  0.01026
   1    rs4844698   GENO      C/C      C/T      T/T
   1    rs4844698 COUNTS        4       27       17
   1    rs4844698   FREQ  0.08333   0.5625   0.3542
   1    rs4844698   MEAN  0.08834  0.09312  0.09117
   1    rs4844698     SD  0.01009  0.01218 0.009266
   1   rs17259840   GENO      A/A      A/G      G/G
   1   rs17259840 COUNTS        4       21       23
   1   rs17259840   FREQ  0.08333   0.4375   0.4792
   1   rs17259840   MEAN  0.08569  0.09454  0.09085
   1   rs17259840     SD 0.009363  0.01246 0.009386
   1     rs951370   GENO      A/A      A/G      G/G
   1     rs951370 COUNTS        0        8       40
   1     rs951370   FREQ        0   0.1667   0.8333
   1     rs951370   MEAN       NA  0.09832  0.09077
   1     rs951370     SD       NA  0.01233  0.01036
   1    rs6694783   GENO      T/T      T/G      G/G
   1    rs6694783 COUNTS        0        8       40
   1    rs6694783   FREQ        0   0.1667   0.8333
   1    rs6694783   MEAN       NA  0.09832  0.09077
   1    rs6694783     SD       NA  0.01233  0.01036
   1     rs946801   GENO      G/G      G/A      A/A
   1     rs946801 COUNTS        1       11       36
   1     rs946801   FREQ  0.02083   0.2292     0.75
   1     rs946801   MEAN  0.09715  0.09318  0.09154
   1     rs946801     SD        0  0.00808  0.01187
   1     rs869521   GENO      G/G      G/A      A/A
   1     rs869521 COUNTS        6       20       22
   1     rs869521   FREQ    0.125   0.4167   0.4583
   1     rs869521   MEAN  0.08692    0.094  0.09164
   1     rs869521     SD 0.008173  0.01346 0.008787
   1    rs2282358   GENO      A/A      A/G      G/G
   1    rs2282358 COUNTS        5       21       22
   1    rs2282358   FREQ   0.1042   0.4375   0.4583
   1    rs2282358   MEAN  0.08745  0.09353  0.09164
   1    rs2282358     SD  0.00902  0.01329 0.008787
   1   rs11804397   GENO      T/T      T/C      C/C
   1   rs11804397 COUNTS        3       12       33
   1   rs11804397   FREQ   0.0625     0.25   0.6875
   1   rs11804397   MEAN  0.09036  0.09041  0.09277
   1   rs11804397     SD 0.006282  0.01013  0.01168
   1   rs11807116   GENO      T/T      T/C      C/C
   1   rs11807116 COUNTS        0        8       40
   1   rs11807116   FREQ        0   0.1667   0.8333
   1   rs11807116   MEAN       NA   0.0897   0.0925
   1   rs11807116     SD       NA 0.009332  0.01129
   1   rs12119793   GENO      G/G      G/T      T/T
   1   rs12119793 COUNTS        0        5       43
   1   rs12119793   FREQ        0   0.1042   0.8958
   1   rs12119793   MEAN       NA  0.09179  0.09206
   1   rs12119793     SD       NA  0.00668   0.0114
   1    rs1340113   GENO      G/G      G/A      A/A
   1    rs1340113 COUNTS        5       26       17
   1    rs1340113   FREQ   0.1042   0.5417   0.3542
   1    rs1340113   MEAN  0.09339  0.09119  0.09292
   1    rs1340113     SD 0.006819   0.0113  0.01176
   1   rs17187645   GENO      A/A      A/G      G/G
   1   rs17187645 COUNTS        4       21       23
   1   rs17187645   FREQ  0.08333   0.4375   0.4792
   1   rs17187645   MEAN  0.08569  0.09341  0.09187
   1   rs17187645     SD 0.009363  0.01327 0.008659
   1   rs11808293   GENO      T/T      T/C      C/C
   1   rs11808293 COUNTS        3       24       21
   1   rs11808293   FREQ   0.0625      0.5   0.4375
   1   rs11808293   MEAN  0.09036  0.09253   0.0917
   1   rs11808293     SD 0.006282  0.01137  0.01132
   1    rs6685613   GENO      C/C      C/T      T/T
   1    rs6685613 COUNTS        2       17       29
   1    rs6685613   FREQ  0.04167   0.3542   0.6042
   1    rs6685613   MEAN  0.08839  0.09144  0.09263
   1    rs6685613     SD 0.006297  0.01034  0.01171
   1   rs10779491   GENO      G/G      G/A      A/A
   1   rs10779491 COUNTS        4       19       25
   1   rs10779491   FREQ  0.08333   0.3958   0.5208
   1   rs10779491   MEAN  0.09717   0.0882  0.09412
   1   rs10779491     SD  0.01847 0.008943  0.01056
   1    rs1166863   GENO      A/A      A/G      G/G
   1    rs1166863 COUNTS        0       12       36
   1    rs1166863   FREQ        0     0.25     0.75
   1    rs1166863   MEAN       NA  0.09504  0.09103
   1    rs1166863     SD       NA 0.009536  0.01132
   1    rs1166864   GENO      C/C      C/T      T/T
   1    rs1166864 COUNTS        8       23       17
   1    rs1166864   FREQ   0.1667   0.4792   0.3542
   1    rs1166864   MEAN  0.09569  0.08827   0.0954
   1    rs1166864     SD  0.01338 0.008514  0.01162
   1    rs1166865   GENO      C/C      C/G      G/G
   1    rs1166865 COUNTS        3       24       21
   1    rs1166865   FREQ   0.0625      0.5   0.4375
   1    rs1166865   MEAN  0.08784  0.09237  0.09224
   1    rs1166865     SD  0.01674 0.008533  0.01293
   1    rs1166866   GENO      T/T      T/C      C/C
   1    rs1166866 COUNTS        6       15       27
   1    rs1166866   FREQ    0.125   0.3125   0.5625
   1    rs1166866   MEAN  0.09854  0.09189  0.09066
   1    rs1166866     SD  0.01275  0.01134  0.01022
   1   rs11811553   GENO      T/T      T/C      C/C
   1   rs11811553 COUNTS        0        8       40
   1   rs11811553   FREQ        0   0.1667   0.8333
   1   rs11811553   MEAN       NA  0.09011  0.09242
   1   rs11811553     SD       NA 0.008019  0.01149
   1   rs17013008   GENO      C/C      C/T      T/T
   1   rs17013008 COUNTS        6       31       11
   1   rs17013008   FREQ    0.125   0.6458   0.2292
   1   rs17013008   MEAN  0.08988  0.09276  0.09114
   1   rs17013008     SD  0.01111  0.01212 0.007456
   1   rs12096006   GENO      A/A      A/G      G/G
   1   rs12096006 COUNTS        7       26       15
   1   rs12096006   FREQ   0.1458   0.5417   0.3125
   1   rs12096006   MEAN  0.09193  0.09129  0.09337
   1   rs12096006     SD 0.008165  0.01231  0.01001
   1    rs6540481   GENO      G/G      G/C      C/C
   1    rs6540481 COUNTS        1       22       25
   1    rs6540481   FREQ  0.02083   0.4583   0.5208
   1    rs6540481   MEAN  0.09177  0.09384  0.09045
   1    rs6540481     SD        0  0.01327 0.008656
   1    rs6688285   GENO      A/A      A/G      G/G
   1    rs6688285 COUNTS        0       15       33
   1    rs6688285   FREQ        0   0.3125   0.6875
   1    rs6688285   MEAN       NA  0.09109  0.09246
   1    rs6688285     SD       NA 0.009287  0.01174
   1    rs1340117   GENO      A/A      A/C      C/C
   1    rs1340117 COUNTS        2       25       21
   1    rs1340117   FREQ  0.04167   0.5208   0.4375
   1    rs1340117   MEAN  0.09159  0.09361   0.0902
   1    rs1340117     SD 0.0002587  0.01285 0.008776
   1    rs6540484   GENO      C/C      C/G      G/G
   1    rs6540484 COUNTS        5       27       16
   1    rs6540484   FREQ   0.1042   0.5625   0.3333
   1    rs6540484   MEAN  0.09284  0.09164  0.09244
   1    rs6540484     SD 0.005572  0.01319 0.008075
   1   rs11800842   GENO      T/T      T/C      C/C
   1   rs11800842 COUNTS        1       14       33
   1   rs11800842   FREQ  0.02083   0.2917   0.6875
   1   rs11800842   MEAN  0.09327  0.08995  0.09288
   1   rs11800842     SD        0 0.008793  0.01191
   1    rs1934607   GENO      C/C      C/A      A/A
   1    rs1934607 COUNTS        0       10       38
   1    rs1934607   FREQ        0   0.2083   0.7917
   1    rs1934607   MEAN       NA  0.09585  0.09103
   1    rs1934607     SD       NA  0.01033  0.01102
   1    rs6669368   GENO      A/A      A/G      G/G
   1    rs6669368 COUNTS        6       28       14
   1    rs6669368   FREQ    0.125   0.5833   0.2917
   1    rs6669368   MEAN  0.09525  0.09113  0.09246
   1    rs6669368     SD 0.006348  0.01294 0.007957
   1    rs7519477   GENO      C/C      C/G      G/G
   1    rs7519477 COUNTS        6       24       18
   1    rs7519477   FREQ    0.125      0.5    0.375
   1    rs7519477   MEAN  0.09134  0.09291  0.09109
   1    rs7519477     SD 0.006133  0.01311 0.009257
   1    rs6540485   GENO      G/G      G/C      C/C
   1    rs6540485 COUNTS        7       26       15
   1    rs6540485   FREQ   0.1458   0.5417   0.3125
   1    rs6540485   MEAN  0.09135  0.09294  0.09077
   1    rs6540485     SD 0.005599  0.01299 0.009168
   1   rs17013025   GENO      T/T      T/C      C/C
   1   rs17013025 COUNTS        6       30       12
   1   rs17013025   FREQ    0.125    0.625     0.25
   1   rs17013025   MEAN  0.09173  0.09304  0.08966
   1   rs17013025     SD  0.01058  0.01252 0.006237
   1   rs10494902   GENO      C/C      C/T      T/T
   1   rs10494902 COUNTS        9       24       15
   1   rs10494902   FREQ   0.1875      0.5   0.3125
   1   rs10494902   MEAN  0.09269  0.09124  0.09291
   1   rs10494902     SD 0.008559  0.01312 0.008682
   1   rs17013032   GENO      T/T      T/C      C/C
   1   rs17013032 COUNTS        3       32       13
   1   rs17013032   FREQ   0.0625   0.6667   0.2708
   1   rs17013032   MEAN   0.1006  0.09068  0.09339
   1   rs17013032     SD 0.006133  0.01096   0.0113
   1   rs17013064   GENO      G/G      G/A      A/A
   1   rs17013064 COUNTS        0        8       40
   1   rs17013064   FREQ        0   0.1667   0.8333
   1   rs17013064   MEAN       NA  0.09661  0.09112
   1   rs17013064     SD       NA  0.01081  0.01088
   1   rs10863723   GENO      A/A      A/G      G/G
   1   rs10863723 COUNTS       10       20       18
   1   rs10863723   FREQ   0.2083   0.4167    0.375
   1   rs10863723   MEAN  0.09132  0.09148  0.09304
   1   rs10863723     SD 0.007298  0.01352 0.009861
   1    rs2896936   GENO      G/G      G/C      C/C
   1    rs2896936 COUNTS       10       20       18
   1    rs2896936   FREQ   0.2083   0.4167    0.375
   1    rs2896936   MEAN  0.09132  0.09148  0.09304
   1    rs2896936     SD 0.007298  0.01352 0.009861
   1   rs17013077   GENO      A/A      A/T      T/T
   1   rs17013077 COUNTS        3       17       28
   1   rs17013077   FREQ   0.0625   0.3542   0.5833
   1   rs17013077   MEAN  0.09919  0.09152  0.09158
   1   rs17013077     SD 0.005813 0.009909  0.01191
   1   rs10779492   GENO      G/G      G/A      A/A
   1   rs10779492 COUNTS        0        7       41
   1   rs10779492   FREQ        0   0.1458   0.8542
   1   rs10779492   MEAN       NA  0.09018  0.09235
   1   rs10779492     SD       NA 0.005656  0.01163
   1   rs10779493   GENO      C/C      C/T      T/T
   1   rs10779493 COUNTS       11       20       17
   1   rs10779493   FREQ   0.2292   0.4167   0.3542
   1   rs10779493   MEAN  0.09079  0.09253  0.09224
   1   rs10779493     SD 0.007921  0.01291  0.01066
   1    rs4844714   GENO      A/A      A/G      G/G
   1    rs4844714 COUNTS       12       21       14
   1    rs4844714   FREQ   0.2553   0.4468   0.2979
   1    rs4844714   MEAN   0.0936  0.09205  0.09068
   1    rs4844714     SD  0.01198  0.01319 0.006326
   1    rs1340105   GENO      C/C      C/A      A/A
   1    rs1340105 COUNTS        8       12       28
   1    rs1340105   FREQ   0.1667     0.25   0.5833
   1    rs1340105   MEAN  0.09822  0.08838  0.09183
   1    rs1340105     SD  0.01025 0.009457   0.0113
   1   rs10494904   GENO      C/C      C/G      G/G
   1   rs10494904 COUNTS       12       20       16
   1   rs10494904   FREQ     0.25   0.4167   0.3333
   1   rs10494904   MEAN   0.0936  0.09298  0.08967
   1   rs10494904     SD  0.01198  0.01281 0.007315
   1   rs12097986   GENO      T/T      T/C      C/C
   1   rs12097986 COUNTS       12       20       16
   1   rs12097986   FREQ     0.25   0.4167   0.3333
   1   rs12097986   MEAN   0.0936  0.09298  0.08967
   1   rs12097986     SD  0.01198  0.01281 0.007315
   1   rs12240270   GENO      T/T      T/G      G/G
   1   rs12240270 COUNTS        9       25       14
   1   rs12240270   FREQ   0.1875   0.5208   0.2917
   1   rs12240270   MEAN  0.08925  0.09281  0.09243
   1   rs12240270     SD  0.01053  0.01246 0.008479
   1   rs11119123   GENO      T/T      T/G      G/G
   1   rs11119123 COUNTS        9       23       16
   1   rs11119123   FREQ   0.1875   0.4792   0.3333
   1   rs11119123   MEAN  0.08925  0.09322  0.09189
   1   rs11119123     SD  0.01053  0.01317 0.007447
   1   rs17013209   GENO      A/A      A/G      G/G
   1   rs17013209 COUNTS        1        7       40
   1   rs17013209   FREQ  0.02083   0.1458   0.8333
   1   rs17013209   MEAN  0.09177  0.09145  0.09214
   1   rs17013209     SD        0 0.005663  0.01181
   1   rs11803397   GENO      C/C      C/A      A/A
   1   rs11803397 COUNTS        2       17       29
   1   rs11803397   FREQ  0.04167   0.3542   0.6042
   1   rs11803397   MEAN   0.1078  0.09426  0.08964
   1   rs11803397     SD  0.02013  0.01008  0.01009
   1    rs6697605   GENO      C/C      C/G      G/G
   1    rs6697605 COUNTS        4       17       27
   1    rs6697605   FREQ  0.08333   0.3542   0.5625
   1    rs6697605   MEAN      0.1   0.0956   0.0886
   1    rs6697605     SD  0.01618  0.00918  0.01021
   1   rs17259916   GENO      T/T      T/G      G/G
   1   rs17259916 COUNTS        4       19       25
   1   rs17259916   FREQ  0.08333   0.3958   0.5208
   1   rs17259916   MEAN  0.09838   0.0956  0.08831
   1   rs17259916     SD  0.01733  0.01186 0.007779
   1   rs17013227   GENO      T/T      T/C      C/C
   1   rs17013227 COUNTS        0        5       43
   1   rs17013227   FREQ        0   0.1042   0.8958
   1   rs17013227   MEAN       NA   0.1009    0.091
   1   rs17013227     SD       NA  0.01576     0.01
   1   rs11585869   GENO      T/T      T/C      C/C
   1   rs11585869 COUNTS       12       21       15
   1   rs11585869   FREQ     0.25   0.4375   0.3125
   1   rs11585869   MEAN  0.09658  0.09158  0.08902
   1   rs11585869     SD  0.01267   0.0118 0.007044
   1    rs1933566   GENO      T/T      T/C      C/C
   1    rs1933566 COUNTS        7       21       20
   1    rs1933566   FREQ   0.1458   0.4375   0.4167
   1    rs1933566   MEAN  0.09439  0.09371  0.08944
   1    rs1933566     SD   0.0149  0.01208 0.007781
   1    rs1933565   GENO      C/C      C/G      G/G
   1    rs1933565 COUNTS        4       17       27
   1    rs1933565   FREQ  0.08333   0.3542   0.5625
   1    rs1933565   MEAN  0.09838  0.09702  0.08795
   1    rs1933565     SD  0.01733   0.0114 0.007893
   1   rs17013230   GENO      A/A      A/C      C/C
   1   rs17013230 COUNTS        3       13       32
   1   rs17013230   FREQ   0.0625   0.2708   0.6667
   1   rs17013230   MEAN  0.09767  0.09615  0.08983
   1   rs17013230     SD  0.02116  0.01269 0.008679
   1    rs6689572   GENO      A/A      A/G      G/G
   1    rs6689572 COUNTS        0       10       38
   1    rs6689572   FREQ        0   0.2083   0.7917
   1    rs6689572   MEAN       NA  0.09217    0.092
   1    rs6689572     SD       NA  0.01402  0.01022
   1    rs1166938   GENO      G/G      G/C      C/C
   1    rs1166938 COUNTS        3       19       26
   1    rs1166938   FREQ   0.0625   0.3958   0.5417
   1    rs1166938   MEAN  0.08317  0.09084  0.09393
   1    rs1166938     SD 0.008432  0.00805   0.0126
   1   rs17013249   GENO      C/C      C/T      T/T
   1   rs17013249 COUNTS        9       19       20
   1   rs17013249   FREQ   0.1875   0.3958   0.4167
   1   rs17013249   MEAN  0.09773  0.08787  0.09342
   1   rs17013249     SD  0.01479 0.007708  0.01065
   1   rs12076644   GENO      G/G      G/A      A/A
   1   rs12076644 COUNTS       12       21       15
   1   rs12076644   FREQ     0.25   0.4375   0.3125
   1   rs12076644   MEAN  0.09097  0.09382  0.09037
   1   rs12076644     SD  0.01548 0.009493 0.008753
   1   rs17013299   GENO      A/A      A/T      T/T
   1   rs17013299 COUNTS        3       15       30
   1   rs17013299   FREQ   0.0625   0.3125    0.625
   1   rs17013299   MEAN  0.09797  0.08866  0.09313
   1   rs17013299     SD  0.00439  0.01437 0.009083
   1    rs6694350   GENO      A/A      A/T      T/T
   1    rs6694350 COUNTS        0        9       39
   1    rs6694350   FREQ        0   0.1875   0.8125
   1    rs6694350   MEAN       NA  0.09304   0.0918
   1    rs6694350     SD       NA  0.01457  0.01016
   1   rs10863725   GENO      C/C      C/T      T/T
   1   rs10863725 COUNTS       11       22       15
   1   rs10863725   FREQ   0.2292   0.4583   0.3125
   1   rs10863725   MEAN  0.09363  0.09155  0.09157
   1   rs10863725     SD  0.01526  0.01092 0.007393
   1   rs12079343   GENO      G/G      G/A      A/A
   1   rs12079343 COUNTS        0        9       39
   1   rs12079343   FREQ        0   0.1875   0.8125
   1   rs12079343   MEAN       NA  0.09304   0.0918
   1   rs12079343     SD       NA  0.01457  0.01016
   1   rs12084143   GENO      A/A      A/G      G/G
   1   rs12084143 COUNTS        0        9       39
   1   rs12084143   FREQ        0   0.1875   0.8125
   1   rs12084143   MEAN       NA  0.09304   0.0918
   1   rs12084143     SD       NA  0.01457  0.01016
   1    rs6660992   GENO      A/A      A/G      G/G
   1    rs6660992 COUNTS       13       21       14
   1    rs6660992   FREQ   0.2708   0.4375   0.2917
   1    rs6660992   MEAN  0.09152  0.09265  0.09158
   1    rs6660992     SD  0.01495  0.01042 0.007672
   1    rs1937140   GENO      C/C      C/T      T/T
   1    rs1937140 COUNTS        0        9       39
   1    rs1937140   FREQ        0   0.1875   0.8125
   1    rs1937140   MEAN       NA  0.09304   0.0918
   1    rs1937140     SD       NA  0.01457  0.01016
   1    rs7543009   GENO      T/T      T/C      C/C
   1    rs7543009 COUNTS        0        6       42
   1    rs7543009   FREQ        0    0.125    0.875
   1    rs7543009   MEAN       NA  0.09311  0.09188
   1    rs7543009     SD       NA 0.008839   0.0113
   1     rs140609   GENO      A/A      A/C      C/C
   1     rs140609 COUNTS        9       23       16
   1     rs140609   FREQ   0.1875   0.4792   0.3333
   1     rs140609   MEAN   0.0969  0.08917  0.09341
   1     rs140609     SD  0.01444 0.009443  0.01024
   1    rs7516018   GENO      G/G      G/A      A/A
   1    rs7516018 COUNTS        4       18       26
   1    rs7516018   FREQ  0.08333    0.375   0.5417
   1    rs7516018   MEAN  0.09954  0.08745  0.09405
   1    rs7516018     SD 0.004765  0.01299  0.00892
   1    rs7516028   GENO      G/G      G/A      A/A
   1    rs7516028 COUNTS        4       18       26
   1    rs7516028   FREQ  0.08333    0.375   0.5417
   1    rs7516028   MEAN  0.09954  0.08745  0.09405
   1    rs7516028     SD 0.004765  0.01299  0.00892
   1   rs17013345   GENO      G/G      G/A      A/A
   1   rs17013345 COUNTS        8       20       20
   1   rs17013345   FREQ   0.1667   0.4167   0.4167
   1   rs17013345   MEAN  0.09957  0.08673  0.09432
   1   rs17013345     SD   0.0135 0.008863 0.009579
   1    rs1166928   GENO      C/C      C/T      T/T
   1    rs1166928 COUNTS        9       26       13
   1    rs1166928   FREQ   0.1875   0.5417   0.2708
   1    rs1166928   MEAN  0.09917  0.08799  0.09517
   1    rs1166928     SD  0.01345 0.007691  0.01189
   1    rs1166923   GENO      T/T      T/C      C/C
   1    rs1166923 COUNTS       11       26       11
   1    rs1166923   FREQ   0.2292   0.5417   0.2292
   1    rs1166923   MEAN  0.09493  0.08954  0.09502
   1    rs1166923     SD  0.01334 0.008535  0.01297
   1   rs12137586   GENO      G/G      G/A      A/A
   1   rs12137586 COUNTS        0        5       43
   1   rs12137586   FREQ        0   0.1042   0.8958
   1   rs12137586   MEAN       NA  0.09169  0.09207
   1   rs12137586     SD       NA  0.01884  0.01002
   1   rs17013389   GENO      A/A      A/C      C/C
   1   rs17013389 COUNTS        1       15       32
   1   rs17013389   FREQ  0.02083   0.3125   0.6667
   1   rs17013389   MEAN  0.09327  0.09123  0.09237
   1   rs17013389     SD        0  0.00862  0.01215
   1   rs17013392   GENO      G/G      G/T      T/T
   1   rs17013392 COUNTS        1       15       32
   1   rs17013392   FREQ  0.02083   0.3125   0.6667
   1   rs17013392   MEAN  0.09327  0.09123  0.09237
   1   rs17013392     SD        0  0.00862  0.01215
   1   rs12563926   GENO      T/T      T/C      C/C
   1   rs12563926 COUNTS        0        5       43
   1   rs12563926   FREQ        0   0.1042   0.8958
   1   rs12563926   MEAN       NA  0.09053  0.09221
   1   rs12563926     SD       NA 0.008428  0.01127
   1    rs1166909   GENO      A/A      A/G      G/G
   1    rs1166909 COUNTS        5       23       20
   1    rs1166909   FREQ   0.1042   0.4792   0.4167
   1    rs1166909   MEAN  0.09706  0.09138  0.09153
   1    rs1166909     SD 0.009556 0.009575  0.01279
   1   rs10735502   GENO      G/G      G/A      A/A
   1   rs10735502 COUNTS       10       22       16
   1   rs10735502   FREQ   0.2083   0.4583   0.3333
   1   rs10735502   MEAN  0.09023  0.09201  0.09319
   1   rs10735502     SD  0.01514 0.009719  0.01011
   1   rs10863726   GENO      A/A      A/G      G/G
   1   rs10863726 COUNTS        2       17       29
   1   rs10863726   FREQ  0.04167   0.3542   0.6042
   1   rs10863726   MEAN   0.1131   0.0885  0.09265
   1   rs10863726     SD  0.01258 0.009018  0.01045
   1    rs1933542   GENO      G/G      G/A      A/A
   1    rs1933542 COUNTS        1       24       23
   1    rs1933542   FREQ  0.02083      0.5   0.4792
   1    rs1933542   MEAN  0.09353  0.09208  0.09192
   1    rs1933542     SD        0  0.01089  0.01149
   1    rs4844444   GENO      T/T      T/C      C/C
   1    rs4844444 COUNTS        7       24       17
   1    rs4844444   FREQ   0.1458      0.5   0.3542
   1    rs4844444   MEAN  0.09776  0.08798   0.0954
   1    rs4844444     SD  0.01532 0.008421  0.01054
   1    rs4844445   GENO      T/T      T/C      C/C
   1    rs4844445 COUNTS        0       14       34
   1    rs4844445   FREQ        0   0.2917   0.7083
   1    rs4844445   MEAN       NA  0.09279  0.09172
   1    rs4844445     SD       NA  0.01062  0.01122
   1   rs17013505   GENO      C/C      C/T      T/T
   1   rs17013505 COUNTS        0        7       41
   1   rs17013505   FREQ        0   0.1458   0.8542
   1   rs17013505   MEAN       NA  0.09756  0.09109
   1   rs17013505     SD       NA  0.01393  0.01027
   1   rs11119135   GENO      A/A      A/T      T/T
   1   rs11119135 COUNTS        8       22       18
   1   rs11119135   FREQ   0.1667   0.4583    0.375
   1   rs11119135   MEAN  0.09372  0.09131  0.09216
   1   rs11119135     SD  0.00829  0.01049  0.01285
   1   rs12035745   GENO      G/G      G/T      T/T
   1   rs12035745 COUNTS        1       12       35
   1   rs12035745   FREQ  0.02083     0.25   0.7292
   1   rs12035745   MEAN  0.09932  0.09493  0.09083
   1   rs12035745     SD        0  0.01259  0.01041
   1   rs12408989   GENO      A/A      A/C      C/C
   1   rs12408989 COUNTS        1       13       34
   1   rs12408989   FREQ  0.02083   0.2708   0.7083
   1   rs12408989   MEAN  0.09932  0.09361  0.09121
   1   rs12408989     SD        0  0.01296  0.01031
   1   rs12566769   GENO      A/A      A/G      G/G
   1   rs12566769 COUNTS        0        9       39
   1   rs12566769   FREQ        0   0.1875   0.8125
   1   rs12566769   MEAN       NA  0.09562   0.0912
   1   rs12566769     SD       NA  0.01104   0.0109
   1    rs1890340   GENO      A/A      A/G      G/G
   1    rs1890340 COUNTS        0        9       39
   1    rs1890340   FREQ        0   0.1875   0.8125
   1    rs1890340   MEAN       NA  0.09562   0.0912
   1    rs1890340     SD       NA  0.01104   0.0109
   1    rs6692199   GENO      A/A      A/G      G/G
   1    rs6692199 COUNTS        1       17       29
   1    rs6692199   FREQ  0.02128   0.3617    0.617
   1    rs6692199   MEAN  0.07626  0.09361  0.09179
   1    rs6692199     SD        0   0.0107  0.01117
   1    rs6540495   GENO      A/A      A/G      G/G
   1    rs6540495 COUNTS        1       17       30
   1    rs6540495   FREQ  0.02083   0.3542    0.625
   1    rs6540495   MEAN  0.07626  0.09361  0.09166
   1    rs6540495     SD        0   0.0107    0.011
   1    rs1933562   GENO      A/A      A/T      T/T
   1    rs1933562 COUNTS        0       19       29
   1    rs1933562   FREQ        0   0.3958   0.6042
   1    rs1933562   MEAN       NA  0.09559   0.0897
   1    rs1933562     SD       NA 0.009355  0.01143
   1    rs6663665   GENO      T/T      T/G      G/G
   1    rs6663665 COUNTS        0        8       40
   1    rs6663665   FREQ        0   0.1667   0.8333
   1    rs6663665   MEAN       NA  0.09266  0.09191
   1    rs6663665     SD       NA  0.01448  0.01033
   1    rs2211045   GENO      G/G      G/A      A/A
   1    rs2211045 COUNTS        2       11       35
   1    rs2211045   FREQ  0.04167   0.2292   0.7292
   1    rs2211045   MEAN  0.08988  0.09367  0.09164
   1    rs2211045     SD  0.02697  0.01043  0.01053
   1    rs3905273   GENO      T/T      T/A      A/A
   1    rs3905273 COUNTS        2       12       34
   1    rs3905273   FREQ  0.04167     0.25   0.7083
   1    rs3905273   MEAN  0.09939  0.09144  0.09181
   1    rs3905273     SD  0.00688 0.008443  0.01192
   1   rs17013608   GENO      G/G      G/A      A/A
   1   rs17013608 COUNTS        0        7       41
   1   rs17013608   FREQ        0   0.1458   0.8542
   1   rs17013608   MEAN       NA  0.08709  0.09288
   1   rs17013608     SD       NA 0.009817  0.01102
   1   rs12030704   GENO      T/T      T/G      G/G
   1   rs12030704 COUNTS        3       11       34
   1   rs12030704   FREQ   0.0625   0.2292   0.7083
   1   rs12030704   MEAN   0.0919  0.09301  0.09173
   1   rs12030704     SD 0.006738 0.009113  0.01193
   1   rs17260007   GENO      A/A      A/G      G/G
   1   rs17260007 COUNTS        0        6       42
   1   rs17260007   FREQ        0    0.125    0.875
   1   rs17260007   MEAN       NA  0.09181  0.09206
   1   rs17260007     SD       NA  0.01349  0.01073
   1   rs11119150   GENO      C/C      C/T      T/T
   1   rs11119150 COUNTS        3       22       23
   1   rs11119150   FREQ   0.0625   0.4583   0.4792
   1   rs11119150   MEAN  0.09271  0.09312  0.09091
   1   rs11119150     SD  0.01085  0.01282 0.009267
   1   rs12130305   GENO      C/C      C/A      A/A
   1   rs12130305 COUNTS        0       15       33
   1   rs12130305   FREQ        0   0.3125   0.6875
   1   rs12130305   MEAN       NA  0.09696  0.08979
   1   rs12130305     SD       NA  0.01433 0.008348
   1   rs17013633   GENO      A/A      A/C      C/C
   1   rs17013633 COUNTS        0        5       43
   1   rs17013633   FREQ        0   0.1042   0.8958
   1   rs17013633   MEAN       NA  0.08578  0.09276
   1   rs17013633     SD       NA  0.01088  0.01085
   1   rs12047788   GENO      T/T      T/C      C/C
   1   rs12047788 COUNTS        0        6       42
   1   rs12047788   FREQ        0    0.125    0.875
   1   rs12047788   MEAN       NA  0.08948   0.0924
   1   rs12047788     SD       NA 0.009106  0.01123
   1   rs17013661   GENO      T/T      T/C      C/C
   1   rs17013661 COUNTS        0        6       42
   1   rs17013661   FREQ        0    0.125    0.875
   1   rs17013661   MEAN       NA  0.09104  0.09217
   1   rs17013661     SD       NA 0.006811  0.01147
   1   rs12041467   GENO      G/G      G/A      A/A
   1   rs12041467 COUNTS        0        6       42
   1   rs12041467   FREQ        0    0.125    0.875
   1   rs12041467   MEAN       NA  0.08948   0.0924
   1   rs12041467     SD       NA 0.009106  0.01123
   1   rs12026494   GENO      A/A      A/C      C/C
   1   rs12026494 COUNTS        0        7       41
   1   rs12026494   FREQ        0   0.1458   0.8542
   1   rs12026494   MEAN       NA  0.08664  0.09295
   1   rs12026494     SD       NA  0.01129  0.01076
   1    rs1933549   GENO      A/A      A/G      G/G
   1    rs1933549 COUNTS        1       23       24
   1    rs1933549   FREQ  0.02083   0.4792      0.5
   1    rs1933549   MEAN  0.09141  0.09475  0.08945
   1    rs1933549     SD        0  0.01347 0.007558
   1   rs11577857   GENO      A/A      A/G      G/G
   1   rs11577857 COUNTS        5       17       26
   1   rs11577857   FREQ   0.1042   0.3542   0.5417
   1   rs11577857   MEAN  0.09349  0.09102  0.09241
   1   rs11577857     SD 0.008425 0.009815  0.01229
   1   rs11119170   GENO      G/G      G/A      A/A
   1   rs11119170 COUNTS        2       12       34
   1   rs11119170   FREQ  0.04167     0.25   0.7083
   1   rs11119170   MEAN  0.08206  0.09159  0.09277
   1   rs11119170     SD   0.0082  0.01269  0.01041
   1   rs11582344   GENO      G/G      G/C      C/C
   1   rs11582344 COUNTS        5       18       25
   1   rs11582344   FREQ   0.1042    0.375   0.5208
   1   rs11582344   MEAN  0.08981   0.0925  0.09214
   1   rs11582344     SD  0.00758 0.009846  0.01246
   1    rs4463671   GENO      A/A      A/G      G/G
   1    rs4463671 COUNTS        2       12       34
   1    rs4463671   FREQ  0.04167     0.25   0.7083
   1    rs4463671   MEAN  0.08206  0.09159  0.09277
   1    rs4463671     SD   0.0082  0.01269  0.01041
   1   rs12029831   GENO      T/T      T/C      C/C
   1   rs12029831 COUNTS        0        5       43
   1   rs12029831   FREQ        0   0.1042   0.8958
   1   rs12029831   MEAN       NA  0.08185  0.09322
   1   rs12029831     SD       NA  0.00546  0.01084
   1    rs6670927   GENO      G/G      G/C      C/C
   1    rs6670927 COUNTS        2       12       34
   1    rs6670927   FREQ  0.04167     0.25   0.7083
   1    rs6670927   MEAN  0.08206  0.09159  0.09277
   1    rs6670927     SD   0.0082  0.01269  0.01041
   1    rs1320539   GENO      A/A      A/G      G/G
   1    rs1320539 COUNTS        0        8       40
   1    rs1320539   FREQ        0   0.1667   0.8333
   1    rs1320539   MEAN       NA  0.09832  0.09078
   1    rs1320539     SD       NA  0.01211  0.01041
   1    rs4481849   GENO      G/G      G/T      T/T
   1    rs4481849 COUNTS        5       21       22
   1    rs4481849   FREQ   0.1042   0.4375   0.4583
   1    rs4481849   MEAN  0.08571  0.08997  0.09544
   1    rs4481849     SD  0.01026  0.01165 0.009643
   1   rs11119175   GENO      T/T      T/C      C/C
   1   rs11119175 COUNTS        0       13       35
   1   rs11119175   FREQ        0   0.2708   0.7292
   1   rs11119175   MEAN       NA  0.08602  0.09426
   1   rs11119175     SD       NA 0.009673  0.01067
   1    rs4130547   GENO      C/C      C/T      T/T
   1    rs4130547 COUNTS        8       16       23
   1    rs4130547   FREQ   0.1702   0.3404   0.4894
   1    rs4130547   MEAN  0.09813  0.09304  0.08895
   1    rs4130547     SD  0.01217  0.01246 0.008787
   1    rs7540998   GENO      C/C      C/T      T/T
   1    rs7540998 COUNTS        3       14       31
   1    rs7540998   FREQ   0.0625   0.2917   0.6458
   1    rs7540998   MEAN   0.1017  0.09236  0.09095
   1    rs7540998     SD  0.01765  0.01028  0.01052
   1    rs7517671   GENO      G/G      G/A      A/A
   1    rs7517671 COUNTS       11       25       12
   1    rs7517671   FREQ   0.2292   0.5208     0.25
   1    rs7517671   MEAN  0.08761  0.09414   0.0917
   1    rs7517671     SD  0.01476 0.009836  0.00857
   1   rs11119182   GENO      T/T      T/C      C/C
   1   rs11119182 COUNTS        1       24       23
   1   rs11119182   FREQ  0.02083      0.5   0.4792
   1   rs11119182   MEAN   0.1025  0.09192  0.09169
   1   rs11119182     SD        0  0.01202     0.01
   1    rs6697933   GENO      T/T      T/C      C/C
   1    rs6697933 COUNTS        7       23       18
   1    rs6697933   FREQ   0.1458   0.4792    0.375
   1    rs6697933   MEAN  0.09514   0.0905  0.09278
   1    rs6697933     SD  0.01437  0.01035   0.0106
   1    rs2807386   GENO      A/A      A/T      T/T
   1    rs2807386 COUNTS        6       19       23
   1    rs2807386   FREQ    0.125   0.3958   0.4792
   1    rs2807386   MEAN     0.09  0.09298  0.09178
   1    rs2807386     SD  0.01122 0.008757  0.01276
   1    rs1924250   GENO      C/C      C/T      T/T
   1    rs1924250 COUNTS        5       16       27
   1    rs1924250   FREQ   0.1042   0.3333   0.5625
   1    rs1924250   MEAN  0.08858  0.09385  0.09159
   1    rs1924250     SD  0.01193 0.009033  0.01197
   1    rs2807391   GENO      G/G      G/A      A/A
   1    rs2807391 COUNTS        4       15       29
   1    rs2807391   FREQ  0.08333   0.3125   0.6042
   1    rs2807391   MEAN  0.09183  0.09093  0.09263
   1    rs2807391     SD  0.01093  0.01058  0.01147
   1   rs11119189   GENO      G/G      G/A      A/A
   1   rs11119189 COUNTS       12       23       13
   1   rs11119189   FREQ     0.25   0.4792   0.2708
   1   rs11119189   MEAN   0.0942  0.09202  0.09005
   1   rs11119189     SD  0.01215 0.009404  0.01277
   1    rs1924253   GENO      G/G      G/A      A/A
   1    rs1924253 COUNTS        0        8       40
   1    rs1924253   FREQ        0   0.1667   0.8333
   1    rs1924253   MEAN       NA  0.09377  0.09168
   1    rs1924253     SD       NA 0.007775  0.01153
   1   rs11119192   GENO      T/T      T/C      C/C
   1   rs11119192 COUNTS        7       26       15
   1   rs11119192   FREQ   0.1458   0.5417   0.3125
   1   rs11119192   MEAN  0.09622   0.0907  0.09239
   1   rs11119192     SD  0.01288  0.01032  0.01135
   1   rs12059999   GENO      T/T      T/C      C/C
   1   rs12059999 COUNTS        8       25       15
   1   rs12059999   FREQ   0.1667   0.5208   0.3125
   1   rs12059999   MEAN  0.09519   0.0908  0.09239
   1   rs12059999     SD  0.01228  0.01052  0.01135
   1    rs2761781   GENO      G/G      G/C      C/C
   1    rs2761781 COUNTS        4       16       27
   1    rs2761781   FREQ  0.08511   0.3404   0.5745
   1    rs2761781   MEAN  0.09183  0.09011  0.09335
   1    rs2761781     SD  0.01093  0.01073  0.01148
   1   rs10863739   GENO      G/G      G/A      A/A
   1   rs10863739 COUNTS        2       16       30
   1   rs10863739   FREQ  0.04167   0.3333    0.625
   1   rs10863739   MEAN  0.08268  0.09365  0.09179
   1   rs10863739     SD 0.002222 0.005736  0.01302
   1   rs12062573   GENO      T/T      T/C      C/C
   1   rs12062573 COUNTS       10       25       13
   1   rs12062573   FREQ   0.2083   0.5208   0.2708
   1   rs12062573   MEAN  0.09584  0.08988  0.09325
   1   rs12062573     SD   0.0113  0.01065  0.01111
   1    rs2807404   GENO      G/G      G/C      C/C
   1    rs2807404 COUNTS        2       18       27
   1    rs2807404   FREQ  0.04255    0.383   0.5745
   1    rs2807404   MEAN  0.08462  0.09272  0.09213
   1    rs2807404     SD 0.005144  0.01292   0.0101
   1   rs17013885   GENO      C/C      C/G      G/G
   1   rs17013885 COUNTS        0        5       43
   1   rs17013885   FREQ        0   0.1042   0.8958
   1   rs17013885   MEAN       NA  0.09183  0.09206
   1   rs17013885     SD       NA 0.006544   0.0114
   1    rs6657443   GENO      T/T      T/A      A/A
   1    rs6657443 COUNTS        2        6       40
   1    rs6657443   FREQ  0.04167    0.125   0.8333
   1    rs6657443   MEAN   0.1031  0.09045  0.09171
   1    rs6657443     SD  0.02672 0.005308  0.01076
   1   rs10494914   GENO      C/C      C/T      T/T
   1   rs10494914 COUNTS        1        5       42
   1   rs10494914   FREQ  0.02083   0.1042    0.875
   1   rs10494914   MEAN  0.08425  0.09026  0.09243
   1   rs10494914     SD        0 0.005912  0.01149
   1    rs7555105   GENO      A/A      A/C      C/C
   1    rs7555105 COUNTS        0        8       39
   1    rs7555105   FREQ        0   0.1702   0.8298
   1    rs7555105   MEAN       NA  0.09365   0.0918
   1    rs7555105     SD       NA  0.00548   0.0119
   1    rs2224822   GENO      T/T      T/G      G/G
   1    rs2224822 COUNTS       11       20       17
   1    rs2224822   FREQ   0.2292   0.4167   0.3542
   1    rs2224822   MEAN  0.08619  0.09372  0.09382
   1    rs2224822     SD 0.006539  0.01425 0.007348
   1   rs12032382   GENO      T/T      T/C      C/C
   1   rs12032382 COUNTS        4       28       16
   1   rs12032382   FREQ  0.08333   0.5833   0.3333
   1   rs12032382   MEAN  0.09894  0.09199  0.09037
   1   rs12032382     SD  0.01659 0.009526   0.0119
   1   rs12037818   GENO      G/G      G/C      C/C
   1   rs12037818 COUNTS       11       26       11
   1   rs12037818   FREQ   0.2292   0.5417   0.2292
   1   rs12037818   MEAN  0.09191   0.0944  0.08657
   1   rs12037818     SD  0.01262  0.01065 0.008561
   1   rs17013945   GENO      A/A      A/G      G/G
   1   rs17013945 COUNTS        0       12       36
   1   rs17013945   FREQ        0     0.25     0.75
   1   rs17013945   MEAN       NA  0.09076  0.09245
   1   rs17013945     SD       NA 0.008892  0.01164
   1   rs17013949   GENO      T/T      T/G      G/G
   1   rs17013949 COUNTS        2       21       25
   1   rs17013949   FREQ  0.04167   0.4375   0.5208
   1   rs17013949   MEAN   0.1051  0.09076  0.09206
   1   rs17013949     SD    0.024 0.008016   0.0119
   1   rs17013951   GENO      C/C      C/A      A/A
   1   rs17013951 COUNTS        9       19       20
   1   rs17013951   FREQ   0.1875   0.3958   0.4167
   1   rs17013951   MEAN   0.0868  0.09333  0.09316
   1   rs17013951     SD   0.0096 0.009835  0.01225
   1   rs11119208   GENO      A/A      A/G      G/G
   1   rs11119208 COUNTS        0        9       39
   1   rs11119208   FREQ        0   0.1875   0.8125
   1   rs11119208   MEAN       NA  0.09559  0.09121
   1   rs11119208     SD       NA 0.008043  0.01144
   1   rs10218720   GENO      A/A      A/C      C/C
   1   rs10218720 COUNTS        1       13       34
   1   rs10218720   FREQ  0.02083   0.2708   0.7083
   1   rs10218720   MEAN  0.09116  0.08652  0.09417
   1   rs10218720     SD        0  0.01028  0.01075
   1   rs17013964   GENO      G/G      G/A      A/A
   1   rs17013964 COUNTS        0       11       37
   1   rs17013964   FREQ        0   0.2292   0.7708
   1   rs17013964   MEAN       NA  0.09194  0.09206
   1   rs17013964     SD       NA 0.008283  0.01172
   1    rs7413774   GENO      A/A      A/G      G/G
   1    rs7413774 COUNTS        1       27       20
   1    rs7413774   FREQ  0.02083   0.5625   0.4167
   1    rs7413774   MEAN  0.08098  0.09311  0.09113
   1    rs7413774     SD        0  0.01238 0.008815
   1    rs9308407   GENO      C/C      C/A      A/A
   1    rs9308407 COUNTS        2       26       20
   1    rs9308407   FREQ  0.04167   0.5417   0.4167
   1    rs9308407   MEAN  0.07721  0.09332  0.09184
   1    rs9308407     SD 0.005337   0.0123 0.008387
   1    rs9429990   GENO      T/T      T/C      C/C
   1    rs9429990 COUNTS        5       30       13
   1    rs9429990   FREQ   0.1042    0.625   0.2708
   1    rs9429990   MEAN  0.09873  0.09017  0.09376
   1    rs9429990     SD  0.01078  0.01075    0.011
   1    rs6666007   GENO      G/G      G/A      A/A
   1    rs6666007 COUNTS        4       19       25
   1    rs6666007   FREQ  0.08333   0.3958   0.5208
   1    rs6666007   MEAN  0.08755  0.09169  0.09301
   1    rs6666007     SD 0.001204  0.01042   0.0122
   1    rs6540500   GENO      G/G      G/A      A/A
   1    rs6540500 COUNTS        0        7       41
   1    rs6540500   FREQ        0   0.1458   0.8542
   1    rs6540500   MEAN       NA  0.09998  0.09068
   1    rs6540500     SD       NA   0.0115   0.0104
   1     rs713260   GENO      C/C      C/T      T/T
   1     rs713260 COUNTS        3       14       31
   1     rs713260   FREQ   0.0625   0.2917   0.6458
   1     rs713260   MEAN  0.09259  0.09496  0.09066
   1     rs713260     SD 0.004483 0.009534  0.01188
   1    rs9803921   GENO      A/A      A/C      C/C
   1    rs9803921 COUNTS        1       11       36
   1    rs9803921   FREQ  0.02083   0.2292     0.75
   1    rs9803921   MEAN   0.1041  0.08794  0.09295
   1    rs9803921     SD        0 0.009034  0.01129
   1   rs17014015   GENO      T/T      T/C      C/C
   1   rs17014015 COUNTS        0       12       36
   1   rs17014015   FREQ        0     0.25     0.75
   1   rs17014015   MEAN       NA  0.08937  0.09292
   1   rs17014015     SD       NA 0.009527  0.01137
   1   rs12410473   GENO      C/C      C/A      A/A
   1   rs12410473 COUNTS        5       18       25
   1   rs12410473   FREQ   0.1042    0.375   0.5208
   1   rs12410473   MEAN  0.09897  0.09024  0.09194
   1   rs12410473     SD 0.006559  0.01139   0.0111
   1   rs17260119   GENO      G/G      G/T      T/T
   1   rs17260119 COUNTS        0       11       37
   1   rs17260119   FREQ        0   0.2292   0.7708
   1   rs17260119   MEAN       NA   0.0935   0.0916
   1   rs17260119     SD       NA  0.01351  0.01024
   1   rs10494915   GENO      G/G      G/A      A/A
   1   rs10494915 COUNTS        6       16       26
   1   rs10494915   FREQ    0.125   0.3333   0.5417
   1   rs10494915   MEAN  0.09538  0.09066   0.0921
   1   rs10494915     SD 0.008425   0.0127  0.01051
   1   rs17014029   GENO      T/T      T/A      A/A
   1   rs17014029 COUNTS        3       15       30
   1   rs17014029   FREQ   0.0625   0.3125    0.625
   1   rs17014029   MEAN   0.1009   0.0902  0.09206
   1   rs17014029     SD  0.00785 0.007905  0.01225
   1    rs6668228   GENO      C/C      C/T      T/T
   1    rs6668228 COUNTS        3       15       30
   1    rs6668228   FREQ   0.0625   0.3125    0.625
   1    rs6668228   MEAN   0.1009   0.0902  0.09206
   1    rs6668228     SD  0.00785 0.007905  0.01225
   1    rs7526402   GENO      C/C      C/T      T/T
   1    rs7526402 COUNTS        1        8       39
   1    rs7526402   FREQ  0.02083   0.1667   0.8125
   1    rs7526402   MEAN  0.08835  0.09033  0.09248
   1    rs7526402     SD        0  0.01408  0.01052
   1   rs10494916   GENO      G/G      G/T      T/T
   1   rs10494916 COUNTS        3       16       29
   1   rs10494916   FREQ   0.0625   0.3333   0.6042
   1   rs10494916   MEAN  0.08932  0.09159  0.09256
   1   rs10494916     SD  0.01427  0.01007  0.01145
   1   rs35095400   GENO      G/G      G/A      A/A
   1   rs35095400 COUNTS        2       16       30
   1   rs35095400   FREQ  0.04167   0.3333    0.625
   1   rs35095400   MEAN  0.09639  0.09205  0.09173
   1   rs35095400     SD 0.008647  0.01256  0.01042
   1    rs6692331   GENO      G/G      G/A      A/A
   1    rs6692331 COUNTS        7       15       26
   1    rs6692331   FREQ   0.1458   0.3125   0.5417
   1    rs6692331   MEAN  0.09393  0.09102   0.0921
   1    rs6692331     SD 0.008594  0.01306  0.01051
   1    rs1411406   GENO      G/G      G/T      T/T
   1    rs1411406 COUNTS        6       22       20
   1    rs1411406   FREQ    0.125   0.4583   0.4167
   1    rs1411406   MEAN  0.08772   0.0928  0.09248
   1    rs1411406     SD  0.01047  0.01146  0.01076
   1   rs12759484   GENO      T/T      T/C      C/C
   1   rs12759484 COUNTS        6       20       22
   1   rs12759484   FREQ    0.125   0.4167   0.4583
   1   rs12759484   MEAN  0.09916  0.08985  0.09207
   1   rs12759484     SD 0.005884  0.01134  0.01117
   1   rs12730607   GENO      G/G      G/T      T/T
   1   rs12730607 COUNTS        5       20       23
   1   rs12730607   FREQ   0.1042   0.4167   0.4792
   1   rs12730607   MEAN   0.1004  0.09095  0.09114
   1   rs12730607     SD 0.005596  0.01042  0.01178
   1   rs17014039   GENO      C/C      C/T      T/T
   1   rs17014039 COUNTS        8       20       20
   1   rs17014039   FREQ   0.1667   0.4167   0.4167
   1   rs17014039   MEAN  0.09447  0.08917  0.09392
   1   rs17014039     SD  0.01607 0.008503  0.01069
   1    rs6540507   GENO      A/A      A/G      G/G
   1    rs6540507 COUNTS        0        7       41
   1    rs6540507   FREQ        0   0.1458   0.8542
   1    rs6540507   MEAN       NA  0.08778  0.09276
   1    rs6540507     SD       NA  0.01017  0.01103
   1    rs6684326   GENO      C/C      C/G      G/G
   1    rs6684326 COUNTS        6       26       15
   1    rs6684326   FREQ   0.1277   0.5532   0.3191
   1    rs6684326   MEAN  0.09873  0.09119  0.09083
   1    rs6684326     SD 0.005813  0.01041  0.01321
   1    rs1174559   GENO      A/A      A/C      C/C
   1    rs1174559 COUNTS        3       22       23
   1    rs1174559   FREQ   0.0625   0.4583   0.4792
   1    rs1174559   MEAN  0.09111   0.0914  0.09276
   1    rs1174559     SD 0.003784  0.01168  0.01111
   1   rs10494917   GENO      G/G      G/A      A/A
   1   rs10494917 COUNTS        5       28       15
   1   rs10494917   FREQ   0.1042   0.5833   0.3125
   1   rs10494917   MEAN  0.09979  0.09127  0.09087
   1   rs10494917     SD 0.005816  0.01003  0.01321
   1    rs1174555   GENO      A/A      A/C      C/C
   1    rs1174555 COUNTS        0       10       38
   1    rs1174555   FREQ        0   0.2083   0.7917
   1    rs1174555   MEAN       NA   0.0886  0.09293
   1    rs1174555     SD       NA  0.01456 0.009834
   1    rs6681778   GENO      G/G      G/T      T/T
   1    rs6681778 COUNTS        1       16       31
   1    rs6681778   FREQ  0.02083   0.3333   0.6458
   1    rs6681778   MEAN   0.1069  0.09015  0.09252
   1    rs6681778     SD        0  0.01207  0.01027
   1    rs1174554   GENO      T/T      T/G      G/G
   1    rs1174554 COUNTS        1       11       36
   1    rs1174554   FREQ  0.02083   0.2292     0.75
   1    rs1174554   MEAN  0.08835  0.08973  0.09284
   1    rs1174554     SD        0  0.01404   0.0101
   1   rs12405410   GENO      T/T      T/A      A/A
   1   rs12405410 COUNTS        0       11       37
   1   rs12405410   FREQ        0   0.2292   0.7708
   1   rs12405410   MEAN       NA  0.09168  0.09214
   1   rs12405410     SD       NA  0.01314  0.01042
   1   rs35577903   GENO      T/T      T/G      G/G
   1   rs35577903 COUNTS        0       14       34
   1   rs35577903   FREQ        0   0.2917   0.7083
   1   rs35577903   MEAN       NA  0.09357   0.0914
   1   rs35577903     SD       NA   0.0121  0.01056
   1    rs1174552   GENO      G/G      G/A      A/A
   1    rs1174552 COUNTS        3       19       26
   1    rs1174552   FREQ   0.0625   0.3958   0.5417
   1    rs1174552   MEAN   0.1058  0.08761  0.09368
   1    rs1174552     SD  0.01687 0.009309 0.009993
   1    rs2970564   GENO      C/C      C/T      T/T
   1    rs2970564 COUNTS        1        9       38
   1    rs2970564   FREQ  0.02083   0.1875   0.7917
   1    rs2970564   MEAN  0.08835  0.08896  0.09286
   1    rs2970564     SD        0  0.01557 0.009822
   1   rs11119220   GENO      G/G      G/A      A/A
   1   rs11119220 COUNTS        4       20       24
   1   rs11119220   FREQ  0.08333   0.4167      0.5
   1   rs11119220   MEAN  0.08939  0.09116   0.0932
   1   rs11119220     SD 0.008618  0.01103  0.01147
   1    rs1330233   GENO      C/C      C/A      A/A
   1    rs1330233 COUNTS        0        6       42
   1    rs1330233   FREQ        0    0.125    0.875
   1    rs1330233   MEAN       NA   0.0909  0.09219
   1    rs1330233     SD       NA 0.008226  0.01136
   1    rs1174566   GENO      T/T      T/C      C/C
   1    rs1174566 COUNTS        0       13       35
   1    rs1174566   FREQ        0   0.2708   0.7292
   1    rs1174566   MEAN       NA  0.09453  0.09111
   1    rs1174566     SD       NA  0.01178  0.01065
   1   rs11119222   GENO      T/T      T/C      C/C
   1   rs11119222 COUNTS        0       10       38
   1   rs11119222   FREQ        0   0.2083   0.7917
   1   rs11119222   MEAN       NA  0.08821  0.09304
   1   rs11119222     SD       NA 0.007493  0.01156
   1    rs2282069   GENO      C/C      C/T      T/T
   1    rs2282069 COUNTS        0        8       40
   1    rs2282069   FREQ        0   0.1667   0.8333
   1    rs2282069   MEAN       NA  0.09139  0.09216
   1    rs2282069     SD       NA  0.01539  0.01009
   1   rs17014055   GENO      C/C      C/G      G/G
   1   rs17014055 COUNTS        3       16       29
   1   rs17014055   FREQ   0.0625   0.3333   0.6042
   1   rs17014055   MEAN   0.1009  0.09103  0.09166
   1   rs17014055     SD  0.00785 0.007766  0.01246
   1    rs6664027   GENO      A/A      A/G      G/G
   1    rs6664027 COUNTS        2       15       31
   1    rs6664027   FREQ  0.04167   0.3125   0.6458
   1    rs6664027   MEAN  0.08605  0.09317  0.09187
   1    rs6664027     SD 0.002551  0.01167    0.011
   1    rs2788166   GENO      C/C      C/T      T/T
   1    rs2788166 COUNTS        0       15       33
   1    rs2788166   FREQ        0   0.3125   0.6875
   1    rs2788166   MEAN       NA  0.08911  0.09336
   1    rs2788166     SD       NA  0.01307  0.00977
   1    rs1184990   GENO      A/A      A/G      G/G
   1    rs1184990 COUNTS        0       14       34
   1    rs1184990   FREQ        0   0.2917   0.7083
   1    rs1184990   MEAN       NA  0.08939  0.09312
   1    rs1184990     SD       NA  0.01352 0.009721
   1    rs7546058   GENO      G/G      G/A      A/A
   1    rs7546058 COUNTS        7       22       19
   1    rs7546058   FREQ   0.1458   0.4583   0.3958
   1    rs7546058   MEAN  0.08667  0.09219  0.09383
   1    rs7546058     SD  0.01178  0.01149 0.009909
   1    rs4424511   GENO      T/T      T/C      C/C
   1    rs4424511 COUNTS        4       26       18
   1    rs4424511   FREQ  0.08333   0.5417    0.375
   1    rs4424511   MEAN  0.09704  0.09202  0.09093
   1    rs4424511     SD 0.006801  0.01016  0.01282
   1    rs6660522   GENO      A/A      A/G      G/G
   1    rs6660522 COUNTS        2       13       33
   1    rs6660522   FREQ  0.04167   0.2708   0.6875
   1    rs6660522   MEAN  0.08616  0.09539  0.09107
   1    rs6660522     SD  0.01183  0.01091  0.01093
   1   rs34104149   GENO      G/G      G/T      T/T
   1   rs34104149 COUNTS        0        5       43
   1   rs34104149   FREQ        0   0.1042   0.8958
   1   rs34104149   MEAN       NA  0.08666  0.09266
   1   rs34104149     SD       NA 0.004776  0.01132
   1    rs1933620   GENO      T/T      T/C      C/C
   1    rs1933620 COUNTS        5       20       23
   1    rs1933620   FREQ   0.1042   0.4167   0.4792
   1    rs1933620   MEAN  0.09108  0.09307  0.09133
   1    rs1933620     SD 0.009731  0.01316 0.009361
   1    rs1933621   GENO      T/T      T/A      A/A
   1    rs1933621 COUNTS        3       23       22
   1    rs1933621   FREQ   0.0625   0.4792   0.4583
   1    rs1933621   MEAN  0.08978  0.09077  0.09366
   1    rs1933621     SD  0.01431  0.01209 0.009511
   1    rs1933622   GENO      A/A      A/G      G/G
   1    rs1933622 COUNTS        0       13       35
   1    rs1933622   FREQ        0   0.2708   0.7292
   1    rs1933622   MEAN       NA  0.09031  0.09267
   1    rs1933622     SD       NA  0.01301  0.01022
   1    rs4844769   GENO      T/T      T/C      C/C
   1    rs4844769 COUNTS        6       25       17
   1    rs4844769   FREQ    0.125   0.5208   0.3542
   1    rs4844769   MEAN   0.0946  0.09205   0.0911
   1    rs4844769     SD 0.006553  0.01037  0.01319
   1    rs6658166   GENO      T/T      T/C      C/C
   1    rs6658166 COUNTS        3       23       22
   1    rs6658166   FREQ   0.0625   0.4792   0.4583
   1    rs6658166   MEAN  0.08978  0.09077  0.09366
   1    rs6658166     SD  0.01431  0.01209 0.009511
   1    rs7514220   GENO      C/C      C/T      T/T
   1    rs7514220 COUNTS        2       27       19
   1    rs7514220   FREQ  0.04167   0.5625   0.3958
   1    rs7514220   MEAN  0.09813  0.09272  0.09041
   1    rs7514220     SD 0.001684  0.01002  0.01266
   1    rs6672714   GENO      A/A      A/G      G/G
   1    rs6672714 COUNTS        1       20       27
   1    rs6672714   FREQ  0.02083   0.4167   0.5625
   1    rs6672714   MEAN    0.122   0.0923  0.09072
   1    rs6672714     SD        0 0.009896  0.01042
   1    rs6704122   GENO      T/T      T/C      C/C
   1    rs6704122 COUNTS        0       13       35
   1    rs6704122   FREQ        0   0.2708   0.7292
   1    rs6704122   MEAN       NA  0.09418  0.09123
   1    rs6704122     SD       NA  0.01205  0.01059
   1   rs17014126   GENO      T/T      T/C      C/C
   1   rs17014126 COUNTS        0        6       42
   1   rs17014126   FREQ        0    0.125    0.875
   1   rs17014126   MEAN       NA  0.09517  0.09158
   1   rs17014126     SD       NA  0.00891  0.01123
   1    rs6691380   GENO      C/C      C/T      T/T
   1    rs6691380 COUNTS        5       21       22
   1    rs6691380   FREQ   0.1042   0.4375   0.4583
   1    rs6691380   MEAN  0.09238  0.09185  0.09213
   1    rs6691380     SD  0.01921 0.009252  0.01079
   1    rs4402132   GENO      T/T      T/C      C/C
   1    rs4402132 COUNTS        0        9       39
   1    rs4402132   FREQ        0   0.1875   0.8125
   1    rs4402132   MEAN       NA  0.08683  0.09323
   1    rs4402132     SD       NA 0.007604  0.01132
   1    rs4844776   GENO      C/C      C/A      A/A
   1    rs4844776 COUNTS        7       31       10
   1    rs4844776   FREQ   0.1458   0.6458   0.2083
   1    rs4844776   MEAN  0.09641  0.09143  0.09084
   1    rs4844776     SD  0.01255  0.01157 0.007555
   1    rs4844777   GENO      T/T      T/C      C/C
   1    rs4844777 COUNTS        0        8       40
   1    rs4844777   FREQ        0   0.1667   0.8333
   1    rs4844777   MEAN       NA  0.08725  0.09299
   1    rs4844777     SD       NA 0.008018  0.01128
   1   rs11581106   GENO      G/G      G/T      T/T
   1   rs11581106 COUNTS        3       25       20
   1   rs11581106   FREQ   0.0625   0.5208   0.4167
   1   rs11581106   MEAN   0.1006  0.09316  0.08934
   1   rs11581106     SD 0.009484 0.009349  0.01248
   1    rs6540522   GENO      G/G      G/A      A/A
   1    rs6540522 COUNTS        7       28       13
   1    rs6540522   FREQ   0.1458   0.5833   0.2708
   1    rs6540522   MEAN  0.09568  0.09104  0.09221
   1    rs6540522     SD  0.00787  0.01075  0.01297
   1   rs17014148   GENO      A/A      A/G      G/G
   1   rs17014148 COUNTS        1       10       37
   1   rs17014148   FREQ  0.02083   0.2083   0.7708
   1   rs17014148   MEAN   0.0811   0.0917  0.09242
   1   rs17014148     SD        0  0.01051   0.0112
   1    rs1933613   GENO      C/C      C/A      A/A
   1    rs1933613 COUNTS        2       23       23
   1    rs1933613   FREQ  0.04167   0.4792   0.4792
   1    rs1933613   MEAN   0.1067  0.09015  0.09263
   1    rs1933613     SD  0.02166 0.009406  0.01107
   1    rs4291499   GENO      T/T      T/C      C/C
   1    rs4291499 COUNTS        0       13       35
   1    rs4291499   FREQ        0   0.2708   0.7292
   1    rs4291499   MEAN       NA  0.09418  0.09123
   1    rs4291499     SD       NA  0.01205  0.01059
   1    rs6657861   GENO      G/G      G/A      A/A
   1    rs6657861 COUNTS        3       30       15
   1    rs6657861   FREQ   0.0625    0.625   0.3125
   1    rs6657861   MEAN   0.1028  0.09333  0.08727
   1    rs6657861     SD  0.01749  0.01115 0.006971
   1    rs1933619   GENO      T/T      T/G      G/G
   1    rs1933619 COUNTS        5       13       30
   1    rs1933619   FREQ   0.1042   0.2708    0.625
   1    rs1933619   MEAN  0.08709  0.08781  0.09468
   1    rs1933619     SD 0.007187 0.009073  0.01156
   1    rs1933618   GENO      C/C      C/T      T/T
   1    rs1933618 COUNTS        0        8       40
   1    rs1933618   FREQ        0   0.1667   0.8333
   1    rs1933618   MEAN       NA  0.08725  0.09299
   1    rs1933618     SD       NA 0.008018  0.01128
   1    rs2970556   GENO      G/G      G/T      T/T
   1    rs2970556 COUNTS        2       10       36
   1    rs2970556   FREQ  0.04167   0.2083     0.75
   1    rs2970556   MEAN  0.09084  0.08676  0.09356
   1    rs2970556     SD 0.003874 0.009761  0.01121
   1   rs17188009   GENO      A/A      A/G      G/G
   1   rs17188009 COUNTS        2       16       30
   1   rs17188009   FREQ  0.04167   0.3333    0.625
   1   rs17188009   MEAN  0.09774  0.09281  0.09124
   1   rs17188009     SD  0.03437 0.008326   0.0107
   1   rs17188016   GENO      C/C      C/T      T/T
   1   rs17188016 COUNTS        4       21       23
   1   rs17188016   FREQ  0.08333   0.4375   0.4792
   1   rs17188016   MEAN  0.09712  0.09222  0.09097
   1   rs17188016     SD  0.01851  0.01005  0.01057
   1    rs2800917   GENO      T/T      T/C      C/C
   1    rs2800917 COUNTS        0        7       41
   1    rs2800917   FREQ        0   0.1458   0.8542
   1    rs2800917   MEAN       NA   0.0886  0.09262
   1    rs2800917     SD       NA 0.007612  0.01139
   1   rs17260245   GENO      G/G      G/A      A/A
   1   rs17260245 COUNTS        1       17       30
   1   rs17260245   FREQ  0.02083   0.3542    0.625
   1   rs17260245   MEAN    0.122  0.09167  0.09124
   1   rs17260245     SD        0 0.009331   0.0107
   1    rs7533402   GENO      C/C      C/T      T/T
   1    rs7533402 COUNTS        1       18       29
   1    rs7533402   FREQ  0.02083    0.375   0.6042
   1    rs7533402   MEAN    0.122  0.09121  0.09151
   1    rs7533402     SD        0 0.009255  0.01079
   1    rs1507334   GENO      G/G      G/A      A/A
   1    rs1507334 COUNTS        2       23       23
   1    rs1507334   FREQ  0.04167   0.4792   0.4792
   1    rs1507334   MEAN  0.09961  0.09323  0.09018
   1    rs1507334     SD   0.0132 0.009842  0.01187
   1   rs17014178   GENO      T/T      T/G      G/G
   1   rs17014178 COUNTS        1        8       39
   1   rs17014178   FREQ  0.02083   0.1667   0.8125
   1   rs17014178   MEAN   0.0811  0.09362  0.09199
   1   rs17014178     SD        0  0.01088  0.01108
   1    rs6693967   GENO      G/G      G/A      A/A
   1    rs6693967 COUNTS        2       23       23
   1    rs6693967   FREQ  0.04167   0.4792   0.4792
   1    rs6693967   MEAN  0.09961  0.09323  0.09018
   1    rs6693967     SD   0.0132 0.009842  0.01187
   1   rs17014186   GENO      A/A      A/G      G/G
   1   rs17014186 COUNTS        1        8       39
   1   rs17014186   FREQ  0.02083   0.1667   0.8125
   1   rs17014186   MEAN   0.0811  0.09362  0.09199
   1   rs17014186     SD        0  0.01088  0.01108
   1    rs2788154   GENO      A/A      A/G      G/G
   1    rs2788154 COUNTS        2       16       30
   1    rs2788154   FREQ  0.04167   0.3333    0.625
   1    rs2788154   MEAN   0.0846  0.09002   0.0936
   1    rs2788154     SD 0.004944  0.01123  0.01094
   1    rs2788153   GENO      G/G      G/C      C/C
   1    rs2788153 COUNTS        7       32        9
   1    rs2788153   FREQ   0.1458   0.6667   0.1875
   1    rs2788153   MEAN  0.09416  0.09117  0.09346
   1    rs2788153     SD  0.01465  0.01075 0.009291
   1    rs2788152   GENO      C/C      C/T      T/T
   1    rs2788152 COUNTS        1        6       41
   1    rs2788152   FREQ  0.02083    0.125   0.8542
   1    rs2788152   MEAN   0.0811  0.09539  0.09181
   1    rs2788152     SD        0  0.01227  0.01083
   1   rs10779504   GENO      A/A      A/T      T/T
   1   rs10779504 COUNTS        0        6       42
   1   rs10779504   FREQ        0    0.125    0.875
   1   rs10779504   MEAN       NA  0.08858  0.09252
   1   rs10779504     SD       NA 0.006745   0.0114
   1    rs2843175   GENO      T/T      T/C      C/C
   1    rs2843175 COUNTS        3       18       27
   1    rs2843175   FREQ   0.0625    0.375   0.5625
   1    rs2843175   MEAN  0.09479  0.08996  0.09311
   1    rs2843175     SD 0.003991  0.01195  0.01082
   1    rs2843174   GENO      G/G      G/T      T/T
   1    rs2843174 COUNTS        7       21       20
   1    rs2843174   FREQ   0.1458   0.4375   0.4167
   1    rs2843174   MEAN  0.08772  0.09124  0.09438
   1    rs2843174     SD 0.009186  0.01113  0.01123
   1    rs2185095   GENO      T/T      T/C      C/C
   1    rs2185095 COUNTS        6       19       23
   1    rs2185095   FREQ    0.125   0.3958   0.4792
   1    rs2185095   MEAN  0.09408  0.09068  0.09262
   1    rs2185095     SD  0.01017  0.01117  0.01129
   1    rs2153043   GENO      C/C      C/T      T/T
   1    rs2153043 COUNTS        5       21       22
   1    rs2153043   FREQ   0.1042   0.4375   0.4583
   1    rs2153043   MEAN  0.08994  0.09487   0.0898
   1    rs2153043     SD 0.008818 0.009984  0.01201
   1    rs2265733   GENO      T/T      T/C      C/C
   1    rs2265733 COUNTS        1        8       39
   1    rs2265733   FREQ  0.02083   0.1667   0.8125
   1    rs2265733   MEAN  0.09116  0.09117  0.09223
   1    rs2265733     SD        0 0.008112  0.01166
   1    rs2660648   GENO      G/G      G/A      A/A
   1    rs2660648 COUNTS        5       21       22
   1    rs2660648   FREQ   0.1042   0.4375   0.4583
   1    rs2660648   MEAN  0.09108  0.09361  0.09075
   1    rs2660648     SD 0.007043 0.009925  0.01267
   1   rs12096704   GENO      G/G      G/A      A/A
   1   rs12096704 COUNTS        8       23       17
   1   rs12096704   FREQ   0.1667   0.4792   0.3542
   1   rs12096704   MEAN  0.09071   0.0918  0.09297
   1   rs12096704     SD  0.01671 0.009952 0.009589
   1   rs12061968   GENO      A/A      A/G      G/G
   1   rs12061968 COUNTS        0       11       37
   1   rs12061968   FREQ        0   0.2292   0.7708
   1   rs12061968   MEAN       NA  0.08691  0.09355
   1   rs12061968     SD       NA  0.00929  0.01105
   1    rs2843171   GENO      T/T      T/C      C/C
   1    rs2843171 COUNTS        8       22       18
   1    rs2843171   FREQ   0.1667   0.4583    0.375
   1    rs2843171   MEAN   0.0878  0.09298  0.09275
   1    rs2843171     SD 0.008507  0.01112  0.01177
   1   rs12064516   GENO      A/A      A/G      G/G
   1   rs12064516 COUNTS        0       12       36
   1   rs12064516   FREQ        0     0.25     0.75
   1   rs12064516   MEAN       NA  0.08788  0.09342
   1   rs12064516     SD       NA 0.009472  0.01118
   1     rs879961   GENO      G/G      G/T      T/T
   1     rs879961 COUNTS        5       20       23
   1     rs879961   FREQ   0.1042   0.4167   0.4792
   1     rs879961   MEAN  0.09108  0.09388  0.09063
   1     rs879961     SD 0.007043   0.0101  0.01239
   1    rs1553622   GENO      G/G      G/A      A/A
   1    rs1553622 COUNTS        4       18       26
   1    rs1553622   FREQ  0.08333    0.375   0.5417
   1    rs1553622   MEAN  0.09318  0.09169  0.09209
   1    rs1553622     SD  0.00458  0.01233  0.01091
   1   rs17014274   GENO      T/T      T/G      G/G
   1   rs17014274 COUNTS        1       16       31
   1   rs17014274   FREQ  0.02083   0.3333   0.6458
   1   rs17014274   MEAN   0.1001  0.09378  0.09087
   1   rs17014274     SD        0  0.01323 0.009756
   1    rs2660637   GENO      A/A      A/G      G/G
   1    rs2660637 COUNTS        3       18       27
   1    rs2660637   FREQ   0.0625    0.375   0.5625
   1    rs2660637   MEAN  0.09479  0.09169  0.09195
   1    rs2660637     SD 0.003991  0.01233  0.01073
   1    rs6678908   GENO      G/G      G/T      T/T
   1    rs6678908 COUNTS        4       18       26
   1    rs6678908   FREQ  0.08333    0.375   0.5417
   1    rs6678908   MEAN  0.09712   0.0921   0.0912
   1    rs6678908     SD  0.01851  0.01167 0.009319
   1    rs6676705   GENO      T/T      T/C      C/C
   1    rs6676705 COUNTS        3       18       27
   1    rs6676705   FREQ   0.0625    0.375   0.5625
   1    rs6676705   MEAN  0.08881  0.09456  0.09071
   1    rs6676705     SD 0.009984  0.01305 0.009496
   1    rs1507326   GENO      T/T      T/C      C/C
   1    rs1507326 COUNTS        4       19       25
   1    rs1507326   FREQ  0.08333   0.3958   0.5208
   1    rs1507326   MEAN  0.09712  0.09244  0.09091
   1    rs1507326     SD  0.01851  0.01143 0.009388
   1    rs1395747   GENO      G/G      G/A      A/A
   1    rs1395747 COUNTS        9       25       14
   1    rs1395747   FREQ   0.1875   0.5208   0.2917
   1    rs1395747   MEAN   0.0918  0.09047  0.09496
   1    rs1395747     SD 0.006331  0.01166  0.01199
   1    rs7554932   GENO      T/T      T/G      G/G
   1    rs7554932 COUNTS        0        8       40
   1    rs7554932   FREQ        0   0.1667   0.8333
   1    rs7554932   MEAN       NA  0.09508  0.09142
   1    rs7554932     SD       NA  0.01414  0.01031
