# Supplementary material for: Cell-to-cell expression dispersion of B-cell surface proteins is linked to genetic variants in humans
Source: Commun Biol. 2020 Jul 3;3:346. doi: 10.1038/s42003-020-1075-1 (PMC7335051; doi:10.1038/s42003-020-1075-1)
Supplement: Supplementary file 4 — Supplementary Data 2 [file 42003_2020_1075_MOESM4_ESM.zip › Supplementary_Data_S2/plink-results-48LCLs/CD55_chr1_cv/CD55_cv_48_LCLs.qassoc.mperm]

 CHR          SNP         EMP1         EMP2 
   1   rs16855729        0.128            1 
   1   rs11240506      0.08719            1 
   1    rs3795547       0.7423            1 
   1   rs12036582       0.8614            1 
   1   rs12751472       0.8142            1 
   1   rs12041365       0.8875            1 
   1   rs11240512       0.9128            1 
   1    rs7513290       0.8436            1 
   1   rs11240515       0.6797            1 
   1   rs11240521        0.513            1 
   1   rs11240523       0.4943            1 
   1   rs12036780       0.7723            1 
   1    rs7534154       0.2945            1 
   1    rs1891506       0.2754            1 
   1    rs6593951       0.4859            1 
   1   rs12133326       0.5593            1 
   1   rs10494871       0.6092            1 
   1    rs7515820       0.3186            1 
   1    rs7531623       0.3603            1 
   1    rs7533594       0.9357            1 
   1   rs11240528       0.4149            1 
   1    rs6593955       0.7782            1 
   1    rs7539751       0.3074            1 
   1   rs10793740       0.5071            1 
   1    rs7536614       0.5071            1 
   1   rs12728206       0.3443            1 
   1   rs12092624       0.8161            1 
   1    rs2282449      0.07759            1 
   1    rs2282450      0.09199            1 
   1   rs12407361       0.3978            1 
   1    rs4245717       0.9384            1 
   1   rs11579937       0.6148            1 
   1   rs11581303       0.6674            1 
   1   rs10793741       0.9713            1 
   1   rs12039255      0.06559            1 
   1   rs17347710        0.985            1 
   1    rs6661827       0.1437            1 
   1   rs16856082       0.0385            1 
   1    rs6680742       0.0385            1 
   1    rs6680848       0.6224            1 
   1    rs3761916       0.1453            1 
   1   rs11240548       0.1134            1 
   1    rs7529037       0.6399            1 
   1    rs2153904        0.887            1 
   1    rs4601639       0.3114            1 
   1    rs7520276      0.05929            1 
   1   rs16856160       0.4793            1 
   1   rs10751444       0.2941            1 
   1    rs6593964       0.2941            1 
   1     rs951366       0.0034       0.9195 
   1     rs823092       0.2603            1 
   1   rs16856211       0.4089            1 
   1     rs823094       0.8512            1 
   1    rs1620334       0.4863            1 
   1    rs7513645        0.385            1 
   1     rs823121       0.8724            1 
   1     rs823122       0.0115       0.9971 
   1     rs823123     0.007099       0.9698 
   1    rs7522056       0.0038       0.9424 
   1     rs823137       0.8724            1 
   1     rs823142       0.7027            1 
   1    rs1775151       0.4442            1 
   1    rs1772153       0.2065            1 
   1     rs947211        0.812            1 
   1   rs10494874       0.3453            1 
   1   rs12565968       0.4477            1 
   1    rs6679073        0.459            1 
   1     rs708726       0.6737            1 
   1     rs823154       0.8884            1 
   1    rs4396169        0.959            1 
   1       rs2224       0.1852            1 
   1     rs823066       0.6495            1 
   1     rs823071       0.6647            1 
   1    rs1891092       0.5418            1 
   1    rs1891094       0.5418            1 
   1     rs823082       0.1738            1 
   1     rs823091       0.5327            1 
   1     rs823088      0.09889            1 
   1    rs1361754       0.1738            1 
   1   rs16856400       0.1536            1 
   1    rs4951025       0.4696            1 
   1     rs960603       0.3595            1 
   1    rs7517009       0.3218            1 
   1    rs6702688       0.1469            1 
   1    rs6667995       0.5917            1 
   1   rs11240581        0.939            1 
   1    rs9438394       0.8944            1 
   1   rs12096500        0.795            1 
   1    rs7364618       0.3527            1 
   1   rs12028467       0.2524            1 
   1    rs2869026       0.9394            1 
   1    rs7365031       0.3039            1 
   1    rs7367954       0.9394            1 
   1    rs9438437       0.1747            1 
   1   rs17348521       0.1016            1 
   1   rs16856447       0.5735            1 
   1    rs6669481       0.7392            1 
   1   rs12757540       0.6439            1 
   1    rs7366689       0.1323            1 
   1   rs16856470       0.3944            1 
   1    rs6674850        0.384            1 
   1   rs12036375       0.6268            1 
   1    rs7538856       0.4028            1 
   1    rs7366893        0.901            1 
   1    rs9438403       0.6268            1 
   1   rs12727528       0.2205            1 
   1   rs12133152       0.3303            1 
   1   rs16856489       0.3649            1 
   1   rs11240594       0.2553            1 
   1    rs7366204       0.4205            1 
   1   rs12568779       0.4808            1 
   1   rs11240596       0.3738            1 
   1   rs12741299       0.7785            1 
   1    rs9661504       0.7575            1 
   1   rs12095392       0.7482            1 
   1   rs11801695       0.7575            1 
   1   rs12029024       0.7414            1 
   1    rs7516593      0.08749            1 
   1    rs7413698       0.4713            1 
   1   rs12072062       0.3348            1 
   1    rs2244510      0.09789            1 
   1   rs12060726       0.6911            1 
   1   rs11119916       0.3348            1 
   1   rs17012997       0.5975            1 
   1    rs6664834       0.1699            1 
   1    rs2987936      0.09789            1 
   1   rs10494876       0.8511            1 
   1   rs11120206       0.4825            1 
   1    rs2480403       0.8209            1 
   1    rs2483062        0.845            1 
   1    rs6701879       0.6242            1 
   1   rs11579993       0.9761            1 
   1   rs10158553       0.9303            1 
   1   rs12129635        0.845            1 
   1    rs2480405       0.8314            1 
   1    rs2480408        0.344            1 
   1   rs12751143       0.9318            1 
   1     rs963893       0.9761            1 
   1    rs2026081       0.6242            1 
   1    rs7546842       0.3145            1 
   1    rs2483057       0.4234            1 
   1   rs17433769        0.497            1 
   1    rs1539241       0.0372            1 
   1    rs1539243       0.9489            1 
   1   rs17022427       0.3645            1 
   1   rs12409804       0.3645            1 
   1   rs12059562       0.4977            1 
   1   rs12096623       0.6974            1 
   1    rs4844539       0.2897            1 
   1     rs944775       0.9374            1 
   1     rs944774       0.8075            1 
   1      rs15672       0.8075            1 
   1    rs3849269       0.8719            1 
   1    rs3849271       0.7782            1 
   1    rs2871360       0.2896            1 
   1   rs10863574       0.4859            1 
   1   rs12405921       0.8362            1 
   1    rs6673717       0.3376            1 
   1    rs6666087       0.1129            1 
   1    rs9661909       0.3222            1 
   1    rs6685780       0.6658            1 
   1    rs6677975       0.9842            1 
   1   rs12058254       0.6509            1 
   1   rs11811181       0.4451            1 
   1   rs11800677       0.3128            1 
   1   rs12569261       0.5632            1 
   1   rs10779474       0.8733            1 
   1    rs2210518       0.4896            1 
   1   rs11119043       0.7869            1 
   1    rs6669685       0.8775            1 
   1    rs6693578       0.9655            1 
   1   rs17434403       0.4404            1 
   1   rs10863711       0.7435            1 
   1    rs1930435       0.8382            1 
   1    rs7517285       0.4924            1 
   1   rs17012144       0.5203            1 
   1    rs2297551        0.802            1 
   1     rs944779       0.7934            1 
   1    rs7528718       0.9489            1 
   1    rs4845112       0.1715            1 
   1   rs12079722       0.5564            1 
   1    rs7544267       0.9662            1 
   1   rs11119107       0.8876            1 
   1   rs11584983       0.4501            1 
   1    rs3813973       0.1243            1 
   1    rs3813972       0.5235            1 
   1   rs12077649       0.5198            1 
   1   rs17012566      0.08729            1 
   1   rs11119136        0.816            1 
   1   rs10494877       0.3218            1 
   1   rs17012744      0.05869            1 
   1    rs6677934       0.2198            1 
   1   rs11800152       0.2711            1 
   1   rs12096152       0.2284            1 
   1   rs10157569       0.6344            1 
   1    rs4845121       0.6564            1 
   1    rs7549114       0.2299            1 
   1    rs4240841       0.4773            1 
   1   rs10863755       0.8844            1 
   1   rs12073287       0.8844            1 
   1    rs6674327       0.6776            1 
   1    rs4845123       0.4367            1 
   1   rs12080114       0.2913            1 
   1      rs13208       0.7339            1 
   1   rs17013797       0.2895            1 
   1   rs11119256       0.8503            1 
   1   rs12140926       0.8845            1 
   1    rs6678300        0.638            1 
   1   rs11119263        0.772            1 
   1    rs4074956       0.1325            1 
   1   rs17014119       0.7197            1 
   1   rs12138473       0.7722            1 
   1   rs17014160       0.7131            1 
   1   rs41348452       0.7131            1 
   1   rs17014165       0.7131            1 
   1   rs17014176       0.4994            1 
   1    rs4845129       0.4527            1 
   1   rs10863784       0.1941            1 
   1    rs4845130       0.8136            1 
   1   rs17350845       0.7722            1 
   1    rs4240844       0.4612            1 
   1   rs12060808       0.1488            1 
   1    rs6691678       0.4527            1 
   1    rs6669284        0.849            1 
   1    rs4240848       0.9688            1 
   1    rs4607880       0.9688            1 
   1   rs11119385       0.3485            1 
   1    rs4311892       0.8808            1 
   1    rs3935632       0.4809            1 
   1   rs12142576       0.2196            1 
   1   rs10863812       0.2847            1 
   1    rs4845133       0.3586            1 
   1   rs11119447       0.0425            1 
   1    rs6658896    0.0007999       0.5103 
   1    rs6692511       0.0036       0.8808 
   1    rs4579758       0.6774            1 
   1    rs4844553       0.5435            1 
   1    rs1878672       0.8745            1 
   1    rs1554286       0.2868            1 
   1    rs3024491       0.8745            1 
   1    rs3024490       0.2727            1 
   1   rs10494879       0.0403            1 
   1     rs880790       0.5901            1 
   1   rs11805284       0.5713            1 
   1     rs885334       0.3113            1 
   1   rs11583394        0.618            1 
   1    rs4845139       0.5003            1 
   1    rs4845140       0.1014            1 
   1   rs11119582        0.886            1 
   1   rs11119584       0.9151            1 
   1   rs12042283       0.7465            1 
   1   rs10746433       0.2491            1 
   1   rs12040948       0.2982            1 
   1   rs11119590       0.9592            1 
   1   rs12085778       0.8336            1 
   1   rs11119602       0.2775            1 
   1    rs3950619       0.6785            1 
   1   rs12407485       0.9308            1 
   1   rs17016339       0.9308            1 
   1   rs12409577       0.6146            1 
   1   rs10863860       0.6146            1 
   1    rs7540516       0.8774            1 
   1    rs2176511       0.9721            1 
   1    rs2138992       0.8026            1 
   1    rs6673827       0.9326            1 
   1   rs17016609       0.9326            1 
   1    rs2056225       0.6792            1 
   1    rs4845143        0.722            1 
   1   rs12022129          0.8            1 
   1   rs11119670       0.9487            1 
   1    rs2243161       0.9687            1 
   1    rs2243168        0.587            1 
   1    rs2243171        0.587            1 
   1    rs2243174       0.9487            1 
   1   rs11802960        0.825            1 
   1    rs4845144       0.9398            1 
   1    rs7528265       0.9113            1 
   1    rs4845145       0.4624            1 
   1   rs41434745       0.6933            1 
   1     rs574773       0.5278            1 
   1    rs2981573       0.9519            1 
   1   rs10779560       0.7179            1 
   1    rs1518109       0.1397            1 
   1     rs291089      0.07719            1 
   1     rs574684      0.08574            1 
   1     rs574635      0.07719            1 
   1    rs3860300       0.9757            1 
   1    rs3762344       0.7103            1 
   1     rs291111       0.2423            1 
   1     rs291110      0.08129            1 
   1    rs3093417       0.0206            1 
   1    rs1150258        0.031            1 
   1    rs3748669       0.0104       0.9976 
   1     rs749860       0.6396            1 
   1     rs291083       0.1257            1 
   1     rs291082       0.1397            1 
   1   rs12074261       0.5299            1 
   1     rs291084       0.3272            1 
   1    rs6695632       0.7136            1 
   1     rs503746       0.1557            1 
   1   rs17018064       0.7045            1 
   1     rs291092       0.1501            1 
   1     rs291090       0.8243            1 
   1    rs4844369       0.5259            1 
   1   rs10218826       0.5044            1 
   1   rs11119901       0.5767            1 
   1   rs10863962       0.3592            1 
   1   rs12119983       0.7256            1 
   1   rs17018337       0.5767            1 
   1   rs11119925        0.306            1 
   1    rs2000058       0.4177            1 
   1   rs11119938       0.6538            1 
   1   rs17018470       0.6538            1 
   1    rs1890864       0.4177            1 
   1    rs1856746       0.5044            1 
   1    rs1340232       0.4177            1 
   1   rs12066378       0.2528            1 
   1    rs6663535       0.7203            1 
   1   rs12097910       0.6185            1 
   1   rs11578759       0.6721            1 
   1    rs7518452       0.5177            1 
   1    rs6540744       0.5073            1 
   1    rs2791714       0.5177            1 
   1    rs2791713       0.5579            1 
   1   rs11119976       0.7448            1 
   1    rs6687771       0.3698            1 
   1   rs11119978       0.5876            1 
   1   rs11119981       0.8681            1 
   1    rs2842711       0.2545            1 
   1    rs2791708       0.4219            1 
   1    rs1890868       0.6421            1 
   1   rs12129405       0.9168            1 
   1   rs11581299       0.6144            1 
   1    rs2791705       0.5666            1 
   1    rs6694365       0.6144            1 
   1    rs2486924        0.939            1 
   1    rs4844563       0.8392            1 
   1    rs2629646       0.7565            1 
   1    rs2629643        0.453            1 
   1    rs2842720       0.5322            1 
   1    rs7525449       0.9973            1 
   1     rs764317       0.6639            1 
   1   rs12409177       0.9482            1 
   1   rs12144273       0.9482            1 
   1   rs12138969       0.9482            1 
   1       rs3020       0.2214            1 
   1    rs1890870       0.3797            1 
   1     rs901107       0.9307            1 
   1   rs12062114       0.1075            1 
   1    rs2629684       0.1447            1 
   1    rs2629682       0.1447            1 
   1   rs12061493       0.1161            1 
   1    rs2791717       0.1447            1 
   1   rs12064084       0.1161            1 
   1   rs11120092       0.8406            1 
   1   rs11120093       0.8406            1 
   1    rs2842741       0.2724            1 
   1    rs2629663       0.7701            1 
   1    rs2247227       0.1701            1 
   1   rs17258746       0.0283            1 
   1   rs12088135       0.9646            1 
   1    rs6673109       0.7537            1 
   1    rs3748672       0.3625            1 
   1    rs6673422     0.007999       0.9932 
   1   rs12045707       0.0107       0.9984 
   1   rs12088299       0.3388            1 
   1    rs2842754        0.862            1 
   1    rs2353545       0.6074            1 
   1    rs7536934       0.2146            1 
   1    rs4403634       0.6074            1 
   1    rs3813948        0.754            1 
   1       rs8942       0.6221            1 
   1   rs11120211       0.3594            1 
   1   rs11120218        0.872            1 
   1   rs17020993       0.9935            1 
   1    rs9943077     0.007399       0.9933 
   1    rs2491393      0.07449            1 
   1    rs2495253       0.8894            1 
   1    rs2491395       0.5443            1 
   1    rs4844573         0.38            1 
   1    rs6663608       0.4309            1 
   1   rs11120277       0.1317            1 
   1   rs12061578       0.4138            1 
   1    rs6688299        0.764            1 
   1   rs17021736       0.2929            1 
   1   rs11120302        0.347            1 
   1   rs17022385       0.4445            1 
   1    rs6672985       0.4061            1 
   1    rs1429907       0.2964            1 
   1   rs17022932      0.06189            1 
   1    rs6673080       0.3721            1 
   1   rs10746451       0.0411            1 
   1    rs7516468       0.3092            1 
   1    rs7516640       0.3323            1 
   1   rs11120512       0.3721            1 
   1    rs2039544       0.2091            1 
   1    rs4844584       0.2091            1 
   1   rs10494890       0.3721            1 
   1    rs7543236       0.2091            1 
   1    rs7543250       0.8348            1 
   1   rs11584921       0.2006            1 
   1   rs10864180       0.9307            1 
   1    rs6658718       0.5147            1 
   1    rs1782468       0.5036            1 
   1    rs1652333       0.0133       0.9997 
   1    rs2802233       0.0133       0.9997 
   1   rs17024765       0.0023       0.8637 
   1    rs1572275       0.0127       0.9995 
   1    rs7515373       0.2091            1 
   1    rs7525530       0.2091            1 
   1    rs2564974       0.0133       0.9997 
   1    rs2782842       0.5147            1 
   1    rs1858001       0.0216            1 
   1    rs2914937       0.9319            1 
   1     rs891376      0.09659            1 
   1   rs17024952        0.134            1 
   1    rs4844590       0.6945            1 
   1    rs4844592       0.1137            1 
   1    rs6691942        0.983            1 
   1    rs6700168       0.1137            1 
   1   rs17025155       0.0227            1 
   1   rs10864231       0.1137            1 
   1    rs1507758       0.1137            1 
   1    rs1507760       0.1137            1 
   1    rs2135923      0.08649            1 
   1   rs11120753       0.4831            1 
   1   rs17026085       0.2149            1 
   1    rs2802223       0.3892            1 
   1    rs7554172       0.4831            1 
   1    rs6660274       0.1977            1 
   1   rs17026295       0.2671            1 
   1    rs2782831       0.6361            1 
   1     rs966256       0.9569            1 
   1    rs2802216       0.3673            1 
   1    rs6667140       0.1727            1 
   1    rs7519949       0.9471            1 
   1    rs2940252       0.3431            1 
   1    rs1257573       0.8325            1 
   1   rs11117721       0.3431            1 
   1    rs2135924       0.2368            1 
   1   rs17043362       0.2757            1 
   1     rs311290        0.633            1 
   1   rs17043515        0.749            1 
   1     rs311286        0.633            1 
   1     rs311285        0.576            1 
   1     rs683801       0.8166            1 
   1    rs7527218       0.8973            1 
   1   rs17044576       0.3072            1 
   1     rs311309       0.7619            1 
   1    rs1567190        0.757            1 
   1     rs311311        0.545            1 
   1     rs511678       0.9578            1 
   1    rs2940253       0.9578            1 
   1    rs9429774       0.9578            1 
   1      rs17615       0.9578            1 
   1    rs9429775       0.2151            1 
   1    rs9429777       0.7619            1 
   1   rs12032512       0.8992            1 
   1    rs1041250       0.4801            1 
   1    rs6690215        0.863            1 
   1    rs2182911       0.6045            1 
   1    rs2182913       0.6146            1 
   1    rs7519408       0.6045            1 
   1   rs12068225       0.5968            1 
   1    rs4618971       0.6473            1 
   1    rs1410408       0.7833            1 
   1    rs9429781       0.8309            1 
   1   rs11117913       0.5454            1 
   1    rs1986158       0.4069            1 
   1    rs1571344       0.4069            1 
   1   rs12567990       0.5771            1 
   1   rs11117949       0.3324            1 
   1    rs9429946       0.2623            1 
   1     rs650877       0.3667            1 
   1     rs599948       0.7036            1 
   1     rs603237       0.3135            1 
   1    rs2274566       0.8013            1 
   1    rs1746658       0.3632            1 
   1   rs12034598       0.6191            1 
   1    rs1746659       0.8013            1 
   1    rs1257541       0.1735            1 
   1   rs12141045       0.8566            1 
   1     rs677066       0.8013            1 
   1   rs11118166       0.8013            1 
   1   rs10429953       0.8566            1 
   1   rs11576522       0.8013            1 
   1   rs10429943       0.8566            1 
   1    rs3930521       0.4616            1 
   1   rs41364345       0.5474            1 
   1   rs41369546       0.4616            1 
   1   rs11803956       0.5845            1 
   1    rs7517706        0.442            1 
   1    rs6661764       0.7449            1 
   1   rs10779340       0.9671            1 
   1    rs6696840       0.2804            1 
   1   rs11118242       0.9185            1 
   1   rs12080578        0.894            1 
   1    rs6540437       0.9185            1 
   1    rs6540438        0.313            1 
   1   rs11118278      0.07219            1 
   1    rs6671969       0.3793            1 
   1   rs10863461       0.3793            1 
   1   rs12143527       0.3162            1 
   1    rs2296158       0.7559            1 
   1   rs12025522       0.2612            1 
   1    rs1853526       0.7006            1 
   1   rs11118345       0.2612            1 
   1    rs1830762       0.5261            1 
   1    rs4844614        0.593            1 
   1    rs1977265        0.316            1 
   1    rs3927459       0.3652            1 
   1    rs1819221      0.09569            1 
   1    rs1819222       0.1173            1 
   1    rs1998538       0.1173            1 
   1    rs2104303       0.1292            1 
   1    rs2025374       0.1173            1 
   1    rs7555801       0.8008            1 
   1    rs2761422       0.1173            1 
   1    rs2761425       0.1173            1 
   1   rs11118475      0.08219            1 
   1    rs2761429       0.8008            1 
   1    rs2796259       0.6981            1 
   1    rs2761434       0.6778            1 
   1    rs2796265       0.6778            1 
   1   rs12062235       0.8472            1 
   1    rs2796266       0.6262            1 
   1    rs2724385       0.1698            1 
   1    rs2796278       0.2489            1 
   1       rs7144        0.545            1 
   1    rs1474742       0.8428            1 
   1    rs7523273       0.9853            1 
   1    rs2796283       0.6348            1 
   1    rs2745972        0.421            1 
   1     rs866511       0.2432            1 
   1    rs2235768       0.1589            1 
   1     rs859710       0.7385            1 
   1     rs859711       0.5839            1 
   1     rs859713       0.5233            1 
   1     rs947658       0.4169            1 
   1    rs2745975       0.6307            1 
   1    rs1318653        0.436            1 
   1   rs11118668        0.436            1 
   1   rs10863593       0.5004            1 
   1    rs2745980       0.6307            1 
   1    rs2745981       0.5163            1 
   1    rs2796241       0.5163            1 
   1    rs7550821       0.1978            1 
   1    rs4844621       0.2569            1 
   1     rs859709       0.2938            1 
   1     rs882198       0.1119            1 
   1    rs2796247       0.5163            1 
   1    rs2724362        0.435            1 
   1     rs694874       0.8605            1 
   1     rs641783       0.3155            1 
   1     rs643470       0.9023            1 
   1     rs733177       0.4897            1 
   1     rs677715       0.4897            1 
   1     rs558248       0.4897            1 
   1   rs17009221       0.4973            1 
   1   rs17009223       0.4973            1 
   1     rs861475       0.7964            1 
   1     rs658347       0.7439            1 
   1    rs3820521       0.1953            1 
   1    rs2235766       0.4544            1 
   1    rs2724400       0.2393            1 
   1    rs2262269       0.6357            1 
   1    rs2259397       0.2393            1 
   1    rs2724379       0.7419            1 
   1    rs6667619       0.1845            1 
   1     rs656801       0.2853            1 
   1    rs1932819       0.2307            1 
   1    rs1932818       0.2356            1 
   1    rs2267896       0.1845            1 
   1    rs6540445       0.1845            1 
   1    rs3754172       0.1313            1 
   1    rs6693798       0.2976            1 
   1   rs12095775       0.2976            1 
   1    rs1160530       0.4703            1 
   1    rs2724371       0.4429            1 
   1     rs490305       0.5834            1 
   1   rs11118935       0.1751            1 
   1    rs1204688       0.4558            1 
   1    rs1015656        0.421            1 
   1    rs1028400        0.724            1 
   1    rs1212304       0.6142            1 
   1   rs11118958       0.5586            1 
   1    rs1932825       0.4431            1 
   1   rs11579772       0.4431            1 
   1    rs2745967       0.0391            1 
   1   rs11579848       0.4981            1 
   1   rs11578508       0.4431            1 
   1   rs12065224       0.4431            1 
   1    rs1003716       0.2606            1 
   1   rs11579530       0.4431            1 
   1   rs11579168       0.5586            1 
   1    rs7552993       0.4431            1 
   1     rs878670       0.6688            1 
   1   rs11118965       0.2199            1 
   1    rs2184820       0.7202            1 
   1    rs2785630       0.8535            1 
   1    rs7547090       0.6736            1 
   1     rs475774        0.466            1 
   1   rs12023412      0.06499            1 
   1     rs684431       0.0179            1 
   1     rs663999       0.1406            1 
   1    rs6666839       0.1242            1 
   1    rs3901316       0.4375            1 
   1     rs580306        0.748            1 
   1     rs586294       0.3637            1 
   1    rs1751584       0.5283            1 
   1    rs2745945       0.4713            1 
   1    rs2785653       0.1261            1 
   1    rs1193096       0.7597            1 
   1    rs2767567       0.8543            1 
   1     rs591305       0.8543            1 
   1    rs6659522       0.3643            1 
   1     rs657778       0.6733            1 
   1    rs7520548       0.7323            1 
   1    rs4844633        0.444            1 
   1   rs12136725       0.6005            1 
   1   rs12407165      0.09919            1 
   1    rs6540451       0.4827            1 
   1    rs1985237       0.3565            1 
   1    rs2078332       0.7552            1 
   1    rs2785625       0.6638            1 
   1     rs753264       0.4827            1 
   1    rs7552683       0.7463            1 
   1    rs4844634       0.2643            1 
   1    rs2478822       0.6638            1 
   1     rs729765       0.8552            1 
   1   rs12094094       0.5521            1 
   1    rs6673084       0.6071            1 
   1    rs2478816       0.2013            1 
   1    rs4844635       0.5521            1 
   1    rs2478812       0.4966            1 
   1    rs2274446       0.4651            1 
   1    rs4844637       0.4349            1 
   1    rs4844639       0.4349            1 
   1    rs2498024       0.6709            1 
   1    rs2498023       0.8826            1 
   1    rs2478807       0.6532            1 
   1   rs10863695       0.6272            1 
   1   rs11118982       0.3504            1 
   1    rs2478806       0.6735            1 
   1    rs2148699        0.285            1 
   1    rs2249852       0.8486            1 
   1   rs12126111       0.2881            1 
   1   rs11118986       0.7399            1 
   1    rs4844641       0.1671            1 
   1    rs4844406            1            1 
   1    rs7538533       0.6064            1 
   1    rs4844407            1            1 
   1    rs7516841       0.8236            1 
   1    rs7540266       0.8236            1 
   1    rs4844645       0.7425            1 
   1   rs11576425       0.5473            1 
   1   rs12042643       0.8158            1 
   1   rs12568876       0.8687            1 
   1    rs7553758       0.7872            1 
   1   rs10863698       0.9022            1 
   1   rs10863699       0.9022            1 
   1     rs472086       0.9504            1 
   1    rs7548352       0.9022            1 
   1    rs3811387        0.693            1 
   1    rs3811389       0.5718            1 
   1   rs12046154       0.8158            1 
   1   rs17187133       0.4646            1 
   1   rs10863700       0.5718            1 
   1     rs859499       0.9929            1 
   1    rs6540458       0.8236            1 
   1     rs668878       0.8876            1 
   1   rs11811891       0.3995            1 
   1     rs576876         0.71            1 
   1     rs607857       0.5597            1 
   1    rs2007188       0.8876            1 
   1     rs628252        0.313            1 
   1   rs12026640       0.4915            1 
   1     rs600031       0.9792            1 
   1    rs6671923       0.6154            1 
   1    rs1781019       0.3597            1 
   1     rs550948        0.408            1 
   1     rs486753       0.8055            1 
   1    rs1604364       0.2638            1 
   1    rs1262049       0.1583            1 
   1    rs1664224       0.0155       0.9998 
   1    rs4844649       0.5705            1 
   1    rs2256712       0.6169            1 
   1    rs2801201       0.4043            1 
   1    rs2590687       0.1696            1 
   1    rs2590686        0.014       0.9992 
   1   rs11118997       0.8186            1 
   1    rs1249874       0.4621            1 
   1     rs874785       0.6789            1 
   1   rs12033110       0.7771            1 
   1    rs4406633       0.6112            1 
   1   rs11119000       0.2294            1 
   1    rs6656369       0.3252            1 
   1    rs1270939      0.05349            1 
   1   rs12410558       0.9877            1 
   1   rs11590686       0.5546            1 
   1   rs17012155       0.1654            1 
   1    rs6540459      0.05129            1 
   1   rs17012158       0.5658            1 
   1    rs1249868       0.8203            1 
   1   rs11119010      0.07769            1 
   1    rs7525987       0.7796            1 
   1   rs11119011       0.6069            1 
   1   rs10863703       0.7736            1 
   1    rs2590698      0.05789            1 
   1    rs1318277       0.6054            1 
   1    rs1809925       0.5717            1 
   1    rs3748735       0.7757            1 
   1    rs2782935       0.2499            1 
   1    rs2782933       0.8404            1 
   1    rs7533778        0.479            1 
   1    rs2801200       0.1399            1 
   1    rs1664248       0.1637            1 
   1    rs1664247        0.321            1 
   1    rs1781038       0.2223            1 
   1    rs2801193       0.1232            1 
   1    rs1269860       0.1132            1 
   1   rs17012257       0.9039            1 
   1    rs1664241       0.4508            1 
   1    rs1632609       0.7462            1 
   1   rs11119029       0.1999            1 
   1    rs2590691       0.1865            1 
   1    rs2440902       0.1865            1 
   1    rs2440901       0.5591            1 
   1   rs12735671       0.1387            1 
   1    rs1762467       0.3714            1 
   1    rs1625707       0.3714            1 
   1    rs1562204       0.5591            1 
   1    rs1617731       0.5591            1 
   1    rs1537697       0.5591            1 
   1    rs1537696       0.5591            1 
   1   rs12121098       0.1387            1 
   1   rs12122022       0.1387            1 
   1   rs11811268       0.4675            1 
   1    rs1781034       0.5785            1 
   1   rs12031984       0.4675            1 
   1   rs17012301        0.713            1 
   1    rs6686992       0.4249            1 
   1    rs1781025       0.9689            1 
   1    rs1781023       0.9267            1 
   1     rs718242       0.9267            1 
   1     rs718241       0.9689            1 
   1    rs3121651       0.9483            1 
   1    rs3121649       0.4348            1 
   1    rs6674523       0.7998            1 
   1    rs6686518        0.712            1 
   1    rs6689238       0.4198            1 
   1    rs6674279       0.6654            1 
   1    rs2897064        0.818            1 
   1    rs4844671       0.7347            1 
   1    rs1499587       0.8463            1 
   1   rs17012379       0.3447            1 
   1     rs727524       0.3378            1 
   1    rs6699314        0.815            1 
   1    rs6540467       0.5851            1 
   1    rs6695225       0.5851            1 
   1    rs7546272       0.8835            1 
   1    rs1499578       0.3167            1 
   1    rs2217357       0.8835            1 
   1    rs6658694       0.3722            1 
   1   rs12406933       0.6169            1 
   1   rs11119053       0.2338            1 
   1   rs17012418       0.5626            1 
   1    rs2052909       0.8786            1 
   1    rs7540197       0.6949            1 
   1    rs7519519       0.4711            1 
   1   rs12025827       0.6335            1 
   1    rs7525154       0.8487            1 
   1    rs6677524       0.6542            1 
   1   rs10779476        0.954            1 
   1   rs17012436       0.9712            1 
   1    rs4844420       0.0354            1 
   1   rs17187352       0.8155            1 
   1     rs698993        0.621            1 
   1    rs1499572       0.5326            1 
   1     rs701641        0.564            1 
   1   rs12409730       0.5821            1 
   1    rs2163039       0.2192            1 
   1   rs17187380       0.4467            1 
   1     rs701639       0.2536            1 
   1     rs701637       0.9196            1 
   1   rs12048557       0.3139            1 
   1   rs12096711       0.2018            1 
   1     rs696975       0.7738            1 
   1     rs696969       0.5971            1 
   1     rs696967       0.9196            1 
   1     rs839642       0.4956            1 
   1   rs12067289       0.9612            1 
   1     rs696948       0.2823            1 
   1     rs710420       0.5943            1 
   1    rs6684369       0.6081            1 
   1     rs696964       0.4543            1 
   1   rs17012514       0.7057            1 
   1   rs11806031       0.2782            1 
   1    rs6662504       0.4739            1 
   1     rs696945       0.0342            1 
   1   rs17012531       0.9099            1 
   1     rs701621       0.8128            1 
   1   rs17012542       0.5874            1 
   1    rs1499585       0.2113            1 
   1    rs1499586       0.5391            1 
   1   rs17012558       0.8226            1 
   1   rs17012564       0.3069            1 
   1     rs696961       0.1435            1 
   1     rs696959       0.1359            1 
   1    rs7549288       0.8452            1 
   1    rs6679114       0.9216            1 
   1   rs17012594       0.5518            1 
   1     rs696955       0.8126            1 
   1     rs701630          0.3            1 
   1   rs17012605        0.737            1 
   1     rs701625       0.8768            1 
   1   rs11119073       0.1837            1 
   1   rs12063017        0.507            1 
   1    rs2066289       0.5069            1 
   1     rs749051       0.6767            1 
   1    rs1429266       0.1814            1 
   1    rs1366755       0.2529            1 
   1     rs841504        0.551            1 
   1     rs841503       0.4443            1 
   1     rs841500        0.551            1 
   1    rs6668021       0.1692            1 
   1     rs841498       0.3688            1 
   1    rs1583017       0.1692            1 
   1    rs4844680        0.654            1 
   1   rs17012650       0.1834            1 
   1   rs10158044       0.9966            1 
   1    rs7551719        0.142            1 
   1   rs11119075       0.6767            1 
   1    rs9660875       0.5341            1 
   1   rs11119079       0.9632            1 
   1   rs10465685       0.9391            1 
   1   rs17012706       0.4614            1 
   1    rs7529419       0.3278            1 
   1    rs2405104       0.4852            1 
   1    rs1417954       0.8295            1 
   1   rs17012724       0.6736            1 
   1    rs1341683       0.9348            1 
   1    rs1417953       0.9902            1 
   1     rs868415       0.9365            1 
   1   rs11576725       0.4216            1 
   1    rs4844692       0.8868            1 
   1   rs17012764       0.5941            1 
   1   rs10863718      0.08679            1 
   1    rs4844694       0.6803            1 
   1    rs7548249       0.6043            1 
   1    rs4593829       0.8643            1 
   1   rs11119094       0.1745            1 
   1   rs17012824       0.6701            1 
   1   rs17012827       0.1568            1 
   1   rs12075657       0.2004            1 
   1   rs12077844       0.2177            1 
   1   rs17012866       0.1568            1 
   1   rs17012879       0.1174            1 
   1   rs11119098       0.6792            1 
   1    rs1856719       0.8538            1 
   1    rs7522842      0.08189            1 
   1   rs12728670       0.8925            1 
   1    rs6665396       0.1535            1 
   1    rs4844698       0.9979            1 
   1   rs17259840       0.9737            1 
   1     rs951370      0.07769            1 
   1    rs6694783      0.07769            1 
   1     rs946801       0.5355            1 
   1     rs869521       0.6776            1 
   1    rs2282358       0.7799            1 
   1   rs11804397       0.5239            1 
   1   rs11807116       0.5129            1 
   1   rs12119793       0.9564            1 
   1    rs1340113       0.8527            1 
   1   rs17187645         0.66            1 
   1   rs11808293       0.9641            1 
   1    rs6685613       0.5795            1 
   1   rs10779491       0.5239            1 
   1    rs1166863       0.2812            1 
   1    rs1166864       0.6111            1 
   1    rs1166865       0.7144            1 
   1    rs1166866       0.1528            1 
   1   rs11811553       0.5934            1 
   1   rs17013008       0.9474            1 
   1   rs12096006       0.6844            1 
   1    rs6540481       0.3528            1 
   1    rs6688285       0.6912            1 
   1    rs1340117        0.395            1 
   1    rs6540484        0.959            1 
   1   rs11800842       0.5061            1 
   1    rs1934607       0.2224            1 
   1    rs6669368       0.7792            1 
   1    rs7519477       0.8071            1 
   1    rs6540485       0.7794            1 
   1   rs17013025       0.5719            1 
   1   rs10494902       0.8954            1 
   1   rs17013032       0.8506            1 
   1   rs17013064       0.1976            1 
   1   rs10863723       0.6584            1 
   1    rs2896936       0.6584            1 
   1   rs17013077       0.4601            1 
   1   rs10779492       0.6329            1 
   1   rs10779493       0.7625            1 
   1    rs4844714       0.5139            1 
   1    rs1340105       0.3441            1 
   1   rs10494904       0.3282            1 
   1   rs12097986       0.3282            1 
   1   rs12240270       0.5544            1 
   1   rs11119123        0.675            1 
   1   rs17013209       0.8935            1 
   1   rs11803397       0.0191            1 
   1    rs6697605     0.008899       0.9968 
   1   rs17259916       0.0137       0.9994 
   1   rs17013227      0.05839            1 
   1   rs11585869      0.07919            1 
   1    rs1933566       0.2005            1 
   1    rs1933565     0.005399       0.9429 
   1   rs17013230      0.05959            1 
   1    rs6689572       0.9666            1 
   1    rs1166938       0.1045            1 
   1   rs17013249       0.6889            1 
   1   rs12076644       0.8356            1 
   1   rs17013299       0.7413            1 
   1    rs6694350        0.768            1 
   1   rs10863725       0.6685            1 
   1   rs12079343        0.768            1 
   1   rs12084143        0.768            1 
   1    rs6660992       0.9949            1 
   1    rs1937140        0.768            1 
   1    rs7543009       0.7905            1 
   1     rs140609        0.695            1 
   1    rs7516018       0.6561            1 
   1    rs7516028       0.6561            1 
   1   rs17013345       0.8014            1 
   1    rs1166928       0.6501            1 
   1    rs1166923       0.9875            1 
   1   rs12137586       0.9362            1 
   1   rs17013389       0.8081            1 
   1   rs17013392       0.8081            1 
   1   rs12563926       0.7407            1 
   1    rs1166909        0.482            1 
   1   rs10735502       0.5087            1 
   1   rs10863726       0.5861            1 
   1    rs1933542       0.9266            1 
   1    rs4844444       0.7428            1 
   1    rs4844445       0.7672            1 
   1   rs17013505       0.1588            1 
   1   rs11119135       0.8327            1 
   1   rs12035745        0.188            1 
   1   rs12408989       0.3571            1 
   1   rs12566769       0.2777            1 
   1    rs1890340       0.2777            1 
   1    rs6692199       0.8786            1 
   1    rs6540495       0.9063            1 
   1    rs1933562      0.07259            1 
   1    rs6663665       0.8643            1 
   1    rs2211045       0.8231            1 
   1    rs3905273       0.6073            1 
   1   rs17013608       0.1919            1 
   1   rs12030704       0.8259            1 
   1   rs17260007        0.956            1 
   1   rs11119150       0.5509            1 
   1   rs12130305        0.035            1 
   1   rs17013633       0.1821            1 
   1   rs12047788       0.5471            1 
   1   rs17013661       0.8161            1 
   1   rs12041467       0.5471            1 
   1   rs12026494       0.1627            1 
   1    rs1933549       0.1406            1 
   1   rs11577857       0.9588            1 
   1   rs11119170       0.2784            1 
   1   rs11582344       0.7887            1 
   1    rs4463671       0.2784            1 
   1   rs12029831       0.0266            1 
   1    rs6670927       0.2784            1 
   1    rs1320539      0.07639            1 
   1    rs4481849       0.0317            1 
   1   rs11119175       0.0184            1 
   1    rs4130547       0.0361            1 
   1    rs7540998        0.179            1 
   1    rs7517671       0.4046            1 
   1   rs11119182       0.6594            1 
   1    rs6697933       0.8686            1 
   1    rs2807386       0.9081            1 
   1    rs1924250       0.9153            1 
   1    rs2807391       0.7106            1 
   1   rs11119189       0.3522            1 
   1    rs1924253       0.6309            1 
   1   rs11119192       0.6264            1 
   1   rs12059999       0.6981            1 
   1    rs2761781       0.4916            1 
   1   rs10863739       0.7951            1 
   1   rs12062573       0.6715            1 
   1    rs2807404       0.6948            1 
   1   rs17013885       0.9674            1 
   1    rs6657443       0.3615            1 
   1   rs10494914       0.4373            1 
   1    rs7555105       0.6797            1 
   1    rs2224822      0.09619            1 
   1   rs12032382       0.2353            1 
   1   rs12037818       0.2638            1 
   1   rs17013945       0.6442            1 
   1   rs17013949       0.5598            1 
   1   rs17013951       0.2217            1 
   1   rs11119208       0.2749            1 
   1   rs10218720      0.05559            1 
   1   rs17013964       0.9772            1 
   1    rs7413774       0.8652            1 
   1    rs9308407        0.553            1 
   1    rs9429990       0.8136            1 
   1    rs6666007       0.3912            1 
   1    rs6540500       0.0388            1 
   1     rs713260       0.3372            1 
   1    rs9803921       0.5781            1 
   1   rs17014015       0.3318            1 
   1   rs12410473       0.4777            1 
   1   rs17260119       0.6212            1 
   1   rs10494915       0.7344            1 
   1   rs17014029       0.5964            1 
   1    rs6668228       0.5964            1 
   1    rs7526402       0.5419            1 
   1   rs10494916       0.6192            1 
   1   rs35095400       0.6799            1 
   1    rs6692331       0.8439            1 
   1    rs1411406        0.503            1 
   1   rs12759484       0.4346            1 
   1   rs12730607       0.2288            1 
   1   rs17014039       0.7455            1 
   1    rs6540507       0.2736            1 
   1    rs6684326       0.2374            1 
   1    rs1174559       0.6792            1 
   1   rs10494917       0.2326            1 
   1    rs1174555       0.2797            1 
   1    rs6681778       0.9942            1 
   1    rs1174554       0.3893            1 
   1   rs12405410       0.9028            1 
   1   rs35577903       0.5397            1 
   1    rs1174552       0.9747            1 
   1    rs2970564       0.3274            1 
   1   rs11119220       0.4323            1 
   1    rs1330233       0.7871            1 
   1    rs1174566       0.3416            1 
   1   rs11119222       0.2166            1 
   1    rs2282069       0.8598            1 
   1   rs17014055       0.4373            1 
   1    rs6664027       0.8761            1 
   1    rs2788166       0.2202            1 
   1    rs1184990       0.2893            1 
   1    rs7546058       0.1714            1 
   1    rs4424511       0.3925            1 
   1    rs6660522       0.6444            1 
   1   rs34104149       0.2477            1 
   1    rs1933620        0.826            1 
   1    rs1933621       0.3606            1 
   1    rs1933622       0.5176            1 
   1    rs4844769       0.5252            1 
   1    rs6658166       0.3606            1 
   1    rs7514220        0.318            1 
   1    rs6672714       0.1127            1 
   1    rs6704122        0.409            1 
   1   rs17014126       0.4617            1 
   1    rs6691380       0.9929            1 
   1    rs4402132       0.1163            1 
   1    rs4844776       0.3466            1 
   1    rs4844777       0.1831            1 
   1   rs11581106      0.08009            1 
   1    rs6540522       0.6345            1 
   1   rs17014148       0.4861            1 
   1    rs1933613       0.7282            1 
   1    rs4291499        0.409            1 
   1    rs6657861       0.0138       0.9992 
   1    rs1933619       0.0454            1 
   1    rs1933618       0.1831            1 
   1    rs2970556        0.164            1 
   1   rs17188009       0.4223            1 
   1   rs17188016       0.3613            1 
   1    rs2800917       0.3729            1 
   1   rs17260245       0.1845            1 
   1    rs7533402       0.2713            1 
   1    rs1507334        0.183            1 
   1   rs17014178       0.7872            1 
   1    rs6693967        0.183            1 
   1   rs17014186       0.7872            1 
   1    rs2788154       0.1554            1 
   1    rs2788153       0.9607            1 
   1    rs2788152       0.9589            1 
   1   rs10779504       0.4155            1 
   1    rs2843175       0.6598            1 
   1    rs2843174        0.147            1 
   1    rs2185095       0.9808            1 
   1    rs2153043       0.4404            1 
   1    rs2265733       0.8014            1 
   1    rs2660648       0.6406            1 
   1   rs12096704       0.6191            1 
   1   rs12061968      0.07769            1 
   1    rs2843171       0.3919            1 
   1   rs12064516       0.1311            1 
   1     rs879961       0.5855            1 
   1    rs1553622       0.9494            1 
   1   rs17014274       0.2765            1 
   1    rs2660637       0.8225            1 
   1    rs6678908        0.398            1 
   1    rs6676705       0.5818            1 
   1    rs1507326       0.3264            1 
   1    rs1395747       0.4107            1 
   1    rs7554932       0.3916            1 
