# Supplementary material for: Cell-to-cell expression dispersion of B-cell surface proteins is linked to genetic variants in humans
Source: Commun Biol. 2020 Jul 3;3:346. doi: 10.1038/s42003-020-1075-1 (PMC7335051; doi:10.1038/s42003-020-1075-1)
Supplement: Supplementary file 4 — Supplementary Data 2 [file 42003_2020_1075_MOESM4_ESM.zip › Supplementary_Data_S2/plink-results-48LCLs/CD55_chr1_cv.loess/CD55_cv.loess_48_LCLs.qassoc]

 CHR          SNP         BP    NMISS       BETA         SE         R2        T            P 
   1   rs16855729  205494924       48   0.003022   0.002433    0.03243    1.242       0.2206 
   1   rs11240506  205500203       48    0.00478   0.002294    0.08627    2.084      0.04274 
   1    rs3795547  205500829       48   0.000639   0.002255   0.001742   0.2833       0.7782 
   1   rs12036582  205503168       48 -0.0001609    0.00252  8.858e-05 -0.06384       0.9494 
   1   rs12751472  205510242       48   0.001071   0.001719   0.008362   0.6228       0.5365 
   1   rs12041365  205510376       48 -0.0009036   0.001766   0.005658  -0.5116       0.6114 
   1   rs11240512  205512917       48  0.0008201   0.001767   0.004661   0.4641       0.6447 
   1    rs7513290  205517610       48 -0.0006996   0.001791   0.003307  -0.3907       0.6978 
   1   rs11240515  205517830       48  -0.000453   0.001684    0.00157  -0.2689       0.7892 
   1   rs11240521  205533082       48 -4.422e-05   0.001829  1.272e-05 -0.02419       0.9808 
   1   rs11240523  205535539       48  0.0004265   0.002031  0.0009578     0.21       0.8346 
   1   rs12036780  205542874       48  -0.001756    0.00242    0.01132  -0.7257       0.4717 
   1    rs7534154  205543767       48  0.0003726    0.00182  0.0009106   0.2048       0.8387 
   1    rs1891506  205543862       48   0.001417    0.00175    0.01405   0.8097       0.4223 
   1    rs6593951  205544350       48   0.001099   0.001786   0.008163   0.6153       0.5414 
   1   rs12133326  205549274       48  -0.001819   0.002419    0.01214   -0.752       0.4559 
   1   rs10494871  205552864       48   0.003782   0.002742     0.0397    1.379       0.1746 
   1    rs7515820  205554095       48   0.002193   0.001835     0.0301    1.195       0.2382 
   1    rs7531623  205555145       48  -0.001442   0.001672     0.0159  -0.8621       0.3931 
   1    rs7533594  205558402       48 -0.0009173    0.00247   0.002989  -0.3713       0.7121 
   1   rs11240528  205558675       48   0.001409   0.001853    0.01242   0.7607       0.4507 
   1    rs6593955  205559551       48   0.001704    0.00169    0.02162    1.008       0.3187 
   1    rs7539751  205560119       48   0.004502   0.002488    0.06645    1.809      0.07692 
   1   rs10793740  205564463       48  -0.000717   0.002134   0.002449   -0.336       0.7384 
   1    rs7536614  205565341       48  -0.000717   0.002134   0.002449   -0.336       0.7384 
   1   rs12728206  205566236       48  0.0007813   0.002518   0.002089   0.3103       0.7577 
   1   rs12092624  205567990       48  0.0001125   0.001686  9.675e-05  0.06672       0.9471 
   1    rs2282449  205568213       48  -0.005944   0.002765    0.09127   -2.149      0.03689 
   1    rs2282450  205568390       48  -0.001995    0.00155    0.03479   -1.288       0.2043 
   1   rs12407361  205574063       48  -0.003708   0.002355    0.05114   -1.575       0.1222 
   1    rs4245717  205595753       48 -2.847e-06   0.003035  1.913e-08 -0.0009381       0.9993 
   1   rs11579937  205608132       47    0.00428   0.002252     0.0743      1.9      0.06379 
   1   rs11581303  205608153       48  -0.001802    0.00186       0.02  -0.9689       0.3376 
   1   rs10793741  205608984       48  -0.003251   0.002321    0.04088     -1.4       0.1681 
   1   rs12039255  205609010       48  -0.002218   0.002259    0.02052  -0.9817       0.3314 
   1   rs17347710  205609410       48   0.001159   0.002515   0.004593   0.4607       0.6472 
   1    rs6661827  205610774       48  -0.001626   0.001837    0.01675  -0.8853       0.3806 
   1   rs16856082  205611703       48   0.001919   0.001561    0.03182     1.23       0.2251 
   1    rs6680742  205612126       48   0.001919   0.001561    0.03182     1.23       0.2251 
   1    rs6680848  205612278       48  0.0002755   0.002014  0.0004068   0.1368       0.8918 
   1    rs3761916  205630893       48  -0.002584   0.002404    0.02451   -1.075        0.288 
   1   rs11240548  205633222       48  -0.002875    0.00254    0.02711   -1.132       0.2635 
   1    rs7529037  205637501       48  0.0006164   0.002519     0.0013   0.2447       0.8078 
   1    rs2153904  205642790       48  -0.000453   0.001863   0.001283  -0.2431        0.809 
   1    rs4601639  205656583       48   0.001959   0.004025   0.005126   0.4868       0.6287 
   1    rs7520276  205659491       47   0.002695   0.002167    0.03321    1.243       0.2202 
   1   rs16856160  205661367       48  0.0006641   0.001876   0.002717    0.354       0.7249 
   1   rs10751444  205662144       48   0.001034    0.00174   0.007622   0.5944       0.5552 
   1    rs6593964  205662337       48   0.001034    0.00174   0.007622   0.5944       0.5552 
   1     rs951366  205685352       48   0.005268   0.001904     0.1427    2.767     0.008115 
   1     rs823092  205687873       48  -0.001105   0.001871   0.007526  -0.5906       0.5577 
   1   rs16856211  205688290       48  0.0006802   0.003726  0.0007241   0.1826       0.8559 
   1     rs823094  205689807       48  -0.001809   0.002055    0.01656    -0.88       0.3834 
   1    rs1620334  205697845       48 -0.0004507   0.001912   0.001206  -0.2357       0.8147 
   1    rs7513645  205698026       48  0.0006249   0.003726  0.0006112   0.1677       0.8675 
   1     rs823121  205724302       48  -0.002299   0.002616    0.01651  -0.8787       0.3841 
   1     rs823122  205725028       48    0.00302   0.001574    0.07409    1.918      0.06127 
   1     rs823123  205725346       48  -0.002812   0.001658    0.05889   -1.697      0.09652 
   1    rs7522056  205735891       48    0.00546   0.002109     0.1272    2.589      0.01285 
   1     rs823137  205738302       48  -0.002299   0.002616    0.01651  -0.8787       0.3841 
   1     rs823142  205741816       48 -4.684e-06   0.002073   1.11e-07 -0.00226       0.9982 
   1    rs1775151  205745684       48 -0.0007401    0.00191   0.003252  -0.3874       0.7002 
   1    rs1772153  205745782       48  -0.003097   0.001647     0.0714   -1.881      0.06635 
   1     rs947211  205752665       48  -0.001491   0.001749    0.01556  -0.8527       0.3982 
   1   rs10494874  205754688       48  0.0006127    0.00317  0.0008112   0.1933       0.8476 
   1   rs12565968  205755046       48 -0.0005342   0.001908   0.001702    -0.28       0.7807 
   1    rs6679073  205756484       48  0.0001873   0.004035  4.681e-05  0.04641       0.9632 
   1     rs708726  205762139       48 -0.0007879    0.00202   0.003296    -0.39       0.6983 
   1     rs823154  205762406       48  -0.002017   0.002558    0.01333  -0.7885       0.4345 
   1    rs4396169  205768309       48 -0.0002515   0.003158  0.0001378 -0.07963       0.9369 
   1       rs2224  205769551       48   0.001314   0.001854    0.01079   0.7084       0.4823 
   1     rs823066  205771173       48  0.0002688    0.00178  0.0004953    0.151       0.8807 
   1     rs823071  205773379       48  0.0001763   0.001801  0.0002082  0.09788       0.9225 
   1    rs1891092  205785485       48   0.001107   0.003167    0.00265   0.3496       0.7282 
   1    rs1891094  205785932       48   0.001107   0.003167    0.00265   0.3496       0.7282 
   1     rs823082  205786935       48   0.002097   0.001936    0.02488    1.083       0.2843 
   1     rs823091  205792836       48  0.0001691   0.001771  0.0001981  0.09547       0.9244 
   1     rs823088  205794175       48   0.001323   0.001771    0.01199   0.7471       0.4588 
   1    rs1361754  205801872       48   0.002097   0.001936    0.02488    1.083       0.2843 
   1   rs16856400  205803724       48   0.001586   0.002124    0.01199   0.7471       0.4588 
   1    rs4951025  205811828       48 -0.0007665   0.001798   0.003937  -0.4264       0.6718 
   1     rs960603  205812614       48   0.002775    0.00333    0.01488   0.8334       0.4089 
   1    rs7517009  205815992       48  0.0001161   0.001895   8.16e-05  0.06127       0.9514 
   1    rs6702688  205821154       48  -0.004763   0.003079    0.04946   -1.547       0.1287 
   1    rs6667995  205823182       48  3.248e-05   0.002056  5.425e-06   0.0158       0.9875 
   1   rs11240581  205839434       48   0.001271   0.001926    0.00938     0.66       0.5126 
   1    rs9438394  205841152       48  -0.001046   0.004032   0.001461  -0.2595       0.7964 
   1   rs12096500  205841620       48    0.00157   0.001921    0.01431   0.8172        0.418 
   1    rs7364618  205857654       47   0.001933   0.001952    0.02134   0.9905       0.3272 
   1   rs12028467  205859798       48    0.00337   0.002082    0.05387    1.618       0.1124 
   1    rs2869026  205864655       48  -0.001265   0.002048   0.008222  -0.6175       0.5399 
   1    rs7365031  205867013       48 -0.0002279   0.001801   0.000348  -0.1265       0.8999 
   1    rs7367954  205867101       48  -0.001265   0.002048   0.008222  -0.6175       0.5399 
   1    rs9438437  205878395       48  0.0004865   0.001924   0.001387   0.2528       0.8015 
   1   rs17348521  205880622       48   -0.00246   0.003137    0.01319   -0.784        0.437 
   1   rs16856447  205883391       48  -0.002585   0.002999     0.0159  -0.8621       0.3931 
   1    rs6669481  205884274       48 -0.0008958   0.001493   0.007768  -0.6001       0.5514 
   1   rs12757540  205887389       48 -0.0005244   0.002576  0.0008999  -0.2036       0.8396 
   1    rs7366689  205888272       48  -0.001734   0.002508    0.01028  -0.6913       0.4928 
   1   rs16856470  205889329       48   0.001127   0.004032   0.001696   0.2795       0.7811 
   1    rs6674850  205890299       48  -0.001294   0.002392   0.006322   -0.541       0.5911 
   1   rs12036375  205893869       48   0.003702   0.003687    0.02145    1.004       0.3206 
   1    rs7538856  205894017       48  0.0003748    0.00214  0.0006664   0.1751       0.8617 
   1    rs7366893  205894276       48  -0.002536   0.002519    0.02157   -1.007       0.3192 
   1    rs9438403  205894469       48   0.003702   0.003687    0.02145    1.004       0.3206 
   1   rs12727528  205894602       48  -0.001063   0.002394   0.004269  -0.4441        0.659 
   1   rs12133152  205895130       48  -0.001936   0.003145   0.008169  -0.6155       0.5412 
   1   rs16856489  205895990       47  0.0003638   0.002084  0.0006764   0.1745       0.8622 
   1   rs11240594  205896235       48  0.0002057   0.002298  0.0001743  0.08955        0.929 
   1    rs7366204  205896475       48  -0.002088   0.002289    0.01776  -0.9121       0.3665 
   1   rs12568779  205897876       48   0.002651   0.004016   0.009385   0.6602       0.5124 
   1   rs11240596  205901287       48   0.001674   0.002788   0.007776   0.6004       0.5512 
   1   rs12741299  205914516       48  -0.002318    0.00218    0.02398   -1.063       0.2932 
   1    rs9661504  205915667       48  -0.000267   0.002206  0.0003183   -0.121       0.9042 
   1   rs12095392  205916017       48  -0.001894   0.001703    0.02619   -1.112       0.2718 
   1   rs11801695  205916175       48  -0.000267   0.002206  0.0003183   -0.121       0.9042 
   1   rs12029024  205918686       48  1.522e-05   0.001879  1.428e-06 0.008104       0.9936 
   1    rs7516593  205921445       48  -0.005526   0.002224     0.1183   -2.485      0.01667 
   1    rs7413698  205921859       48  -0.000856   0.001727    0.00531  -0.4956       0.6226 
   1   rs12072062  206595010       48   0.004033   0.001943    0.08564    2.076      0.04355 
   1    rs2244510  206595069       48  -0.004878   0.003418    0.04241   -1.427       0.1602 
   1   rs12060726  206595436       48   0.002183   0.001582    0.03976     1.38       0.1742 
   1   rs11119916  206596299       48   0.004033   0.001943    0.08564    2.076      0.04355 
   1   rs17012997  206598047       48  -0.000735   0.002295   0.002224  -0.3202       0.7503 
   1    rs6664834  206598126       48   0.007084   0.003898      0.067    1.818      0.07565 
   1    rs2987936  206606078       48  -0.004878   0.003418    0.04241   -1.427       0.1602 
   1   rs10494876  206610118       48   0.001879   0.001571    0.03016    1.196       0.2378 
   1   rs11120206  206610594       48   0.003662    0.00197    0.06986    1.859      0.06947 
   1    rs2480403  206614441       48  -0.001956   0.001702    0.02792    -1.15       0.2563 
   1    rs2483062  206617682       48   0.003307   0.003271    0.02174    1.011       0.3173 
   1    rs6701879  206617766       48  0.0006213   0.002344   0.001525    0.265       0.7922 
   1   rs11579993  206618875       48   0.001194   0.002035   0.007431   0.5868       0.5602 
   1   rs10158553  206621247       48  -0.001114   0.001735   0.008877  -0.6419       0.5241 
   1   rs12129635  206621338       48   0.003307   0.003271    0.02174    1.011       0.3173 
   1    rs2480405  206621927       48   0.003731   0.002985    0.03285     1.25       0.2177 
   1    rs2480408  206624018       48   0.001818   0.003717   0.005173   0.4891       0.6271 
   1   rs12751143  206625223       48  0.0004348   0.002325  0.0007596    0.187       0.8525 
   1     rs963893  206625695       48   0.001194   0.002035   0.007431   0.5868       0.5602 
   1    rs2026081  206625868       48  0.0006213   0.002344   0.001525    0.265       0.7922 
   1    rs7546842  206630721       48  -0.003192   0.002323    0.03943   -1.374       0.1761 
   1    rs2483057  206633255       48  0.0006856   0.001974   0.002615   0.3473         0.73 
   1   rs17433769  206637799       48   0.002043   0.002885    0.01078   0.7082       0.4824 
   1    rs1539241  206647450       48  -0.004594   0.003085      0.046   -1.489       0.1432 
   1    rs1539243  206647787       48   0.001621   0.003299   0.005223   0.4915       0.6254 
   1   rs17022427  206654497       48  -0.002539   0.002748    0.01821  -0.9237       0.3604 
   1   rs12409804  206657181       48  -0.002539   0.002748    0.01821  -0.9237       0.3604 
   1   rs12059562  206665052       48  0.0004341   0.002022   0.001001   0.2147        0.831 
   1   rs12096623  206665247       48  -0.001305   0.003302   0.003385  -0.3953       0.6945 
   1    rs4844539  206668239       48   0.002437   0.002117    0.02799    1.151       0.2557 
   1     rs944775  206668593       48 -6.044e-05   0.001649  2.919e-05 -0.03665       0.9709 
   1     rs944774  206669136       48  0.0002045   0.001808  0.0002781   0.1131       0.9104 
   1      rs15672  206669958       48  0.0002045   0.001808  0.0002781   0.1131       0.9104 
   1    rs3849269  206676143       48  -0.001121   0.001608    0.01045  -0.6969       0.4894 
   1    rs3849271  206676383       48   0.001201   0.001792   0.009668   0.6701       0.5061 
   1    rs2871360  206677221       48   0.002785   0.002101    0.03681    1.326       0.1914 
   1   rs10863574  206682958       48  -0.001514   0.003027   0.005411  -0.5002       0.6193 
   1   rs12405921  206695731       48 -0.0001637   0.001913   0.000159 -0.08554       0.9322 
   1    rs6673717  206706239       48   0.002025   0.001995    0.02189    1.015       0.3156 
   1    rs6666087  206708725       48  -0.001942   0.001771    0.02547   -1.097       0.2786 
   1    rs9661909  206714818       48  -0.001202   0.001785    0.00976  -0.6733       0.5041 
   1    rs6685780  206716779       48 -0.0004802   0.001909   0.001373  -0.2515       0.8025 
   1    rs6677975  206719818       48   -0.00134   0.002426   0.006589  -0.5524       0.5834 
   1   rs12058254  206724659       48  4.904e-05   0.002659  7.392e-06  0.01844       0.9854 
   1   rs11811181  206724737       48 -3.251e-05   0.001801  7.084e-06 -0.01805       0.9857 
   1   rs11800677  206725272       48   0.001721   0.002461    0.01052   0.6995       0.4878 
   1   rs12569261  206727260       48  -0.001082   0.003304   0.002326  -0.3275       0.7448 
   1   rs10779474  206728034       48  0.0001931   0.001946  0.0002141  0.09924       0.9214 
   1    rs2210518  206729622       48 -0.0006203    0.00271   0.001137  -0.2288         0.82 
   1   rs11119043  206732647       48   0.001802    0.00212    0.01547   0.8502       0.3996 
   1    rs6669685  206734044       48   -0.00101   0.004032   0.001362  -0.2505       0.8033 
   1    rs6693578  206737257       48 -0.0005657   0.001792   0.002163  -0.3157       0.7536 
   1   rs17434403  206737276       48   0.003311   0.003271    0.02178    1.012       0.3168 
   1   rs10863711  206745725       48  0.0003022   0.001699  0.0006874   0.1779       0.8596 
   1    rs1930435  206747458       48  -0.001017   0.001818   0.006752  -0.5592       0.5787 
   1    rs7517285  206748840       48 -0.0006266   0.001923   0.002302  -0.3258       0.7461 
   1   rs17012144  206751809       48  0.0007295   0.002796   0.001477   0.2609       0.7953 
   1    rs2297551  206753775       48  -0.004723   0.003975    0.02978   -1.188       0.2408 
   1     rs944779  206754281       48  -0.001419   0.002126   0.009591  -0.6674       0.5078 
   1    rs7528718  206755983       48  0.0007228   0.002089   0.002595    0.346       0.7309 
   1    rs4845112  206757857       48   -0.00318   0.002532    0.03316   -1.256       0.2154 
   1   rs12079722  206765254       48 -0.0007432   0.002636   0.001725   -0.282       0.7792 
   1    rs7544267  206766495       48 -0.0001331   0.001726  0.0001293 -0.07712       0.9389 
   1   rs11119107  206767938       48    0.00211   0.002756    0.01257   0.7654        0.448 
   1   rs11584983  206769047       48  -0.001543   0.001821    0.01537  -0.8475       0.4011 
   1    rs3813973  206775390       48  -0.003471   0.002226    0.05021   -1.559       0.1257 
   1    rs3813972  206775427       48   0.001617   0.001627    0.02102   0.9939       0.3255 
   1   rs12077649  206776967       48  -0.001373   0.002337   0.007442  -0.5873       0.5599 
   1   rs17012566  206779328       48    0.00206   0.002782    0.01178   0.7405       0.4628 
   1   rs11119136  206783307       48 -0.0004654   0.001792   0.001463  -0.2596       0.7963 
   1   rs10494877  206783467       48  -0.001064   0.002007   0.006078  -0.5304       0.5984 
   1   rs17012744  206787292       48  -0.004127   0.002643    0.05035   -1.562       0.1252 
   1    rs6677934  206788458       48  -0.001683   0.001818     0.0183  -0.9261       0.3592 
   1   rs11800152  206794873       48  -0.001083   0.002165   0.005414  -0.5004       0.6192 
   1   rs12096152  206795267       48  -0.001195   0.003488   0.002545  -0.3426       0.7334 
   1   rs10157569  206801947       48    0.00285   0.002438    0.02885    1.169       0.2484 
   1    rs4845121  206802440       47  5.405e-05   0.001719  2.198e-05  0.03145       0.9751 
   1    rs7549114  206803101       48  -0.001896   0.003296   0.007145  -0.5753       0.5679 
   1    rs4240841  206806372       48   0.001292   0.002162   0.007708   0.5978       0.5529 
   1   rs10863755  206811584       48   0.001358   0.001915    0.01081   0.7091       0.4818 
   1   rs12073287  206813115       48   0.001358   0.001915    0.01081   0.7091       0.4818 
   1    rs6674327  206813877       48  -0.001576   0.001747    0.01739  -0.9024       0.3716 
   1    rs4845123  206820537       48 -0.0009386   0.002365   0.003414   -0.397       0.6932 
   1   rs12080114  206823367       48  -0.001918   0.002697    0.01087   -0.711       0.4807 
   1      rs13208  206828162       48  -0.001673   0.001784    0.01876  -0.9377       0.3533 
   1   rs17013797  206828985       48  0.0001077   0.002434  4.253e-05  0.04423       0.9649 
   1   rs11119256  206833603       48   0.001004   0.001802   0.006702   0.5571       0.5801 
   1   rs12140926  206835985       48   0.001393   0.001759    0.01345   0.7918       0.4325 
   1    rs6678300  206837915       48   0.001728   0.002332     0.0118   0.7411       0.4624 
   1   rs11119263  206839262       48   0.000671   0.002324   0.001809   0.2887       0.7741 
   1    rs4074956  206847375       48  -0.001989   0.001996    0.02113  -0.9965       0.3242 
   1   rs17014119  206848905       48  0.0001659    0.00252  9.413e-05  0.06581       0.9478 
   1   rs12138473  206849655       48   0.001144   0.004032   0.001748   0.2838       0.7778 
   1   rs17014160  206855800       48   0.001875    0.00276   0.009935   0.6794       0.5003 
   1   rs41348452  206856203       48   0.001875    0.00276   0.009935   0.6794       0.5003 
   1   rs17014165  206856486       48   0.001875    0.00276   0.009935   0.6794       0.5003 
   1   rs17014176  206856620       48  0.0007836   0.002498   0.002135   0.3137       0.7551 
   1    rs4845129  206871335       48   0.002355   0.003711   0.008679   0.6346       0.5288 
   1   rs10863784  206871784       48  0.0004648   0.002256  0.0009218    0.206       0.8377 
   1    rs4845130  206872487       47   0.001572   0.002126      0.012   0.7393       0.4636 
   1   rs17350845  206874157       48   0.001144   0.004032   0.001748   0.2838       0.7778 
   1    rs4240844  206875514       48  0.0009374    0.00247   0.003121   0.3795       0.7061 
   1   rs12060808  206877337       48  -0.001683   0.001999    0.01519  -0.8422        0.404 
   1    rs6691678  206877774       48   0.002355   0.003711   0.008679   0.6346       0.5288 
   1    rs6669284  206890435       48   0.001239   0.003018   0.003649   0.4104       0.6834 
   1    rs4240848  206896750       48   0.001096   0.002065   0.006088   0.5308       0.5981 
   1    rs4607880  206897481       48   0.001096   0.002065   0.006088   0.5308       0.5981 
   1   rs11119385  206899052       48  0.0002438   0.002187  0.0002703   0.1115       0.9117 
   1    rs4311892  206911566       48 -0.0009903   0.002929   0.002478  -0.3381       0.7368 
   1    rs3935632  206913780       48   0.001095   0.001928   0.006957   0.5677        0.573 
   1   rs12142576  206913937       48  -0.002619   0.002368     0.0259   -1.106       0.2745 
   1   rs10863812  206914016       48   0.002094   0.003714    0.00686   0.5637       0.5757 
   1    rs4845133  206915334       48  -0.001115   0.001907   0.007382  -0.5849       0.5615 
   1   rs11119447  206923478       48  -0.001355   0.001936    0.01053  -0.6997       0.4877 
   1    rs6658896  206926846       48  -0.002097   0.002148    0.02029   -0.976       0.3342 
   1    rs6692511  206927516       48  -0.002527   0.002108    0.03029   -1.199       0.2368 
   1    rs4579758  206930711       48  -0.001298   0.003487   0.003001  -0.3721       0.7115 
   1    rs4844553  206934363       48  -0.001098   0.003489   0.002149  -0.3148       0.7544 
   1    rs1878672  206943713       48  -0.001412   0.001914    0.01169  -0.7378       0.4644 
   1    rs1554286  206944233       48  -0.003771   0.001616     0.1059   -2.334      0.02401 
   1    rs3024491  206945046       48  -0.001412   0.001914    0.01169  -0.7378       0.4644 
   1    rs3024490  206945311       48  -0.003631    0.00156     0.1054   -2.328      0.02438 
   1   rs10494879  206952204       48  -0.004136   0.001918     0.0918   -2.156      0.03632 
   1     rs880790  206960216       48 -0.0001829   0.001614  0.0002791  -0.1133       0.9103 
   1   rs11805284  206962380       48   -0.00125   0.002792   0.004336  -0.4476       0.6566 
   1     rs885334  206962416       48   0.001326   0.001721    0.01275   0.7708       0.4448 
   1   rs11583394  206968893       48   0.001822   0.001705    0.02423    1.069       0.2908 
   1    rs4845139  206970202       47 -0.0001036   0.001731  7.956e-05 -0.05984       0.9525 
   1    rs4845140  206970470       48   0.007407   0.003885    0.07325    1.907       0.0628 
   1   rs11119582  206973036       48  -0.002132   0.001604    0.03701    -1.33       0.1902 
   1   rs11119584  206973239       48  -0.002709   0.001661    0.05464   -1.631       0.1098 
   1   rs12042283  206974779       48  -0.002049   0.001626    0.03336    -1.26       0.2141 
   1   rs10746433  206974967       48   0.004203    0.00163     0.1263    2.578      0.01319 
   1   rs12040948  206975221       48  -0.003913   0.002454    0.05239   -1.595       0.1176 
   1   rs11119590  206975650       48  -0.001653   0.003484   0.004871  -0.4745       0.6374 
   1   rs12085778  206979065       48   0.002319   0.003153    0.01162   0.7355       0.4658 
   1   rs11119602  206979115       48  -0.001593   0.002628   0.007928  -0.6063       0.5473 
   1    rs3950619  206980977       48   0.002614   0.002006     0.0356    1.303        0.199 
   1   rs12407485  206981719       48   0.001216   0.001917   0.008665   0.6341       0.5292 
   1   rs17016339  206982066       48   0.001216   0.001917   0.008665   0.6341       0.5292 
   1   rs12409577  206982930       48  0.0008697   0.001758   0.005294   0.4948       0.6231 
   1   rs10863860  206983365       48  0.0008697   0.001758   0.005294   0.4948       0.6231 
   1    rs7540516  206986545       48  0.0009284   0.001838   0.005519   0.5052       0.6158 
   1    rs2176511  206990784       48  0.0008933   0.001672   0.006165   0.5342       0.5958 
   1    rs2138992  206994404       48 -0.0006315   0.001712   0.002949  -0.3689       0.7139 
   1    rs6673827  206997328       48  -0.001762   0.002283    0.01279  -0.7719       0.4441 
   1   rs17016609  206997379       48  -0.001762   0.002283    0.01279  -0.7719       0.4441 
   1    rs2056225  206998706       48   0.001163   0.001903   0.008054   0.6111       0.5441 
   1    rs4845143  207003319       48 -0.0004362   0.001754   0.001343  -0.2487       0.8047 
   1   rs12022129  207003374       48  0.0004332   0.001708   0.001397   0.2537       0.8009 
   1   rs11119670  207005321       48  0.0006349   0.001675   0.003114   0.3791       0.7064 
   1    rs2243161  207008097       48   -0.00177   0.002295    0.01276  -0.7712       0.4445 
   1    rs2243168  207009388       48  0.0001852   0.001699  0.0002583    0.109       0.9137 
   1    rs2243171  207010834       48  0.0001852   0.001699  0.0002583    0.109       0.9137 
   1    rs2243174  207011485       48  0.0006349   0.001675   0.003114   0.3791       0.7064 
   1   rs11802960  207013177       48 -0.0001109   0.004035  1.641e-05 -0.02748       0.9782 
   1    rs4845144  207016648       48  -0.001008   0.001668   0.007867  -0.6039       0.5489 
   1    rs7528265  207019163       48  -0.002149   0.002113      0.022   -1.017       0.3143 
   1    rs4845145  207028771       48 -0.0006237   0.002613   0.001237  -0.2387       0.8124 
   1   rs41434745  207031792       48   0.001332   0.001708    0.01304   0.7796       0.4396 
   1     rs574773  207032751       48   0.001146   0.001918   0.007703   0.5976       0.5531 
   1    rs2981573  207040577       48 -0.0002365   0.001918  0.0003304  -0.1233       0.9024 
   1   rs10779560  207049831       48  0.0009586   0.001788   0.006209   0.5361       0.5945 
   1    rs1518109  207050205       48    0.00323    0.00346     0.0186   0.9336       0.3554 
   1     rs291089  207059121       48 -0.0006015   0.003157  0.0007887  -0.1906       0.8497 
   1     rs574684  207064372       48   0.003212   0.002531    0.03384    1.269       0.2107 
   1     rs574635  207064391       48 -0.0006015   0.003157  0.0007887  -0.1906       0.8497 
   1    rs3860300  207064918       48  0.0005968   0.001826   0.002316   0.3268       0.7453 
   1    rs3762344  207068672       48   0.001179   0.001763   0.009639   0.6691       0.5068 
   1     rs291111  207069526       48  0.0002199   0.001732  0.0003505    0.127       0.8995 
   1     rs291110  207069698       48   0.003584   0.002585    0.04012    1.387       0.1723 
   1    rs3093417  207070941       48  -0.003817   0.002741    0.04043   -1.392       0.1705 
   1    rs1150258  207074905       48  -0.002571   0.001782    0.04329   -1.443       0.1559 
   1    rs3748669  207077023       48  -0.002742   0.002002    0.03917   -1.369       0.1775 
   1     rs749860  207086194       48 -9.928e-05   0.001636  8.007e-05 -0.06069       0.9519 
   1     rs291083  207086969       48    0.00192   0.002417    0.01353   0.7942       0.4312 
   1     rs291082  207087063       48    0.00323    0.00346     0.0186   0.9336       0.3554 
   1   rs12074261  207095048       48   0.000977   0.001691   0.007202   0.5776       0.5663 
   1     rs291084  207095623       48   0.001368   0.002138   0.008821   0.6398       0.5255 
   1    rs6695632  207109167       48 -0.0005448   0.003034  0.0007005  -0.1796       0.8583 
   1     rs503746  207109425       48 -0.0009654   0.001802   0.006199  -0.5357       0.5948 
   1   rs17018064  207111475       48   0.000572   0.003726  0.0005119   0.1535       0.8787 
   1     rs291092  207113230       48 -0.0008524   0.001789    0.00491  -0.4764        0.636 
   1     rs291090  207114037       48   0.001342   0.002492   0.006266   0.5386       0.5928 
   1    rs4844369  207118228       48    0.00117   0.002706   0.004048   0.4324       0.6675 
   1   rs10218826  207124281       48   0.001401    0.00403    0.00262   0.3476       0.7297 
   1   rs11119901  207125946       48  0.0005405   0.002133   0.001393   0.2533       0.8012 
   1   rs10863962  207129266       48 -0.0001246   0.001935  9.015e-05  -0.0644       0.9489 
   1   rs12119983  207131571       48  0.0005753   0.001863    0.00207   0.3089       0.7588 
   1   rs17018337  207134192       48  0.0005405   0.002133   0.001393   0.2533       0.8012 
   1   rs11119925  207135991       48 -0.0004752   0.001908   0.001346   -0.249       0.8045 
   1    rs2000058  207137685       48  -0.001019   0.002165   0.004794  -0.4707       0.6401 
   1   rs11119938  207141792       48  0.0001273   0.002136  7.724e-05  0.05961       0.9527 
   1   rs17018470  207141876       48  0.0001273   0.002136  7.724e-05  0.05961       0.9527 
   1    rs1890864  207143296       48  -0.001019   0.002165   0.004794  -0.4707       0.6401 
   1    rs1856746  207143422       48   0.001401    0.00403    0.00262   0.3476       0.7297 
   1    rs1340232  207143550       48  -0.001019   0.002165   0.004794  -0.4707       0.6401 
   1   rs12066378  207144619       48  1.544e-06   0.001801  1.597e-08 0.0008572       0.9993 
   1    rs6663535  207146064       48   -0.00118   0.001842   0.008842  -0.6406        0.525 
   1   rs12097910  207148459       48  9.548e-05   0.001864  5.701e-05  0.05121       0.9594 
   1   rs11578759  207148824       48  0.0009706   0.002395   0.003557   0.4052       0.6872 
   1    rs7518452  207149054       48 -0.0007826   0.001804   0.004073  -0.4337       0.6665 
   1    rs6540744  207149342       47 -0.0007264   0.001824   0.003512  -0.3982       0.6923 
   1    rs2791714  207153759       48 -0.0007826   0.001804   0.004073  -0.4337       0.6665 
   1    rs2791713  207153881       48  0.0001614   0.003727  4.075e-05   0.0433       0.9657 
   1   rs11119976  207155288       48  0.0002962   0.002798  0.0002435   0.1058       0.9162 
   1    rs6687771  207156274       48 -0.0004425   0.001945   0.001123  -0.2275       0.8211 
   1   rs11119978  207156448       48  0.0001796   0.002014  0.0001728  0.08916       0.9293 
   1   rs11119981  207156555       48 -0.0007907   0.002133   0.002978  -0.3707       0.7126 
   1    rs2842711  207158689       48 -0.0007847   0.002168   0.002841   -0.362        0.719 
   1    rs2791708  207162433       48  -0.001245   0.002363      0.006   -0.527       0.6008 
   1    rs1890868  207162961       48  0.0005605   0.002016   0.001678    0.278       0.7822 
   1   rs12129405  207163431       47  0.0006028   0.001739   0.002664   0.3467       0.7304 
   1   rs11581299  207163744       48  0.0004767   0.002031   0.001197   0.2348       0.8154 
   1    rs2791705  207163853       48   0.001169   0.003351    0.00264   0.3489       0.7287 
   1    rs6694365  207164635       48  0.0004767   0.002031   0.001197   0.2348       0.8154 
   1    rs2486924  207173771       48 -0.0008293    0.00349   0.001226  -0.2376       0.8133 
   1    rs4844563  207175037       48  0.0001051   0.001935  6.414e-05  0.05432       0.9569 
   1    rs2629646  207178900       48  -0.001552   0.001731    0.01717  -0.8965       0.3747 
   1    rs2629643  207181861       48   0.001907   0.004025   0.004855   0.4737       0.6379 
   1    rs2842720  207183083       48   0.001698   0.001897    0.01712    0.895       0.3754 
   1    rs7525449  207186795       48  0.0002645   0.003727  0.0001095  0.07097       0.9437 
   1     rs764317  207187406       48   0.001117   0.002633   0.003899   0.4243       0.6733 
   1   rs12409177  207189574       48   0.000603   0.003726   0.000569   0.1618       0.8722 
   1   rs12144273  207190948       48   0.000603   0.003726   0.000569   0.1618       0.8722 
   1   rs12138969  207191164       48   0.000603   0.003726   0.000569   0.1618       0.8722 
   1       rs3020  207191936       48  0.0002589   0.001842  0.0004292   0.1405       0.8889 
   1    rs1890870  207192073       48 -0.0004802   0.002146   0.001087  -0.2237        0.824 
   1     rs901107  207193177       48   0.001904   0.002096    0.01762   0.9083       0.3684 
   1   rs12062114  207196337       48  -0.002315   0.001792    0.03501   -1.292       0.2029 
   1    rs2629684  207203003       48  -0.002414   0.001786    0.03818   -1.351       0.1832 
   1    rs2629682  207203156       48  -0.002414   0.001786    0.03818   -1.351       0.1832 
   1   rs12061493  207203757       48  -0.003296   0.002385    0.03986   -1.382       0.1737 
   1    rs2791717  207204805       48  -0.002414   0.001786    0.03818   -1.351       0.1832 
   1   rs12064084  207205030       48  -0.003296   0.002385    0.03986   -1.382       0.1737 
   1   rs11120092  207211161       48    0.00173   0.002243    0.01277   0.7713       0.4445 
   1   rs11120093  207211326       48    0.00173   0.002243    0.01277   0.7713       0.4445 
   1    rs2842741  207216695       48  -0.002421   0.001982     0.0314   -1.221       0.2282 
   1    rs2629663  207226272       48  -0.000297   0.002712  0.0002607  -0.1095       0.9133 
   1    rs2247227  207234869       48  -0.002571   0.001988     0.0351   -1.294       0.2023 
   1   rs17258746  207252647       48   0.007993   0.003859    0.08529    2.071      0.04399 
   1   rs12088135  207252911       48  -0.001918   0.002139    0.01718  -0.8968       0.3745 
   1    rs6673109  207253133       48   0.001568   0.002218    0.01074   0.7068       0.4832 
   1    rs3748672  207253165       48  -0.002066   0.002209    0.01866  -0.9353       0.3545 
   1    rs6673422  207253487       48    0.00291   0.001913    0.04792    1.522        0.135 
   1   rs12045707  207256205       48   0.004444   0.001908     0.1055    2.329      0.02431 
   1   rs12088299  207256917       48  -0.004205   0.003675    0.02767   -1.144       0.2585 
   1    rs2842754  207257303       48 -0.0003945   0.002013  0.0008341   -0.196       0.8455 
   1    rs2353545  207261196       48  0.0006135   0.004034  0.0005025   0.1521       0.8798 
   1    rs7536934  207261887       48   0.001785   0.002124    0.01512   0.8404        0.405 
   1    rs4403634  207268091       48  0.0006135   0.004034  0.0005025   0.1521       0.8798 
   1    rs3813948  207269858       48  -0.001004    0.00277   0.002849  -0.3626       0.7186 
   1       rs8942  207269919       48   0.001782   0.003024   0.007491   0.5892       0.5586 
   1   rs11120211  207276379       48  0.0002343   0.002577  0.0001797  0.09093       0.9279 
   1   rs11120218  207278451       48 -3.336e-05   0.001987  6.129e-06 -0.01679       0.9867 
   1   rs17020993  207288392       48   0.001169     0.0018   0.009091   0.6496       0.5192 
   1    rs9943077  207295298       48   0.004859   0.001737     0.1454    2.798     0.007489 
   1    rs2491393  207300259       48  -0.003276   0.001852    0.06371   -1.769      0.08349 
   1    rs2495253  207301321       48  -0.002463   0.002589    0.01929  -0.9513       0.3464 
   1    rs2491395  207301723       48  0.0005814   0.001806   0.002249    0.322       0.7489 
   1    rs4844573  207304900       48  -0.005273   0.002543    0.08546   -2.073      0.04377 
   1    rs6663608  207305069       48  0.0003312     0.0025  0.0003815   0.1325       0.8952 
   1   rs11120277  207319570       48  0.0004656   0.001652   0.001723   0.2818       0.7794 
   1   rs12061578  207326236       48    0.00073   0.002344   0.002105   0.3115       0.7568 
   1    rs6688299  207328233       48   0.001962   0.001722    0.02744    1.139       0.2605 
   1   rs17021736  207329379       48   0.004006   0.003102    0.03498    1.291       0.2031 
   1   rs11120302  207331841       48  0.0008209   0.001839   0.004315   0.4465       0.6573 
   1   rs17022385  207357522       48  0.0003348   0.002326  0.0004504    0.144       0.8861 
   1    rs6672985  207360067       48   0.001076   0.001822   0.007526   0.5906       0.5577 
   1    rs1429907  207361011       48 -0.0004632   0.001841   0.001373  -0.2515       0.8025 
   1   rs17022932  207376029       48  -0.005089   0.003651    0.04052   -1.394       0.1701 
   1    rs6673080  207390204       48  -0.004163   0.001793      0.105   -2.322      0.02469 
   1   rs10746451  207393724       48   0.002904   0.001949    0.04605     1.49        0.143 
   1    rs7516468  207409288       48  0.0004169   0.001827    0.00113   0.2281       0.8206 
   1    rs7516640  207409414       48   0.001191   0.001834   0.009081   0.6493       0.5194 
   1   rs11120512  207413715       48  -0.004163   0.001793      0.105   -2.322      0.02469 
   1    rs2039544  207419917       48   0.001179     0.0022   0.006204   0.5359       0.5946 
   1    rs4844584  207422493       48   0.001179     0.0022   0.006204   0.5359       0.5946 
   1   rs10494890  207424386       48  -0.004163   0.001793      0.105   -2.322      0.02469 
   1    rs7543236  207425013       48   0.001179     0.0022   0.006204   0.5359       0.5946 
   1    rs7543250  207425043       48   0.002078   0.001817    0.02764    1.143       0.2588 
   1   rs11584921  207441975       48  -0.003936   0.002236    0.06311    -1.76      0.08501 
   1   rs10864180  207445761       48   0.002109   0.001808    0.02872    1.166       0.2495 
   1    rs6658718  207458906       48 -0.0002622   0.002206   0.000307  -0.1189       0.9059 
   1    rs1782468  207470415       48 -0.0007397    0.00207   0.002769  -0.3574       0.7224 
   1    rs1652333  207470460       48  -0.003492   0.002609    0.03749   -1.339       0.1873 
   1    rs2802233  207471224       48  -0.003492   0.002609    0.03749   -1.339       0.1873 
   1   rs17024765  207473988       48  -0.004594    0.00269    0.05963   -1.708      0.09439 
   1    rs1572275  207478980       47  -0.004078   0.002672    0.04923   -1.527       0.1339 
   1    rs7515373  207479036       48   0.001179     0.0022   0.006204   0.5359       0.5946 
   1    rs7525530  207483166       48   0.001179     0.0022   0.006204   0.5359       0.5946 
   1    rs2564974  207483445       48  -0.003492   0.002609    0.03749   -1.339       0.1873 
   1    rs2782842  207483576       48 -0.0002622   0.002206   0.000307  -0.1189       0.9059 
   1    rs1858001  207488004       48   -0.00471   0.002374    0.07881   -1.984      0.05327 
   1    rs2914937  207488768       48   -0.00327   0.002997    0.02523   -1.091       0.2809 
   1     rs891376  207491489       47  -0.002729   0.002121    0.03549   -1.287       0.2048 
   1   rs17024952  207493375       48  -0.002085   0.003143   0.009473  -0.6633       0.5105 
   1    rs4844590  207496129       48  -0.002581   0.002369    0.02514   -1.089       0.2817 
   1    rs4844592  207501211       48  -0.002149   0.001934    0.02612   -1.111       0.2724 
   1    rs6691942  207501527       48  -0.002868    0.00225    0.03413   -1.275       0.2087 
   1    rs6700168  207502534       48  -0.002149   0.001934    0.02612   -1.111       0.2724 
   1   rs17025155  207503536       48  -0.002377   0.003139    0.01231  -0.7573       0.4527 
   1   rs10864231  207506329       48  -0.002149   0.001934    0.02612   -1.111       0.2724 
   1    rs1507758  207507481       48  -0.002149   0.001934    0.02612   -1.111       0.2724 
   1    rs1507760  207509365       48  -0.002149   0.001934    0.02612   -1.111       0.2724 
   1    rs2135923  207526593       48  -0.003769   0.002459     0.0486   -1.533       0.1321 
   1   rs11120753  207527285       48   0.001337   0.002178   0.008121   0.6137       0.5424 
   1   rs17026085  207546896       48   0.004183   0.002565    0.05465    1.631       0.1098 
   1    rs2802223  207550616       48 -0.0004754   0.003157  0.0004926  -0.1506        0.881 
   1    rs7554172  207552768       48   0.001337   0.002178   0.008121   0.6137       0.5424 
   1    rs6660274  207554840       48   0.005352   0.002595    0.08466    2.063      0.04482 
   1   rs17026295  207557611       48  -0.004515   0.002104    0.09101   -2.146      0.03717 
   1    rs2782831  207557927       48   0.003523   0.002229     0.0515     1.58       0.1209 
   1     rs966256  207565574       48 -0.0007198   0.002168   0.002391   -0.332       0.7414 
   1    rs2802216  207568003       48  -0.002876   0.001866    0.04911   -1.541       0.1301 
   1    rs6667140  207570177       48   0.002096   0.001919     0.0253    1.093       0.2802 
   1    rs7519949  207573231       48  0.0006935   0.003491  0.0008571   0.1986       0.8434 
   1    rs2940252  207573387       48  -0.003471   0.002028    0.05986   -1.711      0.09374 
   1    rs1257573  207586537       48   0.001035   0.001954   0.006057   0.5294        0.599 
   1   rs11117721  207588001       48  -0.003471   0.002028    0.05986   -1.711      0.09374 
   1    rs2135924  207594943       48    0.00228   0.002273     0.0214    1.003       0.3211 
   1   rs17043362  207606400       48   0.004427   0.002556    0.06122    1.732      0.08998 
   1     rs311290  207607525       48  0.0008391   0.001767   0.004879   0.4749       0.6371 
   1   rs17043515  207608866       48  -0.001138   0.004032   0.001729  -0.2822        0.779 
   1     rs311286  207610908       48  0.0008391   0.001767   0.004879   0.4749       0.6371 
   1     rs311285  207611050       48  -0.001246   0.001952   0.008788  -0.6386       0.5262 
   1     rs683801  207615078       48   0.001866   0.003344   0.006725   0.5581       0.5795 
   1    rs7527218  207623829       48  -0.001802   0.002507    0.01111  -0.7187       0.4759 
   1   rs17044576  207634670       48   0.001968   0.002457    0.01375   0.8009       0.4273 
   1     rs311309  207635087       48  -0.002023    0.00235    0.01586   -0.861       0.3937 
   1    rs1567190  207635789       48 -0.0005084   0.002658  0.0007945  -0.1912       0.8492 
   1     rs311311  207639695       48  0.0003589   0.001878  0.0007937   0.1912       0.8492 
   1     rs511678  207645282       48 -0.0005486   0.001741   0.002153  -0.3151       0.7541 
   1    rs2940253  207645743       48 -0.0005486   0.001741   0.002153  -0.3151       0.7541 
   1    rs9429774  207645895       48 -0.0005486   0.001741   0.002153  -0.3151       0.7541 
   1      rs17615  207646462       48 -0.0005486   0.001741   0.002153  -0.3151       0.7541 
   1    rs9429775  207647339       48   -0.00135   0.002033   0.009499  -0.6642       0.5099 
   1    rs9429777  207650191       48  -0.002023    0.00235    0.01586   -0.861       0.3937 
   1   rs12032512  207653178       48  -0.001202   0.001902   0.008598  -0.6316       0.5308 
   1    rs1041250  207655815       48  -0.006449   0.003361    0.07412   -1.919      0.06121 
   1    rs6690215  207656050       48 -3.591e-05   0.001726  9.409e-06  -0.0208       0.9835 
   1    rs2182911  207660071       48   0.003179   0.002388     0.0371    1.331       0.1897 
   1    rs2182913  207660378       48 -0.0003946   0.001821    0.00102  -0.2167       0.8294 
   1    rs7519408  207661289       48   0.003179   0.002388     0.0371    1.331       0.1897 
   1   rs12068225  207662306       48   0.002934   0.003702    0.01347   0.7925       0.4321 
   1    rs4618971  207666061       48   0.002904   0.001968    0.04518    1.475       0.1469 
   1    rs1410408  207666308       48  -0.001884   0.003022   0.008373  -0.6232       0.5362 
   1    rs9429781  207667222       48   0.001501   0.001732    0.01606   0.8664       0.3908 
   1   rs11117913  207668235       48 -0.0004207   0.001909   0.001055  -0.2204       0.8265 
   1    rs1986158  207670744       48  -0.001235    0.00171    0.01122  -0.7225       0.4736 
   1    rs1571344  207670928       48  -0.001235    0.00171    0.01122  -0.7225       0.4736 
   1   rs12567990  207681685       48   0.000527   0.002146   0.001309   0.2455       0.8071 
   1   rs11117949  207682256       46   0.004093   0.002843    0.04498     1.44       0.1571 
   1    rs9429946  207683147       48  -0.002044   0.001887    0.02489   -1.084       0.2842 
   1     rs650877  207748793       48   0.002643   0.002223     0.0298    1.189       0.2407 
   1     rs599948  207752239       48   0.001722   0.002386    0.01119   0.7215       0.4742 
   1     rs603237  207753010       48  -0.002346   0.001796    0.03577   -1.306       0.1979 
   1    rs2274566  207753345       48  0.0003045   0.003727  0.0001451  0.08171       0.9352 
   1    rs1746658  207756339       48  -0.001088     0.0017    0.00882  -0.6398       0.5255 
   1   rs12034598  207757515       48   0.002595   0.002747    0.01902   0.9445       0.3498 
   1    rs1746659  207758544       48  0.0003045   0.003727  0.0001451  0.08171       0.9352 
   1    rs1257541  207770752       48   -0.00247   0.001717    0.04304   -1.438       0.1571 
   1   rs12141045  207772154       48 -0.0001645   0.002017  0.0001446 -0.08155       0.9354 
   1     rs677066  207773991       48  0.0003045   0.003727  0.0001451  0.08171       0.9352 
   1   rs11118166  207781995       48  0.0003045   0.003727  0.0001451  0.08171       0.9352 
   1   rs10429953  207788578       48 -0.0001645   0.002017  0.0001446 -0.08155       0.9354 
   1   rs11576522  207789269       48  0.0003045   0.003727  0.0001451  0.08171       0.9352 
   1   rs10429943  207789471       48 -0.0001645   0.002017  0.0001446 -0.08155       0.9354 
   1    rs3930521  207790295       48   0.001368   0.001744    0.01319   0.7842       0.4369 
   1   rs41364345  207790427       46  0.0006797    0.00195   0.002755   0.3487        0.729 
   1   rs41369546  207790670       48   0.001368   0.001744    0.01319   0.7842       0.4369 
   1   rs11803956  207803021       48 -0.0009527    0.00349   0.001618   -0.273       0.7861 
   1    rs7517706  207803278       48  -0.002291   0.001811    0.03361   -1.265       0.2123 
   1    rs6661764  207808385       48    0.00135   0.002022   0.009594   0.6675       0.5078 
   1   rs10779340  207817025       48 -0.0007135   0.001932   0.002956  -0.3693       0.7136 
   1    rs6696840  207819729       48   0.002921   0.001877    0.05003    1.557       0.1264 
   1   rs11118242  207820313       48 -0.0003755   0.001976  0.0007844    -0.19       0.8501 
   1   rs12080578  207820612       48  -0.001492   0.002125     0.0106   -0.702       0.4862 
   1    rs6540437  207823865       48 -0.0003755   0.001976  0.0007844    -0.19       0.8501 
   1    rs6540438  207824438       48  -0.003277   0.002093    0.05061   -1.566       0.1242 
   1   rs11118278  207831357       48   0.004021   0.001755     0.1024    2.291      0.02661 
   1    rs6671969  207839667       48  -0.001298   0.001825    0.01088  -0.7114       0.4804 
   1   rs10863461  207840776       48  -0.001298   0.001825    0.01088  -0.7114       0.4804 
   1   rs12143527  207849916       48    0.00171   0.001807    0.01911   0.9468       0.3487 
   1    rs2296158  207851611       48   0.000981   0.001669   0.007459    0.588       0.5594 
   1   rs12025522  207854355       48   0.001472   0.001875    0.01322   0.7851       0.4364 
   1    rs1853526  207854703       48  0.0007185   0.001705   0.003844   0.4213       0.6755 
   1   rs11118345  207854827       48   0.001472   0.001875    0.01322   0.7851       0.4364 
   1    rs1830762  207874272       48 -0.0006978   0.001818   0.003193  -0.3839       0.7028 
   1    rs4844614  207875175       48  -0.002959   0.001876    0.05131   -1.577       0.1216 
   1    rs1977265  207880683       48  -0.004602   0.003978    0.02828   -1.157       0.2533 
   1    rs3927459  207883907       48  -0.002801   0.002582    0.02494   -1.085       0.2837 
   1    rs1819221  207885845       48   0.001874   0.001611     0.0286    1.164       0.2506 
   1    rs1819222  207885881       48  -0.001099   0.001919   0.007085  -0.5729       0.5695 
   1    rs1998538  207886487       48  -0.001099   0.001919   0.007085  -0.5729       0.5695 
   1    rs2104303  207886684       48  -0.003804   0.002653    0.04277   -1.434       0.1584 
   1    rs2025374  207887536       48  -0.001099   0.001919   0.007085  -0.5729       0.5695 
   1    rs7555801  207892730       48  -0.001099   0.002017   0.006415   -0.545       0.5884 
   1    rs2761422  207893266       48  -0.001099   0.001919   0.007085  -0.5729       0.5695 
   1    rs2761425  207894033       48  -0.001099   0.001919   0.007085  -0.5729       0.5695 
   1   rs11118475  207894416       48   0.002001   0.001589    0.03332    1.259       0.2143 
   1    rs2761429  207910058       48  -0.001099   0.002017   0.006415   -0.545       0.5884 
   1    rs2796259  207913134       48 -0.0009709   0.002132    0.00449  -0.4555       0.6509 
   1    rs2761434  207917499       48  0.0002804   0.002326   0.000316   0.1206       0.9046 
   1    rs2796265  207920788       48  0.0002804   0.002326   0.000316   0.1206       0.9046 
   1   rs12062235  207921793       48  0.0003517   0.002206  0.0005523   0.1594        0.874 
   1    rs2796266  207922945       48 -0.0004217   0.001793   0.001202  -0.2352       0.8151 
   1    rs2724385  207931528       48  -0.003316   0.002101    0.05135   -1.578       0.1214 
   1    rs2796278  207955823       48  -0.001283   0.001736    0.01174  -0.7392       0.4635 
   1       rs7144  207967719       48  -0.001335   0.001877    0.01089  -0.7115       0.4804 
   1    rs1474742  207976666       48  -0.001162   0.001763   0.009354   -0.659       0.5131 
   1    rs7523273  207977083       48 -3.142e-05    0.00231  4.022e-06  -0.0136       0.9892 
   1    rs2796283  207978732       48  -0.001973   0.001764    0.02648   -1.119       0.2692 
   1    rs2745972  207980563       48  0.0007608   0.001849   0.003666   0.4114       0.6827 
   1     rs866511  207986180       48  -0.002957   0.001813    0.05468   -1.631       0.1097 
   1    rs2235768  207993339       48   0.004457   0.001794     0.1183    2.484      0.01668 
   1     rs859710  208003509       48  0.0001539   0.002638    7.4e-05  0.05834       0.9537 
   1     rs859711  208004898       46  -0.001021   0.002947   0.002719  -0.3463       0.7307 
   1     rs859713  208005982       48  -0.000789   0.001907   0.003708  -0.4137        0.681 
   1     rs947658  208011074       48  -0.002702   0.002366    0.02757   -1.142       0.2594 
   1    rs2745975  208013620       48   0.001728   0.001701    0.02196    1.016       0.3148 
   1    rs1318653  208014922       48    0.00121   0.002364   0.005668   0.5121        0.611 
   1   rs11118668  208017915       48    0.00121   0.002364   0.005668   0.5121        0.611 
   1   rs10863593  208018074       48  0.0009474   0.002342   0.003545   0.4045       0.6877 
   1    rs2745980  208018367       48   0.001728   0.001701    0.02196    1.016       0.3148 
   1    rs2745981  208027192       48  0.0005801   0.001945   0.001931   0.2983       0.7668 
   1    rs2796241  208027459       48  0.0005801   0.001945   0.001931   0.2983       0.7668 
   1    rs7550821  208029947       47   0.002941   0.002769    0.02446    1.062       0.2938 
   1    rs4844621  208030303       48   0.002321    0.00269    0.01592   0.8626       0.3928 
   1     rs859709  208033037       48  -0.000534   0.002932  0.0007208  -0.1822       0.8563 
   1     rs882198  208036509       48   0.004521   0.002768    0.05483    1.633       0.1092 
   1    rs2796247  208036976       48  0.0005801   0.001945   0.001931   0.2983       0.7668 
   1    rs2724362  208038596       48  0.0009708    0.00192   0.005525   0.5056       0.6156 
   1     rs694874  208039585       48   0.000896   0.002322   0.003226   0.3858       0.7014 
   1     rs641783  208039702       48   0.005024   0.003967     0.0337    1.267       0.2116 
   1     rs643470  208040055       48     0.0017   0.004027   0.003859   0.4221       0.6749 
   1     rs733177  208046384       48  -0.001177   0.002393   0.005227  -0.4916       0.6253 
   1     rs677715  208047284       48  -0.001177   0.002393   0.005227  -0.4916       0.6253 
   1     rs558248  208047435       48  -0.001177   0.002393   0.005227  -0.4916       0.6253 
   1   rs17009221  208050301       48 -0.0002825   0.002031  0.0004204  -0.1391         0.89 
   1   rs17009223  208050360       48 -0.0002825   0.002031  0.0004204  -0.1391         0.89 
   1     rs861475  208051388       48    0.00126   0.001863    0.00985   0.6765       0.5021 
   1     rs658347  208058924       48   0.002598    0.00202    0.03469    1.286        0.205 
   1    rs3820521  208060464       48   0.004309   0.002536    0.05902    1.699      0.09614 
   1    rs2235766  208061530       48 -0.0002057    0.00252  0.0001448 -0.08162       0.9353 
   1    rs2724400  208065166       48    0.00229   0.001989    0.02801    1.151       0.2555 
   1    rs2262269  208067651       48  -0.001219   0.003153   0.003238  -0.3866       0.7009 
   1    rs2259397  208068579       48    0.00229   0.001989    0.02801    1.151       0.2555 
   1    rs2724379  208076856       48  -0.003796   0.003447    0.02568   -1.101       0.2766 
   1    rs6667619  208077220       48 -0.0002613   0.001746  0.0004868  -0.1497       0.8817 
   1     rs656801  208077643       48 -0.0004222   0.001745   0.001271  -0.2419       0.8099 
   1    rs1932819  208078238       48  0.0002202   0.001659  0.0003828   0.1327        0.895 
   1    rs1932818  208078257       48 -5.475e-05   0.001762  2.098e-05 -0.03106       0.9754 
   1    rs2267896  208080972       48 -0.0002613   0.001746  0.0004868  -0.1497       0.8817 
   1    rs6540445  208081467       48 -0.0002613   0.001746  0.0004868  -0.1497       0.8817 
   1    rs3754172  208086878       48  -0.001374   0.001697    0.01405  -0.8097       0.4223 
   1    rs6693798  208090018       48 -0.0009794   0.001829   0.006196  -0.5355       0.5949 
   1   rs12095775  208091310       48 -0.0009794   0.001829   0.006196  -0.5355       0.5949 
   1    rs1160530  208098165       48  -0.001494   0.001837    0.01418  -0.8135       0.4201 
   1    rs2724371  208099031       48  -0.001544   0.001779    0.01611  -0.8679         0.39 
   1     rs490305  208104836       48  -0.001239   0.001863   0.009529  -0.6652       0.5092 
   1   rs11118935  208104988       48     -0.004   0.002571    0.04997   -1.555       0.1267 
   1    rs1204688  208110925       48  -0.001768   0.001803    0.02048  -0.9807       0.3319 
   1    rs1015656  208113211       48  -0.002077   0.001889    0.02561     -1.1       0.2773 
   1    rs1028400  208113731       48 -0.0007025   0.002132   0.002353  -0.3294       0.7433 
   1    rs1212304  208118579       48 -0.0006237   0.002156   0.001816  -0.2893       0.7736 
   1   rs11118958  208125204       48  -0.002533   0.002446     0.0228   -1.036       0.3057 
   1    rs1932825  208125773       48  -0.002654   0.002005     0.0367   -1.324       0.1921 
   1   rs11579772  208128373       48  -0.002654   0.002005     0.0367   -1.324       0.1921 
   1    rs2745967  208128722       48   0.003767   0.001897    0.07897    1.986      0.05302 
   1   rs11579848  208128855       48  -0.002708   0.002401    0.02692   -1.128       0.2651 
   1   rs11578508  208129065       48  -0.002654   0.002005     0.0367   -1.324       0.1921 
   1   rs12065224  208129688       48  -0.002654   0.002005     0.0367   -1.324       0.1921 
   1    rs1003716  208129798       48 -0.0009775    0.00172   0.006973  -0.5683       0.5726 
   1   rs11579530  208130418       48  -0.002654   0.002005     0.0367   -1.324       0.1921 
   1   rs11579168  208130656       48  -0.002533   0.002446     0.0228   -1.036       0.3057 
   1    rs7552993  208130905       48  -0.002654   0.002005     0.0367   -1.324       0.1921 
   1     rs878670  208140164       48  0.0005821   0.001744   0.002416   0.3337       0.7401 
   1   rs11118965  208142203       48  -0.003753   0.002972     0.0335   -1.263       0.2131 
   1    rs2184820  208142232       48  -0.002878   0.001863    0.04932   -1.545       0.1293 
   1    rs2785630  208142785       47   0.000589   0.002035   0.001858   0.2894       0.7736 
   1    rs7547090  208155453       48  -0.001233   0.002363    0.00588  -0.5216       0.6044 
   1     rs475774  208158787       48   0.002608   0.002444    0.02416    1.067       0.2915 
   1   rs12023412  208165338       48  -0.003928   0.002713    0.04359   -1.448       0.1544 
   1     rs684431  208165417       48  -0.001908    0.00163    0.02895   -1.171       0.2476 
   1     rs663999  208170805       48  -0.001256   0.001759    0.01096   -0.714       0.4788 
   1    rs6666839  208177525       48   0.002267   0.001932    0.02907    1.173       0.2466 
   1    rs3901316  208178218       48  -0.003406   0.003118    0.02529   -1.092       0.2803 
   1     rs580306  208178289       48  0.0001446   0.003492  3.726e-05   0.0414       0.9672 
   1     rs586294  208184309       48 -0.0007574   0.002498   0.001995  -0.3032       0.7631 
   1    rs1751584  208186419       48   0.002914   0.003702    0.01329   0.7871       0.4352 
   1    rs2745945  208188196       48   0.001612   0.002764   0.007347   0.5835       0.5624 
   1    rs2785653  208190046       48   0.001808   0.001751    0.02266    1.033       0.3072 
   1    rs1193096  208195516       48  0.0009448   0.002395    0.00337   0.3944       0.6951 
   1    rs2767567  208196081       48  0.0004283   0.002433  0.0006732    0.176        0.861 
   1     rs591305  208197882       48  0.0004283   0.002433  0.0006732    0.176        0.861 
   1    rs6659522  208199100       48   0.001319   0.001842    0.01102   0.7159       0.4777 
   1     rs657778  208201070       48  0.0006052   0.002228   0.001601   0.2716       0.7871 
   1    rs7520548  208205643       48 -0.0002683   0.003727  0.0001127   -0.072       0.9429 
   1    rs4844633  208209385       48   0.002808   0.003131    0.01719    0.897       0.3744 
   1   rs12136725  208216832       48  0.0004721   0.001648   0.001781   0.2865       0.7758 
   1   rs12407165  208222263       48   0.003696   0.002745    0.03792    1.347       0.1847 
   1    rs6540451  208225357       48  0.0006375   0.001657   0.003208   0.3847       0.7022 
   1    rs1985237  208227232       48  0.0007993   0.002227   0.002793    0.359       0.7213 
   1    rs2078332  208227356       48  0.0001495   0.001629  0.0001831  0.09179       0.9273 
   1    rs2785625  208228343       48   0.001218   0.002514    0.00508   0.4846       0.6302 
   1     rs753264  208229376       48  0.0006375   0.001657   0.003208   0.3847       0.7022 
   1    rs7552683  208231688       48  8.644e-06   0.001586  6.459e-07 0.005451       0.9957 
   1    rs4844634  208234388       48   0.001118     0.0022   0.005578    0.508       0.6139 
   1    rs2478822  208235051       48   0.001218   0.002514    0.00508   0.4846       0.6302 
   1     rs729765  208235812       48  -0.001177   0.003488   0.002468  -0.3373       0.7374 
   1   rs12094094  208243358       48   0.000339    0.00217  0.0005303   0.1562       0.8765 
   1    rs6673084  208244039       48  0.0006702   0.001683   0.003436   0.3983       0.6923 
   1    rs2478816  208244853       48    0.00315     0.0023     0.0392     1.37       0.1773 
   1    rs4844635  208246110       48   0.000339    0.00217  0.0005303   0.1562       0.8765 
   1    rs2478812  208247332       48   0.002776   0.002487    0.02636    1.116       0.2702 
   1    rs2274446  208252456       48   0.001329   0.002362   0.006835   0.5626       0.5764 
   1    rs4844637  208262224       48   0.002071    0.00283    0.01151   0.7319       0.4679 
   1    rs4844639  208262480       48   0.002071    0.00283    0.01151   0.7319       0.4679 
   1    rs2498024  208263150       48  0.0001283   0.002638  5.141e-05  0.04863       0.9614 
   1    rs2498023  208263222       48   0.002124   0.002125    0.02127   0.9998       0.3226 
   1    rs2478807  208263599       48   0.002442   0.001879    0.03539    1.299       0.2004 
   1   rs10863695  208263657       48   0.001774   0.002921   0.007952   0.6072       0.5467 
   1   rs11118982  208263980       48  -0.002445   0.001788    0.03904   -1.367       0.1783 
   1    rs2478806  208265612       47   0.002395   0.001896    0.03422    1.263       0.2132 
   1    rs2148699  208267578       48  -0.002569   0.001747    0.04486    -1.47       0.1484 
   1    rs2249852  208267974       48   0.001781   0.001712    0.02299     1.04       0.3036 
   1   rs12126111  208271105       48    -0.0025    0.00175    0.04249   -1.429       0.1598 
   1   rs11118986  208279228       48  0.0003546   0.002206  0.0005615   0.1608        0.873 
   1    rs4844641  208281848       48   0.002792   0.003468    0.01389   0.8051       0.4249 
   1    rs4844406  208281939       48 -5.229e-05   0.002712  8.083e-06 -0.01928       0.9847 
   1    rs7538533  208282003       48  0.0009765   0.001671   0.007366   0.5843       0.5619 
   1    rs4844407  208285746       48 -5.229e-05   0.002712  8.083e-06 -0.01928       0.9847 
   1    rs7516841  208292703       48   0.002019   0.002696    0.01205    0.749       0.4576 
   1    rs7540266  208292834       48   0.002019   0.002696    0.01205    0.749       0.4576 
   1    rs4844645  208293513       48   0.001581   0.001828      0.016   0.8647       0.3917 
   1   rs11576425  208294477       48  0.0009731   0.002253    0.00404    0.432       0.6678 
   1   rs12042643  208296814       48  0.0006977    0.00317   0.001052   0.2201       0.8268 
   1   rs12568876  208297027       48  0.0002045    0.00237  0.0001617  0.08626       0.9316 
   1    rs7553758  208298569       48  0.0009868   0.001776    0.00667   0.5558       0.5811 
   1   rs10863698  208299199       48   0.001377   0.001831    0.01214    0.752       0.4559 
   1   rs10863699  208299220       48   0.001377   0.001831    0.01214    0.752       0.4559 
   1     rs472086  208300298       46   0.001974   0.002884    0.01053   0.6844       0.4973 
   1    rs7548352  208300342       48   0.001377   0.001831    0.01214    0.752       0.4559 
   1    rs3811387  208303357       48   0.001133   0.001718   0.009366   0.6595       0.5129 
   1    rs3811389  208303998       48   0.000492   0.001787   0.001646   0.2754       0.7842 
   1   rs12046154  208304969       48  0.0006977    0.00317   0.001052   0.2201       0.8268 
   1   rs17187133  208306480       48  -0.002964   0.002764    0.02439   -1.072       0.2892 
   1   rs10863700  208307419       48   0.000492   0.001787   0.001646   0.2754       0.7842 
   1     rs859499  208309240       48 -0.0007215    0.00228   0.002172  -0.3165       0.7531 
   1    rs6540458  208312645       48   0.002019   0.002696    0.01205    0.749       0.4576 
   1     rs668878  208313310       48   0.003127   0.002325    0.03783    1.345       0.1853 
   1   rs11811891  208314320       48  0.0005094   0.003726  0.0004061   0.1367       0.8919 
   1     rs576876  208316725       48   0.002843   0.001731    0.05543    1.643       0.1072 
   1     rs607857  208316816       48   0.004115   0.002589    0.05204    1.589       0.1189 
   1    rs2007188  208319721       48   0.003127   0.002325    0.03783    1.345       0.1853 
   1     rs628252  208323512       48   0.004889   0.002754    0.06411    1.775      0.08249 
   1   rs12026640  208324997       48  0.0003706     0.0029  0.0003547   0.1278       0.8989 
   1     rs600031  208325244       48   0.002539   0.001979    0.03454    1.283        0.206 
   1    rs6671923  208325802       48   0.000829   0.002572   0.002254   0.3223       0.7487 
   1    rs1781019  208326983       48  0.0004403   0.001909   0.001155   0.2306       0.8187 
   1     rs550948  208327712       48  0.0008405   0.002471   0.002509   0.3402       0.7353 
   1     rs486753  208328749       48   0.002754   0.002102    0.03599    1.311       0.1965 
   1    rs1604364  208329768       48  -0.002448   0.001879    0.03557   -1.303       0.1992 
   1    rs1262049  208332650       48   0.002328   0.001916    0.03109    1.215       0.2306 
   1    rs1664224  208337162       48  -0.003681   0.002794    0.03635   -1.317       0.1943 
   1    rs4844649  208337392       48  -0.003166   0.002241    0.04157   -1.413       0.1645 
   1    rs2256712  208337407       48  -0.001555   0.001838    0.01532  -0.8459        0.402 
   1    rs2801201  208338095       48  -0.001688   0.001848    0.01782  -0.9136       0.3657 
   1    rs2590687  208338380       48  -0.001871   0.002123     0.0166  -0.8813       0.3828 
   1    rs2590686  208338624       48   -0.00366   0.002987    0.03161   -1.225       0.2266 
   1   rs11118997  208339601       48  -0.001984    0.00212    0.01868  -0.9357       0.3543 
   1    rs1249874  208342846       48 -3.631e-06   0.002043  6.868e-08 -0.001777       0.9986 
   1     rs874785  208347155       48   0.001801   0.001578    0.02752    1.141       0.2598 
   1   rs12033110  208349259       48  -0.003907   0.002713    0.04312    -1.44       0.1567 
   1    rs4406633  208350952       48   0.001422   0.001591    0.01706   0.8934       0.3763 
   1   rs11119000  208358991       48  0.0007139   0.002366   0.001975   0.3017       0.7642 
   1    rs6656369  208360982       48  -0.005957   0.002798     0.0897   -2.129      0.03864 
   1    rs1270939  208361555       48  -0.003993   0.002873     0.0403    -1.39       0.1712 
   1   rs12410558  208366991       48  -0.001377   0.002492   0.006589  -0.5524       0.5834 
   1   rs11590686  208368201       48   0.001259   0.001878   0.009675   0.6704        0.506 
   1   rs17012155  208369246       48  -0.001952   0.002239    0.01625  -0.8716       0.3879 
   1    rs6540459  208369736       48   0.005516   0.003637    0.04762    1.517       0.1362 
   1   rs17012158  208369825       48 -0.0001971   0.002157  0.0001814 -0.09135       0.9276 
   1    rs1249868  208370165       48  0.0006661   0.001885   0.002708   0.3534       0.7254 
   1   rs11119010  208372108       48  -0.002149   0.002413    0.01694  -0.8904       0.3779 
   1    rs7525987  208373312       48  0.0005359   0.001863   0.001796   0.2877       0.7749 
   1   rs11119011  208373395       48   0.001665   0.004028   0.003703   0.4135       0.6812 
   1   rs10863703  208375738       48  0.0002542   0.002284  0.0002692   0.1113       0.9119 
   1    rs2590698  208376746       48  -0.003234    0.00253     0.0343   -1.278       0.2076 
   1    rs1318277  208383078       48 -0.0005044   0.003492  0.0004535  -0.1445       0.8858 
   1    rs1809925  208383253       48 -0.0007551   0.002287   0.002366  -0.3303       0.7427 
   1    rs3748735  208390469       48   0.004967   0.003968    0.03294    1.252        0.217 
   1    rs2782935  208403943       48   0.002269   0.001917    0.02955    1.184       0.2427 
   1    rs2782933  208407437       48  -0.001221   0.002291   0.006136  -0.5329       0.5966 
   1    rs7533778  208415871       48  -0.002775    0.00229    0.03095   -1.212       0.2317 
   1    rs2801200  208416153       48 -0.0005909   0.001912   0.002073  -0.3091       0.7586 
   1    rs1664248  208419966       48  0.0001896   0.001634  0.0002928   0.1161       0.9081 
   1    rs1664247  208420120       48  0.0008721   0.001673   0.005876   0.5214       0.6046 
   1    rs1781038  208420588       48  0.0006086   0.001806   0.002463    0.337       0.7376 
   1    rs2801193  208425671       48   0.001437   0.002137   0.009727   0.6722       0.5048 
   1    rs1269860  208430523       48  0.0008594   0.001803   0.004912   0.4765        0.636 
   1   rs17012257  208430850       48  -0.002877    0.00287    0.02138   -1.002       0.3214 
   1    rs1664241  208437023       48   0.000109   0.002136  5.657e-05  0.05101       0.9595 
   1    rs1632609  208437610       48  -0.002164   0.003018    0.01105  -0.7168       0.4771 
   1   rs11119029  208437821       48   0.002625   0.002907    0.01741   0.9029       0.3713 
   1    rs2590691  208445800       48     0.0022   0.002206    0.02115    0.997        0.324 
   1    rs2440902  208446359       48     0.0022   0.002206    0.02115    0.997        0.324 
   1    rs2440901  208446399       48   0.001061   0.003031   0.002657     0.35       0.7279 
   1   rs12735671  208447186       48   0.004545   0.003666    0.03233     1.24       0.2214 
   1    rs1762467  208447215       48  8.399e-05   0.002774  1.993e-05  0.03028        0.976 
   1    rs1625707  208447269       48  8.399e-05   0.002774  1.993e-05  0.03028        0.976 
   1    rs1562204  208447451       48   0.001061   0.003031   0.002657     0.35       0.7279 
   1    rs1617731  208447524       48   0.001061   0.003031   0.002657     0.35       0.7279 
   1    rs1537697  208447622       48   0.001061   0.003031   0.002657     0.35       0.7279 
   1    rs1537696  208447760       48   0.001061   0.003031   0.002657     0.35       0.7279 
   1   rs12121098  208449483       48   0.004545   0.003666    0.03233     1.24       0.2214 
   1   rs12122022  208450001       48   0.004545   0.003666    0.03233     1.24       0.2214 
   1   rs11811268  208450276       48  0.0003022   0.002473  0.0003244   0.1222       0.9033 
   1    rs1781034  208454371       48   0.003507   0.002288    0.04857    1.532       0.1323 
   1   rs12031984  208455179       48  0.0003022   0.002473  0.0003244   0.1222       0.9033 
   1   rs17012301  208457920       48  -0.003142   0.002242    0.04094   -1.401       0.1678 
   1    rs6686992  208459811       48  7.314e-05   0.001946  3.069e-05  0.03758       0.9702 
   1    rs1781025  208464141       48 -8.599e-05   0.001843  4.734e-05 -0.04667        0.963 
   1    rs1781023  208464373       48 -0.0008103   0.002014   0.003506  -0.4023       0.6893 
   1     rs718242  208464910       48 -0.0008103   0.002014   0.003506  -0.4023       0.6893 
   1     rs718241  208464950       48 -8.599e-05   0.001843  4.734e-05 -0.04667        0.963 
   1    rs3121651  208469340       48 -0.0005501   0.001744   0.002157  -0.3153       0.7539 
   1    rs3121649  208471616       48   0.002165   0.001899    0.02748     1.14       0.2602 
   1    rs6674523  208484111       48  -0.001706   0.001689    0.02169    -1.01       0.3178 
   1    rs6686518  208489481       48  -0.001197   0.001834   0.009176  -0.6527       0.5172 
   1    rs6689238  208489597       48 -0.0008499    0.00182   0.004719   -0.467       0.6427 
   1    rs6674279  208489877       47   -0.00108   0.001858   0.007455  -0.5814       0.5639 
   1    rs2897064  208490895       48 -0.0008026   0.002028   0.003392  -0.3957       0.6942 
   1    rs4844671  208492097       48   -0.00127   0.001815    0.01054  -0.6999       0.4875 
   1    rs1499587  208493971       48  -0.001464   0.001795    0.01425  -0.8153       0.4191 
   1   rs17012379  208497118       48  -0.003203   0.002018    0.05193   -1.587       0.1193 
   1     rs727524  208506659       47   0.002597   0.002122    0.03221    1.224       0.2274 
   1    rs6699314  208507471       48  -0.001009   0.003155   0.002221    -0.32       0.7504 
   1    rs6540467  208513516       48 -0.0002025   0.001755  0.0002893  -0.1154       0.9086 
   1    rs6695225  208513728       48 -0.0002025   0.001755  0.0002893  -0.1154       0.9086 
   1    rs7546272  208515438       48  -0.001378   0.001696    0.01414  -0.8123       0.4208 
   1    rs1499578  208516624       48  -0.002512   0.001805    0.04041   -1.392       0.1707 
   1    rs2217357  208520568       48  -0.001378   0.001696    0.01414  -0.8123       0.4208 
   1    rs6658694  208522144       48   0.003192   0.003123    0.02221    1.022       0.3121 
   1   rs12406933  208525983       48  -0.002309   0.001542    0.04646   -1.497       0.1412 
   1   rs11119053  208526425       48   0.002377    0.00179    0.03692    1.328       0.1908 
   1   rs17012418  208526749       48  -0.002207   0.001716    0.03472   -1.286       0.2048 
   1    rs2052909  208527191       48  -0.002359   0.001469    0.05307   -1.606       0.1152 
   1    rs7540197  208528629       48   0.004673   0.003096    0.04719    1.509        0.138 
   1    rs7519519  208529031       48   0.001318   0.003487   0.003096    0.378       0.7072 
   1   rs12025827  208530530       48   0.002205   0.003291   0.009663   0.6699       0.5062 
   1    rs7525154  208533661       48  0.0002748   0.003035  0.0001782  0.09054       0.9283 
   1    rs6677524  208535774       48   0.003737   0.002189    0.05958    1.707      0.09455 
   1   rs10779476  208543562       48  -0.001228   0.002494   0.005241  -0.4923       0.6249 
   1   rs17012436  208544615       48   0.001055   0.002181   0.005059   0.4836        0.631 
   1    rs4844420  208548815       48   0.006832   0.003344    0.08318    2.043      0.04681 
   1   rs17187352  208553541       48   0.001511   0.002838   0.006123   0.5323       0.5971 
   1     rs698993  208553707       48 -0.0008535   0.002028   0.003836  -0.4209       0.6758 
   1    rs1499572  208553947       48   0.001441   0.003028   0.004902    0.476       0.6363 
   1     rs701641  208554185       48 -0.0001673   0.002072  0.0001416 -0.08071        0.936 
   1   rs12409730  208555807       48 -0.0001255   0.002933  3.983e-05  -0.0428        0.966 
   1    rs2163039  208561353       48   0.001605   0.002286     0.0106    0.702       0.4862 
   1   rs17187380  208564171       48  -0.001437   0.002465   0.007337  -0.5831       0.5627 
   1     rs701639  208564743       48   0.002559    0.00237    0.02473     1.08       0.2858 
   1     rs701637  208565259       48  -0.001238   0.002841    0.00411  -0.4357       0.6651 
   1   rs12048557  208566778       48   0.002055   0.002115    0.02011   0.9717       0.3363 
   1   rs12096711  208566805       48   0.001918   0.002118    0.01752   0.9058       0.3698 
   1     rs696975  208569013       48  0.0003686   0.001913  0.0008068   0.1927        0.848 
   1     rs696969  208574616       48  0.0007271   0.002155   0.002469   0.3374       0.7373 
   1     rs696967  208575623       48  -0.001238   0.002841    0.00411  -0.4357       0.6651 
   1     rs839642  208578975       48  -0.002075   0.001782    0.02864   -1.165       0.2502 
   1   rs12067289  208582849       48   0.002495   0.003001     0.0148   0.8313       0.4101 
   1     rs696948  208589905       48  0.0002044   0.002136  0.0001991  0.09571       0.9242 
   1     rs710420  208593803       48 -0.0001917   0.001821  0.0002411  -0.1053       0.9166 
   1    rs6684369  208596538       48  0.0007669   0.001722   0.004291   0.4453       0.6582 
   1     rs696964  208598450       48  -0.001055   0.002012   0.005942  -0.5244       0.6026 
   1   rs17012514  208603189       48  -0.001594   0.001911    0.01489  -0.8338       0.4087 
   1   rs11806031  208604263       48  -0.001231   0.002427   0.005559  -0.5071       0.6145 
   1    rs6662504  208606109       48  -0.002188   0.001908     0.0278   -1.147       0.2574 
   1     rs696945  208609903       48   0.006631   0.002861     0.1046    2.318      0.02495 
   1   rs17012531  208610199       48  0.0003131   0.002134  0.0004676   0.1467        0.884 
   1     rs701621  208610782       48 -0.0001818   0.001913  0.0001961 -0.09499       0.9247 
   1   rs17012542  208620761       48  -0.002462   0.002372    0.02288   -1.038       0.3048 
   1    rs1499585  208625731       48  -0.001801   0.002786   0.008999  -0.6463       0.5213 
   1    rs1499586  208626075       48   0.001376   0.001582    0.01618   0.8698       0.3889 
   1   rs17012558  208627214       48  -0.001338   0.002705   0.005288  -0.4945       0.6233 
   1   rs17012564  208629207       48  -0.001653    0.00166     0.0211  -0.9958       0.3246 
   1     rs696961  208631856       48   0.002756   0.001724    0.05264    1.599       0.1167 
   1     rs696959  208633504       48   0.003194    0.00218    0.04459    1.465       0.1497 
   1    rs7549288  208635244       48  4.393e-05   0.001843  1.236e-05  0.02384       0.9811 
   1    rs6679114  208640537       48  -0.001628   0.002387       0.01  -0.6817       0.4989 
   1   rs17012594  208640605       48 -0.0002779   0.002638  0.0002412  -0.1053       0.9166 
   1     rs696955  208641921       48   0.002655   0.002135    0.03254    1.244       0.2199 
   1     rs701630  208643137       48    0.00383   0.003447    0.02614    1.111       0.2722 
   1   rs17012605  208644315       48    0.00144    0.00279   0.005752   0.5159       0.6084 
   1     rs701625  208646590       48   0.000707   0.003156    0.00109    0.224       0.8238 
   1   rs11119073  208651369       48   0.003486   0.001641    0.08933    2.124      0.03906 
   1   rs12063017  208652579       48   0.003211   0.002118    0.04757    1.516       0.1364 
   1    rs2066289  208654318       48   0.004336   0.002635    0.05559    1.645       0.1067 
   1     rs749051  208655062       48   0.002859   0.004013    0.01092   0.7125       0.4798 
   1    rs1429266  208655844       48   0.003766   0.001547     0.1142    2.435      0.01884 
   1    rs1366755  208657709       48   0.003702   0.002424    0.04827    1.527       0.1335 
   1     rs841504  208662766       48  -0.005199   0.003266     0.0522   -1.592       0.1183 
   1     rs841503  208662959       48   0.002014   0.001737     0.0284     1.16       0.2522 
   1     rs841500  208664733       48  -0.005199   0.003266     0.0522   -1.592       0.1183 
   1    rs6668021  208666923       48   0.002247   0.001616    0.04036    1.391        0.171 
   1     rs841498  208667249       48   0.001776   0.001726    0.02248    1.029        0.309 
   1    rs1583017  208667501       48   0.002247   0.001616    0.04036    1.391        0.171 
   1    rs4844680  208670057       48  -0.002569   0.001584    0.05405   -1.621       0.1118 
   1   rs17012650  208675759       48    0.00375   0.001445     0.1277    2.596      0.01263 
   1   rs10158044  208676167       48 -5.982e-06   0.001644  2.878e-07 -0.003639       0.9971 
   1    rs7551719  208676383       48  -0.003333   0.001983    0.05788   -1.681      0.09953 
   1   rs11119075  208676718       48   0.002859   0.004013    0.01092   0.7125       0.4798 
   1    rs9660875  208685243       48 -0.0001348   0.002257  7.752e-05 -0.05972       0.9526 
   1   rs11119079  208692517       48   0.002317   0.001712    0.03828    1.353       0.1826 
   1   rs10465685  208693233       48  -0.001679   0.001646     0.0221    -1.02       0.3132 
   1   rs17012706  208697304       48   0.003382   0.001602    0.08834    2.111      0.04022 
   1    rs7529419  208699320       48 -0.0006337   0.002134   0.001912  -0.2969       0.7679 
   1    rs2405104  208700733       48   0.002024     0.0017    0.02988     1.19         0.24 
   1    rs1417954  208700789       48   0.001041   0.002429   0.003976   0.4285       0.6703 
   1   rs17012724  208701550       48   0.004018   0.003442    0.02878    1.167        0.249 
   1    rs1341683  208701838       48    0.00164   0.001827    0.01722   0.8979       0.3739 
   1    rs1417953  208701907       48   0.002075   0.001839    0.02694    1.128        0.265 
   1     rs868415  208702577       48   0.001355    0.00177    0.01257   0.7652        0.448 
   1   rs11576725  208706936       48 -0.0002418   0.003023  0.0001391 -0.07999       0.9366 
   1    rs4844692  208715698       48   0.000479   0.002055    0.00118   0.2331       0.8167 
   1   rs17012764  208716016       48  -0.002053   0.002119    0.01999  -0.9686       0.3378 
   1   rs10863718  208717605       48   0.005027   0.002351    0.09039    2.138      0.03786 
   1    rs4844694  208719537       48   0.003436   0.002611    0.03628    1.316       0.1947 
   1    rs7548249  208719848       48   0.001269   0.002276   0.006712   0.5575       0.5799 
   1    rs4593829  208723451       48   0.001838   0.002294    0.01376    0.801       0.4272 
   1   rs11119094  208730329       48  -0.001467   0.001701    0.01592  -0.8627       0.3928 
   1   rs17012824  208732051       48  0.0008733   0.003032     0.0018    0.288       0.7746 
   1   rs17012827  208732621       48  0.0005129   0.002369   0.001018   0.2165       0.8296 
   1   rs12075657  208732876       48   0.001645   0.003484   0.004825   0.4722        0.639 
   1   rs12077844  208733000       48   0.003287   0.001908    0.06059    1.722       0.0917 
   1   rs17012866  208735795       48  0.0005129   0.002369   0.001018   0.2165       0.8296 
   1   rs17012879  208738541       48  -0.002392   0.003152    0.01237   -0.759       0.4517 
   1   rs11119098  208757777       48   0.001094   0.002165   0.005522   0.5054       0.6157 
   1    rs1856719  208759366       48 -0.0003648    0.00214  0.0006313  -0.1705       0.8654 
   1    rs7522842  208761859       48  -0.004502   0.002962    0.04783    -1.52       0.1353 
   1   rs12728670  208762066       48  3.036e-05   0.003172  1.992e-06 0.009573       0.9924 
   1    rs6665396  208770639       47   0.006234   0.003628    0.06158    1.718      0.09259 
   1    rs4844698  208773517       48 -4.818e-05   0.002043  1.209e-05 -0.02359       0.9813 
   1   rs17259840  208776277       48  0.0009895   0.001929   0.005685   0.5129       0.6105 
   1     rs951370  208777012       48   0.004921   0.003227    0.04812    1.525       0.1341 
   1    rs6694783  208777606       48   0.004921   0.003227    0.04812    1.525       0.1341 
   1     rs946801  208777749       48 -0.0008994   0.002517   0.002768  -0.3573       0.7225 
   1     rs869521  208777895       48  0.0008701   0.001789   0.005116   0.4863        0.629 
   1    rs2282358  208779592       48  0.0007103   0.001862   0.003155   0.3816       0.7045 
   1   rs11804397  208779936       48  -0.001822   0.002039    0.01706  -0.8936       0.3762 
   1   rs11807116  208786039       48  -0.002432   0.003288    0.01176  -0.7398       0.4632 
   1   rs12119793  208787183       48  -0.002756   0.004015    0.01014  -0.6866       0.4958 
   1    rs1340113  208787740       48 -0.0007749   0.001956   0.003401  -0.3962       0.6938 
   1   rs17187645  208798170       48  0.0003601   0.001934   0.000753   0.1862       0.8531 
   1   rs11808293  208799720       48  0.0002517   0.002056  0.0003258   0.1224       0.9031 
   1    rs6685613  208806940       48  -0.001865    0.00213     0.0164  -0.8757       0.3857 
   1   rs10779491  208810027       48  -0.001197    0.00191   0.008459  -0.6264       0.5341 
   1    rs1166863  208810079       48    0.00247   0.002823    0.01637   0.8749       0.3862 
   1    rs1166864  208810098       48 -0.0009994   0.001763   0.006941   -0.567       0.5735 
   1    rs1166865  208810234       48  -0.001123   0.002049   0.006484  -0.5479       0.5864 
   1    rs1166866  208810729       48   0.001738   0.001731    0.02144    1.004       0.3206 
   1   rs11811553  208817135       48  -0.001455   0.003301   0.004208  -0.4409       0.6613 
   1   rs17013008  208823220       48  -0.000151   0.002104  0.0001121  -0.0718       0.9431 
   1   rs12096006  208823925       48 -0.0003791   0.001878  0.0008852  -0.2019       0.8409 
   1    rs6540481  208828411       48   0.001498   0.002272   0.009362   0.6593        0.513 
   1    rs6688285  208830126       48  0.0007193   0.002657   0.001591   0.2707       0.7878 
   1    rs1340117  208830611       48   0.001838   0.002154    0.01558   0.8533       0.3979 
   1    rs6540484  208836084       48 -0.0004587   0.001985   0.001159   -0.231       0.8183 
   1   rs11800842  208837643       48  -0.001488   0.002389   0.008365  -0.6229       0.5364 
   1    rs1934607  208837909       48    0.00277   0.003008     0.0181   0.9209       0.3619 
   1    rs6669368  208837966       48 -0.0002828   0.001976  0.0004451  -0.1431       0.8868 
   1    rs7519477  208840740       48   0.000608   0.001861   0.002314   0.3266       0.7454 
   1    rs6540485  208841012       48  0.0005252   0.001877   0.001699   0.2798       0.7809 
   1   rs17013025  208851567       48  0.0008727   0.002052   0.003916   0.4253       0.6726 
   1   rs10494902  208853791       48  0.0003058   0.001771  0.0006481   0.1727       0.8636 
   1   rs17013032  208853845       48  -0.001284   0.002281   0.006834  -0.5626       0.5764 
   1   rs17013064  208859767       48   0.005586   0.003203    0.06202    1.744      0.08785 
   1   rs10863723  208860293       48 -0.0004293   0.001653   0.001465  -0.2598       0.7962 
   1    rs2896936  208861472       48 -0.0004293   0.001653   0.001465  -0.2598       0.7962 
   1   rs17013077  208862573       48 -0.0003545   0.002013  0.0006736  -0.1761        0.861 
   1   rs10779492  208873784       48 -0.0008318    0.00349   0.001233  -0.2383       0.8127 
   1   rs10779493  208873925       48  0.0002161   0.001636  0.0003794   0.1321       0.8955 
   1    rs4844714  208874119       47  0.0005031   0.001694   0.001955   0.2969       0.7679 
   1    rs1340105  208875319       48   0.000819   0.001619   0.005532   0.5059       0.6154 
   1   rs10494904  208883321       48  0.0008389   0.001619   0.005803   0.5182       0.6068 
   1   rs12097986  208883361       48  0.0008389   0.001619   0.005803   0.5182       0.6068 
   1   rs12240270  208901233       48  -0.001993   0.001777    0.02661   -1.121        0.268 
   1   rs11119123  208909872       48  -0.001269   0.001734     0.0115  -0.7316       0.4681 
   1   rs17013209  208925929       48 -0.0007252   0.002796    0.00146  -0.2593       0.7965 
   1   rs11803397  208929786       48   0.005062   0.002014     0.1208    2.514      0.01551 
   1    rs6697605  208933371       48   0.003652   0.001833    0.07944    1.992      0.05228 
   1   rs17259916  208937403       48   0.004711   0.001788     0.1311    2.634      0.01146 
   1   rs17013227  208938002       48   0.005704   0.003947    0.04344    1.445       0.1552 
   1   rs11585869  208938237       48    0.00278   0.001597    0.06178     1.74      0.08847 
   1    rs1933566  208938670       48   0.002246   0.001731    0.03532    1.298       0.2009 
   1    rs1933565  208938752       48   0.004695   0.001781     0.1313    2.636      0.01139 
   1   rs17013230  208940318       48   0.004263   0.001944    0.09469    2.194      0.03336 
   1    rs6689572  208940942       48  0.0007309   0.003033   0.001261    0.241       0.8107 
   1    rs1166938  208946402       48  -0.002801   0.001971    0.04204   -1.421       0.1621 
   1   rs17013249  208946799       48  0.0005718   0.001657    0.00258    0.345       0.7317 
   1   rs12076644  208949367       48  0.0002645   0.001649  0.0005593   0.1605       0.8732 
   1   rs17013299  208949824       48  -0.001633   0.002009    0.01417   -0.813       0.4204 
   1    rs6694350  208950466       48  0.0001319   0.003158  3.795e-05  0.04178       0.9669 
   1   rs10863725  208950832       48 -8.214e-05   0.001686  5.162e-05 -0.04873       0.9613 
   1   rs12079343  208950897       48  0.0001319   0.003158  3.795e-05  0.04178       0.9669 
   1   rs12084143  208951165       48  0.0001319   0.003158  3.795e-05  0.04178       0.9669 
   1    rs6660992  208952391       48   8.34e-05   0.001644  5.593e-05  0.05073       0.9598 
   1    rs1937140  208952611       48  0.0001319   0.003158  3.795e-05  0.04178       0.9669 
   1    rs7543009  208953613       48  -0.001436   0.003721   0.003226  -0.3859       0.7014 
   1     rs140609  208955504       48 -0.0004425   0.001743     0.0014  -0.2539       0.8007 
   1    rs7516018  208955802       48  -0.001171   0.001906   0.008144  -0.6146       0.5419 
   1    rs7516028  208955844       48  -0.001171   0.001906   0.008144  -0.6146       0.5419 
   1   rs17013345  208956001       48  0.0001326   0.001708  0.0001311  0.07765       0.9384 
   1    rs1166928  208956621       48  0.0008352   0.001831   0.004505   0.4563       0.6503 
   1    rs1166923  208960876       48  0.0003737    0.00182   0.000916   0.2054       0.8382 
   1   rs12137586  208961755       48  -0.001105   0.004032    0.00163  -0.2741       0.7853 
   1   rs17013389  208968342       48  0.0008217   0.002367   0.002612   0.3471       0.7301 
   1   rs17013392  208968409       48  0.0008217   0.002367   0.002612   0.3471       0.7301 
   1   rs12563926  208972687       48  0.0002444   0.004035  7.976e-05  0.06057        0.952 
   1    rs1166909  208975149       48 -0.0003012   0.001894  0.0005493   -0.159       0.8744 
   1   rs10735502  208986351       48 -0.0001262   0.001699  0.0001198 -0.07424       0.9411 
   1   rs10863726  208986593       48   0.001489   0.002136    0.01045   0.6971       0.4892 
   1    rs1933542  208994658       48   0.001434   0.002279   0.008533   0.6292       0.5323 
   1    rs4844444  208997091       48 -0.0002489   0.001824  0.0004047  -0.1365        0.892 
   1    rs4844445  208999133       48   0.001202   0.002706   0.004271   0.4442        0.659 
   1   rs17013505  208999491       48   0.002182   0.003478   0.008483   0.6274       0.5335 
   1   rs11119135  209000331       48 -0.0007975   0.001742   0.004535  -0.4578       0.6493 
   1   rs12035745  209004061       48   0.003815   0.002409     0.0517    1.584       0.1201 
   1   rs12408989  209007778       48   0.002658   0.002402    0.02594    1.107       0.2742 
   1   rs12566769  209011761       48   0.002847    0.00313    0.01767   0.9096       0.3678 
   1    rs1890340  209012975       48   0.002847    0.00313    0.01767   0.9096       0.3678 
   1    rs6692199  209042228       47 -0.0007416   0.002357   0.002195  -0.3146       0.7545 
   1    rs6540495  209046438       48 -0.0006082   0.002324   0.001486  -0.2617       0.7947 
   1    rs1933562  209050290       48   0.003591   0.002464    0.04412    1.457       0.1519 
   1    rs6663665  209053645       48  0.0008199   0.003305   0.001336   0.2481       0.8052 
   1    rs2211045  209054775       48  0.0009853   0.002253   0.004142   0.4374       0.6639 
   1    rs3905273  209056464       48  0.0006203   0.002228   0.001682   0.2784       0.7819 
   1   rs17013608  209061228       48  -0.004296   0.003435     0.0329   -1.251       0.2173 
   1   rs12030704  209063906       48  0.0009918   0.002067   0.004979   0.4798       0.6337 
   1   rs17260007  209064416       48  0.0002124   0.003727  7.057e-05  0.05698       0.9548 
   1   rs11119150  209065259       48  7.392e-05   0.002032  2.878e-05  0.03638       0.9711 
   1   rs12130305  209073907       48   0.005856   0.002515     0.1054    2.328      0.02435 
   1   rs17013633  209077272       48  -0.003177   0.004008    0.01348  -0.7927        0.432 
   1   rs12047788  209082262       48  -0.004853   0.003658    0.03686   -1.327       0.1911 
   1   rs17013661  209083871       48  -0.001256   0.003723   0.002468  -0.3373       0.7374 
   1   rs12041467  209086597       48  -0.004853   0.003658    0.03686   -1.327       0.1911 
   1   rs12026494  209094764       48  -0.002319   0.003476   0.009588  -0.6673       0.5079 
   1    rs1933549  209095952       48   0.003617   0.002221     0.0545    1.628       0.1103 
   1   rs11577857  209105367       48  -0.001439   0.001816    0.01347  -0.7926       0.4321 
   1   rs11119170  209105662       48  -0.002261   0.002205    0.02235   -1.025       0.3105 
   1   rs11582344  209105966       48  -0.001512   0.001821    0.01476  -0.8302       0.4107 
   1    rs4463671  209108120       48  -0.002261   0.002205    0.02235   -1.025       0.3105 
   1   rs12029831  209108337       48  -0.007149   0.003895    0.06825   -1.836      0.07289 
   1    rs6670927  209108361       48  -0.002261   0.002205    0.02235   -1.025       0.3105 
   1    rs1320539  209108493       48   0.006259   0.003176    0.07785    1.971       0.0548 
   1    rs4481849  209112068       48  -0.002657   0.001823    0.04413   -1.457       0.1518 
   1   rs11119175  209113712       48  -0.003653   0.002721     0.0377   -1.342       0.1861 
   1    rs4130547  209114103       47   0.002402   0.001642    0.04543    1.463       0.1503 
   1    rs7540998  209118786       48   0.003765   0.001954    0.07464    1.926      0.06026 
   1    rs7517671  209118888       48 -0.0005731    0.00178    0.00225  -0.3221       0.7488 
   1   rs11119182  209121677       48 -0.0003273   0.002289  0.0004444   -0.143       0.8869 
   1    rs6697933  209121854       48 -0.0002417   0.001801  0.0003913  -0.1342       0.8938 
   1    rs2807386  209126916       48  0.0005414    0.00178   0.002008   0.3042       0.7623 
   1    rs1924250  209129752       48  0.0005553   0.001822   0.002014   0.3047        0.762 
   1    rs2807391  209133898       48  4.334e-05   0.001911  1.119e-05  0.02268        0.982 
   1   rs11119189  209141842       48   0.001927   0.001685    0.02766    1.144       0.2586 
   1    rs1924253  209149915       48  0.0001257   0.003307   3.14e-05  0.03801       0.9698 
   1   rs11119192  209154529       48   7.96e-06   0.001879  3.903e-07 0.004237       0.9966 
   1   rs12059999  209157293       48  0.0003514   0.001821   0.000809    0.193       0.8478 
   1    rs2761781  209160307       47 -0.0004053   0.001925   0.000984  -0.2105       0.8342 
   1   rs10863739  209162928       48 -0.0002915   0.002157  0.0003967  -0.1351       0.8931 
   1   rs12062573  209164485       48 -2.345e-05   0.001788  3.739e-06 -0.01311       0.9896 
   1    rs2807404  209183453       47 -0.0004933   0.002167   0.001151  -0.2277       0.8209 
   1   rs17013885  209187125       48  6.056e-05   0.004035  4.896e-06  0.01501       0.9881 
   1    rs6657443  209189265       48   0.003537   0.002418    0.04445    1.463       0.1503 
   1   rs10494914  209197139       48 -0.0007113   0.003021   0.001203  -0.2354       0.8149 
   1    rs7555105  209197254       47  0.0009403   0.003339   0.001759   0.2816       0.7796 
   1    rs2224822  209201633       48  -0.001782   0.001615    0.02578   -1.103       0.2756 
   1   rs12032382  209206072       48   0.001687   0.002056    0.01442   0.8203       0.4163 
   1   rs12037818  209209120       48   0.001381   0.001809     0.0125   0.7632       0.4492 
   1   rs17013945  209209454       48  -0.002015   0.002831    0.01089  -0.7117       0.4803 
   1   rs17013949  209210837       48  0.0008556   0.002133   0.003487   0.4012       0.6901 
   1   rs17013951  209211154       48  -0.001262   0.001649    0.01258  -0.7654       0.4479 
   1   rs11119208  209211968       48   0.002668   0.003133    0.01551   0.8513        0.399 
   1   rs10218720  209214213       48   -0.00179   0.002419    0.01176  -0.7399       0.4631 
   1   rs17013964  209217052       48 -0.0006374   0.002931   0.001027  -0.2174       0.8288 
   1    rs7413774  209221044       48   0.002243   0.002302    0.02021   0.9741       0.3351 
   1    rs9308407  209221480       48  0.0001494   0.002187  0.0001015  0.06832       0.9458 
   1    rs9429990  209222186       48  0.0002483   0.002092  0.0003062   0.1187        0.906 
   1    rs6666007  209232444       48  -0.001112   0.001912   0.007306  -0.5818       0.5635 
   1    rs6540500  209233201       48   0.006899   0.003341    0.08483    2.065       0.0446 
   1     rs713260  209235119       48    0.00132   0.002022    0.00917   0.6525       0.5174 
   1    rs9803921  209236818       48  -0.001225   0.002514   0.005134  -0.4872       0.6284 
   1   rs17014015  209237451       48  -0.003095    0.00281     0.0257   -1.102       0.2764 
   1   rs12410473  209237470       48  0.0005148   0.001833   0.001711   0.2808       0.7801 
   1   rs17260119  209239011       48   0.002721   0.002905    0.01871   0.9364       0.3539 
   1   rs10494915  209241880       48   0.001522   0.001741    0.01634   0.8742       0.3866 
   1   rs17014029  209242323       48 -0.0003339   0.002023   0.000592  -0.1651       0.8696 
   1    rs6668228  209242897       48 -0.0003339   0.002023   0.000592  -0.1651       0.8696 
   1    rs7526402  209244138       48  -0.001245   0.002706   0.004585  -0.4603       0.6475 
   1   rs10494916  209245859       48 -0.0009301   0.002013    0.00462  -0.4621       0.6462 
   1   rs35095400  209254829       48  0.0009266   0.002153   0.004009   0.4303        0.669 
   1    rs6692331  209256181       48   0.001258   0.001682    0.01201   0.7479       0.4583 
   1    rs1411406  209258715       48  -0.001798   0.001805    0.02113  -0.9965       0.3242 
   1   rs12759484  209259013       48  0.0007553    0.00179   0.003855   0.4219       0.6751 
   1   rs12730607  209268250       48   0.001404   0.001841    0.01249   0.7629       0.4494 
   1   rs17014039  209268696       48  0.0003453   0.001707  0.0008888   0.2023       0.8406 
   1    rs6540507  209269627       48  -0.005513   0.003397    0.05416   -1.623       0.1114 
   1    rs6684326  209269714       47  0.0009694   0.001961     0.0054   0.4943       0.6235 
   1    rs1174559  209273268       48  -0.001168   0.002024    0.00719  -0.5772       0.5666 
   1   rs10494917  209273939       48   0.001543   0.002005    0.01272   0.7699       0.4453 
   1    rs1174555  209276515       48  -0.001492   0.003027   0.005252  -0.4928       0.6245 
   1    rs6681778  209276755       48  0.0006016   0.002344   0.001429   0.2566       0.7986 
   1    rs1174554  209277169       48  -0.001439   0.002512   0.007082  -0.5728       0.5696 
   1   rs12405410  209277749       48 -0.0002608   0.002933  0.0001719 -0.08892       0.9295 
   1   rs35577903  209277772       48   0.001883   0.002698    0.01048    0.698       0.4887 
   1    rs1174552  209278402       48    0.00164   0.001999    0.01442   0.8203       0.4163 
   1    rs2970564  209283080       48 -0.0006899   0.002636   0.001487  -0.2617       0.7947 
   1   rs11119220  209283460       48  -0.002199   0.001898    0.02834   -1.158       0.2527 
   1    rs1330233  209285053       48  -0.002547   0.003708    0.01015  -0.6869       0.4956 
   1    rs1174566  209287050       48   0.002679   0.002745    0.02028   0.9759       0.3342 
   1   rs11119222  209287172       48   -0.00349   0.002991    0.02875   -1.167       0.2493 
   1    rs2282069  209287367       48 -0.0006127   0.003306   0.000746  -0.1853       0.8538 
   1   rs17014055  209287592       48  0.0001744   0.002017  0.0001623  0.08642       0.9315 
   1    rs6664027  209294175       48  0.0002135    0.00217  0.0002103  0.09838       0.9221 
   1    rs2788166  209305665       48 -0.0008113   0.002657   0.002023  -0.3054       0.7615 
   1    rs1184990  209306699       48 -0.0004428   0.002711  0.0005795  -0.1633        0.871 
   1    rs7546058  209307436       48  -0.001247   0.001771    0.01066  -0.7042       0.4849 
   1    rs4424511  209316630       48  0.0005502   0.002016   0.001616   0.2729       0.7862 
   1    rs6660522  209317220       48 -6.169e-05   0.002207  1.699e-05 -0.02796       0.9778 
   1   rs34104149  209318792       48  -0.006316   0.003926    0.05327   -1.609       0.1145 
   1    rs1933620  209319089       48  0.0001064   0.001853  7.166e-05  0.05742       0.9545 
   1    rs1933621  209319203       48 -0.0006403    0.00204   0.002136  -0.3138       0.7551 
   1    rs1933622  209319571       48 -0.0007248   0.002772   0.001484  -0.2615       0.7949 
   1    rs4844769  209323995       48  0.0004362   0.001886   0.001161   0.2313       0.8181 
   1    rs6658166  209324602       48 -0.0006403    0.00204   0.002136  -0.3138       0.7551 
   1    rs7514220  209325038       48   0.001066   0.002201   0.005077   0.4845       0.6303 
   1    rs6672714  209331789       48   0.003352   0.002235    0.04661      1.5       0.1406 
   1    rs6704122  209333286       48    0.00499   0.002674    0.07037    1.866      0.06842 
   1   rs17014126  209335997       48   0.001296   0.003722   0.002628   0.3481       0.7293 
   1    rs6691380  209339348       48  3.869e-05   0.001864  9.361e-06  0.02075       0.9835 
   1    rs4402132  209340696       48  -0.003412   0.003118    0.02538   -1.094       0.2794 
   1    rs4844776  209342457       48   0.003857   0.002004    0.07455    1.925      0.06043 
   1    rs4844777  209344141       48  -0.001566   0.003299    0.00487  -0.4745       0.6374 
   1   rs11581106  209344972       48  0.0007295    0.00207   0.002693   0.3524       0.7261 
   1    rs6540522  209359911       48 -0.0009875   0.001941   0.005595  -0.5087       0.6134 
   1   rs17014148  209362100       48   -0.00247   0.002549       0.02  -0.9689       0.3377 
   1    rs1933613  209362243       48   0.001954   0.002128    0.01799    0.918       0.3634 
   1    rs4291499  209362339       48    0.00499   0.002674    0.07037    1.866      0.06842 
   1    rs6657861  209365397       48   0.006504   0.001986     0.1891    3.275     0.002009 
   1    rs1933619  209369795       48  -0.002964   0.001768    0.05754   -1.676       0.1006 
   1    rs1933618  209369904       48  -0.001566   0.003299    0.00487  -0.4745       0.6374 
   1    rs2970556  209377775       48  -0.002888   0.002249    0.03459   -1.284       0.2057 
   1   rs17188009  209378153       48   0.002016   0.002137    0.01898   0.9433       0.3505 
   1   rs17188016  209383607       48   0.001356   0.001925    0.01067   0.7044       0.4847 
   1    rs2800917  209407765       48  0.0003833   0.003492  0.0002619   0.1098       0.9131 
   1   rs17260245  209411025       48   0.003066   0.002282    0.03777    1.344       0.1856 
   1    rs7533402  209411678       48   0.001962   0.002292    0.01568   0.8561       0.3964 
   1    rs1507334  209411971       48  0.0005311   0.002146   0.001329   0.2474       0.8057 
   1   rs17014178  209415744       48  -0.001505   0.002703   0.006691  -0.5567       0.5805 
   1    rs6693967  209416697       48  0.0005311   0.002146   0.001329   0.2474       0.8057 
   1   rs17014186  209417346       48  -0.001505   0.002703   0.006691  -0.5567       0.5805 
   1    rs2788154  209420098       48  -0.003064    0.00211    0.04384   -1.452       0.1532 
   1    rs2788153  209422309       48    0.00142    0.00213   0.009565   0.6665       0.5084 
   1    rs2788152  209422492       48  -0.001437   0.002893   0.005332  -0.4966       0.6218 
   1   rs10779504  209422522       48  -0.003536    0.00369    0.01957  -0.9582       0.3429 
   1    rs2843175  209425376       48  0.0005384   0.002011   0.001555   0.2677       0.7901 
   1    rs2843174  209425803       48 -0.0009244   0.001757    0.00598  -0.5261       0.6014 
   1    rs2185095  209426007       48  0.0008865   0.001777   0.005384    0.499       0.6202 
   1    rs2153043  209426304       48  0.0005328   0.001863   0.001775    0.286       0.7761 
   1    rs2265733  209446729       48   0.000798   0.002709   0.001882   0.2945       0.7697 
   1    rs2660648  209449439       48 -0.0002733   0.001864   0.000467  -0.1466       0.8841 
   1   rs12096704  209449735       48   -0.00108   0.001762   0.008111  -0.6133       0.5427 
   1   rs12061968  209451043       48  -0.003703   0.002882    0.03465   -1.285       0.2053 
   1    rs2843171  209456475       48  0.0003535   0.001745  0.0008907   0.2025       0.8404 
   1   rs12064516  209458150       48  -0.002496   0.002823    0.01672  -0.8843       0.3811 
   1     rs879961  209460923       48 -7.422e-05   0.001853  3.489e-05 -0.04006       0.9682 
   1    rs1553622  209463860       48   0.001552     0.0019    0.01431   0.8172       0.4181 
   1   rs17014274  209476016       48  0.0009923   0.002342   0.003889   0.4238       0.6737 
   1    rs2660637  209476654       48   0.001855   0.001994    0.01846   0.9301       0.3571 
   1    rs6678908  209482022       48  0.0003528   0.001913  0.0007391   0.1845       0.8545 
   1    rs6676705  209485401       48  -0.000178   0.002013    0.00017 -0.08844       0.9299 
   1    rs1507326  209487905       48  0.0008053   0.001915    0.00383   0.4206        0.676 
   1    rs1395747  209488564       48  -0.001444   0.001789    0.01396  -0.8071       0.4237 
   1    rs7554932  209491397       48     0.0019   0.003296   0.007173   0.5765       0.5671 
