# Supplementary material for: Cell-to-cell expression dispersion of B-cell surface proteins is linked to genetic variants in humans
Source: Commun Biol. 2020 Jul 3;3:346. doi: 10.1038/s42003-020-1075-1 (PMC7335051; doi:10.1038/s42003-020-1075-1)
Supplement: Supplementary file 4 — Supplementary Data 2 [file 42003_2020_1075_MOESM4_ESM.zip › Supplementary_Data_S2/plink-results-48LCLs/CD55_chr1_cv.loess/CD55_cv.loess_48_LCLs.qassoc.adjusted]

 CHR          SNP      UNADJ         GC       BONF       HOLM   SIDAK_SS   SIDAK_SD     FDR_BH     FDR_BY
   1    rs6657861   0.002009   0.002009          1          1     0.8919     0.8919     0.9977          1 
   1    rs9943077   0.007489   0.007489          1          1     0.9998     0.9998     0.9977          1 
   1     rs951366   0.008115   0.008115          1          1     0.9999     0.9999     0.9977          1 
   1    rs1933565    0.01139    0.01139          1          1          1          1     0.9977          1 
   1   rs17259916    0.01146    0.01146          1          1          1          1     0.9977          1 
   1   rs17012650    0.01263    0.01263          1          1          1          1     0.9977          1 
   1    rs7522056    0.01285    0.01285          1          1          1          1     0.9977          1 
   1   rs10746433    0.01319    0.01319          1          1          1          1     0.9977          1 
   1   rs11803397    0.01551    0.01551          1          1          1          1     0.9977          1 
   1    rs7516593    0.01667    0.01667          1          1          1          1     0.9977          1 
   1    rs2235768    0.01668    0.01668          1          1          1          1     0.9977          1 
   1    rs1429266    0.01884    0.01884          1          1          1          1     0.9977          1 
   1    rs1554286    0.02401    0.02401          1          1          1          1     0.9977          1 
   1   rs12045707    0.02431    0.02431          1          1          1          1     0.9977          1 
   1   rs12130305    0.02435    0.02435          1          1          1          1     0.9977          1 
   1    rs3024490    0.02438    0.02438          1          1          1          1     0.9977          1 
   1    rs6673080    0.02469    0.02469          1          1          1          1     0.9977          1 
   1   rs11120512    0.02469    0.02469          1          1          1          1     0.9977          1 
   1   rs10494890    0.02469    0.02469          1          1          1          1     0.9977          1 
   1     rs696945    0.02495    0.02495          1          1          1          1     0.9977          1 
   1   rs11118278    0.02661    0.02661          1          1          1          1     0.9977          1 
   1   rs17013230    0.03336    0.03336          1          1          1          1     0.9977          1 
   1   rs10494879    0.03632    0.03632          1          1          1          1     0.9977          1 
   1    rs2282449    0.03689    0.03689          1          1          1          1     0.9977          1 
   1   rs17026295    0.03717    0.03717          1          1          1          1     0.9977          1 
   1   rs10863718    0.03786    0.03786          1          1          1          1     0.9977          1 
   1    rs6656369    0.03864    0.03864          1          1          1          1     0.9977          1 
   1   rs11119073    0.03906    0.03906          1          1          1          1     0.9977          1 
   1   rs17012706    0.04022    0.04022          1          1          1          1     0.9977          1 
   1   rs11240506    0.04274    0.04274          1          1          1          1     0.9977          1 
   1   rs12072062    0.04355    0.04355          1          1          1          1     0.9977          1 
   1   rs11119916    0.04355    0.04355          1          1          1          1     0.9977          1 
   1    rs4844573    0.04377    0.04377          1          1          1          1     0.9977          1 
   1   rs17258746    0.04399    0.04399          1          1          1          1     0.9977          1 
   1    rs6540500     0.0446     0.0446          1          1          1          1     0.9977          1 
   1    rs6660274    0.04482    0.04482          1          1          1          1     0.9977          1 
   1    rs4844420    0.04681    0.04681          1          1          1          1     0.9977          1 
   1    rs6697605    0.05228    0.05228          1          1          1          1     0.9977          1 
   1    rs2745967    0.05302    0.05302          1          1          1          1     0.9977          1 
   1    rs1858001    0.05327    0.05327          1          1          1          1     0.9977          1 
   1    rs1320539     0.0548     0.0548          1          1          1          1     0.9977          1 
   1    rs7540998    0.06026    0.06026          1          1          1          1     0.9977          1 
   1    rs4844776    0.06043    0.06043          1          1          1          1     0.9977          1 
   1    rs1041250    0.06121    0.06121          1          1          1          1     0.9977          1 
   1     rs823122    0.06127    0.06127          1          1          1          1     0.9977          1 
   1    rs4845140     0.0628     0.0628          1          1          1          1     0.9977          1 
   1   rs11579937    0.06379    0.06379          1          1          1          1     0.9977          1 
   1    rs1772153    0.06635    0.06635          1          1          1          1     0.9977          1 
   1    rs6704122    0.06842    0.06842          1          1          1          1     0.9977          1 
   1    rs4291499    0.06842    0.06842          1          1          1          1     0.9977          1 
   1   rs11120206    0.06947    0.06947          1          1          1          1     0.9977          1 
   1   rs12029831    0.07289    0.07289          1          1          1          1     0.9977          1 
   1    rs6664834    0.07565    0.07565          1          1          1          1     0.9977          1 
   1    rs7539751    0.07692    0.07692          1          1          1          1     0.9977          1 
   1     rs628252    0.08249    0.08249          1          1          1          1     0.9977          1 
   1    rs2491393    0.08349    0.08349          1          1          1          1     0.9977          1 
   1   rs11584921    0.08501    0.08501          1          1          1          1     0.9977          1 
   1   rs17013064    0.08785    0.08785          1          1          1          1     0.9977          1 
   1   rs11585869    0.08847    0.08847          1          1          1          1     0.9977          1 
   1   rs17043362    0.08998    0.08998          1          1          1          1     0.9977          1 
   1   rs12077844     0.0917     0.0917          1          1          1          1     0.9977          1 
   1    rs6665396    0.09259    0.09259          1          1          1          1     0.9977          1 
   1    rs2940252    0.09374    0.09374          1          1          1          1     0.9977          1 
   1   rs11117721    0.09374    0.09374          1          1          1          1     0.9977          1 
   1   rs17024765    0.09439    0.09439          1          1          1          1     0.9977          1 
   1    rs6677524    0.09455    0.09455          1          1          1          1     0.9977          1 
   1    rs3820521    0.09614    0.09614          1          1          1          1     0.9977          1 
   1     rs823123    0.09652    0.09652          1          1          1          1     0.9977          1 
   1    rs7551719    0.09953    0.09953          1          1          1          1     0.9977          1 
   1    rs1933619     0.1006     0.1006          1          1          1          1     0.9977          1 
   1    rs2066289     0.1067     0.1067          1          1          1          1     0.9977          1 
   1     rs576876     0.1072     0.1072          1          1          1          1     0.9977          1 
   1     rs882198     0.1092     0.1092          1          1          1          1     0.9977          1 
   1     rs866511     0.1097     0.1097          1          1          1          1     0.9977          1 
   1   rs17026085     0.1098     0.1098          1          1          1          1     0.9977          1 
   1   rs11119584     0.1098     0.1098          1          1          1          1     0.9977          1 
   1    rs1933549     0.1103     0.1103          1          1          1          1     0.9977          1 
   1    rs6540507     0.1114     0.1114          1          1          1          1     0.9977          1 
   1    rs4844680     0.1118     0.1118          1          1          1          1     0.9977          1 
   1   rs12028467     0.1124     0.1124          1          1          1          1     0.9977          1 
   1   rs34104149     0.1145     0.1145          1          1          1          1     0.9977          1 
   1    rs2052909     0.1152     0.1152          1          1          1          1     0.9977          1 
   1     rs696961     0.1167     0.1167          1          1          1          1     0.9977          1 
   1   rs12040948     0.1176     0.1176          1          1          1          1     0.9977          1 
   1     rs841504     0.1183     0.1183          1          1          1          1     0.9977          1 
   1     rs841500     0.1183     0.1183          1          1          1          1     0.9977          1 
   1     rs607857     0.1189     0.1189          1          1          1          1     0.9977          1 
   1   rs17012379     0.1193     0.1193          1          1          1          1     0.9977          1 
   1   rs12035745     0.1201     0.1201          1          1          1          1     0.9977          1 
   1    rs2782831     0.1209     0.1209          1          1          1          1     0.9977          1 
   1    rs2724385     0.1214     0.1214          1          1          1          1     0.9977          1 
   1    rs4844614     0.1216     0.1216          1          1          1          1     0.9977          1 
   1   rs12407361     0.1222     0.1222          1          1          1          1     0.9977          1 
   1    rs6540438     0.1242     0.1242          1          1          1          1     0.9977          1 
   1   rs17012744     0.1252     0.1252          1          1          1          1     0.9977          1 
   1    rs3813973     0.1257     0.1257          1          1          1          1     0.9977          1 
   1    rs6696840     0.1264     0.1264          1          1          1          1     0.9977          1 
   1   rs11118935     0.1267     0.1267          1          1          1          1     0.9977          1 
   1    rs6702688     0.1287     0.1287          1          1          1          1     0.9977          1 
   1    rs2184820     0.1293     0.1293          1          1          1          1     0.9977          1 
   1    rs2802216     0.1301     0.1301          1          1          1          1     0.9977          1 
   1    rs2135923     0.1321     0.1321          1          1          1          1     0.9977          1 
   1    rs1781034     0.1323     0.1323          1          1          1          1     0.9977          1 
   1    rs1366755     0.1335     0.1335          1          1          1          1     0.9977          1 
   1    rs1572275     0.1339     0.1339          1          1          1          1     0.9977          1 
   1     rs951370     0.1341     0.1341          1          1          1          1     0.9977          1 
   1    rs6694783     0.1341     0.1341          1          1          1          1     0.9977          1 
   1    rs6673422      0.135      0.135          1          1          1          1     0.9977          1 
   1    rs7522842     0.1353     0.1353          1          1          1          1     0.9977          1 
   1    rs6540459     0.1362     0.1362          1          1          1          1     0.9977          1 
   1   rs12063017     0.1364     0.1364          1          1          1          1     0.9977          1 
   1    rs7540197      0.138      0.138          1          1          1          1     0.9977          1 
   1    rs6672714     0.1406     0.1406          1          1          1          1     0.9977          1 
   1   rs12406933     0.1412     0.1412          1          1          1          1     0.9977          1 
   1   rs10746451      0.143      0.143          1          1          1          1     0.9977          1 
   1    rs1539241     0.1432     0.1432          1          1          1          1     0.9977          1 
   1    rs4618971     0.1469     0.1469          1          1          1          1     0.9977          1 
   1    rs2148699     0.1484     0.1484          1          1          1          1     0.9977          1 
   1     rs696959     0.1497     0.1497          1          1          1          1     0.9977          1 
   1    rs4130547     0.1503     0.1503          1          1          1          1     0.9977          1 
   1    rs6657443     0.1503     0.1503          1          1          1          1     0.9977          1 
   1    rs4481849     0.1518     0.1518          1          1          1          1     0.9977          1 
   1    rs1933562     0.1519     0.1519          1          1          1          1     0.9977          1 
   1    rs2788154     0.1532     0.1532          1          1          1          1     0.9977          1 
   1   rs12023412     0.1544     0.1544          1          1          1          1     0.9977          1 
   1   rs17013227     0.1552     0.1552          1          1          1          1     0.9977          1 
   1    rs1150258     0.1559     0.1559          1          1          1          1     0.9977          1 
   1   rs12033110     0.1567     0.1567          1          1          1          1     0.9977          1 
   1   rs11117949     0.1571     0.1571          1          1          1          1     0.9977          1 
   1    rs1257541     0.1571     0.1571          1          1          1          1     0.9977          1 
   1    rs2104303     0.1584     0.1584          1          1          1          1     0.9977          1 
   1   rs12126111     0.1598     0.1598          1          1          1          1     0.9977          1 
   1    rs2244510     0.1602     0.1602          1          1          1          1     0.9977          1 
   1    rs2987936     0.1602     0.1602          1          1          1          1     0.9977          1 
   1    rs1166938     0.1621     0.1621          1          1          1          1     0.9977          1 
   1    rs4844649     0.1645     0.1645          1          1          1          1     0.9977          1 
   1   rs17012301     0.1678     0.1678          1          1          1          1     0.9977          1 
   1   rs10793741     0.1681     0.1681          1          1          1          1     0.9977          1 
   1   rs17022932     0.1701     0.1701          1          1          1          1     0.9977          1 
   1    rs3093417     0.1705     0.1705          1          1          1          1     0.9977          1 
   1    rs1499578     0.1707     0.1707          1          1          1          1     0.9977          1 
   1    rs6668021      0.171      0.171          1          1          1          1     0.9977          1 
   1    rs1583017      0.171      0.171          1          1          1          1     0.9977          1 
   1    rs1270939     0.1712     0.1712          1          1          1          1     0.9977          1 
   1     rs291110     0.1723     0.1723          1          1          1          1     0.9977          1 
   1   rs12061493     0.1737     0.1737          1          1          1          1     0.9977          1 
   1   rs12064084     0.1737     0.1737          1          1          1          1     0.9977          1 
   1   rs12060726     0.1742     0.1742          1          1          1          1     0.9977          1 
   1   rs10494871     0.1746     0.1746          1          1          1          1     0.9977          1 
   1    rs7546842     0.1761     0.1761          1          1          1          1     0.9977          1 
   1    rs2478816     0.1773     0.1773          1          1          1          1     0.9977          1 
   1    rs3748669     0.1775     0.1775          1          1          1          1     0.9977          1 
   1   rs11118982     0.1783     0.1783          1          1          1          1     0.9977          1 
   1   rs11119079     0.1826     0.1826          1          1          1          1     0.9977          1 
   1    rs2629684     0.1832     0.1832          1          1          1          1     0.9977          1 
   1    rs2629682     0.1832     0.1832          1          1          1          1     0.9977          1 
   1    rs2791717     0.1832     0.1832          1          1          1          1     0.9977          1 
   1   rs12407165     0.1847     0.1847          1          1          1          1     0.9977          1 
   1     rs668878     0.1853     0.1853          1          1          1          1     0.9977          1 
   1    rs2007188     0.1853     0.1853          1          1          1          1     0.9977          1 
   1   rs17260245     0.1856     0.1856          1          1          1          1     0.9977          1 
   1   rs11119175     0.1861     0.1861          1          1          1          1     0.9977          1 
   1    rs1652333     0.1873     0.1873          1          1          1          1     0.9977          1 
   1    rs2802233     0.1873     0.1873          1          1          1          1     0.9977          1 
   1    rs2564974     0.1873     0.1873          1          1          1          1     0.9977          1 
   1    rs2182911     0.1897     0.1897          1          1          1          1     0.9977          1 
   1    rs7519408     0.1897     0.1897          1          1          1          1     0.9977          1 
   1   rs11119582     0.1902     0.1902          1          1          1          1     0.9977          1 
   1   rs11119053     0.1908     0.1908          1          1          1          1     0.9977          1 
   1   rs12047788     0.1911     0.1911          1          1          1          1     0.9977          1 
   1   rs12041467     0.1911     0.1911          1          1          1          1     0.9977          1 
   1    rs2871360     0.1914     0.1914          1          1          1          1     0.9977          1 
   1    rs1932825     0.1921     0.1921          1          1          1          1     0.9977          1 
   1   rs11579772     0.1921     0.1921          1          1          1          1     0.9977          1 
   1   rs11578508     0.1921     0.1921          1          1          1          1     0.9977          1 
   1   rs12065224     0.1921     0.1921          1          1          1          1     0.9977          1 
   1   rs11579530     0.1921     0.1921          1          1          1          1     0.9977          1 
   1    rs7552993     0.1921     0.1921          1          1          1          1     0.9977          1 
   1    rs1664224     0.1943     0.1943          1          1          1          1     0.9977          1 
   1    rs4844694     0.1947     0.1947          1          1          1          1     0.9977          1 
   1     rs486753     0.1965     0.1965          1          1          1          1     0.9977          1 
   1     rs603237     0.1979     0.1979          1          1          1          1     0.9977          1 
   1    rs3950619      0.199      0.199          1          1          1          1     0.9977          1 
   1    rs1604364     0.1992     0.1992          1          1          1          1     0.9977          1 
   1    rs2478807     0.2004     0.2004          1          1          1          1     0.9977          1 
   1    rs1933566     0.2009     0.2009          1          1          1          1     0.9977          1 
   1    rs2247227     0.2023     0.2023          1          1          1          1     0.9977          1 
   1   rs12062114     0.2029     0.2029          1          1          1          1     0.9977          1 
   1   rs17021736     0.2031     0.2031          1          1          1          1     0.9977          1 
   1    rs2282450     0.2043     0.2043          1          1          1          1     0.9977          1 
   1   rs17012418     0.2048     0.2048          1          1          1          1     0.9977          1 
   1     rs891376     0.2048     0.2048          1          1          1          1     0.9977          1 
   1     rs658347      0.205      0.205          1          1          1          1     0.9977          1 
   1   rs12061968     0.2053     0.2053          1          1          1          1     0.9977          1 
   1    rs2970556     0.2057     0.2057          1          1          1          1     0.9977          1 
   1     rs600031      0.206      0.206          1          1          1          1     0.9977          1 
   1    rs2590698     0.2076     0.2076          1          1          1          1     0.9977          1 
   1    rs6691942     0.2087     0.2087          1          1          1          1     0.9977          1 
   1     rs574684     0.2107     0.2107          1          1          1          1     0.9977          1 
   1     rs641783     0.2116     0.2116          1          1          1          1     0.9977          1 
   1    rs7517706     0.2123     0.2123          1          1          1          1     0.9977          1 
   1   rs11118965     0.2131     0.2131          1          1          1          1     0.9977          1 
   1    rs2478806     0.2132     0.2132          1          1          1          1     0.9977          1 
   1   rs12042283     0.2141     0.2141          1          1          1          1     0.9977          1 
   1   rs11118475     0.2143     0.2143          1          1          1          1     0.9977          1 
   1    rs4845112     0.2154     0.2154          1          1          1          1     0.9977          1 
   1    rs3748735      0.217      0.217          1          1          1          1     0.9977          1 
   1   rs17013608     0.2173     0.2173          1          1          1          1     0.9977          1 
   1    rs2480405     0.2177     0.2177          1          1          1          1     0.9977          1 
   1     rs696955     0.2199     0.2199          1          1          1          1     0.9977          1 
   1    rs7520276     0.2202     0.2202          1          1          1          1     0.9977          1 
   1   rs16855729     0.2206     0.2206          1          1          1          1     0.9977          1 
   1   rs12735671     0.2214     0.2214          1          1          1          1     0.9977          1 
   1   rs12121098     0.2214     0.2214          1          1          1          1     0.9977          1 
   1   rs12122022     0.2214     0.2214          1          1          1          1     0.9977          1 
   1   rs16856082     0.2251     0.2251          1          1          1          1     0.9977          1 
   1    rs6680742     0.2251     0.2251          1          1          1          1     0.9977          1 
   1    rs2590686     0.2266     0.2266          1          1          1          1     0.9977          1 
   1     rs727524     0.2274     0.2274          1          1          1          1     0.9977          1 
   1    rs2842741     0.2282     0.2282          1          1          1          1     0.9977          1 
   1    rs1262049     0.2306     0.2306          1          1          1          1     0.9977          1 
   1    rs7533778     0.2317     0.2317          1          1          1          1     0.9977          1 
   1    rs6692511     0.2368     0.2368          1          1          1          1     0.9977          1 
   1   rs10494876     0.2378     0.2378          1          1          1          1     0.9977          1 
   1    rs7515820     0.2382     0.2382          1          1          1          1     0.9977          1 
   1    rs2405104       0.24       0.24          1          1          1          1     0.9977          1 
   1     rs650877     0.2407     0.2407          1          1          1          1     0.9977          1 
   1    rs2297551     0.2408     0.2408          1          1          1          1     0.9977          1 
   1    rs2782935     0.2427     0.2427          1          1          1          1     0.9977          1 
   1    rs6666839     0.2466     0.2466          1          1          1          1     0.9977          1 
   1     rs684431     0.2476     0.2476          1          1          1          1     0.9977          1 
   1   rs10157569     0.2484     0.2484          1          1          1          1     0.9977          1 
   1   rs17012724      0.249      0.249          1          1          1          1     0.9977          1 
   1   rs11119222     0.2493     0.2493          1          1          1          1     0.9977          1 
   1   rs10864180     0.2495     0.2495          1          1          1          1     0.9977          1 
   1     rs839642     0.2502     0.2502          1          1          1          1     0.9977          1 
   1    rs1819221     0.2506     0.2506          1          1          1          1     0.9977          1 
   1     rs841503     0.2522     0.2522          1          1          1          1     0.9977          1 
   1   rs11119220     0.2527     0.2527          1          1          1          1     0.9977          1 
   1    rs1977265     0.2533     0.2533          1          1          1          1     0.9977          1 
   1    rs2724400     0.2555     0.2555          1          1          1          1     0.9977          1 
   1    rs2259397     0.2555     0.2555          1          1          1          1     0.9977          1 
   1    rs4844539     0.2557     0.2557          1          1          1          1     0.9977          1 
   1    rs2480403     0.2563     0.2563          1          1          1          1     0.9977          1 
   1    rs6662504     0.2574     0.2574          1          1          1          1     0.9977          1 
   1   rs12088299     0.2585     0.2585          1          1          1          1     0.9977          1 
   1   rs11119189     0.2586     0.2586          1          1          1          1     0.9977          1 
   1    rs7543250     0.2588     0.2588          1          1          1          1     0.9977          1 
   1     rs947658     0.2594     0.2594          1          1          1          1     0.9977          1 
   1     rs874785     0.2598     0.2598          1          1          1          1     0.9977          1 
   1    rs3121649     0.2602     0.2602          1          1          1          1     0.9977          1 
   1    rs6688299     0.2605     0.2605          1          1          1          1     0.9977          1 
   1   rs11240548     0.2635     0.2635          1          1          1          1     0.9977          1 
   1    rs1417953      0.265      0.265          1          1          1          1     0.9977          1 
   1   rs11579848     0.2651     0.2651          1          1          1          1     0.9977          1 
   1   rs12240270      0.268      0.268          1          1          1          1     0.9977          1 
   1    rs2796283     0.2692     0.2692          1          1          1          1     0.9977          1 
   1    rs2478812     0.2702     0.2702          1          1          1          1     0.9977          1 
   1   rs12095392     0.2718     0.2718          1          1          1          1     0.9977          1 
   1     rs701630     0.2722     0.2722          1          1          1          1     0.9977          1 
   1    rs4844592     0.2724     0.2724          1          1          1          1     0.9977          1 
   1    rs6700168     0.2724     0.2724          1          1          1          1     0.9977          1 
   1   rs10864231     0.2724     0.2724          1          1          1          1     0.9977          1 
   1    rs1507758     0.2724     0.2724          1          1          1          1     0.9977          1 
   1    rs1507760     0.2724     0.2724          1          1          1          1     0.9977          1 
   1   rs12408989     0.2742     0.2742          1          1          1          1     0.9977          1 
   1   rs12142576     0.2745     0.2745          1          1          1          1     0.9977          1 
   1    rs2224822     0.2756     0.2756          1          1          1          1     0.9977          1 
   1   rs17014015     0.2764     0.2764          1          1          1          1     0.9977          1 
   1    rs2724379     0.2766     0.2766          1          1          1          1     0.9977          1 
   1    rs1015656     0.2773     0.2773          1          1          1          1     0.9977          1 
   1    rs6666087     0.2786     0.2786          1          1          1          1     0.9977          1 
   1    rs4402132     0.2794     0.2794          1          1          1          1     0.9977          1 
   1    rs6667140     0.2802     0.2802          1          1          1          1     0.9977          1 
   1    rs3901316     0.2803     0.2803          1          1          1          1     0.9977          1 
   1    rs2914937     0.2809     0.2809          1          1          1          1     0.9977          1 
   1    rs4844590     0.2817     0.2817          1          1          1          1     0.9977          1 
   1    rs3927459     0.2837     0.2837          1          1          1          1     0.9977          1 
   1    rs9429946     0.2842     0.2842          1          1          1          1     0.9977          1 
   1     rs823082     0.2843     0.2843          1          1          1          1     0.9977          1 
   1    rs1361754     0.2843     0.2843          1          1          1          1     0.9977          1 
   1     rs701639     0.2858     0.2858          1          1          1          1     0.9977          1 
   1    rs3761916      0.288      0.288          1          1          1          1     0.9977          1 
   1   rs17187133     0.2892     0.2892          1          1          1          1     0.9977          1 
   1   rs11583394     0.2908     0.2908          1          1          1          1     0.9977          1 
   1     rs475774     0.2915     0.2915          1          1          1          1     0.9977          1 
   1   rs12741299     0.2932     0.2932          1          1          1          1     0.9977          1 
   1    rs7550821     0.2938     0.2938          1          1          1          1     0.9977          1 
   1    rs2249852     0.3036     0.3036          1          1          1          1     0.9977          1 
   1   rs17012542     0.3048     0.3048          1          1          1          1     0.9977          1 
   1   rs11118958     0.3057     0.3057          1          1          1          1     0.9977          1 
   1   rs11579168     0.3057     0.3057          1          1          1          1     0.9977          1 
   1    rs2785653     0.3072     0.3072          1          1          1          1     0.9977          1 
   1     rs841498      0.309      0.309          1          1          1          1     0.9977          1 
   1   rs11119170     0.3105     0.3105          1          1          1          1     0.9977          1 
   1    rs4463671     0.3105     0.3105          1          1          1          1     0.9977          1 
   1    rs6670927     0.3105     0.3105          1          1          1          1     0.9977          1 
   1    rs6658694     0.3121     0.3121          1          1          1          1     0.9977          1 
   1   rs10465685     0.3132     0.3132          1          1          1          1     0.9977          1 
   1    rs7528265     0.3143     0.3143          1          1          1          1     0.9977          1 
   1    rs2745975     0.3148     0.3148          1          1          1          1     0.9977          1 
   1    rs2745980     0.3148     0.3148          1          1          1          1     0.9977          1 
   1    rs6673717     0.3156     0.3156          1          1          1          1     0.9977          1 
   1   rs17434403     0.3168     0.3168          1          1          1          1     0.9977          1 
   1    rs2483062     0.3173     0.3173          1          1          1          1     0.9977          1 
   1   rs12129635     0.3173     0.3173          1          1          1          1     0.9977          1 
   1    rs6674523     0.3178     0.3178          1          1          1          1     0.9977          1 
   1    rs6593955     0.3187     0.3187          1          1          1          1     0.9977          1 
   1    rs7366893     0.3192     0.3192          1          1          1          1     0.9977          1 
   1   rs12036375     0.3206     0.3206          1          1          1          1     0.9977          1 
   1    rs9438403     0.3206     0.3206          1          1          1          1     0.9977          1 
   1    rs1166866     0.3206     0.3206          1          1          1          1     0.9977          1 
   1    rs2135924     0.3211     0.3211          1          1          1          1     0.9977          1 
   1   rs17012257     0.3214     0.3214          1          1          1          1     0.9977          1 
   1    rs2498023     0.3226     0.3226          1          1          1          1     0.9977          1 
   1    rs2590691      0.324      0.324          1          1          1          1     0.9977          1 
   1    rs2440902      0.324      0.324          1          1          1          1     0.9977          1 
   1    rs4074956     0.3242     0.3242          1          1          1          1     0.9977          1 
   1    rs1411406     0.3242     0.3242          1          1          1          1     0.9977          1 
   1   rs17012564     0.3246     0.3246          1          1          1          1     0.9977          1 
   1    rs3813972     0.3255     0.3255          1          1          1          1     0.9977          1 
   1    rs7364618     0.3272     0.3272          1          1          1          1     0.9977          1 
   1   rs12039255     0.3314     0.3314          1          1          1          1     0.9977          1 
   1    rs1204688     0.3319     0.3319          1          1          1          1     0.9977          1 
   1    rs6658896     0.3342     0.3342          1          1          1          1     0.9977          1 
   1    rs1174566     0.3342     0.3342          1          1          1          1     0.9977          1 
   1    rs7413774     0.3351     0.3351          1          1          1          1     0.9977          1 
   1   rs12048557     0.3363     0.3363          1          1          1          1     0.9977          1 
   1   rs11581303     0.3376     0.3376          1          1          1          1     0.9977          1 
   1   rs17014148     0.3377     0.3377          1          1          1          1     0.9977          1 
   1   rs17012764     0.3378     0.3378          1          1          1          1     0.9977          1 
   1   rs10779504     0.3429     0.3429          1          1          1          1     0.9977          1 
   1    rs2495253     0.3464     0.3464          1          1          1          1     0.9977          1 
   1   rs12143527     0.3487     0.3487          1          1          1          1     0.9977          1 
   1   rs12034598     0.3498     0.3498          1          1          1          1     0.9977          1 
   1   rs17188009     0.3505     0.3505          1          1          1          1     0.9977          1 
   1      rs13208     0.3533     0.3533          1          1          1          1     0.9977          1 
   1   rs17260119     0.3539     0.3539          1          1          1          1     0.9977          1 
   1   rs11118997     0.3543     0.3543          1          1          1          1     0.9977          1 
   1    rs3748672     0.3545     0.3545          1          1          1          1     0.9977          1 
   1    rs1518109     0.3554     0.3554          1          1          1          1     0.9977          1 
   1     rs291082     0.3554     0.3554          1          1          1          1     0.9977          1 
   1    rs2660637     0.3571     0.3571          1          1          1          1     0.9977          1 
   1    rs6677934     0.3592     0.3592          1          1          1          1     0.9977          1 
   1   rs17022427     0.3604     0.3604          1          1          1          1     0.9977          1 
   1   rs12409804     0.3604     0.3604          1          1          1          1     0.9977          1 
   1    rs1934607     0.3619     0.3619          1          1          1          1     0.9977          1 
   1    rs1933613     0.3634     0.3634          1          1          1          1     0.9977          1 
   1    rs2801201     0.3657     0.3657          1          1          1          1     0.9977          1 
   1    rs7366204     0.3665     0.3665          1          1          1          1     0.9977          1 
   1   rs12566769     0.3678     0.3678          1          1          1          1     0.9977          1 
   1    rs1890340     0.3678     0.3678          1          1          1          1     0.9977          1 
   1     rs901107     0.3684     0.3684          1          1          1          1     0.9977          1 
   1   rs12096711     0.3698     0.3698          1          1          1          1     0.9977          1 
   1   rs11119029     0.3713     0.3713          1          1          1          1     0.9977          1 
   1    rs6674327     0.3716     0.3716          1          1          1          1     0.9977          1 
   1    rs1341683     0.3739     0.3739          1          1          1          1     0.9977          1 
   1    rs4844633     0.3744     0.3744          1          1          1          1     0.9977          1 
   1   rs12088135     0.3745     0.3745          1          1          1          1     0.9977          1 
   1    rs2629646     0.3747     0.3747          1          1          1          1     0.9977          1 
   1    rs2842720     0.3754     0.3754          1          1          1          1     0.9977          1 
   1   rs11804397     0.3762     0.3762          1          1          1          1     0.9977          1 
   1    rs4406633     0.3763     0.3763          1          1          1          1     0.9977          1 
   1   rs11119010     0.3779     0.3779          1          1          1          1     0.9977          1 
   1    rs6661827     0.3806     0.3806          1          1          1          1     0.9977          1 
   1   rs12064516     0.3811     0.3811          1          1          1          1     0.9977          1 
   1    rs2590687     0.3828     0.3828          1          1          1          1     0.9977          1 
   1     rs823094     0.3834     0.3834          1          1          1          1     0.9977          1 
   1     rs823121     0.3841     0.3841          1          1          1          1     0.9977          1 
   1     rs823137     0.3841     0.3841          1          1          1          1     0.9977          1 
   1    rs6685613     0.3857     0.3857          1          1          1          1     0.9977          1 
   1    rs1166863     0.3862     0.3862          1          1          1          1     0.9977          1 
   1   rs10494915     0.3866     0.3866          1          1          1          1     0.9977          1 
   1   rs17012155     0.3879     0.3879          1          1          1          1     0.9977          1 
   1    rs1499586     0.3889     0.3889          1          1          1          1     0.9977          1 
   1    rs2724371       0.39       0.39          1          1          1          1     0.9977          1 
   1    rs9429781     0.3908     0.3908          1          1          1          1     0.9977          1 
   1    rs4844645     0.3917     0.3917          1          1          1          1     0.9977          1 
   1   rs11119094     0.3928     0.3928          1          1          1          1     0.9977          1 
   1    rs4844621     0.3928     0.3928          1          1          1          1     0.9977          1 
   1    rs7531623     0.3931     0.3931          1          1          1          1     0.9977          1 
   1   rs16856447     0.3931     0.3931          1          1          1          1     0.9977          1 
   1     rs311309     0.3937     0.3937          1          1          1          1     0.9977          1 
   1    rs9429777     0.3937     0.3937          1          1          1          1     0.9977          1 
   1    rs7533402     0.3964     0.3964          1          1          1          1     0.9977          1 
   1    rs1340117     0.3979     0.3979          1          1          1          1     0.9977          1 
   1     rs947211     0.3982     0.3982          1          1          1          1     0.9977          1 
   1   rs11119208      0.399      0.399          1          1          1          1     0.9977          1 
   1   rs11119043     0.3996     0.3996          1          1          1          1     0.9977          1 
   1   rs11584983     0.4011     0.4011          1          1          1          1     0.9977          1 
   1    rs2256712      0.402      0.402          1          1          1          1     0.9977          1 
   1   rs12060808      0.404      0.404          1          1          1          1     0.9977          1 
   1    rs7536934      0.405      0.405          1          1          1          1     0.9977          1 
   1   rs17012514     0.4087     0.4087          1          1          1          1     0.9977          1 
   1     rs960603     0.4089     0.4089          1          1          1          1     0.9977          1 
   1   rs12067289     0.4101     0.4101          1          1          1          1     0.9977          1 
   1   rs11582344     0.4107     0.4107          1          1          1          1     0.9977          1 
   1   rs12032382     0.4163     0.4163          1          1          1          1     0.9977          1 
   1    rs1174552     0.4163     0.4163          1          1          1          1     0.9977          1 
   1   rs12096500      0.418      0.418          1          1          1          1     0.9977          1 
   1    rs1553622     0.4181     0.4181          1          1          1          1     0.9977          1 
   1    rs1499587     0.4191     0.4191          1          1          1          1     0.9977          1 
   1    rs1160530     0.4201     0.4201          1          1          1          1     0.9977          1 
   1   rs17013299     0.4204     0.4204          1          1          1          1     0.9977          1 
   1    rs7546272     0.4208     0.4208          1          1          1          1     0.9977          1 
   1    rs2217357     0.4208     0.4208          1          1          1          1     0.9977          1 
   1    rs1891506     0.4223     0.4223          1          1          1          1     0.9977          1 
   1    rs3754172     0.4223     0.4223          1          1          1          1     0.9977          1 
   1    rs1395747     0.4237     0.4237          1          1          1          1     0.9977          1 
   1    rs4844641     0.4249     0.4249          1          1          1          1     0.9977          1 
   1    rs4593829     0.4272     0.4272          1          1          1          1     0.9977          1 
   1   rs17044576     0.4273     0.4273          1          1          1          1     0.9977          1 
   1     rs291083     0.4312     0.4312          1          1          1          1     0.9977          1 
   1   rs17013633      0.432      0.432          1          1          1          1     0.9977          1 
   1   rs11577857     0.4321     0.4321          1          1          1          1     0.9977          1 
   1   rs12068225     0.4321     0.4321          1          1          1          1     0.9977          1 
   1   rs12140926     0.4325     0.4325          1          1          1          1     0.9977          1 
   1     rs823154     0.4345     0.4345          1          1          1          1     0.9977          1 
   1    rs1751584     0.4352     0.4352          1          1          1          1     0.9977          1 
   1   rs12025522     0.4364     0.4364          1          1          1          1     0.9977          1 
   1   rs11118345     0.4364     0.4364          1          1          1          1     0.9977          1 
   1    rs3930521     0.4369     0.4369          1          1          1          1     0.9977          1 
   1   rs41369546     0.4369     0.4369          1          1          1          1     0.9977          1 
   1   rs17348521      0.437      0.437          1          1          1          1     0.9977          1 
   1   rs41434745     0.4396     0.4396          1          1          1          1     0.9977          1 
   1    rs6673827     0.4441     0.4441          1          1          1          1     0.9977          1 
   1   rs17016609     0.4441     0.4441          1          1          1          1     0.9977          1 
   1   rs11120092     0.4445     0.4445          1          1          1          1     0.9977          1 
   1   rs11120093     0.4445     0.4445          1          1          1          1     0.9977          1 
   1    rs2243161     0.4445     0.4445          1          1          1          1     0.9977          1 
   1     rs885334     0.4448     0.4448          1          1          1          1     0.9977          1 
   1   rs10494917     0.4453     0.4453          1          1          1          1     0.9977          1 
   1   rs17013951     0.4479     0.4479          1          1          1          1     0.9977          1 
   1   rs11119107      0.448      0.448          1          1          1          1     0.9977          1 
   1     rs868415      0.448      0.448          1          1          1          1     0.9977          1 
   1   rs12037818     0.4492     0.4492          1          1          1          1     0.9977          1 
   1   rs12730607     0.4494     0.4494          1          1          1          1     0.9977          1 
   1   rs11240528     0.4507     0.4507          1          1          1          1     0.9977          1 
   1   rs17012879     0.4517     0.4517          1          1          1          1     0.9977          1 
   1   rs17025155     0.4527     0.4527          1          1          1          1     0.9977          1 
   1   rs12133326     0.4559     0.4559          1          1          1          1     0.9977          1 
   1   rs10863698     0.4559     0.4559          1          1          1          1     0.9977          1 
   1   rs10863699     0.4559     0.4559          1          1          1          1     0.9977          1 
   1    rs7548352     0.4559     0.4559          1          1          1          1     0.9977          1 
   1    rs7516841     0.4576     0.4576          1          1          1          1     0.9977          1 
   1    rs7540266     0.4576     0.4576          1          1          1          1     0.9977          1 
   1    rs6540458     0.4576     0.4576          1          1          1          1     0.9977          1 
   1    rs6692331     0.4583     0.4583          1          1          1          1     0.9977          1 
   1   rs16856400     0.4588     0.4588          1          1          1          1     0.9977          1 
   1     rs823088     0.4588     0.4588          1          1          1          1     0.9977          1 
   1    rs6678300     0.4624     0.4624          1          1          1          1     0.9977          1 
   1   rs17012566     0.4628     0.4628          1          1          1          1     0.9977          1 
   1   rs10218720     0.4631     0.4631          1          1          1          1     0.9977          1 
   1   rs11807116     0.4632     0.4632          1          1          1          1     0.9977          1 
   1    rs2796278     0.4635     0.4636          1          1          1          1     0.9977          1 
   1    rs4845130     0.4636     0.4635          1          1          1          1     0.9977          1 
   1    rs1878672     0.4644     0.4644          1          1          1          1     0.9977          1 
   1    rs3024491     0.4644     0.4644          1          1          1          1     0.9977          1 
   1   rs12085778     0.4658     0.4658          1          1          1          1     0.9977          1 
   1    rs4844637     0.4679     0.4679          1          1          1          1     0.9977          1 
   1    rs4844639     0.4679     0.4679          1          1          1          1     0.9977          1 
   1   rs11119123     0.4681     0.4681          1          1          1          1     0.9977          1 
   1   rs12036780     0.4717     0.4717          1          1          1          1     0.9977          1 
   1    rs1986158     0.4736     0.4736          1          1          1          1     0.9977          1 
   1    rs1571344     0.4736     0.4736          1          1          1          1     0.9977          1 
   1     rs599948     0.4742     0.4742          1          1          1          1     0.9977          1 
   1    rs7527218     0.4759     0.4759          1          1          1          1     0.9977          1 
   1    rs1632609     0.4771     0.4771          1          1          1          1     0.9977          1 
   1    rs6659522     0.4777     0.4777          1          1          1          1     0.9977          1 
   1     rs663999     0.4788     0.4788          1          1          1          1     0.9977          1 
   1     rs749051     0.4798     0.4798          1          1          1          1     0.9977          1 
   1   rs11119075     0.4798     0.4798          1          1          1          1     0.9977          1 
   1   rs17013945     0.4803     0.4803          1          1          1          1     0.9977          1 
   1       rs7144     0.4804     0.4804          1          1          1          1     0.9977          1 
   1    rs6671969     0.4804     0.4804          1          1          1          1     0.9977          1 
   1   rs10863461     0.4804     0.4804          1          1          1          1     0.9977          1 
   1   rs12080114     0.4807     0.4807          1          1          1          1     0.9977          1 
   1   rs10863755     0.4818     0.4818          1          1          1          1     0.9977          1 
   1   rs12073287     0.4818     0.4818          1          1          1          1     0.9977          1 
   1       rs2224     0.4823     0.4823          1          1          1          1     0.9977          1 
   1   rs17433769     0.4824     0.4824          1          1          1          1     0.9977          1 
   1    rs6673109     0.4832     0.4832          1          1          1          1     0.9977          1 
   1   rs17188016     0.4847     0.4847          1          1          1          1     0.9977          1 
   1    rs7546058     0.4849     0.4849          1          1          1          1     0.9977          1 
   1    rs2163039     0.4862     0.4862          1          1          1          1     0.9977          1 
   1   rs12080578     0.4862     0.4862          1          1          1          1     0.9977          1 
   1    rs4844671     0.4875     0.4875          1          1          1          1     0.9977          1 
   1   rs11119447     0.4877     0.4877          1          1          1          1     0.9977          1 
   1   rs11800677     0.4878     0.4878          1          1          1          1     0.9977          1 
   1   rs35577903     0.4887     0.4887          1          1          1          1     0.9977          1 
   1   rs10863726     0.4892     0.4892          1          1          1          1     0.9977          1 
   1    rs3849269     0.4894     0.4894          1          1          1          1     0.9977          1 
   1    rs7366689     0.4928     0.4928          1          1          1          1     0.9977          1 
   1    rs1330233     0.4956     0.4956          1          1          1          1     0.9977          1 
   1   rs12119793     0.4958     0.4958          1          1          1          1     0.9977          1 
   1     rs472086     0.4973     0.4973          1          1          1          1     0.9977          1 
   1    rs6679114     0.4989     0.4989          1          1          1          1     0.9977          1 
   1   rs17014160     0.5003     0.5003          1          1          1          1     0.9977          1 
   1   rs41348452     0.5003     0.5003          1          1          1          1     0.9977          1 
   1   rs17014165     0.5003     0.5003          1          1          1          1     0.9977          1 
   1     rs861475     0.5021     0.5021          1          1          1          1     0.9977          1 
   1    rs9661909     0.5041     0.5041          1          1          1          1     0.9977          1 
   1    rs2801193     0.5048     0.5048          1          1          1          1     0.9977          1 
   1   rs11590686      0.506      0.506          1          1          1          1     0.9977          1 
   1    rs3849271     0.5061     0.5061          1          1          1          1     0.9977          1 
   1   rs12025827     0.5062     0.5062          1          1          1          1     0.9977          1 
   1    rs3762344     0.5068     0.5068          1          1          1          1     0.9977          1 
   1    rs6661764     0.5078     0.5078          1          1          1          1     0.9977          1 
   1     rs944779     0.5078     0.5078          1          1          1          1     0.9977          1 
   1   rs12026494     0.5079     0.5079          1          1          1          1     0.9977          1 
   1    rs2788153     0.5084     0.5084          1          1          1          1     0.9977          1 
   1     rs490305     0.5092     0.5092          1          1          1          1     0.9977          1 
   1    rs9429775     0.5099     0.5099          1          1          1          1     0.9977          1 
   1   rs17024952     0.5105     0.5105          1          1          1          1     0.9977          1 
   1   rs12568779     0.5124     0.5124          1          1          1          1     0.9977          1 
   1   rs11240581     0.5126     0.5126          1          1          1          1     0.9977          1 
   1    rs3811387     0.5129     0.5129          1          1          1          1     0.9977          1 
   1    rs6540481      0.513      0.513          1          1          1          1     0.9977          1 
   1    rs1474742     0.5131     0.5131          1          1          1          1     0.9977          1 
   1    rs6686518     0.5172     0.5172          1          1          1          1     0.9977          1 
   1     rs713260     0.5174     0.5174          1          1          1          1     0.9977          1 
   1   rs17020993     0.5192     0.5192          1          1          1          1     0.9977          1 
   1    rs7516640     0.5194     0.5194          1          1          1          1     0.9977          1 
   1    rs1499585     0.5213     0.5213          1          1          1          1     0.9977          1 
   1   rs10158553     0.5241     0.5241          1          1          1          1     0.9977          1 
   1    rs6663535      0.525      0.525          1          1          1          1     0.9977          1 
   1     rs291084     0.5255     0.5255          1          1          1          1     0.9977          1 
   1    rs1746658     0.5255     0.5255          1          1          1          1     0.9977          1 
   1     rs311285     0.5262     0.5262          1          1          1          1     0.9977          1 
   1    rs4845129     0.5288     0.5288          1          1          1          1     0.9977          1 
   1    rs6691678     0.5288     0.5288          1          1          1          1     0.9977          1 
   1   rs12407485     0.5292     0.5292          1          1          1          1     0.9977          1 
   1   rs17016339     0.5292     0.5292          1          1          1          1     0.9977          1 
   1   rs12032512     0.5308     0.5308          1          1          1          1     0.9977          1 
   1    rs1933542     0.5323     0.5323          1          1          1          1     0.9977          1 
   1   rs17013505     0.5335     0.5335          1          1          1          1     0.9977          1 
   1   rs10779491     0.5341     0.5341          1          1          1          1     0.9977          1 
   1    rs1410408     0.5362     0.5362          1          1          1          1     0.9977          1 
   1   rs11800842     0.5364     0.5364          1          1          1          1     0.9977          1 
   1   rs12751472     0.5365     0.5365          1          1          1          1     0.9977          1 
   1    rs2869026     0.5399     0.5399          1          1          1          1     0.9977          1 
   1    rs7367954     0.5399     0.5399          1          1          1          1     0.9977          1 
   1   rs12133152     0.5412     0.5412          1          1          1          1     0.9977          1 
   1    rs6593951     0.5414     0.5414          1          1          1          1     0.9977          1 
   1    rs7516018     0.5419     0.5419          1          1          1          1     0.9977          1 
   1    rs7516028     0.5419     0.5419          1          1          1          1     0.9977          1 
   1   rs11120753     0.5424     0.5424          1          1          1          1     0.9977          1 
   1    rs7554172     0.5424     0.5424          1          1          1          1     0.9977          1 
   1   rs12096704     0.5427     0.5427          1          1          1          1     0.9977          1 
   1    rs2056225     0.5441     0.5441          1          1          1          1     0.9977          1 
   1   rs10863695     0.5467     0.5467          1          1          1          1     0.9977          1 
   1   rs11119602     0.5473     0.5473          1          1          1          1     0.9977          1 
   1    rs4845144     0.5489     0.5489          1          1          1          1     0.9977          1 
   1   rs11240596     0.5512     0.5512          1          1          1          1     0.9977          1 
   1    rs6669481     0.5514     0.5514          1          1          1          1     0.9977          1 
   1    rs4240841     0.5529     0.5529          1          1          1          1     0.9977          1 
   1     rs574773     0.5531     0.5531          1          1          1          1     0.9977          1 
   1   rs10751444     0.5552     0.5552          1          1          1          1     0.9977          1 
   1    rs6593964     0.5552     0.5552          1          1          1          1     0.9977          1 
   1     rs823092     0.5577     0.5577          1          1          1          1     0.9977          1 
   1    rs6672985     0.5577     0.5577          1          1          1          1     0.9977          1 
   1       rs8942     0.5586     0.5586          1          1          1          1     0.9977          1 
   1    rs2296158     0.5594     0.5594          1          1          1          1     0.9977          1 
   1   rs12077649     0.5599     0.5599          1          1          1          1     0.9977          1 
   1   rs11579993     0.5602     0.5602          1          1          1          1     0.9977          1 
   1     rs963893     0.5602     0.5602          1          1          1          1     0.9977          1 
   1    rs4845133     0.5615     0.5615          1          1          1          1     0.9977          1 
   1    rs7538533     0.5619     0.5619          1          1          1          1     0.9977          1 
   1    rs2745945     0.5624     0.5624          1          1          1          1     0.9977          1 
   1   rs17187380     0.5627     0.5627          1          1          1          1     0.9977          1 
   1    rs6666007     0.5635     0.5635          1          1          1          1     0.9977          1 
   1    rs6674279     0.5639     0.5639          1          1          1          1     0.9977          1 
   1   rs12074261     0.5663     0.5663          1          1          1          1     0.9977          1 
   1    rs1174559     0.5666     0.5666          1          1          1          1     0.9977          1 
   1    rs7554932     0.5671     0.5671          1          1          1          1     0.9977          1 
   1    rs7549114     0.5679     0.5679          1          1          1          1     0.9977          1 
   1    rs1819222     0.5695     0.5695          1          1          1          1     0.9977          1 
   1    rs1998538     0.5695     0.5695          1          1          1          1     0.9977          1 
   1    rs2025374     0.5695     0.5695          1          1          1          1     0.9977          1 
   1    rs2761422     0.5695     0.5695          1          1          1          1     0.9977          1 
   1    rs2761425     0.5695     0.5695          1          1          1          1     0.9977          1 
   1    rs1174554     0.5696     0.5696          1          1          1          1     0.9977          1 
   1    rs1003716     0.5726     0.5726          1          1          1          1     0.9977          1 
   1    rs3935632      0.573      0.573          1          1          1          1     0.9977          1 
   1    rs1166864     0.5735     0.5735          1          1          1          1     0.9977          1 
   1   rs10863812     0.5757     0.5757          1          1          1          1     0.9977          1 
   1    rs2274446     0.5764     0.5764          1          1          1          1     0.9977          1 
   1   rs17013032     0.5764     0.5764          1          1          1          1     0.9977          1 
   1    rs1930435     0.5787     0.5787          1          1          1          1     0.9977          1 
   1     rs683801     0.5795     0.5795          1          1          1          1     0.9977          1 
   1    rs7548249     0.5799     0.5799          1          1          1          1     0.9977          1 
   1   rs11119256     0.5801     0.5801          1          1          1          1     0.9977          1 
   1   rs17014178     0.5805     0.5805          1          1          1          1     0.9977          1 
   1   rs17014186     0.5805     0.5805          1          1          1          1     0.9977          1 
   1    rs7553758     0.5811     0.5811          1          1          1          1     0.9977          1 
   1   rs12410558     0.5834     0.5834          1          1          1          1     0.9977          1 
   1    rs6677975     0.5834     0.5834          1          1          1          1     0.9977          1 
   1    rs1166865     0.5864     0.5864          1          1          1          1     0.9977          1 
   1    rs7555801     0.5884     0.5884          1          1          1          1     0.9977          1 
   1    rs2761429     0.5884     0.5884          1          1          1          1     0.9977          1 
   1    rs6674850     0.5911     0.5911          1          1          1          1     0.9977          1 
   1     rs291090     0.5928     0.5928          1          1          1          1     0.9977          1 
   1   rs10779560     0.5945     0.5945          1          1          1          1     0.9977          1 
   1    rs2039544     0.5946     0.5946          1          1          1          1     0.9977          1 
   1    rs4844584     0.5946     0.5946          1          1          1          1     0.9977          1 
   1    rs7543236     0.5946     0.5946          1          1          1          1     0.9977          1 
   1    rs7515373     0.5946     0.5946          1          1          1          1     0.9977          1 
   1    rs7525530     0.5946     0.5946          1          1          1          1     0.9977          1 
   1     rs503746     0.5948     0.5948          1          1          1          1     0.9977          1 
   1    rs6693798     0.5949     0.5949          1          1          1          1     0.9977          1 
   1   rs12095775     0.5949     0.5949          1          1          1          1     0.9977          1 
   1    rs2176511     0.5958     0.5958          1          1          1          1     0.9977          1 
   1    rs2782933     0.5966     0.5966          1          1          1          1     0.9977          1 
   1   rs17187352     0.5971     0.5971          1          1          1          1     0.9977          1 
   1    rs4240848     0.5981     0.5981          1          1          1          1     0.9977          1 
   1    rs4607880     0.5981     0.5981          1          1          1          1     0.9977          1 
   1   rs10494877     0.5984     0.5984          1          1          1          1     0.9977          1 
   1    rs1257573      0.599      0.599          1          1          1          1     0.9977          1 
   1    rs2791708     0.6008     0.6008          1          1          1          1     0.9977          1 
   1    rs2843174     0.6014     0.6014          1          1          1          1     0.9977          1 
   1     rs696964     0.6026     0.6026          1          1          1          1     0.9977          1 
   1    rs7547090     0.6044     0.6044          1          1          1          1     0.9977          1 
   1    rs1664247     0.6046     0.6046          1          1          1          1     0.9977          1 
   1   rs10494904     0.6068     0.6068          1          1          1          1     0.9977          1 
   1   rs12097986     0.6068     0.6068          1          1          1          1     0.9977          1 
   1   rs17012605     0.6084     0.6084          1          1          1          1     0.9977          1 
   1   rs17259840     0.6105     0.6105          1          1          1          1     0.9977          1 
   1    rs1318653      0.611      0.611          1          1          1          1     0.9977          1 
   1   rs11118668      0.611      0.611          1          1          1          1     0.9977          1 
   1   rs12041365     0.6114     0.6114          1          1          1          1     0.9977          1 
   1    rs6540522     0.6134     0.6134          1          1          1          1     0.9977          1 
   1    rs4844634     0.6139     0.6139          1          1          1          1     0.9977          1 
   1   rs11806031     0.6145     0.6145          1          1          1          1     0.9977          1 
   1    rs1340105     0.6154     0.6154          1          1          1          1     0.9977          1 
   1    rs2724362     0.6156     0.6156          1          1          1          1     0.9977          1 
   1   rs11119098     0.6157     0.6157          1          1          1          1     0.9977          1 
   1    rs7540516     0.6158     0.6158          1          1          1          1     0.9977          1 
   1   rs11800152     0.6192     0.6192          1          1          1          1     0.9977          1 
   1   rs10863574     0.6193     0.6193          1          1          1          1     0.9977          1 
   1    rs2185095     0.6202     0.6202          1          1          1          1     0.9977          1 
   1    rs2788152     0.6218     0.6218          1          1          1          1     0.9977          1 
   1    rs7413698     0.6226     0.6226          1          1          1          1     0.9977          1 
   1   rs12409577     0.6231     0.6231          1          1          1          1     0.9977          1 
   1   rs10863860     0.6231     0.6231          1          1          1          1     0.9977          1 
   1   rs17012558     0.6233     0.6233          1          1          1          1     0.9977          1 
   1    rs6684326     0.6235     0.6235          1          1          1          1     0.9977          1 
   1    rs1174555     0.6245     0.6245          1          1          1          1     0.9977          1 
   1   rs10779476     0.6249     0.6249          1          1          1          1     0.9977          1 
   1     rs733177     0.6253     0.6253          1          1          1          1     0.9977          1 
   1     rs677715     0.6253     0.6253          1          1          1          1     0.9977          1 
   1     rs558248     0.6253     0.6253          1          1          1          1     0.9977          1 
   1    rs1539243     0.6254     0.6254          1          1          1          1     0.9977          1 
   1    rs2480408     0.6271     0.6271          1          1          1          1     0.9977          1 
   1    rs9803921     0.6284     0.6284          1          1          1          1     0.9977          1 
   1    rs4601639     0.6287     0.6287          1          1          1          1     0.9977          1 
   1     rs869521      0.629      0.629          1          1          1          1     0.9977          1 
   1    rs2785625     0.6302     0.6302          1          1          1          1     0.9977          1 
   1    rs2478822     0.6302     0.6302          1          1          1          1     0.9977          1 
   1    rs7514220     0.6303     0.6303          1          1          1          1     0.9977          1 
   1   rs17012436      0.631      0.631          1          1          1          1     0.9977          1 
   1   rs12030704     0.6337     0.6337          1          1          1          1     0.9977          1 
   1    rs1269860      0.636      0.636          1          1          1          1     0.9977          1 
   1     rs291092      0.636      0.636          1          1          1          1     0.9977          1 
   1    rs1499572     0.6363     0.6363          1          1          1          1     0.9977          1 
   1     rs311290     0.6371     0.6371          1          1          1          1     0.9977          1 
   1     rs311286     0.6371     0.6371          1          1          1          1     0.9977          1 
   1   rs11119590     0.6374     0.6374          1          1          1          1     0.9977          1 
   1    rs4844777     0.6374     0.6374          1          1          1          1     0.9977          1 
   1    rs1933618     0.6374     0.6374          1          1          1          1     0.9977          1 
   1    rs2629643     0.6379     0.6379          1          1          1          1     0.9977          1 
   1   rs12075657      0.639      0.639          1          1          1          1     0.9977          1 
   1    rs2000058     0.6401     0.6401          1          1          1          1     0.9977          1 
   1    rs1890864     0.6401     0.6401          1          1          1          1     0.9977          1 
   1    rs1340232     0.6401     0.6401          1          1          1          1     0.9977          1 
   1    rs6689238     0.6427     0.6427          1          1          1          1     0.9977          1 
   1   rs11240512     0.6447     0.6447          1          1          1          1     0.9977          1 
   1   rs10494916     0.6462     0.6462          1          1          1          1     0.9977          1 
   1   rs17347710     0.6472     0.6472          1          1          1          1     0.9977          1 
   1    rs7526402     0.6475     0.6475          1          1          1          1     0.9977          1 
   1   rs11119135     0.6493     0.6493          1          1          1          1     0.9977          1 
   1    rs1166928     0.6503     0.6503          1          1          1          1     0.9977          1 
   1    rs2796259     0.6509     0.6509          1          1          1          1     0.9977          1 
   1   rs11805284     0.6566     0.6566          1          1          1          1     0.9977          1 
   1   rs11120302     0.6573     0.6573          1          1          1          1     0.9977          1 
   1    rs6684369     0.6582     0.6582          1          1          1          1     0.9977          1 
   1    rs4844445      0.659      0.659          1          1          1          1     0.9977          1 
   1   rs12727528      0.659      0.659          1          1          1          1     0.9977          1 
   1   rs11811553     0.6613     0.6613          1          1          1          1     0.9977          1 
   1    rs2211045     0.6639     0.6639          1          1          1          1     0.9977          1 
   1     rs701637     0.6651     0.6651          1          1          1          1     0.9977          1 
   1     rs696967     0.6651     0.6651          1          1          1          1     0.9977          1 
   1    rs7518452     0.6665     0.6665          1          1          1          1     0.9977          1 
   1    rs2791714     0.6665     0.6665          1          1          1          1     0.9977          1 
   1    rs4844369     0.6675     0.6675          1          1          1          1     0.9977          1 
   1   rs11576425     0.6678     0.6678          1          1          1          1     0.9977          1 
   1   rs35095400      0.669      0.669          1          1          1          1     0.9977          1 
   1    rs1417954     0.6703     0.6703          1          1          1          1     0.9977          1 
   1    rs4951025     0.6718     0.6718          1          1          1          1     0.9977          1 
   1   rs17013025     0.6726     0.6726          1          1          1          1     0.9977          1 
   1     rs764317     0.6733     0.6733          1          1          1          1     0.9977          1 
   1   rs17014274     0.6737     0.6737          1          1          1          1     0.9977          1 
   1     rs643470     0.6749     0.6749          1          1          1          1     0.9977          1 
   1   rs12759484     0.6751     0.6751          1          1          1          1     0.9977          1 
   1    rs1853526     0.6755     0.6755          1          1          1          1     0.9977          1 
   1     rs698993     0.6758     0.6758          1          1          1          1     0.9977          1 
   1    rs1507326      0.676      0.676          1          1          1          1     0.9977          1 
   1     rs859713      0.681      0.681          1          1          1          1     0.9977          1 
   1   rs11119011     0.6812     0.6812          1          1          1          1     0.9977          1 
   1    rs2745972     0.6827     0.6827          1          1          1          1     0.9977          1 
   1    rs6669284     0.6834     0.6834          1          1          1          1     0.9977          1 
   1   rs11578759     0.6872     0.6872          1          1          1          1     0.9977          1 
   1   rs10863593     0.6877     0.6877          1          1          1          1     0.9977          1 
   1    rs1781023     0.6893     0.6893          1          1          1          1     0.9977          1 
   1     rs718242     0.6893     0.6893          1          1          1          1     0.9977          1 
   1   rs17013949     0.6901     0.6901          1          1          1          1     0.9977          1 
   1    rs6673084     0.6923     0.6923          1          1          1          1     0.9977          1 
   1    rs6540744     0.6923     0.6923          1          1          1          1     0.9977          1 
   1    rs4845123     0.6932     0.6932          1          1          1          1     0.9977          1 
   1    rs1340113     0.6938     0.6938          1          1          1          1     0.9977          1 
   1    rs2897064     0.6942     0.6942          1          1          1          1     0.9977          1 
   1   rs12096623     0.6945     0.6945          1          1          1          1     0.9977          1 
   1    rs1193096     0.6951     0.6951          1          1          1          1     0.9977          1 
   1    rs7513290     0.6978     0.6978          1          1          1          1     0.9977          1 
   1     rs708726     0.6983     0.6983          1          1          1          1     0.9977          1 
   1    rs1775151     0.7002     0.7002          1          1          1          1     0.9977          1 
   1    rs2262269     0.7009     0.7009          1          1          1          1     0.9977          1 
   1    rs7543009     0.7014     0.7014          1          1          1          1     0.9977          1 
   1     rs694874     0.7014     0.7014          1          1          1          1     0.9977          1 
   1    rs6540451     0.7022     0.7022          1          1          1          1     0.9977          1 
   1     rs753264     0.7022     0.7022          1          1          1          1     0.9977          1 
   1    rs1830762     0.7028     0.7028          1          1          1          1     0.9977          1 
   1    rs2282358     0.7045     0.7045          1          1          1          1     0.9977          1 
   1    rs4240844     0.7061     0.7061          1          1          1          1     0.9977          1 
   1   rs11119670     0.7064     0.7064          1          1          1          1     0.9977          1 
   1    rs2243174     0.7064     0.7064          1          1          1          1     0.9977          1 
   1    rs7519519     0.7072     0.7072          1          1          1          1     0.9977          1 
   1    rs4579758     0.7115     0.7115          1          1          1          1     0.9977          1 
   1    rs7533594     0.7121     0.7121          1          1          1          1     0.9977          1 
   1   rs11119981     0.7126     0.7126          1          1          1          1     0.9977          1 
   1   rs10779340     0.7136     0.7136          1          1          1          1     0.9977          1 
   1    rs2138992     0.7139     0.7139          1          1          1          1     0.9977          1 
   1    rs3813948     0.7186     0.7186          1          1          1          1     0.9977          1 
   1    rs2842711      0.719      0.719          1          1          1          1     0.9977          1 
   1    rs1985237     0.7213     0.7213          1          1          1          1     0.9977          1 
   1    rs1782468     0.7224     0.7224          1          1          1          1     0.9977          1 
   1     rs946801     0.7225     0.7225          1          1          1          1     0.9977          1 
   1   rs16856160     0.7249     0.7249          1          1          1          1     0.9977          1 
   1    rs1249868     0.7254     0.7254          1          1          1          1     0.9977          1 
   1   rs11581106     0.7261     0.7261          1          1          1          1     0.9977          1 
   1    rs2440901     0.7279     0.7279          1          1          1          1     0.9977          1 
   1    rs1562204     0.7279     0.7279          1          1          1          1     0.9977          1 
   1    rs1617731     0.7279     0.7279          1          1          1          1     0.9977          1 
   1    rs1537697     0.7279     0.7279          1          1          1          1     0.9977          1 
   1    rs1537696     0.7279     0.7279          1          1          1          1     0.9977          1 
   1    rs1891092     0.7282     0.7282          1          1          1          1     0.9977          1 
   1    rs1891094     0.7282     0.7282          1          1          1          1     0.9977          1 
   1    rs2791705     0.7287     0.7287          1          1          1          1     0.9977          1 
   1   rs41364345      0.729      0.729          1          1          1          1     0.9977          1 
   1   rs17014126     0.7293     0.7293          1          1          1          1     0.9977          1 
   1   rs10218826     0.7297     0.7297          1          1          1          1     0.9977          1 
   1    rs1856746     0.7297     0.7297          1          1          1          1     0.9977          1 
   1    rs2483057       0.73       0.73          1          1          1          1     0.9977          1 
   1   rs17013389     0.7301     0.7301          1          1          1          1     0.9977          1 
   1   rs17013392     0.7301     0.7301          1          1          1          1     0.9977          1 
   1   rs12129405     0.7304     0.7304          1          1          1          1     0.9977          1 
   1     rs859711     0.7307     0.7307          1          1          1          1     0.9977          1 
   1    rs7528718     0.7309     0.7309          1          1          1          1     0.9977          1 
   1   rs17013249     0.7317     0.7317          1          1          1          1     0.9977          1 
   1   rs12096152     0.7334     0.7334          1          1          1          1     0.9977          1 
   1     rs550948     0.7353     0.7353          1          1          1          1     0.9977          1 
   1    rs4311892     0.7368     0.7368          1          1          1          1     0.9977          1 
   1     rs696969     0.7373     0.7373          1          1          1          1     0.9977          1 
   1   rs17013661     0.7374     0.7374          1          1          1          1     0.9977          1 
   1     rs729765     0.7374     0.7374          1          1          1          1     0.9977          1 
   1    rs1781038     0.7376     0.7376          1          1          1          1     0.9977          1 
   1   rs10793740     0.7384     0.7384          1          1          1          1     0.9977          1 
   1    rs7536614     0.7384     0.7384          1          1          1          1     0.9977          1 
   1     rs878670     0.7401     0.7401          1          1          1          1     0.9977          1 
   1     rs966256     0.7414     0.7414          1          1          1          1     0.9977          1 
   1    rs1809925     0.7427     0.7427          1          1          1          1     0.9977          1 
   1    rs1028400     0.7433     0.7433          1          1          1          1     0.9977          1 
   1   rs12569261     0.7448     0.7448          1          1          1          1     0.9977          1 
   1    rs3860300     0.7453     0.7453          1          1          1          1     0.9977          1 
   1    rs7519477     0.7454     0.7454          1          1          1          1     0.9977          1 
   1    rs7517285     0.7461     0.7461          1          1          1          1     0.9977          1 
   1    rs6671923     0.7487     0.7487          1          1          1          1     0.9977          1 
   1    rs7517671     0.7488     0.7488          1          1          1          1     0.9977          1 
   1    rs2491395     0.7489     0.7489          1          1          1          1     0.9977          1 
   1   rs17012997     0.7503     0.7503          1          1          1          1     0.9977          1 
   1    rs6699314     0.7504     0.7504          1          1          1          1     0.9977          1 
   1     rs859499     0.7531     0.7531          1          1          1          1     0.9977          1 
   1    rs6693578     0.7536     0.7536          1          1          1          1     0.9977          1 
   1    rs3121651     0.7539     0.7539          1          1          1          1     0.9977          1 
   1     rs511678     0.7541     0.7541          1          1          1          1     0.9977          1 
   1    rs2940253     0.7541     0.7541          1          1          1          1     0.9977          1 
   1    rs9429774     0.7541     0.7541          1          1          1          1     0.9977          1 
   1      rs17615     0.7541     0.7541          1          1          1          1     0.9977          1 
   1    rs4844553     0.7544     0.7544          1          1          1          1     0.9977          1 
   1    rs6692199     0.7545     0.7545          1          1          1          1     0.9977          1 
   1    rs1933621     0.7551     0.7551          1          1          1          1     0.9977          1 
   1    rs6658166     0.7551     0.7551          1          1          1          1     0.9977          1 
   1   rs17014176     0.7551     0.7551          1          1          1          1     0.9977          1 
   1   rs12061578     0.7568     0.7568          1          1          1          1     0.9977          1 
   1   rs12728206     0.7577     0.7577          1          1          1          1     0.9977          1 
   1    rs2801200     0.7586     0.7586          1          1          1          1     0.9977          1 
   1   rs12119983     0.7588     0.7588          1          1          1          1     0.9977          1 
   1    rs2788166     0.7615     0.7615          1          1          1          1     0.9977          1 
   1    rs1924250      0.762      0.762          1          1          1          1     0.9977          1 
   1    rs2807386     0.7623     0.7623          1          1          1          1     0.9977          1 
   1     rs586294     0.7631     0.7631          1          1          1          1     0.9977          1 
   1   rs11119000     0.7642     0.7642          1          1          1          1     0.9977          1 
   1    rs2745981     0.7668     0.7668          1          1          1          1     0.9977          1 
   1    rs2796241     0.7668     0.7668          1          1          1          1     0.9977          1 
   1    rs2796247     0.7668     0.7668          1          1          1          1     0.9977          1 
   1    rs7529419     0.7679     0.7679          1          1          1          1     0.9977          1 
   1    rs4844714     0.7679     0.7679          1          1          1          1     0.9977          1 
   1    rs2265733     0.7697     0.7697          1          1          1          1     0.9977          1 
   1    rs2785630     0.7736     0.7736          1          1          1          1     0.9977          1 
   1    rs1212304     0.7736     0.7736          1          1          1          1     0.9977          1 
   1   rs11119263     0.7741     0.7741          1          1          1          1     0.9977          1 
   1   rs17012824     0.7746     0.7746          1          1          1          1     0.9977          1 
   1    rs7525987     0.7749     0.7749          1          1          1          1     0.9977          1 
   1   rs12136725     0.7758     0.7758          1          1          1          1     0.9977          1 
   1    rs2153043     0.7761     0.7761          1          1          1          1     0.9977          1 
   1   rs12138473     0.7778     0.7778          1          1          1          1     0.9977          1 
   1   rs17350845     0.7778     0.7778          1          1          1          1     0.9977          1 
   1    rs3795547     0.7782     0.7782          1          1          1          1     0.9977          1 
   1   rs17043515      0.779      0.779          1          1          1          1     0.9977          1 
   1   rs12079722     0.7792     0.7792          1          1          1          1     0.9977          1 
   1   rs11120277     0.7794     0.7794          1          1          1          1     0.9977          1 
   1    rs7555105     0.7796     0.7796          1          1          1          1     0.9977          1 
   1   rs12410473     0.7801     0.7801          1          1          1          1     0.9977          1 
   1   rs12565968     0.7807     0.7807          1          1          1          1     0.9977          1 
   1    rs6540485     0.7809     0.7809          1          1          1          1     0.9977          1 
   1   rs16856470     0.7811     0.7811          1          1          1          1     0.9977          1 
   1    rs3905273     0.7819     0.7819          1          1          1          1     0.9977          1 
   1    rs1890868     0.7822     0.7822          1          1          1          1     0.9977          1 
   1    rs3811389     0.7842     0.7842          1          1          1          1     0.9977          1 
   1   rs10863700     0.7842     0.7842          1          1          1          1     0.9977          1 
   1   rs12137586     0.7853     0.7853          1          1          1          1     0.9977          1 
   1   rs11803956     0.7861     0.7861          1          1          1          1     0.9977          1 
   1    rs4424511     0.7862     0.7862          1          1          1          1     0.9977          1 
   1     rs657778     0.7871     0.7871          1          1          1          1     0.9977          1 
   1    rs6688285     0.7878     0.7878          1          1          1          1     0.9977          1 
   1   rs11240515     0.7892     0.7892          1          1          1          1     0.9977          1 
   1    rs2843175     0.7901     0.7901          1          1          1          1     0.9977          1 
   1    rs6701879     0.7922     0.7922          1          1          1          1     0.9977          1 
   1    rs2026081     0.7922     0.7922          1          1          1          1     0.9977          1 
   1    rs2970564     0.7947     0.7947          1          1          1          1     0.9977          1 
   1    rs6540495     0.7947     0.7947          1          1          1          1     0.9977          1 
   1    rs1933622     0.7949     0.7949          1          1          1          1     0.9977          1 
   1   rs17012144     0.7953     0.7953          1          1          1          1     0.9977          1 
   1   rs10863723     0.7962     0.7962          1          1          1          1     0.9977          1 
   1    rs2896936     0.7962     0.7962          1          1          1          1     0.9977          1 
   1   rs11119136     0.7963     0.7963          1          1          1          1     0.9977          1 
   1    rs9438394     0.7964     0.7964          1          1          1          1     0.9977          1 
   1   rs17013209     0.7965     0.7965          1          1          1          1     0.9977          1 
   1    rs6681778     0.7986     0.7986          1          1          1          1     0.9977          1 
   1     rs140609     0.8007     0.8007          1          1          1          1     0.9977          1 
   1   rs12022129     0.8009     0.8009          1          1          1          1     0.9977          1 
   1   rs11119901     0.8012     0.8012          1          1          1          1     0.9977          1 
   1   rs17018337     0.8012     0.8012          1          1          1          1     0.9977          1 
   1    rs9438437     0.8015     0.8015          1          1          1          1     0.9977          1 
   1    rs6685780     0.8025     0.8025          1          1          1          1     0.9977          1 
   1    rs1429907     0.8025     0.8025          1          1          1          1     0.9977          1 
   1    rs6669685     0.8033     0.8033          1          1          1          1     0.9977          1 
   1   rs11119925     0.8045     0.8045          1          1          1          1     0.9977          1 
   1    rs4845143     0.8047     0.8047          1          1          1          1     0.9977          1 
   1    rs6663665     0.8052     0.8052          1          1          1          1     0.9977          1 
   1    rs1507334     0.8057     0.8057          1          1          1          1     0.9977          1 
   1    rs6693967     0.8057     0.8057          1          1          1          1     0.9977          1 
   1   rs12567990     0.8071     0.8071          1          1          1          1     0.9977          1 
   1    rs7529037     0.8078     0.8078          1          1          1          1     0.9977          1 
   1    rs2153904      0.809      0.809          1          1          1          1     0.9977          1 
   1     rs656801     0.8099     0.8099          1          1          1          1     0.9977          1 
   1    rs6689572     0.8107     0.8107          1          1          1          1     0.9977          1 
   1    rs4845145     0.8124     0.8124          1          1          1          1     0.9977          1 
   1   rs10779492     0.8127     0.8127          1          1          1          1     0.9977          1 
   1    rs2486924     0.8133     0.8133          1          1          1          1     0.9977          1 
   1    rs1620334     0.8147     0.8147          1          1          1          1     0.9977          1 
   1   rs10494914     0.8149     0.8149          1          1          1          1     0.9977          1 
   1    rs2796266     0.8151     0.8151          1          1          1          1     0.9977          1 
   1   rs11581299     0.8154     0.8154          1          1          1          1     0.9977          1 
   1    rs6694365     0.8154     0.8154          1          1          1          1     0.9977          1 
   1    rs4844692     0.8167     0.8167          1          1          1          1     0.9977          1 
   1    rs4844769     0.8181     0.8181          1          1          1          1     0.9977          1 
   1    rs6540484     0.8183     0.8183          1          1          1          1     0.9977          1 
   1    rs1781019     0.8187     0.8187          1          1          1          1     0.9977          1 
   1    rs2210518       0.82       0.82          1          1          1          1     0.9977          1 
   1    rs7516468     0.8206     0.8206          1          1          1          1     0.9977          1 
   1    rs2807404     0.8209     0.8209          1          1          1          1     0.9977          1 
   1    rs6687771     0.8211     0.8211          1          1          1          1     0.9977          1 
   1     rs701625     0.8238     0.8238          1          1          1          1     0.9977          1 
   1    rs1890870      0.824      0.824          1          1          1          1     0.9977          1 
   1   rs11117913     0.8265     0.8265          1          1          1          1     0.9977          1 
   1   rs12042643     0.8268     0.8268          1          1          1          1     0.9977          1 
   1   rs12046154     0.8268     0.8268          1          1          1          1     0.9977          1 
   1   rs17013964     0.8288     0.8288          1          1          1          1     0.9977          1 
   1    rs2182913     0.8294     0.8294          1          1          1          1     0.9977          1 
   1   rs17012827     0.8296     0.8296          1          1          1          1     0.9977          1 
   1   rs17012866     0.8296     0.8296          1          1          1          1     0.9977          1 
   1   rs12059562      0.831      0.831          1          1          1          1     0.9977          1 
   1    rs2761781     0.8342     0.8342          1          1          1          1     0.9977          1 
   1   rs11240523     0.8346     0.8346          1          1          1          1     0.9977          1 
   1   rs10863784     0.8377     0.8377          1          1          1          1     0.9977          1 
   1    rs1166923     0.8382     0.8382          1          1          1          1     0.9977          1 
   1    rs7534154     0.8387     0.8387          1          1          1          1     0.9977          1 
   1   rs12757540     0.8396     0.8396          1          1          1          1     0.9977          1 
   1    rs2843171     0.8404     0.8404          1          1          1          1     0.9977          1 
   1   rs17014039     0.8406     0.8406          1          1          1          1     0.9977          1 
   1   rs12096006     0.8409     0.8409          1          1          1          1     0.9977          1 
   1    rs7519949     0.8434     0.8434          1          1          1          1     0.9977          1 
   1    rs2842754     0.8455     0.8455          1          1          1          1     0.9977          1 
   1   rs10494874     0.8476     0.8476          1          1          1          1     0.9977          1 
   1   rs12059999     0.8478     0.8478          1          1          1          1     0.9977          1 
   1     rs696975      0.848      0.848          1          1          1          1     0.9977          1 
   1    rs1567190     0.8492     0.8492          1          1          1          1     0.9977          1 
   1     rs311311     0.8492     0.8492          1          1          1          1     0.9977          1 
   1     rs291089     0.8497     0.8497          1          1          1          1     0.9977          1 
   1     rs574635     0.8497     0.8497          1          1          1          1     0.9977          1 
   1   rs11118242     0.8501     0.8501          1          1          1          1     0.9977          1 
   1    rs6540437     0.8501     0.8501          1          1          1          1     0.9977          1 
   1   rs12751143     0.8525     0.8525          1          1          1          1     0.9977          1 
   1   rs17187645     0.8531     0.8531          1          1          1          1     0.9977          1 
   1    rs2282069     0.8538     0.8538          1          1          1          1     0.9977          1 
   1    rs6678908     0.8545     0.8545          1          1          1          1     0.9977          1 
   1   rs16856211     0.8559     0.8559          1          1          1          1     0.9977          1 
   1     rs859709     0.8563     0.8563          1          1          1          1     0.9977          1 
   1    rs6695632     0.8583     0.8583          1          1          1          1     0.9977          1 
   1   rs10863711     0.8596     0.8596          1          1          1          1     0.9977          1 
   1   rs17013077      0.861      0.861          1          1          1          1     0.9977          1 
   1    rs2767567      0.861      0.861          1          1          1          1     0.9977          1 
   1     rs591305      0.861      0.861          1          1          1          1     0.9977          1 
   1    rs7538856     0.8617     0.8617          1          1          1          1     0.9977          1 
   1   rs16856489     0.8622     0.8622          1          1          1          1     0.9977          1 
   1   rs10494902     0.8636     0.8636          1          1          1          1     0.9977          1 
   1    rs1856719     0.8654     0.8654          1          1          1          1     0.9977          1 
   1    rs7513645     0.8675     0.8675          1          1          1          1     0.9977          1 
   1   rs17014029     0.8696     0.8696          1          1          1          1     0.9977          1 
   1    rs6668228     0.8696     0.8696          1          1          1          1     0.9977          1 
   1    rs1184990      0.871      0.871          1          1          1          1     0.9977          1 
   1   rs12409177     0.8722     0.8722          1          1          1          1     0.9977          1 
   1   rs12144273     0.8722     0.8722          1          1          1          1     0.9977          1 
   1   rs12138969     0.8722     0.8722          1          1          1          1     0.9977          1 
   1   rs11118986      0.873      0.873          1          1          1          1     0.9977          1 
   1   rs12076644     0.8732     0.8732          1          1          1          1     0.9977          1 
   1   rs12062235      0.874      0.874          1          1          1          1     0.9977          1 
   1    rs1166909     0.8744     0.8744          1          1          1          1     0.9977          1 
   1   rs12094094     0.8765     0.8765          1          1          1          1     0.9977          1 
   1    rs4844635     0.8765     0.8765          1          1          1          1     0.9977          1 
   1   rs17018064     0.8787     0.8787          1          1          1          1     0.9977          1 
   1    rs2353545     0.8798     0.8798          1          1          1          1     0.9977          1 
   1    rs4403634     0.8798     0.8798          1          1          1          1     0.9977          1 
   1     rs823066     0.8807     0.8807          1          1          1          1     0.9977          1 
   1    rs2802223      0.881      0.881          1          1          1          1     0.9977          1 
   1    rs6667619     0.8817     0.8817          1          1          1          1     0.9977          1 
   1    rs2267896     0.8817     0.8817          1          1          1          1     0.9977          1 
   1    rs6540445     0.8817     0.8817          1          1          1          1     0.9977          1 
   1   rs17012531      0.884      0.884          1          1          1          1     0.9977          1 
   1    rs2660648     0.8841     0.8841          1          1          1          1     0.9977          1 
   1    rs1318277     0.8858     0.8858          1          1          1          1     0.9977          1 
   1   rs17022385     0.8861     0.8861          1          1          1          1     0.9977          1 
   1    rs6669368     0.8868     0.8868          1          1          1          1     0.9977          1 
   1   rs11119182     0.8869     0.8869          1          1          1          1     0.9977          1 
   1       rs3020     0.8889     0.8889          1          1          1          1     0.9977          1 
   1   rs17009221       0.89       0.89          1          1          1          1     0.9977          1 
   1   rs17009223       0.89       0.89          1          1          1          1     0.9977          1 
   1    rs6680848     0.8918     0.8918          1          1          1          1     0.9977          1 
   1   rs11811891     0.8919     0.8919          1          1          1          1     0.9977          1 
   1    rs4844444      0.892      0.892          1          1          1          1     0.9977          1 
   1   rs10863739     0.8931     0.8931          1          1          1          1     0.9977          1 
   1    rs6697933     0.8938     0.8938          1          1          1          1     0.9977          1 
   1    rs1932819      0.895      0.895          1          1          1          1     0.9977          1 
   1    rs6663608     0.8952     0.8952          1          1          1          1     0.9977          1 
   1   rs10779493     0.8955     0.8955          1          1          1          1     0.9977          1 
   1   rs12026640     0.8989     0.8989          1          1          1          1     0.9977          1 
   1     rs291111     0.8995     0.8995          1          1          1          1     0.9977          1 
   1    rs7365031     0.8999     0.8999          1          1          1          1     0.9977          1 
   1    rs2981573     0.9024     0.9024          1          1          1          1     0.9977          1 
   1   rs11808293     0.9031     0.9031          1          1          1          1     0.9977          1 
   1   rs11811268     0.9033     0.9033          1          1          1          1     0.9977          1 
   1   rs12031984     0.9033     0.9033          1          1          1          1     0.9977          1 
   1    rs9661504     0.9042     0.9042          1          1          1          1     0.9977          1 
   1   rs11801695     0.9042     0.9042          1          1          1          1     0.9977          1 
   1    rs2761434     0.9046     0.9046          1          1          1          1     0.9977          1 
   1    rs2796265     0.9046     0.9046          1          1          1          1     0.9977          1 
   1    rs6658718     0.9059     0.9059          1          1          1          1     0.9977          1 
   1    rs2782842     0.9059     0.9059          1          1          1          1     0.9977          1 
   1    rs9429990      0.906      0.906          1          1          1          1     0.9977          1 
   1    rs1664248     0.9081     0.9081          1          1          1          1     0.9977          1 
   1    rs6540467     0.9086     0.9086          1          1          1          1     0.9977          1 
   1    rs6695225     0.9086     0.9086          1          1          1          1     0.9977          1 
   1     rs880790     0.9103     0.9103          1          1          1          1     0.9977          1 
   1     rs944774     0.9104     0.9104          1          1          1          1     0.9977          1 
   1      rs15672     0.9104     0.9104          1          1          1          1     0.9977          1 
   1   rs11119385     0.9117     0.9117          1          1          1          1     0.9977          1 
   1   rs10863703     0.9119     0.9119          1          1          1          1     0.9977          1 
   1    rs2800917     0.9131     0.9131          1          1          1          1     0.9977          1 
   1    rs2629663     0.9133     0.9133          1          1          1          1     0.9977          1 
   1    rs2243168     0.9137     0.9137          1          1          1          1     0.9977          1 
   1    rs2243171     0.9137     0.9137          1          1          1          1     0.9977          1 
   1   rs11119976     0.9162     0.9162          1          1          1          1     0.9977          1 
   1   rs17012594     0.9166     0.9166          1          1          1          1     0.9977          1 
   1     rs710420     0.9166     0.9166          1          1          1          1     0.9977          1 
   1   rs10779474     0.9214     0.9214          1          1          1          1     0.9977          1 
   1    rs6664027     0.9221     0.9221          1          1          1          1     0.9977          1 
   1     rs823071     0.9225     0.9225          1          1          1          1     0.9977          1 
   1     rs696948     0.9242     0.9242          1          1          1          1     0.9977          1 
   1     rs823091     0.9244     0.9244          1          1          1          1     0.9977          1 
   1     rs701621     0.9247     0.9247          1          1          1          1     0.9977          1 
   1    rs2078332     0.9273     0.9273          1          1          1          1     0.9977          1 
   1   rs17012158     0.9276     0.9276          1          1          1          1     0.9977          1 
   1   rs11120211     0.9279     0.9279          1          1          1          1     0.9977          1 
   1    rs7525154     0.9283     0.9283          1          1          1          1     0.9977          1 
   1   rs11240594      0.929      0.929          1          1          1          1     0.9977          1 
   1   rs11119978     0.9293     0.9293          1          1          1          1     0.9977          1 
   1   rs12405410     0.9295     0.9295          1          1          1          1     0.9977          1 
   1    rs6676705     0.9299     0.9299          1          1          1          1     0.9977          1 
   1   rs17014055     0.9315     0.9315          1          1          1          1     0.9977          1 
   1   rs12568876     0.9316     0.9316          1          1          1          1     0.9977          1 
   1   rs12405921     0.9322     0.9322          1          1          1          1     0.9977          1 
   1    rs2274566     0.9352     0.9352          1          1          1          1     0.9977          1 
   1    rs1746659     0.9352     0.9352          1          1          1          1     0.9977          1 
   1     rs677066     0.9352     0.9352          1          1          1          1     0.9977          1 
   1   rs11118166     0.9352     0.9352          1          1          1          1     0.9977          1 
   1   rs11576522     0.9352     0.9352          1          1          1          1     0.9977          1 
   1    rs2235766     0.9353     0.9353          1          1          1          1     0.9977          1 
   1   rs12141045     0.9354     0.9354          1          1          1          1     0.9977          1 
   1   rs10429953     0.9354     0.9354          1          1          1          1     0.9977          1 
   1   rs10429943     0.9354     0.9354          1          1          1          1     0.9977          1 
   1     rs701641      0.936      0.936          1          1          1          1     0.9977          1 
   1   rs11576725     0.9366     0.9366          1          1          1          1     0.9977          1 
   1    rs4396169     0.9369     0.9369          1          1          1          1     0.9977          1 
   1   rs17013345     0.9384     0.9384          1          1          1          1     0.9977          1 
   1    rs7544267     0.9389     0.9389          1          1          1          1     0.9977          1 
   1   rs10735502     0.9411     0.9411          1          1          1          1     0.9977          1 
   1    rs7520548     0.9429     0.9429          1          1          1          1     0.9977          1 
   1   rs17013008     0.9431     0.9431          1          1          1          1     0.9977          1 
   1    rs7525449     0.9437     0.9437          1          1          1          1     0.9977          1 
   1    rs9308407     0.9458     0.9458          1          1          1          1     0.9977          1 
   1   rs12092624     0.9471     0.9471          1          1          1          1     0.9977          1 
   1   rs17014119     0.9478     0.9478          1          1          1          1     0.9977          1 
   1   rs10863962     0.9489     0.9489          1          1          1          1     0.9977          1 
   1   rs12036582     0.9494     0.9494          1          1          1          1     0.9977          1 
   1    rs7517009     0.9514     0.9514          1          1          1          1     0.9977          1 
   1     rs749860     0.9519     0.9519          1          1          1          1     0.9977          1 
   1   rs12563926      0.952      0.952          1          1          1          1     0.9977          1 
   1    rs4845139     0.9525     0.9525          1          1          1          1     0.9977          1 
   1    rs9660875     0.9526     0.9526          1          1          1          1     0.9977          1 
   1   rs11119938     0.9527     0.9527          1          1          1          1     0.9977          1 
   1   rs17018470     0.9527     0.9527          1          1          1          1     0.9977          1 
   1     rs859710     0.9537     0.9537          1          1          1          1     0.9977          1 
   1    rs1933620     0.9545     0.9545          1          1          1          1     0.9977          1 
   1   rs17260007     0.9548     0.9548          1          1          1          1     0.9977          1 
   1    rs4844563     0.9569     0.9569          1          1          1          1     0.9977          1 
   1   rs12097910     0.9594     0.9594          1          1          1          1     0.9977          1 
   1    rs1664241     0.9595     0.9595          1          1          1          1     0.9977          1 
   1    rs6660992     0.9598     0.9598          1          1          1          1     0.9977          1 
   1   rs10863725     0.9613     0.9613          1          1          1          1     0.9977          1 
   1    rs2498024     0.9614     0.9614          1          1          1          1     0.9977          1 
   1    rs1781025      0.963      0.963          1          1          1          1     0.9977          1 
   1     rs718241      0.963      0.963          1          1          1          1     0.9977          1 
   1    rs6679073     0.9632     0.9632          1          1          1          1     0.9977          1 
   1   rs17013797     0.9649     0.9649          1          1          1          1     0.9977          1 
   1    rs2791713     0.9657     0.9657          1          1          1          1     0.9977          1 
   1   rs12409730      0.966      0.966          1          1          1          1     0.9977          1 
   1    rs6694350     0.9669     0.9669          1          1          1          1     0.9977          1 
   1   rs12079343     0.9669     0.9669          1          1          1          1     0.9977          1 
   1   rs12084143     0.9669     0.9669          1          1          1          1     0.9977          1 
   1    rs1937140     0.9669     0.9669          1          1          1          1     0.9977          1 
   1     rs580306     0.9672     0.9672          1          1          1          1     0.9977          1 
   1     rs879961     0.9682     0.9682          1          1          1          1     0.9977          1 
   1    rs1924253     0.9698     0.9698          1          1          1          1     0.9977          1 
   1    rs6686992     0.9702     0.9702          1          1          1          1     0.9977          1 
   1     rs944775     0.9709     0.9709          1          1          1          1     0.9977          1 
   1   rs11119150     0.9711     0.9711          1          1          1          1     0.9977          1 
   1    rs4845121     0.9751     0.9751          1          1          1          1     0.9977          1 
   1    rs1932818     0.9754     0.9754          1          1          1          1     0.9977          1 
   1    rs1762467      0.976      0.976          1          1          1          1     0.9977          1 
   1    rs1625707      0.976      0.976          1          1          1          1     0.9977          1 
   1    rs6660522     0.9778     0.9778          1          1          1          1     0.9977          1 
   1   rs11802960     0.9782     0.9782          1          1          1          1     0.9977          1 
   1   rs11240521     0.9808     0.9808          1          1          1          1     0.9977          1 
   1    rs7549288     0.9811     0.9811          1          1          1          1     0.9977          1 
   1    rs4844698     0.9813     0.9813          1          1          1          1     0.9977          1 
   1    rs2807391      0.982      0.982          1          1          1          1     0.9977          1 
   1    rs6690215     0.9835     0.9835          1          1          1          1     0.9977          1 
   1    rs6691380     0.9835     0.9835          1          1          1          1     0.9977          1 
   1    rs4844406     0.9847     0.9847          1          1          1          1     0.9977          1 
   1    rs4844407     0.9847     0.9847          1          1          1          1     0.9977          1 
   1   rs12058254     0.9854     0.9854          1          1          1          1     0.9977          1 
   1   rs11811181     0.9857     0.9857          1          1          1          1     0.9977          1 
   1   rs11120218     0.9867     0.9867          1          1          1          1     0.9977          1 
   1    rs6667995     0.9875     0.9875          1          1          1          1     0.9977          1 
   1   rs17013885     0.9881     0.9881          1          1          1          1     0.9977          1 
   1    rs7523273     0.9892     0.9892          1          1          1          1     0.9977          1 
   1   rs12062573     0.9896     0.9896          1          1          1          1     0.9977          1 
   1   rs12728670     0.9924     0.9924          1          1          1          1     0.9993          1 
   1   rs12029024     0.9936     0.9936          1          1          1          1     0.9993          1 
   1    rs7552683     0.9957     0.9957          1          1          1          1     0.9993          1 
   1   rs11119192     0.9966     0.9966          1          1          1          1     0.9993          1 
   1   rs10158044     0.9971     0.9971          1          1          1          1     0.9993          1 
   1     rs823142     0.9982     0.9982          1          1          1          1     0.9993          1 
   1    rs1249874     0.9986     0.9986          1          1          1          1     0.9993          1 
   1    rs4245717     0.9993     0.9993          1          1          1          1     0.9993          1 
   1   rs12066378     0.9993     0.9993          1          1          1          1     0.9993          1 
