# Supplementary material for: Cell-to-cell expression dispersion of B-cell surface proteins is linked to genetic variants in humans
Source: Commun Biol. 2020 Jul 3;3:346. doi: 10.1038/s42003-020-1075-1 (PMC7335051; doi:10.1038/s42003-020-1075-1)
Supplement: Supplementary file 4 — Supplementary Data 2 [file 42003_2020_1075_MOESM4_ESM.zip › Supplementary_Data_S2/plink-results-48LCLs/CD55_chr1_cv.loess/CD55_cv.loess_48_LCLs.qassoc.means]

 CHR          SNP  VALUE      G11      G12      G22
   1   rs16855729   GENO      T/T      T/C      C/C
   1   rs16855729 COUNTS        1       12       35
   1   rs16855729   FREQ  0.02083     0.25   0.7292
   1   rs16855729   MEAN -0.004084 0.005249 0.0001597
   1   rs16855729     SD        0 0.009471 0.007871
   1   rs11240506   GENO      T/T      T/A      A/A
   1   rs11240506 COUNTS        1       14       33
   1   rs11240506   FREQ  0.02083   0.2917   0.6875
   1   rs11240506   MEAN  0.02375 0.002467 0.0001879
   1   rs11240506     SD        0 0.008034  0.00781
   1    rs3795547   GENO      T/T      T/C      C/C
   1    rs3795547 COUNTS        2       11       35
   1    rs3795547   FREQ  0.04167   0.2292   0.7292
   1    rs3795547   MEAN -0.001969  0.00338 0.000893
   1    rs3795547     SD 0.009102  0.01124 0.007543
   1   rs12036582   GENO      C/C      C/T      T/T
   1   rs12036582 COUNTS        0       19       29
   1   rs12036582   FREQ        0   0.3958   0.6042
   1   rs12036582   MEAN       NA 0.001246 0.001407
   1   rs12036582     SD       NA   0.0103 0.007182
   1   rs12751472   GENO      C/C      C/T      T/T
   1   rs12751472 COUNTS       10       23       15
   1   rs12751472   FREQ   0.2083   0.4792   0.3125
   1   rs12751472   MEAN 0.002722 0.001284 0.0005157
   1   rs12751472     SD  0.00929 0.008699 0.007946
   1   rs12041365   GENO      A/A      A/G      G/G
   1   rs12041365 COUNTS        6       18       24
   1   rs12041365   FREQ    0.125    0.375      0.5
   1   rs12041365   MEAN 0.002876 -0.0008453 0.002602
   1   rs12041365     SD  0.00766 0.006843 0.009616
   1   rs11240512   GENO      A/A      A/G      G/G
   1   rs11240512 COUNTS        9       24       15
   1   rs11240512   FREQ   0.1875      0.5   0.3125
   1   rs11240512   MEAN 0.002082 0.001584 0.0005157
   1   rs11240512     SD 0.009617 0.008634 0.007946
   1    rs7513290   GENO      G/G      G/A      A/A
   1    rs7513290 COUNTS        8       24       16
   1    rs7513290   FREQ   0.1667      0.5   0.3333
   1    rs7513290   MEAN -0.0004118 0.001853 0.001457
   1    rs7513290     SD 0.007357 0.009132 0.008274
   1   rs11240515   GENO      G/G      G/A      A/A
   1   rs11240515 COUNTS       11       22       15
   1   rs11240515   FREQ   0.2292   0.4583   0.3125
   1   rs11240515   MEAN 0.001053 0.001106 0.001905
   1   rs11240515     SD 0.006967 0.009472 0.008361
   1   rs11240521   GENO      C/C      C/T      T/T
   1   rs11240521 COUNTS        5       17       26
   1   rs11240521   FREQ   0.1042   0.3542   0.5417
   1   rs11240521   MEAN 0.003307 0.0001317 0.001758
   1   rs11240521     SD 0.004792  0.01071 0.007427
   1   rs11240523   GENO      G/G      G/C      C/C
   1   rs11240523 COUNTS        3       22       23
   1   rs11240523   FREQ   0.0625   0.4583   0.4792
   1   rs11240523   MEAN 0.001109  0.00175 0.0009855
   1   rs11240523     SD 0.004692  0.00878 0.008752
   1   rs12036780   GENO      A/A      A/C      C/C
   1   rs12036780 COUNTS        1       13       34
   1   rs12036780   FREQ  0.02083   0.2708   0.7083
   1   rs12036780   MEAN -0.01317 0.001914 0.001553
   1   rs12036780     SD        0 0.006052 0.009043
   1    rs7534154   GENO      C/C      C/T      T/T
   1    rs7534154 COUNTS       11       26       11
   1    rs7534154   FREQ   0.2292   0.5417   0.2292
   1    rs7534154   MEAN 0.0007435 0.002167 -1.739e-06
   1    rs7534154     SD  0.00757 0.008217  0.01026
   1    rs1891506   GENO      G/G      G/A      A/A
   1    rs1891506 COUNTS        7       21       20
   1    rs1891506   FREQ   0.1458   0.4375   0.4167
   1    rs1891506   MEAN 0.0002934 0.003628 -0.0006875
   1    rs1891506     SD 0.006737 0.008178 0.009017
   1    rs6593951   GENO      C/C      C/T      T/T
   1    rs6593951 COUNTS        6       20       22
   1    rs6593951   FREQ    0.125   0.4167   0.4583
   1    rs6593951   MEAN 0.0001436 0.003309 -0.0001161
   1    rs6593951     SD 0.007368 0.008376 0.008776
   1   rs12133326   GENO      T/T      T/C      C/C
   1   rs12133326 COUNTS        1       13       34
   1   rs12133326   FREQ  0.02083   0.2708   0.7083
   1   rs12133326   MEAN -0.004084 0.0004558 0.001843
   1   rs12133326     SD        0 0.007449 0.008946
   1   rs10494871   GENO      A/A      A/G      G/G
   1   rs10494871 COUNTS        1        7       40
   1   rs10494871   FREQ  0.02083   0.1458   0.8333
   1   rs10494871   MEAN  0.01446 0.002626 0.0007912
   1   rs10494871     SD        0  0.01183 0.007711
   1    rs7515820   GENO      A/A      A/C      C/C
   1    rs7515820 COUNTS        6       24       18
   1    rs7515820   FREQ    0.125      0.5    0.375
   1    rs7515820   MEAN  0.00383 0.002019 -0.0003861
   1    rs7515820     SD 0.009674  0.00904 0.007297
   1    rs7531623   GENO      G/G      G/A      A/A
   1    rs7531623 COUNTS       11       22       15
   1    rs7531623   FREQ   0.2292   0.4583   0.3125
   1    rs7531623   MEAN -0.001529 0.002535 0.001704
   1    rs7531623     SD 0.008538 0.009196 0.007201
   1    rs7533594   GENO      G/G      G/T      T/T
   1    rs7533594 COUNTS        1       12       35
   1    rs7533594   FREQ  0.02083     0.25   0.7292
   1    rs7533594   MEAN -0.003816 0.001293 0.001509
   1    rs7533594     SD        0 0.006289 0.009223
   1   rs11240528   GENO      A/A      A/G      G/G
   1   rs11240528 COUNTS       10       27       11
   1   rs11240528   FREQ   0.2083   0.5625   0.2292
   1   rs11240528   MEAN 0.002073 0.001898 -0.0006813
   1   rs11240528     SD 0.005778 0.009401 0.008352
   1    rs6593955   GENO      C/C      C/G      G/G
   1    rs6593955 COUNTS       12       23       13
   1    rs6593955   FREQ     0.25   0.4792   0.2708
   1    rs6593955   MEAN 0.001284 0.003256 -0.001985
   1    rs6593955     SD 0.005585 0.009584 0.007973
   1    rs7539751   GENO      T/T      T/C      C/C
   1    rs7539751 COUNTS        1       10       37
   1    rs7539751   FREQ  0.02083   0.2083   0.7708
   1    rs7539751   MEAN  0.01446 0.003671 0.0003599
   1    rs7539751     SD        0 0.008705 0.008183
   1   rs10793740   GENO      A/A      A/G      G/G
   1   rs10793740 COUNTS        2       19       27
   1   rs10793740   FREQ  0.04167   0.3958   0.5625
   1   rs10793740   MEAN  0.00154 0.0006993 0.001782
   1   rs10793740     SD  0.01828 0.008465 0.008128
   1    rs7536614   GENO      A/A      A/T      T/T
   1    rs7536614 COUNTS        2       19       27
   1    rs7536614   FREQ  0.04167   0.3958   0.5625
   1    rs7536614   MEAN  0.00154 0.0006993 0.001782
   1    rs7536614     SD  0.01828 0.008465 0.008128
   1   rs12728206   GENO      A/A      A/G      G/G
   1   rs12728206 COUNTS        1       11       36
   1   rs12728206   FREQ  0.02083   0.2292     0.75
   1   rs12728206   MEAN -0.001814 0.002733 0.001007
   1   rs12728206     SD        0  0.01009 0.008108
   1   rs12092624   GENO      T/T      T/C      C/C
   1   rs12092624 COUNTS       11       22       15
   1   rs12092624   FREQ   0.2292   0.4583   0.3125
   1   rs12092624   MEAN 0.003097 -0.0002787 0.002437
   1   rs12092624     SD  0.01041 0.006648 0.009384
   1    rs2282449   GENO      T/T      T/C      C/C
   1    rs2282449 COUNTS        1        6       41
   1    rs2282449   FREQ  0.02083    0.125   0.8542
   1    rs2282449   MEAN -0.01139 -0.002999  0.00229
   1    rs2282449     SD        0 0.007018 0.008362
   1    rs2282450   GENO      A/A      A/T      T/T
   1    rs2282450 COUNTS       11       17       20
   1    rs2282450   FREQ   0.2292   0.3542   0.4167
   1    rs2282450   MEAN -0.00424 0.005129 0.001197
   1    rs2282450     SD 0.007118 0.007471 0.008486
   1   rs12407361   GENO      A/A      A/T      T/T
   1   rs12407361 COUNTS        2        7       39
   1   rs12407361   FREQ  0.04167   0.1458   0.8125
   1   rs12407361   MEAN -0.002138 -0.003277 0.002352
   1   rs12407361     SD 0.002752 0.008101 0.008492
   1    rs4245717   GENO      T/T      T/C      C/C
   1    rs4245717 COUNTS        0       10       38
   1    rs4245717   FREQ        0   0.2083   0.7917
   1    rs4245717   MEAN       NA 0.001341 0.001344
   1    rs4245717     SD       NA  0.00719 0.008837
   1   rs11579937   GENO      T/T      T/A      A/A
   1   rs11579937 COUNTS        1       25       21
   1   rs11579937   FREQ  0.02128   0.5319   0.4468
   1   rs11579937   MEAN -0.008405 0.004309 -0.001979
   1   rs11579937     SD        0 0.008515 0.007208
   1   rs11581303   GENO      A/A      A/G      G/G
   1   rs11581303 COUNTS        7       26       15
   1   rs11581303   FREQ   0.1458   0.5417   0.3125
   1   rs11581303   MEAN 2.499e-05 0.0006214 0.003211
   1   rs11581303     SD 0.008485  0.00841 0.008769
   1   rs10793741   GENO      G/G      G/A      A/A
   1   rs10793741 COUNTS        1       15       32
   1   rs10793741   FREQ  0.02083   0.3125   0.6667
   1   rs10793741   MEAN -0.01322 0.0004721 0.002207
   1   rs10793741     SD        0 0.007402 0.008689
   1   rs12039255   GENO      T/T      T/C      C/C
   1   rs12039255 COUNTS        1       22       25
   1   rs12039255   FREQ  0.02083   0.4583   0.5208
   1   rs12039255   MEAN 0.006718 -0.0005562   0.0028
   1   rs12039255     SD        0 0.006646 0.009716
   1   rs17347710   GENO      G/G      G/A      A/A
   1   rs17347710 COUNTS        1       11       36
   1   rs17347710   FREQ  0.02083   0.2292     0.75
   1   rs17347710   MEAN  0.01027 0.0009294 0.001222
   1   rs17347710     SD        0 0.009557  0.00821
   1    rs6661827   GENO      T/T      T/C      C/C
   1    rs6661827 COUNTS        8       26       14
   1    rs6661827   FREQ   0.1667   0.5417   0.2917
   1    rs6661827   MEAN -0.001586 0.001817 0.002138
   1    rs6661827     SD 0.006651 0.008042  0.01017
   1   rs16856082   GENO      G/G      G/C      C/C
   1   rs16856082 COUNTS       14       19       15
   1   rs16856082   FREQ   0.2917   0.3958   0.3125
   1   rs16856082   MEAN 0.002438 0.002659 -0.001343
   1   rs16856082     SD  0.01049 0.008665 0.005452
   1    rs6680742   GENO      A/A      A/G      G/G
   1    rs6680742 COUNTS       14       19       15
   1    rs6680742   FREQ   0.2917   0.3958   0.3125
   1    rs6680742   MEAN 0.002438 0.002659 -0.001343
   1    rs6680742     SD  0.01049 0.008665 0.005452
   1    rs6680848   GENO      T/T      T/A      A/A
   1    rs6680848 COUNTS        3       17       28
   1    rs6680848   FREQ   0.0625   0.3542   0.5833
   1    rs6680848   MEAN -0.001125 0.002506 0.0009022
   1    rs6680848     SD  0.00262 0.009289 0.008419
   1    rs3761916   GENO      G/G      G/A      A/A
   1    rs3761916 COUNTS        1       13       34
   1    rs3761916   FREQ  0.02083   0.2708   0.7083
   1    rs3761916   MEAN -0.01322 0.001136 0.001851
   1    rs3761916     SD        0 0.005414 0.009181
   1   rs11240548   GENO      C/C      C/T      T/T
   1   rs11240548 COUNTS        1       10       37
   1   rs11240548   FREQ  0.02083   0.2083   0.7708
   1   rs11240548   MEAN -0.0008754 -0.001375 0.002138
   1   rs11240548     SD        0 0.007629 0.008706
   1    rs7529037   GENO      G/G      G/C      C/C
   1    rs7529037 COUNTS        1       11       36
   1    rs7529037   FREQ  0.02083   0.2292     0.75
   1    rs7529037   MEAN 0.006308 0.001084 0.001285
   1    rs7529037     SD        0 0.007124 0.008979
   1    rs2153904   GENO      T/T      T/G      G/G
   1    rs2153904 COUNTS       10       27       11
   1    rs2153904   FREQ   0.2083   0.5625   0.2292
   1    rs2153904   MEAN -0.0006612 0.002477 0.0003851
   1    rs2153904     SD 0.008446 0.009205 0.006519
   1    rs4601639   GENO      C/C      C/T      T/T
   1    rs4601639 COUNTS        0        5       43
   1    rs4601639   FREQ        0   0.1042   0.8958
   1    rs4601639   MEAN       NA 0.003099  0.00114
   1    rs4601639     SD       NA 0.005678 0.008741
   1    rs7520276   GENO      A/A      A/G      G/G
   1    rs7520276 COUNTS        2       15       30
   1    rs7520276   FREQ  0.04255   0.3191   0.6383
   1    rs7520276   MEAN -0.003427 0.005427 -0.0003063
   1    rs7520276     SD  0.01384  0.01017 0.006779
   1   rs16856160   GENO      G/G      G/A      A/A
   1   rs16856160 COUNTS        5       22       21
   1   rs16856160   FREQ   0.1042   0.4583   0.4375
   1   rs16856160   MEAN -0.003874 0.004339 -0.0005522
   1   rs16856160     SD 0.009441 0.008866 0.006851
   1   rs10751444   GENO      C/C      C/T      T/T
   1   rs10751444 COUNTS        8       22       18
   1   rs10751444   FREQ   0.1667   0.4583    0.375
   1   rs10751444   MEAN 0.001382  0.00244 -1.319e-05
   1   rs10751444     SD   0.0127 0.008023 0.006919
   1    rs6593964   GENO      C/C      C/A      A/A
   1    rs6593964 COUNTS        8       22       18
   1    rs6593964   FREQ   0.1667   0.4583    0.375
   1    rs6593964   MEAN 0.001382  0.00244 -1.319e-05
   1    rs6593964     SD   0.0127 0.008023 0.006919
   1     rs951366   GENO      C/C      C/T      T/T
   1     rs951366 COUNTS        3       12       33
   1     rs951366   FREQ   0.0625     0.25   0.6875
   1     rs951366   MEAN 0.009881 0.004648 -0.0006343
   1     rs951366     SD  0.01205 0.006454 0.008154
   1     rs823092   GENO      A/A      A/T      T/T
   1     rs823092 COUNTS        5       22       21
   1     rs823092   FREQ   0.1042   0.4583   0.4375
   1     rs823092   MEAN -0.00251 0.002057 0.001514
   1     rs823092     SD  0.00855 0.007094 0.009797
   1   rs16856211   GENO      C/C      C/T      T/T
   1   rs16856211 COUNTS        0        6       42
   1   rs16856211   FREQ        0    0.125    0.875
   1   rs16856211   MEAN       NA 0.001939 0.001259
   1   rs16856211     SD       NA 0.005086 0.008866
   1     rs823094   GENO      G/G      G/T      T/T
   1     rs823094 COUNTS        3       11       34
   1     rs823094   FREQ   0.0625   0.2292   0.7083
   1     rs823094   MEAN -0.006454 0.002805 0.001559
   1     rs823094     SD 0.005862 0.009397 0.008157
   1    rs1620334   GENO      C/C      C/T      T/T
   1    rs1620334 COUNTS        5       24       19
   1    rs1620334   FREQ   0.1042      0.5   0.3958
   1    rs1620334   MEAN -0.00251 0.002575 0.0008019
   1    rs1620334     SD  0.00855 0.007114  0.00995
   1    rs7513645   GENO      A/A      A/G      G/G
   1    rs7513645 COUNTS        0        6       42
   1    rs7513645   FREQ        0    0.125    0.875
   1    rs7513645   MEAN       NA  0.00189 0.001265
   1    rs7513645     SD       NA 0.005878 0.008807
   1     rs823121   GENO      A/A      A/G      G/G
   1     rs823121 COUNTS        1        9       38
   1     rs823121   FREQ  0.02083   0.1875   0.7917
   1     rs823121   MEAN -0.01322 0.001902 0.001594
   1     rs823121     SD        0  0.01027 0.007874
   1     rs823122   GENO      T/T      T/C      C/C
   1     rs823122 COUNTS       11       20       17
   1     rs823122   FREQ   0.2292   0.4167   0.3542
   1     rs823122   MEAN 0.003698 0.002868 -0.001974
   1     rs823122     SD  0.01141 0.007191 0.006964
   1     rs823123   GENO      C/C      C/T      T/T
   1     rs823123 COUNTS       12       23       13
   1     rs823123   FREQ     0.25   0.4792   0.2708
   1     rs823123   MEAN -0.003088 0.002914 0.002657
   1     rs823123     SD 0.007375 0.006948  0.01072
   1    rs7522056   GENO      A/A      A/G      G/G
   1    rs7522056 COUNTS        2       11       35
   1    rs7522056   FREQ  0.04167   0.2292   0.7292
   1    rs7522056   MEAN   0.0138 0.003916 -0.0001769
   1    rs7522056     SD  0.01407 0.006539 0.008162
   1     rs823137   GENO      A/A      A/G      G/G
   1     rs823137 COUNTS        1        9       38
   1     rs823137   FREQ  0.02083   0.1875   0.7917
   1     rs823137   MEAN -0.01322 0.001902 0.001594
   1     rs823137     SD        0  0.01027 0.007874
   1     rs823142   GENO      A/A      A/T      T/T
   1     rs823142 COUNTS        3       25       20
   1     rs823142   FREQ   0.0625   0.5208   0.4167
   1     rs823142   MEAN -0.000484 0.001779 0.001073
   1     rs823142     SD 0.001886 0.008187 0.009522
   1    rs1775151   GENO      T/T      T/C      C/C
   1    rs1775151 COUNTS        4       18       26
   1    rs1775151   FREQ  0.08333    0.375   0.5417
   1    rs1775151   MEAN -0.003604 0.002724 0.001149
   1    rs1775151     SD 0.007443 0.007853  0.00896
   1    rs1772153   GENO      C/C      C/T      T/T
   1    rs1772153 COUNTS       12       23       13
   1    rs1772153   FREQ     0.25   0.4792   0.2708
   1    rs1772153   MEAN -0.0002522 -0.0003544 0.005821
   1    rs1772153     SD 0.009919 0.007428 0.007644
   1     rs947211   GENO      G/G      G/A      A/A
   1     rs947211 COUNTS        7       21       20
   1     rs947211   FREQ   0.1458   0.4375   0.4167
   1     rs947211   MEAN -0.00292 0.002519 0.001602
   1     rs947211     SD  0.00633 0.008202 0.009209
   1   rs10494874   GENO      C/C      C/G      G/G
   1   rs10494874 COUNTS        1        4       43
   1   rs10494874   FREQ  0.02083  0.08333   0.8958
   1   rs10494874   MEAN 0.004947 0.0006525 0.001324
   1   rs10494874     SD        0 0.005485 0.008796
   1   rs12565968   GENO      A/A      A/G      G/G
   1   rs12565968 COUNTS        4       16       28
   1   rs12565968   FREQ  0.08333   0.3333   0.5833
   1   rs12565968   MEAN 0.002936 -0.0001205 0.001953
   1   rs12565968     SD  0.01606 0.006676 0.008295
   1    rs6679073   GENO      A/A      A/C      C/C
   1    rs6679073 COUNTS        0        5       43
   1    rs6679073   FREQ        0   0.1042   0.8958
   1    rs6679073   MEAN       NA 0.001511 0.001324
   1    rs6679073     SD       NA 0.005124 0.008796
   1     rs708726   GENO      G/G      G/T      T/T
   1     rs708726 COUNTS        3       15       30
   1     rs708726   FREQ   0.0625   0.3125    0.625
   1     rs708726   MEAN 0.002266 3.91e-05 0.001904
   1     rs708726     SD   0.0196 0.006759 0.008114
   1     rs823154   GENO      T/T      T/C      C/C
   1     rs823154 COUNTS        1       10       37
   1     rs823154   FREQ  0.02083   0.2083   0.7708
   1     rs823154   MEAN -0.01322 0.002037  0.00155
   1     rs823154     SD        0  0.00969 0.007978
   1    rs4396169   GENO      T/T      T/C      C/C
   1    rs4396169 COUNTS        0        9       39
   1    rs4396169   FREQ        0   0.1875   0.8125
   1    rs4396169   MEAN       NA 0.001139 0.001391
   1    rs4396169     SD       NA 0.007395 0.008761
   1       rs2224   GENO      A/A      A/G      G/G
   1       rs2224 COUNTS        5       21       22
   1       rs2224   FREQ   0.1042   0.4375   0.4583
   1       rs2224   MEAN 0.004211  0.00129 0.0007426
   1       rs2224     SD  0.01325  0.00944 0.006254
   1     rs823066   GENO      A/A      A/G      G/G
   1     rs823066 COUNTS        7       22       19
   1     rs823066   FREQ   0.1458   0.4583   0.3958
   1     rs823066   MEAN   0.0021 0.001143 0.001297
   1     rs823066     SD 0.003958 0.007279  0.01091
   1     rs823071   GENO      G/G      G/T      T/T
   1     rs823071 COUNTS        7       23       18
   1     rs823071   FREQ   0.1458   0.4792    0.375
   1     rs823071   MEAN   0.0021 0.001055 0.001418
   1     rs823071     SD 0.003958 0.007124  0.01121
   1    rs1891092   GENO      T/T      T/G      G/G
   1    rs1891092 COUNTS        1        4       43
   1    rs1891092   FREQ  0.02083  0.08333   0.8958
   1    rs1891092   MEAN 0.003856 0.002095 0.001215
   1    rs1891092     SD        0 0.007273 0.008711
   1    rs1891094   GENO      C/C      C/T      T/T
   1    rs1891094 COUNTS        1        4       43
   1    rs1891094   FREQ  0.02083  0.08333   0.8958
   1    rs1891094   MEAN 0.003856 0.002095 0.001215
   1    rs1891094     SD        0 0.007273 0.008711
   1     rs823082   GENO      C/C      C/T      T/T
   1     rs823082 COUNTS        4       23       21
   1     rs823082   FREQ  0.08333   0.4792   0.4375
   1     rs823082   MEAN 0.001346 0.003073 -0.0005511
   1     rs823082     SD  0.01646 0.008319 0.006615
   1     rs823091   GENO      T/T      T/C      C/C
   1     rs823091 COUNTS        9       24       15
   1     rs823091   FREQ   0.1875      0.5   0.3125
   1     rs823091   MEAN 0.001079 0.001706 0.0009228
   1     rs823091     SD 0.004217 0.007949  0.01119
   1     rs823088   GENO      T/T      T/C      C/C
   1     rs823088 COUNTS       11       25       12
   1     rs823088   FREQ   0.2292   0.5208     0.25
   1     rs823088   MEAN 0.002691 0.001374 4.51e-05
   1     rs823088     SD  0.01185 0.008112 0.005494
   1    rs1361754   GENO      G/G      G/A      A/A
   1    rs1361754 COUNTS        4       23       21
   1    rs1361754   FREQ  0.08333   0.4792   0.4375
   1    rs1361754   MEAN 0.001346 0.003073 -0.0005511
   1    rs1361754     SD  0.01646 0.008319 0.006615
   1   rs16856400   GENO      C/C      C/A      A/A
   1   rs16856400 COUNTS        2       19       27
   1   rs16856400   FREQ  0.04167   0.3958   0.5625
   1   rs16856400   MEAN 0.005269 0.001851 0.0006955
   1   rs16856400     SD  0.02614 0.008878 0.006809
   1    rs4951025   GENO      T/T      T/A      A/A
   1    rs4951025 COUNTS        9       25       14
   1    rs4951025   FREQ   0.1875   0.5208   0.2917
   1    rs4951025   MEAN -0.001435 0.002655 0.0007883
   1    rs4951025     SD 0.006565 0.008722 0.009062
   1     rs960603   GENO      T/T      T/C      C/C
   1     rs960603 COUNTS        1        3       44
   1     rs960603   FREQ  0.02083   0.0625   0.9167
   1     rs960603   MEAN 0.002032 0.006878 0.0009506
   1     rs960603     SD        0 0.004716 0.008642
   1    rs7517009   GENO      C/C      C/T      T/T
   1    rs7517009 COUNTS        5       23       20
   1    rs7517009   FREQ   0.1042   0.4792   0.4167
   1    rs7517009   MEAN -0.001093 0.002506 0.0006166
   1    rs7517009     SD 0.003733 0.009628 0.007909
   1    rs6702688   GENO      A/A      A/G      G/G
   1    rs6702688 COUNTS        0        9       39
   1    rs6702688   FREQ        0   0.1875   0.8125
   1    rs6702688   MEAN       NA -0.002527 0.002237
   1    rs6702688     SD       NA 0.006349 0.008685
   1    rs6667995   GENO      C/C      C/A      A/A
   1    rs6667995 COUNTS        6       30       12
   1    rs6667995   FREQ    0.125    0.625     0.25
   1    rs6667995   MEAN -0.001466 0.002486 -0.0001081
   1    rs6667995     SD 0.004835 0.009502 0.006795
   1   rs11240581   GENO      T/T      T/C      C/C
   1   rs11240581 COUNTS        4       21       23
   1   rs11240581   FREQ  0.08333   0.4375   0.4792
   1   rs11240581   MEAN -0.0009697 0.003404 -0.0001352
   1   rs11240581     SD 0.003266 0.008879 0.008489
   1    rs9438394   GENO      G/G      G/C      C/C
   1    rs9438394 COUNTS        0        5       43
   1    rs9438394   FREQ        0   0.1042   0.8958
   1    rs9438394   MEAN       NA 0.0004064 0.001453
   1    rs9438394     SD       NA 0.006921 0.008672
   1   rs12096500   GENO      G/G      G/A      A/A
   1   rs12096500 COUNTS        4       21       23
   1   rs12096500   FREQ  0.08333   0.4375   0.4792
   1   rs12096500   MEAN -0.0009697 0.003681 -0.0003883
   1   rs12096500     SD 0.003266 0.008829 0.008417
   1    rs7364618   GENO      G/G      G/A      A/A
   1    rs7364618 COUNTS        9       28       10
   1    rs7364618   FREQ   0.1915   0.5957   0.2128
   1    rs7364618   MEAN 0.002468 0.001744 -0.001326
   1    rs7364618     SD  0.00675 0.009609  0.00651
   1   rs12028467   GENO      C/C      C/G      G/G
   1   rs12028467 COUNTS        2       18       28
   1   rs12028467   FREQ  0.04167    0.375   0.5833
   1   rs12028467   MEAN  0.00408 0.003715 -0.0003763
   1   rs12028467     SD  0.01164 0.007809 0.008571
   1    rs2869026   GENO      A/A      A/G      G/G
   1    rs2869026 COUNTS        6       30       12
   1    rs2869026   FREQ    0.125    0.625     0.25
   1    rs2869026   MEAN -0.004204 0.002835 0.0003877
   1    rs2869026     SD 0.005418  0.00896 0.007492
   1    rs7365031   GENO      T/T      T/C      C/C
   1    rs7365031 COUNTS        9       25       14
   1    rs7365031   FREQ   0.1875   0.5208   0.2917
   1    rs7365031   MEAN -0.001461 0.003158 -9.361e-05
   1    rs7365031     SD  0.00693 0.008034 0.009765
   1    rs7367954   GENO      T/T      T/C      C/C
   1    rs7367954 COUNTS        6       30       12
   1    rs7367954   FREQ    0.125    0.625     0.25
   1    rs7367954   MEAN -0.004204 0.002835 0.0003877
   1    rs7367954     SD 0.005418  0.00896 0.007492
   1    rs9438437   GENO      C/C      C/T      T/T
   1    rs9438437 COUNTS        4       20       24
   1    rs9438437   FREQ  0.08333   0.4167      0.5
   1    rs9438437   MEAN -0.003368 0.003707 0.0001597
   1    rs9438437     SD 0.005927 0.008516 0.008438
   1   rs17348521   GENO      T/T      T/C      C/C
   1   rs17348521 COUNTS        0        9       39
   1   rs17348521   FREQ        0   0.1875   0.8125
   1   rs17348521   MEAN       NA -0.0006548 0.001805
   1   rs17348521     SD       NA 0.007935 0.008594
   1   rs16856447   GENO      G/G      G/A      A/A
   1   rs16856447 COUNTS        1        5       42
   1   rs16856447   FREQ  0.02083   0.1042    0.875
   1   rs16856447   MEAN  0.01027 -0.006354 0.002047
   1   rs16856447     SD        0  0.00581 0.008298
   1    rs6669481   GENO      C/C      C/T      T/T
   1    rs6669481 COUNTS       14       15       19
   1    rs6669481   FREQ   0.2917   0.3125   0.3958
   1    rs6669481   MEAN -0.002334 0.006269 0.0001649
   1    rs6669481     SD 0.006966 0.009287 0.007215
   1   rs12757540   GENO      A/A      A/C      C/C
   1   rs12757540 COUNTS        0       17       31
   1   rs12757540   FREQ        0   0.3542   0.6458
   1   rs12757540   MEAN       NA 0.001005 0.001529
   1   rs12757540     SD       NA 0.008873 0.008351
   1    rs7366689   GENO      T/T      T/C      C/C
   1    rs7366689 COUNTS        1       11       36
   1    rs7366689   FREQ  0.02083   0.2292     0.75
   1    rs7366689   MEAN -0.005952 0.000861 0.001694
   1    rs7366689     SD        0 0.007137 0.008921
   1   rs16856470   GENO      T/T      T/C      C/C
   1   rs16856470 COUNTS        0        5       43
   1   rs16856470   FREQ        0   0.1042   0.8958
   1   rs16856470   MEAN       NA 0.002353 0.001226
   1   rs16856470     SD       NA 0.007154 0.008653
   1    rs6674850   GENO      C/C      C/T      T/T
   1    rs6674850 COUNTS        1       14       33
   1    rs6674850   FREQ  0.02083   0.2917   0.6875
   1    rs6674850   MEAN -0.005952 0.001215 0.001619
   1    rs6674850     SD        0 0.006884 0.009156
   1   rs12036375   GENO      A/A      A/G      G/G
   1   rs12036375 COUNTS        0        6       42
   1   rs12036375   FREQ        0    0.125    0.875
   1   rs12036375   MEAN       NA 0.004583 0.0008809
   1   rs12036375     SD       NA 0.005689 0.008725
   1    rs7538856   GENO      G/G      G/T      T/T
   1    rs7538856 COUNTS        2       18       28
   1    rs7538856   FREQ  0.04167    0.375   0.5833
   1    rs7538856   MEAN 0.005316 0.0007923 0.001414
   1    rs7538856     SD 0.001201 0.007771 0.009209
   1    rs7366893   GENO      T/T      T/C      C/C
   1    rs7366893 COUNTS        0       18       30
   1    rs7366893   FREQ        0    0.375    0.625
   1    rs7366893   MEAN       NA -0.0002415 0.002295
   1    rs7366893     SD       NA 0.007481 0.008966
   1    rs9438403   GENO      A/A      A/G      G/G
   1    rs9438403 COUNTS        0        6       42
   1    rs9438403   FREQ        0    0.125    0.875
   1    rs9438403   MEAN       NA 0.004583 0.0008809
   1    rs9438403     SD       NA 0.005689 0.008725
   1   rs12727528   GENO      A/A      A/G      G/G
   1   rs12727528 COUNTS        1       14       33
   1   rs12727528   FREQ  0.02083   0.2917   0.6875
   1   rs12727528   MEAN 0.006165 -0.0003073 0.001898
   1   rs12727528     SD        0 0.007789 0.008829
   1   rs12133152   GENO      A/A      A/G      G/G
   1   rs12133152 COUNTS        0        9       39
   1   rs12133152   FREQ        0   0.1875   0.8125
   1   rs12133152   MEAN       NA -0.0002293 0.001707
   1   rs12133152     SD       NA 0.004567  0.00912
   1   rs16856489   GENO      A/A      A/T      T/T
   1   rs16856489 COUNTS        3       11       33
   1   rs16856489   FREQ  0.06383    0.234   0.7021
   1   rs16856489   MEAN 0.001844 0.001379 0.001057
   1   rs16856489     SD 0.002024  0.01059 0.008226
   1   rs11240594   GENO      A/A      A/G      G/G
   1   rs11240594 COUNTS        1       19       28
   1   rs11240594   FREQ  0.02083   0.3958   0.5833
   1   rs11240594   MEAN 0.006165 0.0009857 0.001414
   1   rs11240594     SD        0 0.007599 0.009209
   1    rs7366204   GENO      C/C      C/T      T/T
   1    rs7366204 COUNTS        1       18       29
   1    rs7366204   FREQ  0.02083    0.375   0.6042
   1    rs7366204   MEAN -0.01322 0.001376 0.001826
   1    rs7366204     SD        0 0.009384 0.007651
   1   rs12568779   GENO      T/T      T/C      C/C
   1   rs12568779 COUNTS        0        5       43
   1   rs12568779   FREQ        0   0.1042   0.8958
   1   rs12568779   MEAN       NA 0.003719 0.001067
   1   rs12568779     SD       NA 0.005904 0.008707
   1   rs11240596   GENO      A/A      A/T      T/T
   1   rs11240596 COUNTS        1        7       40
   1   rs11240596   FREQ  0.02083   0.1458   0.8333
   1   rs11240596   MEAN -0.001814 0.004472 0.000875
   1   rs11240596     SD        0 0.006577 0.008782
   1   rs12741299   GENO      T/T      T/C      C/C
   1   rs12741299 COUNTS        2       13       33
   1   rs12741299   FREQ  0.04167   0.2708   0.6875
   1   rs12741299   MEAN -0.006692 0.001145 0.001909
   1   rs12741299     SD 0.009227 0.009706 0.007904
   1    rs9661504   GENO      A/A      A/T      T/T
   1    rs9661504 COUNTS        2       13       33
   1    rs9661504   FREQ  0.04167   0.2708   0.6875
   1    rs9661504   MEAN    0.015 -0.003166 0.002293
   1    rs9661504     SD  0.01238 0.006568 0.007939
   1   rs12095392   GENO      A/A      A/G      G/G
   1   rs12095392 COUNTS        8       21       19
   1   rs12095392   FREQ   0.1667   0.4375   0.3958
   1   rs12095392   MEAN -0.002466 0.002038  0.00218
   1   rs12095392     SD 0.005972 0.009641 0.007841
   1   rs11801695   GENO      A/A      A/C      C/C
   1   rs11801695 COUNTS        2       13       33
   1   rs11801695   FREQ  0.04167   0.2708   0.6875
   1   rs11801695   MEAN    0.015 -0.003166 0.002293
   1   rs11801695     SD  0.01238 0.006568 0.007939
   1   rs12029024   GENO      T/T      T/C      C/C
   1   rs12029024 COUNTS        5       22       21
   1   rs12029024   FREQ   0.1042   0.4583   0.4375
   1   rs12029024   MEAN -0.001149 0.002491 0.0007352
   1   rs12029024     SD  0.01533  0.00569 0.009129
   1    rs7516593   GENO      T/T      T/C      C/C
   1    rs7516593 COUNTS        2        8       38
   1    rs7516593   FREQ  0.04167   0.1667   0.7917
   1    rs7516593   MEAN -0.003681 -0.005124  0.00297
   1    rs7516593     SD 0.0004916 0.004727 0.008562
   1    rs7413698   GENO      G/G      G/A      A/A
   1    rs7413698 COUNTS        7       19       22
   1    rs7413698   FREQ   0.1458   0.3958   0.4583
   1    rs7413698   MEAN -0.0004342 0.001558 0.001724
   1    rs7413698     SD  0.01165  0.01021 0.005506
   1   rs12072062   GENO      T/T      T/C      C/C
   1   rs12072062 COUNTS        3       14       31
   1   rs12072062   FREQ   0.0625   0.2917   0.6458
   1   rs12072062   MEAN 0.009948 0.002745 -0.0001219
   1   rs12072062     SD  0.01331  0.00784 0.007927
   1    rs2244510   GENO      C/C      C/T      T/T
   1    rs2244510 COUNTS        0        7       41
   1    rs2244510   FREQ        0   0.1458   0.8542
   1    rs2244510   MEAN       NA -0.002823 0.002055
   1    rs2244510     SD       NA 0.008239 0.008374
   1   rs12060726   GENO      A/A      A/G      G/G
   1   rs12060726 COUNTS       11       19       18
   1   rs12060726   FREQ   0.2292   0.3958    0.375
   1   rs12060726   MEAN 0.004874 0.0004715 0.0001069
   1   rs12060726     SD  0.01006   0.0071 0.008597
   1   rs11119916   GENO      A/A      A/G      G/G
   1   rs11119916 COUNTS        3       14       31
   1   rs11119916   FREQ   0.0625   0.2917   0.6458
   1   rs11119916   MEAN 0.009948 0.002745 -0.0001219
   1   rs11119916     SD  0.01331  0.00784 0.007927
   1   rs17012997   GENO      G/G      G/A      A/A
   1   rs17012997 COUNTS        1       19       28
   1   rs17012997   FREQ  0.02083   0.3958   0.5833
   1   rs17012997   MEAN  0.01016 -0.0001191 0.002021
   1   rs17012997     SD        0 0.007614 0.008985
   1    rs6664834   GENO      T/T      T/C      C/C
   1    rs6664834 COUNTS        0        5       43
   1    rs6664834   FREQ        0   0.1042   0.8958
   1    rs6664834   MEAN       NA  0.00769 0.0006057
   1    rs6664834     SD       NA 0.009791 0.008087
   1    rs2987936   GENO      C/C      C/G      G/G
   1    rs2987936 COUNTS        0        7       41
   1    rs2987936   FREQ        0   0.1458   0.8542
   1    rs2987936   MEAN       NA -0.002823 0.002055
   1    rs2987936     SD       NA 0.008239 0.008374
   1   rs10494876   GENO      A/A      A/G      G/G
   1   rs10494876 COUNTS       11       18       19
   1   rs10494876   FREQ   0.2292    0.375   0.3958
   1   rs10494876   MEAN 0.004874 2.091e-05 0.000553
   1   rs10494876     SD  0.01006 0.007021 0.008578
   1   rs11120206   GENO      A/A      A/G      G/G
   1   rs11120206 COUNTS        3       13       32
   1   rs11120206   FREQ   0.0625   0.2708   0.6667
   1   rs11120206   MEAN 0.009948 0.002296 0.0001501
   1   rs11120206     SD  0.01331  0.00797 0.007948
   1    rs2480403   GENO      T/T      T/C      C/C
   1    rs2480403 COUNTS        8       21       19
   1    rs2480403   FREQ   0.1667   0.4375   0.3958
   1    rs2480403   MEAN -0.0009225 0.0007898  0.00291
   1    rs2480403     SD  0.00634 0.007612  0.01006
   1    rs2483062   GENO      A/A      A/G      G/G
   1    rs2483062 COUNTS        0        8       40
   1    rs2483062   FREQ        0   0.1667   0.8333
   1    rs2483062   MEAN       NA   0.0041 0.0007924
   1    rs2483062     SD       NA 0.008359 0.008462
   1    rs6701879   GENO      C/C      C/T      T/T
   1    rs6701879 COUNTS        1       16       31
   1    rs6701879   FREQ  0.02083   0.3333   0.6458
   1    rs6701879   MEAN -0.002515  0.00234 0.0009536
   1    rs6701879     SD        0  0.01005 0.007758
   1   rs11579993   GENO      G/G      G/A      A/A
   1   rs11579993 COUNTS        3       23       22
   1   rs11579993   FREQ   0.0625   0.4792   0.4583
   1   rs11579993   MEAN 0.0002703 0.002531 0.0002484
   1   rs11579993     SD  0.01088 0.009405 0.007269
   1   rs10158553   GENO      T/T      T/G      G/G
   1   rs10158553 COUNTS       12       24       12
   1   rs10158553   FREQ     0.25      0.5     0.25
   1   rs10158553   MEAN 0.0001294 0.001444 0.002357
   1   rs10158553     SD 0.008438 0.006865  0.01151
   1   rs12129635   GENO      T/T      T/G      G/G
   1   rs12129635 COUNTS        0        8       40
   1   rs12129635   FREQ        0   0.1667   0.8333
   1   rs12129635   MEAN       NA   0.0041 0.0007924
   1   rs12129635     SD       NA 0.008359 0.008462
   1    rs2480405   GENO      A/A      A/G      G/G
   1    rs2480405 COUNTS        0       10       38
   1    rs2480405   FREQ        0   0.2083   0.7917
   1    rs2480405   MEAN       NA 0.004297 0.0005663
   1    rs2480405     SD       NA 0.008606 0.008347
   1    rs2480408   GENO      G/G      G/A      A/A
   1    rs2480408 COUNTS        0        6       42
   1    rs2480408   FREQ        0    0.125    0.875
   1    rs2480408   MEAN       NA 0.002934 0.001116
   1    rs2480408     SD       NA 0.004001 0.008913
   1   rs12751143   GENO      C/C      C/T      T/T
   1   rs12751143 COUNTS        1       17       30
   1   rs12751143   FREQ  0.02083   0.3542    0.625
   1   rs12751143   MEAN -0.002515 0.002142  0.00102
   1   rs12751143     SD        0  0.00976 0.007882
   1     rs963893   GENO      A/A      A/G      G/G
   1     rs963893 COUNTS        3       23       22
   1     rs963893   FREQ   0.0625   0.4792   0.4583
   1     rs963893   MEAN 0.0002703 0.002531 0.0002484
   1     rs963893     SD  0.01088 0.009405 0.007269
   1    rs2026081   GENO      C/C      C/T      T/T
   1    rs2026081 COUNTS        1       16       31
   1    rs2026081   FREQ  0.02083   0.3333   0.6458
   1    rs2026081   MEAN -0.002515  0.00234 0.0009536
   1    rs2026081     SD        0  0.01005 0.007758
   1    rs7546842   GENO      A/A      A/G      G/G
   1    rs7546842 COUNTS        1       15       32
   1    rs7546842   FREQ  0.02083   0.3125   0.6667
   1    rs7546842   MEAN -0.005269 -0.000537 0.002432
   1    rs7546842     SD        0 0.007196 0.008972
   1    rs2483057   GENO      A/A      A/G      G/G
   1    rs2483057 COUNTS        4        8       36
   1    rs2483057   FREQ  0.08333   0.1667     0.75
   1    rs2483057   MEAN 0.0003019 0.003985 0.0008724
   1    rs2483057     SD 0.008999 0.005528 0.008992
   1   rs17433769   GENO      G/G      G/C      C/C
   1   rs17433769 COUNTS        1        6       41
   1   rs17433769   FREQ  0.02083    0.125   0.8542
   1   rs17433769   MEAN 0.002032 0.004065 0.0009285
   1   rs17433769     SD        0  0.01226 0.007986
   1    rs1539241   GENO      A/A      A/G      G/G
   1    rs1539241 COUNTS        0        9       39
   1    rs1539241   FREQ        0   0.1875   0.8125
   1    rs1539241   MEAN       NA -0.002389 0.002205
   1    rs1539241     SD       NA 0.005104 0.008873
   1    rs1539243   GENO      T/T      T/C      C/C
   1    rs1539243 COUNTS        0        8       40
   1    rs1539243   FREQ        0   0.1667   0.8333
   1    rs1539243   MEAN       NA 0.002695 0.001073
   1    rs1539243     SD       NA 0.007649 0.008664
   1   rs17022427   GENO      C/C      C/T      T/T
   1   rs17022427 COUNTS        0       13       35
   1   rs17022427   FREQ        0   0.2708   0.7292
   1   rs17022427   MEAN       NA -0.0005076 0.002031
   1   rs17022427     SD       NA 0.009341 0.008129
   1   rs12409804   GENO      A/A      A/T      T/T
   1   rs12409804 COUNTS        0       13       35
   1   rs12409804   FREQ        0   0.2708   0.7292
   1   rs12409804   MEAN       NA -0.0005076 0.002031
   1   rs12409804     SD       NA 0.009341 0.008129
   1   rs12059562   GENO      T/T      T/C      C/C
   1   rs12059562 COUNTS        3       15       30
   1   rs12059562   FREQ   0.0625   0.3125    0.625
   1   rs12059562   MEAN -0.00201 0.003201 0.0007504
   1   rs12059562     SD 0.008357  0.01105 0.006973
   1   rs12096623   GENO      A/A      A/G      G/G
   1   rs12096623 COUNTS        0        8       40
   1   rs12096623   FREQ        0   0.1667   0.8333
   1   rs12096623   MEAN       NA 0.000256 0.001561
   1   rs12096623     SD       NA  0.01061 0.008096
   1    rs4844539   GENO      A/A      A/G      G/G
   1    rs4844539 COUNTS        2       17       29
   1    rs4844539   FREQ  0.04167   0.3542   0.6042
   1    rs4844539   MEAN 0.003575 0.003085 0.0001687
   1    rs4844539     SD 0.003781 0.007619 0.009083
   1     rs944775   GENO      T/T      T/C      C/C
   1     rs944775 COUNTS       12       21       15
   1     rs944775   FREQ     0.25   0.4375   0.3125
   1     rs944775   MEAN -0.0003147 0.003162 0.000125
   1     rs944775     SD  0.01119 0.008178 0.006071
   1     rs944774   GENO      A/A      A/C      C/C
   1     rs944774 COUNTS        6       21       21
   1     rs944774   FREQ    0.125   0.4375   0.4375
   1     rs944774   MEAN -0.001566 0.003224 0.0002949
   1     rs944774     SD 0.004898 0.007946  0.00955
   1      rs15672   GENO      A/A      A/G      G/G
   1      rs15672 COUNTS        6       21       21
   1      rs15672   FREQ    0.125   0.4375   0.4375
   1      rs15672   MEAN -0.001566 0.003224 0.0002949
   1      rs15672     SD 0.004898 0.007946  0.00955
   1    rs3849269   GENO      C/C      C/T      T/T
   1    rs3849269 COUNTS        9       16       23
   1    rs3849269   FREQ   0.1875   0.3333   0.4792
   1    rs3849269   MEAN -0.001479 0.002564 0.001599
   1    rs3849269     SD  0.01126 0.008954 0.006877
   1    rs3849271   GENO      A/A      A/C      C/C
   1    rs3849271 COUNTS        7       23       18
   1    rs3849271   FREQ   0.1458   0.4792    0.375
   1    rs3849271   MEAN 0.0001248  0.00326 -0.0006305
   1    rs3849271     SD 0.006325 0.007667 0.009871
   1    rs2871360   GENO      G/G      G/T      T/T
   1    rs2871360 COUNTS        2       18       28
   1    rs2871360   FREQ  0.04167    0.375   0.5833
   1    rs2871360   MEAN 0.003575 0.003311 -8.038e-05
   1    rs2871360     SD 0.003781 0.007453 0.009149
   1   rs10863574   GENO      C/C      C/T      T/T
   1   rs10863574 COUNTS        0       10       38
   1   rs10863574   FREQ        0   0.2083   0.7917
   1   rs10863574   MEAN       NA 0.0001448 0.001659
   1   rs10863574     SD       NA 0.009421 0.008282
   1   rs12405921   GENO      A/A      A/G      G/G
   1   rs12405921 COUNTS        4       14       30
   1   rs12405921   FREQ  0.08333   0.2917    0.625
   1   rs12405921   MEAN 0.001494 0.001025 0.001472
   1   rs12405921     SD 0.009393 0.006039 0.009494
   1    rs6673717   GENO      G/G      G/A      A/A
   1    rs6673717 COUNTS        3       16       29
   1    rs6673717   FREQ   0.0625   0.3333   0.6042
   1    rs6673717   MEAN 0.008576 0.0008985 0.000841
   1    rs6673717     SD 0.004734 0.007716 0.008963
   1    rs6666087   GENO      C/C      C/T      T/T
   1    rs6666087 COUNTS        6       20       22
   1    rs6666087   FREQ    0.125   0.4167   0.4583
   1    rs6666087   MEAN -0.001496 0.000847  0.00257
   1    rs6666087     SD 0.008715  0.00753 0.009287
   1    rs9661909   GENO      T/T      T/C      C/C
   1    rs9661909 COUNTS        8       24       16
   1    rs9661909   FREQ   0.1667      0.5   0.3333
   1    rs9661909   MEAN 0.002227 -0.0003807 0.003488
   1    rs9661909     SD 0.009941 0.007696 0.008755
   1    rs6685780   GENO      C/C      C/G      G/G
   1    rs6685780 COUNTS        4       15       29
   1    rs6685780   FREQ  0.08333   0.3125   0.6042
   1    rs6685780   MEAN 0.0003199  0.00125 0.001533
   1    rs6685780     SD 0.008926  0.01021 0.007677
   1    rs6677975   GENO      C/C      C/A      A/A
   1    rs6677975 COUNTS        1       13       34
   1    rs6677975   FREQ  0.02083   0.2708   0.7083
   1    rs6677975   MEAN 0.001192 9.794e-05 0.001824
   1    rs6677975     SD        0 0.007611  0.00893
   1   rs12058254   GENO      G/G      G/C      C/C
   1   rs12058254 COUNTS        0       15       33
   1   rs12058254   FREQ        0   0.3125   0.6875
   1   rs12058254   MEAN       NA 0.001377 0.001328
   1   rs12058254     SD       NA 0.007124  0.00909
   1   rs11811181   GENO      G/G      G/A      A/A
   1   rs11811181 COUNTS        7       23       18
   1   rs11811181   FREQ   0.1458   0.4792    0.375
   1   rs11811181   MEAN 0.001714 0.001087 0.001528
   1   rs11811181     SD  0.01153 0.009036 0.006678
   1   rs11800677   GENO      G/G      G/A      A/A
   1   rs11800677 COUNTS        1       12       35
   1   rs11800677   FREQ  0.02083     0.25   0.7292
   1   rs11800677   MEAN  0.01016 0.001583  0.00101
   1   rs11800677     SD        0  0.01015 0.007933
   1   rs12569261   GENO      G/G      G/A      A/A
   1   rs12569261 COUNTS        0        8       40
   1   rs12569261   FREQ        0   0.1667   0.8333
   1   rs12569261   MEAN       NA 0.0004421 0.001524
   1   rs12569261     SD       NA 0.007534 0.008697
   1   rs10779474   GENO      C/C      C/T      T/T
   1   rs10779474 COUNTS        7       28       13
   1   rs10779474   FREQ   0.1458   0.5833   0.2708
   1   rs10779474   MEAN 0.002385 0.0009556 0.001618
   1   rs10779474     SD 0.007114 0.009173 0.007992
   1    rs2210518   GENO      C/C      C/G      G/G
   1    rs2210518 COUNTS        0       14       34
   1    rs2210518   FREQ        0   0.2917   0.7083
   1    rs2210518   MEAN       NA 0.0009043 0.001525
   1    rs2210518     SD       NA 0.007374 0.008951
   1   rs11119043   GENO      A/A      A/G      G/G
   1   rs11119043 COUNTS        2       19       27
   1   rs11119043   FREQ  0.04167   0.3958   0.5625
   1   rs11119043   MEAN 0.001721  0.00278 0.000305
   1   rs11119043     SD 0.008501  0.01016  0.00722
   1    rs6669685   GENO      C/C      C/T      T/T
   1    rs6669685 COUNTS        0        5       43
   1    rs6669685   FREQ        0   0.1042   0.8958
   1    rs6669685   MEAN       NA 0.0004387 0.001449
   1    rs6669685     SD       NA  0.01488  0.00766
   1    rs6693578   GENO      C/C      C/T      T/T
   1    rs6693578 COUNTS        8       24       16
   1    rs6693578   FREQ   0.1667      0.5   0.3333
   1    rs6693578   MEAN -0.000454 0.002008 0.001246
   1    rs6693578     SD 0.008053 0.009576 0.007096
   1   rs17434403   GENO      C/C      C/A      A/A
   1   rs17434403 COUNTS        0        8       40
   1   rs17434403   FREQ        0   0.1667   0.8333
   1   rs17434403   MEAN       NA 0.004103 0.0007918
   1   rs17434403     SD       NA 0.008676 0.008405
   1   rs10863711   GENO      C/C      C/T      T/T
   1   rs10863711 COUNTS       10       22       16
   1   rs10863711   FREQ   0.2083   0.4583   0.3333
   1   rs10863711   MEAN  0.00268 0.0004754 0.001702
   1   rs10863711     SD 0.008954 0.008734 0.008143
   1    rs1930435   GENO      A/A      A/G      G/G
   1    rs1930435 COUNTS        5       12       31
   1    rs1930435   FREQ   0.1042     0.25   0.6458
   1    rs1930435   MEAN -0.001185 0.001594 0.001655
   1    rs1930435     SD 0.009081 0.008349 0.008607
   1    rs7517285   GENO      T/T      T/A      A/A
   1    rs7517285 COUNTS        4       20       24
   1    rs7517285   FREQ  0.08333   0.4167      0.5
   1    rs7517285   MEAN -0.001484 0.001859 0.001386
   1    rs7517285     SD 0.004101   0.0106 0.007014
   1   rs17012144   GENO      T/T      T/C      C/C
   1   rs17012144 COUNTS        1        7       40
   1   rs17012144   FREQ  0.02083   0.1458   0.8333
   1   rs17012144   MEAN 0.001192 0.002358  0.00117
   1   rs17012144     SD        0 0.006054 0.008954
   1    rs2297551   GENO      C/C      C/T      T/T
   1    rs2297551 COUNTS        0        5       43
   1    rs2297551   FREQ        0   0.1042   0.8958
   1    rs2297551   MEAN       NA -0.002888 0.001836
   1    rs2297551     SD       NA  0.00699 0.008535
   1     rs944779   GENO      G/G      G/C      C/C
   1     rs944779 COUNTS        2       21       25
   1     rs944779   FREQ  0.04167   0.4375   0.5208
   1     rs944779   MEAN 0.0005216 0.0004204 0.002185
   1     rs944779     SD 0.004715 0.008679 0.008634
   1    rs7528718   GENO      A/A      A/G      G/G
   1    rs7528718 COUNTS        3       10       35
   1    rs7528718   FREQ   0.0625   0.2083   0.7292
   1    rs7528718   MEAN 0.002882 0.001625 0.001131
   1    rs7528718     SD 0.004975  0.01018 0.008337
   1    rs4845112   GENO      A/A      A/C      C/C
   1    rs4845112 COUNTS        1       10       37
   1    rs4845112   FREQ  0.02083   0.2083   0.7708
   1    rs4845112   MEAN -0.008405 -0.0002048 0.002026
   1    rs4845112     SD        0 0.008563 0.008431
   1   rs12079722   GENO      T/T      T/C      C/C
   1   rs12079722 COUNTS        1        9       38
   1   rs12079722   FREQ  0.02083   0.1875   0.7917
   1   rs12079722   MEAN -0.008405 0.002644 0.001292
   1   rs12079722     SD        0  0.01236 0.007392
   1    rs7544267   GENO      A/A      A/G      G/G
   1    rs7544267 COUNTS       10       23       15
   1    rs7544267   FREQ   0.2083   0.4792   0.3125
   1    rs7544267   MEAN -0.002133 0.004225 -0.0007568
   1    rs7544267     SD 0.007707 0.009095 0.006667
   1   rs11119107   GENO      A/A      A/G      G/G
   1   rs11119107 COUNTS        0       13       35
   1   rs11119107   FREQ        0   0.2708   0.7292
   1   rs11119107   MEAN       NA 0.002882 0.0007723
   1   rs11119107     SD       NA 0.008608 0.008443
   1   rs11584983   GENO      C/C      C/T      T/T
   1   rs11584983 COUNTS        5       18       25
   1   rs11584983   FREQ   0.1042    0.375   0.5208
   1   rs11584983   MEAN -0.006627 0.003915 0.001087
   1   rs11584983     SD 0.004935 0.007342 0.008904
   1    rs3813973   GENO      A/A      A/G      G/G
   1    rs3813973 COUNTS        1       21       26
   1    rs3813973   FREQ  0.02083   0.4375   0.5417
   1    rs3813973   MEAN -0.008405 -3.879e-05 0.002835
   1    rs3813973     SD        0 0.009191 0.007674
   1    rs3813972   GENO      A/A      A/G      G/G
   1    rs3813972 COUNTS       13       21       14
   1    rs3813972   FREQ   0.2708   0.4375   0.2917
   1    rs3813972   MEAN 0.001876 0.002762 -0.001278
   1    rs3813972     SD 0.009614  0.00845 0.007209
   1   rs12077649   GENO      A/A      A/G      G/G
   1   rs12077649 COUNTS        1       16       31
   1   rs12077649   FREQ  0.02083   0.3333   0.6458
   1   rs12077649   MEAN -0.008405 0.001425 0.001616
   1   rs12077649     SD        0 0.009665 0.007866
   1   rs17012566   GENO      T/T      T/G      G/G
   1   rs17012566 COUNTS        1        7       40
   1   rs17012566   FREQ  0.02083   0.1458   0.8333
   1   rs17012566   MEAN  0.01016 0.001564 0.001085
   1   rs17012566     SD        0 0.007854 0.008629
   1   rs11119136   GENO      T/T      T/C      C/C
   1   rs11119136 COUNTS        6       20       22
   1   rs11119136   FREQ    0.125   0.4167   0.4583
   1   rs11119136   MEAN 0.002369 0.000201 0.002103
   1   rs11119136     SD 0.009055 0.007612 0.009255
   1   rs10494877   GENO      G/G      G/T      T/T
   1   rs10494877 COUNTS        3       18       27
   1   rs10494877   FREQ   0.0625    0.375   0.5625
   1   rs10494877   MEAN -0.006122 0.002768 0.001224
   1   rs10494877     SD 0.005181 0.008483 0.008489
   1   rs17012744   GENO      G/G      G/C      C/C
   1   rs17012744 COUNTS        0       14       34
   1   rs17012744   FREQ        0   0.2917   0.7083
   1   rs17012744   MEAN       NA -0.00158 0.002547
   1   rs17012744     SD       NA 0.008771 0.008138
   1    rs6677934   GENO      G/G      G/A      A/A
   1    rs6677934 COUNTS        5       18       25
   1    rs6677934   FREQ   0.1042    0.375   0.5208
   1    rs6677934   MEAN -0.002019 0.001186  0.00213
   1    rs6677934     SD  0.01075 0.009191 0.007593
   1   rs11800152   GENO      T/T      T/A      A/A
   1   rs11800152 COUNTS        2       15       31
   1   rs11800152   FREQ  0.04167   0.3125   0.6458
   1   rs11800152   MEAN -0.001504 0.0009852 0.001701
   1   rs11800152     SD   0.0165 0.009525 0.007725
   1   rs12096152   GENO      A/A      A/G      G/G
   1   rs12096152 COUNTS        0        7       41
   1   rs12096152   FREQ        0   0.1458   0.8542
   1   rs12096152   MEAN       NA 0.0003228 0.001518
   1   rs12096152     SD       NA 0.007221 0.008708
   1   rs10157569   GENO      G/G      G/C      C/C
   1   rs10157569 COUNTS        1       12       35
   1   rs10157569   FREQ  0.02083     0.25   0.7292
   1   rs10157569   MEAN 0.006718 0.003278 0.0005269
   1   rs10157569     SD        0  0.01013 0.007915
   1    rs4845121   GENO      G/G      G/C      C/C
   1    rs4845121 COUNTS       12       22       13
   1    rs4845121   FREQ   0.2553   0.4681   0.2766
   1    rs4845121   MEAN 0.003418 -0.001115 0.003145
   1    rs4845121     SD  0.01012 0.007206 0.008555
   1    rs7549114   GENO      A/A      A/G      G/G
   1    rs7549114 COUNTS        0        8       40
   1    rs7549114   FREQ        0   0.1667   0.8333
   1    rs7549114   MEAN       NA -0.0002365  0.00166
   1    rs7549114     SD       NA  0.00687 0.008771
   1    rs4240841   GENO      G/G      G/A      A/A
   1    rs4240841 COUNTS        2       15       31
   1    rs4240841   FREQ  0.04167   0.3125   0.6458
   1    rs4240841   MEAN -0.001609 0.003465 0.0005077
   1    rs4240841     SD  0.01178  0.01111  0.00679
   1   rs10863755   GENO      C/C      C/T      T/T
   1   rs10863755 COUNTS        4       20       24
   1   rs10863755   FREQ  0.08333   0.4167      0.5
   1   rs10863755   MEAN 0.0007243 0.002927 0.0001275
   1   rs10863755     SD 0.007781  0.01116 0.005595
   1   rs12073287   GENO      T/T      T/A      A/A
   1   rs12073287 COUNTS        4       20       24
   1   rs12073287   FREQ  0.08333   0.4167      0.5
   1   rs12073287   MEAN 0.0007243 0.002927 0.0001275
   1   rs12073287     SD 0.007781  0.01116 0.005595
   1    rs6674327   GENO      G/G      G/C      C/C
   1    rs6674327 COUNTS        7       21       20
   1    rs6674327   FREQ   0.1458   0.4375   0.4167
   1    rs6674327   MEAN 0.001839 -0.0007492 0.003368
   1    rs6674327     SD 0.005237 0.008119 0.009448
   1    rs4845123   GENO      A/A      A/G      G/G
   1    rs4845123 COUNTS        2        8       38
   1    rs4845123   FREQ  0.04167   0.1667   0.7917
   1    rs4845123   MEAN 0.001718 -0.0003689 0.001684
   1    rs4845123     SD 0.006407 0.006482 0.008992
   1   rs12080114   GENO      A/A      A/T      T/T
   1   rs12080114 COUNTS        1        8       39
   1   rs12080114   FREQ  0.02083   0.1667   0.8125
   1   rs12080114   MEAN -0.002812 5.619e-06 0.001725
   1   rs12080114     SD        0   0.0068 0.008876
   1      rs13208   GENO      T/T      T/C      C/C
   1      rs13208 COUNTS        7       23       18
   1      rs13208   FREQ   0.1458   0.4792    0.375
   1      rs13208   MEAN 0.001839 -0.000593 0.003626
   1      rs13208     SD 0.005237 0.007759 0.009953
   1   rs17013797   GENO      T/T      T/C      C/C
   1   rs17013797 COUNTS        1       13       34
   1   rs17013797   FREQ  0.02083   0.2708   0.7083
   1   rs17013797   MEAN  0.01016 8.864e-05 0.001564
   1   rs17013797     SD        0 0.007758 0.008761
   1   rs11119256   GENO      G/G      G/C      C/C
   1   rs11119256 COUNTS        6       21       21
   1   rs11119256   FREQ    0.125   0.4375   0.4375
   1   rs11119256   MEAN -0.002773 0.004763 -0.0008992
   1   rs11119256     SD 0.007523 0.008517 0.007643
   1   rs12140926   GENO      C/C      C/T      T/T
   1   rs12140926 COUNTS        6       18       24
   1   rs12140926   FREQ    0.125    0.375      0.5
   1   rs12140926   MEAN -0.002773 0.005887 -0.001035
   1   rs12140926     SD 0.007523 0.008664 0.007183
   1    rs6678300   GENO      C/C      C/G      G/G
   1    rs6678300 COUNTS        1       16       31
   1    rs6678300   FREQ  0.02083   0.3333   0.6458
   1    rs6678300   MEAN -0.002515 0.003257 0.0004804
   1    rs6678300     SD        0 0.008398 0.008564
   1   rs11119263   GENO      A/A      A/G      G/G
   1   rs11119263 COUNTS        2        9       37
   1   rs11119263   FREQ  0.04167   0.1875   0.7708
   1   rs11119263   MEAN -0.001609 0.003661 0.0009395
   1   rs11119263     SD  0.01178  0.01067 0.007877
   1    rs4074956   GENO      G/G      G/T      T/T
   1    rs4074956 COUNTS        3       16       29
   1    rs4074956   FREQ   0.0625   0.3333   0.6042
   1    rs4074956   MEAN -0.001656 0.0002411 0.002262
   1    rs4074956     SD 0.007395 0.008719 0.008523
   1   rs17014119   GENO      G/G      G/T      T/T
   1   rs17014119 COUNTS        0       19       29
   1   rs17014119   FREQ        0   0.3958   0.6042
   1   rs17014119   MEAN       NA 0.001444 0.001278
   1   rs17014119     SD       NA 0.008103 0.008809
   1   rs12138473   GENO      C/C      C/T      T/T
   1   rs12138473 COUNTS        0        5       43
   1   rs12138473   FREQ        0   0.1042   0.8958
   1   rs12138473   MEAN       NA 0.002369 0.001224
   1   rs12138473     SD       NA 0.003782 0.008853
   1   rs17014160   GENO      A/A      A/G      G/G
   1   rs17014160 COUNTS        0       13       35
   1   rs17014160   FREQ        0   0.2708   0.7292
   1   rs17014160   MEAN       NA 0.002711 0.0008357
   1   rs17014160     SD       NA 0.009396 0.008157
   1   rs41348452   GENO      T/T      T/C      C/C
   1   rs41348452 COUNTS        0       13       35
   1   rs41348452   FREQ        0   0.2708   0.7292
   1   rs41348452   MEAN       NA 0.002711 0.0008357
   1   rs41348452     SD       NA 0.009396 0.008157
   1   rs17014165   GENO      T/T      T/C      C/C
   1   rs17014165 COUNTS        0       13       35
   1   rs17014165   FREQ        0   0.2708   0.7292
   1   rs17014165   MEAN       NA 0.002711 0.0008357
   1   rs17014165     SD       NA 0.009396 0.008157
   1   rs17014176   GENO      G/G      G/A      A/A
   1   rs17014176 COUNTS        0       20       28
   1   rs17014176   FREQ        0   0.4167   0.5833
   1   rs17014176   MEAN       NA 0.001801 0.001017
   1   rs17014176     SD       NA 0.008047 0.008855
   1    rs4845129   GENO      G/G      G/A      A/A
   1    rs4845129 COUNTS        0        6       42
   1    rs4845129   FREQ        0    0.125    0.875
   1    rs4845129   MEAN       NA 0.003404 0.001049
   1    rs4845129     SD       NA 0.004228 0.008884
   1   rs10863784   GENO      C/C      C/G      G/G
   1   rs10863784 COUNTS        2       11       35
   1   rs10863784   FREQ  0.04167   0.2292   0.7292
   1   rs10863784   MEAN 0.008441 -0.0006325 0.001559
   1   rs10863784     SD 0.002436 0.008715 0.008478
   1    rs4845130   GENO      G/G      G/A      A/A
   1    rs4845130 COUNTS        3       26       18
   1    rs4845130   FREQ  0.06383   0.5532    0.383
   1    rs4845130   MEAN 0.001171 0.002472 -2.704e-05
   1    rs4845130     SD 0.009629  0.01005 0.005742
   1   rs17350845   GENO      C/C      C/G      G/G
   1   rs17350845 COUNTS        0        5       43
   1   rs17350845   FREQ        0   0.1042   0.8958
   1   rs17350845   MEAN       NA 0.002369 0.001224
   1   rs17350845     SD       NA 0.003782 0.008853
   1    rs4240844   GENO      C/C      C/T      T/T
   1    rs4240844 COUNTS        1       12       35
   1    rs4240844   FREQ  0.02083     0.25   0.7292
   1    rs4240844   MEAN 0.007143 0.001308  0.00119
   1    rs4240844     SD        0  0.01014 0.008025
   1   rs12060808   GENO      T/T      T/C      C/C
   1   rs12060808 COUNTS        3       17       28
   1   rs12060808   FREQ   0.0625   0.3542   0.5833
   1   rs12060808   MEAN -0.001656 0.0006221 0.002103
   1   rs12060808     SD 0.007395 0.008588 0.008636
   1    rs6691678   GENO      A/A      A/G      G/G
   1    rs6691678 COUNTS        0        6       42
   1    rs6691678   FREQ        0    0.125    0.875
   1    rs6691678   MEAN       NA 0.003404 0.001049
   1    rs6691678     SD       NA 0.004228 0.008884
   1    rs6669284   GENO      A/A      A/G      G/G
   1    rs6669284 COUNTS        1        5       42
   1    rs6669284   FREQ  0.02083   0.1042    0.875
   1    rs6669284   MEAN 0.006718  0.00117 0.001236
   1    rs6669284     SD        0 0.005872 0.008817
   1    rs4240848   GENO      T/T      T/C      C/C
   1    rs4240848 COUNTS        4       28       16
   1    rs4240848   FREQ  0.08333   0.5833   0.3333
   1    rs4240848   MEAN -0.0004389 0.002518 -0.0002666
   1    rs4240848     SD 0.008496  0.00964 0.005979
   1    rs4607880   GENO      A/A      A/G      G/G
   1    rs4607880 COUNTS        4       28       16
   1    rs4607880   FREQ  0.08333   0.5833   0.3333
   1    rs4607880   MEAN -0.0004389 0.002518 -0.0002666
   1    rs4607880     SD 0.008496  0.00964 0.005979
   1   rs11119385   GENO      G/G      G/A      A/A
   1   rs11119385 COUNTS        2       14       32
   1   rs11119385   FREQ  0.04167   0.2917   0.6667
   1   rs11119385   MEAN 0.008441 -0.0004186 0.001671
   1   rs11119385     SD 0.002436 0.008235  0.00865
   1    rs4311892   GENO      G/G      G/A      A/A
   1    rs4311892 COUNTS        0       11       37
   1    rs4311892   FREQ        0   0.2292   0.7708
   1    rs4311892   MEAN       NA 0.0005803 0.001571
   1    rs4311892     SD       NA 0.003408 0.009473
   1    rs3935632   GENO      G/G      G/A      A/A
   1    rs3935632 COUNTS        5       25       18
   1    rs3935632   FREQ   0.1042   0.5208    0.375
   1    rs3935632   MEAN 0.002735  0.00164 0.0005456
   1    rs3935632     SD 0.008724  0.00889 0.008153
   1   rs12142576   GENO      G/G      G/A      A/A
   1   rs12142576 COUNTS        1       14       33
   1   rs12142576   FREQ  0.02083   0.2917   0.6875
   1   rs12142576   MEAN 0.001192 -0.001004 0.002344
   1   rs12142576     SD        0 0.007012 0.009023
   1   rs10863812   GENO      T/T      T/C      C/C
   1   rs10863812 COUNTS        0        6       42
   1   rs10863812   FREQ        0    0.125    0.875
   1   rs10863812   MEAN       NA 0.003176 0.001082
   1   rs10863812     SD       NA  0.01256 0.007876
   1    rs4845133   GENO      G/G      G/C      C/C
   1    rs4845133 COUNTS        4       14       30
   1    rs4845133   FREQ  0.08333   0.2917    0.625
   1    rs4845133   MEAN 0.005607 -0.002679 0.002652
   1    rs4845133     SD 0.002997 0.006183 0.009248
   1   rs11119447   GENO      T/T      T/C      C/C
   1   rs11119447 COUNTS        4       22       22
   1   rs11119447   FREQ  0.08333   0.4583   0.4583
   1   rs11119447   MEAN -0.00286 0.001687 0.001765
   1   rs11119447     SD 0.003756 0.008456 0.009086
   1    rs6658896   GENO      T/T      T/C      C/C
   1    rs6658896 COUNTS        2       15       31
   1    rs6658896   FREQ  0.04167   0.3125   0.6458
   1    rs6658896   MEAN -0.004716 0.0007957    0.002
   1    rs6658896     SD 0.005216 0.008632  0.00855
   1    rs6692511   GENO      T/T      T/C      C/C
   1    rs6692511 COUNTS        2       22       24
   1    rs6692511   FREQ  0.04167   0.4583      0.5
   1    rs6692511   MEAN -0.004716 0.0006173 0.002514
   1    rs6692511     SD 0.005216 0.007862 0.009117
   1    rs4579758   GENO      G/G      G/A      A/A
   1    rs4579758 COUNTS        0        7       41
   1    rs4579758   FREQ        0   0.1458   0.8542
   1    rs4579758   MEAN       NA 0.0002351 0.001533
   1    rs4579758     SD       NA 0.006497 0.008791
   1    rs4844553   GENO      T/T      T/C      C/C
   1    rs4844553 COUNTS        0        7       41
   1    rs4844553   FREQ        0   0.1458   0.8542
   1    rs4844553   MEAN       NA 0.0004056 0.001504
   1    rs4844553     SD       NA 0.004825 0.008955
   1    rs1878672   GENO      C/C      C/G      G/G
   1    rs1878672 COUNTS        4       12       32
   1    rs1878672   FREQ  0.08333     0.25   0.6667
   1    rs1878672   MEAN -0.001357 0.0008292 0.001874
   1    rs1878672     SD 0.008404 0.004996  0.00955
   1    rs1554286   GENO      G/G      G/A      A/A
   1    rs1554286 COUNTS       12       23       13
   1    rs1554286   FREQ     0.25   0.4792   0.2708
   1    rs1554286   MEAN -0.000396 -0.0009368 0.006984
   1    rs1554286     SD 0.006853 0.007522 0.009237
   1    rs3024491   GENO      A/A      A/C      C/C
   1    rs3024491 COUNTS        4       12       32
   1    rs3024491   FREQ  0.08333     0.25   0.6667
   1    rs3024491   MEAN -0.001357 0.0008292 0.001874
   1    rs3024491     SD 0.008404 0.004996  0.00955
   1    rs3024490   GENO      C/C      C/A      A/A
   1    rs3024490 COUNTS       12       21       15
   1    rs3024490   FREQ     0.25   0.4375   0.3125
   1    rs3024490   MEAN -0.000396 -0.001304 0.006442
   1    rs3024490     SD 0.006853 0.007692 0.008788
   1   rs10494879   GENO      G/G      G/C      C/C
   1   rs10494879 COUNTS        3       18       27
   1   rs10494879   FREQ   0.0625    0.375   0.5625
   1   rs10494879   MEAN -0.003782 -0.001084 0.003532
   1   rs10494879     SD  0.00762 0.007143 0.008895
   1     rs880790   GENO      T/T      T/C      C/C
   1     rs880790 COUNTS       11       19       18
   1     rs880790   FREQ   0.2292   0.3958    0.375
   1     rs880790   MEAN 0.0007248 0.001791  0.00125
   1     rs880790     SD 0.005382  0.01048 0.007968
   1   rs11805284   GENO      G/G      G/A      A/A
   1   rs11805284 COUNTS        1        7       40
   1   rs11805284   FREQ  0.02083   0.1458   0.8333
   1   rs11805284   MEAN  0.01016 -0.002839 0.001855
   1   rs11805284     SD        0 0.009257 0.008212
   1     rs885334   GENO      T/T      T/C      C/C
   1     rs885334 COUNTS        7       19       22
   1     rs885334   FREQ   0.1458   0.3958   0.4583
   1     rs885334   MEAN 0.002192 0.002416 0.0001477
   1     rs885334     SD 0.005031  0.01008 0.007917
   1   rs11583394   GENO      C/C      C/T      T/T
   1   rs11583394 COUNTS       10       23       15
   1   rs11583394   FREQ   0.2083   0.4792   0.3125
   1   rs11583394   MEAN 0.004339 0.000678 0.000367
   1   rs11583394     SD 0.008194 0.009887  0.00589
   1    rs4845139   GENO      G/G      G/C      C/C
   1    rs4845139 COUNTS        7       16       24
   1    rs4845139   FREQ   0.1489   0.3404   0.5106
   1    rs4845139   MEAN 0.002501 0.0002582 0.001822
   1    rs4845139     SD 0.005034  0.01054 0.008069
   1    rs4845140   GENO      T/T      T/C      C/C
   1    rs4845140 COUNTS        0        5       43
   1    rs4845140   FREQ        0   0.1042   0.8958
   1    rs4845140   MEAN       NA 0.007979 0.000572
   1    rs4845140     SD       NA  0.01175 0.007803
   1   rs11119582   GENO      T/T      T/A      A/A
   1   rs11119582 COUNTS       10       19       19
   1   rs11119582   FREQ   0.2083   0.3958   0.3958
   1   rs11119582   MEAN -5.914e-05 -0.0002446  0.00367
   1   rs11119582     SD 0.006388 0.009884 0.007669
   1   rs11119584   GENO      G/G      G/A      A/A
   1   rs11119584 COUNTS        7       17       24
   1   rs11119584   FREQ   0.1458   0.3542      0.5
   1   rs11119584   MEAN 0.0007283 -0.00213 0.003984
   1   rs11119584     SD 0.005305 0.009991 0.007264
   1   rs12042283   GENO      C/C      C/T      T/T
   1   rs12042283 COUNTS       10       20       18
   1   rs12042283   FREQ   0.2083   0.4167    0.375
   1   rs12042283   MEAN -5.914e-05 1.499e-05 0.003599
   1   rs12042283     SD 0.006388  0.00969 0.007885
   1   rs10746433   GENO      G/G      G/A      A/A
   1   rs10746433 COUNTS        9       23       16
   1   rs10746433   FREQ   0.1875   0.4792   0.3333
   1   rs10746433   MEAN 0.003908 0.003719 -0.003513
   1   rs10746433     SD   0.0062 0.008806 0.007187
   1   rs12040948   GENO      T/T      T/C      C/C
   1   rs12040948 COUNTS        1       11       36
   1   rs12040948   FREQ  0.02083   0.2292     0.75
   1   rs12040948   MEAN -0.002632 -0.002017 0.002481
   1   rs12040948     SD        0  0.00664 0.008828
   1   rs11119590   GENO      C/C      C/G      G/G
   1   rs11119590 COUNTS        0        7       41
   1   rs11119590   FREQ        0   0.1458   0.8542
   1   rs11119590   MEAN       NA -6.851e-05 0.001585
   1   rs11119590     SD       NA 0.007791 0.008623
   1   rs12085778   GENO      G/G      G/A      A/A
   1   rs12085778 COUNTS        1        4       43
   1   rs12085778   FREQ  0.02083  0.08333   0.8958
   1   rs12085778   MEAN 0.007143 0.002647 0.001087
   1   rs12085778     SD        0 0.008253 0.008601
   1   rs11119602   GENO      G/G      G/A      A/A
   1   rs11119602 COUNTS        1        9       38
   1   rs11119602   FREQ  0.02083   0.1875   0.7917
   1   rs11119602   MEAN 0.007143  -0.0018 0.001936
   1   rs11119602     SD        0 0.008242 0.008504
   1    rs3950619   GENO      T/T      T/C      C/C
   1    rs3950619 COUNTS        3       23       22
   1    rs3950619   FREQ   0.0625   0.4792   0.4583
   1    rs3950619   MEAN 0.009892   0.0011 0.0004325
   1    rs3950619     SD 0.004168  0.01028 0.006008
   1   rs12407485   GENO      A/A      A/G      G/G
   1   rs12407485 COUNTS        4       12       32
   1   rs12407485   FREQ  0.08333     0.25   0.6667
   1   rs12407485   MEAN  0.00025 0.004065 0.0004597
   1   rs12407485     SD 0.004325 0.009124 0.008546
   1   rs17016339   GENO      C/C      C/G      G/G
   1   rs17016339 COUNTS        4       12       32
   1   rs17016339   FREQ  0.08333     0.25   0.6667
   1   rs17016339   MEAN  0.00025 0.004065 0.0004597
   1   rs17016339     SD 0.004325 0.009124 0.008546
   1   rs12409577   GENO      T/T      T/A      A/A
   1   rs12409577 COUNTS        7       21       20
   1   rs12409577   FREQ   0.1458   0.4375   0.4167
   1   rs12409577   MEAN -0.0004022  0.00348 -0.0002885
   1   rs12409577     SD 0.003578 0.009331  0.00848
   1   rs10863860   GENO      C/C      C/T      T/T
   1   rs10863860 COUNTS        7       21       20
   1   rs10863860   FREQ   0.1458   0.4375   0.4167
   1   rs10863860   MEAN -0.0004022  0.00348 -0.0002885
   1   rs10863860     SD 0.003578 0.009331  0.00848
   1    rs7540516   GENO      C/C      C/A      A/A
   1    rs7540516 COUNTS        5       19       24
   1    rs7540516   FREQ   0.1042   0.3958      0.5
   1    rs7540516   MEAN 0.0006065 0.002781 0.0003591
   1    rs7540516     SD  0.00383 0.007868 0.009593
   1    rs2176511   GENO      T/T      T/A      A/A
   1    rs2176511 COUNTS       12       22       14
   1    rs2176511   FREQ     0.25   0.4583   0.2917
   1    rs2176511   MEAN 0.003853 -0.0003417 0.001841
   1    rs2176511     SD 0.009624 0.009047  0.00605
   1    rs2138992   GENO      A/A      A/C      C/C
   1    rs2138992 COUNTS       11       23       14
   1    rs2138992   FREQ   0.2292   0.4792   0.2917
   1    rs2138992   MEAN 0.0007026 0.001276 0.001959
   1    rs2138992     SD 0.005947 0.009027 0.009602
   1    rs6673827   GENO      A/A      A/G      G/G
   1    rs6673827 COUNTS        1       19       28
   1    rs6673827   FREQ  0.02083   0.3958   0.5833
   1    rs6673827   MEAN  0.01016 -0.000866 0.002528
   1    rs6673827     SD        0 0.006513 0.009392
   1   rs17016609   GENO      A/A      A/T      T/T
   1   rs17016609 COUNTS        1       19       28
   1   rs17016609   FREQ  0.02083   0.3958   0.5833
   1   rs17016609   MEAN  0.01016 -0.000866 0.002528
   1   rs17016609     SD        0 0.006513 0.009392
   1    rs2056225   GENO      A/A      A/T      T/T
   1    rs2056225 COUNTS        4       15       29
   1    rs2056225   FREQ  0.08333   0.3125   0.6042
   1    rs2056225   MEAN 0.0007621 0.003203 0.0004622
   1    rs2056225     SD 0.007837 0.007848 0.008929
   1    rs4845143   GENO      G/G      G/T      T/T
   1    rs4845143 COUNTS       10       24       14
   1    rs4845143   FREQ   0.2083      0.5   0.2917
   1    rs4845143   MEAN 0.001202 0.001032  0.00198
   1    rs4845143     SD 0.006021 0.008901   0.0096
   1   rs12022129   GENO      A/A      A/G      G/G
   1   rs12022129 COUNTS       12       23       13
   1   rs12022129   FREQ     0.25   0.4792   0.2708
   1   rs12022129   MEAN 0.002117 0.001007 0.001225
   1   rs12022129     SD   0.0103 0.008977 0.005803
   1   rs11119670   GENO      T/T      T/C      C/C
   1   rs11119670 COUNTS       12       22       14
   1   rs11119670   FREQ     0.25   0.4583   0.2917
   1   rs11119670   MEAN 0.002117 0.001248 0.0008311
   1   rs11119670     SD   0.0103 0.009112 0.005767
   1    rs2243161   GENO      A/A      A/G      G/G
   1    rs2243161 COUNTS        1       18       29
   1    rs2243161   FREQ  0.02083    0.375   0.6042
   1    rs2243161   MEAN  0.01016 -0.0009803 0.002482
   1    rs2243161     SD        0 0.006682 0.009226
   1    rs2243168   GENO      T/T      T/A      A/A
   1    rs2243168 COUNTS       10       22       16
   1    rs2243168   FREQ   0.2083   0.4583   0.3333
   1    rs2243168   MEAN 0.001202 0.001685 0.0009627
   1    rs2243168     SD 0.006021 0.008756 0.009708
   1    rs2243171   GENO      A/A      A/G      G/G
   1    rs2243171 COUNTS       10       22       16
   1    rs2243171   FREQ   0.2083   0.4583   0.3333
   1    rs2243171   MEAN 0.001202 0.001685 0.0009627
   1    rs2243171     SD 0.006021 0.008756 0.009708
   1    rs2243174   GENO      A/A      A/G      G/G
   1    rs2243174 COUNTS       12       22       14
   1    rs2243174   FREQ     0.25   0.4583   0.2917
   1    rs2243174   MEAN 0.002117 0.001248 0.0008311
   1    rs2243174     SD   0.0103 0.009112 0.005767
   1   rs11802960   GENO      T/T      T/C      C/C
   1   rs11802960 COUNTS        0        5       43
   1   rs11802960   FREQ        0   0.1042   0.8958
   1   rs11802960   MEAN       NA 0.001244 0.001355
   1   rs11802960     SD       NA 0.005162 0.008794
   1    rs4845144   GENO      G/G      G/A      A/A
   1    rs4845144 COUNTS       13       22       13
   1    rs4845144   FREQ   0.2708   0.4583   0.2708
   1    rs4845144   MEAN 8.398e-06 0.001731 0.002023
   1    rs4845144     SD 0.005729 0.009153 0.009871
   1    rs7528265   GENO      T/T      T/C      C/C
   1    rs7528265 COUNTS        2       21       25
   1    rs7528265   FREQ  0.04167   0.4375   0.5208
   1    rs7528265   MEAN 0.002447 -0.0005021 0.002806
   1    rs7528265     SD  0.01091 0.006265 0.009839
   1    rs4845145   GENO      A/A      A/C      C/C
   1    rs4845145 COUNTS        0       16       32
   1    rs4845145   FREQ        0   0.3333   0.6667
   1    rs4845145   MEAN       NA 0.0009278 0.001552
   1    rs4845145     SD       NA  0.01152 0.006619
   1   rs41434745   GENO      T/T      T/C      C/C
   1   rs41434745 COUNTS        7       18       23
   1   rs41434745   FREQ   0.1458    0.375   0.4792
   1   rs41434745   MEAN 0.0006668 0.003695 -0.0002906
   1   rs41434745     SD 0.008581 0.008147 0.008582
   1     rs574773   GENO      T/T      T/C      C/C
   1     rs574773 COUNTS        4       12       32
   1     rs574773   FREQ  0.08333     0.25   0.6667
   1     rs574773   MEAN 0.0007621  0.00361 0.0005664
   1     rs574773     SD 0.007837 0.008457 0.008616
   1    rs2981573   GENO      G/G      G/A      A/A
   1    rs2981573 COUNTS        4       13       31
   1    rs2981573   FREQ  0.08333   0.2708   0.6458
   1    rs2981573   MEAN 0.0007621 0.001341  0.00142
   1    rs2981573     SD 0.007837 0.009508 0.008335
   1   rs10779560   GENO      G/G      G/A      A/A
   1   rs10779560 COUNTS        6       20       22
   1   rs10779560   FREQ    0.125   0.4167   0.4583
   1   rs10779560   MEAN 0.004716 0.0004068 0.001276
   1   rs10779560     SD 0.007682 0.005044  0.01089
   1    rs1518109   GENO      A/A      A/G      G/G
   1    rs1518109 COUNTS        0        7       41
   1    rs1518109   FREQ        0   0.1458   0.8542
   1    rs1518109   MEAN       NA 0.004103 0.0008725
   1    rs1518109     SD       NA 0.007341 0.008616
   1     rs291089   GENO      G/G      G/A      A/A
   1     rs291089 COUNTS        0        9       39
   1     rs291089   FREQ        0   0.1875   0.8125
   1     rs291089   MEAN       NA 0.0008549 0.001456
   1     rs291089     SD       NA 0.005739 0.009016
   1     rs574684   GENO      G/G      G/A      A/A
   1     rs574684 COUNTS        1       10       37
   1     rs574684   FREQ  0.02083   0.2083   0.7708
   1     rs574684   MEAN  0.01446 0.002253 0.0007432
   1     rs574684     SD        0 0.005584 0.008945
   1     rs574635   GENO      A/A      A/G      G/G
   1     rs574635 COUNTS        0        9       39
   1     rs574635   FREQ        0   0.1875   0.8125
   1     rs574635   MEAN       NA 0.0008549 0.001456
   1     rs574635     SD       NA 0.005739 0.009016
   1    rs3860300   GENO      C/C      C/G      G/G
   1    rs3860300 COUNTS        5       17       26
   1    rs3860300   FREQ   0.1042   0.3542   0.5417
   1    rs3860300   MEAN 0.003196  0.00102 0.001199
   1    rs3860300     SD 0.007513 0.005533  0.01024
   1    rs3762344   GENO      G/G      G/A      A/A
   1    rs3762344 COUNTS        6       18       24
   1    rs3762344   FREQ    0.125    0.375      0.5
   1    rs3762344   MEAN 0.004716 0.0006189 0.001044
   1    rs3762344     SD 0.007682 0.005268  0.01044
   1     rs291111   GENO      C/C      C/T      T/T
   1     rs291111 COUNTS        7       19       22
   1     rs291111   FREQ   0.1458   0.3958   0.4583
   1     rs291111   MEAN  0.00402 -0.0003471 0.001952
   1     rs291111     SD 0.006978 0.006968 0.009943
   1     rs291110   GENO      G/G      G/T      T/T
   1     rs291110 COUNTS        1        9       38
   1     rs291110   FREQ  0.02083   0.1875   0.7917
   1     rs291110   MEAN  0.01446 0.002601 0.0007006
   1     rs291110     SD        0 0.005807 0.008827
   1    rs3093417   GENO      T/T      T/C      C/C
   1    rs3093417 COUNTS        1        7       40
   1    rs3093417   FREQ  0.02083   0.1458   0.8333
   1    rs3093417   MEAN -0.01139 -9.694e-05 0.001914
   1    rs3093417     SD        0 0.004735 0.008815
   1    rs1150258   GENO      C/C      C/T      T/T
   1    rs1150258 COUNTS        5       13       30
   1    rs1150258   FREQ   0.1042   0.2708    0.625
   1    rs1150258   MEAN -0.005438 0.002214 0.002097
   1    rs1150258     SD 0.005462  0.01212 0.006479
   1    rs3748669   GENO      G/G      G/C      C/C
   1    rs3748669 COUNTS        3       13       32
   1    rs3748669   FREQ   0.0625   0.2708   0.6667
   1    rs3748669   MEAN -0.004874 0.0005264 0.002258
   1    rs3748669     SD 0.006718 0.007685 0.008807
   1     rs749860   GENO      T/T      T/G      G/G
   1     rs749860 COUNTS       11       20       17
   1     rs749860   FREQ   0.2292   0.4167   0.3542
   1     rs749860   MEAN -0.0006736 0.003427 0.0001975
   1     rs749860     SD 0.007933 0.009571 0.007208
   1     rs291083   GENO      G/G      G/A      A/A
   1     rs291083 COUNTS        1       13       34
   1     rs291083   FREQ  0.02083   0.2708   0.7083
   1     rs291083   MEAN 0.0009015  0.00323 0.0006354
   1     rs291083     SD        0  0.01258 0.006498
   1     rs291082   GENO      A/A      A/T      T/T
   1     rs291082 COUNTS        0        7       41
   1     rs291082   FREQ        0   0.1458   0.8542
   1     rs291082   MEAN       NA 0.004103 0.0008725
   1     rs291082     SD       NA 0.007341 0.008616
   1   rs12074261   GENO      C/C      C/G      G/G
   1   rs12074261 COUNTS        9       21       18
   1   rs12074261   FREQ   0.1875   0.4375    0.375
   1   rs12074261   MEAN 0.003843 0.0003786  0.00122
   1   rs12074261     SD 0.005076  0.01039 0.007334
   1     rs291084   GENO      G/G      G/C      C/C
   1     rs291084 COUNTS        2       17       29
   1     rs291084   FREQ  0.04167   0.3542   0.6042
   1     rs291084   MEAN 0.002379 0.002373 0.000669
   1     rs291084     SD 0.002089  0.01145 0.006595
   1    rs6695632   GENO      A/A      A/G      G/G
   1    rs6695632 COUNTS        0       10       38
   1    rs6695632   FREQ        0   0.2083   0.7917
   1    rs6695632   MEAN       NA 0.0009123 0.001457
   1    rs6695632     SD       NA  0.01333 0.006884
   1     rs503746   GENO      A/A      A/G      G/G
   1     rs503746 COUNTS        6       21       21
   1     rs503746   FREQ    0.125   0.4375   0.4375
   1     rs503746   MEAN -0.001159 0.001748 0.001654
   1     rs503746     SD 0.006905 0.009802 0.007589
   1   rs17018064   GENO      C/C      C/T      T/T
   1   rs17018064 COUNTS        0        6       42
   1   rs17018064   FREQ        0    0.125    0.875
   1   rs17018064   MEAN       NA 0.001844 0.001272
   1   rs17018064     SD       NA 0.009532 0.008408
   1     rs291092   GENO      T/T      T/G      G/G
   1     rs291092 COUNTS        6       20       22
   1     rs291092   FREQ    0.125   0.4167   0.4583
   1     rs291092   MEAN -0.001159 0.001879 0.001539
   1     rs291092     SD 0.006905  0.01004 0.007425
   1     rs291090   GENO      A/A      A/G      G/G
   1     rs291090 COUNTS        0       20       28
   1     rs291090   FREQ        0   0.4167   0.5833
   1     rs291090   MEAN       NA 0.002127 0.0007843
   1     rs291090     SD       NA  0.01003 0.007258
   1    rs4844369   GENO      T/T      T/C      C/C
   1    rs4844369 COUNTS        0       14       34
   1    rs4844369   FREQ        0   0.2917   0.7083
   1    rs4844369   MEAN       NA 0.002172 0.001002
   1    rs4844369     SD       NA  0.01161  0.00694
   1   rs10218826   GENO      C/C      C/T      T/T
   1   rs10218826 COUNTS        0        5       43
   1   rs10218826   FREQ        0   0.1042   0.8958
   1   rs10218826   MEAN       NA 0.002599 0.001198
   1   rs10218826     SD       NA 0.006117 0.008724
   1   rs11119901   GENO      A/A      A/G      G/G
   1   rs11119901 COUNTS        2       20       26
   1   rs11119901   FREQ  0.04167   0.4167   0.5417
   1   rs11119901   MEAN -0.001452 0.002335 0.000796
   1   rs11119901     SD  0.01405 0.009582 0.007402
   1   rs10863962   GENO      C/C      C/T      T/T
   1   rs10863962 COUNTS        4       21       23
   1   rs10863962   FREQ  0.08333   0.4375   0.4792
   1   rs10863962   MEAN 0.001152 0.001301 0.001416
   1   rs10863962     SD 0.005939  0.01015 0.007355
   1   rs12119983   GENO      G/G      G/T      T/T
   1   rs12119983 COUNTS        5       21       22
   1   rs12119983   FREQ   0.1042   0.4375   0.4583
   1   rs12119983   MEAN  0.00411 0.0006012 0.001424
   1   rs12119983     SD 0.007483 0.006683  0.01021
   1   rs17018337   GENO      A/A      A/G      G/G
   1   rs17018337 COUNTS        2       20       26
   1   rs17018337   FREQ  0.04167   0.4167   0.5417
   1   rs17018337   MEAN -0.001452 0.002335 0.000796
   1   rs17018337     SD  0.01405 0.009582 0.007402
   1   rs11119925   GENO      C/C      C/T      T/T
   1   rs11119925 COUNTS        4       16       28
   1   rs11119925   FREQ  0.08333   0.3333   0.5833
   1   rs11119925   MEAN 0.001152 0.0008454 0.001656
   1   rs11119925     SD 0.005939  0.01134 0.006971
   1    rs2000058   GENO      T/T      T/C      C/C
   1    rs2000058 COUNTS        2       15       31
   1    rs2000058   FREQ  0.04167   0.3125   0.6458
   1    rs2000058   MEAN 0.001414 0.000273 0.001857
   1    rs2000058     SD 0.003453  0.01179 0.006758
   1   rs11119938   GENO      G/G      G/C      C/C
   1   rs11119938 COUNTS        2       21       25
   1   rs11119938   FREQ  0.04167   0.4375   0.5208
   1   rs11119938   MEAN -0.001452 0.001973 0.001039
   1   rs11119938     SD  0.01405 0.009486 0.007449
   1   rs17018470   GENO      A/A      A/G      G/G
   1   rs17018470 COUNTS        2       21       25
   1   rs17018470   FREQ  0.04167   0.4375   0.5208
   1   rs17018470   MEAN -0.001452 0.001973 0.001039
   1   rs17018470     SD  0.01405 0.009486 0.007449
   1    rs1890864   GENO      T/T      T/C      C/C
   1    rs1890864 COUNTS        2       15       31
   1    rs1890864   FREQ  0.04167   0.3125   0.6458
   1    rs1890864   MEAN 0.001414 0.000273 0.001857
   1    rs1890864     SD 0.003453  0.01179 0.006758
   1    rs1856746   GENO      A/A      A/G      G/G
   1    rs1856746 COUNTS        0        5       43
   1    rs1856746   FREQ        0   0.1042   0.8958
   1    rs1856746   MEAN       NA 0.002599 0.001198
   1    rs1856746     SD       NA 0.006117 0.008724
   1    rs1340232   GENO      T/T      T/C      C/C
   1    rs1340232 COUNTS        2       15       31
   1    rs1340232   FREQ  0.04167   0.3125   0.6458
   1    rs1340232   MEAN 0.001414 0.000273 0.001857
   1    rs1340232     SD 0.003453  0.01179 0.006758
   1   rs12066378   GENO      C/C      C/T      T/T
   1   rs12066378 COUNTS        7       23       18
   1   rs12066378   FREQ   0.1458   0.4792    0.375
   1   rs12066378   MEAN -0.00117 0.002875 0.0003643
   1   rs12066378     SD 0.007528 0.009695 0.006994
   1    rs6663535   GENO      G/G      G/C      C/C
   1    rs6663535 COUNTS        7       25       16
   1    rs6663535   FREQ   0.1458   0.5208   0.3333
   1    rs6663535   MEAN 0.001379 0.0003182  0.00293
   1    rs6663535     SD 0.004993 0.008173  0.01012
   1   rs12097910   GENO      T/T      T/G      G/G
   1   rs12097910 COUNTS        5       21       22
   1   rs12097910   FREQ   0.1042   0.4375   0.4583
   1   rs12097910   MEAN 0.000249  0.00196 0.001004
   1   rs12097910     SD 0.008331 0.009682 0.007514
   1   rs11578759   GENO      G/G      G/T      T/T
   1   rs11578759 COUNTS        1       14       33
   1   rs11578759   FREQ  0.02083   0.2917   0.6875
   1   rs11578759   MEAN 0.003856 0.001863 0.001047
   1   rs11578759     SD        0  0.01265 0.006281
   1    rs7518452   GENO      G/G      G/T      T/T
   1    rs7518452 COUNTS        6       21       21
   1    rs7518452   FREQ    0.125   0.4375   0.4375
   1    rs7518452   MEAN 0.001562 0.0003873 0.002237
   1    rs7518452     SD 0.005443 0.008389 0.009389
   1    rs6540744   GENO      A/A      A/G      G/G
   1    rs6540744 COUNTS        6       20       21
   1    rs6540744   FREQ   0.1277   0.4255   0.4468
   1    rs6540744   MEAN 0.001562 0.0005473 0.002237
   1    rs6540744     SD 0.005443 0.008574 0.009389
   1    rs2791714   GENO      A/A      A/G      G/G
   1    rs2791714 COUNTS        6       21       21
   1    rs2791714   FREQ    0.125   0.4375   0.4375
   1    rs2791714   MEAN 0.001562 0.0003873 0.002237
   1    rs2791714     SD 0.005443 0.008389 0.009389
   1    rs2791713   GENO      G/G      G/A      A/A
   1    rs2791713 COUNTS        0        6       42
   1    rs2791713   FREQ        0    0.125    0.875
   1    rs2791713   MEAN       NA 0.001485 0.001323
   1    rs2791713     SD       NA 0.006113  0.00879
   1   rs11119976   GENO      A/A      A/G      G/G
   1   rs11119976 COUNTS        1        7       40
   1   rs11119976   FREQ  0.02083   0.1458   0.8333
   1   rs11119976   MEAN 0.007143 8.067e-05  0.00142
   1   rs11119976     SD        0 0.005391 0.008966
   1    rs6687771   GENO      C/C      C/T      T/T
   1    rs6687771 COUNTS        4       22       22
   1    rs6687771   FREQ  0.08333   0.4583   0.4583
   1    rs6687771   MEAN 0.003118 0.0003113 0.002053
   1    rs6687771     SD 0.005891 0.008237 0.009203
   1   rs11119978   GENO      G/G      G/A      A/A
   1   rs11119978 COUNTS        3       19       26
   1   rs11119978   FREQ   0.0625   0.3958   0.5417
   1   rs11119978   MEAN -0.002724 0.002798 0.0007501
   1   rs11119978     SD  0.01017 0.009855 0.007213
   1   rs11119981   GENO      A/A      A/G      G/G
   1   rs11119981 COUNTS        2       19       27
   1   rs11119981   FREQ  0.04167   0.3958   0.5625
   1   rs11119981   MEAN -0.0001481 0.0009926 0.001701
   1   rs11119981     SD 0.005662  0.01091 0.006705
   1    rs2842711   GENO      A/A      A/T      T/T
   1    rs2842711 COUNTS        2       15       31
   1    rs2842711   FREQ  0.04167   0.3125   0.6458
   1    rs2842711   MEAN 0.002959 0.000103  0.00184
   1    rs2842711     SD  0.00675 0.004416     0.01
   1    rs2791708   GENO      T/T      T/C      C/C
   1    rs2791708 COUNTS        1       15       32
   1    rs2791708   FREQ  0.02083   0.3125   0.6667
   1    rs2791708   MEAN -0.001814 0.000687  0.00175
   1    rs2791708     SD        0 0.004817 0.009851
   1    rs1890868   GENO      A/A      A/G      G/G
   1    rs1890868 COUNTS        3       16       29
   1    rs1890868   FREQ   0.0625   0.3333   0.6042
   1    rs1890868   MEAN 0.001271 0.001998 0.0009899
   1    rs1890868     SD    0.011  0.01067 0.007054
   1   rs12129405   GENO      T/T      T/C      C/C
   1   rs12129405 COUNTS       10       22       15
   1   rs12129405   FREQ   0.2128   0.4681   0.3191
   1   rs12129405   MEAN 0.001269  0.00225 0.0003402
   1   rs12129405     SD  0.01007 0.009331 0.006348
   1   rs11581299   GENO      A/A      A/G      G/G
   1   rs11581299 COUNTS        3       14       31
   1   rs11581299   FREQ   0.0625   0.2917   0.6458
   1   rs11581299   MEAN -0.0004415  0.00271 0.0008992
   1   rs11581299     SD 0.004036  0.01023 0.008001
   1    rs2791705   GENO      G/G      G/T      T/T
   1    rs2791705 COUNTS        1        3       44
   1    rs2791705   FREQ  0.02083   0.0625   0.9167
   1    rs2791705   MEAN 0.0009015 0.004163 0.001161
   1    rs2791705     SD        0 0.008305 0.008615
   1    rs6694365   GENO      T/T      T/A      A/A
   1    rs6694365 COUNTS        3       14       31
   1    rs6694365   FREQ   0.0625   0.2917   0.6458
   1    rs6694365   MEAN -0.0004415  0.00271 0.0008992
   1    rs6694365     SD 0.004036  0.01023 0.008001
   1    rs2486924   GENO      C/C      C/G      G/G
   1    rs2486924 COUNTS        0        7       41
   1    rs2486924   FREQ        0   0.1458   0.8542
   1    rs2486924   MEAN       NA 0.0006353 0.001465
   1    rs2486924     SD       NA 0.006964 0.008746
   1    rs4844563   GENO      C/C      C/A      A/A
   1    rs4844563 COUNTS        4       11       33
   1    rs4844563   FREQ  0.08333   0.2292   0.6875
   1    rs4844563   MEAN 0.002592 0.0006218 0.001433
   1    rs4844563     SD 0.004036   0.0111 0.008026
   1    rs2629646   GENO      C/C      C/A      A/A
   1    rs2629646 COUNTS        7       20       21
   1    rs2629646   FREQ   0.1458   0.4167   0.4375
   1    rs2629646   MEAN 0.001755 -0.0008002 0.003248
   1    rs2629646     SD 0.006046 0.007524 0.009723
   1    rs2629643   GENO      T/T      T/C      C/C
   1    rs2629643 COUNTS        0        5       43
   1    rs2629643   FREQ        0   0.1042   0.8958
   1    rs2629643   MEAN       NA 0.003052 0.001145
   1    rs2629643     SD       NA 0.006076 0.008716
   1    rs2842720   GENO      G/G      G/C      C/C
   1    rs2842720 COUNTS        4       14       30
   1    rs2842720   FREQ  0.08333   0.2917    0.625
   1    rs2842720   MEAN -0.0008258 0.004999 -7.293e-05
   1    rs2842720     SD 0.008704 0.008697 0.008047
   1    rs7525449   GENO      A/A      A/G      G/G
   1    rs7525449 COUNTS        0        6       42
   1    rs7525449   FREQ        0    0.125    0.875
   1    rs7525449   MEAN       NA 0.001575 0.001311
   1    rs7525449     SD       NA  0.01345 0.007729
   1     rs764317   GENO      T/T      T/C      C/C
   1     rs764317 COUNTS        1        9       38
   1     rs764317   FREQ  0.02083   0.1875   0.7917
   1     rs764317   MEAN 0.0009015 0.002743 0.001024
   1     rs764317     SD        0  0.01143 0.007864
   1   rs12409177   GENO      T/T      T/C      C/C
   1   rs12409177 COUNTS        0        6       42
   1   rs12409177   FREQ        0    0.125    0.875
   1   rs12409177   MEAN       NA 0.001871 0.001268
   1   rs12409177     SD       NA  0.01341 0.007736
   1   rs12144273   GENO      G/G      G/T      T/T
   1   rs12144273 COUNTS        0        6       42
   1   rs12144273   FREQ        0    0.125    0.875
   1   rs12144273   MEAN       NA 0.001871 0.001268
   1   rs12144273     SD       NA  0.01341 0.007736
   1   rs12138969   GENO      A/A      A/G      G/G
   1   rs12138969 COUNTS        0        6       42
   1   rs12138969   FREQ        0    0.125    0.875
   1   rs12138969   MEAN       NA 0.001871 0.001268
   1   rs12138969     SD       NA  0.01341 0.007736
   1       rs3020   GENO      G/G      G/T      T/T
   1       rs3020 COUNTS        5       19       24
   1       rs3020   FREQ   0.1042   0.3958      0.5
   1       rs3020   MEAN 0.002262 0.001153 0.001303
   1       rs3020     SD  0.01336 0.008002 0.008031
   1    rs1890870   GENO      C/C      C/T      T/T
   1    rs1890870 COUNTS        2       17       29
   1    rs1890870   FREQ  0.04167   0.3542   0.6042
   1    rs1890870   MEAN 0.002043 0.0007323 0.001654
   1    rs1890870     SD 0.006612 0.009568 0.008098
   1     rs901107   GENO      A/A      A/G      G/G
   1     rs901107 COUNTS        3        9       36
   1     rs901107   FREQ   0.0625   0.1875     0.75
   1     rs901107   MEAN 0.005764 0.001847 0.0008494
   1     rs901107     SD 0.007921  0.01096 0.007927
   1   rs12062114   GENO      C/C      C/T      T/T
   1   rs12062114 COUNTS        6       22       20
   1   rs12062114   FREQ    0.125   0.4583   0.4167
   1   rs12062114   MEAN  0.00136 -0.0009714 0.003885
   1   rs12062114     SD 0.004382  0.00795 0.009415
   1    rs2629684   GENO      G/G      G/C      C/C
   1    rs2629684 COUNTS        8       25       15
   1    rs2629684   FREQ   0.1667   0.5208   0.3125
   1    rs2629684   MEAN -1.997e-05 9.382e-05 0.004154
   1    rs2629684     SD   0.0045 0.007922  0.01047
   1    rs2629682   GENO      G/G      G/A      A/A
   1    rs2629682 COUNTS        8       25       15
   1    rs2629682   FREQ   0.1667   0.5208   0.3125
   1    rs2629682   MEAN -1.997e-05 9.382e-05 0.004154
   1    rs2629682     SD   0.0045 0.007922  0.01047
   1   rs12061493   GENO      T/T      T/C      C/C
   1   rs12061493 COUNTS        1       13       34
   1   rs12061493   FREQ  0.02083   0.2708   0.7083
   1   rs12061493   MEAN 0.006718 -0.002605 0.002695
   1   rs12061493     SD        0 0.007421 0.008528
   1    rs2791717   GENO      T/T      T/C      C/C
   1    rs2791717 COUNTS        8       25       15
   1    rs2791717   FREQ   0.1667   0.5208   0.3125
   1    rs2791717   MEAN -1.997e-05 9.382e-05 0.004154
   1    rs2791717     SD   0.0045 0.007922  0.01047
   1   rs12064084   GENO      T/T      T/C      C/C
   1   rs12064084 COUNTS        1       13       34
   1   rs12064084   FREQ  0.02083   0.2708   0.7083
   1   rs12064084   MEAN 0.006718 -0.002605 0.002695
   1   rs12064084     SD        0 0.007421 0.008528
   1   rs11120092   GENO      G/G      G/A      A/A
   1   rs11120092 COUNTS        2       11       35
   1   rs11120092   FREQ  0.04167   0.2292   0.7292
   1   rs11120092   MEAN  0.00916 0.000752 0.001083
   1   rs11120092     SD 0.007502  0.01001 0.007985
   1   rs11120093   GENO      T/T      T/C      C/C
   1   rs11120093 COUNTS        2       11       35
   1   rs11120093   FREQ  0.04167   0.2292   0.7292
   1   rs11120093   MEAN  0.00916 0.000752 0.001083
   1   rs11120093     SD 0.007502  0.01001 0.007985
   1    rs2842741   GENO      G/G      G/A      A/A
   1    rs2842741 COUNTS        3       19       26
   1    rs2842741   FREQ   0.0625   0.3958   0.5417
   1    rs2842741   MEAN -0.0005334 -0.0003543 0.002801
   1    rs2842741     SD 0.006282  0.00731 0.009367
   1    rs2629663   GENO      G/G      G/A      A/A
   1    rs2629663 COUNTS        1        8       39
   1    rs2629663   FREQ  0.02083   0.1667   0.8125
   1    rs2629663   MEAN -0.004029 0.002319 0.001281
   1    rs2629663     SD        0 0.005464 0.009046
   1    rs2247227   GENO      C/C      C/G      G/G
   1    rs2247227 COUNTS        3       21       24
   1    rs2247227   FREQ   0.0625   0.4375      0.5
   1    rs2247227   MEAN -0.0005334 -0.000301 0.003017
   1    rs2247227     SD 0.006282 0.007205 0.009562
   1   rs17258746   GENO      A/A      A/T      T/T
   1   rs17258746 COUNTS        0        5       43
   1   rs17258746   FREQ        0   0.1042   0.8958
   1   rs17258746   MEAN       NA 0.008504 0.000511
   1   rs17258746     SD       NA  0.01566 0.007051
   1   rs12088135   GENO      T/T      T/C      C/C
   1   rs12088135 COUNTS        2       16       30
   1   rs12088135   FREQ  0.04167   0.3333    0.625
   1   rs12088135   MEAN -0.0004563 -8.467e-05 0.002225
   1   rs12088135     SD  0.01517 0.007173 0.008887
   1    rs6673109   GENO      G/G      G/A      A/A
   1    rs6673109 COUNTS        2       28       18
   1    rs6673109   FREQ  0.04167   0.5833    0.375
   1    rs6673109   MEAN 0.004588 0.001701 0.0004267
   1    rs6673109     SD 0.003614 0.008093 0.009497
   1    rs3748672   GENO      A/A      A/G      G/G
   1    rs3748672 COUNTS        4       32       12
   1    rs3748672   FREQ  0.08333   0.6667     0.25
   1    rs3748672   MEAN -0.001321 0.001063 0.002981
   1    rs3748672     SD 0.006318 0.006948  0.01234
   1    rs6673422   GENO      G/G      G/A      A/A
   1    rs6673422 COUNTS        4       23       21
   1    rs6673422   FREQ  0.08333   0.4792   0.4375
   1    rs6673422   MEAN 0.009095 0.001049 0.0001898
   1    rs6673422     SD  0.01795 0.007948 0.006031
   1   rs12045707   GENO      T/T      T/C      C/C
   1   rs12045707 COUNTS        3       16       29
   1   rs12045707   FREQ   0.0625   0.3333   0.6042
   1   rs12045707   MEAN  0.01137 0.002561 -0.000365
   1   rs12045707     SD  0.01122 0.009436 0.006962
   1   rs12088299   GENO      G/G      G/A      A/A
   1   rs12088299 COUNTS        0        6       42
   1   rs12088299   FREQ        0    0.125    0.875
   1   rs12088299   MEAN       NA -0.002336 0.001869
   1   rs12088299     SD       NA 0.003297 0.008845
   1    rs2842754   GENO      C/C      C/T      T/T
   1    rs2842754 COUNTS        3       19       26
   1    rs2842754   FREQ   0.0625   0.3958   0.5417
   1    rs2842754   MEAN 0.001882 0.0008002 0.001679
   1    rs2842754     SD  0.00907 0.007334 0.009408
   1    rs2353545   GENO      G/G      G/A      A/A
   1    rs2353545 COUNTS        0        5       43
   1    rs2353545   FREQ        0   0.1042   0.8958
   1    rs2353545   MEAN       NA 0.001893  0.00128
   1    rs2353545     SD       NA  0.01467 0.007703
   1    rs7536934   GENO      G/G      G/A      A/A
   1    rs7536934 COUNTS        7       32        9
   1    rs7536934   FREQ   0.1458   0.6667   0.1875
   1    rs7536934   MEAN 0.003698 0.001202 1.726e-05
   1    rs7536934     SD  0.01022 0.008464 0.007519
   1    rs4403634   GENO      C/C      C/A      A/A
   1    rs4403634 COUNTS        0        5       43
   1    rs4403634   FREQ        0   0.1042   0.8958
   1    rs4403634   MEAN       NA 0.001893  0.00128
   1    rs4403634     SD       NA  0.01467 0.007703
   1    rs3813948   GENO      C/C      C/T      T/T
   1    rs3813948 COUNTS        0       13       35
   1    rs3813948   FREQ        0   0.2708   0.7292
   1    rs3813948   MEAN       NA 0.0006114 0.001616
   1    rs3813948     SD       NA 0.008947 0.008375
   1       rs8942   GENO      C/C      C/T      T/T
   1       rs8942 COUNTS        0       10       38
   1       rs8942   FREQ        0   0.2083   0.7917
   1       rs8942   MEAN       NA 0.002754 0.0009724
   1       rs8942     SD       NA 0.009797 0.008164
   1   rs11120211   GENO      A/A      A/G      G/G
   1   rs11120211 COUNTS        0       17       31
   1   rs11120211   FREQ        0   0.3542   0.6458
   1   rs11120211   MEAN       NA 0.001495 0.001261
   1   rs11120211     SD       NA  0.01035 0.007393
   1   rs11120218   GENO      A/A      A/G      G/G
   1   rs11120218 COUNTS        7       29       12
   1   rs11120218   FREQ   0.1458   0.6042     0.25
   1   rs11120218   MEAN 0.003668 0.0002001 0.002751
   1   rs11120218     SD 0.005807 0.009693 0.006196
   1   rs17020993   GENO      A/A      A/G      G/G
   1   rs17020993 COUNTS        6       21       21
   1   rs17020993   FREQ    0.125   0.4375   0.4375
   1   rs17020993   MEAN -0.0002479 0.003495 -0.0003533
   1   rs17020993     SD 0.003698 0.009379 0.008229
   1    rs9943077   GENO      C/C      C/T      T/T
   1    rs9943077 COUNTS        5       22       21
   1    rs9943077   FREQ   0.1042   0.4583   0.4375
   1    rs9943077   MEAN 0.009238 0.002319 -0.001558
   1    rs9943077     SD  0.01025 0.008212 0.007103
   1    rs2491393   GENO      A/A      A/G      G/G
   1    rs2491393 COUNTS        6       26       16
   1    rs2491393   FREQ    0.125   0.5417   0.3333
   1    rs2491393   MEAN -0.004148 0.001369 0.003362
   1    rs2491393     SD 0.005446 0.009124 0.007656
   1    rs2495253   GENO      A/A      A/G      G/G
   1    rs2495253 COUNTS        0       16       32
   1    rs2495253   FREQ        0   0.3333   0.6667
   1    rs2495253   MEAN       NA -0.0002986 0.002165
   1    rs2495253     SD       NA  0.00669 0.009191
   1    rs2491395   GENO      A/A      A/T      T/T
   1    rs2491395 COUNTS        6       21       21
   1    rs2491395   FREQ    0.125   0.4375   0.4375
   1    rs2491395   MEAN 0.002389 0.001364 0.001025
   1    rs2491395     SD  0.00567 0.008805 0.009041
   1    rs4844573   GENO      T/T      T/C      C/C
   1    rs4844573 COUNTS        0       15       33
   1    rs4844573   FREQ        0   0.3125   0.6875
   1    rs4844573   MEAN       NA -0.002281 0.002991
   1    rs4844573     SD       NA   0.0102 0.007099
   1    rs6663608   GENO      C/C      C/A      A/A
   1    rs6663608 COUNTS        0       20       28
   1    rs6663608   FREQ        0   0.4167   0.5833
   1    rs6663608   MEAN       NA 0.001537 0.001206
   1    rs6663608     SD       NA 0.007044 0.009449
   1   rs11120277   GENO      T/T      T/C      C/C
   1   rs11120277 COUNTS       10       20       18
   1   rs11120277   FREQ   0.2083   0.4167    0.375
   1   rs11120277   MEAN 0.001358  0.00195 0.0006619
   1   rs11120277     SD  0.01202 0.008324 0.006514
   1   rs12061578   GENO      C/C      C/T      T/T
   1   rs12061578 COUNTS        1       16       31
   1   rs12061578   FREQ  0.02083   0.3333   0.6458
   1   rs12061578   MEAN 0.003253  0.00171 0.001093
   1   rs12061578     SD        0 0.008581 0.008646
   1    rs6688299   GENO      G/G      G/A      A/A
   1    rs6688299 COUNTS        8       22       18
   1    rs6688299   FREQ   0.1667   0.4583    0.375
   1    rs6688299   MEAN 0.002135 0.002901 -0.0009115
   1    rs6688299     SD 0.003854  0.01012 0.007475
   1   rs17021736   GENO      C/C      C/T      T/T
   1   rs17021736 COUNTS        0        9       39
   1   rs17021736   FREQ        0   0.1875   0.8125
   1   rs17021736   MEAN       NA 0.004598 0.0005925
   1   rs17021736     SD       NA  0.00994 0.008025
   1   rs11120302   GENO      C/C      C/A      A/A
   1   rs11120302 COUNTS        5       19       24
   1   rs11120302   FREQ   0.1042   0.3958      0.5
   1   rs11120302   MEAN  0.00313 0.001332 0.000981
   1   rs11120302     SD 0.003699 0.008804 0.009055
   1   rs17022385   GENO      C/C      C/T      T/T
   1   rs17022385 COUNTS        1       17       30
   1   rs17022385   FREQ  0.02083   0.3542    0.625
   1   rs17022385   MEAN 0.003253 0.001385 0.001257
   1   rs17022385     SD        0 0.008416 0.008745
   1    rs6672985   GENO      C/C      C/T      T/T
   1    rs6672985 COUNTS        5       17       26
   1    rs6672985   FREQ   0.1042   0.3542   0.5417
   1    rs6672985   MEAN 0.004222 0.001031 0.0009946
   1    rs6672985     SD 0.003683 0.009151 0.008751
   1    rs1429907   GENO      A/A      A/C      C/C
   1    rs1429907 COUNTS        6       23       19
   1    rs1429907   FREQ    0.125   0.4792   0.3958
   1    rs1429907   MEAN 0.001525 0.0008162 0.001925
   1    rs1429907     SD 0.007381 0.007737 0.009867
   1   rs17022932   GENO      A/A      A/G      G/G
   1   rs17022932 COUNTS        0        6       42
   1   rs17022932   FREQ        0    0.125    0.875
   1   rs17022932   MEAN       NA -0.003109  0.00198
   1   rs17022932     SD       NA 0.007922 0.008418
   1    rs6673080   GENO      T/T      T/C      C/C
   1    rs6673080 COUNTS        5       23       20
   1    rs6673080   FREQ   0.1042   0.4792   0.4167
   1    rs6673080   MEAN -0.000267 -0.001633 0.005169
   1    rs6673080     SD 0.003511 0.007868 0.008688
   1   rs10746451   GENO      G/G      G/T      T/T
   1   rs10746451 COUNTS        4       25       19
   1   rs10746451   FREQ  0.08333   0.5208   0.3958
   1   rs10746451   MEAN  0.01163 0.0001784 0.0007105
   1   rs10746451     SD  0.01007 0.008721 0.006498
   1    rs7516468   GENO      T/T      T/A      A/A
   1    rs7516468 COUNTS        5       17       26
   1    rs7516468   FREQ   0.1042   0.3542   0.5417
   1    rs7516468   MEAN  0.00434 0.0001161  0.00157
   1    rs7516468     SD 0.003807 0.009024 0.008769
   1    rs7516640   GENO      T/T      T/A      A/A
   1    rs7516640 COUNTS        5       19       24
   1    rs7516640   FREQ   0.1042   0.3958      0.5
   1    rs7516640   MEAN  0.00434 0.001113 0.0009019
   1    rs7516640     SD 0.003807 0.009019 0.008802
   1   rs11120512   GENO      G/G      G/C      C/C
   1   rs11120512 COUNTS        5       23       20
   1   rs11120512   FREQ   0.1042   0.4792   0.4167
   1   rs11120512   MEAN -0.000267 -0.001633 0.005169
   1   rs11120512     SD 0.003511 0.007868 0.008688
   1    rs2039544   GENO      T/T      T/G      G/G
   1    rs2039544 COUNTS        2       27       19
   1    rs2039544   FREQ  0.04167   0.5625   0.3958
   1    rs2039544   MEAN 0.004157 0.001581 0.0007105
   1    rs2039544     SD 0.006115 0.009869 0.006498
   1    rs4844584   GENO      T/T      T/C      C/C
   1    rs4844584 COUNTS        2       27       19
   1    rs4844584   FREQ  0.04167   0.5625   0.3958
   1    rs4844584   MEAN 0.004157 0.001581 0.0007105
   1    rs4844584     SD 0.006115 0.009869 0.006498
   1   rs10494890   GENO      G/G      G/C      C/C
   1   rs10494890 COUNTS        5       23       20
   1   rs10494890   FREQ   0.1042   0.4792   0.4167
   1   rs10494890   MEAN -0.000267 -0.001633 0.005169
   1   rs10494890     SD 0.003511 0.007868 0.008688
   1    rs7543236   GENO      T/T      T/C      C/C
   1    rs7543236 COUNTS        2       27       19
   1    rs7543236   FREQ  0.04167   0.5625   0.3958
   1    rs7543236   MEAN 0.004157 0.001581 0.0007105
   1    rs7543236     SD 0.006115 0.009869 0.006498
   1    rs7543250   GENO      C/C      C/T      T/T
   1    rs7543250 COUNTS        5       19       24
   1    rs7543250   FREQ   0.1042   0.3958      0.5
   1    rs7543250   MEAN  0.00434 0.002115 0.0001084
   1    rs7543250     SD 0.003807  0.01052 0.007261
   1   rs11584921   GENO      G/G      G/A      A/A
   1   rs11584921 COUNTS        1       18       29
   1   rs11584921   FREQ  0.02083    0.375   0.6042
   1   rs11584921   MEAN -0.002515 -0.001216 0.003065
   1   rs11584921     SD        0 0.008278  0.00839
   1   rs10864180   GENO      A/A      A/C      C/C
   1   rs10864180 COUNTS        5       18       25
   1   rs10864180   FREQ   0.1042    0.375   0.5208
   1   rs10864180   MEAN  0.00434 0.002217 0.0001152
   1   rs10864180     SD 0.003807  0.01081 0.007108
   1    rs6658718   GENO      T/T      T/G      G/G
   1    rs6658718 COUNTS        7       33        8
   1    rs6658718   FREQ   0.1458   0.6875   0.1667
   1    rs6658718   MEAN -2.221e-05 0.001804 0.0006395
   1    rs6658718     SD 0.002902 0.009676 0.006369
   1    rs1782468   GENO      G/G      G/T      T/T
   1    rs1782468 COUNTS        8       31        9
   1    rs1782468   FREQ   0.1667   0.6458   0.1875
   1    rs1782468   MEAN 0.0006395 0.001302 0.002113
   1    rs1782468     SD 0.006369 0.009775 0.004939
   1    rs1652333   GENO      G/G      G/A      A/A
   1    rs1652333 COUNTS        0       15       33
   1    rs1652333   FREQ        0   0.3125   0.6875
   1    rs1652333   MEAN       NA -0.001057 0.002435
   1    rs1652333     SD       NA 0.006979 0.008922
   1    rs2802233   GENO      G/G      G/A      A/A
   1    rs2802233 COUNTS        0       15       33
   1    rs2802233   FREQ        0   0.3125   0.6875
   1    rs2802233   MEAN       NA -0.001057 0.002435
   1    rs2802233     SD       NA 0.006979 0.008922
   1   rs17024765   GENO      T/T      T/C      C/C
   1   rs17024765 COUNTS        0       13       35
   1   rs17024765   FREQ        0   0.2708   0.7292
   1   rs17024765   MEAN       NA -0.002006 0.002588
   1   rs17024765     SD       NA 0.007018 0.008684
   1    rs1572275   GENO      C/C      C/A      A/A
   1    rs1572275 COUNTS        0       14       33
   1    rs1572275   FREQ        0   0.2979   0.7021
   1    rs1572275   MEAN       NA -0.001643 0.002435
   1    rs1572275     SD       NA 0.006849 0.008922
   1    rs7515373   GENO      C/C      C/T      T/T
   1    rs7515373 COUNTS        2       27       19
   1    rs7515373   FREQ  0.04167   0.5625   0.3958
   1    rs7515373   MEAN 0.004157 0.001581 0.0007105
   1    rs7515373     SD 0.006115 0.009869 0.006498
   1    rs7525530   GENO      G/G      G/A      A/A
   1    rs7525530 COUNTS        2       27       19
   1    rs7525530   FREQ  0.04167   0.5625   0.3958
   1    rs7525530   MEAN 0.004157 0.001581 0.0007105
   1    rs7525530     SD 0.006115 0.009869 0.006498
   1    rs2564974   GENO      G/G      G/A      A/A
   1    rs2564974 COUNTS        0       15       33
   1    rs2564974   FREQ        0   0.3125   0.6875
   1    rs2564974   MEAN       NA -0.001057 0.002435
   1    rs2564974     SD       NA 0.006979 0.008922
   1    rs2782842   GENO      T/T      T/C      C/C
   1    rs2782842 COUNTS        7       33        8
   1    rs2782842   FREQ   0.1458   0.6875   0.1667
   1    rs2782842   MEAN -2.221e-05 0.001804 0.0006395
   1    rs2782842     SD 0.002902 0.009676 0.006369
   1    rs1858001   GENO      G/G      G/C      C/C
   1    rs1858001 COUNTS        0       22       26
   1    rs1858001   FREQ        0   0.4583   0.5417
   1    rs1858001   MEAN       NA -0.001208 0.003502
   1    rs1858001     SD       NA  0.00611 0.009605
   1    rs2914937   GENO      G/G      G/A      A/A
   1    rs2914937 COUNTS        0       10       38
   1    rs2914937   FREQ        0   0.2083   0.7917
   1    rs2914937   MEAN       NA -0.001245 0.002025
   1    rs2914937     SD       NA 0.005776 0.008959
   1     rs891376   GENO      T/T      T/C      C/C
   1     rs891376 COUNTS        2       21       24
   1     rs891376   FREQ  0.04255   0.4468   0.5106
   1     rs891376   MEAN 0.004167 -0.001427 0.003217
   1     rs891376     SD 0.004208 0.006105 0.009942
   1   rs17024952   GENO      T/T      T/C      C/C
   1   rs17024952 COUNTS        0        9       39
   1   rs17024952   FREQ        0   0.1875   0.8125
   1   rs17024952   MEAN       NA -0.0003502 0.001734
   1   rs17024952     SD       NA 0.006131 0.008918
   1    rs4844590   GENO      T/T      T/C      C/C
   1    rs4844590 COUNTS        1       14       33
   1    rs4844590   FREQ  0.02083   0.2917   0.6875
   1    rs4844590   MEAN -0.002515 -0.0004401 0.002217
   1    rs4844590     SD        0  0.01046   0.0076
   1    rs4844592   GENO      T/T      T/A      A/A
   1    rs4844592 COUNTS        4       23       21
   1    rs4844592   FREQ  0.08333   0.4792   0.4375
   1    rs4844592   MEAN 0.0005243 -0.0001446  0.00313
   1    rs4844592     SD 0.008183 0.006166  0.01048
   1    rs6691942   GENO      T/T      T/C      C/C
   1    rs6691942 COUNTS        1       20       27
   1    rs6691942   FREQ  0.02083   0.4167   0.5625
   1    rs6691942   MEAN -0.000167 -0.0005013 0.002766
   1    rs6691942     SD        0 0.009452 0.007677
   1    rs6700168   GENO      A/A      A/C      C/C
   1    rs6700168 COUNTS        4       23       21
   1    rs6700168   FREQ  0.08333   0.4792   0.4375
   1    rs6700168   MEAN 0.0005243 -0.0001446  0.00313
   1    rs6700168     SD 0.008183 0.006166  0.01048
   1   rs17025155   GENO      T/T      T/C      C/C
   1   rs17025155 COUNTS        0        9       39
   1   rs17025155   FREQ        0   0.1875   0.8125
   1   rs17025155   MEAN       NA -0.0005875 0.001789
   1   rs17025155     SD       NA  0.00632 0.008876
   1   rs10864231   GENO      T/T      T/G      G/G
   1   rs10864231 COUNTS        4       23       21
   1   rs10864231   FREQ  0.08333   0.4792   0.4375
   1   rs10864231   MEAN 0.0005243 -0.0001446  0.00313
   1   rs10864231     SD 0.008183 0.006166  0.01048
   1    rs1507758   GENO      G/G      G/C      C/C
   1    rs1507758 COUNTS        4       23       21
   1    rs1507758   FREQ  0.08333   0.4792   0.4375
   1    rs1507758   MEAN 0.0005243 -0.0001446  0.00313
   1    rs1507758     SD 0.008183 0.006166  0.01048
   1    rs1507760   GENO      C/C      C/T      T/T
   1    rs1507760 COUNTS        4       23       21
   1    rs1507760   FREQ  0.08333   0.4792   0.4375
   1    rs1507760   MEAN 0.0005243 -0.0001446  0.00313
   1    rs1507760     SD 0.008183 0.006166  0.01048
   1    rs2135923   GENO      A/A      A/G      G/G
   1    rs2135923 COUNTS        0       19       29
   1    rs2135923   FREQ        0   0.3958   0.6042
   1    rs2135923   MEAN       NA -0.0009334 0.002835
   1    rs2135923     SD       NA 0.005878  0.00958
   1   rs11120753   GENO      A/A      A/G      G/G
   1   rs11120753 COUNTS        2       26       20
   1   rs11120753   FREQ  0.04167   0.5417   0.4167
   1   rs11120753   MEAN -0.001118 0.002506 7.827e-05
   1   rs11120753     SD 0.001975 0.009785 0.006797
   1   rs17026085   GENO      G/G      G/A      A/A
   1   rs17026085 COUNTS        1        9       38
   1   rs17026085   FREQ  0.02083   0.1875   0.7917
   1   rs17026085   MEAN 0.008481 0.004628 0.0003779
   1   rs17026085     SD        0   0.0103 0.007923
   1    rs2802223   GENO      G/G      G/C      C/C
   1    rs2802223 COUNTS        0        9       39
   1    rs2802223   FREQ        0   0.1875   0.8125
   1    rs2802223   MEAN       NA 0.0009574 0.001433
   1    rs2802223     SD       NA  0.00614 0.008961
   1    rs7554172   GENO      A/A      A/G      G/G
   1    rs7554172 COUNTS        2       26       20
   1    rs7554172   FREQ  0.04167   0.5417   0.4167
   1    rs7554172   MEAN -0.001118 0.002506 7.827e-05
   1    rs7554172     SD 0.001975 0.009785 0.006797
   1    rs6660274   GENO      A/A      A/G      G/G
   1    rs6660274 COUNTS        0       14       34
   1    rs6660274   FREQ        0   0.2917   0.7083
   1    rs6660274   MEAN       NA 0.005134 -0.0002173
   1    rs6660274     SD       NA 0.007663 0.008362
   1   rs17026295   GENO      G/G      G/C      C/C
   1   rs17026295 COUNTS        2       13       33
   1   rs17026295   FREQ  0.04167   0.2708   0.6875
   1   rs17026295   MEAN -0.004962 -0.001918 0.003011
   1   rs17026295     SD 0.009892 0.006512 0.008729
   1    rs2782831   GENO      C/C      C/T      T/T
   1    rs2782831 COUNTS        1       20       27
   1    rs2782831   FREQ  0.02083   0.4167   0.5625
   1    rs2782831   MEAN 0.008481 0.003081 -0.0002081
   1    rs2782831     SD        0 0.008376 0.008425
   1     rs966256   GENO      G/G      G/C      C/C
   1     rs966256 COUNTS        2       15       31
   1     rs966256   FREQ  0.04167   0.3125   0.6458
   1     rs966256   MEAN 0.002043 0.0004142 0.001748
   1     rs966256     SD 0.006612  0.01015  0.00785
   1    rs2802216   GENO      C/C      C/T      T/T
   1    rs2802216 COUNTS        4       18       26
   1    rs2802216   FREQ  0.08333    0.375   0.5417
   1    rs2802216   MEAN -0.001066 -0.0007676 0.003176
   1    rs2802216     SD 0.007392 0.006739 0.009441
   1    rs6667140   GENO      A/A      A/G      G/G
   1    rs6667140 COUNTS        6       27       15
   1    rs6667140   FREQ    0.125   0.5625   0.3125
   1    rs6667140   MEAN 0.003548 0.001863 -0.0004738
   1    rs6667140     SD 0.004581 0.009509  0.00762
   1    rs7519949   GENO      G/G      G/C      C/C
   1    rs7519949 COUNTS        0        7       41
   1    rs7519949   FREQ        0   0.1458   0.8542
   1    rs7519949   MEAN       NA 0.001936 0.001242
   1    rs7519949     SD       NA 0.007775 0.008645
   1    rs2940252   GENO      A/A      A/C      C/C
   1    rs2940252 COUNTS        3       26       19
   1    rs2940252   FREQ   0.0625   0.5417   0.3958
   1    rs2940252   MEAN -0.002491 3.47e-06 0.003783
   1    rs2940252     SD 0.001604  0.00924 0.007496
   1    rs1257573   GENO      C/C      C/A      A/A
   1    rs1257573 COUNTS        9       29       10
   1    rs1257573   FREQ   0.1875   0.6042   0.2083
   1    rs1257573   MEAN 0.001996 0.001616 -3.266e-05
   1    rs1257573     SD 0.006534 0.009697 0.006283
   1   rs11117721   GENO      A/A      A/G      G/G
   1   rs11117721 COUNTS        3       26       19
   1   rs11117721   FREQ   0.0625   0.5417   0.3958
   1   rs11117721   MEAN -0.002491 3.47e-06 0.003783
   1   rs11117721     SD 0.001604  0.00924 0.007496
   1    rs2135924   GENO      A/A      A/G      G/G
   1    rs2135924 COUNTS        1       19       28
   1    rs2135924   FREQ  0.02083   0.3958   0.5833
   1    rs2135924   MEAN 0.008481  0.00225 0.0004738
   1    rs2135924     SD        0  0.01105 0.006289
   1   rs17043362   GENO      G/G      G/A      A/A
   1   rs17043362 COUNTS        1        9       38
   1   rs17043362   FREQ  0.02083   0.1875   0.7917
   1   rs17043362   MEAN 0.008481 0.004912 0.0003106
   1   rs17043362     SD        0  0.01045 0.007841
   1     rs311290   GENO      A/A      A/T      T/T
   1     rs311290 COUNTS        9       24       15
   1     rs311290   FREQ   0.1875      0.5   0.3125
   1     rs311290   MEAN 0.001188 0.002273 -5.039e-05
   1     rs311290     SD 0.006391  0.01007 0.006789
   1   rs17043515   GENO      T/T      T/C      C/C
   1   rs17043515 COUNTS        0        5       43
   1   rs17043515   FREQ        0   0.1042   0.8958
   1   rs17043515   MEAN       NA 0.0003242 0.001462
   1   rs17043515     SD       NA 0.004859 0.008803
   1     rs311286   GENO      T/T      T/C      C/C
   1     rs311286 COUNTS        9       24       15
   1     rs311286   FREQ   0.1875      0.5   0.3125
   1     rs311286   MEAN 0.001188 0.002273 -5.039e-05
   1     rs311286     SD 0.006391  0.01007 0.006789
   1     rs311285   GENO      T/T      T/C      C/C
   1     rs311285 COUNTS        9       29       10
   1     rs311285   FREQ   0.1875   0.6042   0.2083
   1     rs311285   MEAN -0.0008954 0.001918 0.001694
   1     rs311285     SD 0.006003 0.009748 0.006234
   1     rs683801   GENO      T/T      T/C      C/C
   1     rs683801 COUNTS        1        3       44
   1     rs683801   FREQ  0.02083   0.0625   0.9167
   1     rs683801   MEAN 0.003253 0.004101 0.001112
   1     rs683801     SD        0 0.002592 0.008777
   1    rs7527218   GENO      A/A      A/G      G/G
   1    rs7527218 COUNTS        0       19       29
   1    rs7527218   FREQ        0   0.3958   0.6042
   1    rs7527218   MEAN       NA 0.0002552 0.002057
   1    rs7527218     SD       NA  0.00952  0.00776
   1   rs17044576   GENO      C/C      C/T      T/T
   1   rs17044576 COUNTS        1       12       35
   1   rs17044576   FREQ  0.02083     0.25   0.7292
   1   rs17044576   MEAN 0.006308  0.00247 0.0008155
   1   rs17044576     SD        0 0.009148 0.008375
   1     rs311309   GENO      G/G      G/A      A/A
   1     rs311309 COUNTS        2        8       38
   1     rs311309   FREQ  0.04167   0.1667   0.7917
   1     rs311309   MEAN 0.002222 -0.002383 0.002082
   1     rs311309     SD 0.001457 0.007802 0.008689
   1    rs1567190   GENO      C/C      C/T      T/T
   1    rs1567190 COUNTS        0       15       33
   1    rs1567190   FREQ        0   0.3125   0.6875
   1    rs1567190   MEAN       NA 0.0009941 0.001502
   1    rs1567190     SD       NA  0.01047 0.007534
   1     rs311311   GENO      G/G      G/C      C/C
   1     rs311311 COUNTS        7       26       15
   1     rs311311   FREQ   0.1458   0.5417   0.3125
   1     rs311311   MEAN -0.0006767 0.002717 -9.374e-05
   1     rs311311     SD 0.006901 0.009283 0.007587
   1     rs511678   GENO      C/C      C/G      G/G
   1     rs511678 COUNTS       12       24       12
   1     rs511678   FREQ     0.25      0.5     0.25
   1     rs511678   MEAN -3.697e-05 0.002176  0.00106
   1     rs511678     SD 0.006346  0.01015 0.006746
   1    rs2940253   GENO      C/C      C/G      G/G
   1    rs2940253 COUNTS       12       24       12
   1    rs2940253   FREQ     0.25      0.5     0.25
   1    rs2940253   MEAN -3.697e-05 0.002176  0.00106
   1    rs2940253     SD 0.006346  0.01015 0.006746
   1    rs9429774   GENO      A/A      A/G      G/G
   1    rs9429774 COUNTS       12       24       12
   1    rs9429774   FREQ     0.25      0.5     0.25
   1    rs9429774   MEAN -3.697e-05 0.002176  0.00106
   1    rs9429774     SD 0.006346  0.01015 0.006746
   1      rs17615   GENO      A/A      A/G      G/G
   1      rs17615 COUNTS       12       24       12
   1      rs17615   FREQ     0.25      0.5     0.25
   1      rs17615   MEAN -3.697e-05 0.002176  0.00106
   1      rs17615     SD 0.006346  0.01015 0.006746
   1    rs9429775   GENO      G/G      G/A      A/A
   1    rs9429775 COUNTS        3       13       32
   1    rs9429775   FREQ   0.0625   0.2708   0.6667
   1    rs9429775   MEAN 0.003536 -0.001484 0.002287
   1    rs9429775     SD 0.002499 0.007947 0.008868
   1    rs9429777   GENO      G/G      G/A      A/A
   1    rs9429777 COUNTS        2        8       38
   1    rs9429777   FREQ  0.04167   0.1667   0.7917
   1    rs9429777   MEAN 0.002222 -0.002383 0.002082
   1    rs9429777     SD 0.001457 0.007802 0.008689
   1   rs12032512   GENO      G/G      G/C      C/C
   1   rs12032512 COUNTS        4       17       27
   1   rs12032512   FREQ  0.08333   0.3542   0.5625
   1   rs12032512   MEAN 0.005496 -0.002022 0.002848
   1   rs12032512     SD 0.005608 0.007212 0.008999
   1    rs1041250   GENO      A/A      A/G      G/G
   1    rs1041250 COUNTS        0        7       41
   1    rs1041250   FREQ        0   0.1458   0.8542
   1    rs1041250   MEAN       NA -0.004165 0.002284
   1    rs1041250     SD       NA 0.008523 0.008171
   1    rs6690215   GENO      T/T      T/C      C/C
   1    rs6690215 COUNTS       10       23       15
   1    rs6690215   FREQ   0.2083   0.4792   0.3125
   1    rs6690215   MEAN 0.004638 -0.001559 0.003598
   1    rs6690215     SD  0.01151 0.006945 0.007187
   1    rs2182911   GENO      C/C      C/T      T/T
   1    rs2182911 COUNTS        1       13       34
   1    rs2182911   FREQ  0.02083   0.2708   0.7083
   1    rs2182911   MEAN  0.01027 0.002981 0.0004549
   1    rs2182911     SD        0 0.009217 0.008154
   1    rs2182913   GENO      G/G      G/A      A/A
   1    rs2182913 COUNTS        8       25       15
   1    rs2182913   FREQ   0.1667   0.5208   0.3125
   1    rs2182913   MEAN  0.00263 0.0001733 0.002608
   1    rs2182913     SD  0.01349 0.006312 0.008677
   1    rs7519408   GENO      G/G      G/C      C/C
   1    rs7519408 COUNTS        1       13       34
   1    rs7519408   FREQ  0.02083   0.2708   0.7083
   1    rs7519408   MEAN  0.01027 0.002981 0.0004549
   1    rs7519408     SD        0 0.009217 0.008154
   1   rs12068225   GENO      A/A      A/G      G/G
   1   rs12068225 COUNTS        0        6       42
   1   rs12068225   FREQ        0    0.125    0.875
   1   rs12068225   MEAN       NA 0.003911 0.0009769
   1   rs12068225     SD       NA 0.005255 0.008795
   1    rs4618971   GENO      C/C      C/T      T/T
   1    rs4618971 COUNTS        3       19       26
   1    rs4618971   FREQ   0.0625   0.3958   0.5417
   1    rs4618971   MEAN  0.00274  0.00365 -0.0005031
   1    rs4618971     SD 0.007204 0.007973 0.008743
   1    rs1410408   GENO      A/A      A/G      G/G
   1    rs1410408 COUNTS        0       10       38
   1    rs1410408   FREQ        0   0.2083   0.7917
   1    rs1410408   MEAN       NA -0.0001476 0.001736
   1    rs1410408     SD       NA 0.005998 0.009009
   1    rs9429781   GENO      G/G      G/T      T/T
   1    rs9429781 COUNTS        8       22       18
   1    rs9429781   FREQ   0.1667   0.4583    0.375
   1    rs9429781   MEAN 0.004057 0.001002 0.0005556
   1    rs9429781     SD  0.01087 0.005831  0.01012
   1   rs11117913   GENO      T/T      T/C      C/C
   1   rs11117913 COUNTS        4       16       28
   1   rs11117913   FREQ  0.08333   0.3333   0.5833
   1   rs11117913   MEAN 0.003287 -0.0001541 0.001922
   1   rs11117913     SD 0.005064 0.008487 0.008897
   1    rs1986158   GENO      C/C      C/T      T/T
   1    rs1986158 COUNTS        9       22       17
   1    rs1986158   FREQ   0.1875   0.4583   0.3542
   1    rs1986158   MEAN 0.0008094 0.0003956 0.002853
   1    rs1986158     SD 0.005405 0.008282  0.01006
   1    rs1571344   GENO      G/G      G/A      A/A
   1    rs1571344 COUNTS        9       22       17
   1    rs1571344   FREQ   0.1875   0.4583   0.3542
   1    rs1571344   MEAN 0.0008094 0.0003956 0.002853
   1    rs1571344     SD 0.005405 0.008282  0.01006
   1   rs12567990   GENO      T/T      T/C      C/C
   1   rs12567990 COUNTS        2       17       29
   1   rs12567990   FREQ  0.04167   0.3542   0.6042
   1   rs12567990   MEAN 0.005533 0.0008482 0.001345
   1   rs12567990     SD 0.006549 0.008072 0.008924
   1   rs11117949   GENO      C/C      C/T      T/T
   1   rs11117949 COUNTS        0       12       34
   1   rs11117949   FREQ        0   0.2609   0.7391
   1   rs11117949   MEAN       NA 0.004333 0.0002401
   1   rs11117949     SD       NA 0.007251 0.008837
   1    rs9429946   GENO      C/C      C/A      A/A
   1    rs9429946 COUNTS        4       17       27
   1    rs9429946   FREQ  0.08333   0.3542   0.5625
   1    rs9429946   MEAN 0.002394 -0.001553 0.003012
   1    rs9429946     SD 0.002827 0.007165 0.009379
   1     rs650877   GENO      A/A      A/G      G/G
   1     rs650877 COUNTS        2       11       35
   1     rs650877   FREQ  0.04167   0.2292   0.7292
   1     rs650877   MEAN  0.01039 0.001494 0.0007796
   1     rs650877     SD 0.005768  0.01029 0.007837
   1     rs599948   GENO      T/T      T/C      C/C
   1     rs599948 COUNTS        1       14       33
   1     rs599948   FREQ  0.02083   0.2917   0.6875
   1     rs599948   MEAN -0.001814 0.003352 0.0005871
   1     rs599948     SD        0 0.009778 0.007958
   1     rs603237   GENO      C/C      C/T      T/T
   1     rs603237 COUNTS        5       17       26
   1     rs603237   FREQ   0.1042   0.3542   0.5417
   1     rs603237   MEAN 0.001152 -0.001553 0.003275
   1     rs603237     SD 0.003702 0.007165 0.009463
   1    rs2274566   GENO      T/T      T/C      C/C
   1    rs2274566 COUNTS        0        6       42
   1    rs2274566   FREQ        0    0.125    0.875
   1    rs2274566   MEAN       NA  0.00161 0.001306
   1    rs2274566     SD       NA 0.008736 0.008515
   1    rs1746658   GENO      G/G      G/T      T/T
   1    rs1746658 COUNTS        8       20       20
   1    rs1746658   FREQ   0.1667   0.4167   0.4167
   1    rs1746658   MEAN -0.0006512  0.00158 0.001906
   1    rs1746658     SD 0.006054 0.009163 0.008778
   1   rs12034598   GENO      G/G      G/A      A/A
   1   rs12034598 COUNTS        0       13       35
   1   rs12034598   FREQ        0   0.2708   0.7292
   1   rs12034598   MEAN       NA 0.003236 0.0006409
   1   rs12034598     SD       NA 0.007991 0.008617
   1    rs1746659   GENO      T/T      T/A      A/A
   1    rs1746659 COUNTS        0        6       42
   1    rs1746659   FREQ        0    0.125    0.875
   1    rs1746659   MEAN       NA  0.00161 0.001306
   1    rs1746659     SD       NA 0.008736 0.008515
   1    rs1257541   GENO      A/A      A/G      G/G
   1    rs1257541 COUNTS        6       16       26
   1    rs1257541   FREQ    0.125   0.3333   0.5417
   1    rs1257541   MEAN -3.167e-05 -0.001279 0.003275
   1    rs1257541     SD 0.004402 0.007307 0.009463
   1   rs12141045   GENO      C/C      C/T      T/T
   1   rs12141045 COUNTS        3       16       29
   1   rs12141045   FREQ   0.0625   0.3333   0.6042
   1   rs12141045   MEAN 0.000376 0.001522 0.001345
   1   rs12141045     SD  0.01006 0.007827 0.008924
   1     rs677066   GENO      T/T      T/C      C/C
   1     rs677066 COUNTS        0        6       42
   1     rs677066   FREQ        0    0.125    0.875
   1     rs677066   MEAN       NA  0.00161 0.001306
   1     rs677066     SD       NA 0.008736 0.008515
   1   rs11118166   GENO      A/A      A/G      G/G
   1   rs11118166 COUNTS        0        6       42
   1   rs11118166   FREQ        0    0.125    0.875
   1   rs11118166   MEAN       NA  0.00161 0.001306
   1   rs11118166     SD       NA 0.008736 0.008515
   1   rs10429953   GENO      G/G      G/A      A/A
   1   rs10429953 COUNTS        3       16       29
   1   rs10429953   FREQ   0.0625   0.3333   0.6042
   1   rs10429953   MEAN 0.000376 0.001522 0.001345
   1   rs10429953     SD  0.01006 0.007827 0.008924
   1   rs11576522   GENO      G/G      G/A      A/A
   1   rs11576522 COUNTS        0        6       42
   1   rs11576522   FREQ        0    0.125    0.875
   1   rs11576522   MEAN       NA  0.00161 0.001306
   1   rs11576522     SD       NA 0.008736 0.008515
   1   rs10429943   GENO      T/T      T/C      C/C
   1   rs10429943 COUNTS        3       16       29
   1   rs10429943   FREQ   0.0625   0.3333   0.6042
   1   rs10429943   MEAN 0.000376 0.001522 0.001345
   1   rs10429943     SD  0.01006 0.007827 0.008924
   1    rs3930521   GENO      T/T      T/C      C/C
   1    rs3930521 COUNTS        6       16       26
   1    rs3930521   FREQ    0.125   0.3333   0.5417
   1    rs3930521   MEAN 0.006348 -0.0003867 0.001254
   1    rs3930521     SD 0.009744 0.009851 0.007003
   1   rs41364345   GENO      A/A      A/G      G/G
   1   rs41364345 COUNTS        4       16       26
   1   rs41364345   FREQ  0.08696   0.3478   0.5652
   1   rs41364345   MEAN 0.005616 -0.0003867 0.001254
   1   rs41364345     SD  0.01248 0.009851 0.007003
   1   rs41369546   GENO      G/G      G/A      A/A
   1   rs41369546 COUNTS        6       16       26
   1   rs41369546   FREQ    0.125   0.3333   0.5417
   1   rs41369546   MEAN 0.006348 -0.0003867 0.001254
   1   rs41369546     SD 0.009744 0.009851 0.007003
   1   rs11803956   GENO      C/C      C/T      T/T
   1   rs11803956 COUNTS        0        7       41
   1   rs11803956   FREQ        0   0.1458   0.8542
   1   rs11803956   MEAN       NA 0.0005298 0.001483
   1   rs11803956     SD       NA 0.008472 0.008542
   1    rs7517706   GENO      A/A      A/C      C/C
   1    rs7517706 COUNTS        6       23       19
   1    rs7517706   FREQ    0.125   0.4792   0.3958
   1    rs7517706   MEAN -0.001033 0.0004436 0.003183
   1    rs7517706     SD 0.006293 0.008429 0.009058
   1    rs6661764   GENO      G/G      G/C      C/C
   1    rs6661764 COUNTS        3       14       31
   1    rs6661764   FREQ   0.0625   0.2917   0.6458
   1    rs6661764   MEAN 0.009128 -0.0002892 0.001328
   1    rs6661764     SD  0.01843 0.006713 0.007896
   1   rs10779340   GENO      T/T      T/C      C/C
   1   rs10779340 COUNTS        4       21       23
   1   rs10779340   FREQ  0.08333   0.4375   0.4792
   1   rs10779340   MEAN 0.003306 -6.574e-05 0.002289
   1   rs10779340     SD  0.01107 0.008269 0.008372
   1    rs6696840   GENO      C/C      C/T      T/T
   1    rs6696840 COUNTS        4       20       24
   1    rs6696840   FREQ  0.08333   0.4167      0.5
   1    rs6696840   MEAN 0.001548 0.004135 -0.001016
   1    rs6696840     SD 0.005664  0.00943 0.007458
   1   rs11118242   GENO      A/A      A/G      G/G
   1   rs11118242 COUNTS        4       24       20
   1   rs11118242   FREQ  0.08333      0.5   0.4167
   1   rs11118242   MEAN 0.003306 0.0003975 0.002086
   1   rs11118242     SD  0.01107 0.008079   0.0087
   1   rs12080578   GENO      G/G      G/A      A/A
   1   rs12080578 COUNTS        2       19       27
   1   rs12080578   FREQ  0.04167   0.3958   0.5625
   1   rs12080578   MEAN -0.006226 0.001683 0.001666
   1   rs12080578     SD 0.005249 0.009539 0.007771
   1    rs6540437   GENO      A/A      A/G      G/G
   1    rs6540437 COUNTS        4       24       20
   1    rs6540437   FREQ  0.08333      0.5   0.4167
   1    rs6540437   MEAN 0.003306 0.0003975 0.002086
   1    rs6540437     SD  0.01107 0.008079   0.0087
   1    rs6540438   GENO      C/C      C/A      A/A
   1    rs6540438 COUNTS        2       17       29
   1    rs6540438   FREQ  0.04167   0.3542   0.6042
   1    rs6540438   MEAN -0.006226 7.664e-05 0.002608
   1    rs6540438     SD 0.005249  0.00814 0.008616
   1   rs11118278   GENO      G/G      G/C      C/C
   1   rs11118278 COUNTS        5       20       23
   1   rs11118278   FREQ   0.1042   0.4167   0.4792
   1   rs11118278   MEAN 0.006099 0.003238 -0.001337
   1   rs11118278     SD   0.0113 0.008181 0.007454
   1    rs6671969   GENO      G/G      G/A      A/A
   1    rs6671969 COUNTS        9       26       13
   1    rs6671969   FREQ   0.1875   0.5417   0.2708
   1    rs6671969   MEAN 0.001297 0.0002942 0.003475
   1    rs6671969     SD 0.007468 0.008476 0.009242
   1   rs10863461   GENO      G/G      G/A      A/A
   1   rs10863461 COUNTS        9       26       13
   1   rs10863461   FREQ   0.1875   0.5417   0.2708
   1   rs10863461   MEAN 0.001297 0.0002942 0.003475
   1   rs10863461     SD 0.007468 0.008476 0.009242
   1   rs12143527   GENO      G/G      G/T      T/T
   1   rs12143527 COUNTS        7       24       17
   1   rs12143527   FREQ   0.1458      0.5   0.3542
   1   rs12143527   MEAN 0.004942 0.0008066 0.0006201
   1   rs12143527     SD  0.01122 0.006653 0.009601
   1    rs2296158   GENO      G/G      G/A      A/A
   1    rs2296158 COUNTS       13       22       13
   1    rs2296158   FREQ   0.2708   0.4583   0.2708
   1    rs2296158   MEAN 0.003257 0.0002422 0.001295
   1    rs2296158     SD 0.009158  0.00679  0.01043
   1   rs12025522   GENO      T/T      T/G      G/G
   1   rs12025522 COUNTS        6       25       17
   1   rs12025522   FREQ    0.125   0.5208   0.3542
   1   rs12025522   MEAN 0.004282 0.001139 0.0006077
   1   rs12025522     SD  0.01214 0.007096 0.009176
   1    rs1853526   GENO      A/A      A/G      G/G
   1    rs1853526 COUNTS       12       23       13
   1    rs1853526   FREQ     0.25   0.4792   0.2708
   1    rs1853526   MEAN 0.002786 0.0006187 0.001295
   1    rs1853526     SD 0.009399 0.006875  0.01043
   1   rs11118345   GENO      T/T      T/A      A/A
   1   rs11118345 COUNTS        6       25       17
   1   rs11118345   FREQ    0.125   0.5208   0.3542
   1   rs11118345   MEAN 0.004282 0.001139 0.0006077
   1   rs11118345     SD  0.01214 0.007096 0.009176
   1    rs1830762   GENO      T/T      T/C      C/C
   1    rs1830762 COUNTS        5       14       29
   1    rs1830762   FREQ   0.1042   0.2917   0.6042
   1    rs1830762   MEAN -0.0006231 0.001652 0.001534
   1    rs1830762     SD 0.006144 0.008288 0.009042
   1    rs4844614   GENO      T/T      T/G      G/G
   1    rs4844614 COUNTS        4       20       24
   1    rs4844614   FREQ  0.08333   0.4167      0.5
   1    rs4844614   MEAN -0.001517 -0.0004215 0.003291
   1    rs4844614     SD 0.007591 0.007842 0.008914
   1    rs1977265   GENO      T/T      T/G      G/G
   1    rs1977265 COUNTS        0        5       43
   1    rs1977265   FREQ        0   0.1042   0.8958
   1    rs1977265   MEAN       NA -0.002779 0.001823
   1    rs1977265     SD       NA  0.01048 0.008196
   1    rs3927459   GENO      T/T      T/G      G/G
   1    rs3927459 COUNTS        2        4       42
   1    rs3927459   FREQ  0.04167  0.08333    0.875
   1    rs3927459   MEAN -0.005869 0.001087 0.001711
   1    rs3927459     SD 0.003586  0.01616 0.007728
   1    rs1819221   GENO      G/G      G/A      A/A
   1    rs1819221 COUNTS       10       19       19
   1    rs1819221   FREQ   0.2083   0.3958   0.3958
   1    rs1819221   MEAN 0.004374 0.0008477 0.0002445
   1    rs1819221     SD 0.009604 0.009028 0.007219
   1    rs1819222   GENO      C/C      C/T      T/T
   1    rs1819222 COUNTS        4       12       32
   1    rs1819222   FREQ  0.08333     0.25   0.6667
   1    rs1819222   MEAN -0.005634 0.004194 0.001147
   1    rs1819222     SD 0.002045 0.009374 0.008196
   1    rs1998538   GENO      A/A      A/G      G/G
   1    rs1998538 COUNTS        4       12       32
   1    rs1998538   FREQ  0.08333     0.25   0.6667
   1    rs1998538   MEAN -0.005634 0.004194 0.001147
   1    rs1998538     SD 0.002045 0.009374 0.008196
   1    rs2104303   GENO      A/A      A/G      G/G
   1    rs2104303 COUNTS        1        8       39
   1    rs2104303   FREQ  0.02083   0.1667   0.8125
   1    rs2104303   MEAN -0.004152 -0.001998  0.00217
   1    rs2104303     SD        0   0.0078 0.008557
   1    rs2025374   GENO      C/C      C/T      T/T
   1    rs2025374 COUNTS        4       12       32
   1    rs2025374   FREQ  0.08333     0.25   0.6667
   1    rs2025374   MEAN -0.005634 0.004194 0.001147
   1    rs2025374     SD 0.002045 0.009374 0.008196
   1    rs7555801   GENO      A/A      A/G      G/G
   1    rs7555801 COUNTS        3       15       30
   1    rs7555801   FREQ   0.0625   0.3125    0.625
   1    rs7555801   MEAN 0.0009046 0.0002139 0.001952
   1    rs7555801     SD  0.01243 0.007704 0.008679
   1    rs2761422   GENO      A/A      A/T      T/T
   1    rs2761422 COUNTS        4       12       32
   1    rs2761422   FREQ  0.08333     0.25   0.6667
   1    rs2761422   MEAN -0.005634 0.004194 0.001147
   1    rs2761422     SD 0.002045 0.009374 0.008196
   1    rs2761425   GENO      T/T      T/C      C/C
   1    rs2761425 COUNTS        4       12       32
   1    rs2761425   FREQ  0.08333     0.25   0.6667
   1    rs2761425   MEAN -0.005634 0.004194 0.001147
   1    rs2761425     SD 0.002045 0.009374 0.008196
   1   rs11118475   GENO      G/G      G/A      A/A
   1   rs11118475 COUNTS       10       18       20
   1   rs11118475   FREQ   0.2083    0.375   0.4167
   1   rs11118475   MEAN 0.004374  0.00108 6.564e-05
   1   rs11118475     SD 0.009604 0.009231 0.007072
   1    rs2761429   GENO      C/C      C/T      T/T
   1    rs2761429 COUNTS        3       15       30
   1    rs2761429   FREQ   0.0625   0.3125    0.625
   1    rs2761429   MEAN 0.0009046 0.0002139 0.001952
   1    rs2761429     SD  0.01243 0.007704 0.008679
   1    rs2796259   GENO      T/T      T/G      G/G
   1    rs2796259 COUNTS        2       21       25
   1    rs2796259   FREQ  0.04167   0.4375   0.5208
   1    rs2796259   MEAN -0.003459  0.00152  0.00158
   1    rs2796259     SD  0.01121 0.009857 0.007182
   1    rs2761434   GENO      A/A      A/G      G/G
   1    rs2761434 COUNTS        1       17       30
   1    rs2761434   FREQ  0.02083   0.3542    0.625
   1    rs2761434   MEAN -0.004152 0.002212 0.001034
   1    rs2761434     SD        0 0.009961 0.007704
   1    rs2796265   GENO      C/C      C/T      T/T
   1    rs2796265 COUNTS        1       17       30
   1    rs2796265   FREQ  0.02083   0.3542    0.625
   1    rs2796265   MEAN -0.004152 0.002212 0.001034
   1    rs2796265     SD        0 0.009961 0.007704
   1   rs12062235   GENO      G/G      G/T      T/T
   1   rs12062235 COUNTS        2       13       33
   1   rs12062235   FREQ  0.04167   0.2708   0.6875
   1   rs12062235   MEAN 0.002264 0.001466  0.00124
   1   rs12062235     SD  0.01725 0.006672 0.008875
   1    rs2796266   GENO      A/A      A/G      G/G
   1    rs2796266 COUNTS        8       24       16
   1    rs2796266   FREQ   0.1667      0.5   0.3333
   1    rs2796266   MEAN 0.001406 0.000904 0.001972
   1    rs2796266     SD 0.005916 0.009068 0.008972
   1    rs2724385   GENO      A/A      A/T      T/T
   1    rs2724385 COUNTS        2       16       30
   1    rs2724385   FREQ  0.04167   0.3333    0.625
   1    rs2724385   MEAN -0.003459 -0.0007027 0.002755
   1    rs2724385     SD  0.01121 0.009227 0.007833
   1    rs2796278   GENO      A/A      A/C      C/C
   1    rs2796278 COUNTS       11       24       13
   1    rs2796278   FREQ   0.2292      0.5   0.2708
   1    rs2796278   MEAN 0.001488 -6.72e-05 0.003826
   1    rs2796278     SD 0.006505 0.009037 0.008779
   1       rs7144   GENO      C/C      C/T      T/T
   1       rs7144 COUNTS        6       25       17
   1       rs7144   FREQ    0.125   0.5208   0.3542
   1       rs7144   MEAN 5.858e-05 0.0008665 0.002499
   1       rs7144     SD 0.008617 0.008544 0.008635
   1    rs1474742   GENO      A/A      A/C      C/C
   1    rs1474742 COUNTS        9       24       15
   1    rs1474742   FREQ   0.1875      0.5   0.3125
   1    rs1474742   MEAN 0.001381 0.0001898 0.003167
   1    rs1474742     SD 0.008029 0.008545 0.008774
   1    rs7523273   GENO      G/G      G/A      A/A
   1    rs7523273 COUNTS        1       18       29
   1    rs7523273   FREQ  0.02083    0.375   0.6042
   1    rs7523273   MEAN -0.004152  0.00193 0.001169
   1    rs7523273     SD        0 0.009804 0.007754
   1    rs2796283   GENO      A/A      A/G      G/G
   1    rs2796283 COUNTS       10       25       13
   1    rs2796283   FREQ   0.2083   0.5208   0.2708
   1    rs2796283   MEAN 4.76e-05 0.0005798 0.003809
   1    rs2796283     SD 0.008666 0.008081 0.009134
   1    rs2745972   GENO      T/T      T/C      C/C
   1    rs2745972 COUNTS        5       20       23
   1    rs2745972   FREQ   0.1042   0.4167   0.4792
   1    rs2745972   MEAN 0.003322 0.001163 0.001071
   1    rs2745972     SD  0.01314 0.008656 0.007444
   1     rs866511   GENO      C/C      C/T      T/T
   1     rs866511 COUNTS        5       21       22
   1     rs866511   FREQ   0.1042   0.4375   0.4583
   1     rs866511   MEAN -0.002725 0.0003272 0.003239
   1     rs866511     SD 0.006094 0.008774 0.008404
   1    rs2235768   GENO      C/C      C/G      G/G
   1    rs2235768 COUNTS        4       15       29
   1    rs2235768   FREQ  0.08333   0.3125   0.6042
   1    rs2235768   MEAN  0.00469 0.005495 -0.001265
   1    rs2235768     SD 0.007179 0.009582 0.007107
   1     rs859710   GENO      C/C      C/G      G/G
   1     rs859710 COUNTS        1        9       38
   1     rs859710   FREQ  0.02083   0.1875   0.7917
   1     rs859710   MEAN 0.004947 0.0007221 0.001396
   1     rs859710     SD        0 0.008404 0.008657
   1     rs859711   GENO      C/C      C/A      A/A
   1     rs859711 COUNTS        1        6       39
   1     rs859711   FREQ  0.02174   0.1304   0.8478
   1     rs859711   MEAN 0.004947 -0.00162 0.001444
   1     rs859711     SD        0 0.009583 0.008548
   1     rs859713   GENO      C/C      C/A      A/A
   1     rs859713 COUNTS        4       15       29
   1     rs859713   FREQ  0.08333   0.3125   0.6042
   1     rs859713   MEAN -0.0004475 0.001248  0.00164
   1     rs859713     SD 0.008301 0.006238 0.009613
   1     rs947658   GENO      T/T      T/C      C/C
   1     rs947658 COUNTS        1       14       33
   1     rs947658   FREQ  0.02083   0.2917   0.6875
   1     rs947658   MEAN -0.01196 0.0007988 0.001978
   1     rs947658     SD        0 0.005598 0.009275
   1    rs2745975   GENO      G/G      G/A      A/A
   1    rs2745975 COUNTS        9       22       17
   1    rs2745975   FREQ   0.1875   0.4583   0.3542
   1    rs2745975   MEAN  0.00385 0.001231 0.0001627
   1    rs2745975     SD  0.01069 0.008812  0.00675
   1    rs1318653   GENO      C/C      C/T      T/T
   1    rs1318653 COUNTS        1       15       32
   1    rs1318653   FREQ  0.02083   0.3125   0.6667
   1    rs1318653   MEAN -0.004152 0.003124 0.0006809
   1    rs1318653     SD        0 0.009903 0.007808
   1   rs11118668   GENO      T/T      T/C      C/C
   1   rs11118668 COUNTS        1       15       32
   1   rs11118668   FREQ  0.02083   0.3125   0.6667
   1   rs11118668   MEAN -0.004152 0.003124 0.0006809
   1   rs11118668     SD        0 0.009903 0.007808
   1   rs10863593   GENO      C/C      C/T      T/T
   1   rs10863593 COUNTS        1       16       31
   1   rs10863593   FREQ  0.02083   0.3333   0.6458
   1   rs10863593   MEAN -0.004152 0.002815 0.0007614
   1   rs10863593     SD        0 0.009647 0.007924
   1    rs2745980   GENO      G/G      G/T      T/T
   1    rs2745980 COUNTS        9       22       17
   1    rs2745980   FREQ   0.1875   0.4583   0.3542
   1    rs2745980   MEAN  0.00385 0.001231 0.0001627
   1    rs2745980     SD  0.01069 0.008812  0.00675
   1    rs2745981   GENO      T/T      T/C      C/C
   1    rs2745981 COUNTS        4       22       22
   1    rs2745981   FREQ  0.08333   0.4583   0.4583
   1    rs2745981   MEAN 0.001265  0.00188 0.0008218
   1    rs2745981     SD 0.004616 0.009871 0.007661
   1    rs2796241   GENO      A/A      A/C      C/C
   1    rs2796241 COUNTS        4       22       22
   1    rs2796241   FREQ  0.08333   0.4583   0.4583
   1    rs2796241   MEAN 0.001265  0.00188 0.0008218
   1    rs2796241     SD 0.004616 0.009871 0.007661
   1    rs7550821   GENO      T/T      T/C      C/C
   1    rs7550821 COUNTS        0       13       34
   1    rs7550821   FREQ        0   0.2766   0.7234
   1    rs7550821   MEAN       NA 0.003357 0.0004158
   1    rs7550821     SD       NA  0.01017  0.00779
   1    rs4844621   GENO      G/G      G/A      A/A
   1    rs4844621 COUNTS        0       14       34
   1    rs4844621   FREQ        0   0.2917   0.7083
   1    rs4844621   MEAN       NA 0.002987 0.0006667
   1    rs4844621     SD       NA  0.00987 0.007853
   1     rs859709   GENO      A/A      A/G      G/G
   1     rs859709 COUNTS        0       11       37
   1     rs859709   FREQ        0   0.2292   0.7708
   1     rs859709   MEAN       NA 0.0009319 0.001466
   1     rs859709     SD       NA  0.00863 0.008511
   1     rs882198   GENO      T/T      T/C      C/C
   1     rs882198 COUNTS        0       12       36
   1     rs882198   FREQ        0     0.25     0.75
   1     rs882198   MEAN       NA 0.004734 0.0002134
   1     rs882198     SD       NA 0.009272 0.007974
   1    rs2796247   GENO      T/T      T/C      C/C
   1    rs2796247 COUNTS        4       22       22
   1    rs2796247   FREQ  0.08333   0.4583   0.4583
   1    rs2796247   MEAN 0.001265  0.00188 0.0008218
   1    rs2796247     SD 0.004616 0.009871 0.007661
   1    rs2724362   GENO      T/T      T/G      G/G
   1    rs2724362 COUNTS        4       20       24
   1    rs2724362   FREQ  0.08333   0.4167      0.5
   1    rs2724362   MEAN 0.001265  0.00233 0.000535
   1    rs2724362     SD 0.004616 0.009806 0.007881
   1     rs694874   GENO      T/T      T/C      C/C
   1     rs694874 COUNTS        1       17       30
   1     rs694874   FREQ  0.02083   0.3542    0.625
   1     rs694874   MEAN 0.003856 0.001759 0.001025
   1     rs694874     SD        0 0.008935 0.008439
   1     rs641783   GENO      A/A      A/G      G/G
   1     rs641783 COUNTS        0        5       43
   1     rs641783   FREQ        0   0.1042   0.8958
   1     rs641783   MEAN       NA 0.005845 0.0008202
   1     rs641783     SD       NA  0.01148 0.008039
   1     rs643470   GENO      T/T      T/A      A/A
   1     rs643470 COUNTS        0        5       43
   1     rs643470   FREQ        0   0.1042   0.8958
   1     rs643470   MEAN       NA 0.002867 0.001167
   1     rs643470     SD       NA  0.01464 0.007692
   1     rs733177   GENO      G/G      G/A      A/A
   1     rs733177 COUNTS        1       14       33
   1     rs733177   FREQ  0.02083   0.2917   0.6875
   1     rs733177   MEAN -0.002515 0.0008302 0.001678
   1     rs733177     SD        0 0.007475 0.009025
   1     rs677715   GENO      A/A      A/G      G/G
   1     rs677715 COUNTS        1       14       33
   1     rs677715   FREQ  0.02083   0.2917   0.6875
   1     rs677715   MEAN -0.002515 0.0008302 0.001678
   1     rs677715     SD        0 0.007475 0.009025
   1     rs558248   GENO      G/G      G/A      A/A
   1     rs558248 COUNTS        1       14       33
   1     rs558248   FREQ  0.02083   0.2917   0.6875
   1     rs558248   MEAN -0.002515 0.0008302 0.001678
   1     rs558248     SD        0 0.007475 0.009025
   1   rs17009221   GENO      G/G      G/A      A/A
   1   rs17009221 COUNTS        3       22       23
   1   rs17009221   FREQ   0.0625   0.4583   0.4792
   1   rs17009221   MEAN -0.001494 0.001891 0.001191
   1   rs17009221     SD 0.003887 0.008753  0.00875
   1   rs17009223   GENO      A/A      A/G      G/G
   1   rs17009223 COUNTS        3       22       23
   1   rs17009223   FREQ   0.0625   0.4583   0.4792
   1   rs17009223   MEAN -0.001494 0.001891 0.001191
   1   rs17009223     SD 0.003887 0.008753  0.00875
   1     rs861475   GENO      C/C      C/T      T/T
   1     rs861475 COUNTS        9       27       12
   1     rs861475   FREQ   0.1875   0.5625     0.25
   1     rs861475   MEAN 0.002756 0.001374 0.0002171
   1     rs861475     SD  0.01028 0.008751 0.006643
   1     rs658347   GENO      C/C      C/T      T/T
   1     rs658347 COUNTS        6       30       12
   1     rs658347   FREQ    0.125    0.625     0.25
   1     rs658347   MEAN 0.005822 0.001046 -0.0001512
   1     rs658347     SD  0.01218 0.008352 0.006329
   1    rs3820521   GENO      A/A      A/G      G/G
   1    rs3820521 COUNTS        0       16       32
   1    rs3820521   FREQ        0   0.3333   0.6667
   1    rs3820521   MEAN       NA 0.004216 -9.257e-05
   1    rs3820521     SD       NA 0.008412 0.008222
   1    rs2235766   GENO      G/G      G/A      A/A
   1    rs2235766 COUNTS        0       19       29
   1    rs2235766   FREQ        0   0.3958   0.6042
   1    rs2235766   MEAN       NA 0.001219 0.001425
   1    rs2235766     SD       NA  0.01069 0.006807
   1    rs2724400   GENO      C/C      C/T      T/T
   1    rs2724400 COUNTS        5       28       15
   1    rs2724400   FREQ   0.1042   0.5833   0.3125
   1    rs2724400   MEAN 0.003865 0.001909 -0.0005515
   1    rs2724400     SD  0.00667 0.009145 0.007672
   1    rs2262269   GENO      C/C      C/A      A/A
   1    rs2262269 COUNTS        0        9       39
   1    rs2262269   FREQ        0   0.1875   0.8125
   1    rs2262269   MEAN       NA 0.0003533 0.001572
   1    rs2262269     SD       NA 0.007965  0.00864
   1    rs2259397   GENO      T/T      T/C      C/C
   1    rs2259397 COUNTS        5       28       15
   1    rs2259397   FREQ   0.1042   0.5833   0.3125
   1    rs2259397   MEAN 0.003865 0.001909 -0.0005515
   1    rs2259397     SD  0.00667 0.009145 0.007672
   1    rs2724379   GENO      C/C      C/A      A/A
   1    rs2724379 COUNTS        0        7       41
   1    rs2724379   FREQ        0   0.1458   0.8542
   1    rs2724379   MEAN       NA -0.001899 0.001897
   1    rs2724379     SD       NA 0.007531 0.008556
   1    rs6667619   GENO      C/C      C/A      A/A
   1    rs6667619 COUNTS        7       20       21
   1    rs6667619   FREQ   0.1458   0.4167   0.4375
   1    rs6667619   MEAN -0.001456 0.002991 0.0007081
   1    rs6667619     SD 0.007194 0.009643 0.007615
   1     rs656801   GENO      T/T      T/C      C/C
   1     rs656801 COUNTS       11       24       13
   1     rs656801   FREQ   0.2292      0.5   0.2708
   1     rs656801   MEAN -0.0004663 0.002582 0.0005889
   1     rs656801     SD 0.005875  0.01016 0.006806
   1    rs1932819   GENO      A/A      A/G      G/G
   1    rs1932819 COUNTS        9       19       20
   1    rs1932819   FREQ   0.1875   0.3958   0.4167
   1    rs1932819   MEAN -4.296e-05 0.002964 0.0004281
   1    rs1932819     SD 0.007119 0.009828 0.007702
   1    rs1932818   GENO      A/A      A/G      G/G
   1    rs1932818 COUNTS        7       21       20
   1    rs1932818   FREQ   0.1458   0.4375   0.4167
   1    rs1932818   MEAN -0.001456 0.003149 0.0004281
   1    rs1932818     SD 0.007194 0.009427 0.007702
   1    rs2267896   GENO      C/C      C/T      T/T
   1    rs2267896 COUNTS        7       20       21
   1    rs2267896   FREQ   0.1458   0.4167   0.4375
   1    rs2267896   MEAN -0.001456 0.002991 0.0007081
   1    rs2267896     SD 0.007194 0.009643 0.007615
   1    rs6540445   GENO      T/T      T/C      C/C
   1    rs6540445 COUNTS        7       20       21
   1    rs6540445   FREQ   0.1458   0.4167   0.4375
   1    rs6540445   MEAN -0.001456 0.002991 0.0007081
   1    rs6540445     SD 0.007194 0.009643 0.007615
   1    rs3754172   GENO      T/T      T/G      G/G
   1    rs3754172 COUNTS        7       17       24
   1    rs3754172   FREQ   0.1458   0.3542      0.5
   1    rs3754172   MEAN -0.001456  0.00163 0.001957
   1    rs3754172     SD 0.007194 0.008948 0.008592
   1    rs6693798   GENO      G/G      G/A      A/A
   1    rs6693798 COUNTS        5       18       25
   1    rs6693798   FREQ   0.1042    0.375   0.5208
   1    rs6693798   MEAN -0.0002973 0.001076 0.001864
   1    rs6693798     SD 0.006546 0.009337 0.008366
   1   rs12095775   GENO      T/T      T/C      C/C
   1   rs12095775 COUNTS        5       18       25
   1   rs12095775   FREQ   0.1042    0.375   0.5208
   1   rs12095775   MEAN -0.0002973 0.001076 0.001864
   1   rs12095775     SD 0.006546 0.009337 0.008366
   1    rs1160530   GENO      A/A      A/G      G/G
   1    rs1160530 COUNTS        7       25       16
   1    rs1160530   FREQ   0.1458   0.5208   0.3333
   1    rs1160530   MEAN 0.0007754 0.000388 0.003085
   1    rs1160530     SD 0.008602 0.008947 0.007814
   1    rs2724371   GENO      T/T      T/C      C/C
   1    rs2724371 COUNTS        8       24       16
   1    rs2724371   FREQ   0.1667      0.5   0.3333
   1    rs2724371   MEAN 0.0004518 0.0004798 0.003085
   1    rs2724371     SD 0.008016 0.009128 0.007814
   1     rs490305   GENO      G/G      G/A      A/A
   1     rs490305 COUNTS        9       27       12
   1     rs490305   FREQ   0.1875   0.5625     0.25
   1     rs490305   MEAN 0.0001091 0.001211 0.002567
   1     rs490305     SD 0.007569 0.008998 0.008308
   1   rs11118935   GENO      C/C      C/T      T/T
   1   rs11118935 COUNTS        1        9       38
   1   rs11118935   FREQ  0.02083   0.1875   0.7917
   1   rs11118935   MEAN 0.004467 -0.004007 0.002529
   1   rs11118935     SD        0 0.008915 0.008051
   1    rs1204688   GENO      T/T      T/C      C/C
   1    rs1204688 COUNTS        8       25       15
   1    rs1204688   FREQ   0.1667   0.5208   0.3125
   1    rs1204688   MEAN 0.0004518  0.00036 0.003459
   1    rs1204688     SD 0.008016 0.008955  0.00794
   1    rs1015656   GENO      G/G      G/A      A/A
   1    rs1015656 COUNTS        9       28       11
   1    rs1015656   FREQ   0.1875   0.5833   0.2292
   1    rs1015656   MEAN 0.0001091 0.0006598 0.004094
   1    rs1015656     SD 0.007569 0.008499 0.009145
   1    rs1028400   GENO      C/C      C/A      A/A
   1    rs1028400 COUNTS        2       20       26
   1    rs1028400   FREQ  0.04167   0.4167   0.5417
   1    rs1028400   MEAN 0.004986 5.317e-05 0.002056
   1    rs1028400     SD 0.007322 0.009312 0.007951
   1    rs1212304   GENO      G/G      G/T      T/T
   1    rs1212304 COUNTS        2       24       22
   1    rs1212304   FREQ  0.04167      0.5   0.4583
   1    rs1212304   MEAN 0.004986 0.0003294 0.002119
   1    rs1212304     SD 0.007322 0.008563 0.008593
   1   rs11118958   GENO      C/C      C/G      G/G
   1   rs11118958 COUNTS        1       12       35
   1   rs11118958   FREQ  0.02083     0.25   0.7292
   1   rs11118958   MEAN 0.004467 -0.001693 0.002295
   1   rs11118958     SD        0  0.01104 0.007402
   1    rs1932825   GENO      T/T      T/A      A/A
   1    rs1932825 COUNTS        3       13       32
   1    rs1932825   FREQ   0.0625   0.2708   0.6667
   1    rs1932825   MEAN -0.003794 0.000146 0.002312
   1    rs1932825     SD 0.008899  0.01016 0.007683
   1   rs11579772   GENO      A/A      A/G      G/G
   1   rs11579772 COUNTS        3       13       32
   1   rs11579772   FREQ   0.0625   0.2708   0.6667
   1   rs11579772   MEAN -0.003794 0.000146 0.002312
   1   rs11579772     SD 0.008899  0.01016 0.007683
   1    rs2745967   GENO      A/A      A/G      G/G
   1    rs2745967 COUNTS        6       28       14
   1    rs2745967   FREQ    0.125   0.5833   0.2917
   1    rs2745967   MEAN 0.004134 0.002659 -0.002484
   1    rs2745967     SD 0.004515 0.009513 0.006259
   1   rs11579848   GENO      A/A      A/G      G/G
   1   rs11579848 COUNTS        1       13       34
   1   rs11579848   FREQ  0.02083   0.2708   0.7083
   1   rs11579848   MEAN 0.004467 -0.001702 0.002416
   1   rs11579848     SD        0  0.01057 0.007478
   1   rs11578508   GENO      G/G      G/A      A/A
   1   rs11578508 COUNTS        3       13       32
   1   rs11578508   FREQ   0.0625   0.2708   0.6667
   1   rs11578508   MEAN -0.003794 0.000146 0.002312
   1   rs11578508     SD 0.008899  0.01016 0.007683
   1   rs12065224   GENO      C/C      C/T      T/T
   1   rs12065224 COUNTS        3       13       32
   1   rs12065224   FREQ   0.0625   0.2708   0.6667
   1   rs12065224   MEAN -0.003794 0.000146 0.002312
   1   rs12065224     SD 0.008899  0.01016 0.007683
   1    rs1003716   GENO      A/A      A/G      G/G
   1    rs1003716 COUNTS        8       21       19
   1    rs1003716   FREQ   0.1667   0.4375   0.3958
   1    rs1003716   MEAN -0.001239 0.002172 0.001516
   1    rs1003716     SD 0.004499 0.009443 0.008697
   1   rs11579530   GENO      C/C      C/T      T/T
   1   rs11579530 COUNTS        3       13       32
   1   rs11579530   FREQ   0.0625   0.2708   0.6667
   1   rs11579530   MEAN -0.003794 0.000146 0.002312
   1   rs11579530     SD 0.008899  0.01016 0.007683
   1   rs11579168   GENO      G/G      G/A      A/A
   1   rs11579168 COUNTS        1       12       35
   1   rs11579168   FREQ  0.02083     0.25   0.7292
   1   rs11579168   MEAN 0.004467 -0.001693 0.002295
   1   rs11579168     SD        0  0.01104 0.007402
   1    rs7552993   GENO      T/T      T/C      C/C
   1    rs7552993 COUNTS        3       13       32
   1    rs7552993   FREQ   0.0625   0.2708   0.6667
   1    rs7552993   MEAN -0.003794 0.000146 0.002312
   1    rs7552993     SD 0.008899  0.01016 0.007683
   1     rs878670   GENO      A/A      A/G      G/G
   1     rs878670 COUNTS        8       22       18
   1     rs878670   FREQ   0.1667   0.4583    0.375
   1     rs878670   MEAN 0.002242 0.001323 0.0009694
   1     rs878670     SD  0.01012  0.00797 0.008727
   1   rs11118965   GENO      A/A      A/G      G/G
   1   rs11118965 COUNTS        1        5       42
   1   rs11118965   FREQ  0.02083   0.1042    0.875
   1   rs11118965   MEAN 0.004467 -0.005895 0.002131
   1   rs11118965     SD        0 0.007844  0.00828
   1    rs2184820   GENO      A/A      A/G      G/G
   1    rs2184820 COUNTS        4       17       27
   1    rs2184820   FREQ  0.08333   0.3542   0.5625
   1    rs2184820   MEAN -0.005358 0.001115  0.00248
   1    rs2184820     SD 0.007324 0.007729  0.00882
   1    rs2785630   GENO      T/T      T/G      G/G
   1    rs2785630 COUNTS        5       27       15
   1    rs2785630   FREQ   0.1064   0.5745   0.3191
   1    rs2785630   MEAN -0.00243 0.003252 -0.0005569
   1    rs2785630     SD 0.003757 0.009611 0.006845
   1    rs7547090   GENO      G/G      G/A      A/A
   1    rs7547090 COUNTS        1       15       32
   1    rs7547090   FREQ  0.02083   0.3125   0.6667
   1    rs7547090   MEAN -0.0001918 0.0004816 0.001796
   1    rs7547090     SD        0 0.008399 0.008701
   1     rs475774   GENO      T/T      T/G      G/G
   1     rs475774 COUNTS        1       12       35
   1     rs475774   FREQ  0.02083     0.25   0.7292
   1     rs475774   MEAN 0.0009015 0.004007 0.0004431
   1     rs475774     SD        0  0.00963 0.008082
   1   rs12023412   GENO      G/G      G/C      C/C
   1   rs12023412 COUNTS        0       13       35
   1   rs12023412   FREQ        0   0.2708   0.7292
   1   rs12023412   MEAN       NA -0.00152 0.002407
   1   rs12023412     SD       NA 0.007514 0.008628
   1     rs684431   GENO      T/T      T/C      C/C
   1     rs684431 COUNTS       10       20       18
   1     rs684431   FREQ   0.2083   0.4167    0.375
   1     rs684431   MEAN 0.0006107 -0.0004679 0.003764
   1     rs684431     SD 0.004697 0.008256 0.009955
   1     rs663999   GENO      T/T      T/A      A/A
   1     rs663999 COUNTS        8       23       17
   1     rs663999   FREQ   0.1667   0.4792   0.3542
   1     rs663999   MEAN 0.001028 0.0002904 0.002917
   1     rs663999     SD 0.005182 0.008595 0.009595
   1    rs6666839   GENO      G/G      G/A      A/A
   1    rs6666839 COUNTS        4       23       21
   1    rs6666839   FREQ  0.08333   0.4792   0.4375
   1    rs6666839   MEAN 0.004137 0.002242 -0.0001729
   1    rs6666839     SD 0.003141   0.0104 0.006505
   1    rs3901316   GENO      C/C      C/T      T/T
   1    rs3901316 COUNTS        0        9       39
   1    rs3901316   FREQ        0   0.1875   0.8125
   1    rs3901316   MEAN       NA -0.001424 0.001982
   1    rs3901316     SD       NA 0.008451 0.008427
   1     rs580306   GENO      T/T      T/G      G/G
   1     rs580306 COUNTS        0        7       41
   1     rs580306   FREQ        0   0.1458   0.8542
   1     rs580306   MEAN       NA 0.001467 0.001323
   1     rs580306     SD       NA 0.004123 0.009018
   1     rs586294   GENO      A/A      A/T      T/T
   1     rs586294 COUNTS        0       20       28
   1     rs586294   FREQ        0   0.4167   0.5833
   1     rs586294   MEAN       NA 0.0009018 0.001659
   1     rs586294     SD       NA 0.005105  0.01028
   1    rs1751584   GENO      G/G      G/A      A/A
   1    rs1751584 COUNTS        0        6       42
   1    rs1751584   FREQ        0    0.125    0.875
   1    rs1751584   MEAN       NA 0.003894 0.0009793
   1    rs1751584     SD       NA 0.004476 0.008848
   1    rs2745945   GENO      C/C      C/T      T/T
   1    rs2745945 COUNTS        0       13       35
   1    rs2745945   FREQ        0   0.2708   0.7292
   1    rs2745945   MEAN       NA 0.002519 0.0009069
   1    rs2745945     SD       NA 0.004092 0.009594
   1    rs2785653   GENO      T/T      T/C      C/C
   1    rs2785653 COUNTS        9       24       15
   1    rs2785653   FREQ   0.1875      0.5   0.3125
   1    rs2785653   MEAN  0.00378 0.001268 2.569e-06
   1    rs2785653     SD 0.005927 0.008504 0.009747
   1    rs1193096   GENO      A/A      A/C      C/C
   1    rs1193096 COUNTS        1       14       33
   1    rs1193096   FREQ  0.02083   0.2917   0.6875
   1    rs1193096   MEAN -0.000167 0.002414 0.0009352
   1    rs1193096     SD        0 0.009398 0.008259
   1    rs2767567   GENO      T/T      T/C      C/C
   1    rs2767567 COUNTS        1       13       34
   1    rs2767567   FREQ  0.02083   0.2708   0.7083
   1    rs2767567   MEAN -0.000167 0.001982 0.001144
   1    rs2767567     SD        0 0.009411 0.008318
   1     rs591305   GENO      G/G      G/C      C/C
   1     rs591305 COUNTS        1       13       34
   1     rs591305   FREQ  0.02083   0.2708   0.7083
   1     rs591305   MEAN -0.000167 0.001982 0.001144
   1     rs591305     SD        0 0.009411 0.008318
   1    rs6659522   GENO      T/T      T/A      A/A
   1    rs6659522 COUNTS        5       20       23
   1    rs6659522   FREQ   0.1042   0.4167   0.4792
   1    rs6659522   MEAN 0.002691 0.002071 0.0004179
   1    rs6659522     SD 0.002872  0.01053 0.007309
   1     rs657778   GENO      T/T      T/C      C/C
   1     rs657778 COUNTS        2       12       34
   1     rs657778   FREQ  0.04167     0.25   0.7083
   1     rs657778   MEAN  0.00239 0.001735 0.001144
   1     rs657778     SD 0.003616 0.009785 0.008318
   1    rs7520548   GENO      A/A      A/C      C/C
   1    rs7520548 COUNTS        0        6       42
   1    rs7520548   FREQ        0    0.125    0.875
   1    rs7520548   MEAN       NA 0.001109 0.001377
   1    rs7520548     SD       NA 0.008401 0.008556
   1    rs4844633   GENO      T/T      T/G      G/G
   1    rs4844633 COUNTS        0        9       39
   1    rs4844633   FREQ        0   0.1875   0.8125
   1    rs4844633   MEAN       NA 0.003625 0.000817
   1    rs4844633     SD       NA  0.01114 0.007788
   1   rs12136725   GENO      G/G      G/T      T/T
   1   rs12136725 COUNTS       12       21       15
   1   rs12136725   FREQ     0.25   0.4375   0.3125
   1   rs12136725   MEAN 0.001714 0.001523 0.0007962
   1   rs12136725     SD 0.005508  0.01058  0.00744
   1   rs12407165   GENO      G/G      G/A      A/A
   1   rs12407165 COUNTS        1        7       40
   1   rs12407165   FREQ  0.02083   0.1458   0.8333
   1   rs12407165   MEAN 0.004467 0.005369 0.0005612
   1   rs12407165     SD        0  0.01086 0.008006
   1    rs6540451   GENO      A/A      A/G      G/G
   1    rs6540451 COUNTS       11       21       16
   1    rs6540451   FREQ   0.2292   0.4375   0.3333
   1    rs6540451   MEAN 0.001845 0.001623 0.0006331
   1    rs6540451     SD 0.005757  0.01056 0.007217
   1    rs1985237   GENO      T/T      T/C      C/C
   1    rs1985237 COUNTS        2       12       34
   1    rs1985237   FREQ  0.04167     0.25   0.7083
   1    rs1985237   MEAN 0.004161 0.001381 0.001165
   1    rs1985237     SD 0.0004322  0.01088 0.007853
   1    rs2078332   GENO      C/C      C/G      G/G
   1    rs2078332 COUNTS        9       17       22
   1    rs2078332   FREQ   0.1875   0.3542   0.4583
   1    rs2078332   MEAN 0.002308 0.0005641 0.001551
   1    rs2078332     SD  0.00623  0.01125 0.006905
   1    rs2785625   GENO      G/G      G/A      A/A
   1    rs2785625 COUNTS        1       11       36
   1    rs2785625   FREQ  0.02083   0.2292     0.75
   1    rs2785625   MEAN 0.004947  0.00196 0.001055
   1    rs2785625     SD        0  0.01021 0.008092
   1     rs753264   GENO      G/G      G/A      A/A
   1     rs753264 COUNTS       11       21       16
   1     rs753264   FREQ   0.2292   0.4375   0.3333
   1     rs753264   MEAN 0.001845 0.001623 0.0006331
   1     rs753264     SD 0.005757  0.01056 0.007217
   1    rs7552683   GENO      C/C      C/T      T/T
   1    rs7552683 COUNTS       10       16       22
   1    rs7552683   FREQ   0.2083   0.3333   0.4583
   1    rs7552683   MEAN 0.001826 0.0007565 0.001551
   1    rs7552683     SD 0.006068  0.01159 0.006905
   1    rs4844634   GENO      T/T      T/G      G/G
   1    rs4844634 COUNTS        2       13       33
   1    rs4844634   FREQ  0.04167   0.2708   0.6875
   1    rs4844634   MEAN 0.004161 0.001765 0.001007
   1    rs4844634     SD 0.0004322  0.01051  0.00792
   1    rs2478822   GENO      A/A      A/G      G/G
   1    rs2478822 COUNTS        1       11       36
   1    rs2478822   FREQ  0.02083   0.2292     0.75
   1    rs2478822   MEAN 0.004947  0.00196 0.001055
   1    rs2478822     SD        0  0.01021 0.008092
   1     rs729765   GENO      C/C      C/G      G/G
   1     rs729765 COUNTS        0        7       41
   1     rs729765   FREQ        0   0.1458   0.8542
   1     rs729765   MEAN       NA 0.0003385 0.001515
   1     rs729765     SD       NA 0.007645 0.008654
   1   rs12094094   GENO      T/T      T/G      G/G
   1   rs12094094 COUNTS        2       15       31
   1   rs12094094   FREQ  0.04167   0.3125   0.6458
   1   rs12094094   MEAN 0.004161 0.0009421 0.001356
   1   rs12094094     SD 0.0004322  0.01059 0.007674
   1    rs6673084   GENO      A/A      A/G      G/G
   1    rs6673084 COUNTS       11       22       15
   1    rs6673084   FREQ   0.2292   0.4583   0.3125
   1    rs6673084   MEAN 0.001187 0.002282 8.174e-05
   1    rs6673084     SD 0.005601  0.01044 0.007113
   1    rs2478816   GENO      A/A      A/G      G/G
   1    rs2478816 COUNTS        1       16       31
   1    rs2478816   FREQ  0.02083   0.3333   0.6458
   1    rs2478816   MEAN 0.004947 0.003502 0.0001133
   1    rs2478816     SD        0 0.008076 0.008645
   1    rs4844635   GENO      T/T      T/G      G/G
   1    rs4844635 COUNTS        2       15       31
   1    rs4844635   FREQ  0.04167   0.3125   0.6458
   1    rs4844635   MEAN 0.004161 0.0009421 0.001356
   1    rs4844635     SD 0.0004322  0.01059 0.007674
   1    rs2478812   GENO      T/T      T/C      C/C
   1    rs2478812 COUNTS        1       11       36
   1    rs2478812   FREQ  0.02083   0.2292     0.75
   1    rs2478812   MEAN 0.004947 0.003585 0.0005587
   1    rs2478812     SD        0 0.008971 0.008383
   1    rs2274446   GENO      T/T      T/C      C/C
   1    rs2274446 COUNTS        1       15       32
   1    rs2274446   FREQ  0.02083   0.3125   0.6667
   1    rs2274446   MEAN 0.004467 0.002077 0.0009021
   1    rs2274446     SD        0 0.009854 0.007974
   1    rs4844637   GENO      G/G      G/C      C/C
   1    rs4844637 COUNTS        0       12       36
   1    rs4844637   FREQ        0     0.25     0.75
   1    rs4844637   MEAN       NA 0.002897 0.0008257
   1    rs4844637     SD       NA 0.008013 0.008635
   1    rs4844639   GENO      C/C      C/T      T/T
   1    rs4844639 COUNTS        0       12       36
   1    rs4844639   FREQ        0     0.25     0.75
   1    rs4844639   MEAN       NA 0.002897 0.0008257
   1    rs4844639     SD       NA 0.008013 0.008635
   1    rs2498024   GENO      T/T      T/C      C/C
   1    rs2498024 COUNTS        1        9       38
   1    rs2498024   FREQ  0.02083   0.1875   0.7917
   1    rs2498024   MEAN 0.006718 0.0002986  0.00145
   1    rs2498024     SD        0  0.01292 0.007316
   1    rs2498023   GENO      C/C      C/A      A/A
   1    rs2498023 COUNTS        2       23       23
   1    rs2498023   FREQ  0.04167   0.4792   0.4792
   1    rs2498023   MEAN -0.002659   0.0035 -0.0004649
   1    rs2498023     SD 0.002306 0.008813 0.008052
   1    rs2478807   GENO      A/A      A/T      T/T
   1    rs2478807 COUNTS        6       26       16
   1    rs2478807   FREQ    0.125   0.5417   0.3333
   1    rs2478807   MEAN 0.002934  0.00248 -0.001099
   1    rs2478807     SD 0.004955 0.009599 0.007231
   1   rs10863695   GENO      A/A      A/G      G/G
   1   rs10863695 COUNTS        0       11       37
   1   rs10863695   FREQ        0   0.2292   0.7708
   1   rs10863695   MEAN       NA 0.002711 0.0009371
   1   rs10863695     SD       NA 0.008377 0.008541
   1   rs11118982   GENO      A/A      A/G      G/G
   1   rs11118982 COUNTS       10       26       12
   1   rs11118982   FREQ   0.2083   0.5417     0.25
   1   rs11118982   MEAN 2.604e-05 0.0002965  0.00471
   1   rs11118982     SD 0.004576 0.009467 0.008223
   1    rs2478806   GENO      G/G      G/T      T/T
   1    rs2478806 COUNTS        6       25       16
   1    rs2478806   FREQ   0.1277   0.5319   0.3404
   1    rs2478806   MEAN 0.002934 0.002329 -0.001099
   1    rs2478806     SD 0.004955 0.009765 0.007231
   1    rs2148699   GENO      C/C      C/T      T/T
   1    rs2148699 COUNTS       10       25       13
   1    rs2148699   FREQ   0.2083   0.5208   0.2708
   1    rs2148699   MEAN 2.604e-05 5.382e-05 0.004837
   1    rs2148699     SD 0.004576 0.009579 0.007886
   1    rs2249852   GENO      C/C      C/T      T/T
   1    rs2249852 COUNTS        7       19       22
   1    rs2249852   FREQ   0.1458   0.3958   0.4583
   1    rs2249852   MEAN 0.003222 0.002239 -2.706e-05
   1    rs2249852     SD 0.004586  0.01082 0.007043
   1   rs12126111   GENO      A/A      A/G      G/G
   1   rs12126111 COUNTS       10       25       13
   1   rs12126111   FREQ   0.2083   0.5208   0.2708
   1   rs12126111   MEAN 0.000183 -8.957e-06 0.004837
   1   rs12126111     SD 0.004444 0.009602 0.007886
   1   rs11118986   GENO      A/A      A/G      G/G
   1   rs11118986 COUNTS        2       13       33
   1   rs11118986   FREQ  0.04167   0.2708   0.6875
   1   rs11118986   MEAN 0.003263 0.001161 0.001299
   1   rs11118986     SD 0.004222 0.007771 0.009022
   1    rs4844641   GENO      C/C      C/A      A/A
   1    rs4844641 COUNTS        0        7       41
   1    rs4844641   FREQ        0   0.1458   0.8542
   1    rs4844641   MEAN       NA 0.003729 0.0009364
   1    rs4844641     SD       NA  0.00806 0.008542
   1    rs4844406   GENO      A/A      A/G      G/G
   1    rs4844406 COUNTS        0       14       34
   1    rs4844406   FREQ        0   0.2917   0.7083
   1    rs4844406   MEAN       NA 0.001307 0.001359
   1    rs4844406     SD       NA 0.008075 0.008716
   1    rs7538533   GENO      T/T      T/A      A/A
   1    rs7538533 COUNTS        9       20       19
   1    rs7538533   FREQ   0.1875   0.4167   0.3958
   1    rs7538533   MEAN  0.00367 0.0005148 0.001114
   1    rs7538533     SD  0.00463 0.009429 0.008915
   1    rs4844407   GENO      T/T      T/C      C/C
   1    rs4844407 COUNTS        0       14       34
   1    rs4844407   FREQ        0   0.2917   0.7083
   1    rs4844407   MEAN       NA 0.001307 0.001359
   1    rs4844407     SD       NA 0.008075 0.008716
   1    rs7516841   GENO      G/G      G/C      C/C
   1    rs7516841 COUNTS        0       14       34
   1    rs7516841   FREQ        0   0.2917   0.7083
   1    rs7516841   MEAN       NA 0.002774 0.0007547
   1    rs7516841     SD       NA 0.008452 0.008502
   1    rs7540266   GENO      C/C      C/A      A/A
   1    rs7540266 COUNTS        0       14       34
   1    rs7540266   FREQ        0   0.2917   0.7083
   1    rs7540266   MEAN       NA 0.002774 0.0007547
   1    rs7540266     SD       NA 0.008452 0.008502
   1    rs4844645   GENO      A/A      A/G      G/G
   1    rs4844645 COUNTS        5       19       24
   1    rs4844645   FREQ   0.1042   0.3958      0.5
   1    rs4844645   MEAN 0.008054 -0.0004015 0.001327
   1    rs4844645     SD  0.01082 0.006709 0.008829
   1   rs11576425   GENO      A/A      A/C      C/C
   1   rs11576425 COUNTS        2       11       35
   1   rs11576425   FREQ  0.04167   0.2292   0.7292
   1   rs11576425   MEAN 0.005678 0.001034 0.001193
   1   rs11576425     SD 0.006344  0.01069 0.007921
   1   rs12042643   GENO      C/C      C/T      T/T
   1   rs12042643 COUNTS        1        4       43
   1   rs12042643   FREQ  0.02083  0.08333   0.8958
   1   rs12042643   MEAN 0.006718 -7.917e-05 0.001351
   1   rs12042643     SD        0   0.0119 0.008299
   1   rs12568876   GENO      G/G      G/C      C/C
   1   rs12568876 COUNTS        1       15       32
   1   rs12568876   FREQ  0.02083   0.3125   0.6667
   1   rs12568876   MEAN 0.001869 0.001451 0.001277
   1   rs12568876     SD        0  0.00792 0.008937
   1    rs7553758   GENO      A/A      A/G      G/G
   1    rs7553758 COUNTS        6       19       23
   1    rs7553758   FREQ    0.125   0.3958   0.4792
   1    rs7553758   MEAN  0.00471 0.0004112 0.001236
   1    rs7553758     SD 0.003561 0.009301 0.008659
   1   rs10863698   GENO      G/G      G/A      A/A
   1   rs10863698 COUNTS        6       23       19
   1   rs10863698   FREQ    0.125   0.4792   0.3958
   1   rs10863698   MEAN 0.004288 0.001093 0.0007167
   1   rs10863698     SD 0.006283 0.009098 0.008418
   1   rs10863699   GENO      T/T      T/A      A/A
   1   rs10863699 COUNTS        6       23       19
   1   rs10863699   FREQ    0.125   0.4792   0.3958
   1   rs10863699   MEAN 0.004288 0.001093 0.0007167
   1   rs10863699     SD 0.006283 0.009098 0.008418
   1     rs472086   GENO      A/A      A/T      T/T
   1     rs472086 COUNTS        0       12       34
   1     rs472086   FREQ        0   0.2609   0.7391
   1     rs472086   MEAN       NA 0.002729 0.0007547
   1     rs472086     SD       NA 0.008842 0.008502
   1    rs7548352   GENO      C/C      C/T      T/T
   1    rs7548352 COUNTS        6       23       19
   1    rs7548352   FREQ    0.125   0.4792   0.3958
   1    rs7548352   MEAN 0.004288 0.001093 0.0007167
   1    rs7548352     SD 0.006283 0.009098 0.008418
   1    rs3811387   GENO      T/T      T/C      C/C
   1    rs3811387 COUNTS        8       21       19
   1    rs3811387   FREQ   0.1667   0.4375   0.3958
   1    rs3811387   MEAN 0.003321 0.001157 0.0007167
   1    rs3811387     SD 0.005657 0.009528 0.008418
   1    rs3811389   GENO      T/T      T/C      C/C
   1    rs3811389 COUNTS       10       25       13
   1    rs3811389   FREQ   0.2083   0.5208   0.2708
   1    rs3811389   MEAN 0.001319 0.001812 0.0004612
   1    rs3811389     SD 0.007223 0.008622  0.00951
   1   rs12046154   GENO      C/C      C/T      T/T
   1   rs12046154 COUNTS        1        4       43
   1   rs12046154   FREQ  0.02083  0.08333   0.8958
   1   rs12046154   MEAN 0.006718 -7.917e-05 0.001351
   1   rs12046154     SD        0   0.0119 0.008299
   1   rs17187133   GENO      G/G      G/T      T/T
   1   rs17187133 COUNTS        1        7       40
   1   rs17187133   FREQ  0.02083   0.1458   0.8333
   1   rs17187133   MEAN -0.003816 -0.001126 0.001905
   1   rs17187133     SD        0 0.009488 0.008371
   1   rs10863700   GENO      C/C      C/G      G/G
   1   rs10863700 COUNTS       10       25       13
   1   rs10863700   FREQ   0.2083   0.5208   0.2708
   1   rs10863700   MEAN 0.001319 0.001812 0.0004612
   1   rs10863700     SD 0.007223 0.008622  0.00951
   1     rs859499   GENO      A/A      A/G      G/G
   1     rs859499 COUNTS        1       22       25
   1     rs859499   FREQ  0.02083   0.4583   0.5208
   1     rs859499   MEAN -0.01322 0.002208 0.001165
   1     rs859499     SD        0 0.006317 0.009763
   1    rs6540458   GENO      A/A      A/G      G/G
   1    rs6540458 COUNTS        0       14       34
   1    rs6540458   FREQ        0   0.2917   0.7083
   1    rs6540458   MEAN       NA 0.002774 0.0007547
   1    rs6540458     SD       NA 0.008452 0.008502
   1     rs668878   GENO      C/C      C/T      T/T
   1     rs668878 COUNTS        1       15       32
   1     rs668878   FREQ  0.02083   0.3125   0.6667
   1     rs668878   MEAN -0.001028 0.004366 1.184e-06
   1     rs668878     SD        0   0.0097 0.007698
   1   rs11811891   GENO      C/C      C/A      A/A
   1   rs11811891 COUNTS        0        6       42
   1   rs11811891   FREQ        0    0.125    0.875
   1   rs11811891   MEAN       NA 0.001789  0.00128
   1   rs11811891     SD       NA   0.0138 0.007654
   1     rs576876   GENO      G/G      G/C      C/C
   1     rs576876 COUNTS        7       22       19
   1     rs576876   FREQ   0.1458   0.4583   0.3958
   1     rs576876   MEAN 0.003529 0.002926 -0.001293
   1     rs576876     SD 0.006077 0.009893 0.006902
   1     rs607857   GENO      C/C      C/G      G/G
   1     rs607857 COUNTS        0       15       33
   1     rs607857   FREQ        0   0.3125   0.6875
   1     rs607857   MEAN       NA 0.004172 5.777e-05
   1     rs607857     SD       NA 0.009782 0.007584
   1    rs2007188   GENO      C/C      C/G      G/G
   1    rs2007188 COUNTS        1       15       32
   1    rs2007188   FREQ  0.02083   0.3125   0.6667
   1    rs2007188   MEAN -0.001028 0.004366 1.184e-06
   1    rs2007188     SD        0   0.0097 0.007698
   1     rs628252   GENO      A/A      A/C      C/C
   1     rs628252 COUNTS        0       12       36
   1     rs628252   FREQ        0     0.25     0.75
   1     rs628252   MEAN       NA  0.00501 0.0001215
   1     rs628252     SD       NA  0.01066 0.007346
   1   rs12026640   GENO      C/C      C/A      A/A
   1   rs12026640 COUNTS        1        6       41
   1   rs12026640   FREQ  0.02083    0.125   0.8542
   1   rs12026640   MEAN 0.006718 8.726e-05 0.001396
   1   rs12026640     SD        0 0.009268 0.008495
   1     rs600031   GENO      A/A      A/G      G/G
   1     rs600031 COUNTS        3       17       28
   1     rs600031   FREQ   0.0625   0.3542   0.5833
   1     rs600031   MEAN -0.0009048 0.004822 -0.0005274
   1     rs600031     SD 0.007562 0.009655 0.007277
   1    rs6671923   GENO      A/A      A/G      G/G
   1    rs6671923 COUNTS        1       10       37
   1    rs6671923   FREQ  0.02083   0.2083   0.7708
   1    rs6671923   MEAN -0.0008754 0.002699 0.001037
   1    rs6671923     SD        0 0.008236 0.008688
   1    rs1781019   GENO      C/C      C/G      G/G
   1    rs1781019 COUNTS        4       17       27
   1    rs1781019   FREQ  0.08333   0.3542   0.5625
   1    rs1781019   MEAN 0.003474 0.0008585 0.001333
   1    rs1781019     SD 0.006117 0.008615 0.008843
   1     rs550948   GENO      A/A      A/G      G/G
   1     rs550948 COUNTS        2        6       40
   1     rs550948   FREQ  0.04167    0.125   0.8333
   1     rs550948   MEAN 0.005732 8.741e-05 0.001313
   1     rs550948     SD 0.006421 0.006195 0.008878
   1     rs486753   GENO      T/T      T/C      C/C
   1     rs486753 COUNTS        2       18       28
   1     rs486753   FREQ  0.04167    0.375   0.5833
   1     rs486753   MEAN -0.0008431 0.004265 -0.0003783
   1     rs486753     SD  0.01069 0.009412 0.007425
   1    rs1604364   GENO      C/C      C/T      T/T
   1    rs1604364 COUNTS        6       26       16
   1    rs1604364   FREQ    0.125   0.5417   0.3333
   1    rs1604364   MEAN -0.001497 0.0007795 0.003326
   1    rs1604364     SD  0.00688 0.009251 0.007567
   1    rs1262049   GENO      A/A      A/T      T/T
   1    rs1262049 COUNTS        4       10       34
   1    rs1262049   FREQ  0.08333   0.2083   0.7083
   1    rs1262049   MEAN 0.007487 0.0009092 0.0007486
   1    rs1262049     SD  0.01258 0.006835 0.008339
   1    rs1664224   GENO      T/T      T/C      C/C
   1    rs1664224 COUNTS        0       12       36
   1    rs1664224   FREQ        0     0.25     0.75
   1    rs1664224   MEAN       NA -0.001417 0.002264
   1    rs1664224     SD       NA 0.007077 0.008754
   1    rs4844649   GENO      A/A      A/G      G/G
   1    rs4844649 COUNTS        2       10       36
   1    rs4844649   FREQ  0.04167   0.2083     0.75
   1    rs4844649   MEAN 0.001451 -0.003105 0.002573
   1    rs4844649     SD 0.007449  0.00772 0.008469
   1    rs2256712   GENO      T/T      T/C      C/C
   1    rs2256712 COUNTS        5       20       23
   1    rs2256712   FREQ   0.1042   0.4167   0.4792
   1    rs2256712   MEAN -0.0002207 0.0004736  0.00244
   1    rs2256712     SD 0.008717 0.007573 0.009308
   1    rs2801201   GENO      G/G      G/A      A/A
   1    rs2801201 COUNTS        5       21       22
   1    rs2801201   FREQ   0.1042   0.4375   0.4583
   1    rs2801201   MEAN -0.0002207 0.0004021 0.002598
   1    rs2801201     SD 0.008717 0.007388 0.009496
   1    rs2590687   GENO      G/G      G/A      A/A
   1    rs2590687 COUNTS        2       18       28
   1    rs2590687   FREQ  0.04167    0.375   0.5833
   1    rs2590687   MEAN -0.002112 0.0004574  0.00216
   1    rs2590687     SD  0.01392 0.007625 0.008852
   1    rs2590686   GENO      G/G      G/T      T/T
   1    rs2590686 COUNTS        0       10       38
   1    rs2590686   FREQ        0   0.2083   0.7917
   1    rs2590686   MEAN       NA -0.001554 0.002106
   1    rs2590686     SD       NA 0.007719 0.008562
   1   rs11118997   GENO      A/A      A/G      G/G
   1   rs11118997 COUNTS        2       18       28
   1   rs11118997   FREQ  0.04167    0.375   0.5833
   1   rs11118997   MEAN 0.002102 -0.0005794 0.002526
   1   rs11118997     SD 0.006529 0.006837 0.009449
   1    rs1249874   GENO      C/C      C/G      G/G
   1    rs1249874 COUNTS        3       13       32
   1    rs1249874   FREQ   0.0625   0.2708   0.6667
   1    rs1249874   MEAN 0.001747 0.001153 0.001383
   1    rs1249874     SD 0.003965 0.005616 0.009745
   1     rs874785   GENO      T/T      T/C      C/C
   1     rs874785 COUNTS       10       17       21
   1     rs874785   FREQ   0.2083   0.3542   0.4375
   1     rs874785   MEAN 0.005742 -0.0008141 0.000996
   1     rs874785     SD  0.01122 0.009412 0.005143
   1   rs12033110   GENO      A/A      A/G      G/G
   1   rs12033110 COUNTS        0       13       35
   1   rs12033110   FREQ        0   0.2708   0.7292
   1   rs12033110   MEAN       NA -0.001505 0.002402
   1   rs12033110     SD       NA  0.00725  0.00871
   1    rs4406633   GENO      A/A      A/G      G/G
   1    rs4406633 COUNTS        9       15       24
   1    rs4406633   FREQ   0.1875   0.3125      0.5
   1    rs4406633   MEAN 0.005695 -0.001194 0.001298
   1    rs4406633     SD   0.0119 0.008591 0.006329
   1   rs11119000   GENO      A/A      A/G      G/G
   1   rs11119000 COUNTS        2        8       38
   1   rs11119000   FREQ  0.04167   0.1667   0.7917
   1   rs11119000   MEAN 0.003058 0.001647  0.00119
   1   rs11119000     SD 0.004596 0.004594 0.009268
   1    rs6656369   GENO      A/A      A/G      G/G
   1    rs6656369 COUNTS        0       11       37
   1    rs6656369   FREQ        0   0.2292   0.7708
   1    rs6656369   MEAN       NA -0.003249 0.002709
   1    rs6656369     SD       NA 0.006145 0.008622
   1    rs1270939   GENO      T/T      T/C      C/C
   1    rs1270939 COUNTS        0       11       37
   1    rs1270939   FREQ        0   0.2292   0.7708
   1    rs1270939   MEAN       NA -0.001735 0.002259
   1    rs1270939     SD       NA 0.007479 0.008596
   1   rs12410558   GENO      T/T      T/C      C/C
   1   rs12410558 COUNTS        0       20       28
   1   rs12410558   FREQ        0   0.4167   0.5833
   1   rs12410558   MEAN       NA 0.0005406 0.001917
   1   rs12410558     SD       NA 0.006941 0.009462
   1   rs11590686   GENO      T/T      T/C      C/C
   1   rs11590686 COUNTS        6       25       17
   1   rs11590686   FREQ    0.125   0.5208   0.3542
   1   rs11590686   MEAN 0.007568 -0.000613 0.002024
   1   rs11590686     SD  0.01425 0.007616 0.006183
   1   rs17012155   GENO      T/T      T/C      C/C
   1   rs17012155 COUNTS        2       11       35
   1   rs17012155   FREQ  0.04167   0.2292   0.7292
   1   rs17012155   MEAN -0.006499 0.001656 0.001693
   1   rs17012155     SD 0.006626  0.01165 0.007325
   1    rs6540459   GENO      G/G      G/A      A/A
   1    rs6540459 COUNTS        0        6       42
   1    rs6540459   FREQ        0    0.125    0.875
   1    rs6540459   MEAN       NA  0.00617 0.0006541
   1    rs6540459     SD       NA  0.01278 0.007616
   1   rs17012158   GENO      T/T      T/C      C/C
   1   rs17012158 COUNTS        6       32       10
   1   rs17012158   FREQ    0.125   0.6667   0.2083
   1   rs17012158   MEAN 0.003075 0.0005978 0.002691
   1   rs17012158     SD 0.008922 0.008307 0.009211
   1    rs1249868   GENO      A/A      A/T      T/T
   1    rs1249868 COUNTS        6       25       17
   1    rs1249868   FREQ    0.125   0.5208   0.3542
   1    rs1249868   MEAN 0.003085 0.001053 0.001156
   1    rs1249868     SD  0.01189 0.008912 0.006712
   1   rs11119010   GENO      T/T      T/A      A/A
   1   rs11119010 COUNTS        1       13       34
   1   rs11119010   FREQ  0.02083   0.2708   0.7083
   1   rs11119010   MEAN -0.000167 -0.000459 0.002077
   1   rs11119010     SD        0 0.007893 0.008781
   1    rs7525987   GENO      C/C      C/T      T/T
   1    rs7525987 COUNTS       10       27       11
   1    rs7525987   FREQ   0.2083   0.5625   0.2292
   1    rs7525987   MEAN 0.002769 0.000704 0.001618
   1    rs7525987     SD 0.009249   0.0085  0.00821
   1   rs11119011   GENO      G/G      G/A      A/A
   1   rs11119011 COUNTS        0        5       43
   1   rs11119011   FREQ        0   0.1042   0.8958
   1   rs11119011   MEAN       NA 0.002836  0.00117
   1   rs11119011     SD       NA 0.005417 0.008763
   1   rs10863703   GENO      C/C      C/T      T/T
   1   rs10863703 COUNTS        1       21       26
   1   rs10863703   FREQ  0.02083   0.4375   0.5417
   1   rs10863703   MEAN -0.000167 0.001657 0.001149
   1   rs10863703     SD        0 0.009443 0.007914
   1    rs2590698   GENO      A/A      A/G      G/G
   1    rs2590698 COUNTS        1       10       37
   1    rs2590698   FREQ  0.02083   0.2083   0.7708
   1    rs2590698   MEAN -0.000167 -0.001912 0.002264
   1    rs2590698     SD        0 0.007871 0.008592
   1    rs1318277   GENO      C/C      C/T      T/T
   1    rs1318277 COUNTS        0        7       41
   1    rs1318277   FREQ        0   0.1458   0.8542
   1    rs1318277   MEAN       NA 0.0009127 0.001417
   1    rs1318277     SD       NA 0.006439  0.00881
   1    rs1809925   GENO      G/G      G/A      A/A
   1    rs1809925 COUNTS        1       20       27
   1    rs1809925   FREQ  0.02083   0.4167   0.5625
   1    rs1809925   MEAN 0.006249 0.0003277 0.001914
   1    rs1809925     SD        0 0.007892 0.009025
   1    rs3748735   GENO      T/T      T/C      C/C
   1    rs3748735 COUNTS        0        5       43
   1    rs3748735   FREQ        0   0.1042   0.8958
   1    rs3748735   MEAN       NA 0.005793 0.0008262
   1    rs3748735     SD       NA  0.01202 0.007968
   1    rs2782935   GENO      T/T      T/C      C/C
   1    rs2782935 COUNTS        4       22       22
   1    rs2782935   FREQ  0.08333   0.4583   0.4583
   1    rs2782935   MEAN 0.007514 0.001085 0.0004798
   1    rs2782935     SD  0.01132 0.009002 0.007234
   1    rs2782933   GENO      C/C      C/T      T/T
   1    rs2782933 COUNTS        1       19       28
   1    rs2782933   FREQ  0.02083   0.3958   0.5833
   1    rs2782933   MEAN -0.001814 0.0007885 0.001833
   1    rs2782933     SD        0  0.00942 0.008016
   1    rs7533778   GENO      T/T      T/C      C/C
   1    rs7533778 COUNTS        2        9       37
   1    rs7533778   FREQ  0.04167   0.1875   0.7708
   1    rs7533778   MEAN -0.006074 0.000484 0.001954
   1    rs7533778     SD 0.008319 0.008644 0.008428
   1    rs2801200   GENO      C/C      C/T      T/T
   1    rs2801200 COUNTS        4       18       26
   1    rs2801200   FREQ  0.08333    0.375   0.5417
   1    rs2801200   MEAN 0.0001395 0.001225 0.001611
   1    rs2801200     SD 0.005157 0.007598 0.009562
   1    rs1664248   GENO      A/A      A/G      G/G
   1    rs1664248 COUNTS       10       19       19
   1    rs1664248   FREQ   0.2083   0.3958   0.3958
   1    rs1664248   MEAN 0.001834   0.0011 0.001329
   1    rs1664248     SD 0.005433 0.009457 0.009055
   1    rs1664247   GENO      T/T      T/C      C/C
   1    rs1664247 COUNTS        8       18       22
   1    rs1664247   FREQ   0.1667    0.375   0.4583
   1    rs1664247   MEAN 0.001963 0.002049 0.0005415
   1    rs1664247     SD 0.005433 0.009024 0.009097
   1    rs1781038   GENO      T/T      T/C      C/C
   1    rs1781038 COUNTS        6       21       21
   1    rs1781038   FREQ    0.125   0.4375   0.4375
   1    rs1781038   MEAN 0.005416 -0.0003366  0.00186
   1    rs1781038     SD 0.006367 0.008519 0.008764
   1    rs2801193   GENO      C/C      C/T      T/T
   1    rs2801193 COUNTS        2       17       29
   1    rs2801193   FREQ  0.04167   0.3542   0.6042
   1    rs2801193   MEAN 0.0003103 0.002923 0.000489
   1    rs2801193     SD 0.004161  0.01112   0.0068
   1    rs1269860   GENO      C/C      C/T      T/T
   1    rs1269860 COUNTS        6       21       21
   1    rs1269860   FREQ    0.125   0.4375   0.4375
   1    rs1269860   MEAN 0.003509 0.001019 0.001049
   1    rs1269860     SD 0.007869  0.01071 0.005995
   1   rs17012257   GENO      T/T      T/G      G/G
   1   rs17012257 COUNTS        1        6       41
   1   rs17012257   FREQ  0.02083    0.125   0.8542
   1   rs17012257   MEAN -0.0001918  -0.0023 0.001914
   1   rs17012257     SD        0 0.008472 0.008516
   1    rs1664241   GENO      G/G      G/C      C/C
   1    rs1664241 COUNTS        2       19       27
   1    rs1664241   FREQ  0.04167   0.3958   0.5625
   1    rs1664241   MEAN -0.001021 0.001933 0.001104
   1    rs1664241     SD  0.01044 0.009538 0.007818
   1    rs1632609   GENO      T/T      T/C      C/C
   1    rs1632609 COUNTS        0       10       38
   1    rs1632609   FREQ        0   0.2083   0.7917
   1    rs1632609   MEAN       NA -0.0003693 0.001794
   1    rs1632609     SD       NA 0.006985 0.008821
   1   rs11119029   GENO      A/A      A/T      T/T
   1   rs11119029 COUNTS        0       11       37
   1   rs11119029   FREQ        0   0.2292   0.7708
   1   rs11119029   MEAN       NA 0.003367 0.0007421
   1   rs11119029     SD       NA  0.01032 0.007872
   1    rs2590691   GENO      C/C      C/T      T/T
   1    rs2590691 COUNTS        2       12       34
   1    rs2590691   FREQ  0.04167     0.25   0.7083
   1    rs2590691   MEAN 0.007783 0.001886 0.0007735
   1    rs2590691     SD 0.006406   0.0064 0.009155
   1    rs2440902   GENO      G/G      G/A      A/A
   1    rs2440902 COUNTS        2       12       34
   1    rs2440902   FREQ  0.04167     0.25   0.7083
   1    rs2440902   MEAN 0.007783 0.001886 0.0007735
   1    rs2440902     SD 0.006406   0.0064 0.009155
   1    rs2440901   GENO      C/C      C/T      T/T
   1    rs2440901 COUNTS        0       10       38
   1    rs2440901   FREQ        0   0.2083   0.7917
   1    rs2440901   MEAN       NA 0.002184 0.001123
   1    rs2440901     SD       NA 0.006409 0.008969
   1   rs12735671   GENO      T/T      T/C      C/C
   1   rs12735671 COUNTS        0        6       42
   1   rs12735671   FREQ        0    0.125    0.875
   1   rs12735671   MEAN       NA 0.005321 0.0007755
   1   rs12735671     SD       NA 0.006787 0.008577
   1    rs1762467   GENO      T/T      T/G      G/G
   1    rs1762467 COUNTS        0       13       35
   1    rs1762467   FREQ        0   0.2708   0.7292
   1    rs1762467   MEAN       NA 0.001405 0.001321
   1    rs1762467     SD       NA 0.007054 0.009006
   1    rs1625707   GENO      T/T      T/C      C/C
   1    rs1625707 COUNTS        0       13       35
   1    rs1625707   FREQ        0   0.2708   0.7292
   1    rs1625707   MEAN       NA 0.001405 0.001321
   1    rs1625707     SD       NA 0.007054 0.009006
   1    rs1562204   GENO      C/C      C/G      G/G
   1    rs1562204 COUNTS        0       10       38
   1    rs1562204   FREQ        0   0.2083   0.7917
   1    rs1562204   MEAN       NA 0.002184 0.001123
   1    rs1562204     SD       NA 0.006409 0.008969
   1    rs1617731   GENO      T/T      T/C      C/C
   1    rs1617731 COUNTS        0       10       38
   1    rs1617731   FREQ        0   0.2083   0.7917
   1    rs1617731   MEAN       NA 0.002184 0.001123
   1    rs1617731     SD       NA 0.006409 0.008969
   1    rs1537697   GENO      C/C      C/T      T/T
   1    rs1537697 COUNTS        0       10       38
   1    rs1537697   FREQ        0   0.2083   0.7917
   1    rs1537697   MEAN       NA 0.002184 0.001123
   1    rs1537697     SD       NA 0.006409 0.008969
   1    rs1537696   GENO      A/A      A/G      G/G
   1    rs1537696 COUNTS        0       10       38
   1    rs1537696   FREQ        0   0.2083   0.7917
   1    rs1537696   MEAN       NA 0.002184 0.001123
   1    rs1537696     SD       NA 0.006409 0.008969
   1   rs12121098   GENO      T/T      T/C      C/C
   1   rs12121098 COUNTS        0        6       42
   1   rs12121098   FREQ        0    0.125    0.875
   1   rs12121098   MEAN       NA 0.005321 0.0007755
   1   rs12121098     SD       NA 0.006787 0.008577
   1   rs12122022   GENO      T/T      T/C      C/C
   1   rs12122022 COUNTS        0        6       42
   1   rs12122022   FREQ        0    0.125    0.875
   1   rs12122022   MEAN       NA 0.005321 0.0007755
   1   rs12122022     SD       NA 0.006787 0.008577
   1   rs11811268   GENO      A/A      A/G      G/G
   1   rs11811268 COUNTS        1       12       35
   1   rs11811268   FREQ  0.02083     0.25   0.7292
   1   rs11811268   MEAN -0.008405 0.003268 0.0009622
   1   rs11811268     SD        0 0.009892 0.007922
   1    rs1781034   GENO      T/T      T/C      C/C
   1    rs1781034 COUNTS        1       16       31
   1    rs1781034   FREQ  0.02083   0.3333   0.6458
   1    rs1781034   MEAN  0.01027 0.003132 0.0001327
   1    rs1781034     SD        0 0.006477 0.009218
   1   rs12031984   GENO      T/T      T/C      C/C
   1   rs12031984 COUNTS        1       12       35
   1   rs12031984   FREQ  0.02083     0.25   0.7292
   1   rs12031984   MEAN -0.008405 0.003268 0.0009622
   1   rs12031984     SD        0 0.009892 0.007922
   1   rs17012301   GENO      A/A      A/C      C/C
   1   rs17012301 COUNTS        1       20       27
   1   rs17012301   FREQ  0.02083   0.4167   0.5625
   1   rs17012301   MEAN -0.0001918 -0.0006889 0.002906
   1   rs17012301     SD        0 0.008967 0.008029
   1    rs6686992   GENO      A/A      A/T      T/T
   1    rs6686992 COUNTS        7       28       13
   1    rs6686992   FREQ   0.1458   0.5833   0.2708
   1    rs6686992   MEAN 0.003553 0.0002893 0.002425
   1    rs6686992     SD 0.007011 0.007175  0.01151
   1    rs1781025   GENO      T/T      T/C      C/C
   1    rs1781025 COUNTS        5       19       24
   1    rs1781025   FREQ   0.1042   0.3958      0.5
   1    rs1781025   MEAN 0.0003361 0.001777 0.001211
   1    rs1781025     SD 0.009271 0.008782 0.008376
   1    rs1781023   GENO      G/G      G/A      A/A
   1    rs1781023 COUNTS        3       16       29
   1    rs1781023   FREQ   0.0625   0.3333   0.6042
   1    rs1781023   MEAN -0.0005682 0.001153 0.001646
   1    rs1781023     SD  0.01198 0.008993 0.008107
   1     rs718242   GENO      A/A      A/C      C/C
   1     rs718242 COUNTS        3       16       29
   1     rs718242   FREQ   0.0625   0.3333   0.6042
   1     rs718242   MEAN -0.0005682 0.001153 0.001646
   1     rs718242     SD  0.01198 0.008993 0.008107
   1     rs718241   GENO      G/G      G/T      T/T
   1     rs718241 COUNTS        5       19       24
   1     rs718241   FREQ   0.1042   0.3958      0.5
   1     rs718241   MEAN 0.0003361 0.001777 0.001211
   1     rs718241     SD 0.009271 0.008782 0.008376
   1    rs3121651   GENO      G/G      G/A      A/A
   1    rs3121651 COUNTS        7       20       21
   1    rs3121651   FREQ   0.1458   0.4167   0.4375
   1    rs3121651   MEAN 0.002138 0.0001299 0.002235
   1    rs3121651     SD 0.008747 0.008999 0.008083
   1    rs3121649   GENO      A/A      A/G      G/G
   1    rs3121649 COUNTS        4       20       24
   1    rs3121649   FREQ  0.08333   0.4167      0.5
   1    rs3121649   MEAN 0.003243 0.002713 -0.0001139
   1    rs3121649     SD 0.005271  0.01026 0.007129
   1    rs6674523   GENO      A/A      A/C      C/C
   1    rs6674523 COUNTS        8       20       20
   1    rs6674523   FREQ   0.1667   0.4167   0.4167
   1    rs6674523   MEAN -0.002469 0.002261 0.001951
   1    rs6674523     SD 0.006882 0.008316 0.009087
   1    rs6686518   GENO      G/G      G/A      A/A
   1    rs6686518 COUNTS        5       19       24
   1    rs6686518   FREQ   0.1042   0.3958      0.5
   1    rs6686518   MEAN -0.001922 0.001709 0.001735
   1    rs6686518     SD 0.005846 0.009267 0.008374
   1    rs6689238   GENO      T/T      T/C      C/C
   1    rs6689238 COUNTS        5       16       27
   1    rs6689238   FREQ   0.1042   0.3333   0.5625
   1    rs6689238   MEAN 0.0007971 0.000521 0.001932
   1    rs6689238     SD 0.009099 0.009004 0.008288
   1    rs6674279   GENO      A/A      A/C      C/C
   1    rs6674279 COUNTS        5       18       24
   1    rs6674279   FREQ   0.1064    0.383   0.5106
   1    rs6674279   MEAN -0.001922 0.002016 0.001693
   1    rs6674279     SD 0.005846 0.009436   0.0084
   1    rs2897064   GENO      T/T      T/C      C/C
   1    rs2897064 COUNTS        3       14       31
   1    rs2897064   FREQ   0.0625   0.2917   0.6458
   1    rs2897064   MEAN -0.0005682  0.00115 0.001616
   1    rs2897064     SD  0.01198  0.00946 0.007938
   1    rs4844671   GENO      T/T      T/A      A/A
   1    rs4844671 COUNTS        6       22       20
   1    rs4844671   FREQ    0.125   0.4583   0.4167
   1    rs4844671   MEAN -0.002157 0.001988 0.001685
   1    rs4844671     SD  0.00526 0.008794 0.008907
   1    rs1499587   GENO      T/T      T/C      C/C
   1    rs1499587 COUNTS        6       21       21
   1    rs1499587   FREQ    0.125   0.4375   0.4375
   1    rs1499587   MEAN -0.002157 0.001789 0.001898
   1    rs1499587     SD  0.00526 0.008961 0.008736
   1   rs17012379   GENO      T/T      T/C      C/C
   1   rs17012379 COUNTS        3       11       34
   1   rs17012379   FREQ   0.0625   0.2292   0.7083
   1   rs17012379   MEAN -0.004241 -0.0005545  0.00245
   1   rs17012379     SD  0.00412  0.00681 0.009016
   1     rs727524   GENO      T/T      T/G      G/G
   1     rs727524 COUNTS        2       19       26
   1     rs727524   FREQ  0.04255   0.4043   0.5532
   1     rs727524   MEAN 0.003293  0.00289 -0.0002275
   1     rs727524     SD 0.004263  0.01048 0.006886
   1    rs6699314   GENO      A/A      A/C      C/C
   1    rs6699314 COUNTS        0        9       39
   1    rs6699314   FREQ        0   0.1875   0.8125
   1    rs6699314   MEAN       NA 0.0005234 0.001533
   1    rs6699314     SD       NA  0.00939 0.008338
   1    rs6540467   GENO      T/T      T/G      G/G
   1    rs6540467 COUNTS        6       16       26
   1    rs6540467   FREQ    0.125   0.3333   0.5417
   1    rs6540467   MEAN 0.002376 0.0002696 0.001766
   1    rs6540467     SD 0.009011 0.008767 0.008406
   1    rs6695225   GENO      G/G      G/A      A/A
   1    rs6695225 COUNTS        6       16       26
   1    rs6695225   FREQ    0.125   0.3333   0.5417
   1    rs6695225   MEAN 0.002376 0.0002696 0.001766
   1    rs6695225     SD 0.009011 0.008767 0.008406
   1    rs7546272   GENO      C/C      C/T      T/T
   1    rs7546272 COUNTS        8       20       20
   1    rs7546272   FREQ   0.1667   0.4167   0.4167
   1    rs7546272   MEAN -0.002469 0.002672 0.001541
   1    rs7546272     SD 0.006882 0.008716 0.008668
   1    rs1499578   GENO      G/G      G/A      A/A
   1    rs1499578 COUNTS        5        9       34
   1    rs1499578   FREQ   0.1042   0.1875   0.7083
   1    rs1499578   MEAN -0.001922 -0.001024  0.00245
   1    rs1499578     SD 0.005846 0.006986 0.009016
   1    rs2217357   GENO      A/A      A/G      G/G
   1    rs2217357 COUNTS        8       20       20
   1    rs2217357   FREQ   0.1667   0.4167   0.4167
   1    rs2217357   MEAN -0.002469 0.002672 0.001541
   1    rs2217357     SD 0.006882 0.008716 0.008668
   1    rs6658694   GENO      A/A      A/G      G/G
   1    rs6658694 COUNTS        0        9       39
   1    rs6658694   FREQ        0   0.1875   0.8125
   1    rs6658694   MEAN       NA 0.003937 0.0007451
   1    rs6658694     SD       NA  0.01131 0.007707
   1   rs12406933   GENO      T/T      T/C      C/C
   1   rs12406933 COUNTS       12       18       18
   1   rs12406933   FREQ     0.25    0.375    0.375
   1   rs12406933   MEAN -0.003568 0.004141 0.001821
   1   rs12406933     SD 0.005531  0.00801 0.009372
   1   rs11119053   GENO      T/T      T/C      C/C
   1   rs11119053 COUNTS        5       16       27
   1   rs11119053   FREQ   0.1042   0.3333   0.5625
   1   rs11119053   MEAN 0.003618 0.003178 -0.0001647
   1   rs11119053     SD  0.01174  0.00951 0.007086
   1   rs17012418   GENO      T/T      T/C      C/C
   1   rs17012418 COUNTS        6       14       28
   1   rs17012418   FREQ    0.125   0.2917   0.5833
   1   rs17012418   MEAN -0.002051 0.0004833 0.002501
   1   rs17012418     SD 0.004263 0.008599 0.008997
   1    rs2052909   GENO      G/G      G/A      A/A
   1    rs2052909 COUNTS       16       16       16
   1    rs2052909   FREQ   0.3333   0.3333   0.3333
   1    rs2052909   MEAN -0.001621 0.002555 0.003096
   1    rs2052909     SD 0.007684  0.00879 0.008551
   1    rs7540197   GENO      T/T      T/C      C/C
   1    rs7540197 COUNTS        1        4       43
   1    rs7540197   FREQ  0.02083  0.08333   0.8958
   1    rs7540197   MEAN 0.006718 0.007126 0.0006807
   1    rs7540197     SD        0  0.00644  0.00852
   1    rs7519519   GENO      G/G      G/A      A/A
   1    rs7519519 COUNTS        0        7       41
   1    rs7519519   FREQ        0   0.1458   0.8542
   1    rs7519519   MEAN       NA 0.002469 0.001151
   1    rs7519519     SD       NA 0.009962  0.00829
   1   rs12025827   GENO      T/T      T/A      A/A
   1   rs12025827 COUNTS        0        8       40
   1   rs12025827   FREQ        0   0.1667   0.8333
   1   rs12025827   MEAN       NA 0.003181 0.0009761
   1   rs12025827     SD       NA 0.004204 0.009056
   1    rs7525154   GENO      T/T      T/C      C/C
   1    rs7525154 COUNTS        0       10       38
   1    rs7525154   FREQ        0   0.2083   0.7917
   1    rs7525154   MEAN       NA 0.001561 0.001286
   1    rs7525154     SD       NA 0.008331 0.008589
   1    rs6677524   GENO      G/G      G/T      T/T
   1    rs6677524 COUNTS        2       11       35
   1    rs6677524   FREQ  0.04167   0.2292   0.7292
   1    rs6677524   MEAN 0.006442 0.004352 0.0001068
   1    rs6677524     SD 0.0003914 0.005357 0.009176
   1   rs10779476   GENO      T/T      T/C      C/C
   1   rs10779476 COUNTS        0       20       28
   1   rs10779476   FREQ        0   0.4167   0.5833
   1   rs10779476   MEAN       NA 0.0006275 0.001855
   1   rs10779476     SD       NA 0.008643 0.008428
   1   rs17012436   GENO      C/C      C/A      A/A
   1   rs17012436 COUNTS        2       14       32
   1   rs17012436   FREQ  0.04167   0.2917   0.6667
   1   rs17012436   MEAN 0.0006119 0.002702 0.0007951
   1   rs17012436     SD 0.004587 0.007206 0.009197
   1    rs4844420   GENO      G/G      G/A      A/A
   1    rs4844420 COUNTS        0        7       41
   1    rs4844420   FREQ        0   0.1458   0.8542
   1    rs4844420   MEAN       NA 0.007179 0.0003473
   1    rs4844420     SD       NA  0.01321 0.007123
   1   rs17187352   GENO      A/A      A/G      G/G
   1   rs17187352 COUNTS        0       12       36
   1   rs17187352   FREQ        0     0.25     0.75
   1   rs17187352   MEAN       NA 0.002477 0.0009659
   1   rs17187352     SD       NA 0.007623 0.008775
   1     rs698993   GENO      T/T      T/A      A/A
   1     rs698993 COUNTS        3       22       23
   1     rs698993   FREQ   0.0625   0.4583   0.4792
   1     rs698993   MEAN -0.001042 0.001309 0.001688
   1     rs698993     SD 0.002777 0.009851 0.007632
   1    rs1499572   GENO      A/A      A/G      G/G
   1    rs1499572 COUNTS        0       10       38
   1    rs1499572   FREQ        0   0.2083   0.7917
   1    rs1499572   MEAN       NA 0.002485 0.001043
   1    rs1499572     SD       NA 0.007857 0.008672
   1     rs701641   GENO      T/T      T/C      C/C
   1     rs701641 COUNTS        3       25       20
   1     rs701641   FREQ   0.0625   0.5208   0.4167
   1     rs701641   MEAN -0.001042 0.001803 0.001128
   1     rs701641     SD 0.002777 0.009324 0.008045
   1   rs12409730   GENO      A/A      A/G      G/G
   1   rs12409730 COUNTS        0       11       37
   1   rs12409730   FREQ        0   0.2292   0.7708
   1   rs12409730   MEAN       NA 0.001247 0.001372
   1   rs12409730     SD       NA 0.006313 0.009062
   1    rs2163039   GENO      C/C      C/T      T/T
   1    rs2163039 COUNTS        1       19       28
   1    rs2163039   FREQ  0.02083   0.3958   0.5833
   1    rs2163039   MEAN 0.001192 0.002526 0.0005466
   1    rs2163039     SD        0 0.009868 0.007596
   1   rs17187380   GENO      T/T      T/C      C/C
   1   rs17187380 COUNTS        1       12       35
   1   rs17187380   FREQ  0.02083     0.25   0.7292
   1   rs17187380   MEAN -0.002515 0.0005594 0.001723
   1   rs17187380     SD        0 0.006998 0.009057
   1     rs701639   GENO      G/G      G/A      A/A
   1     rs701639 COUNTS        1       14       33
   1     rs701639   FREQ  0.02083   0.2917   0.6875
   1     rs701639   MEAN 0.006363 0.002942 0.0005135
   1     rs701639     SD        0  0.01002  0.00784
   1     rs701637   GENO      A/A      A/C      C/C
   1     rs701637 COUNTS        0       12       36
   1     rs701637   FREQ        0     0.25     0.75
   1     rs701637   MEAN       NA 0.0004153 0.001653
   1     rs701637     SD       NA 0.009996 0.008003
   1   rs12048557   GENO      C/C      C/T      T/T
   1   rs12048557 COUNTS        2       21       25
   1   rs12048557   FREQ  0.04167   0.4375   0.5208
   1   rs12048557   MEAN 0.005732 0.002071 0.0003812
   1   rs12048557     SD 0.006421  0.00942 0.007816
   1   rs12096711   GENO      C/C      C/T      T/T
   1   rs12096711 COUNTS        2       19       27
   1   rs12096711   FREQ  0.04167   0.3958   0.5625
   1   rs12096711   MEAN 0.005732 0.002033 0.0005335
   1   rs12096711     SD 0.006421 0.009692  0.00774
   1     rs696975   GENO      C/C      C/G      G/G
   1     rs696975 COUNTS        6       26       16
   1     rs696975   FREQ    0.125   0.5417   0.3333
   1     rs696975   MEAN -0.001266 0.002831 -9.397e-05
   1     rs696975     SD 0.006984  0.00858 0.008714
   1     rs696969   GENO      G/G      G/C      C/C
   1     rs696969 COUNTS        2       16       30
   1     rs696969   FREQ  0.04167   0.3333    0.625
   1     rs696969   MEAN  0.01021 -0.0001611 0.001555
   1     rs696969     SD  0.01915 0.006842 0.008491
   1     rs696967   GENO      A/A      A/G      G/G
   1     rs696967 COUNTS        0       12       36
   1     rs696967   FREQ        0     0.25     0.75
   1     rs696967   MEAN       NA 0.0004153 0.001653
   1     rs696967     SD       NA 0.009996 0.008003
   1     rs839642   GENO      G/G      G/A      A/A
   1     rs839642 COUNTS        6       21       21
   1     rs839642   FREQ    0.125   0.4375   0.4375
   1     rs839642   MEAN 0.003245 -0.001948 0.004092
   1     rs839642     SD  0.01073 0.007201 0.008168
   1   rs12067289   GENO      T/T      T/G      G/G
   1   rs12067289 COUNTS        1        5       42
   1   rs12067289   FREQ  0.02083   0.1042    0.875
   1   rs12067289   MEAN  0.01027 0.001753 0.001082
   1   rs12067289     SD        0 0.006107 0.008726
   1     rs696948   GENO      T/T      T/C      C/C
   1     rs696948 COUNTS        2       21       25
   1     rs696948   FREQ  0.04167   0.4375   0.5208
   1     rs696948   MEAN 0.0003257 0.001693 0.001131
   1     rs696948     SD 0.005857 0.007878 0.009295
   1     rs710420   GENO      G/G      G/A      A/A
   1     rs710420 COUNTS       11       26       11
   1     rs710420   FREQ   0.2292   0.5417   0.2292
   1     rs710420   MEAN 0.0003743 0.002002 0.0007577
   1     rs710420     SD 0.006363 0.009304 0.008721
   1    rs6684369   GENO      A/A      A/G      G/G
   1    rs6684369 COUNTS       10       23       15
   1    rs6684369   FREQ   0.2083   0.4792   0.3125
   1    rs6684369   MEAN 0.000773 0.002656 -0.0002883
   1    rs6684369     SD  0.00591 0.009225 0.008805
   1     rs696964   GENO      G/G      G/A      A/A
   1     rs696964 COUNTS        3       20       25
   1     rs696964   FREQ   0.0625   0.4167   0.5208
   1     rs696964   MEAN -0.005109 0.002334 0.001325
   1     rs696964     SD 0.002972 0.008271  0.00888
   1   rs17012514   GENO      A/A      A/G      G/G
   1   rs17012514 COUNTS        4       20       24
   1   rs17012514   FREQ  0.08333   0.4167      0.5
   1   rs17012514   MEAN -0.0007763 0.0006245 0.002296
   1   rs17012514     SD 0.009791 0.008393 0.008543
   1   rs11806031   GENO      C/C      C/A      A/A
   1   rs11806031 COUNTS        1       13       34
   1   rs11806031   FREQ  0.02083   0.2708   0.7083
   1   rs11806031   MEAN 0.008903 -0.000985 0.002012
   1   rs11806031     SD        0 0.008718 0.008348
   1    rs6662504   GENO      A/A      A/G      G/G
   1    rs6662504 COUNTS        4       21       23
   1    rs6662504   FREQ  0.08333   0.4375   0.4792
   1    rs6662504   MEAN -0.0007763 0.0001215 0.002828
   1    rs6662504     SD 0.009791 0.008499 0.008319
   1     rs696945   GENO      C/C      C/A      A/A
   1     rs696945 COUNTS        1        5       42
   1     rs696945   FREQ  0.02083   0.1042    0.875
   1     rs696945   MEAN   0.0243 0.002742 0.0006305
   1     rs696945     SD        0 0.004527 0.008137
   1   rs17012531   GENO      A/A      A/G      G/G
   1   rs17012531 COUNTS        2       20       26
   1   rs17012531   FREQ  0.04167   0.4167   0.5417
   1   rs17012531   MEAN  0.00164 0.001535 0.001174
   1   rs17012531     SD  0.01814 0.008846 0.007842
   1     rs701621   GENO      G/G      G/A      A/A
   1     rs701621 COUNTS        6       26       16
   1     rs701621   FREQ    0.125   0.5417   0.3333
   1     rs701621   MEAN 4.488e-05 0.001804 0.001083
   1     rs701621     SD 0.006925 0.007694  0.01039
   1   rs17012542   GENO      G/G      G/A      A/A
   1   rs17012542 COUNTS        1       14       33
   1   rs17012542   FREQ  0.02083   0.2917   0.6875
   1   rs17012542   MEAN -0.004029 -0.0001161 0.002126
   1   rs17012542     SD        0 0.006171 0.009322
   1    rs1499585   GENO      A/A      A/G      G/G
   1    rs1499585 COUNTS        1        7       40
   1    rs1499585   FREQ  0.02083   0.1458   0.8333
   1    rs1499585   MEAN -0.004029 0.0004832 0.001628
   1    rs1499585     SD        0 0.005924 0.008926
   1    rs1499586   GENO      G/G      G/A      A/A
   1    rs1499586 COUNTS        9       14       25
   1    rs1499586   FREQ   0.1875   0.2917   0.5208
   1    rs1499586   MEAN 0.003662 0.001181 0.0006002
   1    rs1499586     SD  0.01043 0.009563 0.007166
   1   rs17012558   GENO      C/C      C/G      G/G
   1   rs17012558 COUNTS        0       14       34
   1   rs17012558   FREQ        0   0.2917   0.7083
   1   rs17012558   MEAN       NA 0.0003962 0.001734
   1   rs17012558     SD       NA 0.009483 0.008106
   1   rs17012564   GENO      G/G      G/A      A/A
   1   rs17012564 COUNTS        9       20       19
   1   rs17012564   FREQ   0.1875   0.4167   0.3958
   1   rs17012564   MEAN 1.611e-05 0.0003967 0.002969
   1   rs17012564     SD 0.005345 0.007682  0.01033
   1     rs696961   GENO      T/T      T/A      A/A
   1     rs696961 COUNTS        6       18       24
   1     rs696961   FREQ    0.125    0.375      0.5
   1     rs696961   MEAN 0.004779 0.002613 -0.0004674
   1     rs696961     SD  0.01134  0.00955 0.006537
   1     rs696959   GENO      A/A      A/G      G/G
   1     rs696959 COUNTS        2       12       34
   1     rs696959   FREQ  0.04167     0.25   0.7083
   1     rs696959   MEAN  0.01008 0.002336 0.0004797
   1     rs696959     SD  0.02012  0.01028  0.00696
   1    rs7549288   GENO      G/G      G/A      A/A
   1    rs7549288 COUNTS        5       19       24
   1    rs7549288   FREQ   0.1042   0.3958      0.5
   1    rs7549288   MEAN -0.003153  0.00376 0.0003676
   1    rs7549288     SD 0.004392 0.007676 0.009283
   1    rs6679114   GENO      T/T      T/A      A/A
   1    rs6679114 COUNTS        1       14       33
   1    rs6679114   FREQ  0.02083   0.2917   0.6875
   1    rs6679114   MEAN 0.004947 -0.0006436 0.002077
   1    rs6679114     SD        0 0.006806 0.009129
   1   rs17012594   GENO      C/C      C/A      A/A
   1   rs17012594 COUNTS        1        9       38
   1   rs17012594   FREQ  0.02083   0.1875   0.7917
   1   rs17012594   MEAN -0.005952 0.002641 0.001228
   1   rs17012594     SD        0 0.008815 0.008486
   1     rs696955   GENO      C/C      C/T      T/T
   1     rs696955 COUNTS        2       15       31
   1     rs696955   FREQ  0.04167   0.3125   0.6458
   1     rs696955   MEAN -0.00261 0.005138 -0.0002374
   1     rs696955     SD  0.01241 0.007268 0.008439
   1     rs701630   GENO      T/T      T/A      A/A
   1     rs701630 COUNTS        0        7       41
   1     rs701630   FREQ        0   0.1458   0.8542
   1     rs701630   MEAN       NA 0.004615 0.0007851
   1     rs701630     SD       NA  0.01138 0.007891
   1   rs17012605   GENO      G/G      G/C      C/C
   1   rs17012605 COUNTS        1        7       40
   1   rs17012605   FREQ  0.02083   0.1458   0.8333
   1   rs17012605   MEAN 0.0009015 0.003385 0.0009974
   1   rs17012605     SD        0 0.008147 0.008656
   1     rs701625   GENO      G/G      G/A      A/A
   1     rs701625 COUNTS        0        9       39
   1     rs701625   FREQ        0   0.1875   0.8125
   1     rs701625   MEAN       NA 0.001918 0.001211
   1     rs701625     SD       NA 0.005103 0.009094
   1   rs11119073   GENO      T/T      T/A      A/A
   1   rs11119073 COUNTS        7       18       23
   1   rs11119073   FREQ   0.1458    0.375   0.4792
   1   rs11119073   MEAN 0.003679 0.004304 -0.001684
   1   rs11119073     SD  0.01303 0.008665  0.00545
   1   rs12063017   GENO      A/A      A/T      T/T
   1   rs12063017 COUNTS        2       15       31
   1   rs12063017   FREQ  0.04167   0.3125   0.6458
   1   rs12063017   MEAN -0.002568   0.0057 -0.000512
   1   rs12063017     SD  0.01247 0.009007 0.007397
   1    rs2066289   GENO      G/G      G/C      C/C
   1    rs2066289 COUNTS        0       14       34
   1    rs2066289   FREQ        0   0.2917   0.7083
   1    rs2066289   MEAN       NA 0.004415 7.88e-05
   1    rs2066289     SD       NA  0.01034 0.007342
   1     rs749051   GENO      G/G      G/T      T/T
   1     rs749051 COUNTS        0        5       43
   1     rs749051   FREQ        0   0.1042   0.8958
   1     rs749051   MEAN       NA 0.003905 0.001046
   1     rs749051     SD       NA 0.004828 0.008763
   1    rs1429266   GENO      A/A      A/C      C/C
   1    rs1429266 COUNTS        9       18       21
   1    rs1429266   FREQ   0.1875    0.375   0.4375
   1    rs1429266   MEAN 0.002545 0.005791 -0.002984
   1    rs1429266     SD   0.0115 0.007423 0.005463
   1    rs1366755   GENO      C/C      C/T      T/T
   1    rs1366755 COUNTS        0       21       27
   1    rs1366755   FREQ        0   0.4375   0.5625
   1    rs1366755   MEAN       NA 0.003426 -0.0002762
   1    rs1366755     SD       NA 0.009013 0.007767
   1     rs841504   GENO      G/G      G/C      C/C
   1     rs841504 COUNTS        1        3       44
   1     rs841504   FREQ  0.02083   0.0625   0.9167
   1     rs841504   MEAN -0.01196 -0.001018 0.001807
   1     rs841504     SD        0  0.01064 0.008248
   1     rs841503   GENO      C/C      C/A      A/A
   1     rs841503 COUNTS        7       21       20
   1     rs841503   FREQ   0.1458   0.4375   0.4167
   1     rs841503   MEAN -0.0004644 0.004801 -0.001654
   1     rs841503     SD 0.009039 0.007203 0.008501
   1     rs841500   GENO      C/C      C/T      T/T
   1     rs841500 COUNTS        1        3       44
   1     rs841500   FREQ  0.02083   0.0625   0.9167
   1     rs841500   MEAN -0.01196 -0.001018 0.001807
   1     rs841500     SD        0  0.01064 0.008248
   1    rs6668021   GENO      A/A      A/G      G/G
   1    rs6668021 COUNTS       12       21       15
   1    rs6668021   FREQ     0.25   0.4375   0.3125
   1    rs6668021   MEAN 0.001023 0.004579 -0.002929
   1    rs6668021     SD 0.008852 0.009175 0.004739
   1     rs841498   GENO      T/T      T/C      C/C
   1     rs841498 COUNTS        7       20       21
   1     rs841498   FREQ   0.1458   0.4167   0.4375
   1     rs841498   MEAN -0.0004644 0.004733 -0.001282
   1     rs841498     SD 0.009039 0.007384  0.00846
   1    rs1583017   GENO      G/G      G/T      T/T
   1    rs1583017 COUNTS       12       21       15
   1    rs1583017   FREQ     0.25   0.4375   0.3125
   1    rs1583017   MEAN 0.001023 0.004579 -0.002929
   1    rs1583017     SD 0.008852 0.009175 0.004739
   1    rs4844680   GENO      T/T      T/C      C/C
   1    rs4844680 COUNTS        9       17       22
   1    rs4844680   FREQ   0.1875   0.3542   0.4583
   1    rs4844680   MEAN -0.004894 0.003795 0.002001
   1    rs4844680     SD 0.005382 0.007342 0.009255
   1   rs17012650   GENO      T/T      T/G      G/G
   1   rs17012650 COUNTS       13       17       18
   1   rs17012650   FREQ   0.2708   0.3542    0.375
   1   rs17012650   MEAN 0.004843 0.002714 -0.002478
   1   rs17012650     SD 0.008657 0.009085 0.006328
   1   rs10158044   GENO      T/T      T/G      G/G
   1   rs10158044 COUNTS       13       21       14
   1   rs10158044   FREQ   0.2708   0.4375   0.2917
   1   rs10158044   MEAN 0.0002383 0.002704 0.0003288
   1   rs10158044     SD 0.009023 0.007975  0.00893
   1    rs7551719   GENO      G/G      G/A      A/A
   1    rs7551719 COUNTS        3       13       32
   1    rs7551719   FREQ   0.0625   0.2708   0.6667
   1    rs7551719   MEAN -0.00713 0.0007732  0.00237
   1    rs7551719     SD 0.005575  0.00798 0.008567
   1   rs11119075   GENO      A/A      A/G      G/G
   1   rs11119075 COUNTS        0        5       43
   1   rs11119075   FREQ        0   0.1042   0.8958
   1   rs11119075   MEAN       NA 0.003905 0.001046
   1   rs11119075     SD       NA 0.004828 0.008763
   1    rs9660875   GENO      C/C      C/T      T/T
   1    rs9660875 COUNTS        2       11       35
   1    rs9660875   FREQ  0.04167   0.2292   0.7292
   1    rs9660875   MEAN 8.85e-05 0.001625 0.001327
   1    rs9660875     SD  0.01201  0.00707 0.008922
   1   rs11119079   GENO      A/A      A/G      G/G
   1   rs11119079 COUNTS        8       22       18
   1   rs11119079   FREQ   0.1667   0.4583    0.375
   1   rs11119079   MEAN 0.003809 0.002069 -0.0006393
   1   rs11119079     SD 0.008031 0.009563 0.007078
   1   rs10465685   GENO      T/T      T/G      G/G
   1   rs10465685 COUNTS        8       17       23
   1   rs10465685   FREQ   0.1667   0.3542   0.4792
   1   rs10465685   MEAN -0.002648 0.002502 0.001876
   1   rs10465685     SD 0.005918 0.008464 0.009062
   1   rs17012706   GENO      A/A      A/G      G/G
   1   rs17012706 COUNTS       12       22       14
   1   rs17012706   FREQ     0.25   0.4583   0.2917
   1   rs17012706   MEAN 0.004852   0.0015 -0.001909
   1   rs17012706     SD  0.01008 0.007785 0.007166
   1    rs7529419   GENO      A/A      A/G      G/G
   1    rs7529419 COUNTS        2       19       27
   1    rs7529419   FREQ  0.04167   0.3958   0.5625
   1    rs7529419   MEAN -0.002896 0.001703 0.001405
   1    rs7529419     SD  0.01281  0.00837 0.008529
   1    rs2405104   GENO      C/C      C/T      T/T
   1    rs2405104 COUNTS        8       21       19
   1    rs2405104   FREQ   0.1667   0.4375   0.3958
   1    rs2405104   MEAN 0.002766 0.002619 -0.0006649
   1    rs2405104     SD  0.01131 0.007872 0.007791
   1    rs1417954   GENO      C/C      C/T      T/T
   1    rs1417954 COUNTS        1       13       34
   1    rs1417954   FREQ  0.02083   0.2708   0.7083
   1    rs1417954   MEAN -0.0008754 0.002671 0.0009014
   1    rs1417954     SD        0 0.009928 0.008048
   1   rs17012724   GENO      A/A      A/G      G/G
   1   rs17012724 COUNTS        0        7       41
   1   rs17012724   FREQ        0   0.1458   0.8542
   1   rs17012724   MEAN       NA 0.004776 0.0007576
   1   rs17012724     SD       NA  0.01069 0.008019
   1    rs1341683   GENO      A/A      A/G      G/G
   1    rs1341683 COUNTS        5       19       24
   1    rs1341683   FREQ   0.1042   0.3958      0.5
   1    rs1341683   MEAN 0.001956 0.002876 3.253e-06
   1    rs1341683     SD 0.006294 0.009906 0.007634
   1    rs1417953   GENO      G/G      G/A      A/A
   1    rs1417953 COUNTS        5       21       22
   1    rs1417953   FREQ   0.1042   0.4375   0.4583
   1    rs1417953   MEAN 0.001956 0.003125 -0.0004964
   1    rs1417953     SD 0.006294 0.009445 0.007774
   1     rs868415   GENO      G/G      G/C      C/C
   1     rs868415 COUNTS        6       19       23
   1     rs868415   FREQ    0.125   0.3958   0.4792
   1     rs868415   MEAN 0.0007518 0.003356 -0.0001642
   1     rs868415     SD 0.006355 0.009709  0.00776
   1   rs11576725   GENO      A/A      A/G      G/G
   1   rs11576725 COUNTS        1        5       42
   1   rs11576725   FREQ  0.02083   0.1042    0.875
   1   rs11576725   MEAN 0.006165 -0.0009708 0.001504
   1   rs11576725     SD        0  0.00467 0.008857
   1    rs4844692   GENO      G/G      G/A      A/A
   1    rs4844692 COUNTS        3       12       33
   1    rs4844692   FREQ   0.0625     0.25   0.6875
   1    rs4844692   MEAN -0.001181 0.003295 0.0008636
   1    rs4844692     SD   0.0108 0.005773 0.009156
   1   rs17012764   GENO      G/G      G/A      A/A
   1   rs17012764 COUNTS        2       18       28
   1   rs17012764   FREQ  0.04167    0.375   0.5833
   1   rs17012764   MEAN -0.003015 0.000497 0.002199
   1   rs17012764     SD  0.01436  0.00747 0.008879
   1   rs10863718   GENO      C/C      C/T      T/T
   1   rs10863718 COUNTS        0       24       24
   1   rs10863718   FREQ        0      0.5      0.5
   1   rs10863718   MEAN       NA 0.003857 -0.00117
   1   rs10863718     SD       NA 0.009693 0.006222
   1    rs4844694   GENO      T/T      T/C      C/C
   1    rs4844694 COUNTS        0       15       33
   1    rs4844694   FREQ        0   0.3125   0.6875
   1    rs4844694   MEAN       NA 0.003706  0.00027
   1    rs4844694     SD       NA 0.009816 0.007673
   1    rs7548249   GENO      T/T      T/C      C/C
   1    rs7548249 COUNTS        1       21       26
   1    rs7548249   FREQ  0.02083   0.4375   0.5417
   1    rs7548249   MEAN -0.008405 0.003117 0.0002863
   1    rs7548249     SD        0 0.008876 0.007972
   1    rs4593829   GENO      G/G      G/A      A/A
   1    rs4593829 COUNTS        1       18       29
   1    rs4593829   FREQ  0.02083    0.375   0.6042
   1    rs4593829   MEAN -0.008405 0.003822 0.0001415
   1    rs4593829     SD        0 0.008863 0.007955
   1   rs11119094   GENO      T/T      T/C      C/C
   1   rs11119094 COUNTS       11       23       14
   1   rs11119094   FREQ   0.2292   0.4792   0.2917
   1   rs11119094   MEAN -0.0004255 0.001453 0.002554
   1   rs11119094     SD 0.007805 0.008661 0.008945
   1   rs17012824   GENO      G/G      G/A      A/A
   1   rs17012824 COUNTS        0       10       38
   1   rs17012824   FREQ        0   0.2083   0.7917
   1   rs17012824   MEAN       NA 0.002035 0.001162
   1   rs17012824     SD       NA 0.007289 0.008808
   1   rs17012827   GENO      C/C      C/T      T/T
   1   rs17012827 COUNTS        1       15       32
   1   rs17012827   FREQ  0.02083   0.3125   0.6667
   1   rs17012827   MEAN -0.003816 0.002475 0.0009744
   1   rs17012827     SD        0 0.007848 0.008876
   1   rs12075657   GENO      G/G      G/A      A/A
   1   rs12075657 COUNTS        0        7       41
   1   rs12075657   FREQ        0   0.1458   0.8542
   1   rs12075657   MEAN       NA 0.002749 0.001104
   1   rs12075657     SD       NA  0.01316 0.007583
   1   rs12077844   GENO      A/A      A/T      T/T
   1   rs12077844 COUNTS        8       29       11
   1   rs12077844   FREQ   0.1667   0.6042   0.2292
   1   rs12077844   MEAN  0.00469 0.001629 -0.001844
   1   rs12077844     SD  0.01014 0.008761 0.005308
   1   rs17012866   GENO      A/A      A/G      G/G
   1   rs17012866 COUNTS        1       15       32
   1   rs17012866   FREQ  0.02083   0.3125   0.6667
   1   rs17012866   MEAN -0.003816 0.002475 0.0009744
   1   rs17012866     SD        0 0.007848 0.008876
   1   rs17012879   GENO      A/A      A/G      G/G
   1   rs17012879 COUNTS        1        4       43
   1   rs17012879   FREQ  0.02083  0.08333   0.8958
   1   rs17012879   MEAN 0.006165 -0.005403 0.001859
   1   rs17012879     SD        0 0.004654 0.008554
   1   rs11119098   GENO      G/G      G/C      C/C
   1   rs11119098 COUNTS        2       25       21
   1   rs11119098   FREQ  0.04167   0.5208   0.4375
   1   rs11119098   MEAN -0.006908 0.003341 -0.0002487
   1   rs11119098     SD 0.006048 0.009309  0.00689
   1    rs1856719   GENO      A/A      A/C      C/C
   1    rs1856719 COUNTS        3       28       17
   1    rs1856719   FREQ   0.0625   0.5833   0.3542
   1    rs1856719   MEAN -0.004305 0.002347 0.0006883
   1    rs1856719     SD 0.006214  0.00927 0.007186
   1    rs7522842   GENO      T/T      T/C      C/C
   1    rs7522842 COUNTS        0       10       38
   1    rs7522842   FREQ        0   0.2083   0.7917
   1    rs7522842   MEAN       NA -0.002221 0.002282
   1    rs7522842     SD       NA 0.006554 0.008711
   1   rs12728670   GENO      A/A      A/T      T/T
   1   rs12728670 COUNTS        1        4       43
   1   rs12728670   FREQ  0.02083  0.08333   0.8958
   1   rs12728670   MEAN 0.0009015  0.00162 0.001328
   1   rs12728670     SD        0  0.01523 0.007956
   1    rs6665396   GENO      G/G      G/C      C/C
   1    rs6665396 COUNTS        0        6       41
   1    rs6665396   FREQ        0   0.1277   0.8723
   1    rs6665396   MEAN       NA  0.00663 0.0003959
   1    rs6665396     SD       NA  0.01099 0.007899
   1    rs4844698   GENO      C/C      C/T      T/T
   1    rs4844698 COUNTS        4       27       17
   1    rs4844698   FREQ  0.08333   0.5625   0.3542
   1    rs4844698   MEAN -0.001652   0.0022 0.0006883
   1    rs4844698     SD 0.007342 0.009413 0.007186
   1   rs17259840   GENO      A/A      A/G      G/G
   1   rs17259840 COUNTS        4       21       23
   1   rs17259840   FREQ  0.08333   0.4375   0.4792
   1   rs17259840   MEAN -0.003875  0.00425 -0.0004021
   1   rs17259840     SD  0.01033 0.008894 0.007058
   1     rs951370   GENO      A/A      A/G      G/G
   1     rs951370 COUNTS        0        8       40
   1     rs951370   FREQ        0   0.1667   0.8333
   1     rs951370   MEAN       NA 0.005444 0.0005235
   1     rs951370     SD       NA  0.00914 0.008178
   1    rs6694783   GENO      T/T      T/G      G/G
   1    rs6694783 COUNTS        0        8       40
   1    rs6694783   FREQ        0   0.1667   0.8333
   1    rs6694783   MEAN       NA 0.005444 0.0005235
   1    rs6694783     SD       NA  0.00914 0.008178
   1     rs946801   GENO      G/G      G/A      A/A
   1     rs946801 COUNTS        1       11       36
   1     rs946801   FREQ  0.02083   0.2292     0.75
   1     rs946801   MEAN -0.000167 0.0006797 0.001588
   1     rs946801     SD        0 0.006806 0.009075
   1     rs869521   GENO      G/G      G/A      A/A
   1     rs869521 COUNTS        6       20       22
   1     rs869521   FREQ    0.125   0.4167   0.4583
   1     rs869521   MEAN -0.0004363 0.003398 -3.833e-05
   1     rs869521     SD 0.009618 0.009509    0.007
   1    rs2282358   GENO      A/A      A/G      G/G
   1    rs2282358 COUNTS        5       21       22
   1    rs2282358   FREQ   0.1042   0.4375   0.4583
   1    rs2282358   MEAN -0.001757 0.003529 -3.833e-05
   1    rs2282358     SD  0.01013 0.009287    0.007
   1   rs11804397   GENO      T/T      T/C      C/C
   1   rs11804397 COUNTS        3       12       33
   1   rs11804397   FREQ   0.0625     0.25   0.6875
   1   rs11804397   MEAN -0.002074 0.0004337 0.001985
   1   rs11804397     SD  0.01029 0.008765 0.008366
   1   rs11807116   GENO      T/T      T/C      C/C
   1   rs11807116 COUNTS        0        8       40
   1   rs11807116   FREQ        0   0.1667   0.8333
   1   rs11807116   MEAN       NA -0.0006835 0.001749
   1   rs11807116     SD       NA 0.007874 0.008595
   1   rs12119793   GENO      G/G      G/T      T/T
   1   rs12119793 COUNTS        0        5       43
   1   rs12119793   FREQ        0   0.1042   0.8958
   1   rs12119793   MEAN       NA -0.001126 0.001631
   1   rs12119793     SD       NA 0.003353 0.008832
   1    rs1340113   GENO      G/G      G/A      A/A
   1    rs1340113 COUNTS        5       26       17
   1    rs1340113   FREQ   0.1042   0.5417   0.3542
   1    rs1340113   MEAN -0.0008537 0.001622 0.001563
   1    rs1340113     SD 0.007861 0.008466 0.008975
   1   rs17187645   GENO      A/A      A/G      G/G
   1   rs17187645 COUNTS        4       21       23
   1   rs17187645   FREQ  0.08333   0.4375   0.4792
   1   rs17187645   MEAN -0.003875 0.003666 0.000131
   1   rs17187645     SD  0.01033 0.009313 0.006887
   1   rs11808293   GENO      T/T      T/C      C/C
   1   rs11808293 COUNTS        3       24       21
   1   rs11808293   FREQ   0.0625      0.5   0.4375
   1   rs11808293   MEAN -0.002074 0.002379 0.0006487
   1   rs11808293     SD  0.01029 0.008603 0.008277
   1    rs6685613   GENO      C/C      C/T      T/T
   1    rs6685613 COUNTS        2       17       29
   1    rs6685613   FREQ  0.04167   0.3542   0.6042
   1    rs6685613   MEAN -0.004056 0.0008793 0.001988
   1    rs6685613     SD 3.913e-05 0.007734  0.00911
   1   rs10779491   GENO      G/G      G/A      A/A
   1   rs10779491 COUNTS        4       19       25
   1   rs10779491   FREQ  0.08333   0.3958   0.5208
   1   rs10779491   MEAN 0.004419 -0.001199 0.002784
   1   rs10779491     SD  0.01481 0.007927 0.007509
   1    rs1166863   GENO      A/A      A/G      G/G
   1    rs1166863 COUNTS        0       12       36
   1    rs1166863   FREQ        0     0.25     0.75
   1    rs1166863   MEAN       NA 0.003196 0.0007261
   1    rs1166863     SD       NA 0.005468 0.009213
   1    rs1166864   GENO      C/C      C/T      T/T
   1    rs1166864 COUNTS        8       23       17
   1    rs1166864   FREQ   0.1667   0.4792   0.3542
   1    rs1166864   MEAN 0.005174 -0.002334 0.004517
   1    rs1166864     SD  0.01055 0.006777 0.007766
   1    rs1166865   GENO      C/C      C/G      G/G
   1    rs1166865 COUNTS        3       24       21
   1    rs1166865   FREQ   0.0625      0.5   0.4375
   1    rs1166865   MEAN 0.001615 0.0004686 0.002305
   1    rs1166865     SD 0.007581 0.007084  0.01012
   1    rs1166866   GENO      T/T      T/C      C/C
   1    rs1166866 COUNTS        6       15       27
   1    rs1166866   FREQ    0.125   0.3125   0.5625
   1    rs1166866   MEAN 0.005452 0.0008164 0.0007236
   1    rs1166866     SD  0.01007 0.009809 0.007299
   1   rs11811553   GENO      T/T      T/C      C/C
   1   rs11811553 COUNTS        0        8       40
   1   rs11811553   FREQ        0   0.1667   0.8333
   1   rs11811553   MEAN       NA 0.0001309 0.001586
   1   rs11811553     SD       NA 0.006571 0.008827
   1   rs17013008   GENO      C/C      C/T      T/T
   1   rs17013008 COUNTS        6       31       11
   1   rs17013008   FREQ    0.125   0.6458   0.2292
   1   rs17013008   MEAN -0.0004173 0.001945 0.0006094
   1   rs17013008     SD 0.008233 0.009324   0.0061
   1   rs12096006   GENO      A/A      A/G      G/G
   1   rs12096006 COUNTS        7       26       15
   1   rs12096006   FREQ   0.1458   0.5417   0.3125
   1   rs12096006   MEAN  0.00258 0.0003768 0.002443
   1   rs12096006     SD 0.006912 0.009366 0.007663
   1    rs6540481   GENO      G/G      G/C      C/C
   1    rs6540481 COUNTS        1       22       25
   1    rs6540481   FREQ  0.02083   0.4583   0.5208
   1    rs6540481   MEAN 0.0009015 0.002337 0.0004872
   1    rs6540481     SD        0 0.009314 0.007887
   1    rs6688285   GENO      A/A      A/G      G/G
   1    rs6688285 COUNTS        0       15       33
   1    rs6688285   FREQ        0   0.3125   0.6875
   1    rs6688285   MEAN       NA 0.001838 0.001119
   1    rs6688285     SD       NA 0.007588 0.008915
   1    rs1340117   GENO      A/A      A/C      C/C
   1    rs1340117 COUNTS        2       25       21
   1    rs1340117   FREQ  0.04167   0.5208   0.4375
   1    rs1340117   MEAN 0.002077 0.002364 5.896e-05
   1    rs1340117     SD 0.001662 0.008944 0.008277
   1    rs6540484   GENO      C/C      C/G      G/G
   1    rs6540484 COUNTS        5       27       16
   1    rs6540484   FREQ   0.1042   0.5625   0.3333
   1    rs6540484   MEAN 0.001033 0.001145 0.001776
   1    rs6540484     SD  0.00414  0.00974 0.007372
   1   rs11800842   GENO      T/T      T/C      C/C
   1   rs11800842 COUNTS        1       14       33
   1   rs11800842   FREQ  0.02083   0.2917   0.6875
   1   rs11800842   MEAN 0.001869 -7.806e-05 0.001931
   1   rs11800842     SD        0 0.006716 0.009234
   1    rs1934607   GENO      C/C      C/A      A/A
   1    rs1934607 COUNTS        0       10       38
   1    rs1934607   FREQ        0   0.2083   0.7917
   1    rs1934607   MEAN       NA 0.003536 0.0007666
   1    rs1934607     SD       NA 0.005356 0.009058
   1    rs6669368   GENO      A/A      A/G      G/G
   1    rs6669368 COUNTS        6       28       14
   1    rs6669368   FREQ    0.125   0.5833   0.2917
   1    rs6669368   MEAN 0.002494 0.0006619 0.002214
   1    rs6669368     SD 0.004831 0.009731  0.00707
   1    rs7519477   GENO      C/C      C/G      G/G
   1    rs7519477 COUNTS        6       24       18
   1    rs7519477   FREQ    0.125      0.5    0.375
   1    rs7519477   MEAN 0.003033 0.001031 0.001197
   1    rs7519477     SD 0.005135  0.01011 0.007079
   1    rs6540485   GENO      G/G      G/C      C/C
   1    rs6540485 COUNTS        7       26       15
   1    rs6540485   FREQ   0.1458   0.5417   0.3125
   1    rs6540485   MEAN 0.003065 0.0008344 0.001423
   1    rs6540485     SD 0.004688 0.009913 0.007263
   1   rs17013025   GENO      T/T      T/C      C/C
   1   rs17013025 COUNTS        6       30       12
   1   rs17013025   FREQ    0.125    0.625     0.25
   1   rs17013025   MEAN 0.002893 0.001226 0.0008636
   1   rs17013025     SD 0.008512 0.009536 0.005544
   1   rs10494902   GENO      C/C      C/T      T/T
   1   rs10494902 COUNTS        9       24       15
   1   rs10494902   FREQ   0.1875      0.5   0.3125
   1   rs10494902   MEAN 0.002851 0.0005094 0.001774
   1   rs10494902     SD 0.004926  0.01055 0.006341
   1   rs17013032   GENO      T/T      T/C      C/C
   1   rs17013032 COUNTS        3       32       13
   1   rs17013032   FREQ   0.0625   0.6667   0.2708
   1   rs17013032   MEAN 0.006844 -0.0002459 0.003987
   1   rs17013032     SD 0.008622 0.008265 0.008296
   1   rs17013064   GENO      G/G      G/A      A/A
   1   rs17013064 COUNTS        0        8       40
   1   rs17013064   FREQ        0   0.1667   0.8333
   1   rs17013064   MEAN       NA 0.005999 0.0004125
   1   rs17013064     SD       NA 0.008375 0.008252
   1   rs10863723   GENO      A/A      A/G      G/G
   1   rs10863723 COUNTS       10       20       18
   1   rs10863723   FREQ   0.2083   0.4167    0.375
   1   rs10863723   MEAN 0.001406 0.0007092 0.002014
   1   rs10863723     SD  0.00617  0.01038  0.00747
   1    rs2896936   GENO      G/G      G/C      C/C
   1    rs2896936 COUNTS       10       20       18
   1    rs2896936   FREQ   0.2083   0.4167    0.375
   1    rs2896936   MEAN 0.001406 0.0007092 0.002014
   1    rs2896936     SD  0.00617  0.01038  0.00747
   1   rs17013077   GENO      A/A      A/T      T/T
   1   rs17013077 COUNTS        3       17       28
   1   rs17013077   FREQ   0.0625   0.3542   0.5833
   1   rs17013077   MEAN  0.00362 0.0001651 0.001815
   1   rs17013077     SD 0.006764 0.007401 0.009313
   1   rs10779492   GENO      G/G      G/A      A/A
   1   rs10779492 COUNTS        0        7       41
   1   rs10779492   FREQ        0   0.1458   0.8542
   1   rs10779492   MEAN       NA 0.0006331 0.001465
   1   rs10779492     SD       NA 0.003562 0.009048
   1   rs10779493   GENO      C/C      C/T      T/T
   1   rs10779493 COUNTS       11       20       17
   1   rs10779493   FREQ   0.2292   0.4167   0.3542
   1   rs10779493   MEAN 0.001227 0.001767 0.0009216
   1   rs10779493     SD 0.005907  0.01037  0.00773
   1    rs4844714   GENO      A/A      A/G      G/G
   1    rs4844714 COUNTS       12       21       14
   1    rs4844714   FREQ   0.2553   0.4468   0.2979
   1    rs4844714   MEAN 0.001571 0.001724 0.0006089
   1    rs4844714     SD 0.009085 0.009752 0.006407
   1    rs1340105   GENO      C/C      C/A      A/A
   1    rs1340105 COUNTS        8       12       28
   1    rs1340105   FREQ   0.1667     0.25   0.5833
   1    rs1340105   MEAN 0.004971 -0.001605 0.001571
   1    rs1340105     SD 0.008892 0.005861 0.009052
   1   rs10494904   GENO      C/C      C/G      G/G
   1   rs10494904 COUNTS       12       20       16
   1   rs10494904   FREQ     0.25   0.4167   0.3333
   1   rs10494904   MEAN 0.001571 0.002231 6.381e-05
   1   rs10494904     SD 0.009085 0.009717 0.006378
   1   rs12097986   GENO      T/T      T/C      C/C
   1   rs12097986 COUNTS       12       20       16
   1   rs12097986   FREQ     0.25   0.4167   0.3333
   1   rs12097986   MEAN 0.001571 0.002231 6.381e-05
   1   rs12097986     SD 0.009085 0.009717 0.006378
   1   rs12240270   GENO      T/T      T/G      G/G
   1   rs12240270 COUNTS        9       25       14
   1   rs12240270   FREQ   0.1875   0.5208   0.2917
   1   rs12240270   MEAN -0.00201 0.001966 0.002388
   1   rs12240270     SD 0.007391 0.009807 0.006097
   1   rs11119123   GENO      T/T      T/G      G/G
   1   rs11119123 COUNTS        9       23       16
   1   rs11119123   FREQ   0.1875   0.4792   0.3333
   1   rs11119123   MEAN -0.00201 0.002645 0.001359
   1   rs11119123     SD 0.007391 0.009807 0.006642
   1   rs17013209   GENO      A/A      A/G      G/G
   1   rs17013209 COUNTS        1        7       40
   1   rs17013209   FREQ  0.02083   0.1458   0.8333
   1   rs17013209   MEAN 0.0009015 0.0005052 0.001501
   1   rs17013209     SD        0 0.003413 0.009169
   1   rs11803397   GENO      C/C      C/A      A/A
   1   rs11803397 COUNTS        2       17       29
   1   rs11803397   FREQ  0.04167   0.3542   0.6042
   1   rs11803397   MEAN  0.01024 0.003958 -0.0008028
   1   rs11803397     SD  0.01988 0.005806 0.008476
   1    rs6697605   GENO      C/C      C/G      G/G
   1    rs6697605 COUNTS        4       17       27
   1    rs6697605   FREQ  0.08333   0.3542   0.5625
   1    rs6697605   MEAN 0.005706 0.003583 -0.0007128
   1    rs6697605     SD  0.01331 0.007452 0.007988
   1   rs17259916   GENO      T/T      T/G      G/G
   1   rs17259916 COUNTS        4       19       25
   1   rs17259916   FREQ  0.08333   0.3958   0.5208
   1   rs17259916   MEAN 0.005342 0.004572 -0.00175
   1   rs17259916     SD  0.01367 0.008146 0.006764
   1   rs17013227   GENO      T/T      T/C      C/C
   1   rs17013227 COUNTS        0        5       43
   1   rs17013227   FREQ        0   0.1042   0.8958
   1   rs17013227   MEAN       NA 0.006453 0.0007495
   1   rs17013227     SD       NA  0.01227 0.007878
   1   rs11585869   GENO      T/T      T/C      C/C
   1   rs11585869 COUNTS       12       21       15
   1   rs11585869   FREQ     0.25   0.4375   0.3125
   1   rs11585869   MEAN 0.005489 0.0001554 -0.0003096
   1   rs11585869     SD  0.00825  0.00915 0.006839
   1    rs1933566   GENO      T/T      T/C      C/C
   1    rs1933566 COUNTS        7       21       20
   1    rs1933566   FREQ   0.1458   0.4375   0.4167
   1    rs1933566   MEAN 0.003439 0.002458 -0.0005601
   1    rs1933566     SD  0.01032  0.00928 0.006745
   1    rs1933565   GENO      C/C      C/G      G/G
   1    rs1933565 COUNTS        4       17       27
   1    rs1933565   FREQ  0.08333   0.3542   0.5625
   1    rs1933565   MEAN 0.005342 0.004979 -0.001538
   1    rs1933565     SD  0.01367 0.008509  0.00657
   1   rs17013230   GENO      A/A      A/C      C/C
   1   rs17013230 COUNTS        3       13       32
   1   rs17013230   FREQ   0.0625   0.2708   0.6667
   1   rs17013230   MEAN 0.005002 0.005387 -0.000642
   1   rs17013230     SD  0.01673 0.009358 0.006637
   1    rs6689572   GENO      A/A      A/G      G/G
   1    rs6689572 COUNTS        0       10       38
   1    rs6689572   FREQ        0   0.2083   0.7917
   1    rs6689572   MEAN       NA 0.001922 0.001191
   1    rs6689572     SD       NA  0.01083 0.007877
   1    rs1166938   GENO      G/G      G/C      C/C
   1    rs1166938 COUNTS        3       19       26
   1    rs1166938   FREQ   0.0625   0.3958   0.5417
   1    rs1166938   MEAN -0.0007714 -0.0006387 0.003036
   1    rs1166938     SD 0.008832 0.007688 0.008882
   1   rs17013249   GENO      C/C      C/T      T/T
   1   rs17013249 COUNTS        9       19       20
   1   rs17013249   FREQ   0.1875   0.3958   0.4167
   1   rs17013249   MEAN 0.005718 -0.002003 0.002555
   1   rs17013249     SD  0.01012 0.005898 0.008872
   1   rs12076644   GENO      G/G      G/A      A/A
   1   rs12076644 COUNTS       12       21       15
   1   rs12076644   FREQ     0.25   0.4375   0.3125
   1   rs12076644   MEAN 0.001158 0.001893 0.0007223
   1   rs12076644     SD   0.0105 0.008193 0.007498
   1   rs17013299   GENO      A/A      A/T      T/T
   1   rs17013299 COUNTS        3       15       30
   1   rs17013299   FREQ   0.0625   0.3125    0.625
   1   rs17013299   MEAN 0.002734 -0.001152 0.002452
   1   rs17013299     SD 0.004632 0.009955 0.007853
   1    rs6694350   GENO      A/A      A/T      T/T
   1    rs6694350 COUNTS        0        9       39
   1    rs6694350   FREQ        0   0.1875   0.8125
   1    rs6694350   MEAN       NA 0.001451 0.001319
   1    rs6694350     SD       NA  0.01137 0.007814
   1   rs10863725   GENO      C/C      C/T      T/T
   1   rs10863725 COUNTS       11       22       15
   1   rs10863725   FREQ   0.2292   0.4583   0.3125
   1   rs10863725   MEAN 0.001364 0.001227 0.001499
   1   rs10863725     SD  0.01099 0.008294 0.007077
   1   rs12079343   GENO      G/G      G/A      A/A
   1   rs12079343 COUNTS        0        9       39
   1   rs12079343   FREQ        0   0.1875   0.8125
   1   rs12079343   MEAN       NA 0.001451 0.001319
   1   rs12079343     SD       NA  0.01137 0.007814
   1   rs12084143   GENO      A/A      A/G      G/G
   1   rs12084143 COUNTS        0        9       39
   1   rs12084143   FREQ        0   0.1875   0.8125
   1   rs12084143   MEAN       NA 0.001451 0.001319
   1   rs12084143     SD       NA  0.01137 0.007814
   1    rs6660992   GENO      A/A      A/G      G/G
   1    rs6660992 COUNTS       13       21       14
   1    rs6660992   FREQ   0.2708   0.4375   0.2917
   1    rs6660992   MEAN  0.00155 0.001196 0.001374
   1    rs6660992     SD  0.01015 0.008424 0.007327
   1    rs1937140   GENO      C/C      C/T      T/T
   1    rs1937140 COUNTS        0        9       39
   1    rs1937140   FREQ        0   0.1875   0.8125
   1    rs1937140   MEAN       NA 0.001451 0.001319
   1    rs1937140     SD       NA  0.01137 0.007814
   1    rs7543009   GENO      T/T      T/C      C/C
   1    rs7543009 COUNTS        0        6       42
   1    rs7543009   FREQ        0    0.125    0.875
   1    rs7543009   MEAN       NA 8.726e-05 0.001523
   1    rs7543009     SD       NA 0.009232 0.008436
   1     rs140609   GENO      A/A      A/C      C/C
   1     rs140609 COUNTS        9       23       16
   1     rs140609   FREQ   0.1875   0.4792   0.3333
   1     rs140609   MEAN 0.002914 -0.000347  0.00289
   1     rs140609     SD  0.01167 0.006654 0.008815
   1    rs7516018   GENO      G/G      G/A      A/A
   1    rs7516018 COUNTS        4       18       26
   1    rs7516018   FREQ  0.08333    0.375   0.5417
   1    rs7516018   MEAN 0.004196 -0.00122  0.00268
   1    rs7516018     SD  0.00478 0.009491 0.007894
   1    rs7516028   GENO      G/G      G/A      A/A
   1    rs7516028 COUNTS        4       18       26
   1    rs7516028   FREQ  0.08333    0.375   0.5417
   1    rs7516028   MEAN 0.004196 -0.00122  0.00268
   1    rs7516028     SD  0.00478 0.009491 0.007894
   1   rs17013345   GENO      G/G      G/A      A/A
   1   rs17013345 COUNTS        8       20       20
   1   rs17013345   FREQ   0.1667   0.4167   0.4167
   1   rs17013345   MEAN 0.006243 -0.00241 0.003138
   1   rs17013345     SD  0.01038 0.006039 0.008489
   1    rs1166928   GENO      C/C      C/T      T/T
   1    rs1166928 COUNTS        9       26       13
   1    rs1166928   FREQ   0.1875   0.5417   0.2708
   1    rs1166928   MEAN 0.006076 -0.001237 0.003228
   1    rs1166928     SD 0.008525 0.005858  0.01116
   1    rs1166923   GENO      T/T      T/C      C/C
   1    rs1166923 COUNTS       11       26       11
   1    rs1166923   FREQ   0.2292   0.5417   0.2292
   1    rs1166923   MEAN 0.003708 -0.0003409 0.002961
   1    rs1166923     SD  0.00894 0.006211  0.01195
   1   rs12137586   GENO      G/G      G/A      A/A
   1   rs12137586 COUNTS        0        5       43
   1   rs12137586   FREQ        0   0.1042   0.8958
   1   rs12137586   MEAN       NA 0.0003537 0.001459
   1   rs12137586     SD       NA  0.01389 0.007835
   1   rs17013389   GENO      A/A      A/C      C/C
   1   rs17013389 COUNTS        1       15       32
   1   rs17013389   FREQ  0.02083   0.3125   0.6667
   1   rs17013389   MEAN 0.001869 0.001985 0.001027
   1   rs17013389     SD        0 0.006032 0.009564
   1   rs17013392   GENO      G/G      G/T      T/T
   1   rs17013392 COUNTS        1       15       32
   1   rs17013392   FREQ  0.02083   0.3125   0.6667
   1   rs17013392   MEAN 0.001869 0.001985 0.001027
   1   rs17013392     SD        0 0.006032 0.009564
   1   rs12563926   GENO      T/T      T/C      C/C
   1   rs12563926 COUNTS        0        5       43
   1   rs12563926   FREQ        0   0.1042   0.8958
   1   rs12563926   MEAN       NA 0.001563 0.001318
   1   rs12563926     SD       NA 0.008403 0.008553
   1    rs1166909   GENO      A/A      A/G      G/G
   1    rs1166909 COUNTS        5       23       20
   1    rs1166909   FREQ   0.1042   0.4792   0.4167
   1    rs1166909   MEAN 0.003281 0.0002352 0.002134
   1    rs1166909     SD  0.01057  0.00772 0.008995
   1   rs10735502   GENO      G/G      G/A      A/A
   1   rs10735502 COUNTS       10       22       16
   1   rs10735502   FREQ   0.2083   0.4583   0.3333
   1   rs10735502   MEAN 0.001681 0.0008923 0.001753
   1   rs10735502     SD  0.01013 0.007791 0.008751
   1   rs10863726   GENO      A/A      A/G      G/G
   1   rs10863726 COUNTS        2       17       29
   1   rs10863726   FREQ  0.04167   0.3542   0.6042
   1   rs10863726   MEAN  0.01644 -0.0008239 0.001573
   1   rs10863726     SD  0.01112 0.005913 0.008731
   1    rs1933542   GENO      G/G      G/A      A/A
   1    rs1933542 COUNTS        1       24       23
   1    rs1933542   FREQ  0.02083      0.5   0.4792
   1    rs1933542   MEAN -0.002515 0.002497 0.000308
   1    rs1933542     SD        0 0.008361 0.008727
   1    rs4844444   GENO      T/T      T/C      C/C
   1    rs4844444 COUNTS        7       24       17
   1    rs4844444   FREQ   0.1458      0.5   0.3542
   1    rs4844444   MEAN 0.005491 -0.001303 0.003372
   1    rs4844444     SD 0.009626 0.007253 0.008769
   1    rs4844445   GENO      T/T      T/C      C/C
   1    rs4844445 COUNTS        0       14       34
   1    rs4844445   FREQ        0   0.2917   0.7083
   1    rs4844445   MEAN       NA 0.002195 0.000993
   1    rs4844445     SD       NA   0.0092 0.008239
   1   rs17013505   GENO      C/C      C/T      T/T
   1   rs17013505 COUNTS        0        7       41
   1   rs17013505   FREQ        0   0.1458   0.8542
   1   rs17013505   MEAN       NA 0.003207 0.001025
   1   rs17013505     SD       NA  0.01188 0.007873
   1   rs11119135   GENO      A/A      A/T      T/T
   1   rs11119135 COUNTS        8       22       18
   1   rs11119135   FREQ   0.1667   0.4583    0.375
   1   rs11119135   MEAN -0.00159  0.00261   0.0011
   1   rs11119135     SD 0.008898 0.008114 0.008788
   1   rs12035745   GENO      G/G      G/T      T/T
   1   rs12035745 COUNTS        1       12       35
   1   rs12035745   FREQ  0.02083     0.25   0.7292
   1   rs12035745   MEAN 0.008481 0.003942 0.0002487
   1   rs12035745     SD        0 0.007979 0.008542
   1   rs12408989   GENO      A/A      A/C      C/C
   1   rs12408989 COUNTS        1       13       34
   1   rs12408989   FREQ  0.02083   0.2708   0.7083
   1   rs12408989   MEAN 0.008481 0.002763 0.0005908
   1   rs12408989     SD        0 0.008742 0.008423
   1   rs12566769   GENO      A/A      A/G      G/G
   1   rs12566769 COUNTS        0        9       39
   1   rs12566769   FREQ        0   0.1875   0.8125
   1   rs12566769   MEAN       NA 0.003657 0.0008098
   1   rs12566769     SD       NA 0.007375 0.008676
   1    rs1890340   GENO      A/A      A/G      G/G
   1    rs1890340 COUNTS        0        9       39
   1    rs1890340   FREQ        0   0.1875   0.8125
   1    rs1890340   MEAN       NA 0.003657 0.0008098
   1    rs1890340     SD       NA 0.007375 0.008676
   1    rs6692199   GENO      A/A      A/G      G/G
   1    rs6692199 COUNTS        1       17       29
   1    rs6692199   FREQ  0.02128   0.3617    0.617
   1    rs6692199   MEAN -0.01118 0.002335 0.001338
   1    rs6692199     SD        0 0.009763 0.007651
   1    rs6540495   GENO      A/A      A/G      G/G
   1    rs6540495 COUNTS        1       17       30
   1    rs6540495   FREQ  0.02083   0.3542    0.625
   1    rs6540495   MEAN -0.01118 0.002335 0.001199
   1    rs6540495     SD        0 0.009763 0.007556
   1    rs1933562   GENO      A/A      A/T      T/T
   1    rs1933562 COUNTS        0       19       29
   1    rs1933562   FREQ        0   0.3958   0.6042
   1    rs1933562   MEAN       NA 0.003513 -7.783e-05
   1    rs1933562     SD       NA 0.008193 0.008449
   1    rs6663665   GENO      T/T      T/G      G/G
   1    rs6663665 COUNTS        0        8       40
   1    rs6663665   FREQ        0   0.1667   0.8333
   1    rs6663665   MEAN       NA 0.002027 0.001207
   1    rs6663665     SD       NA  0.01116 0.007973
   1    rs2211045   GENO      G/G      G/A      A/A
   1    rs2211045 COUNTS        2       11       35
   1    rs2211045   FREQ  0.04167   0.2292   0.7292
   1    rs2211045   MEAN  0.00318 0.001958 0.001046
   1    rs2211045     SD  0.01291 0.006896 0.008909
   1    rs3905273   GENO      T/T      T/A      A/A
   1    rs3905273 COUNTS        2       12       34
   1    rs3905273   FREQ  0.04167     0.25   0.7083
   1    rs3905273   MEAN  0.00765 -3.309e-07 0.001447
   1    rs3905273     SD 0.001317 0.007588 0.008907
   1   rs17013608   GENO      G/G      G/A      A/A
   1   rs17013608 COUNTS        0        7       41
   1   rs17013608   FREQ        0   0.1458   0.8542
   1   rs17013608   MEAN       NA -0.002326  0.00197
   1   rs17013608     SD       NA 0.005704 0.008731
   1   rs12030704   GENO      T/T      T/G      G/G
   1   rs12030704 COUNTS        3       11       34
   1   rs12030704   FREQ   0.0625   0.2292   0.7083
   1   rs12030704   MEAN 0.004692 0.001048 0.001144
   1   rs12030704     SD 0.003044 0.007561 0.009093
   1   rs17260007   GENO      A/A      A/G      G/G
   1   rs17260007 COUNTS        0        6       42
   1   rs17260007   FREQ        0    0.125    0.875
   1   rs17260007   MEAN       NA 0.001529 0.001317
   1   rs17260007     SD       NA 0.006641 0.008743
   1   rs11119150   GENO      C/C      C/T      T/T
   1   rs11119150 COUNTS        3       22       23
   1   rs11119150   FREQ   0.0625   0.4583   0.4792
   1   rs11119150   MEAN 0.001452 0.001373 0.001301
   1   rs11119150     SD  0.01162  0.01008 0.006569
   1   rs12130305   GENO      C/C      C/A      A/A
   1   rs12130305 COUNTS        0       15       33
   1   rs12130305   FREQ        0   0.3125   0.6875
   1   rs12130305   MEAN       NA  0.00537 -0.0004864
   1   rs12130305     SD       NA  0.01009 0.007015
   1   rs17013633   GENO      A/A      A/C      C/C
   1   rs17013633 COUNTS        0        5       43
   1   rs17013633   FREQ        0   0.1042   0.8958
   1   rs17013633   MEAN       NA -0.001503 0.001675
   1   rs17013633     SD       NA 0.005222 0.008729
   1   rs12047788   GENO      T/T      T/C      C/C
   1   rs12047788 COUNTS        0        6       42
   1   rs12047788   FREQ        0    0.125    0.875
   1   rs12047788   MEAN       NA -0.002903  0.00195
   1   rs12047788     SD       NA 0.005366 0.008677
   1   rs17013661   GENO      T/T      T/C      C/C
   1   rs17013661 COUNTS        0        6       42
   1   rs17013661   FREQ        0    0.125    0.875
   1   rs17013661   MEAN       NA 0.0002448 0.001501
   1   rs17013661     SD       NA 0.007439 0.008653
   1   rs12041467   GENO      G/G      G/A      A/A
   1   rs12041467 COUNTS        0        6       42
   1   rs12041467   FREQ        0    0.125    0.875
   1   rs12041467   MEAN       NA -0.002903  0.00195
   1   rs12041467     SD       NA 0.005366 0.008677
   1   rs12026494   GENO      A/A      A/C      C/C
   1   rs12026494 COUNTS        0        7       41
   1   rs12026494   FREQ        0   0.1458   0.8542
   1   rs12026494   MEAN       NA -0.0006375 0.001682
   1   rs12026494     SD       NA 0.007295 0.008665
   1    rs1933549   GENO      A/A      A/G      G/G
   1    rs1933549 COUNTS        1       23       24
   1    rs1933549   FREQ  0.02083   0.4792      0.5
   1    rs1933549   MEAN 0.003253 0.003376 -0.0006834
   1    rs1933549     SD        0  0.01018  0.00618
   1   rs11577857   GENO      A/A      A/G      G/G
   1   rs11577857 COUNTS        5       17       26
   1   rs11577857   FREQ   0.1042   0.3542   0.5417
   1   rs11577857   MEAN 0.001723 -0.0007265 0.002624
   1   rs11577857     SD 0.004815 0.007327 0.009565
   1   rs11119170   GENO      G/G      G/A      A/A
   1   rs11119170 COUNTS        2       12       34
   1   rs11119170   FREQ  0.04167     0.25   0.7083
   1   rs11119170   MEAN -0.007259 0.001448 0.001813
   1   rs11119170     SD 0.005552 0.008787 0.008383
   1   rs11582344   GENO      G/G      G/C      C/C
   1   rs11582344 COUNTS        5       18       25
   1   rs11582344   FREQ   0.1042    0.375   0.5208
   1   rs11582344   MEAN 2.381e-05 0.000257  0.00239
   1   rs11582344     SD 0.005095 0.007445 0.009685
   1    rs4463671   GENO      A/A      A/G      G/G
   1    rs4463671 COUNTS        2       12       34
   1    rs4463671   FREQ  0.04167     0.25   0.7083
   1    rs4463671   MEAN -0.007259 0.001448 0.001813
   1    rs4463671     SD 0.005552 0.008787 0.008383
   1   rs12029831   GENO      T/T      T/C      C/C
   1   rs12029831 COUNTS        0        5       43
   1   rs12029831   FREQ        0   0.1042   0.8958
   1   rs12029831   MEAN       NA -0.005061 0.002088
   1   rs12029831     SD       NA 0.003869 0.008544
   1    rs6670927   GENO      G/G      G/C      C/C
   1    rs6670927 COUNTS        2       12       34
   1    rs6670927   FREQ  0.04167     0.25   0.7083
   1    rs6670927   MEAN -0.007259 0.001448 0.001813
   1    rs6670927     SD 0.005552 0.008787 0.008383
   1    rs1320539   GENO      A/A      A/G      G/G
   1    rs1320539 COUNTS        0        8       40
   1    rs1320539   FREQ        0   0.1667   0.8333
   1    rs1320539   MEAN       NA  0.00656 0.0003004
   1    rs1320539     SD       NA  0.01056 0.007702
   1    rs4481849   GENO      G/G      G/T      T/T
   1    rs4481849 COUNTS        5       21       22
   1    rs4481849   FREQ   0.1042   0.4375   0.4583
   1    rs4481849   MEAN -0.00143 1.051e-05 0.003247
   1    rs4481849     SD 0.006551 0.008541 0.008643
   1   rs11119175   GENO      T/T      T/C      C/C
   1   rs11119175 COUNTS        0       13       35
   1   rs11119175   FREQ        0   0.2708   0.7292
   1   rs11119175   MEAN       NA -0.00132 0.002333
   1   rs11119175     SD       NA 0.006631 0.008913
   1    rs4130547   GENO      C/C      C/T      T/T
   1    rs4130547 COUNTS        8       16       23
   1    rs4130547   FREQ   0.1702   0.3404   0.4894
   1    rs4130547   MEAN 0.003346 0.003068 -0.0007659
   1    rs4130547     SD  0.01118  0.01024  0.00564
   1    rs7540998   GENO      C/C      C/T      T/T
   1    rs7540998 COUNTS        3       14       31
   1    rs7540998   FREQ   0.0625   0.2917   0.6458
   1    rs7540998   MEAN  0.01306 0.001073 0.0003318
   1    rs7540998     SD 0.009742  0.00767 0.008074
   1    rs7517671   GENO      G/G      G/A      A/A
   1    rs7517671 COUNTS       11       25       12
   1    rs7517671   FREQ   0.2292   0.5208     0.25
   1    rs7517671   MEAN -0.0007399  0.00265 0.0005312
   1    rs7517671     SD  0.01053 0.007603 0.008318
   1   rs11119182   GENO      T/T      T/C      C/C
   1   rs11119182 COUNTS        1       24       23
   1   rs11119182   FREQ  0.02083      0.5   0.4792
   1   rs11119182   MEAN 0.004947 0.0008535 0.001698
   1   rs11119182     SD        0 0.009365 0.007735
   1    rs6697933   GENO      T/T      T/C      C/C
   1    rs6697933 COUNTS        7       23       18
   1    rs6697933   FREQ   0.1458   0.4792    0.375
   1    rs6697933   MEAN 0.003313 -9.158e-05 0.002411
   1    rs6697933     SD  0.01074 0.008181 0.008025
   1    rs2807386   GENO      A/A      A/T      T/T
   1    rs2807386 COUNTS        6       19       23
   1    rs2807386   FREQ    0.125   0.3958   0.4792
   1    rs2807386   MEAN 0.002437 0.001308 0.001088
   1    rs2807386     SD 0.005746 0.007829 0.009718
   1    rs1924250   GENO      C/C      C/T      T/T
   1    rs1924250 COUNTS        5       16       27
   1    rs1924250   FREQ   0.1042   0.3333   0.5625
   1    rs1924250   MEAN 0.002153 0.001599 0.001043
   1    rs1924250     SD 0.006377 0.007144 0.009647
   1    rs2807391   GENO      G/G      G/A      A/A
   1    rs2807391 COUNTS        4       15       29
   1    rs2807391   FREQ  0.08333   0.3125   0.6042
   1    rs2807391   MEAN 0.002948 0.0005457 0.001535
   1    rs2807391     SD 0.007072 0.007487 0.009257
   1   rs11119189   GENO      G/G      G/A      A/A
   1   rs11119189 COUNTS       12       23       13
   1   rs11119189   FREQ     0.25   0.4792   0.2708
   1   rs11119189   MEAN 0.004717 -8.334e-05 0.0007541
   1   rs11119189     SD 0.007935 0.008083 0.009296
   1    rs1924253   GENO      G/G      G/A      A/A
   1    rs1924253 COUNTS        0        8       40
   1    rs1924253   FREQ        0   0.1667   0.8333
   1    rs1924253   MEAN       NA 0.001448 0.001323
   1    rs1924253     SD       NA 0.007657 0.008689
   1   rs11119192   GENO      T/T      T/C      C/C
   1   rs11119192 COUNTS        7       26       15
   1   rs11119192   FREQ   0.1458   0.5417   0.3125
   1   rs11119192   MEAN  0.00437 -0.0002797 0.002745
   1   rs11119192     SD 0.009344 0.008128 0.008525
   1   rs12059999   GENO      T/T      T/C      C/C
   1   rs12059999 COUNTS        8       25       15
   1   rs12059999   FREQ   0.1667   0.5208   0.3125
   1   rs12059999   MEAN 0.004937 -0.000647 0.002745
   1   rs12059999     SD 0.008798 0.008072 0.008525
   1    rs2761781   GENO      G/G      G/C      C/C
   1    rs2761781 COUNTS        4       16       27
   1    rs2761781   FREQ  0.08511   0.3404   0.5745
   1    rs2761781   MEAN 0.002948  -0.0002 0.001741
   1    rs2761781     SD 0.007072 0.007824  0.00915
   1   rs10863739   GENO      G/G      G/A      A/A
   1   rs10863739 COUNTS        2       16       30
   1   rs10863739   FREQ  0.04167   0.3333    0.625
   1   rs10863739   MEAN -0.003526 0.002276 0.001171
   1   rs10863739     SD   0.0137 0.006234 0.009325
   1   rs12062573   GENO      T/T      T/C      C/C
   1   rs12062573 COUNTS       10       25       13
   1   rs12062573   FREQ   0.2083   0.5208   0.2708
   1   rs12062573   MEAN 0.003139 -0.000114 0.002766
   1   rs12062573     SD 0.008607 0.008128 0.009087
   1    rs2807404   GENO      G/G      G/C      C/C
   1    rs2807404 COUNTS        2       18       27
   1    rs2807404   FREQ  0.04255    0.383   0.5745
   1    rs2807404   MEAN -0.003052 0.001739 0.001191
   1    rs2807404     SD 0.001751  0.00952  0.00817
   1   rs17013885   GENO      C/C      C/G      G/G
   1   rs17013885 COUNTS        0        5       43
   1   rs17013885   FREQ        0   0.1042   0.8958
   1   rs17013885   MEAN       NA 0.001398 0.001337
   1   rs17013885     SD       NA 0.009348 0.008459
   1    rs6657443   GENO      T/T      T/A      A/A
   1    rs6657443 COUNTS        2        6       40
   1    rs6657443   FREQ  0.04167    0.125   0.8333
   1    rs6657443   MEAN  0.01523 -0.0008913 0.0009843
   1    rs6657443     SD  0.01283 0.006847 0.008062
   1   rs10494914   GENO      C/C      C/T      T/T
   1   rs10494914 COUNTS        1        5       42
   1   rs10494914   FREQ  0.02083   0.1042    0.875
   1   rs10494914   MEAN 0.006165 -0.00172 0.001594
   1   rs10494914     SD        0  0.00731 0.008651
   1    rs7555105   GENO      A/A      A/C      C/C
   1    rs7555105 COUNTS        0        8       39
   1    rs7555105   FREQ        0   0.1702   0.8298
   1    rs7555105   MEAN       NA 0.002212 0.001272
   1    rs7555105     SD       NA 0.004131 0.009194
   1    rs2224822   GENO      T/T      T/G      G/G
   1    rs2224822 COUNTS       11       20       17
   1    rs2224822   FREQ   0.2292   0.4167   0.3542
   1    rs2224822   MEAN  -0.0024 0.003034 0.001777
   1    rs2224822     SD 0.007147  0.01014 0.006493
   1   rs12032382   GENO      T/T      T/C      C/C
   1   rs12032382 COUNTS        4       28       16
   1   rs12032382   FREQ  0.08333   0.5833   0.3333
   1   rs12032382   MEAN 0.008666 0.0002757 0.001382
   1   rs12032382     SD  0.01154 0.007585 0.008778
   1   rs12037818   GENO      G/G      G/C      C/C
   1   rs12037818 COUNTS       11       26       11
   1   rs12037818   FREQ   0.2292   0.5417   0.2292
   1   rs12037818   MEAN 0.002241 0.001752 -0.0005205
   1   rs12037818     SD 0.009321 0.008786 0.007105
   1   rs17013945   GENO      A/A      A/G      G/G
   1   rs17013945 COUNTS        0       12       36
   1   rs17013945   FREQ        0     0.25     0.75
   1   rs17013945   MEAN       NA -0.0001675 0.001847
   1   rs17013945     SD       NA 0.005493 0.009237
   1   rs17013949   GENO      T/T      T/G      G/G
   1   rs17013949 COUNTS        2       21       25
   1   rs17013949   FREQ  0.04167   0.4375   0.5208
   1   rs17013949   MEAN  0.01075 0.0002037 0.001549
   1   rs17013949     SD  0.01917 0.005322 0.009608
   1   rs17013951   GENO      C/C      C/A      A/A
   1   rs17013951 COUNTS        9       19       20
   1   rs17013951   FREQ   0.1875   0.3958   0.4167
   1   rs17013951   MEAN -0.0002921 0.001134 0.002279
   1   rs17013951     SD 0.007895 0.008204 0.009184
   1   rs11119208   GENO      A/A      A/G      G/G
   1   rs11119208 COUNTS        0        9       39
   1   rs11119208   FREQ        0   0.1875   0.8125
   1   rs11119208   MEAN       NA 0.003511 0.0008434
   1   rs11119208     SD       NA 0.006772  0.00879
   1   rs10218720   GENO      A/A      A/C      C/C
   1   rs10218720 COUNTS        1       13       34
   1   rs10218720   FREQ  0.02083   0.2708   0.7083
   1   rs10218720   MEAN 0.007732 -0.001335  0.00218
   1   rs10218720     SD        0  0.00873 0.008317
   1   rs17013964   GENO      G/G      G/A      A/A
   1   rs17013964 COUNTS        0       11       37
   1   rs17013964   FREQ        0   0.2292   0.7708
   1   rs17013964   MEAN       NA 0.0008523  0.00149
   1   rs17013964     SD       NA 0.004411 0.009364
   1    rs7413774   GENO      A/A      A/G      G/G
   1    rs7413774 COUNTS        1       27       20
   1    rs7413774   FREQ  0.02083   0.5625   0.4167
   1    rs7413774   MEAN -0.00429 0.002881 -0.0004497
   1    rs7413774     SD        0 0.009917 0.005794
   1    rs9308407   GENO      C/C      C/A      A/A
   1    rs9308407 COUNTS        2       26       20
   1    rs9308407   FREQ  0.04167   0.5417   0.4167
   1    rs9308407   MEAN -0.006347 0.002614 0.0004606
   1    rs9308407     SD 0.002909  0.01012 0.005678
   1    rs9429990   GENO      T/T      T/C      C/C
   1    rs9429990 COUNTS        5       30       13
   1    rs9429990   FREQ   0.1042    0.625   0.2708
   1    rs9429990   MEAN 0.005453 0.0001116 0.002606
   1    rs9429990     SD 0.007985 0.008429 0.008605
   1    rs6666007   GENO      G/G      G/A      A/A
   1    rs6666007 COUNTS        4       19       25
   1    rs6666007   FREQ  0.08333   0.3958   0.5208
   1    rs6666007   MEAN   0.0021 -0.0001348 0.002346
   1    rs6666007     SD 0.004958 0.008792  0.00871
   1    rs6540500   GENO      G/G      G/A      A/A
   1    rs6540500 COUNTS        0        7       41
   1    rs6540500   FREQ        0   0.1458   0.8542
   1    rs6540500   MEAN       NA 0.007236 0.0003375
   1    rs6540500     SD       NA 0.009705 0.007914
   1     rs713260   GENO      C/C      C/T      T/T
   1     rs713260 COUNTS        3       14       31
   1     rs713260   FREQ   0.0625   0.2917   0.6458
   1     rs713260   MEAN 0.002004 0.002726 0.0006555
   1     rs713260     SD 0.006531 0.008488 0.008737
   1    rs9803921   GENO      A/A      A/C      C/C
   1    rs9803921 COUNTS        1       11       36
   1    rs9803921   FREQ  0.02083   0.2292     0.75
   1    rs9803921   MEAN  0.01446 -0.00232 0.002099
   1    rs9803921     SD        0 0.005759 0.008755
   1   rs17014015   GENO      T/T      T/C      C/C
   1   rs17014015 COUNTS        0       12       36
   1   rs17014015   FREQ        0     0.25     0.75
   1   rs17014015   MEAN       NA -0.0009779 0.002117
   1   rs17014015     SD       NA 0.006699 0.008904
   1   rs12410473   GENO      C/C      C/A      A/A
   1   rs12410473 COUNTS        5       18       25
   1   rs12410473   FREQ   0.1042    0.375   0.5208
   1   rs12410473   MEAN 0.004988 -6.159e-05 0.001626
   1   rs12410473     SD  0.00632 0.009198 0.008299
   1   rs17260119   GENO      G/G      G/T      T/T
   1   rs17260119 COUNTS        0       11       37
   1   rs17260119   FREQ        0   0.2292   0.7708
   1   rs17260119   MEAN       NA 0.003441 0.0007201
   1   rs17260119     SD       NA 0.009225 0.008234
   1   rs10494915   GENO      G/G      G/A      A/A
   1   rs10494915 COUNTS        6       16       26
   1   rs10494915   FREQ    0.125   0.3333   0.5417
   1   rs10494915   MEAN 0.004115 0.001516 0.0005977
   1   rs10494915     SD 0.005315 0.008896 0.008867
   1   rs17014029   GENO      T/T      T/A      A/A
   1   rs17014029 COUNTS        3       15       30
   1   rs17014029   FREQ   0.0625   0.3125    0.625
   1   rs17014029   MEAN 0.006848 -0.001255 0.002092
   1   rs17014029     SD 0.005239 0.007465 0.008927
   1    rs6668228   GENO      C/C      C/T      T/T
   1    rs6668228 COUNTS        3       15       30
   1    rs6668228   FREQ   0.0625   0.3125    0.625
   1    rs6668228   MEAN 0.006848 -0.001255 0.002092
   1    rs6668228     SD 0.005239 0.007465 0.008927
   1    rs7526402   GENO      C/C      C/T      T/T
   1    rs7526402 COUNTS        1        8       39
   1    rs7526402   FREQ  0.02083   0.1667   0.8125
   1    rs7526402   MEAN 0.002032 -0.0003725 0.001678
   1    rs7526402     SD        0  0.01257 0.007645
   1   rs10494916   GENO      G/G      G/T      T/T
   1   rs10494916 COUNTS        3       16       29
   1   rs10494916   FREQ   0.0625   0.3333   0.6042
   1   rs10494916   MEAN 0.002187 -1.404e-05 0.002005
   1   rs10494916     SD   0.0122 0.009053 0.007981
   1   rs35095400   GENO      G/G      G/A      A/A
   1   rs35095400 COUNTS        2       16       30
   1   rs35095400   FREQ  0.04167   0.3333    0.625
   1   rs35095400   MEAN 0.0003975 0.002487 0.0007967
   1   rs35095400     SD 0.006434 0.009082 0.008396
   1    rs6692331   GENO      G/G      G/A      A/A
   1    rs6692331 COUNTS        7       15       26
   1    rs6692331   FREQ   0.1458   0.3125   0.5417
   1    rs6692331   MEAN 0.003151 0.001793 0.0005977
   1    rs6692331     SD 0.005481 0.009137 0.008867
   1    rs1411406   GENO      G/G      G/T      T/T
   1    rs1411406 COUNTS        6       22       20
   1    rs1411406   FREQ    0.125   0.4583   0.4167
   1    rs1411406   MEAN -0.002101 0.001431 0.002281
   1    rs1411406     SD  0.00948 0.009569 0.006858
   1   rs12759484   GENO      T/T      T/C      C/C
   1   rs12759484 COUNTS        6       20       22
   1   rs12759484   FREQ    0.125   0.4167   0.4583
   1   rs12759484   MEAN 0.005208 -0.0001191 0.001619
   1   rs12759484     SD 0.005678 0.008968  0.00854
   1   rs12730607   GENO      G/G      G/T      T/T
   1   rs12730607 COUNTS        5       20       23
   1   rs12730607   FREQ   0.1042   0.4167   0.4792
   1   rs12730607   MEAN 0.007067 -2.573e-05  0.00129
   1   rs12730607     SD 0.003795 0.008913 0.008492
   1   rs17014039   GENO      C/C      C/T      T/T
   1   rs17014039 COUNTS        8       20       20
   1   rs17014039   FREQ   0.1667   0.4167   0.4167
   1   rs17014039   MEAN 0.002592 0.0007762 0.001411
   1   rs17014039     SD  0.01105 0.006795 0.009189
   1    rs6540507   GENO      A/A      A/G      G/G
   1    rs6540507 COUNTS        0        7       41
   1    rs6540507   FREQ        0   0.1458   0.8542
   1    rs6540507   MEAN       NA -0.003365 0.002148
   1    rs6540507     SD       NA 0.009956 0.008029
   1    rs6684326   GENO      C/C      C/G      G/G
   1    rs6684326 COUNTS        6       26       15
   1    rs6684326   FREQ   0.1277   0.5532   0.3191
   1    rs6684326   MEAN  0.00489 0.0004391 0.001522
   1    rs6684326     SD 0.005024 0.008638 0.009509
   1    rs1174559   GENO      A/A      A/C      C/C
   1    rs1174559 COUNTS        3       22       23
   1    rs1174559   FREQ   0.0625   0.4583   0.4792
   1    rs1174559   MEAN 0.0007837 0.000558 0.002168
   1    rs1174559     SD 0.005994 0.008791 0.008608
   1   rs10494917   GENO      G/G      G/A      A/A
   1   rs10494917 COUNTS        5       28       15
   1   rs10494917   FREQ   0.1042   0.5833   0.3125
   1   rs10494917   MEAN 0.006043 0.0006527 0.001067
   1   rs10494917     SD 0.004645  0.00843 0.009353
   1    rs1174555   GENO      A/A      A/C      C/C
   1    rs1174555 COUNTS        0       10       38
   1    rs1174555   FREQ        0   0.2083   0.7917
   1    rs1174555   MEAN       NA 0.0001626 0.001654
   1    rs1174555     SD       NA  0.01127 0.007702
   1    rs6681778   GENO      G/G      G/T      T/T
   1    rs6681778 COUNTS        1       16       31
   1    rs6681778   FREQ  0.02083   0.3333   0.6458
   1    rs6681778   MEAN  0.01016 0.0007393 0.001371
   1    rs6681778     SD        0 0.009197  0.00817
   1    rs1174554   GENO      T/T      T/G      G/G
   1    rs1174554 COUNTS        1       11       36
   1    rs1174554   FREQ  0.02083   0.2292     0.75
   1    rs1174554   MEAN 0.002032 -0.000283 0.001821
   1    rs1174554     SD        0   0.0107  0.00788
   1   rs12405410   GENO      T/T      T/A      A/A
   1   rs12405410 COUNTS        0       11       37
   1   rs12405410   FREQ        0   0.2292   0.7708
   1   rs12405410   MEAN       NA 0.001143 0.001403
   1   rs12405410     SD       NA  0.01064 0.007857
   1   rs35577903   GENO      T/T      T/G      G/G
   1   rs35577903 COUNTS        0       14       34
   1   rs35577903   FREQ        0   0.2917   0.7083
   1   rs35577903   MEAN       NA 0.002677 0.0007944
   1   rs35577903     SD       NA  0.01001 0.007819
   1    rs1174552   GENO      G/G      G/A      A/A
   1    rs1174552 COUNTS        3       19       26
   1    rs1174552   FREQ   0.0625   0.3958   0.5417
   1    rs1174552   MEAN  0.01217 -0.0005222 0.001458
   1    rs1174552     SD  0.01127 0.007665 0.008063
   1    rs2970564   GENO      C/C      C/T      T/T
   1    rs2970564 COUNTS        1        9       38
   1    rs2970564   FREQ  0.02083   0.1875   0.7917
   1    rs2970564   MEAN 0.002032 0.0003873 0.001552
   1    rs2970564     SD        0  0.01183 0.007753
   1   rs11119220   GENO      G/G      G/A      A/A
   1   rs11119220 COUNTS        4       20       24
   1   rs11119220   FREQ  0.08333   0.4167      0.5
   1   rs11119220   MEAN -0.001912 0.0004835 0.002603
   1   rs11119220     SD 0.007485  0.00757 0.009331
   1    rs1330233   GENO      C/C      C/A      A/A
   1    rs1330233 COUNTS        0        6       42
   1    rs1330233   FREQ        0    0.125    0.875
   1    rs1330233   MEAN       NA -0.0008853 0.001662
   1    rs1330233     SD       NA 0.009341 0.008388
   1    rs1174566   GENO      T/T      T/C      C/C
   1    rs1174566 COUNTS        0       13       35
   1    rs1174566   FREQ        0   0.2708   0.7292
   1    rs1174566   MEAN       NA 0.003297 0.0006179
   1    rs1174566     SD       NA 0.009957 0.007854
   1   rs11119222   GENO      T/T      T/C      C/C
   1   rs11119222 COUNTS        0       10       38
   1   rs11119222   FREQ        0   0.2083   0.7917
   1   rs11119222   MEAN       NA -0.00142 0.002071
   1   rs11119222     SD       NA 0.003583 0.009216
   1    rs2282069   GENO      C/C      C/T      T/T
   1    rs2282069 COUNTS        0        8       40
   1    rs2282069   FREQ        0   0.1667   0.8333
   1    rs2282069   MEAN       NA 0.000833 0.001446
   1    rs2282069     SD       NA  0.01199 0.007756
   1   rs17014055   GENO      C/C      C/G      G/G
   1   rs17014055 COUNTS        3       16       29
   1   rs17014055   FREQ   0.0625   0.3333   0.6042
   1   rs17014055   MEAN 0.006848 -0.0005253 0.001805
   1   rs17014055     SD 0.005239 0.006417 0.009504
   1    rs6664027   GENO      A/A      A/G      G/G
   1    rs6664027 COUNTS        2       15       31
   1    rs6664027   FREQ  0.04167   0.3125   0.6458
   1    rs6664027   MEAN 0.001416 0.001545 0.001242
   1    rs6664027     SD 0.006716 0.008045 0.008949
   1    rs2788166   GENO      C/C      C/T      T/T
   1    rs2788166 COUNTS        0       15       33
   1    rs2788166   FREQ        0   0.3125   0.6875
   1    rs2788166   MEAN       NA 0.0007858 0.001597
   1    rs2788166     SD       NA 0.009636    0.008
   1    rs1184990   GENO      A/A      A/G      G/G
   1    rs1184990 COUNTS        0       14       34
   1    rs1184990   FREQ        0   0.2917   0.7083
   1    rs1184990   MEAN       NA  0.00103 0.001473
   1    rs1184990     SD       NA 0.009951 0.007911
   1    rs7546058   GENO      G/G      G/A      A/A
   1    rs7546058 COUNTS        7       22       19
   1    rs7546058   FREQ   0.1458   0.4583   0.3958
   1    rs7546058   MEAN -0.002224  0.00231 0.001539
   1    rs7546058     SD 0.007129  0.00879 0.008554
   1    rs4424511   GENO      T/T      T/C      C/C
   1    rs4424511 COUNTS        4       26       18
   1    rs4424511   FREQ  0.08333   0.5417    0.375
   1    rs4424511   MEAN 0.005201 0.0005358 0.001653
   1    rs4424511     SD 0.007863 0.008719 0.008368
   1    rs6660522   GENO      A/A      A/G      G/G
   1    rs6660522 COUNTS        2       13       33
   1    rs6660522   FREQ  0.04167   0.2708   0.6875
   1    rs6660522   MEAN -0.002333 0.002404 0.001149
   1    rs6660522     SD   0.0128 0.007826 0.008684
   1   rs34104149   GENO      G/G      G/T      T/T
   1   rs34104149 COUNTS        0        5       43
   1   rs34104149   FREQ        0   0.1042   0.8958
   1   rs34104149   MEAN       NA -0.004315 0.002002
   1   rs34104149     SD       NA 0.005733 0.008514
   1    rs1933620   GENO      T/T      T/C      C/C
   1    rs1933620 COUNTS        5       20       23
   1    rs1933620   FREQ   0.1042   0.4167   0.4792
   1    rs1933620   MEAN 0.001158  0.00155 0.001205
   1    rs1933620     SD 0.008951 0.009198 0.008049
   1    rs1933621   GENO      T/T      T/A      A/A
   1    rs1933621 COUNTS        3       23       22
   1    rs1933621   FREQ   0.0625   0.4792   0.4583
   1    rs1933621   MEAN -0.0007629 0.001407 0.001565
   1    rs1933621     SD 0.007373 0.008894 0.008427
   1    rs1933622   GENO      A/A      A/G      G/G
   1    rs1933622 COUNTS        0       13       35
   1    rs1933622   FREQ        0   0.2708   0.7292
   1    rs1933622   MEAN       NA 0.0008151  0.00154
   1    rs1933622     SD       NA  0.01006 0.007926
   1    rs4844769   GENO      T/T      T/C      C/C
   1    rs4844769 COUNTS        6       25       17
   1    rs4844769   FREQ    0.125   0.5208   0.3542
   1    rs4844769   MEAN 0.004454 0.000208 0.001916
   1    rs4844769     SD 0.006896 0.008784 0.008549
   1    rs6658166   GENO      T/T      T/C      C/C
   1    rs6658166 COUNTS        3       23       22
   1    rs6658166   FREQ   0.0625   0.4792   0.4583
   1    rs6658166   MEAN -0.0007629 0.001407 0.001565
   1    rs6658166     SD 0.007373 0.008894 0.008427
   1    rs7514220   GENO      C/C      C/T      T/T
   1    rs7514220 COUNTS        2       27       19
   1    rs7514220   FREQ  0.04167   0.5625   0.3958
   1    rs7514220   MEAN 0.004837 0.001418 0.0008706
   1    rs7514220     SD 0.005154 0.008547 0.008819
   1    rs6672714   GENO      A/A      A/G      G/G
   1    rs6672714 COUNTS        1       20       27
   1    rs6672714   FREQ  0.02083   0.4167   0.5625
   1    rs6672714   MEAN   0.0243  0.00138 0.0004663
   1    rs6672714     SD        0 0.006837  0.00859
   1    rs6704122   GENO      T/T      T/C      C/C
   1    rs6704122 COUNTS        0       13       35
   1    rs6704122   FREQ        0   0.2708   0.7292
   1    rs6704122   MEAN       NA 0.004982 -7.976e-06
   1    rs6704122     SD       NA 0.008826 0.008015
   1   rs17014126   GENO      T/T      T/C      C/C
   1   rs17014126 COUNTS        0        6       42
   1   rs17014126   FREQ        0    0.125    0.875
   1   rs17014126   MEAN       NA 0.002477 0.001182
   1   rs17014126     SD       NA 0.004969 0.008866
   1    rs6691380   GENO      C/C      C/T      T/T
   1    rs6691380 COUNTS        5       21       22
   1    rs6691380   FREQ   0.1042   0.4375   0.4583
   1    rs6691380   MEAN 0.001272 0.001416  0.00129
   1    rs6691380     SD  0.01479 0.007014 0.008441
   1    rs4402132   GENO      T/T      T/C      C/C
   1    rs4402132 COUNTS        0        9       39
   1    rs4402132   FREQ        0   0.1875   0.8125
   1    rs4402132   MEAN       NA -0.001429 0.001983
   1    rs4402132     SD       NA 0.008668  0.00838
   1    rs4844776   GENO      C/C      C/A      A/A
   1    rs4844776 COUNTS        7       31       10
   1    rs4844776   FREQ   0.1458   0.6458   0.2083
   1    rs4844776   MEAN 0.006584 0.001069 -0.001472
   1    rs4844776     SD 0.009605 0.008647  0.00562
   1    rs4844777   GENO      T/T      T/C      C/C
   1    rs4844777 COUNTS        0        8       40
   1    rs4844777   FREQ        0   0.1667   0.8333
   1    rs4844777   MEAN       NA  3.9e-05 0.001605
   1    rs4844777     SD       NA 0.007982 0.008612
   1   rs11581106   GENO      G/G      G/T      T/T
   1   rs11581106 COUNTS        3       25       20
   1   rs11581106   FREQ   0.0625   0.5208   0.4167
   1   rs11581106   MEAN 0.004369 0.001113 0.001178
   1   rs11581106     SD 0.008247 0.008074 0.009247
   1    rs6540522   GENO      G/G      G/A      A/A
   1    rs6540522 COUNTS        7       28       13
   1    rs6540522   FREQ   0.1458   0.5833   0.2708
   1    rs6540522   MEAN 0.001666 0.0005034  0.00298
   1    rs6540522     SD 0.005638 0.008118  0.01053
   1   rs17014148   GENO      A/A      A/G      G/G
   1   rs17014148 COUNTS        1       10       37
   1   rs17014148   FREQ  0.02083   0.2083   0.7708
   1   rs17014148   MEAN -0.01322 0.001539 0.001684
   1   rs17014148     SD        0 0.007662 0.008514
   1    rs1933613   GENO      C/C      C/A      A/A
   1    rs1933613 COUNTS        2       23       23
   1    rs1933613   FREQ  0.04167   0.4792   0.4792
   1    rs1933613   MEAN  0.01378 0.0005242 0.001082
   1    rs1933613     SD  0.01489 0.007009 0.008858
   1    rs4291499   GENO      T/T      T/C      C/C
   1    rs4291499 COUNTS        0       13       35
   1    rs4291499   FREQ        0   0.2708   0.7292
   1    rs4291499   MEAN       NA 0.004982 -7.976e-06
   1    rs4291499     SD       NA 0.008826 0.008015
   1    rs6657861   GENO      G/G      G/A      A/A
   1    rs6657861 COUNTS        3       30       15
   1    rs6657861   FREQ   0.0625    0.625   0.3125
   1    rs6657861   MEAN  0.01041 0.002781 -0.003346
   1    rs6657861     SD  0.01382 0.007753 0.006498
   1    rs1933619   GENO      T/T      T/G      G/G
   1    rs1933619 COUNTS        5       13       30
   1    rs1933619   FREQ   0.1042   0.2708    0.625
   1    rs1933619   MEAN -0.001956 -0.001129 0.002965
   1    rs1933619     SD 0.006518 0.006293 0.009279
   1    rs1933618   GENO      C/C      C/T      T/T
   1    rs1933618 COUNTS        0        8       40
   1    rs1933618   FREQ        0   0.1667   0.8333
   1    rs1933618   MEAN       NA  3.9e-05 0.001605
   1    rs1933618     SD       NA 0.007982 0.008612
   1    rs2970556   GENO      G/G      G/T      T/T
   1    rs2970556 COUNTS        2       10       36
   1    rs2970556   FREQ  0.04167   0.2083     0.75
   1    rs2970556   MEAN -0.003314 -0.0008118 0.002201
   1    rs2970556     SD 0.0007094 0.004701 0.009318
   1   rs17188009   GENO      A/A      A/G      G/G
   1   rs17188009 COUNTS        2       16       30
   1   rs17188009   FREQ  0.04167   0.3333    0.625
   1   rs17188009   MEAN  0.00795 0.001666 0.0007313
   1   rs17188009     SD  0.02313 0.006041 0.008655
   1   rs17188016   GENO      C/C      C/T      T/T
   1   rs17188016 COUNTS        4       21       23
   1   rs17188016   FREQ  0.08333   0.4375   0.4792
   1   rs17188016   MEAN 0.003691 0.001707 0.0006036
   1   rs17188016     SD  0.01589 0.007119 0.008383
   1    rs2800917   GENO      T/T      T/C      C/C
   1    rs2800917 COUNTS        0        7       41
   1    rs2800917   FREQ        0   0.1458   0.8542
   1    rs2800917   MEAN       NA 0.001671 0.001288
   1    rs2800917     SD       NA 0.007033 0.008742
   1   rs17260245   GENO      G/G      G/A      A/A
   1   rs17260245 COUNTS        1       17       30
   1   rs17260245   FREQ  0.02083   0.3542    0.625
   1   rs17260245   MEAN   0.0243 0.001074 0.0007313
   1   rs17260245     SD        0 0.006338 0.008655
   1    rs7533402   GENO      C/C      C/T      T/T
   1    rs7533402 COUNTS        1       18       29
   1    rs7533402   FREQ  0.02083    0.375   0.6042
   1    rs7533402   MEAN   0.0243 0.0002821 0.001211
   1    rs7533402     SD        0 0.007006 0.008393
   1    rs1507334   GENO      G/G      G/A      A/A
   1    rs1507334 COUNTS        2       23       23
   1    rs1507334   FREQ  0.04167   0.4792   0.4792
   1    rs1507334   MEAN  0.00408 0.001233 0.001216
   1    rs1507334     SD  0.01164  0.00833 0.008731
   1   rs17014178   GENO      T/T      T/G      G/G
   1   rs17014178 COUNTS        1        8       39
   1   rs17014178   FREQ  0.02083   0.1667   0.8125
   1   rs17014178   MEAN -0.01322 0.003119 0.001353
   1   rs17014178     SD        0  0.00782 0.008413
   1    rs6693967   GENO      G/G      G/A      A/A
   1    rs6693967 COUNTS        2       23       23
   1    rs6693967   FREQ  0.04167   0.4792   0.4792
   1    rs6693967   MEAN  0.00408 0.001233 0.001216
   1    rs6693967     SD  0.01164  0.00833 0.008731
   1   rs17014186   GENO      A/A      A/G      G/G
   1   rs17014186 COUNTS        1        8       39
   1   rs17014186   FREQ  0.02083   0.1667   0.8125
   1   rs17014186   MEAN -0.01322 0.003119 0.001353
   1   rs17014186     SD        0  0.00782 0.008413
   1    rs2788154   GENO      A/A      A/G      G/G
   1    rs2788154 COUNTS        2       16       30
   1    rs2788154   FREQ  0.04167   0.3333    0.625
   1    rs2788154   MEAN -0.008014 0.000683  0.00232
   1    rs2788154     SD 0.007357 0.006868 0.009064
   1    rs2788153   GENO      G/G      G/C      C/C
   1    rs2788153 COUNTS        7       32        9
   1    rs2788153   FREQ   0.1458   0.6667   0.1875
   1    rs2788153   MEAN 0.004759 0.0005557 0.001489
   1    rs2788153     SD  0.01042  0.00825 0.007844
   1    rs2788152   GENO      C/C      C/T      T/T
   1    rs2788152 COUNTS        1        6       41
   1    rs2788152   FREQ  0.02083    0.125   0.8542
   1    rs2788152   MEAN -0.01322 0.004122 0.001292
   1    rs2788152     SD        0 0.008906 0.008216
   1   rs10779504   GENO      A/A      A/T      T/T
   1   rs10779504 COUNTS        0        6       42
   1   rs10779504   FREQ        0    0.125    0.875
   1   rs10779504   MEAN       NA -0.001751 0.001786
   1   rs10779504     SD       NA 0.008559 0.008443
   1    rs2843175   GENO      T/T      T/C      C/C
   1    rs2843175 COUNTS        3       18       27
   1    rs2843175   FREQ   0.0625    0.375   0.5625
   1    rs2843175   MEAN 0.005831 0.0003862 0.001483
   1    rs2843175     SD 0.003496 0.009034 0.008471
   1    rs2843174   GENO      G/G      G/T      T/T
   1    rs2843174 COUNTS        7       21       20
   1    rs2843174   FREQ   0.1458   0.4375   0.4167
   1    rs2843174   MEAN  0.00109 0.0004792  0.00234
   1    rs2843174     SD 0.007034 0.007913 0.009651
   1    rs2185095   GENO      T/T      T/C      C/C
   1    rs2185095 COUNTS        6       19       23
   1    rs2185095   FREQ    0.125   0.3958   0.4792
   1    rs2185095   MEAN 0.004731 0.0002767 0.001341
   1    rs2185095     SD 0.008254  0.00831  0.00874
   1    rs2153043   GENO      C/C      C/T      T/T
   1    rs2153043 COUNTS        5       21       22
   1    rs2153043   FREQ   0.1042   0.4375   0.4583
   1    rs2153043   MEAN 0.001209  0.00194 0.0008049
   1    rs2153043     SD 0.008704 0.008504 0.008705
   1    rs2265733   GENO      T/T      T/C      C/C
   1    rs2265733 COUNTS        1        8       39
   1    rs2265733   FREQ  0.02083   0.1667   0.8125
   1    rs2265733   MEAN 0.007732 0.0007356 0.001305
   1    rs2265733     SD        0   0.0087 0.008555
   1    rs2660648   GENO      G/G      G/A      A/A
   1    rs2660648 COUNTS        5       21       22
   1    rs2660648   FREQ   0.1042   0.4375   0.4583
   1    rs2660648   MEAN 0.0008516 0.001305 0.001492
   1    rs2660648     SD 0.009363 0.008069 0.008998
   1   rs12096704   GENO      G/G      G/A      A/A
   1   rs12096704 COUNTS        8       23       17
   1   rs12096704   FREQ   0.1667   0.4792   0.3542
   1   rs12096704   MEAN 6.046e-06 0.001179 0.002196
   1   rs12096704     SD  0.01145 0.007675 0.008342
   1   rs12061968   GENO      A/A      A/G      G/G
   1   rs12061968 COUNTS        0       11       37
   1   rs12061968   FREQ        0   0.2292   0.7708
   1   rs12061968   MEAN       NA -0.00151 0.002192
   1   rs12061968     SD       NA 0.004465 0.009188
   1    rs2843171   GENO      T/T      T/C      C/C
   1    rs2843171 COUNTS        8       22       18
   1    rs2843171   FREQ   0.1667   0.4583    0.375
   1    rs2843171   MEAN 0.001208 0.001827 0.0008136
   1    rs2843171     SD 0.006521 0.007899  0.01011
   1   rs12064516   GENO      A/A      A/G      G/G
   1   rs12064516 COUNTS        0       12       36
   1   rs12064516   FREQ        0     0.25     0.75
   1   rs12064516   MEAN       NA -0.0005286 0.001968
   1   rs12064516     SD       NA 0.005449 0.009215
   1     rs879961   GENO      G/G      G/T      T/T
   1     rs879961 COUNTS        5       20       23
   1     rs879961   FREQ   0.1042   0.4167   0.4792
   1     rs879961   MEAN 0.0008516 0.001511 0.001305
   1     rs879961     SD 0.009363 0.008222 0.008837
   1    rs1553622   GENO      G/G      G/A      A/A
   1    rs1553622 COUNTS        4       18       26
   1    rs1553622   FREQ  0.08333    0.375   0.5417
   1    rs1553622   MEAN 0.004881 0.001489 0.0006986
   1    rs1553622     SD 0.003429 0.008981 0.008688
   1   rs17014274   GENO      T/T      T/G      G/G
   1   rs17014274 COUNTS        1       16       31
   1   rs17014274   FREQ  0.02083   0.3333   0.6458
   1   rs17014274   MEAN 0.006308 0.001545  0.00108
   1   rs17014274     SD        0 0.009607 0.008048
   1    rs2660637   GENO      A/A      A/G      G/G
   1    rs2660637 COUNTS        3       18       27
   1    rs2660637   FREQ   0.0625    0.375   0.5625
   1    rs2660637   MEAN 0.005831 0.001703 0.0006056
   1    rs2660637     SD 0.003496 0.008944 0.008533
   1    rs6678908   GENO      G/G      G/T      T/T
   1    rs6678908 COUNTS        4       18       26
   1    rs6678908   FREQ  0.08333    0.375   0.5417
   1    rs6678908   MEAN 0.003691 0.0006908 0.001434
   1    rs6678908     SD  0.01589 0.008156  0.00758
   1    rs6676705   GENO      T/T      T/C      C/C
   1    rs6676705 COUNTS        3       18       27
   1    rs6676705   FREQ   0.0625    0.375   0.5625
   1    rs6676705   MEAN -0.00318 0.002674 0.0009596
   1    rs6676705     SD 0.009773 0.009305 0.007832
   1    rs1507326   GENO      T/T      T/C      C/C
   1    rs1507326 COUNTS        4       19       25
   1    rs1507326   FREQ  0.08333   0.3958   0.5208
   1    rs1507326   MEAN 0.003691 0.001195 0.001081
   1    rs1507326     SD  0.01589 0.008225 0.007515
   1    rs1395747   GENO      G/G      G/A      A/A
   1    rs1395747 COUNTS        9       25       14
   1    rs1395747   FREQ   0.1875   0.5208   0.2917
   1    rs1395747   MEAN 0.002027 -0.0004463 0.004101
   1    rs1395747     SD 0.007209 0.007956 0.009723
   1    rs7554932   GENO      T/T      T/G      G/G
   1    rs7554932 COUNTS        0        8       40
   1    rs7554932   FREQ        0   0.1667   0.8333
   1    rs7554932   MEAN       NA 0.002927 0.001027
   1    rs7554932     SD       NA  0.01095 0.007991
