# Supplementary material for: Cell-to-cell expression dispersion of B-cell surface proteins is linked to genetic variants in humans
Source: Commun Biol. 2020 Jul 3;3:346. doi: 10.1038/s42003-020-1075-1 (PMC7335051; doi:10.1038/s42003-020-1075-1)
Supplement: Supplementary file 4 — Supplementary Data 2 [file 42003_2020_1075_MOESM4_ESM.zip › Supplementary_Data_S2/plink-results-48LCLs/CD55_chr1_cv.loess/CD55_cv.loess_48_LCLs.qassoc.mperm]

 CHR          SNP         EMP1         EMP2 
   1   rs16855729       0.2132            1 
   1   rs11240506       0.0384            1 
   1    rs3795547       0.7768            1 
   1   rs12036582       0.9531            1 
   1   rs12751472       0.5375            1 
   1   rs12041365       0.6106            1 
   1   rs11240512       0.6459            1 
   1    rs7513290       0.7009            1 
   1   rs11240515       0.7855            1 
   1   rs11240521       0.9807            1 
   1   rs11240523        0.832            1 
   1   rs12036780       0.4677            1 
   1    rs7534154        0.841            1 
   1    rs1891506       0.4278            1 
   1    rs6593951       0.5431            1 
   1   rs12133326       0.4445            1 
   1   rs10494871       0.1756            1 
   1    rs7515820       0.2371            1 
   1    rs7531623        0.396            1 
   1    rs7533594       0.7191            1 
   1   rs11240528        0.454            1 
   1    rs6593955       0.3236            1 
   1    rs7539751      0.07389            1 
   1   rs10793740       0.7421            1 
   1    rs7536614       0.7421            1 
   1   rs12728206       0.7582            1 
   1   rs12092624       0.9439            1 
   1    rs2282449       0.0381            1 
   1    rs2282450        0.211            1 
   1   rs12407361       0.1213            1 
   1    rs4245717        0.999            1 
   1   rs11579937      0.06119            1 
   1   rs11581303       0.3422            1 
   1   rs10793741       0.1697            1 
   1   rs12039255       0.3351            1 
   1   rs17347710       0.6508            1 
   1    rs6661827       0.3737            1 
   1   rs16856082       0.2217            1 
   1    rs6680742       0.2217            1 
   1    rs6680848        0.896            1 
   1    rs3761916       0.2881            1 
   1   rs11240548       0.2663            1 
   1    rs7529037       0.8121            1 
   1    rs2153904       0.8032            1 
   1    rs4601639       0.6264            1 
   1    rs7520276        0.224            1 
   1   rs16856160       0.7289            1 
   1   rs10751444       0.5544            1 
   1    rs6593964       0.5544            1 
   1     rs951366     0.008699       0.9923 
   1     rs823092       0.5577            1 
   1   rs16856211       0.8473            1 
   1     rs823094       0.3786            1 
   1    rs1620334       0.8154            1 
   1    rs7513645        0.863            1 
   1     rs823121       0.3778            1 
   1     rs823122      0.05999            1 
   1     rs823123      0.09459            1 
   1    rs7522056       0.0127       0.9996 
   1     rs823137       0.3778            1 
   1     rs823142       0.9978            1 
   1    rs1775151       0.7023            1 
   1    rs1772153      0.06719            1 
   1     rs947211       0.3934            1 
   1   rs10494874       0.8396            1 
   1   rs12565968       0.7758            1 
   1    rs6679073       0.9633            1 
   1     rs708726       0.6932            1 
   1     rs823154       0.4245            1 
   1    rs4396169       0.9384            1 
   1       rs2224       0.4838            1 
   1     rs823066       0.8847            1 
   1     rs823071       0.9264            1 
   1    rs1891092       0.7227            1 
   1    rs1891094       0.7227            1 
   1     rs823082       0.2884            1 
   1     rs823091        0.922            1 
   1     rs823088       0.4616            1 
   1    rs1361754       0.2884            1 
   1   rs16856400       0.4601            1 
   1    rs4951025       0.6744            1 
   1     rs960603       0.3952            1 
   1    rs7517009       0.9514            1 
   1    rs6702688       0.1264            1 
   1    rs6667995       0.9901            1 
   1   rs11240581       0.5145            1 
   1    rs9438394       0.7912            1 
   1   rs12096500       0.4262            1 
   1    rs7364618        0.331            1 
   1   rs12028467       0.1114            1 
   1    rs2869026       0.5413            1 
   1    rs7365031       0.9021            1 
   1    rs7367954       0.5413            1 
   1    rs9438437       0.8038            1 
   1   rs17348521       0.4361            1 
   1   rs16856447       0.3823            1 
   1    rs6669481       0.5577            1 
   1   rs12757540       0.8332            1 
   1    rs7366689        0.492            1 
   1   rs16856470       0.7762            1 
   1    rs6674850       0.5895            1 
   1   rs12036375       0.3207            1 
   1    rs7538856       0.8593            1 
   1    rs7366893       0.3166            1 
   1    rs9438403       0.3207            1 
   1   rs12727528       0.6532            1 
   1   rs12133152       0.5463            1 
   1   rs16856489       0.8613            1 
   1   rs11240594       0.9251            1 
   1    rs7366204       0.3621            1 
   1   rs12568779       0.5061            1 
   1   rs11240596        0.551            1 
   1   rs12741299        0.301            1 
   1    rs9661504         0.91            1 
   1   rs12095392       0.2715            1 
   1   rs11801695         0.91            1 
   1   rs12029024       0.9945            1 
   1    rs7516593       0.0176       0.9999 
   1    rs7413698       0.6266            1 
   1   rs12072062       0.0439            1 
   1    rs2244510       0.1624            1 
   1   rs12060726       0.1781            1 
   1   rs11119916       0.0439            1 
   1   rs17012997       0.7561            1 
   1    rs6664834      0.07769            1 
   1    rs2987936       0.1624            1 
   1   rs10494876       0.2496            1 
   1   rs11120206      0.06759            1 
   1    rs2480403       0.2632            1 
   1    rs2483062       0.3165            1 
   1    rs6701879       0.7921            1 
   1   rs11579993       0.5667            1 
   1   rs10158553       0.5267            1 
   1   rs12129635       0.3165            1 
   1    rs2480405       0.2224            1 
   1    rs2480408       0.6295            1 
   1   rs12751143       0.8581            1 
   1     rs963893       0.5667            1 
   1    rs2026081       0.7921            1 
   1    rs7546842       0.1824            1 
   1    rs2483057       0.7389            1 
   1   rs17433769       0.4803            1 
   1    rs1539241       0.1406            1 
   1    rs1539243       0.6176            1 
   1   rs17022427       0.3556            1 
   1   rs12409804       0.3556            1 
   1   rs12059562       0.8246            1 
   1   rs12096623       0.6918            1 
   1    rs4844539       0.2568            1 
   1     rs944775       0.9757            1 
   1     rs944774        0.913            1 
   1      rs15672        0.913            1 
   1    rs3849269        0.484            1 
   1    rs3849271       0.5071            1 
   1    rs2871360       0.1906            1 
   1   rs10863574       0.6151            1 
   1   rs12405921       0.9351            1 
   1    rs6673717       0.3146            1 
   1    rs6666087       0.2789            1 
   1    rs9661909       0.5065            1 
   1    rs6685780        0.803            1 
   1    rs6677975       0.5861            1 
   1   rs12058254       0.9848            1 
   1   rs11811181       0.9854            1 
   1   rs11800677       0.4911            1 
   1   rs12569261       0.7475            1 
   1   rs10779474       0.9263            1 
   1    rs2210518       0.8189            1 
   1   rs11119043       0.3932            1 
   1    rs6669685       0.8038            1 
   1    rs6693578       0.7557            1 
   1   rs17434403       0.3128            1 
   1   rs10863711       0.8602            1 
   1    rs1930435       0.5745            1 
   1    rs7517285       0.7457            1 
   1   rs17012144        0.799            1 
   1    rs2297551       0.2443            1 
   1     rs944779       0.5115            1 
   1    rs7528718       0.7309            1 
   1    rs4845112       0.2173            1 
   1   rs12079722       0.7774            1 
   1    rs7544267       0.9351            1 
   1   rs11119107       0.4463            1 
   1   rs11584983       0.3895            1 
   1    rs3813973       0.1294            1 
   1    rs3813972       0.3265            1 
   1   rs12077649       0.5601            1 
   1   rs17012566       0.4612            1 
   1   rs11119136       0.7986            1 
   1   rs10494877       0.5976            1 
   1   rs17012744       0.1263            1 
   1    rs6677934       0.3581            1 
   1   rs11800152       0.6228            1 
   1   rs12096152       0.7319            1 
   1   rs10157569       0.2516            1 
   1    rs4845121       0.9755            1 
   1    rs7549114       0.5689            1 
   1    rs4240841       0.5504            1 
   1   rs10863755       0.4826            1 
   1   rs12073287       0.4826            1 
   1    rs6674327       0.3731            1 
   1    rs4845123       0.6891            1 
   1   rs12080114       0.4839            1 
   1      rs13208       0.3538            1 
   1   rs17013797       0.9663            1 
   1   rs11119256        0.575            1 
   1   rs12140926       0.4306            1 
   1    rs6678300        0.464            1 
   1   rs11119263       0.7666            1 
   1    rs4074956       0.3304            1 
   1   rs17014119       0.9447            1 
   1   rs12138473       0.7762            1 
   1   rs17014160       0.5112            1 
   1   rs41348452       0.5112            1 
   1   rs17014165       0.5112            1 
   1   rs17014176       0.7575            1 
   1    rs4845129        0.532            1 
   1   rs10863784       0.8376            1 
   1    rs4845130       0.4681            1 
   1   rs17350845       0.7762            1 
   1    rs4240844       0.7005            1 
   1   rs12060808       0.4123            1 
   1    rs6691678        0.532            1 
   1    rs6669284       0.6844            1 
   1    rs4240848       0.6013            1 
   1    rs4607880       0.6013            1 
   1   rs11119385       0.9118            1 
   1    rs4311892       0.7309            1 
   1    rs3935632        0.566            1 
   1   rs12142576       0.2749            1 
   1   rs10863812       0.5786            1 
   1    rs4845133       0.5743            1 
   1   rs11119447       0.4839            1 
   1    rs6658896       0.3322            1 
   1    rs6692511       0.2415            1 
   1    rs4579758       0.7111            1 
   1    rs4844553       0.7562            1 
   1    rs1878672        0.468            1 
   1    rs1554286       0.0214            1 
   1    rs3024491        0.468            1 
   1    rs3024490       0.0219            1 
   1   rs10494879       0.0388            1 
   1     rs880790       0.9123            1 
   1   rs11805284       0.6568            1 
   1     rs885334       0.4438            1 
   1   rs11583394       0.2934            1 
   1    rs4845139       0.9528            1 
   1    rs4845140      0.06309            1 
   1   rs11119582       0.1918            1 
   1   rs11119584       0.1069            1 
   1   rs12042283       0.2204            1 
   1   rs10746433       0.0131       0.9996 
   1   rs12040948       0.1147            1 
   1   rs11119590       0.6366            1 
   1   rs12085778       0.4558            1 
   1   rs11119602       0.5369            1 
   1    rs3950619       0.1971            1 
   1   rs12407485       0.5271            1 
   1   rs17016339       0.5271            1 
   1   rs12409577       0.6255            1 
   1   rs10863860       0.6255            1 
   1    rs7540516       0.6184            1 
   1    rs2176511       0.5956            1 
   1    rs2138992       0.7177            1 
   1    rs6673827       0.4427            1 
   1   rs17016609       0.4427            1 
   1    rs2056225        0.549            1 
   1    rs4845143       0.8069            1 
   1   rs12022129       0.7982            1 
   1   rs11119670       0.7065            1 
   1    rs2243161       0.4378            1 
   1    rs2243168       0.9148            1 
   1    rs2243171       0.9148            1 
   1    rs2243174       0.7065            1 
   1   rs11802960        0.978            1 
   1    rs4845144       0.5417            1 
   1    rs7528265       0.3105            1 
   1    rs4845145        0.807            1 
   1   rs41434745       0.4395            1 
   1     rs574773       0.5525            1 
   1    rs2981573       0.9078            1 
   1   rs10779560       0.5926            1 
   1    rs1518109       0.3551            1 
   1     rs291089       0.8471            1 
   1     rs574684       0.2114            1 
   1     rs574635       0.8471            1 
   1    rs3860300       0.7454            1 
   1    rs3762344       0.5099            1 
   1     rs291111        0.904            1 
   1     rs291110       0.1721            1 
   1    rs3093417       0.1688            1 
   1    rs1150258       0.1531            1 
   1    rs3748669       0.1796            1 
   1     rs749860       0.9522            1 
   1     rs291083       0.4314            1 
   1     rs291082       0.3551            1 
   1   rs12074261       0.5704            1 
   1     rs291084       0.5197            1 
   1    rs6695632       0.8584            1 
   1     rs503746       0.6078            1 
   1   rs17018064       0.8773            1 
   1     rs291092       0.6436            1 
   1     rs291090       0.6006            1 
   1    rs4844369       0.6703            1 
   1   rs10218826        0.727            1 
   1   rs11119901       0.7976            1 
   1   rs10863962       0.9467            1 
   1   rs12119983       0.7575            1 
   1   rs17018337       0.7976            1 
   1   rs11119925       0.8078            1 
   1    rs2000058       0.6374            1 
   1   rs11119938        0.951            1 
   1   rs17018470        0.951            1 
   1    rs1890864       0.6374            1 
   1    rs1856746        0.727            1 
   1    rs1340232       0.6374            1 
   1   rs12066378       0.9992            1 
   1    rs6663535       0.5231            1 
   1   rs12097910        0.959            1 
   1   rs11578759       0.6844            1 
   1    rs7518452       0.6614            1 
   1    rs6540744       0.6884            1 
   1    rs2791714       0.6614            1 
   1    rs2791713       0.9653            1 
   1   rs11119976       0.9163            1 
   1    rs6687771       0.8221            1 
   1   rs11119978       0.9252            1 
   1   rs11119981       0.7081            1 
   1    rs2842711       0.7189            1 
   1    rs2791708       0.5984            1 
   1    rs1890868       0.7817            1 
   1   rs12129405       0.7333            1 
   1   rs11581299       0.8121            1 
   1    rs2791705       0.7252            1 
   1    rs6694365       0.8121            1 
   1    rs2486924        0.806            1 
   1    rs4844563       0.9532            1 
   1    rs2629646       0.3631            1 
   1    rs2629643       0.6398            1 
   1    rs2842720       0.3741            1 
   1    rs7525449       0.9438            1 
   1     rs764317       0.6729            1 
   1   rs12409177       0.8674            1 
   1   rs12144273       0.8674            1 
   1   rs12138969       0.8674            1 
   1       rs3020       0.8836            1 
   1    rs1890870       0.8228            1 
   1     rs901107       0.3613            1 
   1   rs12062114       0.2063            1 
   1    rs2629684        0.185            1 
   1    rs2629682        0.185            1 
   1   rs12061493        0.176            1 
   1    rs2791717        0.185            1 
   1   rs12064084        0.176            1 
   1   rs11120092       0.4412            1 
   1   rs11120093       0.4412            1 
   1    rs2842741       0.2265            1 
   1    rs2629663       0.9092            1 
   1    rs2247227       0.2007            1 
   1   rs17258746       0.0415            1 
   1   rs12088135        0.376            1 
   1    rs6673109        0.484            1 
   1    rs3748672       0.3525            1 
   1    rs6673422       0.1356            1 
   1   rs12045707        0.026            1 
   1   rs12088299        0.262            1 
   1    rs2842754        0.848            1 
   1    rs2353545       0.8751            1 
   1    rs7536934       0.4083            1 
   1    rs4403634       0.8751            1 
   1    rs3813948       0.7217            1 
   1       rs8942       0.5707            1 
   1   rs11120211       0.9296            1 
   1   rs11120218       0.9887            1 
   1   rs17020993       0.5183            1 
   1    rs9943077     0.007699       0.9891 
   1    rs2491393      0.08339            1 
   1    rs2495253         0.35            1 
   1    rs2491395       0.7442            1 
   1    rs4844573       0.0437            1 
   1    rs6663608       0.8928            1 
   1   rs11120277       0.7817            1 
   1   rs12061578       0.7568            1 
   1    rs6688299       0.2634            1 
   1   rs17021736       0.2038            1 
   1   rs11120302       0.6566            1 
   1   rs17022385       0.8935            1 
   1    rs6672985       0.5608            1 
   1    rs1429907       0.8081            1 
   1   rs17022932       0.1751            1 
   1    rs6673080       0.0252            1 
   1   rs10746451       0.1456            1 
   1    rs7516468       0.8243            1 
   1    rs7516640       0.5203            1 
   1   rs11120512       0.0252            1 
   1    rs2039544       0.6025            1 
   1    rs4844584       0.6025            1 
   1   rs10494890       0.0252            1 
   1    rs7543236       0.6025            1 
   1    rs7543250       0.2611            1 
   1   rs11584921      0.08089            1 
   1   rs10864180        0.249            1 
   1    rs6658718       0.9049            1 
   1    rs1782468       0.7192            1 
   1    rs1652333       0.1906            1 
   1    rs2802233       0.1906            1 
   1   rs17024765      0.09639            1 
   1    rs1572275       0.1385            1 
   1    rs7515373       0.6025            1 
   1    rs7525530       0.6025            1 
   1    rs2564974       0.1906            1 
   1    rs2782842       0.9049            1 
   1    rs1858001       0.0499            1 
   1    rs2914937       0.2841            1 
   1     rs891376       0.2128            1 
   1   rs17024952       0.5136            1 
   1    rs4844590        0.281            1 
   1    rs4844592       0.2726            1 
   1    rs6691942       0.2082            1 
   1    rs6700168       0.2726            1 
   1   rs17025155       0.4518            1 
   1   rs10864231       0.2726            1 
   1    rs1507758       0.2726            1 
   1    rs1507760       0.2726            1 
   1    rs2135923       0.1353            1 
   1   rs11120753       0.5417            1 
   1   rs17026085       0.1078            1 
   1    rs2802223       0.8836            1 
   1    rs7554172       0.5417            1 
   1    rs6660274       0.0448            1 
   1   rs17026295       0.0353            1 
   1    rs2782831        0.114            1 
   1     rs966256       0.7456            1 
   1    rs2802216       0.1306            1 
   1    rs6667140       0.2718            1 
   1    rs7519949       0.8394            1 
   1    rs2940252      0.09889            1 
   1    rs1257573       0.5997            1 
   1   rs11117721      0.09889            1 
   1    rs2135924       0.3272            1 
   1   rs17043362      0.09209            1 
   1     rs311290       0.6382            1 
   1   rs17043515       0.7735            1 
   1     rs311286       0.6382            1 
   1     rs311285       0.5271            1 
   1     rs683801       0.5728            1 
   1    rs7527218        0.472            1 
   1   rs17044576       0.4318            1 
   1     rs311309       0.3942            1 
   1    rs1567190       0.8491            1 
   1     rs311311       0.8539            1 
   1     rs511678       0.7475            1 
   1    rs2940253       0.7475            1 
   1    rs9429774       0.7475            1 
   1      rs17615       0.7475            1 
   1    rs9429775       0.5156            1 
   1    rs9429777       0.3942            1 
   1   rs12032512       0.5343            1 
   1    rs1041250      0.06479            1 
   1    rs6690215       0.9823            1 
   1    rs2182911       0.1888            1 
   1    rs2182913       0.8302            1 
   1    rs7519408       0.1888            1 
   1   rs12068225       0.4368            1 
   1    rs4618971        0.145            1 
   1    rs1410408       0.5374            1 
   1    rs9429781       0.3931            1 
   1   rs11117913        0.824            1 
   1    rs1986158        0.476            1 
   1    rs1571344        0.476            1 
   1   rs12567990       0.8114            1 
   1   rs11117949       0.1604            1 
   1    rs9429946       0.2884            1 
   1     rs650877       0.2376            1 
   1     rs599948       0.4759            1 
   1     rs603237       0.1938            1 
   1    rs2274566       0.9382            1 
   1    rs1746658       0.5274            1 
   1   rs12034598       0.3611            1 
   1    rs1746659       0.9382            1 
   1    rs1257541       0.1544            1 
   1   rs12141045       0.9385            1 
   1     rs677066       0.9382            1 
   1   rs11118166       0.9382            1 
   1   rs10429953       0.9385            1 
   1   rs11576522       0.9382            1 
   1   rs10429943       0.9385            1 
   1    rs3930521       0.4332            1 
   1   rs41364345       0.7273            1 
   1   rs41369546       0.4332            1 
   1   rs11803956       0.7846            1 
   1    rs7517706       0.2105            1 
   1    rs6661764       0.5023            1 
   1   rs10779340       0.7073            1 
   1    rs6696840       0.1244            1 
   1   rs11118242       0.8495            1 
   1   rs12080578       0.4777            1 
   1    rs6540437       0.8495            1 
   1    rs6540438        0.118            1 
   1   rs11118278       0.0262            1 
   1    rs6671969       0.4789            1 
   1   rs10863461       0.4789            1 
   1   rs12143527       0.3507            1 
   1    rs2296158       0.5624            1 
   1   rs12025522       0.4367            1 
   1    rs1853526       0.6771            1 
   1   rs11118345       0.4367            1 
   1    rs1830762       0.7017            1 
   1    rs4844614       0.1179            1 
   1    rs1977265       0.2522            1 
   1    rs3927459       0.2778            1 
   1    rs1819221       0.2548            1 
   1    rs1819222        0.567            1 
   1    rs1998538        0.567            1 
   1    rs2104303       0.1515            1 
   1    rs2025374        0.567            1 
   1    rs7555801       0.5924            1 
   1    rs2761422        0.567            1 
   1    rs2761425        0.567            1 
   1   rs11118475        0.218            1 
   1    rs2761429       0.5924            1 
   1    rs2796259       0.6564            1 
   1    rs2761434       0.9023            1 
   1    rs2796265       0.9023            1 
   1   rs12062235       0.8787            1 
   1    rs2796266       0.8218            1 
   1    rs2724385       0.1196            1 
   1    rs2796278        0.469            1 
   1       rs7144       0.4813            1 
   1    rs1474742       0.5183            1 
   1    rs7523273        0.989            1 
   1    rs2796283       0.2759            1 
   1    rs2745972       0.6863            1 
   1     rs866511       0.1113            1 
   1    rs2235768       0.0167       0.9999 
   1     rs859710       0.9572            1 
   1     rs859711       0.7346            1 
   1     rs859713       0.6819            1 
   1     rs947658        0.256            1 
   1    rs2745975       0.3156            1 
   1    rs1318653       0.6068            1 
   1   rs11118668       0.6068            1 
   1   rs10863593       0.6916            1 
   1    rs2745980       0.3156            1 
   1    rs2745981       0.7617            1 
   1    rs2796241       0.7617            1 
   1    rs7550821       0.3003            1 
   1    rs4844621       0.4012            1 
   1     rs859709       0.8527            1 
   1     rs882198       0.1098            1 
   1    rs2796247       0.7617            1 
   1    rs2724362       0.6085            1 
   1     rs694874       0.7048            1 
   1     rs641783       0.2102            1 
   1     rs643470       0.6648            1 
   1     rs733177       0.6238            1 
   1     rs677715       0.6238            1 
   1     rs558248       0.6238            1 
   1   rs17009221       0.8898            1 
   1   rs17009223       0.8898            1 
   1     rs861475       0.4986            1 
   1     rs658347       0.2036            1 
   1    rs3820521      0.09559            1 
   1    rs2235766       0.9332            1 
   1    rs2724400        0.261            1 
   1    rs2262269       0.6881            1 
   1    rs2259397        0.261            1 
   1    rs2724379       0.2698            1 
   1    rs6667619       0.8834            1 
   1     rs656801       0.8189            1 
   1    rs1932819       0.8949            1 
   1    rs1932818       0.9753            1 
   1    rs2267896       0.8834            1 
   1    rs6540445       0.8834            1 
   1    rs3754172       0.4311            1 
   1    rs6693798       0.5996            1 
   1   rs12095775       0.5996            1 
   1    rs1160530       0.4277            1 
   1    rs2724371       0.3903            1 
   1     rs490305       0.5122            1 
   1   rs11118935       0.1283            1 
   1    rs1204688       0.3384            1 
   1    rs1015656       0.2783            1 
   1    rs1028400       0.7425            1 
   1    rs1212304       0.7783            1 
   1   rs11118958       0.3078            1 
   1    rs1932825       0.1846            1 
   1   rs11579772       0.1846            1 
   1    rs2745967      0.05449            1 
   1   rs11579848       0.2683            1 
   1   rs11578508       0.1846            1 
   1   rs12065224       0.1846            1 
   1    rs1003716       0.5735            1 
   1   rs11579530       0.1846            1 
   1   rs11579168       0.3078            1 
   1    rs7552993       0.1846            1 
   1     rs878670       0.7366            1 
   1   rs11118965       0.2092            1 
   1    rs2184820       0.1308            1 
   1    rs2785630       0.7802            1 
   1    rs7547090       0.6035            1 
   1     rs475774       0.2841            1 
   1   rs12023412       0.1551            1 
   1     rs684431       0.2534            1 
   1     rs663999       0.4868            1 
   1    rs6666839       0.2481            1 
   1    rs3901316       0.2815            1 
   1     rs580306       0.9677            1 
   1     rs586294       0.7692            1 
   1    rs1751584       0.4409            1 
   1    rs2745945       0.5694            1 
   1    rs2785653       0.3188            1 
   1    rs1193096         0.69            1 
   1    rs2767567       0.8578            1 
   1     rs591305       0.8578            1 
   1    rs6659522       0.4765            1 
   1     rs657778       0.7882            1 
   1    rs7520548       0.9436            1 
   1    rs4844633       0.3678            1 
   1   rs12136725       0.7746            1 
   1   rs12407165       0.1837            1 
   1    rs6540451       0.7058            1 
   1    rs1985237       0.7248            1 
   1    rs2078332       0.9259            1 
   1    rs2785625       0.6238            1 
   1     rs753264       0.7058            1 
   1    rs7552683       0.9965            1 
   1    rs4844634       0.6135            1 
   1    rs2478822       0.6238            1 
   1     rs729765       0.7355            1 
   1   rs12094094       0.8763            1 
   1    rs6673084        0.704            1 
   1    rs2478816       0.1796            1 
   1    rs4844635       0.8763            1 
   1    rs2478812       0.2765            1 
   1    rs2274446       0.5801            1 
   1    rs4844637       0.4696            1 
   1    rs4844639       0.4696            1 
   1    rs2498024       0.9632            1 
   1    rs2498023       0.3204            1 
   1    rs2478807       0.2028            1 
   1   rs10863695       0.5447            1 
   1   rs11118982         0.18            1 
   1    rs2478806       0.2152            1 
   1    rs2148699       0.1496            1 
   1    rs2249852       0.3075            1 
   1   rs12126111       0.1631            1 
   1   rs11118986        0.875            1 
   1    rs4844641       0.4218            1 
   1    rs4844406       0.9847            1 
   1    rs7538533       0.5655            1 
   1    rs4844407       0.9847            1 
   1    rs7516841       0.4585            1 
   1    rs7540266       0.4585            1 
   1    rs4844645       0.3879            1 
   1   rs11576425       0.6692            1 
   1   rs12042643       0.8162            1 
   1   rs12568876        0.926            1 
   1    rs7553758        0.581            1 
   1   rs10863698       0.4534            1 
   1   rs10863699       0.4534            1 
   1     rs472086       0.5009            1 
   1    rs7548352       0.4534            1 
   1    rs3811387       0.5135            1 
   1    rs3811389        0.786            1 
   1   rs12046154       0.8162            1 
   1   rs17187133       0.2822            1 
   1   rs10863700        0.786            1 
   1     rs859499       0.7537            1 
   1    rs6540458       0.4585            1 
   1     rs668878       0.1852            1 
   1   rs11811891       0.8915            1 
   1     rs576876       0.1135            1 
   1     rs607857       0.1171            1 
   1    rs2007188       0.1852            1 
   1     rs628252      0.08549            1 
   1   rs12026640       0.8986            1 
   1     rs600031       0.2108            1 
   1    rs6671923       0.7464            1 
   1    rs1781019       0.8209            1 
   1     rs550948       0.7327            1 
   1     rs486753       0.1929            1 
   1    rs1604364        0.199            1 
   1    rs1262049       0.2356            1 
   1    rs1664224       0.1953            1 
   1    rs4844649       0.1679            1 
   1    rs2256712       0.4049            1 
   1    rs2801201       0.3713            1 
   1    rs2590687       0.3853            1 
   1    rs2590686       0.2268            1 
   1   rs11118997        0.352            1 
   1    rs1249874       0.9981            1 
   1     rs874785       0.2588            1 
   1   rs12033110       0.1607            1 
   1    rs4406633       0.3793            1 
   1   rs11119000         0.76            1 
   1    rs6656369       0.0384            1 
   1    rs1270939       0.1661            1 
   1   rs12410558       0.5898            1 
   1   rs11590686       0.5068            1 
   1   rs17012155       0.3866            1 
   1    rs6540459        0.137            1 
   1   rs17012158        0.933            1 
   1    rs1249868       0.7179            1 
   1   rs11119010       0.3775            1 
   1    rs7525987       0.7789            1 
   1   rs11119011       0.6701            1 
   1   rs10863703       0.9128            1 
   1    rs2590698       0.2048            1 
   1    rs1318277       0.8813            1 
   1    rs1809925       0.7472            1 
   1    rs3748735       0.2067            1 
   1    rs2782935       0.2417            1 
   1    rs2782933       0.5959            1 
   1    rs7533778       0.2266            1 
   1    rs2801200       0.7551            1 
   1    rs1664248       0.9063            1 
   1    rs1664247       0.5979            1 
   1    rs1781038       0.7471            1 
   1    rs2801193       0.5014            1 
   1    rs1269860       0.6342            1 
   1   rs17012257       0.3184            1 
   1    rs1664241       0.9595            1 
   1    rs1632609       0.4775            1 
   1   rs11119029       0.3802            1 
   1    rs2590691       0.3247            1 
   1    rs2440902       0.3247            1 
   1    rs2440901       0.7361            1 
   1   rs12735671       0.2219            1 
   1    rs1762467       0.9753            1 
   1    rs1625707       0.9753            1 
   1    rs1562204       0.7361            1 
   1    rs1617731       0.7361            1 
   1    rs1537697       0.7361            1 
   1    rs1537696       0.7361            1 
   1   rs12121098       0.2219            1 
   1   rs12122022       0.2219            1 
   1   rs11811268        0.902            1 
   1    rs1781034       0.1344            1 
   1   rs12031984        0.902            1 
   1   rs17012301       0.1666            1 
   1    rs6686992        0.969            1 
   1    rs1781025       0.9678            1 
   1    rs1781023       0.6912            1 
   1     rs718242       0.6912            1 
   1     rs718241       0.9678            1 
   1    rs3121651        0.758            1 
   1    rs3121649       0.2588            1 
   1    rs6674523       0.3147            1 
   1    rs6686518       0.5164            1 
   1    rs6689238       0.6521            1 
   1    rs6674279       0.5589            1 
   1    rs2897064       0.6949            1 
   1    rs4844671       0.4804            1 
   1    rs1499587       0.4151            1 
   1   rs17012379       0.1213            1 
   1     rs727524       0.2291            1 
   1    rs6699314        0.754            1 
   1    rs6540467       0.9095            1 
   1    rs6695225       0.9095            1 
   1    rs7546272       0.4211            1 
   1    rs1499578        0.173            1 
   1    rs2217357       0.4211            1 
   1    rs6658694       0.3071            1 
   1   rs12406933       0.1401            1 
   1   rs11119053       0.1946            1 
   1   rs17012418       0.2063            1 
   1    rs2052909       0.1156            1 
   1    rs7540197       0.1355            1 
   1    rs7519519       0.7025            1 
   1   rs12025827       0.5086            1 
   1    rs7525154       0.9329            1 
   1    rs6677524      0.09849            1 
   1   rs10779476       0.6362            1 
   1   rs17012436       0.6301            1 
   1    rs4844420       0.0462            1 
   1   rs17187352       0.6001            1 
   1     rs698993       0.6719            1 
   1    rs1499572       0.6379            1 
   1     rs701641       0.9346            1 
   1   rs12409730       0.9676            1 
   1    rs2163039       0.4895            1 
   1   rs17187380       0.5652            1 
   1     rs701639       0.2864            1 
   1     rs701637       0.6563            1 
   1   rs12048557       0.3297            1 
   1   rs12096711       0.3685            1 
   1     rs696975       0.8506            1 
   1     rs696969       0.7286            1 
   1     rs696967       0.6563            1 
   1     rs839642       0.2458            1 
   1   rs12067289       0.3973            1 
   1     rs696948       0.9257            1 
   1     rs710420       0.9203            1 
   1    rs6684369       0.6681            1 
   1     rs696964       0.6059            1 
   1   rs17012514       0.4177            1 
   1   rs11806031       0.6172            1 
   1    rs6662504       0.2625            1 
   1     rs696945       0.0267            1 
   1   rs17012531       0.8767            1 
   1     rs701621       0.9274            1 
   1   rs17012542       0.3014            1 
   1    rs1499585       0.5274            1 
   1    rs1499586       0.3966            1 
   1   rs17012558       0.6184            1 
   1   rs17012564       0.3241            1 
   1     rs696961       0.1205            1 
   1     rs696959       0.1434            1 
   1    rs7549288       0.9829            1 
   1    rs6679114       0.5002            1 
   1   rs17012594       0.9177            1 
   1     rs696955       0.2205            1 
   1     rs701630       0.2741            1 
   1   rs17012605       0.6081            1 
   1     rs701625       0.8257            1 
   1   rs11119073       0.0421            1 
   1   rs12063017       0.1363            1 
   1    rs2066289       0.1099            1 
   1     rs749051       0.4793            1 
   1    rs1429266       0.0205            1 
   1    rs1366755        0.132            1 
   1     rs841504       0.1169            1 
   1     rs841503       0.2512            1 
   1     rs841500       0.1169            1 
   1    rs6668021       0.1724            1 
   1     rs841498       0.3074            1 
   1    rs1583017       0.1724            1 
   1    rs4844680        0.114            1 
   1   rs17012650       0.0122       0.9996 
   1   rs10158044       0.9974            1 
   1    rs7551719       0.1006            1 
   1   rs11119075       0.4793            1 
   1    rs9660875       0.9539            1 
   1   rs11119079       0.1859            1 
   1   rs10465685        0.314            1 
   1   rs17012706       0.0397            1 
   1    rs7529419       0.7707            1 
   1    rs2405104       0.2381            1 
   1    rs1417954       0.6647            1 
   1   rs17012724       0.2413            1 
   1    rs1341683       0.3749            1 
   1    rs1417953       0.2734            1 
   1     rs868415       0.4515            1 
   1   rs11576725       0.9393            1 
   1    rs4844692       0.8127            1 
   1   rs17012764       0.3439            1 
   1   rs10863718       0.0383            1 
   1    rs4844694       0.1925            1 
   1    rs7548249       0.5861            1 
   1    rs4593829       0.4256            1 
   1   rs11119094       0.3948            1 
   1   rs17012824        0.778            1 
   1   rs17012827       0.8287            1 
   1   rs12075657       0.6418            1 
   1   rs12077844      0.09039            1 
   1   rs17012866       0.8287            1 
   1   rs17012879        0.436            1 
   1   rs11119098       0.6146            1 
   1    rs1856719       0.8652            1 
   1    rs7522842       0.1373            1 
   1   rs12728670       0.9917            1 
   1    rs6665396      0.09109            1 
   1    rs4844698       0.9844            1 
   1   rs17259840       0.6048            1 
   1     rs951370       0.1294            1 
   1    rs6694783       0.1294            1 
   1     rs946801       0.7213            1 
   1     rs869521       0.6269            1 
   1    rs2282358        0.702            1 
   1   rs11804397       0.3779            1 
   1   rs11807116        0.467            1 
   1   rs12119793       0.4938            1 
   1    rs1340113       0.6975            1 
   1   rs17187645       0.8456            1 
   1   rs11808293       0.9036            1 
   1    rs6685613       0.3847            1 
   1   rs10779491       0.5277            1 
   1    rs1166863       0.3822            1 
   1    rs1166864        0.573            1 
   1    rs1166865       0.5936            1 
   1    rs1166866       0.3277            1 
   1   rs11811553       0.6552            1 
   1   rs17013008       0.9423            1 
   1   rs12096006       0.8351            1 
   1    rs6540481       0.5171            1 
   1    rs6688285       0.7865            1 
   1    rs1340117       0.4033            1 
   1    rs6540484        0.813            1 
   1   rs11800842       0.5376            1 
   1    rs1934607       0.3594            1 
   1    rs6669368       0.8909            1 
   1    rs7519477       0.7562            1 
   1    rs6540485       0.7882            1 
   1   rs17013025       0.6742            1 
   1   rs10494902       0.8601            1 
   1   rs17013032        0.581            1 
   1   rs17013064      0.08739            1 
   1   rs10863723       0.8026            1 
   1    rs2896936       0.8026            1 
   1   rs17013077       0.8554            1 
   1   rs10779492        0.814            1 
   1   rs10779493       0.8919            1 
   1    rs4844714       0.7685            1 
   1    rs1340105       0.6164            1 
   1   rs10494904       0.6047            1 
   1   rs12097986       0.6047            1 
   1   rs12240270       0.2608            1 
   1   rs11119123       0.4699            1 
   1   rs17013209        0.803            1 
   1   rs11803397       0.0168       0.9999 
   1    rs6697605      0.05619            1 
   1   rs17259916       0.0117       0.9989 
   1   rs17013227       0.1561            1 
   1   rs11585869      0.08689            1 
   1    rs1933566       0.1998            1 
   1    rs1933565     0.009799       0.9989 
   1   rs17013230       0.0321            1 
   1    rs6689572       0.8063            1 
   1    rs1166938       0.1652            1 
   1   rs17013249       0.7283            1 
   1   rs12076644       0.8722            1 
   1   rs17013299       0.4262            1 
   1    rs6694350       0.9659            1 
   1   rs10863725       0.9608            1 
   1   rs12079343       0.9659            1 
   1   rs12084143       0.9659            1 
   1    rs6660992       0.9626            1 
   1    rs1937140       0.9659            1 
   1    rs7543009       0.6933            1 
   1     rs140609       0.8047            1 
   1    rs7516018       0.5497            1 
   1    rs7516028       0.5497            1 
   1   rs17013345       0.9348            1 
   1    rs1166928       0.6563            1 
   1    rs1166923       0.8409            1 
   1   rs12137586       0.7846            1 
   1   rs17013389       0.7344            1 
   1   rs17013392       0.7344            1 
   1   rs12563926       0.9511            1 
   1    rs1166909        0.877            1 
   1   rs10735502       0.9416            1 
   1   rs10863726       0.4869            1 
   1    rs1933542       0.5295            1 
   1    rs4844444       0.8911            1 
   1    rs4844445       0.6558            1 
   1   rs17013505       0.5206            1 
   1   rs11119135       0.6489            1 
   1   rs12035745       0.1189            1 
   1   rs12408989       0.2754            1 
   1   rs12566769       0.3712            1 
   1    rs1890340       0.3712            1 
   1    rs6692199       0.7521            1 
   1    rs6540495       0.7899            1 
   1    rs1933562        0.155            1 
   1    rs6663665       0.8095            1 
   1    rs2211045       0.6627            1 
   1    rs3905273       0.7858            1 
   1   rs17013608       0.2215            1 
   1   rs12030704       0.6231            1 
   1   rs17260007       0.9528            1 
   1   rs11119150       0.9719            1 
   1   rs12130305       0.0243            1 
   1   rs17013633       0.4258            1 
   1   rs12047788       0.1899            1 
   1   rs17013661        0.736            1 
   1   rs12041467       0.1899            1 
   1   rs12026494       0.5039            1 
   1    rs1933549         0.11            1 
   1   rs11577857       0.4314            1 
   1   rs11119170       0.3026            1 
   1   rs11582344       0.4118            1 
   1    rs4463671       0.3026            1 
   1   rs12029831      0.07499            1 
   1    rs6670927       0.3026            1 
   1    rs1320539      0.05679            1 
   1    rs4481849        0.151            1 
   1   rs11119175       0.1839            1 
   1    rs4130547       0.1556            1 
   1    rs7540998      0.06009            1 
   1    rs7517671       0.7438            1 
   1   rs11119182       0.8881            1 
   1    rs6697933       0.8978            1 
   1    rs2807386       0.7572            1 
   1    rs1924250       0.7617            1 
   1    rs2807391       0.9839            1 
   1   rs11119189       0.2648            1 
   1    rs1924253       0.9691            1 
   1   rs11119192       0.9971            1 
   1   rs12059999       0.8497            1 
   1    rs2761781       0.8354            1 
   1   rs10863739       0.8941            1 
   1   rs12062573       0.9894            1 
   1    rs2807404        0.831            1 
   1   rs17013885       0.9871            1 
   1    rs6657443       0.1562            1 
   1   rs10494914       0.8125            1 
   1    rs7555105       0.7779            1 
   1    rs2224822        0.272            1 
   1   rs12032382       0.4147            1 
   1   rs12037818       0.4501            1 
   1   rs17013945       0.4868            1 
   1   rs17013949       0.6923            1 
   1   rs17013951       0.4446            1 
   1   rs11119208       0.3979            1 
   1   rs10218720       0.4722            1 
   1   rs17013964       0.8279            1 
   1    rs7413774       0.3363            1 
   1    rs9308407       0.9443            1 
   1    rs9429990       0.9108            1 
   1    rs6666007       0.5629            1 
   1    rs6540500       0.0459            1 
   1     rs713260       0.5196            1 
   1    rs9803921       0.6327            1 
   1   rs17014015       0.2741            1 
   1   rs12410473       0.7774            1 
   1   rs17260119       0.3507            1 
   1   rs10494915       0.3883            1 
   1   rs17014029        0.867            1 
   1    rs6668228        0.867            1 
   1    rs7526402       0.6452            1 
   1   rs10494916       0.6433            1 
   1   rs35095400       0.6713            1 
   1    rs6692331       0.4579            1 
   1    rs1411406       0.3278            1 
   1   rs12759484       0.6789            1 
   1   rs12730607       0.4549            1 
   1   rs17014039       0.8488            1 
   1    rs6540507       0.1081            1 
   1    rs6684326        0.621            1 
   1    rs1174559       0.5646            1 
   1   rs10494917       0.4447            1 
   1    rs1174555       0.6278            1 
   1    rs6681778       0.8021            1 
   1    rs1174554       0.5768            1 
   1   rs12405410       0.9308            1 
   1   rs35577903       0.4771            1 
   1    rs1174552       0.4247            1 
   1    rs2970564       0.7993            1 
   1   rs11119220       0.2495            1 
   1    rs1330233       0.4936            1 
   1    rs1174566       0.3328            1 
   1   rs11119222       0.2451            1 
   1    rs2282069       0.8568            1 
   1   rs17014055       0.9297            1 
   1    rs6664027       0.9214            1 
   1    rs2788166        0.766            1 
   1    rs1184990       0.8769            1 
   1    rs7546058       0.4847            1 
   1    rs4424511       0.7894            1 
   1    rs6660522       0.9734            1 
   1   rs34104149       0.1175            1 
   1    rs1933620       0.9562            1 
   1    rs1933621       0.7566            1 
   1    rs1933622       0.7997            1 
   1    rs4844769       0.8132            1 
   1    rs6658166       0.7566            1 
   1    rs7514220       0.6317            1 
   1    rs6672714       0.1509            1 
   1    rs6704122      0.06699            1 
   1   rs17014126       0.7286            1 
   1    rs6691380       0.9846            1 
   1    rs4402132       0.2755            1 
   1    rs4844776      0.05899            1 
   1    rs4844777       0.6307            1 
   1   rs11581106       0.7235            1 
   1    rs6540522       0.6182            1 
   1   rs17014148       0.3331            1 
   1    rs1933613        0.368            1 
   1    rs4291499      0.06699            1 
   1    rs6657861       0.0026       0.7599 
   1    rs1933619       0.1033            1 
   1    rs1933618       0.6307            1 
   1    rs2970556       0.2066            1 
   1   rs17188009       0.3652            1 
   1   rs17188016        0.486            1 
   1    rs2800917       0.9123            1 
   1   rs17260245        0.196            1 
   1    rs7533402       0.4084            1 
   1    rs1507334        0.804            1 
   1   rs17014178       0.5761            1 
   1    rs6693967        0.804            1 
   1   rs17014186       0.5761            1 
   1    rs2788154       0.1538            1 
   1    rs2788153       0.5099            1 
   1    rs2788152       0.6121            1 
   1   rs10779504       0.3349            1 
   1    rs2843175       0.7857            1 
   1    rs2843174       0.6046            1 
   1    rs2185095       0.6194            1 
   1    rs2153043       0.7784            1 
   1    rs2265733       0.7717            1 
   1    rs2660648       0.8794            1 
   1   rs12096704       0.5442            1 
   1   rs12061968        0.204            1 
   1    rs2843171       0.8411            1 
   1   rs12064516        0.384            1 
   1     rs879961        0.967            1 
   1    rs1553622       0.4138            1 
   1   rs17014274       0.6747            1 
   1    rs2660637       0.3557            1 
   1    rs6678908       0.8573            1 
   1    rs6676705       0.9316            1 
   1    rs1507326       0.6773            1 
   1    rs1395747       0.4209            1 
   1    rs7554932       0.5668            1 
