# Supplementary material for: Cell-to-cell expression dispersion of B-cell surface proteins is linked to genetic variants in humans
Source: Commun Biol. 2020 Jul 3;3:346. doi: 10.1038/s42003-020-1075-1 (PMC7335051; doi:10.1038/s42003-020-1075-1)
Supplement: Supplementary file 4 — Supplementary Data 2 [file 42003_2020_1075_MOESM4_ESM.zip › Supplementary_Data_S2/plink-results-48LCLs/CD55_chr1_cv.loess/CD55_cv.loess_48_LCLs.txt]

NA19098 0.000278263002400948
NA19099 0.00773225381148889
NA19107 0.00858161167611996
NA19108 0.00203239762557343
NA19141 -0.0026318884418494
NA19204 0.0144648731478443
NA19238 0.0237540774384951
NA19239 0.010271758804809
NA18486 0.00325252837620085
NA18488 -0.00333337173151573
NA18489 0.00385564431668403
NA18498 -0.00408392316085463
NA18499 -0.000191759420981356
NA18501 -0.00993726298101314
NA18502 0.00119177632719108
NA18504 0.0123126326832851
NA18505 0.00186854569553659
NA18507 -0.00526876141426687
NA18508 -0.0132161848028109
NA18516 -0.0131720019027232
NA18517 -0.00402857844700142
NA18519 -0.0113852285288388
NA18520 0.00446693251317266
NA18522 -0.000167031738147828
NA18523 0.0063075947517131
NA18853 -0.00415179266372861
NA18856 -0.00102833779730216
NA18858 -0.00429002700394436
NA18861 -0.00595161626292854
NA18867 0.00494681426147877
NA18868 -0.011184440530791
NA18870 -0.0119569103732857
NA18871 0.00636295738068229
NA18873 -0.00840462195390425
NA18874 -0.00251453387511722
NA18912 -0.00381556994733611
NA18916 -0.00181387634821091
NA18917 0.00616497082322049
NA18933 0.0243038812068214
NA18934 0.0101635798031882
NA19140 0.00890265565426705
NA19203 -0.00281237400890471
NA18487 0.00624862001264911
NA18852 0.000901519640336608
NA18855 -0.00087538143644649
NA18859 0.00671844309968656
NA18862 0.00714284478892342
NA18913 0.00848124516721349
