# Supplementary material for: Cell-to-cell expression dispersion of B-cell surface proteins is linked to genetic variants in humans
Source: Commun Biol. 2020 Jul 3;3:346. doi: 10.1038/s42003-020-1075-1 (PMC7335051; doi:10.1038/s42003-020-1075-1)
Supplement: Supplementary file 4 — Supplementary Data 2 [file 42003_2020_1075_MOESM4_ESM.zip › Supplementary_Data_S2/plink-results-48LCLs/CD55_chr1_mean/CD55_mean_48_LCLs.qassoc]

 CHR          SNP         BP    NMISS       BETA         SE         R2        T            P 
   1   rs16855729  205494924       48   -0.09855     0.1441    0.01007   -0.684       0.4974 
   1   rs11240506  205500203       48   0.002216     0.1404  5.411e-06  0.01578       0.9875 
   1    rs3795547  205500829       48     0.1578     0.1301    0.03099    1.213       0.2314 
   1   rs12036582  205503168       48   0.008316     0.1475  6.906e-05  0.05637       0.9553 
   1   rs12751472  205510242       48   0.008841      0.101  0.0001665  0.08751       0.9306 
   1   rs12041365  205510376       48    -0.0504     0.1034   0.005138  -0.4874       0.6283 
   1   rs11240512  205512917       48   0.007286     0.1037  0.0001074  0.07029       0.9443 
   1    rs7513290  205517610       48   -0.02086     0.1049  0.0008578  -0.1987       0.8434 
   1   rs11240515  205517830       48    0.03662    0.09852   0.002994   0.3717       0.7118 
   1   rs11240521  205533082       48     0.1086     0.1058    0.02236    1.026       0.3103 
   1   rs11240523  205535539       48    -0.1981     0.1153    0.06029   -1.718      0.09252 
   1   rs12036780  205542874       48    -0.1355      0.141    0.01966  -0.9606       0.3418 
   1    rs7534154  205543767       48    -0.1669     0.1037    0.05331   -1.609       0.1144 
   1    rs1891506  205543862       48    -0.1216     0.1016     0.0302   -1.197       0.2375 
   1    rs6593951  205544350       48   -0.08754     0.1042    0.01511  -0.8402       0.4052 
   1   rs12133326  205549274       48   -0.09245     0.1418   0.009157   -0.652       0.5176 
   1   rs10494871  205552864       48        0.2     0.1611    0.03241    1.241       0.2208 
   1    rs7515820  205554095       48    0.04229     0.1089   0.003267   0.3883       0.6996 
   1    rs7531623  205555145       48   -0.02675    0.09859   0.001598  -0.2713       0.7874 
   1    rs7533594  205558402       48    -0.1376     0.1434    0.01964    -0.96       0.3421 
   1   rs11240528  205558675       48   -0.07316     0.1086   0.009769  -0.6737       0.5039 
   1    rs6593955  205559551       48    0.08801    0.09917    0.01683   0.8875       0.3794 
   1    rs7539751  205560119       48    0.05826     0.1505   0.003248   0.3872       0.7004 
   1   rs10793740  205564463       48    0.05467     0.1248   0.004156   0.4381       0.6633 
   1    rs7536614  205565341       48    0.05467     0.1248   0.004156   0.4381       0.6633 
   1   rs12728206  205566236       48    -0.0959     0.1469   0.009185   -0.653        0.517 
   1   rs12092624  205567990       48    0.06176    0.09825   0.008516   0.6286       0.5327 
   1    rs2282449  205568213       48  -0.002952     0.1698  6.572e-06 -0.01739       0.9862 
   1    rs2282450  205568390       48    0.07253    0.09171    0.01342   0.7909        0.433 
   1   rs12407361  205574063       48    -0.1573     0.1396    0.02688   -1.127       0.2655 
   1    rs4245717  205595753       48   -0.04117     0.1776   0.001167  -0.2319       0.8177 
   1   rs11579937  205608132       47     0.2493      0.132    0.07347    1.889      0.06535 
   1   rs11581303  205608153       48    -0.2355     0.1043    0.09968   -2.257      0.02882 
   1   rs10793741  205608984       48    -0.3126     0.1309     0.1104   -2.389      0.02106 
   1   rs12039255  205609010       48     0.2172     0.1297    0.05744    1.674       0.1009 
   1   rs17347710  205609410       48     0.1458      0.146    0.02122   0.9986       0.3232 
   1    rs6661827  205610774       48     0.1569     0.1059     0.0455    1.481       0.1455 
   1   rs16856082  205611703       48    -0.1998    0.08806     0.1007    -2.27      0.02797 
   1    rs6680742  205612126       48    -0.1998    0.08806     0.1007    -2.27      0.02797 
   1    rs6680848  205612278       48   -0.04497     0.1177   0.003163  -0.3821       0.7042 
   1    rs3761916  205630893       48      0.134     0.1411    0.01923   0.9497       0.3472 
   1   rs11240548  205633222       48     0.1051     0.1499    0.01057   0.7009       0.4869 
   1    rs7529037  205637501       48    -0.1464     0.1459     0.0214   -1.003       0.3212 
   1    rs2153904  205642790       48   -0.04268      0.109   0.003325  -0.3917       0.6971 
   1    rs4601639  205656583       48    -0.1347     0.2353   0.007074  -0.5725       0.5698 
   1    rs7520276  205659491       47     -0.211     0.1251    0.05945   -1.687      0.09862 
   1   rs16856160  205661367       48   -0.08229     0.1093    0.01218   -0.753       0.4553 
   1   rs10751444  205662144       48   -0.08402     0.1015    0.01469  -0.8281       0.4119 
   1    rs6593964  205662337       48   -0.08402     0.1015    0.01469  -0.8281       0.4119 
   1     rs951366  205685352       48    -0.1176     0.1191    0.02077  -0.9878       0.3284 
   1     rs823092  205687873       48     0.1686     0.1071     0.0511    1.574       0.1223 
   1   rs16856211  205688290       48    -0.2049     0.2161    0.01917  -0.9482        0.348 
   1     rs823094  205689807       48    -0.2214     0.1168    0.07242   -1.895      0.06438 
   1    rs1620334  205697845       48     0.1353     0.1102    0.03172    1.228       0.2259 
   1    rs7513645  205698026       48     -0.147     0.2171    0.00987  -0.6771       0.5017 
   1     rs823121  205724302       48    -0.2266     0.1508     0.0468   -1.503       0.1397 
   1     rs823122  205725028       48    -0.1432     0.0934    0.04861   -1.533       0.1321 
   1     rs823123  205725346       48     0.2412    0.09348     0.1265    2.581      0.01312 
   1    rs7522056  205735891       48    -0.1493     0.1303    0.02777   -1.146       0.2576 
   1     rs823137  205738302       48    -0.2266     0.1508     0.0468   -1.503       0.1397 
   1     rs823142  205741816       48     0.1065     0.1203    0.01674    0.885       0.3808 
   1    rs1775151  205745684       48    -0.2403     0.1063     0.1001   -2.262      0.02847 
   1    rs1772153  205745782       48   -0.06515    0.09955   0.009224  -0.6544       0.5161 
   1     rs947211  205752665       48    -0.1559     0.1006    0.04967    -1.55       0.1279 
   1   rs10494874  205754688       48    -0.2676     0.1814    0.04518   -1.475       0.1469 
   1   rs12565968  205755046       48    -0.1715     0.1089    0.05116   -1.575       0.1221 
   1    rs6679073  205756484       48    -0.2986      0.232    0.03475   -1.287       0.2046 
   1     rs708726  205762139       48    -0.1216     0.1171     0.0229   -1.038       0.3045 
   1     rs823154  205762406       48    -0.1924      0.148    0.03542     -1.3       0.2002 
   1    rs4396169  205768309       48    0.02679     0.1848  0.0004567    0.145       0.8854 
   1       rs2224  205769551       48    -0.1262     0.1075    0.02909   -1.174       0.2464 
   1     rs823066  205771173       48    0.06255     0.1038    0.00783   0.6025       0.5498 
   1     rs823071  205773379       48    0.05677     0.1051   0.006303   0.5402       0.5917 
   1    rs1891092  205785485       48   -0.02831     0.1856  0.0005054  -0.1525       0.8794 
   1    rs1891094  205785932       48   -0.02831     0.1856  0.0005054  -0.1525       0.8794 
   1     rs823082  205786935       48   -0.09602     0.1139    0.01522  -0.8433       0.4034 
   1     rs823091  205792836       48     0.1102     0.1024    0.02455    1.076       0.2875 
   1     rs823088  205794175       48    -0.1319     0.1024    0.03478   -1.287       0.2044 
   1    rs1361754  205801872       48   -0.09602     0.1139    0.01522  -0.8433       0.4034 
   1   rs16856400  205803724       48    -0.1803     0.1222    0.04519   -1.476       0.1469 
   1    rs4951025  205811828       48    0.04296     0.1052    0.00361   0.4082        0.685 
   1     rs960603  205812614       48   -0.02923     0.1963  0.0004817  -0.1489       0.8823 
   1    rs7517009  205815992       48    -0.1283     0.1093    0.02909   -1.174       0.2465 
   1    rs6702688  205821154       48     0.1318     0.1838    0.01105   0.7168       0.4771 
   1    rs6667995  205823182       48    -0.1135     0.1192    0.01932   -0.952       0.3461 
   1   rs11240581  205839434       48    0.07616     0.1127    0.00983   0.6758       0.5026 
   1    rs9438394  205841152       48   -0.01235     0.2362  5.942e-05 -0.05228       0.9585 
   1   rs12096500  205841620       48    0.05356      0.113   0.004862   0.4741       0.6377 
   1    rs7364618  205857654       47   0.002178     0.1156  7.893e-06  0.01885        0.985 
   1   rs12028467  205859798       48   -0.01028     0.1253  0.0001464 -0.08208       0.9349 
   1    rs2869026  205864655       48   -0.08033     0.1198   0.009684  -0.6707       0.5058 
   1    rs7365031  205867013       48     0.1462     0.1032    0.04179    1.416       0.1634 
   1    rs7367954  205867101       48   -0.08033     0.1198   0.009684  -0.6707       0.5058 
   1    rs9438437  205878395       48    -0.1953      0.109    0.06523   -1.792      0.07976 
   1   rs17348521  205880622       48     0.2658     0.1806    0.04494    1.471        0.148 
   1   rs16856447  205883391       48  -0.008475      0.177  4.987e-05  -0.0479        0.962 
   1    rs6669481  205884274       48    -0.1118    0.08615     0.0353   -1.297        0.201 
   1   rs12757540  205887389       48     0.1559     0.1491    0.02321    1.045       0.3013 
   1    rs7366689  205888272       48      0.208     0.1443     0.0432    1.441       0.1563 
   1   rs16856470  205889329       48     0.4728     0.2257    0.08712    2.095      0.04169 
   1    rs6674850  205890299       48    0.09072     0.1398   0.009069   0.6489       0.5197 
   1   rs12036375  205893869       48     0.1375     0.2172    0.00864   0.6332       0.5298 
   1    rs7538856  205894017       48     0.2674     0.1189      0.099    2.248       0.0294 
   1    rs7366893  205894276       48    -0.1669      0.147    0.02727   -1.136        0.262 
   1    rs9438403  205894469       48     0.1375     0.2172    0.00864   0.6332       0.5298 
   1   rs12727528  205894602       48      0.279     0.1343    0.08577    2.077      0.04338 
   1   rs12133152  205895130       48     0.1381     0.1837    0.01213   0.7517       0.4561 
   1   rs16856489  205895990       47    -0.2566     0.1129     0.1029   -2.272       0.0279 
   1   rs11240594  205896235       48     0.3477     0.1243     0.1453    2.796      0.00752 
   1    rs7366204  205896475       48    0.04996      0.135   0.002968   0.3701        0.713 
   1   rs12568779  205897876       48   -0.02513     0.2362  0.0002461  -0.1064       0.9157 
   1   rs11240596  205901287       48   -0.05443     0.1636     0.0024  -0.3327       0.7409 
   1   rs12741299  205914516       48    -0.2387     0.1243    0.07423    -1.92      0.06101 
   1    rs9661504  205915667       48   -0.08058     0.1286   0.008462  -0.6265       0.5341 
   1   rs12095392  205916017       48   -0.03895     0.1009    0.00323  -0.3861       0.7012 
   1   rs11801695  205916175       48   -0.08058     0.1286   0.008462  -0.6265       0.5341 
   1   rs12029024  205918686       48   -0.08587     0.1092    0.01326  -0.7862       0.4358 
   1    rs7516593  205921445       48  -0.004463     0.1386  2.253e-05  -0.0322       0.9745 
   1    rs7413698  205921859       48    -0.1794    0.09786    0.06809   -1.833      0.07324 
   1   rs12072062  206595010       48     0.1436      0.117    0.03172    1.228       0.2259 
   1    rs2244510  206595069       48     0.2595     0.2008    0.03502    1.292       0.2028 
   1   rs12060726  206595436       48     0.1053    0.09322    0.02702     1.13       0.2643 
   1   rs11119916  206596299       48     0.1436      0.117    0.03172    1.228       0.2259 
   1   rs17012997  206598047       48    0.02966     0.1344   0.001057   0.2207       0.8263 
   1    rs6664834  206598126       48    0.09423     0.2358    0.00346   0.3996       0.6913 
   1    rs2987936  206606078       48     0.2595     0.2008    0.03502    1.292       0.2028 
   1   rs10494876  206610118       48     0.1114     0.0919    0.03097    1.213       0.2315 
   1   rs11120206  206610594       48     0.1593     0.1172     0.0386    1.359       0.1808 
   1    rs2480403  206614441       48    -0.1077    0.09978    0.02468   -1.079       0.2862 
   1    rs2483062  206617682       48     0.2625     0.1897    0.03996    1.384       0.1731 
   1    rs6701879  206617766       48    -0.1165     0.1362    0.01566  -0.8554       0.3967 
   1   rs11579993  206618875       48      0.142     0.1177    0.03065    1.206        0.234 
   1   rs10158553  206621247       48   -0.07922     0.1014     0.0131  -0.7815       0.4385 
   1   rs12129635  206621338       48     0.2625     0.1897    0.03996    1.384       0.1731 
   1    rs2480405  206621927       48     0.2985     0.1721    0.06139    1.735      0.08952 
   1    rs2480408  206624018       48    -0.1718     0.2167    0.01348  -0.7929       0.4319 
   1   rs12751143  206625223       48   -0.04304      0.136   0.002172  -0.3164       0.7531 
   1     rs963893  206625695       48      0.142     0.1177    0.03065    1.206        0.234 
   1    rs2026081  206625868       48    -0.1165     0.1362    0.01566  -0.8554       0.3967 
   1    rs7546842  206630721       48    0.03092     0.1387   0.001079   0.2229       0.8246 
   1    rs2483057  206633255       48    -0.1349      0.114    0.02953   -1.183       0.2428 
   1   rs17433769  206637799       48    0.04762     0.1697    0.00171   0.2807       0.7802 
   1    rs1539241  206647450       48     0.3329     0.1782    0.07052    1.868      0.06811 
   1    rs1539243  206647787       48    0.05662     0.1934   0.001859   0.2927       0.7711 
   1   rs17022427  206654497       48     0.1517     0.1608    0.01899   0.9436       0.3503 
   1   rs12409804  206657181       48     0.1517     0.1608    0.01899   0.9436       0.3503 
   1   rs12059562  206665052       48     0.1435     0.1165     0.0319    1.231       0.2245 
   1   rs12096623  206665247       48     0.0957     0.1931   0.005312   0.4956       0.6225 
   1    rs4844539  206668239       48   -0.03557     0.1256   0.001741  -0.2832       0.7783 
   1     rs944775  206668593       48    0.02364    0.09647   0.001304    0.245       0.8075 
   1     rs944774  206669136       48   -0.06076     0.1054   0.007167  -0.5762       0.5673 
   1      rs15672  206669958       48   -0.06076     0.1054   0.007167  -0.5762       0.5673 
   1    rs3849269  206676143       48   -0.02759    0.09452   0.001848  -0.2919       0.7717 
   1    rs3849271  206676383       48    0.02625     0.1054   0.001348   0.2492       0.8043 
   1    rs2871360  206677221       48  -0.002979     0.1253  1.229e-05 -0.02377       0.9811 
   1   rs10863574  206682958       48     0.1674     0.1759     0.0193   0.9516       0.3463 
   1   rs12405921  206695731       48    0.01237      0.112  0.0002651   0.1104       0.9125 
   1    rs6673717  206706239       48   -0.07772     0.1175   0.009416  -0.6612       0.5118 
   1    rs6666087  206708725       48    0.06225     0.1046   0.007643   0.5952       0.5546 
   1    rs9661909  206714818       48     0.1079     0.1038    0.02295    1.039        0.304 
   1    rs6685780  206716779       48    -0.1489     0.1097    0.03853   -1.358       0.1812 
   1    rs6677975  206719818       48    -0.1427     0.1409    0.02181   -1.013       0.3165 
   1   rs12058254  206724659       48     0.1766     0.1535    0.02797    1.151       0.2559 
   1   rs11811181  206724737       48     0.2048      0.101    0.08205    2.028      0.04841 
   1   rs11800677  206725272       48   -0.08869     0.1442   0.008155   -0.615       0.5416 
   1   rs12569261  206727260       48   -0.02833     0.1936  0.0004655  -0.1464       0.8843 
   1   rs10779474  206728034       48    0.01934     0.1139  0.0006262   0.1698       0.8659 
   1    rs2210518  206729622       48    -0.2395     0.1548    0.04947   -1.547       0.1286 
   1   rs11119043  206732647       48     0.2491     0.1195    0.08624    2.084      0.04278 
   1    rs6669685  206734044       48   -0.04766     0.2361   0.000885  -0.2019       0.8409 
   1    rs6693578  206737257       48    -0.1162     0.1036    0.02663   -1.122       0.2677 
   1   rs17434403  206737276       48    0.04216     0.1935   0.001031   0.2179       0.8285 
   1   rs10863711  206745725       48    -0.0305    0.09938   0.002044  -0.3069       0.7603 
   1    rs1930435  206747458       48   -0.09996     0.1058    0.01905  -0.9452       0.3495 
   1    rs7517285  206748840       48    0.06366     0.1123   0.006934   0.5667       0.5737 
   1   rs17012144  206751809       48   -0.09778     0.1632   0.007747  -0.5993       0.5519 
   1    rs2297551  206753775       48    -0.4615     0.2262      0.083    -2.04      0.04707 
   1     rs944779  206754281       48   -0.05775     0.1248   0.004637  -0.4629       0.6456 
   1    rs7528718  206755983       48    0.04361     0.1223   0.002757   0.3566        0.723 
   1    rs4845112  206757857       48     0.1705     0.1486    0.02781    1.147       0.2573 
   1   rs12079722  206765254       48     0.1178     0.1534    0.01266    0.768       0.4464 
   1    rs7544267  206766495       48    0.05548     0.1007   0.006556    0.551       0.5843 
   1   rs11119107  206767938       48     0.1835     0.1601    0.02777    1.146       0.2576 
   1   rs11584983  206769047       48    0.01593     0.1074  0.0004781   0.1483       0.8827 
   1    rs3813973  206775390       48    0.05593     0.1334   0.003805   0.4192        0.677 
   1    rs3813972  206775427       48    0.03648    0.09609   0.003124   0.3797       0.7059 
   1   rs12077649  206776967       48    0.08555     0.1367   0.008437   0.6256       0.5347 
   1   rs17012566  206779328       48    -0.2506     0.1596     0.0509   -1.571       0.1231 
   1   rs11119136  206783307       48   -0.01676      0.105  0.0005542  -0.1597       0.8738 
   1   rs10494877  206783467       48     0.1087     0.1167    0.01851   0.9314       0.3565 
   1   rs17012744  206787292       48     0.2818     0.1532     0.0685    1.839      0.07234 
   1    rs6677934  206788458       48      0.127     0.1057    0.03039    1.201        0.236 
   1   rs11800152  206794873       48    -0.3217     0.1179     0.1394   -2.729     0.008961 
   1   rs12096152  206795267       48     0.3536     0.1977    0.06504    1.789      0.08022 
   1   rs10157569  206801947       48     0.1768     0.1424    0.03242    1.242       0.2207 
   1    rs4845121  206802440       47   -0.02409    0.09986   0.001291  -0.2412       0.8105 
   1    rs7549114  206803101       48     0.2919     0.1888    0.04942    1.546       0.1288 
   1    rs4240841  206806372       48     0.2944     0.1194     0.1167    2.465      0.01749 
   1   rs10863755  206811584       48     0.1186     0.1114    0.02408    1.065       0.2922 
   1   rs12073287  206813115       48     0.1186     0.1114    0.02408    1.065       0.2922 
   1    rs6674327  206813877       48   -0.03064     0.1031   0.001918  -0.2973       0.7676 
   1    rs4845123  206820537       48     0.1582     0.1367    0.02829    1.157       0.2531 
   1   rs12080114  206823367       48     0.1833     0.1564    0.02897    1.172       0.2474 
   1      rs13208  206828162       48   -0.04115     0.1053   0.003311  -0.3909       0.6977 
   1   rs17013797  206828985       48    -0.2815     0.1363    0.08488   -2.066      0.04453 
   1   rs11119256  206833603       48    0.05267     0.1055   0.005385   0.4991       0.6201 
   1   rs12140926  206835985       48    0.08769     0.1029    0.01555   0.8525       0.3983 
   1    rs6678300  206837915       48   -0.02638     0.1373  0.0008023  -0.1922       0.8484 
   1   rs11119263  206839262       48     0.1804     0.1335    0.03816    1.351       0.1833 
   1    rs4074956  206847375       48     0.1858     0.1149    0.05381    1.617       0.1126 
   1   rs17014119  206848905       48   -0.05324     0.1473   0.002831  -0.3613       0.7195 
   1   rs12138473  206849655       48    -0.1944     0.2344    0.01472  -0.8291       0.4113 
   1   rs17014160  206855800       48    0.05497     0.1622   0.002492    0.339       0.7361 
   1   rs41348452  206856203       48    0.05497     0.1622   0.002492    0.339       0.7361 
   1   rs17014165  206856486       48    0.05497     0.1622   0.002492    0.339       0.7361 
   1   rs17014176  206856620       48   -0.07354     0.1459    0.00549  -0.5039       0.6167 
   1    rs4845129  206871335       48    -0.2129     0.2159     0.0207   -0.986       0.3293 
   1   rs10863784  206871784       48     -0.266     0.1262    0.08812   -2.108      0.04047 
   1    rs4845130  206872487       47     0.1536     0.1234     0.0333    1.245       0.2195 
   1   rs17350845  206874157       48    -0.1944     0.2344    0.01472  -0.8291       0.4113 
   1    rs4240844  206875514       48     0.2582     0.1397    0.06914    1.848      0.07098 
   1   rs12060808  206877337       48      0.201     0.1141    0.06322    1.762      0.08473 
   1    rs6691678  206877774       48    -0.2129     0.2159     0.0207   -0.986       0.3293 
   1    rs6669284  206890435       48    0.07876     0.1766   0.004306    0.446       0.6577 
   1    rs4240848  206896750       48    0.07136     0.1208   0.007533   0.5909       0.5575 
   1    rs4607880  206897481       48    0.07136     0.1208   0.007533   0.5909       0.5575 
   1   rs11119385  206899052       48    -0.1889     0.1249    0.04736   -1.512       0.1373 
   1    rs4311892  206911566       48   -0.09125     0.1711   0.006142  -0.5332       0.5965 
   1    rs3935632  206913780       48    -0.1239     0.1118      0.026   -1.108       0.2736 
   1   rs12142576  206913937       48     0.1512     0.1387     0.0252     1.09       0.2812 
   1   rs10863812  206914016       48      0.507      0.205     0.1174    2.474      0.01712 
   1    rs4845133  206915334       48     0.1307     0.1103    0.02962    1.185       0.2421 
   1   rs11119447  206923478       48     0.2183     0.1093    0.07985    1.998      0.05166 
   1    rs6658896  206926846       48     0.4525     0.1081     0.2758    4.185     0.000127 
   1    rs6692511  206927516       48     0.3627     0.1133     0.1821    3.201     0.002487 
   1    rs4579758  206930711       48    -0.2061     0.2022    0.02209   -1.019       0.3133 
   1    rs4844553  206934363       48    -0.2451     0.2012    0.03124   -1.218       0.2294 
   1    rs1878672  206943713       48   -0.04435     0.1125   0.003366  -0.3942       0.6953 
   1    rs1554286  206944233       48   -0.05442    0.09969   0.006435  -0.5458       0.5878 
   1    rs3024491  206945046       48   -0.04435     0.1125   0.003366  -0.3942       0.6953 
   1    rs3024490  206945311       48   -0.05528    0.09619   0.007129  -0.5747       0.5683 
   1   rs10494879  206952204       48     0.1505     0.1157    0.03547    1.301       0.1999 
   1     rs880790  206960216       48    -0.1403    0.09221    0.04793   -1.522       0.1349 
   1   rs11805284  206962380       48    -0.3208     0.1568    0.08339   -2.046      0.04653 
   1     rs885334  206962416       48   -0.07107     0.1008    0.01068  -0.7049       0.4845 
   1   rs11583394  206968893       48     0.2742    0.09259     0.1602    2.962     0.004826 
   1    rs4845139  206970202       47    -0.1396     0.0991    0.04221   -1.408       0.1659 
   1    rs4845140  206970470       48   -0.05789      0.236   0.001306  -0.2453       0.8074 
   1   rs11119582  206973036       48    -0.1957    0.09119    0.09105   -2.147      0.03713 
   1   rs11119584  206973239       48    -0.2284    0.09418     0.1133   -2.425       0.0193 
   1   rs12042283  206974779       48    -0.2231    0.09104     0.1155   -2.451      0.01813 
   1   rs10746433  206974967       48     0.1219     0.1005      0.031    1.213       0.2313 
   1   rs12040948  206975221       48   -0.08004     0.1471   0.006398  -0.5442       0.5889 
   1   rs11119590  206975650       48  6.739e-05     0.2044  2.362e-09 0.0003296       0.9997 
   1   rs12085778  206979065       48     0.1748     0.1838    0.01926   0.9506       0.3468 
   1   rs11119602  206979115       48     0.2102     0.1513    0.04026    1.389       0.1715 
   1    rs3950619  206980977       48    0.08472     0.1189    0.01092   0.7125       0.4797 
   1   rs12407485  206981719       48     0.1341      0.111    0.03076    1.208       0.2332 
   1   rs17016339  206982066       48     0.1341      0.111    0.03076    1.208       0.2332 
   1   rs12409577  206982930       48    0.04026      0.103    0.00331   0.3909       0.6977 
   1   rs10863860  206983365       48    0.04026      0.103    0.00331   0.3909       0.6977 
   1    rs7540516  206986545       48    0.08527     0.1071    0.01359    0.796       0.4301 
   1    rs2176511  206990784       48    0.08248    0.09743    0.01534   0.8465       0.4016 
   1    rs2138992  206994404       48    -0.1139    0.09893    0.02803   -1.152       0.2554 
   1    rs6673827  206997328       48    -0.1343      0.133    0.02167   -1.009       0.3181 
   1   rs17016609  206997379       48    -0.1343      0.133    0.02167   -1.009       0.3181 
   1    rs2056225  206998706       48   -0.04052     0.1117   0.002854  -0.3629       0.7184 
   1    rs4845143  207003319       48    -0.1271      0.101    0.03327   -1.258       0.2146 
   1   rs12022129  207003374       48    0.09837    0.09896    0.02103    0.994       0.3254 
   1   rs11119670  207005321       48    0.07654    0.09754    0.01321   0.7847       0.4366 
   1    rs2243161  207008097       48    -0.1175     0.1341    0.01642  -0.8763       0.3854 
   1    rs2243168  207009388       48    -0.1144    0.09804    0.02876   -1.167       0.2492 
   1    rs2243171  207010834       48    -0.1144    0.09804    0.02876   -1.167       0.2492 
   1    rs2243174  207011485       48    0.07654    0.09754    0.01321   0.7847       0.4366 
   1   rs11802960  207013177       48     0.1231     0.2355   0.005907   0.5228       0.6036 
   1    rs4845144  207016648       48   -0.06585    0.09755   0.009808   -0.675       0.5031 
   1    rs7528265  207019163       48    -0.1165     0.1239    0.01888   -0.941       0.3516 
   1    rs4845145  207028771       48      0.196     0.1503    0.03564    1.304       0.1988 
   1   rs41434745  207031792       48   -0.01533     0.1006  0.0005045  -0.1524       0.8796 
   1     rs574773  207032751       48   -0.03434     0.1126   0.002018   -0.305       0.7618 
   1    rs2981573  207040577       48  -0.008346     0.1123  0.0001201 -0.07432       0.9411 
   1   rs10779560  207049831       48    0.02544     0.1049   0.001277   0.2425       0.8095 
   1    rs1518109  207050205       48    -0.2652     0.2007    0.03658   -1.322       0.1929 
   1     rs291089  207059121       48     0.4046      0.175     0.1041    2.313      0.02528 
   1     rs574684  207064372       48    -0.1803     0.1484    0.03112   -1.215       0.2304 
   1     rs574635  207064391       48     0.4046      0.175     0.1041    2.313      0.02528 
   1    rs3860300  207064918       48    0.04944     0.1068   0.004639    0.463       0.6455 
   1    rs3762344  207068672       48    0.03479     0.1035   0.002449    0.336       0.7384 
   1     rs291111  207069526       48    -0.1797    0.09785    0.06834   -1.837       0.0727 
   1     rs291110  207069698       48    -0.1738     0.1523    0.02753   -1.141       0.2597 
   1    rs3093417  207070941       48       0.33     0.1564    0.08825     2.11      0.04033 
   1    rs1150258  207074905       48     0.2181     0.1017    0.09094    2.145      0.03725 
   1    rs3748669  207077023       48     0.3059     0.1107     0.1423    2.762     0.008224 
   1     rs749860  207086194       48    0.08425    0.09495    0.01683   0.8873       0.3795 
   1     rs291083  207086969       48    -0.1877     0.1397    0.03776   -1.343       0.1857 
   1     rs291082  207087063       48    -0.2652     0.2007    0.03658   -1.322       0.1929 
   1   rs12074261  207095048       48   -0.03592    0.09921   0.002842  -0.3621        0.719 
   1     rs291084  207095623       48    -0.0564     0.1254   0.004377  -0.4497       0.6551 
   1    rs6695632  207109167       48   -0.07209     0.1773   0.003579  -0.4065       0.6863 
   1     rs503746  207109425       48     0.2027     0.1015    0.07978    1.997      0.05176 
   1   rs17018064  207111475       48     0.1957     0.2162     0.0175    0.905       0.3702 
   1     rs291092  207113230       48     0.2067     0.1005    0.08428    2.058      0.04532 
   1     rs291090  207114037       48    0.07259      0.146   0.005349   0.4974       0.6213 
   1    rs4844369  207118228       48   0.006745     0.1587  3.925e-05  0.04249       0.9663 
   1   rs10218826  207124281       48     0.2104     0.2341    0.01726   0.8988       0.3734 
   1   rs11119901  207125946       48   -0.02711     0.1249   0.001023  -0.2171       0.8291 
   1   rs10863962  207129266       48     0.1912     0.1097    0.06198    1.743      0.08793 
   1   rs12119983  207131571       48   -0.04566     0.1089   0.003805  -0.4192        0.677 
   1   rs17018337  207134192       48   -0.02711     0.1249   0.001023  -0.2171       0.8291 
   1   rs11119925  207135991       48     0.1633     0.1091    0.04642    1.496       0.1414 
   1    rs2000058  207137685       48     0.1501     0.1251    0.03035      1.2       0.2363 
   1   rs11119938  207141792       48   -0.03016      0.125   0.001265  -0.2414       0.8103 
   1   rs17018470  207141876       48   -0.03016      0.125   0.001265  -0.2414       0.8103 
   1    rs1890864  207143296       48     0.1501     0.1251    0.03035      1.2       0.2363 
   1    rs1856746  207143422       48     0.2104     0.2341    0.01726   0.8988       0.3734 
   1    rs1340232  207143550       48     0.1501     0.1251    0.03035      1.2       0.2363 
   1   rs12066378  207144619       48     0.2467    0.09896      0.119    2.493      0.01632 
   1    rs6663535  207146064       48    -0.2079     0.1038    0.08016   -2.002      0.05118 
   1   rs12097910  207148459       48      0.137     0.1072    0.03427    1.278       0.2078 
   1   rs11578759  207148824       48    0.02424     0.1404  0.0006477   0.1727       0.8637 
   1    rs7518452  207149054       48    -0.2206     0.1007    0.09446   -2.191      0.03359 
   1    rs6540744  207149342       47    -0.2221      0.102    0.09531   -2.177      0.03474 
   1    rs2791714  207153759       48    -0.2206     0.1007    0.09446   -2.191      0.03359 
   1    rs2791713  207153881       48    0.03882     0.2181  0.0006882    0.178       0.8595 
   1   rs11119976  207155288       48     0.1603     0.1621    0.02083   0.9891       0.3278 
   1    rs6687771  207156274       48    -0.2726     0.1066     0.1244   -2.557      0.01392 
   1   rs11119978  207156448       48    -0.0456     0.1177   0.003253  -0.3874       0.7002 
   1   rs11119981  207156555       48    0.05068     0.1248    0.00357    0.406       0.6866 
   1    rs2842711  207158689       48     0.1554      0.125    0.03251    1.243       0.2201 
   1    rs2791708  207162433       48     0.0652     0.1384   0.004801   0.4711       0.6398 
   1    rs1890868  207162961       48   -0.01731     0.1181  0.0004669  -0.1466       0.8841 
   1   rs12129405  207163431       47     0.1141     0.1007    0.02772    1.133       0.2634 
   1   rs11581299  207163744       48     0.1739     0.1161    0.04646    1.497       0.1412 
   1    rs2791705  207163853       48   -0.05259     0.1962   0.001559   -0.268       0.7899 
   1    rs6694365  207164635       48     0.1739     0.1161    0.04646    1.497       0.1412 
   1    rs2486924  207173771       48    -0.2027     0.2022    0.02138   -1.002       0.3214 
   1    rs4844563  207175037       48    0.06242     0.1129   0.006604    0.553        0.583 
   1    rs2629646  207178900       48  -0.002668     0.1022  1.481e-05  -0.0261       0.9793 
   1    rs2629643  207181861       48    -0.3364     0.2309     0.0441   -1.457        0.152 
   1    rs2842720  207183083       48    -0.0718     0.1115   0.008932  -0.6439       0.5228 
   1    rs7525449  207186795       48     0.1144     0.2175   0.005976   0.5259       0.6015 
   1     rs764317  207187406       48   -0.06684     0.1541   0.004073  -0.4337       0.6665 
   1   rs12409177  207189574       48     0.1536      0.217    0.01078   0.7079       0.4826 
   1   rs12144273  207190948       48     0.1536      0.217    0.01078   0.7079       0.4826 
   1   rs12138969  207191164       48     0.1536      0.217    0.01078   0.7079       0.4826 
   1       rs3020  207191936       48      -0.16     0.1052    0.04786   -1.521       0.1352 
   1    rs1890870  207192073       48     0.1422     0.1239     0.0278    1.147       0.2573 
   1     rs901107  207193177       48    0.06468     0.1234   0.005938   0.5242       0.6027 
   1   rs12062114  207196337       48     0.1555     0.1043    0.04614    1.492       0.1426 
   1    rs2629684  207203003       48    0.09141     0.1058    0.01598   0.8642        0.392 
   1    rs2629682  207203156       48    0.09141     0.1058    0.01598   0.8642        0.392 
   1   rs12061493  207203757       48     0.1623     0.1404    0.02822    1.156       0.2537 
   1    rs2791717  207204805       48    0.09141     0.1058    0.01598   0.8642        0.392 
   1   rs12064084  207205030       48     0.1623     0.1404    0.02822    1.156       0.2537 
   1   rs11120092  207211161       48    0.02136     0.1321  0.0005683   0.1617       0.8722 
   1   rs11120093  207211326       48    0.02136     0.1321  0.0005683   0.1617       0.8722 
   1    rs2842741  207216695       48    0.03367     0.1178   0.001774   0.2859       0.7763 
   1    rs2629663  207226272       48    -0.1405     0.1574    0.01703  -0.8926       0.3767 
   1    rs2247227  207234869       48    0.07942     0.1179   0.009775   0.6739       0.5038 
   1   rs17258746  207252647       48    -0.2926     0.2322    0.03336    -1.26       0.2141 
   1   rs12088135  207252911       48    -0.1577     0.1241    0.03391   -1.271       0.2102 
   1    rs6673109  207253133       48     0.1744      0.128     0.0388    1.363       0.1796 
   1    rs3748672  207253165       48    0.03433     0.1304   0.001504   0.2632       0.7936 
   1    rs6673422  207253487       48     -0.323     0.1044     0.1722   -3.094     0.003356 
   1   rs12045707  207256205       48    -0.2644     0.1115      0.109   -2.372      0.02193 
   1   rs12088299  207256917       48     0.1183     0.2175   0.006392    0.544       0.5891 
   1    rs2842754  207257303       48    0.06757     0.1175   0.007141   0.5752        0.568 
   1    rs2353545  207261196       48    -0.1039     0.2357   0.004208  -0.4409       0.6614 
   1    rs7536934  207261887       48    -0.1185     0.1241    0.01944  -0.9551       0.3445 
   1    rs4403634  207268091       48    -0.1039     0.2357   0.004208  -0.4409       0.6614 
   1    rs3813948  207269858       48    -0.2905     0.1566    0.06962   -1.855      0.06998 
   1       rs8942  207269919       48    0.02988     0.1776  0.0006148   0.1682       0.8672 
   1   rs11120211  207276379       48     -0.317     0.1434    0.09599    -2.21      0.03212 
   1   rs11120218  207278451       48   -0.09821     0.1154    0.01551  -0.8512       0.3991 
   1   rs17020993  207288392       48      0.114     0.1045    0.02521    1.091       0.2811 
   1    rs9943077  207295298       48   -0.09998      0.109    0.01797  -0.9175       0.3637 
   1    rs2491393  207300259       48       0.19     0.1084    0.06253    1.752       0.0865 
   1    rs2495253  207301321       48    -0.2664     0.1479    0.06585   -1.801       0.0783 
   1    rs2491395  207301723       48    -0.1351     0.1039    0.03544     -1.3          0.2 
   1    rs4844573  207304900       48       -0.1      0.155   0.008981  -0.6457       0.5217 
   1    rs6663608  207305069       48     0.3298      0.138     0.1104    2.389      0.02105 
   1   rs11120277  207319570       48    -0.1732    0.09337    0.06961   -1.855      0.06998 
   1   rs12061578  207326236       48     0.1652     0.1351    0.03146    1.222       0.2278 
   1    rs6688299  207328233       48      0.129     0.1004    0.03463    1.285       0.2054 
   1   rs17021736  207329379       48    -0.1379     0.1837    0.01209  -0.7503       0.4569 
   1   rs11120302  207331841       48     0.1906     0.1041    0.06787     1.83      0.07372 
   1   rs17022385  207357522       48     0.1147     0.1351    0.01544   0.8494       0.4001 
   1    rs6672985  207360067       48     0.1934     0.1032    0.07098    1.875      0.06718 
   1    rs1429907  207361011       48     0.1302     0.1061    0.03168    1.227       0.2262 
   1   rs17022932  207376029       48     0.3359     0.2125    0.05153    1.581       0.1208 
   1    rs6673080  207390204       48   -0.07356     0.1104   0.009563  -0.6664       0.5085 
   1   rs10746451  207393724       48    -0.2146     0.1124    0.07337   -1.908      0.06258 
   1    rs7516468  207409288       48     0.1752     0.1039    0.05825    1.687      0.09841 
   1    rs7516640  207409414       48     0.2285     0.1025    0.09761    2.231      0.03063 
   1   rs11120512  207413715       48   -0.07356     0.1104   0.009563  -0.6664       0.5085 
   1    rs2039544  207419917       48    -0.2298     0.1246    0.06884   -1.844      0.07161 
   1    rs4844584  207422493       48    -0.2298     0.1246    0.06884   -1.844      0.07161 
   1   rs10494890  207424386       48   -0.07356     0.1104   0.009563  -0.6664       0.5085 
   1    rs7543236  207425013       48    -0.2298     0.1246    0.06884   -1.844      0.07161 
   1    rs7543250  207425043       48     0.1552     0.1054    0.04504    1.473       0.1476 
   1   rs11584921  207441975       48     0.0771     0.1347   0.007069   0.5722       0.5699 
   1   rs10864180  207445761       48     0.1328     0.1056    0.03324    1.258       0.2149 
   1    rs6658718  207458906       48    -0.1486     0.1273    0.02878   -1.168        0.249 
   1    rs1782468  207470415       48    0.06708     0.1209   0.006646   0.5548       0.5817 
   1    rs1652333  207470460       48     0.3943     0.1444     0.1395    2.731     0.008923 
   1    rs2802233  207471224       48     0.3943     0.1444     0.1395    2.731     0.008923 
   1   rs17024765  207473988       48     0.4545     0.1479     0.1704    3.074     0.003548 
   1    rs1572275  207478980       47     0.3769      0.149     0.1244    2.529      0.01502 
   1    rs7515373  207479036       48    -0.2298     0.1246    0.06884   -1.844      0.07161 
   1    rs7525530  207483166       48    -0.2298     0.1246    0.06884   -1.844      0.07161 
   1    rs2564974  207483445       48     0.3943     0.1444     0.1395    2.731     0.008923 
   1    rs2782842  207483576       48    -0.1486     0.1273    0.02878   -1.168        0.249 
   1    rs1858001  207488004       48      0.237     0.1405    0.05825    1.687      0.09842 
   1    rs2914937  207488768       48    -0.2102     0.1749    0.03043   -1.202       0.2357 
   1     rs891376  207491489       47     0.1867     0.1204    0.05077    1.551       0.1278 
   1   rs17024952  207493375       48     0.3172     0.1788    0.06401    1.774      0.08275 
   1    rs4844590  207496129       48   -0.05417     0.1402   0.003234  -0.3863        0.701 
   1    rs4844592  207501211       48     0.2068     0.1106    0.07062     1.87       0.0679 
   1    rs6691942  207501527       48    -0.2051     0.1305    0.05095   -1.571       0.1229 
   1    rs6700168  207502534       48     0.2068     0.1106    0.07062     1.87       0.0679 
   1   rs17025155  207503536       48      0.536     0.1671     0.1828    3.208     0.002436 
   1   rs10864231  207506329       48     0.2068     0.1106    0.07062     1.87       0.0679 
   1    rs1507758  207507481       48     0.2068     0.1106    0.07062     1.87       0.0679 
   1    rs1507760  207509365       48     0.2068     0.1106    0.07062     1.87       0.0679 
   1    rs2135923  207526593       48     0.1965     0.1447    0.03857    1.358        0.181 
   1   rs11120753  207527285       48   -0.09396     0.1273    0.01171  -0.7384        0.464 
   1   rs17026085  207546896       48   -0.06916     0.1541    0.00436  -0.4488       0.6557 
   1    rs2802223  207550616       48     0.2747     0.1804    0.04802    1.523       0.1345 
   1    rs7554172  207552768       48   -0.09396     0.1273    0.01171  -0.7384        0.464 
   1    rs6660274  207554840       48   -0.07531     0.1583   0.004893  -0.4756       0.6366 
   1   rs17026295  207557611       48   -0.05044     0.1289   0.003316  -0.3912       0.6975 
   1    rs2782831  207557927       48     0.1307     0.1326    0.02067   0.9854       0.3296 
   1     rs966256  207565574       48    0.02321      0.127  0.0007258   0.1828       0.8558 
   1    rs2802216  207568003       48   -0.05617     0.1117   0.005467  -0.5029       0.6175 
   1    rs6667140  207570177       48    -0.1674      0.111    0.04706   -1.507       0.1386 
   1    rs7519949  207573231       48   -0.07935     0.2041   0.003275  -0.3888       0.6992 
   1    rs2940252  207573387       48  -0.003128     0.1224  1.419e-05 -0.02555       0.9797 
   1    rs1257573  207586537       48     0.1557     0.1124    0.04003    1.385       0.1727 
   1   rs11117721  207588001       48  -0.003128     0.1224  1.419e-05 -0.02555       0.9797 
   1    rs2135924  207594943       48   -0.01546     0.1345  0.0002871  -0.1149        0.909 
   1   rs17043362  207606400       48    0.09262     0.1538   0.007821   0.6022         0.55 
   1     rs311290  207607525       48     0.2145    0.09872    0.09311    2.173      0.03495 
   1   rs17043515  207608866       48    0.08369     0.2359    0.00273   0.3548       0.7243 
   1     rs311286  207610908       48     0.2145    0.09872    0.09311    2.173      0.03495 
   1     rs311285  207611050       48    -0.2378     0.1093     0.0934   -2.177      0.03466 
   1     rs683801  207615078       48     0.0859      0.196   0.004159   0.4383       0.6632 
   1    rs7527218  207623829       48   -0.05373     0.1473   0.002884  -0.3647        0.717 
   1   rs17044576  207634670       48     -0.268     0.1393    0.07445   -1.924      0.06061 
   1     rs311309  207635087       48   -0.02486     0.1386  0.0006992  -0.1794       0.8584 
   1    rs1567190  207635789       48   -0.06515     0.1554   0.003808  -0.4193       0.6769 
   1     rs311311  207639695       48     -0.145     0.1079    0.03778   -1.344       0.1856 
   1     rs511678  207645282       48    0.03782     0.1019   0.002986   0.3712       0.7122 
   1    rs2940253  207645743       48    0.03782     0.1019   0.002986   0.3712       0.7122 
   1    rs9429774  207645895       48    0.03782     0.1019   0.002986   0.3712       0.7122 
   1      rs17615  207646462       48    0.03782     0.1019   0.002986   0.3712       0.7122 
   1    rs9429775  207647339       48     0.1266     0.1181    0.02437    1.072       0.2893 
   1    rs9429777  207650191       48   -0.02486     0.1386  0.0006992  -0.1794       0.8584 
   1   rs12032512  207653178       48   -0.01526     0.1118  0.0004046  -0.1365       0.8921 
   1    rs1041250  207655815       48    -0.1753     0.2028    0.01599  -0.8645       0.3918 
   1    rs6690215  207656050       48    0.01763      0.101   0.000662   0.1746       0.8622 
   1    rs2182911  207660071       48  -0.004595     0.1425  2.262e-05 -0.03225       0.9744 
   1    rs2182913  207660378       48    -0.1325     0.1048    0.03357   -1.264       0.2126 
   1    rs7519408  207661289       48  -0.004595     0.1425  2.262e-05 -0.03225       0.9744 
   1   rs12068225  207662306       48    0.04557     0.2181  0.0009487    0.209       0.8354 
   1    rs4618971  207666061       48    0.06458     0.1175   0.006524   0.5496       0.5852 
   1    rs1410408  207666308       48   -0.03187     0.1776  0.0006997  -0.1795       0.8584 
   1    rs9429781  207667222       48      0.127     0.1005    0.03358    1.264       0.2125 
   1   rs11117913  207668235       48     0.1226     0.1103    0.02617    1.112        0.272 
   1    rs1986158  207670744       48     0.1204    0.09907    0.03109    1.215       0.2306 
   1    rs1571344  207670928       48     0.1204    0.09907    0.03109    1.215       0.2306 
   1   rs12567990  207681685       48   -0.06185     0.1254   0.005262  -0.4933       0.6242 
   1   rs11117949  207682256       46   0.009569     0.1696  7.238e-05  0.05643       0.9553 
   1    rs9429946  207683147       48     0.1095     0.1107    0.02084   0.9895       0.3276 
   1     rs650877  207748793       48   -0.09312     0.1314     0.0108  -0.7086       0.4821 
   1     rs599948  207752239       48    0.02589     0.1404  0.0007387   0.1844       0.8545 
   1     rs603237  207753010       48    0.04142     0.1069   0.003256   0.3877       0.7001 
   1    rs2274566  207753345       48    -0.2051     0.2161    0.01921  -0.9492       0.3475 
   1    rs1746658  207756339       48     0.1041    0.09879    0.02357    1.054       0.2975 
   1   rs12034598  207757515       48    0.04209     0.1622   0.001461   0.2595       0.7964 
   1    rs1746659  207758544       48    -0.2051     0.2161    0.01921  -0.9492       0.3475 
   1    rs1257541  207770752       48    0.07867     0.1021    0.01274   0.7706       0.4449 
   1   rs12141045  207772154       48   -0.02906      0.118   0.001316  -0.2462       0.8066 
   1     rs677066  207773991       48    -0.2051     0.2161    0.01921  -0.9492       0.3475 
   1   rs11118166  207781995       48    -0.2051     0.2161    0.01921  -0.9492       0.3475 
   1   rs10429953  207788578       48   -0.02906      0.118   0.001316  -0.2462       0.8066 
   1   rs11576522  207789269       48    -0.2051     0.2161    0.01921  -0.9492       0.3475 
   1   rs10429943  207789471       48   -0.02906      0.118   0.001316  -0.2462       0.8066 
   1    rs3930521  207790295       48   -0.02229     0.1027   0.001023  -0.2171       0.8291 
   1   rs41364345  207790427       46   -0.06975     0.1139   0.008446  -0.6122       0.5436 
   1   rs41369546  207790670       48   -0.02229     0.1027   0.001023  -0.2171       0.8291 
   1   rs11803956  207803021       48   -0.01979     0.2044  0.0002038 -0.09683       0.9233 
   1    rs7517706  207803278       48   -0.02599     0.1078   0.001262  -0.2411       0.8106 
   1    rs6661764  207808385       48    0.01927     0.1189  0.0005707   0.1621        0.872 
   1   rs10779340  207817025       48   -0.06044     0.1129   0.006191  -0.5353        0.595 
   1    rs6696840  207819729       48   -0.01909     0.1127  0.0006236  -0.1694       0.8662 
   1   rs11118242  207820313       48   -0.04639     0.1155   0.003495  -0.4017       0.6898 
   1   rs12080578  207820612       48   -0.02637      0.125  0.0009667   -0.211       0.8338 
   1    rs6540437  207823865       48   -0.04639     0.1155   0.003495  -0.4017       0.6898 
   1    rs6540438  207824438       48    0.01116     0.1257  0.0001713  0.08879       0.9296 
   1   rs11118278  207831357       48    -0.0458     0.1082   0.003879  -0.4232       0.6741 
   1    rs6671969  207839667       48    0.04454     0.1072    0.00374   0.4155       0.6797 
   1   rs10863461  207840776       48    0.04454     0.1072    0.00374   0.4155       0.6797 
   1   rs12143527  207849916       48   -0.07323     0.1062    0.01022  -0.6893       0.4941 
   1    rs2296158  207851611       48    0.02243    0.09798   0.001138   0.2289         0.82 
   1   rs12025522  207854355       48    -0.1156     0.1091     0.0238   -1.059       0.2952 
   1    rs1853526  207854703       48   -0.01007        0.1  0.0002204  -0.1007       0.9202 
   1   rs11118345  207854827       48    -0.1156     0.1091     0.0238   -1.059       0.2952 
   1    rs1830762  207874272       48    0.02862     0.1065   0.001568   0.2687       0.7893 
   1    rs4844614  207875175       48   -0.09743     0.1118    0.01624  -0.8714        0.388 
   1    rs1977265  207880683       48     0.1378     0.2353   0.007401   0.5856        0.561 
   1    rs3927459  207883907       48    0.07221     0.1527   0.004839    0.473       0.6385 
   1    rs1819221  207885845       48     -0.187    0.09159    0.08308   -2.041      0.04696 
   1    rs1819222  207885881       48     0.2539     0.1063     0.1103    2.388      0.02109 
   1    rs1998538  207886487       48     0.2539     0.1063     0.1103    2.388      0.02109 
   1    rs2104303  207886684       48     0.1768     0.1566    0.02696    1.129       0.2648 
   1    rs2025374  207887536       48     0.2539     0.1063     0.1103    2.388      0.02109 
   1    rs7555801  207892730       48   -0.02954     0.1184   0.001353  -0.2496        0.804 
   1    rs2761422  207893266       48     0.2539     0.1063     0.1103    2.388      0.02109 
   1    rs2761425  207894033       48     0.2539     0.1063     0.1103    2.388      0.02109 
   1   rs11118475  207894416       48    -0.1839    0.09064    0.08215   -2.029      0.04826 
   1    rs2761429  207910058       48   -0.02954     0.1184   0.001353  -0.2496        0.804 
   1    rs2796259  207913134       48    0.02865      0.125   0.001141   0.2293       0.8197 
   1    rs2761434  207917499       48    -0.1284     0.1348    0.01933  -0.9522        0.346 
   1    rs2796265  207920788       48    -0.1284     0.1348    0.01933  -0.9522        0.346 
   1   rs12062235  207921793       48    0.03723      0.129   0.001807   0.2885       0.7742 
   1    rs2796266  207922945       48    0.06858     0.1045   0.009276   0.6563       0.5149 
   1    rs2724385  207931528       48    0.03261     0.1262    0.00145   0.2584       0.7972 
   1    rs2796278  207955823       48       0.13     0.1004    0.03514    1.294        0.202 
   1       rs7144  207967719       48   -0.07703     0.1099    0.01057  -0.7011       0.4868 
   1    rs1474742  207976666       48      -0.13     0.1019    0.03417   -1.276       0.2084 
   1    rs7523273  207977083       48   -0.07129     0.1348   0.006043  -0.5288       0.5995 
   1    rs2796283  207978732       48    -0.1312     0.1029    0.03414   -1.275       0.2086 
   1    rs2745972  207980563       48   -0.07627     0.1079    0.01076  -0.7072        0.483 
   1     rs866511  207986180       48    0.03382      0.109   0.002088   0.3102       0.7578 
   1    rs2235768  207993339       48     0.1157     0.1105    0.02328    1.047       0.3005 
   1     rs859710  208003509       48     0.1178     0.1534    0.01266    0.768       0.4464 
   1     rs859711  208004898       46    0.08792     0.1731   0.005832    0.508        0.614 
   1     rs859713  208005982       48     0.1197     0.1104    0.02491    1.084        0.284 
   1     rs947658  208011074       48    0.07724       0.14   0.006575   0.5518       0.5838 
   1    rs2745975  208013620       48    0.07524        0.1    0.01215   0.7521       0.4558 
   1    rs1318653  208014922       48    -0.1384     0.1372    0.02162   -1.008       0.3186 
   1   rs11118668  208017915       48    -0.1384     0.1372    0.02162   -1.008       0.3186 
   1   rs10863593  208018074       48    -0.1279      0.136    0.01887  -0.9405       0.3518 
   1    rs2745980  208018367       48    0.07524        0.1    0.01215   0.7521       0.4558 
   1    rs2745981  208027192       48   -0.04365     0.1137    0.00319  -0.3837        0.703 
   1    rs2796241  208027459       48   -0.04365     0.1137    0.00319  -0.3837        0.703 
   1    rs7550821  208029947       47   -0.01444     0.1642  0.0001718 -0.08793       0.9303 
   1    rs4844621  208030303       48   -0.01149     0.1587  0.0001139 -0.07239       0.9426 
   1     rs859709  208033037       48     0.3096     0.1655    0.07073    1.871      0.06769 
   1     rs882198  208036509       48     0.0125     0.1666  0.0001224  0.07503       0.9405 
   1    rs2796247  208036976       48   -0.04365     0.1137    0.00319  -0.3837        0.703 
   1    rs2724362  208038596       48   -0.04809     0.1125   0.003957  -0.4275        0.671 
   1     rs694874  208039585       48    0.04416      0.136   0.002287   0.3247       0.7469 
   1     rs641783  208039702       48   -0.02289     0.2362  0.0002043 -0.09694       0.9232 
   1     rs643470  208040055       48     0.1843     0.2346    0.01324   0.7855       0.4362 
   1     rs733177  208046384       48     0.1217     0.1393    0.01633   0.8737       0.3868 
   1     rs677715  208047284       48     0.1217     0.1393    0.01633   0.8737       0.3868 
   1     rs558248  208047435       48     0.1217     0.1393    0.01633   0.8737       0.3868 
   1   rs17009221  208050301       48     0.1706     0.1162    0.04474    1.468        0.149 
   1   rs17009223  208050360       48     0.1706     0.1162    0.04474    1.468        0.149 
   1     rs861475  208051388       48    0.03038     0.1095   0.001672   0.2775       0.7826 
   1     rs658347  208058924       48    0.08097     0.1198   0.009839   0.6761       0.5024 
   1    rs3820521  208060464       48     -0.112     0.1522    0.01163  -0.7358       0.4656 
   1    rs2235766  208061530       48     0.1711     0.1454    0.02925    1.177       0.2452 
   1    rs2724400  208065166       48   -0.09629     0.1172    0.01445  -0.8213       0.4157 
   1    rs2262269  208067651       48    -0.2533      0.181    0.04081   -1.399       0.1686 
   1    rs2259397  208068579       48   -0.09629     0.1172    0.01445  -0.8213       0.4157 
   1    rs2724379  208076856       48   -0.08493      0.204   0.003752  -0.4162       0.6792 
   1    rs6667619  208077220       48     0.2668    0.09434     0.1481    2.828     0.006915 
   1     rs656801  208077643       48     0.2144     0.0972    0.09565    2.206      0.03244 
   1    rs1932819  208078238       48     0.2365    0.09067     0.1288    2.608      0.01223 
   1    rs1932818  208078257       48     0.2293    0.09746     0.1074    2.353      0.02296 
   1    rs2267896  208080972       48     0.2668    0.09434     0.1481    2.828     0.006915 
   1    rs6540445  208081467       48     0.2668    0.09434     0.1481    2.828     0.006915 
   1    rs3754172  208086878       48     0.2129    0.09496    0.09855    2.243      0.02979 
   1    rs6693798  208090018       48     0.1853     0.1039    0.06476    1.785      0.08091 
   1   rs12095775  208091310       48     0.1853     0.1039    0.06476    1.785      0.08091 
   1    rs1160530  208098165       48    0.02212     0.1082  0.0009076   0.2044       0.8389 
   1    rs2724371  208099031       48    0.02525     0.1049   0.001257   0.2406       0.8109 
   1     rs490305  208104836       48    0.03438     0.1095    0.00214   0.3141       0.7549 
   1   rs11118935  208104988       48     0.1049     0.1536    0.01003   0.6827       0.4982 
   1    rs1204688  208110925       48    0.01272     0.1066  0.0003095   0.1193       0.9055 
   1    rs1015656  208113211       48    0.02971     0.1119    0.00153   0.2655       0.7918 
   1    rs1028400  208113731       48    -0.1466     0.1231    0.02992   -1.191       0.2397 
   1    rs1212304  208118579       48     -0.148     0.1244    0.02986    -1.19       0.2402 
   1   rs11118958  208125204       48   -0.05161     0.1446   0.002762  -0.3569       0.7228 
   1    rs1932825  208125773       48    -0.1437     0.1177    0.03139   -1.221       0.2283 
   1   rs11579772  208128373       48    -0.1437     0.1177    0.03139   -1.221       0.2283 
   1    rs2745967  208128722       48   -0.09513     0.1148     0.0147  -0.8284       0.4117 
   1   rs11579848  208128855       48   -0.04177     0.1423   0.001869  -0.2935       0.7705 
   1   rs11578508  208129065       48    -0.1437     0.1177    0.03139   -1.221       0.2283 
   1   rs12065224  208129688       48    -0.1437     0.1177    0.03139   -1.221       0.2283 
   1    rs1003716  208129798       48     0.1751    0.09768    0.06532    1.793      0.07955 
   1   rs11579530  208130418       48    -0.1437     0.1177    0.03139   -1.221       0.2283 
   1   rs11579168  208130656       48   -0.05161     0.1446   0.002762  -0.3569       0.7228 
   1    rs7552993  208130905       48    -0.1437     0.1177    0.03139   -1.221       0.2283 
   1     rs878670  208140164       48     0.1976    0.09797    0.08126    2.017      0.04955 
   1   rs11118965  208142203       48    0.09815     0.1764   0.006687   0.5565       0.5806 
   1    rs2184820  208142232       48    -0.2388     0.1061    0.09915    -2.25      0.02927 
   1    rs2785630  208142785       47     0.1012     0.1186    0.01593   0.8536       0.3978 
   1    rs7547090  208155453       48    -0.2943     0.1318    0.09778   -2.233      0.03047 
   1     rs475774  208158787       48     0.0444     0.1447   0.002044   0.3069       0.7603 
   1   rs12023412  208165338       48     0.2835     0.1569    0.06629    1.807      0.07728 
   1     rs684431  208165417       48     0.2397    0.09012     0.1333    2.659      0.01074 
   1     rs663999  208170805       48     0.1707     0.1004     0.0591      1.7      0.09591 
   1    rs6666839  208177525       48    -0.1184     0.1134    0.02316   -1.044       0.3018 
   1    rs3901316  208178218       48   -0.06873     0.1846   0.003005  -0.3724       0.7113 
   1     rs580306  208178289       48     0.2116      0.202    0.02328    1.047       0.3005 
   1     rs586294  208184309       48     0.0678      0.146   0.004666   0.4644       0.6446 
   1    rs1751584  208186419       48    -0.3326     0.2126    0.05052   -1.564       0.1246 
   1    rs2745945  208188196       48    -0.1914     0.1599    0.03023   -1.197       0.2373 
   1    rs2785653  208190046       48    -0.1543     0.1011    0.04813   -1.525       0.1341 
   1    rs1193096  208195516       48   -0.07131     0.1401   0.005603  -0.5091       0.6131 
   1    rs2767567  208196081       48    -0.1582     0.1405    0.02682   -1.126        0.266 
   1     rs591305  208197882       48    -0.1582     0.1405    0.02682   -1.126        0.266 
   1    rs6659522  208199100       48    -0.1054     0.1073    0.02055  -0.9825        0.331 
   1     rs657778  208201070       48    -0.1739      0.128     0.0386   -1.359       0.1808 
   1    rs7520548  208205643       48    0.09333     0.2177   0.003979   0.4287       0.6702 
   1    rs4844633  208209385       48    0.01474     0.1848  0.0001381  0.07972       0.9368 
   1   rs12136725  208216832       48   -0.08237    0.09577    0.01583  -0.8601       0.3942 
   1   rs12407165  208222263       48    -0.1335     0.1626    0.01443  -0.8207        0.416 
   1    rs6540451  208225357       48    -0.1045    0.09591    0.02516    -1.09       0.2816 
   1    rs1985237  208227232       48   -0.08394     0.1299    0.00899   -0.646       0.5215 
   1    rs2078332  208227356       48     -0.102    0.09416    0.02488   -1.083       0.2843 
   1    rs2785625  208228343       48    -0.1749     0.1453    0.03056   -1.204       0.2346 
   1     rs753264  208229376       48    -0.1045    0.09591    0.02516    -1.09       0.2816 
   1    rs7552683  208231688       48    -0.1067    0.09148    0.02875   -1.167       0.2493 
   1    rs4844634  208234388       48   -0.09214     0.1284    0.01106  -0.7174       0.4768 
   1    rs2478822  208235051       48    -0.1749     0.1453    0.03056   -1.204       0.2346 
   1     rs729765  208235812       48    -0.4784     0.1919     0.1191   -2.493      0.01631 
   1   rs12094094  208243358       48    -0.1087      0.126     0.0159  -0.8622       0.3931 
   1    rs6673084  208244039       48   -0.07581    0.09803    0.01283  -0.7734       0.4433 
   1    rs2478816  208244853       48   -0.07235     0.1369   0.006035  -0.5285       0.5997 
   1    rs4844635  208246110       48    -0.1087      0.126     0.0159  -0.8622       0.3931 
   1    rs2478812  208247332       48   -0.02476     0.1475  0.0006122  -0.1679       0.8674 
   1    rs2274446  208252456       48   -0.09721      0.138    0.01067  -0.7044       0.4847 
   1    rs4844637  208262224       48    -0.2218     0.1634    0.03851   -1.357       0.1813 
   1    rs4844639  208262480       48    -0.2218     0.1634    0.03851   -1.357       0.1813 
   1    rs2498024  208263150       48   -0.00854     0.1544   6.65e-05 -0.05531       0.9561 
   1    rs2498023  208263222       48    0.05814     0.1254   0.004651   0.4636       0.6451 
   1    rs2478807  208263599       48   -0.02379      0.112  0.0009805  -0.2125       0.8327 
   1   rs10863695  208263657       48    -0.1643     0.1699    0.01991  -0.9668       0.3387 
   1   rs11118982  208263980       48    0.05321     0.1065   0.005398   0.4997       0.6197 
   1    rs2478806  208265612       47   -0.02364     0.1133  0.0009659  -0.2086       0.8357 
   1    rs2148699  208267578       48    0.05765     0.1043   0.006597   0.5527       0.5832 
   1    rs2249852  208267974       48   -0.02773     0.1013   0.001627  -0.2738       0.7855 
   1   rs12126111  208271105       48    0.07721      0.104    0.01183   0.7421       0.4618 
   1   rs11118986  208279228       48    0.03086     0.1291   0.001241   0.2391       0.8121 
   1    rs4844641  208281848       48    -0.3068     0.1994    0.04897   -1.539       0.1307 
   1    rs4844406  208281939       48    -0.1077     0.1579    0.01002  -0.6822       0.4985 
   1    rs7538533  208282003       48    0.05927     0.0978   0.007921    0.606       0.5475 
   1    rs4844407  208285746       48    -0.1077     0.1579    0.01002  -0.6822       0.4985 
   1    rs7516841  208292703       48    0.09822     0.1581   0.008323   0.6214       0.5374 
   1    rs7540266  208292834       48    0.09822     0.1581   0.008323   0.6214       0.5374 
   1    rs4844645  208293513       48    0.06267     0.1075    0.00734   0.5832       0.5626 
   1   rs11576425  208294477       48      0.026     0.1321  0.0008418   0.1969       0.8448 
   1   rs12042643  208296814       48      0.182     0.1837    0.02088   0.9905       0.3271 
   1   rs12568876  208297027       48     -0.106     0.1379    0.01269  -0.7691       0.4458 
   1    rs7553758  208298569       48    -0.0175     0.1042  0.0006123  -0.1679       0.8674 
   1   rs10863698  208299199       48    0.05008     0.1076   0.004686   0.4654       0.6438 
   1   rs10863699  208299220       48    0.05008     0.1076   0.004686   0.4654       0.6438 
   1     rs472086  208300298       46    0.03744     0.1661   0.001154   0.2254       0.8227 
   1    rs7548352  208300342       48    0.05008     0.1076   0.004686   0.4654       0.6438 
   1    rs3811387  208303357       48    0.03746     0.1009   0.002989   0.3714       0.7121 
   1    rs3811389  208303998       48    0.03035     0.1046   0.001828   0.2902       0.7729 
   1   rs12046154  208304969       48      0.182     0.1837    0.02088   0.9905       0.3271 
   1   rs17187133  208306480       48   -0.01015     0.1638  8.353e-05 -0.06199       0.9508 
   1   rs10863700  208307419       48    0.03035     0.1046   0.001828   0.2902       0.7729 
   1     rs859499  208309240       48    -0.0846      0.133   0.008717   -0.636       0.5279 
   1    rs6540458  208312645       48    0.09822     0.1581   0.008323   0.6214       0.5374 
   1     rs668878  208313310       48     0.0145     0.1387  0.0002374   0.1045       0.9172 
   1   rs11811891  208314320       48    -0.1551      0.217    0.01099  -0.7148       0.4784 
   1     rs576876  208316725       48    0.06222     0.1038   0.007747   0.5993       0.5519 
   1     rs607857  208316816       48    0.03363     0.1556   0.001015   0.2161       0.8298 
   1    rs2007188  208319721       48     0.0145     0.1387  0.0002374   0.1045       0.9172 
   1     rs628252  208323512       48    0.03838     0.1665   0.001153   0.2305       0.8188 
   1   rs12026640  208324997       48     0.1339     0.1686    0.01352   0.7941       0.4312 
   1     rs600031  208325244       48    0.08384     0.1172      0.011   0.7151       0.4781 
   1    rs6671923  208325802       48   -0.06173     0.1504   0.003647  -0.4103       0.6835 
   1    rs1781019  208326983       48    -0.1357       0.11    0.03199   -1.233       0.2239 
   1     rs550948  208327712       48   -0.07118     0.1444   0.005253  -0.4929       0.6245 
   1     rs486753  208328749       48     0.2167     0.1212    0.06503    1.789      0.08025 
   1    rs1604364  208329768       48    0.05306     0.1117   0.004878   0.4748       0.6371 
   1    rs1262049  208332650       48   -0.04479     0.1137    0.00336  -0.3938       0.6956 
   1    rs1664224  208337162       48     0.2274     0.1632     0.0405    1.393       0.1702 
   1    rs4844649  208337392       48   -0.05893     0.1337   0.004205  -0.4407       0.6615 
   1    rs2256712  208337407       48   0.003812     0.1084  2.687e-05  0.03516       0.9721 
   1    rs2801201  208338095       48    0.04982     0.1089    0.00453   0.4575       0.6494 
   1    rs2590687  208338380       48     0.1807     0.1224    0.04523    1.476       0.1467 
   1    rs2590686  208338624       48     0.3969     0.1677     0.1085    2.366      0.02223 
   1   rs11118997  208339601       48   -0.06843     0.1249   0.006484  -0.5479       0.5864 
   1    rs1249874  208342846       48    -0.1694     0.1169    0.04364   -1.449       0.1542 
   1     rs874785  208347155       48    0.04448    0.09344   0.004901    0.476       0.6363 
   1   rs12033110  208349259       48    -0.1292     0.1612    0.01376  -0.8012       0.4271 
   1    rs4406633  208350952       48   -0.00637    0.09394  9.996e-05 -0.06781       0.9462 
   1   rs11119000  208358991       48    -0.2873      0.132    0.09334   -2.176      0.03472 
   1    rs6656369  208360982       48    -0.0917     0.1711   0.006204  -0.5359       0.5946 
   1    rs1270939  208361555       48     0.2394      0.168    0.04226    1.425        0.161 
   1   rs12410558  208366991       48    0.00791     0.1463  6.352e-05  0.05405       0.9571 
   1   rs11590686  208368201       48   -0.07734     0.1099    0.01066   -0.704        0.485 
   1   rs17012155  208369246       48     0.2196     0.1281    0.06003    1.714      0.09328 
   1    rs6540459  208369736       48    -0.2872      0.214    0.03768   -1.342       0.1862 
   1   rs17012158  208369825       48     0.2178     0.1221    0.06467    1.783      0.08112 
   1    rs1249868  208370165       48    0.02708     0.1104   0.001307   0.2453       0.8073 
   1   rs11119010  208372108       48     0.1659     0.1403    0.02947    1.182       0.2433 
   1    rs7525987  208373312       48    -0.1032     0.1081    0.01942  -0.9545       0.3448 
   1   rs11119011  208373395       48    -0.3233     0.2313    0.04074   -1.398       0.1689 
   1   rs10863703  208375738       48    0.01592     0.1337  0.0003083   0.1191       0.9057 
   1    rs2590698  208376746       48     0.2323     0.1468    0.05162    1.582       0.1204 
   1    rs1318277  208383078       48    -0.3377     0.1983    0.05932   -1.703      0.09529 
   1    rs1809925  208383253       48     0.1631     0.1318    0.03221    1.237       0.2223 
   1    rs3748735  208390469       48     0.4384     0.2272    0.07489     1.93      0.05982 
   1    rs2782935  208403943       48    -0.1392     0.1121    0.03244   -1.242       0.2206 
   1    rs2782933  208407437       48   -0.01494     0.1345  0.0002684  -0.1111        0.912 
   1    rs7533778  208415871       48   -0.03919      0.136   0.001802  -0.2881       0.7745 
   1    rs2801200  208416153       48     0.2251      0.107    0.08779    2.104      0.04087 
   1    rs1664248  208419966       48     0.1943    0.09126    0.08969    2.129      0.03865 
   1    rs1664247  208420120       48     0.1841    0.09436    0.07646    1.952       0.0571 
   1    rs1781038  208420588       48    -0.1337      0.104    0.03472   -1.286       0.2048 
   1    rs2801193  208425671       48    -0.1409      0.124    0.02732   -1.137       0.2615 
   1    rs1269860  208430523       48    -0.1376     0.1039    0.03676   -1.325       0.1918 
   1   rs17012257  208430850       48    -0.2005     0.1672    0.03032   -1.199       0.2365 
   1    rs1664241  208437023       48    -0.1074      0.124    0.01603  -0.8658       0.3911 
   1    rs1632609  208437610       48   -0.03121     0.1776  0.0006711  -0.1758       0.8613 
   1   rs11119029  208437821       48   -0.05448     0.1715   0.002189  -0.3177       0.7522 
   1    rs2590691  208445800       48   -0.06313     0.1302   0.005086  -0.4849         0.63 
   1    rs2440902  208446359       48   -0.06313     0.1302   0.005086  -0.4849         0.63 
   1    rs2440901  208446399       48   -0.05535     0.1775    0.00211  -0.3119       0.7565 
   1   rs12735671  208447186       48   -0.09291     0.2177   0.003943  -0.4267       0.6716 
   1    rs1762467  208447215       48     0.1899     0.1599    0.02975    1.188       0.2411 
   1    rs1625707  208447269       48     0.1899     0.1599    0.02975    1.188       0.2411 
   1    rs1562204  208447451       48   -0.05535     0.1775    0.00211  -0.3119       0.7565 
   1    rs1617731  208447524       48   -0.05535     0.1775    0.00211  -0.3119       0.7565 
   1    rs1537697  208447622       48   -0.05535     0.1775    0.00211  -0.3119       0.7565 
   1    rs1537696  208447760       48   -0.05535     0.1775    0.00211  -0.3119       0.7565 
   1   rs12121098  208449483       48   -0.09291     0.2177   0.003943  -0.4267       0.6716 
   1   rs12122022  208450001       48   -0.09291     0.2177   0.003943  -0.4267       0.6716 
   1   rs11811268  208450276       48    -0.1145     0.1438    0.01359  -0.7962         0.43 
   1    rs1781034  208454371       48     0.1237     0.1361    0.01764   0.9089       0.3681 
   1   rs12031984  208455179       48    -0.1145     0.1438    0.01359  -0.7962         0.43 
   1   rs17012301  208457920       48    -0.1179     0.1329    0.01682   -0.887       0.3797 
   1    rs6686992  208459811       48     0.1407      0.112    0.03314    1.256       0.2156 
   1    rs1781025  208464141       48    0.03128     0.1078   0.001829   0.2903       0.7729 
   1    rs1781023  208464373       48   0.003607     0.1181  2.028e-05  0.03055       0.9758 
   1     rs718242  208464910       48   0.003607     0.1181  2.028e-05  0.03055       0.9758 
   1     rs718241  208464950       48    0.03128     0.1078   0.001829   0.2903       0.7729 
   1    rs3121651  208469340       48    0.05744     0.1019   0.006865   0.5639       0.5756 
   1    rs3121649  208471616       48   -0.06593     0.1123   0.007437  -0.5871         0.56 
   1    rs6674523  208484111       48   -0.08274    0.09923    0.01489  -0.8338       0.4087 
   1    rs6686518  208489481       48    0.01124     0.1078  0.0002362   0.1042       0.9174 
   1    rs6689238  208489597       48     0.1539     0.1043    0.04516    1.475        0.147 
   1    rs6674279  208489877       47    0.04239     0.1093   0.003333   0.3879       0.6999 
   1    rs2897064  208490895       48    -0.0105     0.1189  0.0001696 -0.08833         0.93 
   1    rs4844671  208492097       48   -0.03361     0.1067   0.002154  -0.3151       0.7541 
   1    rs1499587  208493971       48     -0.073     0.1053    0.01035  -0.6935       0.4915 
   1   rs17012379  208497118       48   -0.01998     0.1213  0.0005896  -0.1647       0.8699 
   1     rs727524  208506659       47   -0.09966     0.1225     0.0145  -0.8138         0.42 
   1    rs6699314  208507471       48   -0.04076     0.1848   0.001057  -0.2206       0.8264 
   1    rs6540467  208513516       48     0.1524     0.1003    0.04782     1.52       0.1354 
   1    rs6695225  208513728       48     0.1524     0.1003    0.04782     1.52       0.1354 
   1    rs7546272  208515438       48   -0.07636    0.09934    0.01268  -0.7687        0.446 
   1    rs1499578  208516624       48    0.02099     0.1078  0.0008232   0.1947       0.8465 
   1    rs2217357  208520568       48   -0.07636    0.09934    0.01268  -0.7687        0.446 
   1    rs6658694  208522144       48   -0.02601     0.1848  0.0004304  -0.1407       0.8887 
   1   rs12406933  208525983       48    -0.1009    0.09122     0.0259   -1.106       0.2745 
   1   rs11119053  208526425       48   -0.01594     0.1067  0.0004848  -0.1494       0.8819 
   1   rs17012418  208526749       48   -0.01435     0.1022  0.0004286  -0.1404       0.8889 
   1    rs2052909  208527191       48    -0.1339    0.08613    0.04995   -1.555       0.1268 
   1    rs7540197  208528629       48     0.4693     0.1723     0.1389    2.724     0.009083 
   1    rs7519519  208529031       48   -0.03518     0.2044  0.0006438  -0.1721       0.8641 
   1   rs12025827  208530530       48     0.2594     0.1898    0.03904    1.367       0.1782 
   1    rs7525154  208533661       48   -0.08357     0.1772    0.00481  -0.4715       0.6395 
   1    rs6677524  208535774       48     0.3572     0.1212     0.1589    2.948     0.005011 
   1   rs10779476  208543562       48    -0.1231     0.1452    0.01539  -0.8478       0.4009 
   1   rs17012436  208544615       48     0.1514      0.126    0.03042    1.201       0.2358 
   1    rs4844420  208548815       48    -0.3269     0.1987    0.05561   -1.646       0.1066 
   1   rs17187352  208553541       48     0.1141     0.1658    0.01019    0.688       0.4949 
   1     rs698993  208553707       48   -0.08096     0.1183    0.01007  -0.6842       0.4973 
   1    rs1499572  208553947       48   -0.01049     0.1777  7.576e-05 -0.05903       0.9532 
   1     rs701641  208554185       48    -0.0383     0.1212   0.002167   -0.316       0.7534 
   1   rs12409730  208555807       48    0.09726     0.1711   0.006979   0.5686       0.5724 
   1    rs2163039  208561353       48   -0.05928     0.1342   0.004223  -0.4417       0.6608 
   1   rs17187380  208564171       48   -0.03489     0.1447   0.001262  -0.2411       0.8105 
   1     rs701639  208564743       48   -0.02405     0.1404  0.0006373  -0.1713       0.8648 
   1     rs701637  208565259       48    -0.1323     0.1655     0.0137  -0.7994       0.4281 
   1   rs12048557  208566778       48    0.03672     0.1249   0.001874   0.2939       0.7702 
   1   rs12096711  208566805       48   -0.03272      0.125   0.001489  -0.2619       0.7946 
   1     rs696975  208569013       48     0.0543     0.1117   0.005108    0.486       0.6293 
   1     rs696969  208574616       48    -0.1658     0.1239    0.03748   -1.338       0.1874 
   1     rs696967  208575623       48    -0.1323     0.1655     0.0137  -0.7994       0.4281 
   1     rs839642  208578975       48   -0.07804     0.1052    0.01182  -0.7419       0.4619 
   1   rs12067289  208582849       48     0.2513      0.173    0.04383    1.452       0.1532 
   1     rs696948  208589905       48    -0.1348     0.1235    0.02526   -1.092       0.2806 
   1     rs710420  208593803       48     -0.133     0.1048    0.03385    -1.27       0.2106 
   1    rs6684369  208596538       48   -0.02445      0.101   0.001273  -0.2422       0.8097 
   1     rs696964  208598450       48    0.07684     0.1175   0.009204   0.6537       0.5166 
   1   rs17012514  208603189       48   -0.06002     0.1124   0.006164  -0.5342       0.5958 
   1   rs11806031  208604263       48     0.2177     0.1388    0.05078    1.569       0.1236 
   1    rs6662504  208606109       48   -0.03712     0.1131   0.002335  -0.3281       0.7443 
   1     rs696945  208609903       48   -0.08512     0.1765    0.00503  -0.4822       0.6319 
   1   rs17012531  208610199       48    0.05903     0.1247    0.00485   0.4735       0.6381 
   1     rs701621  208610782       48    0.02342      0.112  0.0009506   0.2092       0.8352 
   1   rs17012542  208620761       48   -0.09083     0.1398   0.009092  -0.6497       0.5191 
   1    rs1499585  208625731       48    0.09761     0.1632   0.007719   0.5982       0.5526 
   1    rs1499586  208626075       48 -0.0001579    0.09336  6.219e-08 -0.001691       0.9987 
   1   rs17012558  208627214       48   0.005588     0.1587  2.694e-05   0.0352       0.9721 
   1   rs17012564  208629207       48  -0.007693    0.09818  0.0001334 -0.07835       0.9379 
   1     rs696961  208631856       48   -0.09994     0.1026     0.0202   -0.974       0.3352 
   1     rs696959  208633504       48    -0.1217     0.1293    0.01889  -0.9412       0.3515 
   1    rs7549288  208635244       48     -0.014     0.1078  0.0003665  -0.1299       0.8972 
   1    rs6679114  208640537       48    -0.2002     0.1373    0.04415   -1.458       0.1517 
   1   rs17012594  208640605       48    0.03726     0.1543   0.001266   0.2415       0.8103 
   1     rs696955  208641921       48     0.2249     0.1226     0.0681    1.833      0.07321 
   1     rs701630  208643137       48   -0.03951     0.2043  0.0008121  -0.1934       0.8475 
   1   rs17012605  208644315       48    0.06141     0.1636   0.003056   0.3755        0.709 
   1     rs701625  208646590       48   -0.01255     0.1848  0.0001001 -0.06787       0.9462 
   1   rs11119073  208651369       48      0.109    0.09935    0.02551    1.097       0.2782 
   1   rs12063017  208652579       48      0.162     0.1248    0.03534    1.298       0.2007 
   1    rs2066289  208654318       48     0.2072     0.1558    0.03706    1.331       0.1899 
   1     rs749051  208655062       48    0.04223     0.2361  0.0006951   0.1789       0.8588 
   1    rs1429266  208655844       48    0.09046    0.09527    0.01922   0.9495       0.3473 
   1    rs1366755  208657709       48     0.0594     0.1452   0.003626   0.4092       0.6843 
   1     rs841504  208662766       48    -0.2489     0.1929    0.03491    -1.29       0.2035 
   1     rs841503  208662959       48    0.06467     0.1027   0.008543   0.6296       0.5321 
   1     rs841500  208664733       48    -0.2489     0.1929    0.03491    -1.29       0.2035 
   1    rs6668021  208666923       48  -0.007346    0.09653  0.0001259  -0.0761       0.9397 
   1     rs841498  208667249       48    0.02618     0.1021   0.001426   0.2563       0.7988 
   1    rs1583017  208667501       48  -0.007346    0.09653  0.0001259  -0.0761       0.9397 
   1    rs4844680  208670057       48    -0.1262    0.09352    0.03806   -1.349       0.1839 
   1   rs17012650  208675759       48     0.1216    0.08875    0.03923    1.371       0.1772 
   1   rs10158044  208676167       48  -0.001784    0.09624  7.467e-06 -0.01853       0.9853 
   1    rs7551719  208676383       48   -0.02305     0.1195  0.0008078  -0.1928       0.8479 
   1   rs11119075  208676718       48    0.04223     0.2361  0.0006951   0.1789       0.8588 
   1    rs9660875  208685243       48     0.1039     0.1312    0.01344   0.7916       0.4327 
   1   rs11119079  208692517       48     0.1719    0.09902     0.0615    1.736      0.08921 
   1   rs10465685  208693233       48    -0.1583    0.09461    0.05738   -1.673        0.101 
   1   rs17012706  208697304       48     0.1503    0.09566    0.05095    1.571       0.1229 
   1    rs7529419  208699320       48     0.1778     0.1223    0.04394    1.454       0.1527 
   1    rs2405104  208700733       48    0.07398     0.1004    0.01166   0.7366       0.4651 
   1    rs1417954  208700789       48     0.1044     0.1416    0.01167    0.737       0.4648 
   1   rs17012724  208701550       48     0.1985     0.2023     0.0205   0.9813       0.3316 
   1    rs1341683  208701838       48      0.146     0.1057    0.03986    1.382       0.1737 
   1    rs1417953  208701907       48     0.1696     0.1062    0.05252    1.597       0.1171 
   1     rs868415  208702577       48     0.1304     0.1025    0.03397    1.272       0.2098 
   1   rs11576725  208706936       48      0.195     0.1746    0.02641    1.117       0.2698 
   1    rs4844692  208715698       48     0.1285     0.1189    0.02478    1.081       0.2853 
   1   rs17012764  208716016       48   -0.04686     0.1251   0.003041  -0.3746       0.7097 
   1   rs10863718  208717605       48   -0.09684     0.1436    0.00979  -0.6744       0.5034 
   1    rs4844694  208719537       48     0.1423     0.1542    0.01817   0.9228       0.3609 
   1    rs7548249  208719848       48      0.237      0.129    0.06832    1.837      0.07273 
   1    rs4593829  208723451       48     0.1888     0.1323    0.04237    1.427       0.1604 
   1   rs11119094  208730329       48      0.106    0.09913    0.02425    1.069       0.2905 
   1   rs17012824  208732051       48      0.232     0.1743    0.03707    1.331       0.1898 
   1   rs17012827  208732621       48    -0.3543     0.1285     0.1417   -2.756     0.008356 
   1   rs12075657  208732876       48    -0.3868     0.1963    0.07783    -1.97      0.05483 
   1   rs12077844  208733000       48    0.04066     0.1151   0.002705   0.3532       0.7255 
   1   rs17012866  208735795       48    -0.3543     0.1285     0.1417   -2.756     0.008356 
   1   rs17012879  208738541       48     0.2638     0.1815    0.04391    1.453       0.1529 
   1   rs11119098  208757777       48    0.03359      0.127    0.00152   0.2646       0.7925 
   1    rs1856719  208759366       48     0.0677     0.1249   0.006347   0.5421       0.5904 
   1    rs7522842  208761859       48      0.185     0.1756    0.02357    1.054       0.2975 
   1   rs12728670  208762066       48    0.01502     0.1856  0.0001422  0.08089       0.9359 
   1    rs6665396  208770639       47   0.001291     0.2209  7.587e-07 0.005843       0.9954 
   1    rs4844698  208773517       48   0.004631     0.1196  3.262e-05  0.03874       0.9693 
   1   rs17259840  208776277       48    0.04646     0.1131   0.003658   0.4109        0.683 
   1     rs951370  208777012       48   -0.09589     0.1931   0.005333  -0.4966       0.6218 
   1    rs6694783  208777606       48   -0.09589     0.1931   0.005333  -0.4966       0.6218 
   1     rs946801  208777749       48    -0.2236     0.1438    0.04994   -1.555       0.1268 
   1     rs869521  208777895       48     0.1222     0.1034    0.02946    1.182       0.2435 
   1    rs2282358  208779592       48    0.08951     0.1083    0.01463   0.8263       0.4129 
   1   rs11804397  208779936       48    0.05947       0.12   0.005308   0.4955       0.6226 
   1   rs11807116  208786039       48     0.1132     0.1929   0.007435    0.587       0.5601 
   1   rs12119793  208787183       48    -0.1423     0.2353   0.007894   -0.605       0.5482 
   1    rs1340113  208787740       48    0.06197     0.1143   0.006348   0.5421       0.5904 
   1   rs17187645  208798170       48    0.08653     0.1125    0.01269   0.7689       0.4459 
   1   rs11808293  208799720       48     0.1251     0.1189     0.0235    1.052       0.2982 
   1    rs6685613  208806940       48  -0.003475     0.1257  1.661e-05 -0.02764       0.9781 
   1   rs10779491  208810027       48    0.04811     0.1121   0.003991   0.4293       0.6697 
   1    rs1166863  208810079       48    -0.1429     0.1653      0.016  -0.8648       0.3916 
   1    rs1166864  208810098       48    0.02788     0.1034   0.001576   0.2695       0.7888 
   1    rs1166865  208810234       48    0.03285     0.1203   0.001619   0.2732        0.786 
   1    rs1166866  208810729       48   -0.08167     0.1017    0.01382  -0.8028       0.4262 
   1   rs11811553  208817135       48     0.1443     0.1924    0.01208   0.7498       0.4572 
   1   rs17013008  208823220       48    0.02951     0.1231   0.001248   0.2398       0.8116 
   1   rs12096006  208823925       48    0.02067     0.1099  0.0007678    0.188       0.8517 
   1    rs6540481  208828411       48   -0.09301     0.1329    0.01054  -0.6999       0.4875 
   1    rs6688285  208830126       48     0.1279     0.1545    0.01468   0.8278       0.4121 
   1    rs1340117  208830611       48   -0.04394     0.1269     0.0026  -0.3463       0.7307 
   1    rs6540484  208836084       48    -0.0333     0.1162   0.001783  -0.2866       0.7757 
   1   rs11800842  208837643       48   -0.07193       0.14   0.005702  -0.5136         0.61 
   1    rs1934607  208837909       48    -0.2063      0.175    0.02932   -1.179       0.2446 
   1    rs6669368  208837966       48   -0.08198     0.1151    0.01091  -0.7124       0.4798 
   1    rs7519477  208840740       48   -0.01555     0.1091   0.000442  -0.1426       0.8872 
   1    rs6540485  208841012       48   -0.02811     0.1099   0.001421  -0.2559       0.7992 
   1   rs17013025  208851567       48    0.06646       0.12   0.006629   0.5541       0.5822 
   1   rs10494902  208853791       48    0.03409     0.1035   0.002351   0.3292       0.7435 
   1   rs17013032  208853845       48   -0.01742      0.134  0.0003674    -0.13       0.8971 
   1   rs17013064  208859767       48   -0.07902     0.1932   0.003622  -0.4089       0.6845 
   1   rs10863723  208860293       48    0.03309    0.09668   0.002541   0.3423       0.7337 
   1    rs2896936  208861472       48    0.03309    0.09668   0.002541   0.3423       0.7337 
   1   rs17013077  208862573       48    -0.1402     0.1161    0.03074   -1.208       0.2333 
   1   rs10779492  208873784       48   -0.05353     0.2043   0.001491  -0.2621       0.7944 
   1   rs10779493  208873925       48    0.09539    0.09472    0.02157    1.007       0.3192 
   1    rs4844714  208874119       47   -0.07647    0.09861    0.01319  -0.7755       0.4421 
   1    rs1340105  208875319       48   -0.08064    0.09429    0.01565  -0.8552       0.3969 
   1   rs10494904  208883321       48   -0.09797    0.09393    0.02311   -1.043       0.3024 
   1   rs12097986  208883361       48   -0.09797    0.09393    0.02311   -1.043       0.3024 
   1   rs12240270  208901233       48   -0.06069      0.105   0.007204  -0.5777       0.5663 
   1   rs11119123  208909872       48   -0.04621     0.1019   0.004456  -0.4537       0.6522 
   1   rs17013209  208925929       48    -0.1872     0.1615    0.02839   -1.159       0.2523 
   1   rs11803397  208929786       48    -0.1089     0.1247     0.0163  -0.8732       0.3871 
   1    rs6697605  208933371       48    -0.1858     0.1084    0.06002   -1.714      0.09328 
   1   rs17259916  208937403       48   -0.09825     0.1114    0.01664  -0.8822       0.3822 
   1   rs17013227  208938002       48    -0.2631      0.233    0.02699   -1.129       0.2645 
   1   rs11585869  208938237       48   -0.02797    0.09645   0.001825    -0.29       0.7731 
   1    rs1933566  208938670       48   -0.02974     0.1031   0.001807  -0.2885       0.7742 
   1    rs1933565  208938752       48    -0.1586     0.1094    0.04372    -1.45       0.1538 
   1   rs17013230  208940318       48   -0.02251     0.1195  0.0007703  -0.1883       0.8515 
   1    rs6689572  208940942       48    0.05129     0.1775   0.001812    0.289       0.7739 
   1    rs1166938  208946402       48      0.168     0.1153    0.04416    1.458       0.1517 
   1   rs17013249  208946799       48   0.005627    0.09714  7.294e-05  0.05793       0.9541 
   1   rs12076644  208949367       48    0.01199    0.09652  0.0003355   0.1242       0.9017 
   1   rs17013299  208949824       48  -0.003113     0.1184  1.502e-05 -0.02628       0.9791 
   1    rs6694350  208950466       48   -0.06649     0.1846   0.002813  -0.3602       0.7203 
   1   rs10863725  208950832       48   -0.04381    0.09845   0.004287   -0.445       0.6584 
   1   rs12079343  208950897       48   -0.06649     0.1846   0.002813  -0.3602       0.7203 
   1   rs12084143  208951165       48   -0.06649     0.1846   0.002813  -0.3602       0.7203 
   1    rs6660992  208952391       48    0.03669    0.09608   0.003159   0.3818       0.7044 
   1    rs1937140  208952611       48   -0.06649     0.1846   0.002813  -0.3602       0.7203 
   1    rs7543009  208953613       48    -0.1465     0.2171   0.009804  -0.6749       0.5031 
   1     rs140609  208955504       48    -0.0587     0.1017   0.007188  -0.5771       0.5667 
   1    rs7516018  208955802       48    0.06298     0.1116   0.006873   0.5642       0.5754 
   1    rs7516028  208955844       48    0.06298     0.1116   0.006873   0.5642       0.5754 
   1   rs17013345  208956001       48  -0.001753    0.09997  6.687e-06 -0.01754       0.9861 
   1    rs1166928  208956621       48   -0.03922     0.1072   0.002899  -0.3657       0.7163 
   1    rs1166923  208960876       48   -0.02797     0.1065   0.001497  -0.2626        0.794 
   1   rs12137586  208961755       48   -0.03256     0.2361  0.0004131  -0.1379       0.8909 
   1   rs17013389  208968342       48   -0.05794     0.1385   0.003791  -0.4184       0.6776 
   1   rs17013392  208968409       48   -0.05794     0.1385   0.003791  -0.4184       0.6776 
   1   rs12563926  208972687       48   -0.02667     0.2362  0.0002772  -0.1129       0.9106 
   1    rs1166909  208975149       48    -0.1811     0.1076    0.05798   -1.683      0.09922 
   1   rs10735502  208986351       48     0.1461    0.09712    0.04687    1.504       0.1394 
   1   rs10863726  208986593       48    0.06964     0.1253   0.006672   0.5559        0.581 
   1    rs1933542  208994658       48     0.0664     0.1336   0.005338   0.4968       0.6217 
   1    rs4844444  208997091       48    0.05026     0.1065   0.004816   0.4718       0.6393 
   1    rs4844445  208999133       48    -0.1223     0.1577     0.0129  -0.7752       0.4422 
   1   rs17013505  208999491       48    -0.2393     0.2014    0.02979   -1.188       0.2408 
   1   rs11119135  209000331       48    -0.1017     0.1011    0.02152   -1.006       0.3197 
   1   rs12035745  209004061       48    0.02762     0.1447  0.0007909   0.1908       0.8495 
   1   rs12408989  209007778       48    0.04094     0.1423   0.001795   0.2876       0.7749 
   1   rs12566769  209011761       48    -0.1692     0.1832    0.01821  -0.9238       0.3604 
   1    rs1890340  209012975       48    -0.1692     0.1832    0.01821  -0.9238       0.3604 
   1    rs6692199  209042228       47   -0.06535     0.1381   0.004949  -0.4731       0.6384 
   1    rs6540495  209046438       48   -0.06559     0.1358   0.005045   -0.483       0.6314 
   1    rs1933562  209050290       48   -0.09741     0.1468   0.009477  -0.6634       0.5104 
   1    rs6663665  209053645       48    0.07463     0.1933   0.003231   0.3861       0.7012 
   1    rs2211045  209054775       48   0.003942     0.1321  1.935e-05  0.02983       0.9763 
   1    rs3905273  209056464       48  -0.006603     0.1305  5.563e-05 -0.05059       0.9599 
   1   rs17013608  209061228       48     0.1995     0.2023    0.02071   0.9862       0.3292 
   1   rs12030704  209063906       48    0.06028      0.121   0.005368   0.4983       0.6207 
   1   rs17260007  209064416       48    0.08151     0.2178   0.003034   0.3742         0.71 
   1   rs11119150  209065259       48    -0.1127     0.1178    0.01953  -0.9572       0.3435 
   1   rs12130305  209073907       48    -0.1598     0.1539    0.02292   -1.039       0.3043 
   1   rs17013633  209077272       48     0.3216     0.2314    0.04031     1.39       0.1712 
   1   rs12047788  209082262       48    -0.1377     0.2172   0.008664   -0.634       0.5292 
   1   rs17013661  209083871       48    -0.1652     0.2168    0.01247   -0.762       0.4499 
   1   rs12041467  209086597       48    -0.1377     0.2172   0.008664   -0.634       0.5292 
   1   rs12026494  209094764       48     0.3501     0.1978    0.06374     1.77       0.0834 
   1    rs1933549  209095952       48   -0.06506     0.1333   0.005148  -0.4879       0.6279 
   1   rs11577857  209105367       48   -0.09766     0.1061     0.0181  -0.9208        0.362 
   1   rs11119170  209105662       48    0.04429     0.1304   0.002503   0.3398       0.7356 
   1   rs11582344  209105966       48   -0.05821      0.107   0.006388  -0.5438       0.5892 
   1    rs4463671  209108120       48    0.04429     0.1304   0.002503   0.3398       0.7356 
   1   rs12029831  209108337       48     0.3553     0.2303     0.0492    1.543       0.1297 
   1    rs6670927  209108361       48    0.04429     0.1304   0.002503   0.3398       0.7356 
   1    rs1320539  209108493       48   -0.03861     0.1935  0.0008648  -0.1995       0.8427 
   1    rs4481849  209112068       48     0.2007      0.105    0.07349     1.91      0.06237 
   1   rs11119175  209113712       48     0.4066     0.1509     0.1363    2.695     0.009803 
   1    rs4130547  209114103       47    -0.1881    0.09464    0.08073   -1.988      0.05292 
   1    rs7540998  209118786       48    0.01571     0.1189  0.0003794   0.1321       0.8955 
   1    rs7517671  209118888       48     0.1087      0.103    0.02361    1.055        0.297 
   1   rs11119182  209121677       48    -0.1609     0.1319    0.03134    -1.22       0.2287 
   1    rs6697933  209121854       48   -0.09505     0.1045    0.01767  -0.9096       0.3678 
   1    rs2807386  209126916       48     0.1218     0.1027    0.02967    1.186       0.2417 
   1    rs1924250  209129752       48     0.1243     0.1052    0.02946    1.182       0.2434 
   1    rs2807391  209133898       48    0.07822     0.1112    0.01063   0.7032       0.4855 
   1   rs11119189  209141842       48   -0.03272     0.0999   0.002327  -0.3275       0.7447 
   1    rs1924253  209149915       48    -0.2296     0.1906    0.03057   -1.204       0.2346 
   1   rs11119192  209154529       48    -0.1088     0.1088    0.02128       -1       0.3225 
   1   rs12059999  209157293       48   -0.06433     0.1062   0.007913  -0.6057       0.5477 
   1    rs2761781  209160307       47     0.1096     0.1089    0.02199    1.006       0.3198 
   1   rs10863739  209162928       48     0.0168     0.1263  0.0003846    0.133       0.8947 
   1   rs12062573  209164485       48    -0.0829     0.1039    0.01364  -0.7976       0.4292 
   1    rs2807404  209183453       47    0.03754     0.1259   0.001971   0.2981        0.767 
   1   rs17013885  209187125       48    0.01682     0.2362  0.0001103  0.07123       0.9435 
   1    rs6657443  209189265       48    0.09053     0.1442   0.008496   0.6278       0.5332 
   1   rs10494914  209197139       48     0.2153     0.1741    0.03219    1.237       0.2224 
   1    rs7555105  209197254       47    -0.2571     0.1924    0.03818   -1.337       0.1881 
   1    rs2224822  209201633       48     0.1147    0.09425    0.03119    1.217       0.2298 
   1   rs12032382  209206072       48     -0.155     0.1191    0.03554   -1.302       0.1994 
   1   rs12037818  209209120       48   -0.09467     0.1057    0.01716  -0.8961       0.3749 
   1   rs17013945  209209454       48    0.05046     0.1665   0.001994   0.3032       0.7631 
   1   rs17013949  209210837       48    -0.0776     0.1245   0.008373  -0.6232       0.5362 
   1   rs17013951  209211154       48     0.1451    0.09475    0.04854    1.532       0.1324 
   1   rs11119208  209211968       48    -0.1739     0.1831    0.01925  -0.9502        0.347 
   1   rs10218720  209214213       48     0.3249     0.1342     0.1131    2.422      0.01944 
   1   rs17013964  209217052       48    0.03293     0.1716  0.0008001   0.1919       0.8487 
   1    rs7413774  209221044       48     0.1478     0.1344    0.02563      1.1       0.2771 
   1    rs9308407  209221480       48     0.1425     0.1263    0.02695    1.129       0.2649 
   1    rs9429990  209222186       48  -0.003946     0.1224  2.258e-05 -0.03223       0.9744 
   1    rs6666007  209232444       48    0.05248      0.112   0.004747   0.4684       0.6417 
   1    rs6540500  209233201       48    -0.1898     0.2025    0.01875  -0.9375       0.3534 
   1     rs713260  209235119       48    -0.1668     0.1164    0.04278   -1.434       0.1584 
   1    rs9803921  209236818       48     0.1271     0.1463    0.01614   0.8688       0.3895 
   1   rs17014015  209237451       48    0.07938     0.1662   0.004934   0.4776       0.6352 
   1   rs12410473  209237470       48    -0.2001     0.1033    0.07549   -1.938      0.05877 
   1   rs17260119  209239011       48   -0.02761     0.1716  0.0005623  -0.1609       0.8729 
   1   rs10494915  209241880       48     0.0879     0.1019    0.01591   0.8624        0.393 
   1   rs17014029  209242323       48    -0.2549     0.1123     0.1007   -2.269      0.02798 
   1    rs6668228  209242897       48    -0.2549     0.1123     0.1007   -2.269      0.02798 
   1    rs7526402  209244138       48     0.1382     0.1574    0.01649   0.8782       0.3844 
   1   rs10494916  209245859       48     0.1196     0.1168     0.0223    1.024       0.3111 
   1   rs35095400  209254829       48    0.03718     0.1262   0.001884   0.2947       0.7696 
   1    rs6692331  209256181       48    0.09284    0.09808    0.01911   0.9466       0.3488 
   1    rs1411406  209258715       48    0.07854     0.1061    0.01176     0.74       0.4631 
   1   rs12759484  209259013       48    -0.2106     0.1003    0.08749     -2.1      0.04123 
   1   rs12730607  209268250       48     -0.235     0.1028     0.1021   -2.287      0.02684 
   1   rs17014039  209268696       48     0.1172    0.09847    0.02986     1.19       0.2402 
   1    rs6540507  209269627       48    0.04968     0.2043   0.001284   0.2432       0.8089 
   1    rs6684326  209269714       47    -0.2108     0.1107    0.07455   -1.904      0.06333 
   1    rs1174559  209273268       48    0.04111     0.1188   0.002598   0.3461       0.7308 
   1   rs10494917  209273939       48    -0.1865     0.1148    0.05423   -1.624       0.1112 
   1    rs1174555  209276515       48     0.2327     0.1743     0.0373    1.335       0.1884 
   1    rs6681778  209276755       48    0.05007     0.1371    0.00289   0.3651       0.7167 
   1    rs1174554  209277169       48     0.1469     0.1459    0.02154    1.006       0.3195 
   1   rs12405410  209277749       48    0.07687     0.1713   0.004359   0.4488       0.6557 
   1   rs35577903  209277772       48   -0.04021     0.1586   0.001395  -0.2535        0.801 
   1    rs1174552  209278402       48     0.1683     0.1152    0.04432    1.461       0.1509 
   1    rs2970564  209283080       48     0.2593     0.1496    0.06131    1.733      0.08974 
   1   rs11119220  209283460       48  -0.009707     0.1127  0.0001612 -0.08613       0.9317 
   1    rs1330233  209285053       48  -0.006819     0.2182  2.124e-05 -0.03126       0.9752 
   1    rs1174566  209287050       48     0.0459     0.1622   0.001738    0.283       0.7785 
   1   rs11119222  209287172       48    0.09717     0.1771   0.006503   0.5487       0.5859 
   1    rs2282069  209287367       48     0.0606     0.1934    0.00213   0.3133       0.7554 
   1   rs17014055  209287592       48    -0.2203     0.1135    0.07566    -1.94      0.05847 
   1    rs6664027  209294175       48    0.08839     0.1264    0.01052   0.6994       0.4878 
   1    rs2788166  209305665       48     0.2631     0.1507     0.0621    1.745      0.08763 
   1    rs1184990  209306699       48     0.2448     0.1546    0.05172    1.584       0.1201 
   1    rs7546058  209307436       48       0.14     0.1022    0.03924    1.371       0.1771 
   1    rs4424511  209316630       48   -0.08652     0.1174    0.01167   -0.737       0.4649 
   1    rs6660522  209317220       48    -0.1916      0.126    0.04784    -1.52       0.1353 
   1   rs34104149  209318792       48    0.07537     0.2359   0.002214   0.3195       0.7508 
   1    rs1933620  209319089       48   -0.05191     0.1082   0.004982  -0.4799       0.6336 
   1    rs1933621  209319203       48     0.1101     0.1185    0.01843   0.9293       0.3576 
   1    rs1933622  209319571       48     0.1308     0.1612     0.0141   0.8112       0.4214 
   1    rs4844769  209323995       48   -0.04009     0.1103   0.002863  -0.3634       0.7179 
   1    rs6658166  209324602       48     0.1101     0.1185    0.01843   0.9293       0.3576 
   1    rs7514220  209325038       48    -0.1038     0.1282    0.01404  -0.8094       0.4225 
   1    rs6672714  209331789       48    -0.1028     0.1331     0.0128  -0.7723       0.4439 
   1    rs6704122  209333286       48     0.2185     0.1591    0.03937    1.373       0.1764 
   1   rs17014126  209335997       48    -0.1035     0.2176   0.004894  -0.4757       0.6366 
   1    rs6691380  209339348       48  -0.007471     0.1091  0.0001019 -0.06846       0.9457 
   1    rs4402132  209340696       48      0.141     0.1837    0.01264   0.7675       0.4467 
   1    rs4844776  209342457       48     0.1014      0.121    0.01504   0.8381       0.4063 
   1    rs4844777  209344141       48     0.2037     0.1913    0.02407    1.065       0.2924 
   1   rs11581106  209344972       48    -0.2829     0.1139     0.1182   -2.483      0.01672 
   1    rs6540522  209359911       48    -0.1548     0.1116    0.04011   -1.386       0.1723 
   1   rs17014148  209362100       48 -0.0007195     0.1507  4.955e-07 -0.004774       0.9962 
   1    rs1933613  209362243       48  -0.005119     0.1257  3.605e-05 -0.04073       0.9677 
   1    rs4291499  209362339       48     0.2185     0.1591    0.03937    1.373       0.1764 
   1    rs6657861  209365397       48   0.002491     0.1291  8.098e-06   0.0193       0.9847 
   1    rs1933619  209369795       48    0.05114     0.1064   0.005002   0.4809       0.6329 
   1    rs1933618  209369904       48     0.2037     0.1913    0.02407    1.065       0.2924 
   1    rs2970556  209377775       48     0.0067      0.134  5.435e-05     0.05       0.9603 
   1   rs17188009  209378153       48   -0.04798     0.1261   0.003137  -0.3805       0.7053 
   1   rs17188016  209383607       48   -0.09611     0.1124    0.01566  -0.8553       0.3968 
   1    rs2800917  209407765       48     0.1979     0.2023    0.02037    0.978       0.3332 
   1   rs17260245  209411025       48    -0.1068     0.1352    0.01337  -0.7894       0.4339 
   1    rs7533402  209411678       48    -0.1292     0.1339    0.01986  -0.9655       0.3394 
   1    rs1507334  209411971       48    -0.1446     0.1239    0.02877   -1.167       0.2491 
   1   rs17014178  209415744       48   -0.04368     0.1586   0.001646  -0.2754       0.7843 
   1    rs6693967  209416697       48    -0.1446     0.1239    0.02877   -1.167       0.2491 
   1   rs17014186  209417346       48   -0.04368     0.1586   0.001646  -0.2754       0.7843 
   1    rs2788154  209420098       48    0.05884      0.126   0.004719    0.467       0.6427 
   1    rs2788153  209422309       48   0.003035     0.1253  1.275e-05  0.02422       0.9808 
   1    rs2788152  209422492       48     -0.108      0.169   0.008798   -0.639        0.526 
   1   rs10779504  209422522       48     0.1192     0.2175   0.006487    0.548       0.5863 
   1    rs2843175  209425376       48    0.06074     0.1175   0.005778    0.517       0.6076 
   1    rs2843174  209425803       48     0.1243     0.1015    0.03154    1.224       0.2272 
   1    rs2185095  209426007       48   0.007787     0.1043  0.0001212  0.07468       0.9408 
   1    rs2153043  209426304       48   -0.03235      0.109   0.001911  -0.2967        0.768 
   1    rs2265733  209446729       48     0.1719     0.1567    0.02549    1.097       0.2784 
   1    rs2660648  209449439       48   -0.03781      0.109   0.002609  -0.3469       0.7302 
   1   rs12096704  209449735       48   -0.01177     0.1035   0.000281  -0.1137         0.91 
   1   rs12061968  209451043       48     0.2151     0.1687    0.03414    1.275       0.2086 
   1    rs2843171  209456475       48     0.1315     0.1004    0.03597     1.31       0.1967 
   1   rs12064516  209458150       48     0.2308     0.1631     0.0417    1.415       0.1639 
   1     rs879961  209460923       48   -0.03892     0.1083   0.002801  -0.3594       0.7209 
   1    rs1553622  209463860       48     0.0536     0.1117   0.004979   0.4798       0.6337 
   1   rs17014274  209476016       48    -0.2538     0.1321    0.07425   -1.921      0.06096 
   1    rs2660637  209476654       48    0.03136     0.1177   0.001541   0.2664       0.7911 
   1    rs6678908  209482022       48    -0.1526     0.1097    0.04033    -1.39       0.1711 
   1    rs6676705  209485401       48    -0.1536     0.1156    0.03695   -1.328       0.1906 
   1    rs1507326  209487905       48    -0.1406     0.1104    0.03408   -1.274       0.2091 
   1    rs1395747  209488564       48    0.09516     0.1045    0.01771   0.9107       0.3672 
   1    rs7554932  209491397       48    -0.1587     0.1922    0.01462  -0.8261        0.413 
