# Supplementary material for: Cell-to-cell expression dispersion of B-cell surface proteins is linked to genetic variants in humans
Source: Commun Biol. 2020 Jul 3;3:346. doi: 10.1038/s42003-020-1075-1 (PMC7335051; doi:10.1038/s42003-020-1075-1)
Supplement: Supplementary file 4 — Supplementary Data 2 [file 42003_2020_1075_MOESM4_ESM.zip › Supplementary_Data_S2/plink-results-48LCLs/CD55_chr1_mean/CD55_mean_48_LCLs.qassoc.adjusted]

 CHR          SNP      UNADJ         GC       BONF       HOLM   SIDAK_SS   SIDAK_SD     FDR_BH     FDR_BY
   1    rs6658896   0.000127  0.0008888     0.1405     0.1405      0.131      0.131     0.1405          1 
   1   rs17025155   0.002436   0.009073          1          1     0.9326     0.9325     0.5287          1 
   1    rs6692511   0.002487   0.009219          1          1     0.9363      0.936     0.5287          1 
   1    rs6673422   0.003356    0.01164          1          1     0.9757     0.9755     0.5287          1 
   1   rs17024765   0.003548    0.01216          1          1     0.9804     0.9801     0.5287          1 
   1   rs11583394   0.004826    0.01544          1          1     0.9953     0.9951     0.5287          1 
   1    rs6677524   0.005011     0.0159          1          1     0.9961      0.996     0.5287          1 
   1    rs6667619   0.006915    0.02041          1          1     0.9995     0.9995     0.5287          1 
   1    rs2267896   0.006915    0.02041          1          1     0.9995     0.9995     0.5287          1 
   1    rs6540445   0.006915    0.02041          1          1     0.9995     0.9995     0.5287          1 
   1   rs11240594    0.00752    0.02177          1          1     0.9998     0.9997     0.5287          1 
   1    rs3748669   0.008224    0.02334          1          1     0.9999     0.9999     0.5287          1 
   1   rs17012827   0.008356    0.02363          1          1     0.9999     0.9999     0.5287          1 
   1   rs17012866   0.008356    0.02363          1          1     0.9999     0.9999     0.5287          1 
   1    rs1652333   0.008923    0.02486          1          1          1     0.9999     0.5287          1 
   1    rs2802233   0.008923    0.02486          1          1          1     0.9999     0.5287          1 
   1    rs2564974   0.008923    0.02486          1          1          1     0.9999     0.5287          1 
   1   rs11800152   0.008961    0.02494          1          1          1     0.9999     0.5287          1 
   1    rs7540197   0.009083     0.0252          1          1          1          1     0.5287          1 
   1   rs11119175   0.009803    0.02674          1          1          1          1     0.5421          1 
   1     rs684431    0.01074    0.02869          1          1          1          1     0.5655          1 
   1    rs1932819    0.01223    0.03173          1          1          1          1     0.5769          1 
   1     rs823123    0.01312    0.03349          1          1          1          1     0.5769          1 
   1    rs6687771    0.01392    0.03507          1          1          1          1     0.5769          1 
   1    rs1572275    0.01502    0.03715          1          1          1          1     0.5769          1 
   1     rs729765    0.01631    0.03963          1          1          1          1     0.5769          1 
   1   rs12066378    0.01632    0.03966          1          1          1          1     0.5769          1 
   1   rs11581106    0.01672     0.0404          1          1          1          1     0.5769          1 
   1   rs10863812    0.01712    0.04114          1          1          1          1     0.5769          1 
   1    rs4240841    0.01749    0.04182          1          1          1          1     0.5769          1 
   1   rs12042283    0.01813      0.043          1          1          1          1     0.5769          1 
   1   rs11119584     0.0193    0.04513          1          1          1          1     0.5769          1 
   1   rs10218720    0.01944    0.04538          1          1          1          1     0.5769          1 
   1    rs6663608    0.02105    0.04826          1          1          1          1     0.5769          1 
   1   rs10793741    0.02106    0.04828          1          1          1          1     0.5769          1 
   1    rs1819222    0.02109    0.04833          1          1          1          1     0.5769          1 
   1    rs1998538    0.02109    0.04833          1          1          1          1     0.5769          1 
   1    rs2025374    0.02109    0.04833          1          1          1          1     0.5769          1 
   1    rs2761422    0.02109    0.04833          1          1          1          1     0.5769          1 
   1    rs2761425    0.02109    0.04833          1          1          1          1     0.5769          1 
   1   rs12045707    0.02193    0.04981          1          1          1          1     0.5769          1 
   1    rs2590686    0.02223    0.05034          1          1          1          1     0.5769          1 
   1    rs1932818    0.02296    0.05161          1          1          1          1     0.5769          1 
   1     rs291089    0.02528    0.05558          1          1          1          1     0.5769          1 
   1     rs574635    0.02528    0.05558          1          1          1          1     0.5769          1 
   1   rs12730607    0.02684    0.05821          1          1          1          1     0.5769          1 
   1   rs16856489     0.0279    0.05994          1          1          1          1     0.5769          1 
   1   rs16856082    0.02797    0.06009          1          1          1          1     0.5769          1 
   1    rs6680742    0.02797    0.06009          1          1          1          1     0.5769          1 
   1   rs17014029    0.02798    0.06011          1          1          1          1     0.5769          1 
   1    rs6668228    0.02798    0.06011          1          1          1          1     0.5769          1 
   1    rs1775151    0.02847    0.06092          1          1          1          1     0.5769          1 
   1   rs11581303    0.02882    0.06149          1          1          1          1     0.5769          1 
   1    rs2184820    0.02927    0.06223          1          1          1          1     0.5769          1 
   1    rs7538856     0.0294    0.06245          1          1          1          1     0.5769          1 
   1    rs3754172    0.02979    0.06309          1          1          1          1     0.5769          1 
   1    rs7547090    0.03047    0.06419          1          1          1          1     0.5769          1 
   1    rs7516640    0.03063    0.06445          1          1          1          1     0.5769          1 
   1   rs11120211    0.03212    0.06686          1          1          1          1     0.5769          1 
   1     rs656801    0.03244    0.06737          1          1          1          1     0.5769          1 
   1    rs7518452    0.03359    0.06922          1          1          1          1     0.5769          1 
   1    rs2791714    0.03359    0.06922          1          1          1          1     0.5769          1 
   1     rs311285    0.03466    0.07099          1          1          1          1     0.5769          1 
   1   rs11119000    0.03472     0.0709          1          1          1          1     0.5769          1 
   1    rs6540744    0.03474      0.071          1          1          1          1     0.5769          1 
   1     rs311290    0.03495    0.07136          1          1          1          1     0.5769          1 
   1     rs311286    0.03495    0.07136          1          1          1          1     0.5769          1 
   1   rs11119582    0.03713    0.07478          1          1          1          1     0.5971          1 
   1    rs1150258    0.03725    0.07496          1          1          1          1     0.5971          1 
   1    rs1664248    0.03865    0.07713          1          1          1          1     0.6107          1 
   1    rs3093417    0.04033    0.07969          1          1          1          1     0.6148          1 
   1   rs10863784    0.04047    0.07992          1          1          1          1     0.6148          1 
   1    rs2801200    0.04087    0.08052          1          1          1          1     0.6148          1 
   1   rs12759484    0.04123    0.08107          1          1          1          1     0.6148          1 
   1   rs16856470    0.04169    0.08176          1          1          1          1     0.6148          1 
   1   rs11119043    0.04278    0.08341          1          1          1          1     0.6226          1 
   1   rs12727528    0.04338     0.0843          1          1          1          1      0.623          1 
   1   rs17013797    0.04453    0.08603          1          1          1          1     0.6315          1 
   1     rs291092    0.04532    0.08721          1          1          1          1     0.6345          1 
   1   rs11805284    0.04653      0.089          1          1          1          1     0.6348          1 
   1    rs1819221    0.04696    0.08963          1          1          1          1     0.6348          1 
   1    rs2297551    0.04707    0.08978          1          1          1          1     0.6348          1 
   1   rs11118475    0.04826    0.09154          1          1          1          1     0.6374          1 
   1   rs11811181    0.04841    0.09175          1          1          1          1     0.6374          1 
   1     rs878670    0.04955    0.09342          1          1          1          1     0.6447          1 
   1    rs6663535    0.05118    0.09578          1          1          1          1     0.6505          1 
   1   rs11119447    0.05166    0.09647          1          1          1          1     0.6505          1 
   1     rs503746    0.05176    0.09662          1          1          1          1     0.6505          1 
   1    rs4130547    0.05292    0.09825          1          1          1          1     0.6575          1 
   1   rs12075657    0.05483      0.101          1          1          1          1     0.6575          1 
   1    rs1664247     0.0571     0.1042          1          1          1          1     0.6575          1 
   1   rs17014055    0.05847     0.1062          1          1          1          1     0.6575          1 
   1   rs12410473    0.05877     0.1066          1          1          1          1     0.6575          1 
   1    rs3748735    0.05982      0.108          1          1          1          1     0.6575          1 
   1   rs17044576    0.06061     0.1091          1          1          1          1     0.6575          1 
   1   rs17014274    0.06096     0.1096          1          1          1          1     0.6575          1 
   1   rs12741299    0.06101     0.1097          1          1          1          1     0.6575          1 
   1    rs4481849    0.06237     0.1116          1          1          1          1     0.6575          1 
   1   rs10746451    0.06258     0.1119          1          1          1          1     0.6575          1 
   1    rs6684326    0.06333     0.1129          1          1          1          1     0.6575          1 
   1     rs823094    0.06438     0.1143          1          1          1          1     0.6575          1 
   1   rs11579937    0.06535     0.1156          1          1          1          1     0.6575          1 
   1    rs6672985    0.06718     0.1182          1          1          1          1     0.6575          1 
   1     rs859709    0.06769     0.1188          1          1          1          1     0.6575          1 
   1    rs4844592     0.0679     0.1191          1          1          1          1     0.6575          1 
   1    rs6700168     0.0679     0.1191          1          1          1          1     0.6575          1 
   1   rs10864231     0.0679     0.1191          1          1          1          1     0.6575          1 
   1    rs1507758     0.0679     0.1191          1          1          1          1     0.6575          1 
   1    rs1507760     0.0679     0.1191          1          1          1          1     0.6575          1 
   1    rs1539241    0.06811     0.1194          1          1          1          1     0.6575          1 
   1    rs3813948    0.06998     0.1219          1          1          1          1     0.6575          1 
   1   rs11120277    0.06998     0.1219          1          1          1          1     0.6575          1 
   1    rs4240844    0.07098     0.1233          1          1          1          1     0.6575          1 
   1    rs2039544    0.07161     0.1241          1          1          1          1     0.6575          1 
   1    rs4844584    0.07161     0.1241          1          1          1          1     0.6575          1 
   1    rs7543236    0.07161     0.1241          1          1          1          1     0.6575          1 
   1    rs7515373    0.07161     0.1241          1          1          1          1     0.6575          1 
   1    rs7525530    0.07161     0.1241          1          1          1          1     0.6575          1 
   1   rs17012744    0.07234     0.1251          1          1          1          1     0.6575          1 
   1     rs291111     0.0727     0.1256          1          1          1          1     0.6575          1 
   1    rs7548249    0.07273     0.1256          1          1          1          1     0.6575          1 
   1     rs696955    0.07321     0.1263          1          1          1          1     0.6575          1 
   1    rs7413698    0.07324     0.1263          1          1          1          1     0.6575          1 
   1   rs11120302    0.07372      0.127          1          1          1          1     0.6575          1 
   1   rs12023412    0.07728     0.1317          1          1          1          1     0.6746          1 
   1    rs2495253     0.0783      0.133          1          1          1          1     0.6746          1 
   1    rs1003716    0.07955     0.1346          1          1          1          1     0.6746          1 
   1    rs9438437    0.07976     0.1349          1          1          1          1     0.6746          1 
   1   rs12096152    0.08022     0.1355          1          1          1          1     0.6746          1 
   1     rs486753    0.08025     0.1355          1          1          1          1     0.6746          1 
   1    rs6693798    0.08091     0.1364          1          1          1          1     0.6746          1 
   1   rs12095775    0.08091     0.1364          1          1          1          1     0.6746          1 
   1   rs17012158    0.08112     0.1367          1          1          1          1     0.6746          1 
   1   rs17024952    0.08275     0.1388          1          1          1          1      0.683          1 
   1   rs12026494     0.0834     0.1397          1          1          1          1     0.6833          1 
   1   rs12060808    0.08473     0.1414          1          1          1          1     0.6891          1 
   1    rs2491393     0.0865     0.1436          1          1          1          1     0.6983          1 
   1    rs2788166    0.08763     0.1451          1          1          1          1      0.699          1 
   1   rs10863962    0.08793     0.1455          1          1          1          1      0.699          1 
   1   rs11119079    0.08921     0.1471          1          1          1          1      0.699          1 
   1    rs2480405    0.08952     0.1475          1          1          1          1      0.699          1 
   1    rs2970564    0.08974     0.1478          1          1          1          1      0.699          1 
   1   rs11240523    0.09252     0.1513          1          1          1          1     0.7115          1 
   1   rs17012155    0.09328     0.1523          1          1          1          1     0.7115          1 
   1    rs6697605    0.09328     0.1523          1          1          1          1     0.7115          1 
   1    rs1318277    0.09529     0.1548          1          1          1          1     0.7216          1 
   1     rs663999    0.09591     0.1556          1          1          1          1     0.7216          1 
   1    rs7516468    0.09841     0.1587          1          1          1          1     0.7268          1 
   1    rs1858001    0.09842     0.1587          1          1          1          1     0.7268          1 
   1    rs7520276    0.09862     0.1589          1          1          1          1     0.7268          1 
   1    rs1166909    0.09922     0.1597          1          1          1          1     0.7268          1 
   1   rs12039255     0.1009     0.1617          1          1          1          1     0.7304          1 
   1   rs10465685      0.101      0.162          1          1          1          1     0.7304          1 
   1    rs4844420     0.1066     0.1689          1          1          1          1     0.7658          1 
   1   rs10494917     0.1112     0.1745          1          1          1          1     0.7701          1 
   1    rs4074956     0.1126     0.1762          1          1          1          1     0.7701          1 
   1    rs7534154     0.1144     0.1783          1          1          1          1     0.7701          1 
   1    rs1417953     0.1171     0.1816          1          1          1          1     0.7701          1 
   1    rs1184990     0.1201     0.1851          1          1          1          1     0.7701          1 
   1    rs2590698     0.1204     0.1855          1          1          1          1     0.7701          1 
   1   rs17022932     0.1208      0.186          1          1          1          1     0.7701          1 
   1   rs12565968     0.1221     0.1876          1          1          1          1     0.7701          1 
   1     rs823092     0.1223     0.1878          1          1          1          1     0.7701          1 
   1   rs17012706     0.1229     0.1885          1          1          1          1     0.7701          1 
   1    rs6691942     0.1229     0.1886          1          1          1          1     0.7701          1 
   1   rs17012566     0.1231     0.1888          1          1          1          1     0.7701          1 
   1   rs11806031     0.1236     0.1893          1          1          1          1     0.7701          1 
   1    rs1751584     0.1246     0.1905          1          1          1          1     0.7701          1 
   1    rs2052909     0.1268     0.1931          1          1          1          1     0.7701          1 
   1     rs946801     0.1268     0.1931          1          1          1          1     0.7701          1 
   1     rs891376     0.1278     0.1943          1          1          1          1     0.7701          1 
   1     rs947211     0.1279     0.1944          1          1          1          1     0.7701          1 
   1    rs2210518     0.1286     0.1953          1          1          1          1     0.7701          1 
   1    rs7549114     0.1288     0.1955          1          1          1          1     0.7701          1 
   1   rs12029831     0.1297     0.1966          1          1          1          1     0.7701          1 
   1    rs4844641     0.1307     0.1977          1          1          1          1     0.7701          1 
   1     rs823122     0.1321     0.1994          1          1          1          1     0.7701          1 
   1   rs17013951     0.1324     0.1997          1          1          1          1     0.7701          1 
   1    rs2785653     0.1341     0.2017          1          1          1          1     0.7701          1 
   1    rs2802223     0.1345     0.2022          1          1          1          1     0.7701          1 
   1     rs880790     0.1349     0.2026          1          1          1          1     0.7701          1 
   1       rs3020     0.1352      0.203          1          1          1          1     0.7701          1 
   1    rs6660522     0.1353     0.2031          1          1          1          1     0.7701          1 
   1    rs6540467     0.1354     0.2032          1          1          1          1     0.7701          1 
   1    rs6695225     0.1354     0.2032          1          1          1          1     0.7701          1 
   1   rs11119385     0.1373     0.2054          1          1          1          1     0.7701          1 
   1    rs6667140     0.1386     0.2069          1          1          1          1     0.7701          1 
   1   rs10735502     0.1394     0.2079          1          1          1          1     0.7701          1 
   1     rs823121     0.1397     0.2082          1          1          1          1     0.7701          1 
   1     rs823137     0.1397     0.2082          1          1          1          1     0.7701          1 
   1   rs11581299     0.1412     0.2099          1          1          1          1     0.7701          1 
   1    rs6694365     0.1412     0.2099          1          1          1          1     0.7701          1 
   1   rs11119925     0.1414     0.2101          1          1          1          1     0.7701          1 
   1   rs12062114     0.1426     0.2116          1          1          1          1     0.7701          1 
   1    rs6661827     0.1455     0.2148          1          1          1          1     0.7701          1 
   1    rs2590687     0.1467     0.2163          1          1          1          1     0.7701          1 
   1   rs16856400     0.1469     0.2164          1          1          1          1     0.7701          1 
   1   rs10494874     0.1469     0.2165          1          1          1          1     0.7701          1 
   1    rs6689238      0.147     0.2166          1          1          1          1     0.7701          1 
   1    rs7543250     0.1476     0.2173          1          1          1          1     0.7701          1 
   1   rs17348521      0.148     0.2178          1          1          1          1     0.7701          1 
   1   rs17009221      0.149     0.2188          1          1          1          1     0.7701          1 
   1   rs17009223      0.149     0.2188          1          1          1          1     0.7701          1 
   1    rs1174552     0.1509     0.2211          1          1          1          1     0.7701          1 
   1    rs1166938     0.1517     0.2219          1          1          1          1     0.7701          1 
   1    rs6679114     0.1517      0.222          1          1          1          1     0.7701          1 
   1    rs2629643      0.152     0.2223          1          1          1          1     0.7701          1 
   1    rs7529419     0.1527     0.2231          1          1          1          1     0.7701          1 
   1   rs17012879     0.1529     0.2233          1          1          1          1     0.7701          1 
   1   rs12067289     0.1532     0.2237          1          1          1          1     0.7701          1 
   1    rs1933565     0.1538     0.2243          1          1          1          1     0.7701          1 
   1    rs1249874     0.1542     0.2248          1          1          1          1     0.7701          1 
   1    rs7366689     0.1563     0.2272          1          1          1          1     0.7701          1 
   1     rs713260     0.1584     0.2295          1          1          1          1     0.7701          1 
   1    rs4593829     0.1604     0.2318          1          1          1          1     0.7701          1 
   1    rs1270939      0.161     0.2324          1          1          1          1     0.7701          1 
   1    rs7365031     0.1634     0.2351          1          1          1          1     0.7701          1 
   1   rs12064516     0.1639     0.2357          1          1          1          1     0.7701          1 
   1    rs4845139     0.1659     0.2379          1          1          1          1     0.7701          1 
   1    rs2262269     0.1686     0.2409          1          1          1          1     0.7701          1 
   1   rs11119011     0.1689     0.2413          1          1          1          1     0.7701          1 
   1    rs1664224     0.1702     0.2427          1          1          1          1     0.7701          1 
   1    rs6678908     0.1711     0.2437          1          1          1          1     0.7701          1 
   1   rs17013633     0.1712     0.2439          1          1          1          1     0.7701          1 
   1   rs11119602     0.1715     0.2441          1          1          1          1     0.7701          1 
   1    rs6540522     0.1723      0.245          1          1          1          1     0.7701          1 
   1    rs1257573     0.1727     0.2455          1          1          1          1     0.7701          1 
   1    rs2483062     0.1731     0.2459          1          1          1          1     0.7701          1 
   1   rs12129635     0.1731     0.2459          1          1          1          1     0.7701          1 
   1    rs1341683     0.1737     0.2466          1          1          1          1     0.7701          1 
   1    rs6704122     0.1764     0.2496          1          1          1          1     0.7701          1 
   1    rs4291499     0.1764     0.2496          1          1          1          1     0.7701          1 
   1    rs7546058     0.1771     0.2504          1          1          1          1     0.7701          1 
   1   rs17012650     0.1772     0.2504          1          1          1          1     0.7701          1 
   1   rs12025827     0.1782     0.2516          1          1          1          1     0.7701          1 
   1    rs6673109     0.1796     0.2531          1          1          1          1     0.7701          1 
   1     rs657778     0.1808     0.2543          1          1          1          1     0.7701          1 
   1   rs11120206     0.1808     0.2544          1          1          1          1     0.7701          1 
   1    rs2135923      0.181     0.2546          1          1          1          1     0.7701          1 
   1    rs6685780     0.1812     0.2548          1          1          1          1     0.7701          1 
   1    rs4844637     0.1813     0.2549          1          1          1          1     0.7701          1 
   1    rs4844639     0.1813     0.2549          1          1          1          1     0.7701          1 
   1   rs11119263     0.1833     0.2571          1          1          1          1     0.7701          1 
   1    rs4844680     0.1839     0.2578          1          1          1          1     0.7701          1 
   1     rs311311     0.1856     0.2596          1          1          1          1     0.7701          1 
   1     rs291083     0.1857     0.2597          1          1          1          1     0.7701          1 
   1    rs6540459     0.1862     0.2602          1          1          1          1     0.7701          1 
   1     rs696969     0.1874     0.2616          1          1          1          1     0.7701          1 
   1    rs7555105     0.1881     0.2623          1          1          1          1     0.7701          1 
   1    rs1174555     0.1884     0.2627          1          1          1          1     0.7701          1 
   1   rs17012824     0.1898     0.2642          1          1          1          1     0.7701          1 
   1    rs2066289     0.1899     0.2643          1          1          1          1     0.7701          1 
   1    rs6676705     0.1906      0.265          1          1          1          1     0.7701          1 
   1    rs1269860     0.1918     0.2663          1          1          1          1     0.7701          1 
   1    rs1518109     0.1929     0.2675          1          1          1          1     0.7701          1 
   1     rs291082     0.1929     0.2675          1          1          1          1     0.7701          1 
   1    rs2843171     0.1967     0.2716          1          1          1          1     0.7701          1 
   1    rs4845145     0.1988     0.2739          1          1          1          1     0.7701          1 
   1   rs12032382     0.1994     0.2746          1          1          1          1     0.7701          1 
   1   rs10494879     0.1999      0.275          1          1          1          1     0.7701          1 
   1    rs2491395        0.2     0.2752          1          1          1          1     0.7701          1 
   1     rs823154     0.2002     0.2754          1          1          1          1     0.7701          1 
   1   rs12063017     0.2007     0.2759          1          1          1          1     0.7701          1 
   1    rs6669481      0.201     0.2762          1          1          1          1     0.7701          1 
   1    rs2796278      0.202     0.2773          1          1          1          1     0.7701          1 
   1    rs2244510     0.2028     0.2782          1          1          1          1     0.7701          1 
   1    rs2987936     0.2028     0.2782          1          1          1          1     0.7701          1 
   1     rs841504     0.2035     0.2789          1          1          1          1     0.7701          1 
   1     rs841500     0.2035     0.2789          1          1          1          1     0.7701          1 
   1     rs823088     0.2044     0.2799          1          1          1          1     0.7701          1 
   1    rs6679073     0.2046     0.2801          1          1          1          1     0.7701          1 
   1    rs1781038     0.2048     0.2803          1          1          1          1     0.7701          1 
   1    rs6688299     0.2054      0.281          1          1          1          1     0.7701          1 
   1   rs12097910     0.2078     0.2835          1          1          1          1     0.7701          1 
   1    rs1474742     0.2084     0.2842          1          1          1          1     0.7701          1 
   1    rs2796283     0.2086     0.2844          1          1          1          1     0.7701          1 
   1   rs12061968     0.2086     0.2844          1          1          1          1     0.7701          1 
   1    rs1507326     0.2091     0.2849          1          1          1          1     0.7701          1 
   1     rs868415     0.2098     0.2856          1          1          1          1     0.7701          1 
   1   rs12088135     0.2102     0.2861          1          1          1          1     0.7701          1 
   1     rs710420     0.2106     0.2865          1          1          1          1     0.7701          1 
   1    rs9429781     0.2125     0.2885          1          1          1          1     0.7701          1 
   1    rs2182913     0.2126     0.2886          1          1          1          1     0.7701          1 
   1   rs17258746     0.2141     0.2902          1          1          1          1     0.7701          1 
   1    rs4845143     0.2146     0.2908          1          1          1          1     0.7701          1 
   1   rs10864180     0.2149      0.291          1          1          1          1     0.7701          1 
   1    rs6686992     0.2156     0.2918          1          1          1          1     0.7701          1 
   1    rs4845130     0.2195     0.2959          1          1          1          1     0.7701          1 
   1    rs2842711     0.2201     0.2965          1          1          1          1     0.7701          1 
   1    rs2782935     0.2206      0.297          1          1          1          1     0.7701          1 
   1   rs10157569     0.2207     0.2972          1          1          1          1     0.7701          1 
   1   rs10494871     0.2208     0.2973          1          1          1          1     0.7701          1 
   1    rs1809925     0.2223     0.2988          1          1          1          1     0.7701          1 
   1   rs10494914     0.2224     0.2989          1          1          1          1     0.7701          1 
   1    rs1781019     0.2239     0.3005          1          1          1          1     0.7701          1 
   1   rs12059562     0.2245     0.3012          1          1          1          1     0.7701          1 
   1    rs1620334     0.2259     0.3026          1          1          1          1     0.7701          1 
   1   rs12072062     0.2259     0.3026          1          1          1          1     0.7701          1 
   1   rs11119916     0.2259     0.3026          1          1          1          1     0.7701          1 
   1    rs1429907     0.2262     0.3029          1          1          1          1     0.7701          1 
   1    rs2843174     0.2272      0.304          1          1          1          1     0.7701          1 
   1   rs12061578     0.2278     0.3046          1          1          1          1     0.7701          1 
   1    rs1932825     0.2283     0.3052          1          1          1          1     0.7701          1 
   1   rs11579772     0.2283     0.3052          1          1          1          1     0.7701          1 
   1   rs11578508     0.2283     0.3052          1          1          1          1     0.7701          1 
   1   rs12065224     0.2283     0.3052          1          1          1          1     0.7701          1 
   1   rs11579530     0.2283     0.3052          1          1          1          1     0.7701          1 
   1    rs7552993     0.2283     0.3052          1          1          1          1     0.7701          1 
   1   rs11119182     0.2287     0.3056          1          1          1          1     0.7701          1 
   1    rs4844553     0.2294     0.3063          1          1          1          1     0.7701          1 
   1    rs2224822     0.2298     0.3067          1          1          1          1     0.7701          1 
   1     rs574684     0.2304     0.3073          1          1          1          1     0.7701          1 
   1    rs1986158     0.2306     0.3076          1          1          1          1     0.7701          1 
   1    rs1571344     0.2306     0.3076          1          1          1          1     0.7701          1 
   1   rs10746433     0.2313     0.3083          1          1          1          1     0.7701          1 
   1    rs3795547     0.2314     0.3083          1          1          1          1     0.7701          1 
   1   rs10494876     0.2315     0.3085          1          1          1          1     0.7701          1 
   1   rs12407485     0.2332     0.3102          1          1          1          1     0.7701          1 
   1   rs17016339     0.2332     0.3102          1          1          1          1     0.7701          1 
   1   rs17013077     0.2333     0.3104          1          1          1          1     0.7701          1 
   1   rs11579993      0.234     0.3111          1          1          1          1     0.7701          1 
   1     rs963893      0.234     0.3111          1          1          1          1     0.7701          1 
   1    rs1924253     0.2346     0.3117          1          1          1          1     0.7701          1 
   1    rs2785625     0.2346     0.3117          1          1          1          1     0.7701          1 
   1    rs2478822     0.2346     0.3117          1          1          1          1     0.7701          1 
   1    rs2914937     0.2357     0.3128          1          1          1          1     0.7701          1 
   1   rs17012436     0.2358     0.3129          1          1          1          1     0.7701          1 
   1    rs6677934      0.236     0.3132          1          1          1          1     0.7701          1 
   1    rs2000058     0.2363     0.3134          1          1          1          1     0.7701          1 
   1    rs1890864     0.2363     0.3134          1          1          1          1     0.7701          1 
   1    rs1340232     0.2363     0.3134          1          1          1          1     0.7701          1 
   1   rs17012257     0.2365     0.3137          1          1          1          1     0.7701          1 
   1    rs2745945     0.2373     0.3145          1          1          1          1     0.7701          1 
   1    rs1891506     0.2375     0.3147          1          1          1          1     0.7701          1 
   1    rs1028400     0.2397      0.317          1          1          1          1     0.7701          1 
   1    rs1212304     0.2402     0.3175          1          1          1          1     0.7701          1 
   1   rs17014039     0.2402     0.3175          1          1          1          1     0.7701          1 
   1   rs17013505     0.2408     0.3181          1          1          1          1     0.7701          1 
   1    rs1762467     0.2411     0.3184          1          1          1          1     0.7701          1 
   1    rs1625707     0.2411     0.3184          1          1          1          1     0.7701          1 
   1    rs2807386     0.2417     0.3191          1          1          1          1     0.7701          1 
   1    rs4845133     0.2421     0.3195          1          1          1          1     0.7701          1 
   1    rs2483057     0.2428     0.3202          1          1          1          1     0.7701          1 
   1   rs11119010     0.2433     0.3207          1          1          1          1     0.7701          1 
   1    rs1924250     0.2434     0.3208          1          1          1          1     0.7701          1 
   1     rs869521     0.2435     0.3209          1          1          1          1     0.7701          1 
   1    rs1934607     0.2446      0.322          1          1          1          1     0.7701          1 
   1    rs2235766     0.2452     0.3226          1          1          1          1     0.7701          1 
   1       rs2224     0.2464     0.3239          1          1          1          1     0.7701          1 
   1    rs7517009     0.2465      0.324          1          1          1          1     0.7701          1 
   1   rs12080114     0.2474     0.3249          1          1          1          1     0.7701          1 
   1    rs6658718      0.249     0.3265          1          1          1          1     0.7701          1 
   1    rs2782842      0.249     0.3265          1          1          1          1     0.7701          1 
   1    rs1507334     0.2491     0.3267          1          1          1          1     0.7701          1 
   1    rs6693967     0.2491     0.3267          1          1          1          1     0.7701          1 
   1    rs2243168     0.2492     0.3268          1          1          1          1     0.7701          1 
   1    rs2243171     0.2492     0.3268          1          1          1          1     0.7701          1 
   1    rs7552683     0.2493     0.3268          1          1          1          1     0.7701          1 
   1   rs17013209     0.2523       0.33          1          1          1          1     0.7743          1 
   1    rs4845123     0.2531     0.3308          1          1          1          1     0.7743          1 
   1   rs12061493     0.2537     0.3314          1          1          1          1     0.7743          1 
   1   rs12064084     0.2537     0.3314          1          1          1          1     0.7743          1 
   1    rs2138992     0.2554     0.3331          1          1          1          1     0.7743          1 
   1   rs12058254     0.2559     0.3336          1          1          1          1     0.7743          1 
   1    rs4845112     0.2573      0.335          1          1          1          1     0.7743          1 
   1    rs1890870     0.2573     0.3351          1          1          1          1     0.7743          1 
   1    rs7522056     0.2576     0.3354          1          1          1          1     0.7743          1 
   1   rs11119107     0.2576     0.3354          1          1          1          1     0.7743          1 
   1     rs291110     0.2597     0.3375          1          1          1          1     0.7764          1 
   1    rs2801193     0.2615     0.3393          1          1          1          1     0.7764          1 
   1    rs7366893      0.262     0.3398          1          1          1          1     0.7764          1 
   1   rs12129405     0.2634     0.3412          1          1          1          1     0.7764          1 
   1   rs12060726     0.2643     0.3421          1          1          1          1     0.7764          1 
   1   rs17013227     0.2645     0.3424          1          1          1          1     0.7764          1 
   1    rs2104303     0.2648     0.3426          1          1          1          1     0.7764          1 
   1    rs9308407     0.2649     0.3428          1          1          1          1     0.7764          1 
   1   rs12407361     0.2655     0.3434          1          1          1          1     0.7764          1 
   1    rs2767567      0.266     0.3439          1          1          1          1     0.7764          1 
   1     rs591305      0.266     0.3439          1          1          1          1     0.7764          1 
   1    rs6693578     0.2677     0.3456          1          1          1          1     0.7792          1 
   1   rs11576725     0.2698     0.3477          1          1          1          1     0.7832          1 
   1   rs11117913      0.272       0.35          1          1          1          1     0.7875          1 
   1    rs3935632     0.2736     0.3515          1          1          1          1       0.79          1 
   1   rs12406933     0.2745     0.3525          1          1          1          1     0.7906          1 
   1    rs7413774     0.2771     0.3551          1          1          1          1     0.7945          1 
   1   rs11119073     0.2782     0.3562          1          1          1          1     0.7945          1 
   1    rs2265733     0.2784     0.3564          1          1          1          1     0.7945          1 
   1     rs696948     0.2806     0.3586          1          1          1          1     0.7945          1 
   1   rs17020993     0.2811     0.3591          1          1          1          1     0.7945          1 
   1   rs12142576     0.2812     0.3592          1          1          1          1     0.7945          1 
   1    rs6540451     0.2816     0.3596          1          1          1          1     0.7945          1 
   1     rs753264     0.2816     0.3596          1          1          1          1     0.7945          1 
   1     rs859713      0.284      0.362          1          1          1          1     0.7982          1 
   1    rs2078332     0.2843     0.3623          1          1          1          1     0.7982          1 
   1    rs4844692     0.2853     0.3633          1          1          1          1     0.7989          1 
   1    rs2480403     0.2862     0.3643          1          1          1          1     0.7995          1 
   1     rs823091     0.2875     0.3655          1          1          1          1      0.801          1 
   1    rs9429775     0.2893     0.3673          1          1          1          1     0.8024          1 
   1   rs11119094     0.2905     0.3685          1          1          1          1     0.8024          1 
   1   rs10863755     0.2922     0.3702          1          1          1          1     0.8024          1 
   1   rs12073287     0.2922     0.3702          1          1          1          1     0.8024          1 
   1    rs4844777     0.2924     0.3704          1          1          1          1     0.8024          1 
   1    rs1933618     0.2924     0.3704          1          1          1          1     0.8024          1 
   1   rs12025522     0.2952     0.3731          1          1          1          1     0.8058          1 
   1   rs11118345     0.2952     0.3731          1          1          1          1     0.8058          1 
   1    rs7517671      0.297      0.375          1          1          1          1     0.8058          1 
   1    rs7522842     0.2975     0.3754          1          1          1          1     0.8058          1 
   1    rs1746658     0.2975     0.3755          1          1          1          1     0.8058          1 
   1   rs11808293     0.2982     0.3761          1          1          1          1     0.8058          1 
   1    rs2235768     0.3005     0.3784          1          1          1          1     0.8058          1 
   1     rs580306     0.3005     0.3784          1          1          1          1     0.8058          1 
   1   rs12757540     0.3013     0.3792          1          1          1          1     0.8058          1 
   1    rs6666839     0.3018     0.3797          1          1          1          1     0.8058          1 
   1   rs10494904     0.3024     0.3803          1          1          1          1     0.8058          1 
   1   rs12097986     0.3024     0.3803          1          1          1          1     0.8058          1 
   1    rs9661909      0.304     0.3819          1          1          1          1     0.8058          1 
   1   rs12130305     0.3043     0.3822          1          1          1          1     0.8058          1 
   1     rs708726     0.3045     0.3824          1          1          1          1     0.8058          1 
   1   rs11240521     0.3103     0.3881          1          1          1          1     0.8175          1 
   1   rs10494916     0.3111     0.3888          1          1          1          1     0.8175          1 
   1    rs4579758     0.3133     0.3911          1          1          1          1     0.8175          1 
   1    rs6677975     0.3165     0.3941          1          1          1          1     0.8175          1 
   1    rs6673827     0.3181     0.3957          1          1          1          1     0.8175          1 
   1   rs17016609     0.3181     0.3957          1          1          1          1     0.8175          1 
   1    rs1318653     0.3186     0.3962          1          1          1          1     0.8175          1 
   1   rs11118668     0.3186     0.3962          1          1          1          1     0.8175          1 
   1   rs10779493     0.3192     0.3968          1          1          1          1     0.8175          1 
   1    rs1174554     0.3195     0.3971          1          1          1          1     0.8175          1 
   1   rs11119135     0.3197     0.3974          1          1          1          1     0.8175          1 
   1    rs2761781     0.3198     0.3973          1          1          1          1     0.8175          1 
   1    rs7529037     0.3212     0.3988          1          1          1          1     0.8175          1 
   1    rs2486924     0.3214      0.399          1          1          1          1     0.8175          1 
   1   rs11119192     0.3225        0.4          1          1          1          1     0.8175          1 
   1   rs17347710     0.3232     0.4008          1          1          1          1     0.8175          1 
   1   rs12022129     0.3254     0.4029          1          1          1          1     0.8175          1 
   1   rs12042643     0.3271     0.4045          1          1          1          1     0.8175          1 
   1   rs12046154     0.3271     0.4045          1          1          1          1     0.8175          1 
   1    rs9429946     0.3276      0.405          1          1          1          1     0.8175          1 
   1   rs11119976     0.3278     0.4052          1          1          1          1     0.8175          1 
   1     rs951366     0.3284     0.4058          1          1          1          1     0.8175          1 
   1   rs17013608     0.3292     0.4066          1          1          1          1     0.8175          1 
   1    rs4845129     0.3293     0.4067          1          1          1          1     0.8175          1 
   1    rs6691678     0.3293     0.4067          1          1          1          1     0.8175          1 
   1    rs2782831     0.3296      0.407          1          1          1          1     0.8175          1 
   1    rs6659522      0.331     0.4083          1          1          1          1     0.8175          1 
   1   rs17012724     0.3316     0.4089          1          1          1          1     0.8175          1 
   1    rs2800917     0.3332     0.4105          1          1          1          1     0.8175          1 
   1     rs696961     0.3352     0.4124          1          1          1          1     0.8175          1 
   1   rs10863695     0.3387     0.4158          1          1          1          1     0.8175          1 
   1    rs7533402     0.3394     0.4164          1          1          1          1     0.8175          1 
   1   rs12036780     0.3418     0.4188          1          1          1          1     0.8175          1 
   1    rs7533594     0.3421     0.4191          1          1          1          1     0.8175          1 
   1   rs11119150     0.3435     0.4204          1          1          1          1     0.8175          1 
   1    rs7536934     0.3445     0.4214          1          1          1          1     0.8175          1 
   1    rs7525987     0.3448     0.4217          1          1          1          1     0.8175          1 
   1    rs2761434      0.346     0.4228          1          1          1          1     0.8175          1 
   1    rs2796265      0.346     0.4228          1          1          1          1     0.8175          1 
   1    rs6667995     0.3461     0.4229          1          1          1          1     0.8175          1 
   1   rs10863574     0.3463     0.4231          1          1          1          1     0.8175          1 
   1   rs12085778     0.3468     0.4236          1          1          1          1     0.8175          1 
   1   rs11119208      0.347     0.4238          1          1          1          1     0.8175          1 
   1    rs3761916     0.3472      0.424          1          1          1          1     0.8175          1 
   1    rs1429266     0.3473     0.4241          1          1          1          1     0.8175          1 
   1    rs2274566     0.3475     0.4243          1          1          1          1     0.8175          1 
   1    rs1746659     0.3475     0.4243          1          1          1          1     0.8175          1 
   1     rs677066     0.3475     0.4243          1          1          1          1     0.8175          1 
   1   rs11118166     0.3475     0.4243          1          1          1          1     0.8175          1 
   1   rs11576522     0.3475     0.4243          1          1          1          1     0.8175          1 
   1   rs16856211      0.348     0.4248          1          1          1          1     0.8175          1 
   1    rs6692331     0.3488     0.4255          1          1          1          1     0.8175          1 
   1    rs1930435     0.3495     0.4262          1          1          1          1     0.8175          1 
   1   rs17022427     0.3503      0.427          1          1          1          1     0.8175          1 
   1   rs12409804     0.3503      0.427          1          1          1          1     0.8175          1 
   1     rs696959     0.3515     0.4282          1          1          1          1     0.8175          1 
   1    rs7528265     0.3516     0.4283          1          1          1          1     0.8175          1 
   1   rs10863593     0.3518     0.4285          1          1          1          1     0.8175          1 
   1    rs6540500     0.3534       0.43          1          1          1          1     0.8195          1 
   1   rs10494877     0.3565      0.433          1          1          1          1     0.8239          1 
   1    rs1933621     0.3576      0.434          1          1          1          1     0.8239          1 
   1    rs6658166     0.3576      0.434          1          1          1          1     0.8239          1 
   1   rs12566769     0.3604     0.4367          1          1          1          1     0.8265          1 
   1    rs1890340     0.3604     0.4367          1          1          1          1     0.8265          1 
   1    rs4844694     0.3609     0.4372          1          1          1          1     0.8265          1 
   1   rs11577857      0.362     0.4382          1          1          1          1     0.8271          1 
   1    rs9943077     0.3637     0.4398          1          1          1          1     0.8293          1 
   1    rs1395747     0.3672     0.4432          1          1          1          1     0.8344          1 
   1    rs6697933     0.3678     0.4437          1          1          1          1     0.8344          1 
   1    rs1781034     0.3681     0.4441          1          1          1          1     0.8344          1 
   1   rs17018064     0.3702      0.446          1          1          1          1     0.8372          1 
   1   rs10218826     0.3734     0.4491          1          1          1          1     0.8412          1 
   1    rs1856746     0.3734     0.4491          1          1          1          1     0.8412          1 
   1   rs12037818     0.3749     0.4505          1          1          1          1     0.8427          1 
   1    rs2629663     0.3767     0.4522          1          1          1          1     0.8439          1 
   1    rs6593955     0.3794     0.4548          1          1          1          1     0.8439          1 
   1     rs749860     0.3795     0.4549          1          1          1          1     0.8439          1 
   1   rs17012301     0.3797     0.4551          1          1          1          1     0.8439          1 
   1     rs823142     0.3808     0.4561          1          1          1          1     0.8439          1 
   1   rs17259916     0.3822     0.4575          1          1          1          1     0.8439          1 
   1    rs7526402     0.3844     0.4595          1          1          1          1     0.8439          1 
   1    rs2243161     0.3854     0.4605          1          1          1          1     0.8439          1 
   1     rs733177     0.3868     0.4618          1          1          1          1     0.8439          1 
   1     rs677715     0.3868     0.4618          1          1          1          1     0.8439          1 
   1     rs558248     0.3868     0.4618          1          1          1          1     0.8439          1 
   1   rs11803397     0.3871     0.4621          1          1          1          1     0.8439          1 
   1    rs4844614      0.388      0.463          1          1          1          1     0.8439          1 
   1    rs9803921     0.3895     0.4643          1          1          1          1     0.8439          1 
   1    rs1664241     0.3911     0.4659          1          1          1          1     0.8439          1 
   1    rs1166863     0.3916     0.4664          1          1          1          1     0.8439          1 
   1    rs1041250     0.3918     0.4665          1          1          1          1     0.8439          1 
   1    rs2629684      0.392     0.4667          1          1          1          1     0.8439          1 
   1    rs2629682      0.392     0.4667          1          1          1          1     0.8439          1 
   1    rs2791717      0.392     0.4667          1          1          1          1     0.8439          1 
   1   rs10494915      0.393     0.4676          1          1          1          1     0.8439          1 
   1   rs12094094     0.3931     0.4677          1          1          1          1     0.8439          1 
   1    rs4844635     0.3931     0.4677          1          1          1          1     0.8439          1 
   1   rs12136725     0.3942     0.4688          1          1          1          1     0.8439          1 
   1    rs6701879     0.3967     0.4712          1          1          1          1     0.8439          1 
   1    rs2026081     0.3967     0.4712          1          1          1          1     0.8439          1 
   1   rs17188016     0.3968     0.4712          1          1          1          1     0.8439          1 
   1    rs1340105     0.3969     0.4713          1          1          1          1     0.8439          1 
   1    rs2785630     0.3978     0.4722          1          1          1          1     0.8439          1 
   1   rs12140926     0.3983     0.4727          1          1          1          1     0.8439          1 
   1   rs11120218     0.3991     0.4734          1          1          1          1     0.8439          1 
   1   rs17022385     0.4001     0.4743          1          1          1          1     0.8444          1 
   1   rs10779476     0.4009     0.4751          1          1          1          1     0.8445          1 
   1    rs2176511     0.4016     0.4758          1          1          1          1     0.8445          1 
   1     rs823082     0.4034     0.4775          1          1          1          1     0.8451          1 
   1    rs1361754     0.4034     0.4775          1          1          1          1     0.8451          1 
   1    rs6593951     0.4052     0.4791          1          1          1          1     0.8471          1 
   1    rs4844776     0.4063     0.4801          1          1          1          1     0.8475          1 
   1    rs6674523     0.4087     0.4824          1          1          1          1     0.8475          1 
   1   rs12138473     0.4113     0.4849          1          1          1          1     0.8475          1 
   1   rs17350845     0.4113     0.4849          1          1          1          1     0.8475          1 
   1    rs2745967     0.4117     0.4853          1          1          1          1     0.8475          1 
   1   rs10751444     0.4119     0.4854          1          1          1          1     0.8475          1 
   1    rs6593964     0.4119     0.4854          1          1          1          1     0.8475          1 
   1    rs6688285     0.4121     0.4856          1          1          1          1     0.8475          1 
   1    rs2282358     0.4129     0.4863          1          1          1          1     0.8475          1 
   1    rs7554932      0.413     0.4865          1          1          1          1     0.8475          1 
   1    rs2724400     0.4157     0.4889          1          1          1          1      0.849          1 
   1    rs2259397     0.4157     0.4889          1          1          1          1      0.849          1 
   1   rs12407165      0.416     0.4893          1          1          1          1      0.849          1 
   1     rs727524       0.42      0.493          1          1          1          1     0.8556          1 
   1    rs1933622     0.4214     0.4943          1          1          1          1     0.8568          1 
   1    rs7514220     0.4225     0.4953          1          1          1          1     0.8573          1 
   1    rs1166866     0.4262     0.4987          1          1          1          1     0.8593          1 
   1   rs12033110     0.4271     0.4996          1          1          1          1     0.8593          1 
   1     rs701637     0.4281     0.5005          1          1          1          1     0.8593          1 
   1     rs696967     0.4281     0.5005          1          1          1          1     0.8593          1 
   1   rs12062573     0.4292     0.5015          1          1          1          1     0.8593          1 
   1   rs11811268       0.43     0.5023          1          1          1          1     0.8593          1 
   1   rs12031984       0.43     0.5023          1          1          1          1     0.8593          1 
   1    rs7540516     0.4301     0.5024          1          1          1          1     0.8593          1 
   1   rs12026640     0.4312     0.5034          1          1          1          1     0.8593          1 
   1    rs2480408     0.4319      0.504          1          1          1          1     0.8593          1 
   1    rs9660875     0.4327     0.5047          1          1          1          1     0.8593          1 
   1    rs2282450      0.433     0.5051          1          1          1          1     0.8593          1 
   1   rs17260245     0.4339     0.5059          1          1          1          1     0.8593          1 
   1   rs12029024     0.4358     0.5076          1          1          1          1     0.8593          1 
   1     rs643470     0.4362      0.508          1          1          1          1     0.8593          1 
   1   rs11119670     0.4366     0.5084          1          1          1          1     0.8593          1 
   1    rs2243174     0.4366     0.5084          1          1          1          1     0.8593          1 
   1   rs10158553     0.4385     0.5101          1          1          1          1     0.8593          1 
   1    rs4844714     0.4421     0.5135          1          1          1          1     0.8593          1 
   1    rs4844445     0.4422     0.5136          1          1          1          1     0.8593          1 
   1    rs6673084     0.4433     0.5146          1          1          1          1     0.8593          1 
   1    rs6672714     0.4439     0.5151          1          1          1          1     0.8593          1 
   1    rs1257541     0.4449     0.5161          1          1          1          1     0.8593          1 
   1   rs12568876     0.4458     0.5169          1          1          1          1     0.8593          1 
   1   rs17187645     0.4459      0.517          1          1          1          1     0.8593          1 
   1    rs7546272      0.446     0.5171          1          1          1          1     0.8593          1 
   1    rs2217357      0.446     0.5171          1          1          1          1     0.8593          1 
   1     rs859710     0.4464     0.5174          1          1          1          1     0.8593          1 
   1   rs12079722     0.4464     0.5175          1          1          1          1     0.8593          1 
   1    rs4402132     0.4467     0.5177          1          1          1          1     0.8593          1 
   1   rs17013661     0.4499     0.5207          1          1          1          1     0.8639          1 
   1   rs16856160     0.4553     0.5256          1          1          1          1     0.8688          1 
   1    rs2745975     0.4558     0.5261          1          1          1          1     0.8688          1 
   1    rs2745980     0.4558     0.5261          1          1          1          1     0.8688          1 
   1   rs12133152     0.4561     0.5264          1          1          1          1     0.8688          1 
   1   rs17021736     0.4569     0.5271          1          1          1          1     0.8688          1 
   1   rs11811553     0.4572     0.5274          1          1          1          1     0.8688          1 
   1   rs12126111     0.4618     0.5316          1          1          1          1     0.8713          1 
   1     rs839642     0.4619     0.5318          1          1          1          1     0.8713          1 
   1    rs1411406     0.4631     0.5328          1          1          1          1     0.8713          1 
   1   rs11120753      0.464     0.5337          1          1          1          1     0.8713          1 
   1    rs7554172      0.464     0.5337          1          1          1          1     0.8713          1 
   1    rs1417954     0.4648     0.5344          1          1          1          1     0.8713          1 
   1    rs4424511     0.4649     0.5345          1          1          1          1     0.8713          1 
   1    rs2405104     0.4651     0.5347          1          1          1          1     0.8713          1 
   1    rs3820521     0.4656     0.5351          1          1          1          1     0.8713          1 
   1    rs4844634     0.4768     0.5453          1          1          1          1     0.8845          1 
   1    rs6702688     0.4771     0.5457          1          1          1          1     0.8845          1 
   1     rs600031     0.4781     0.5466          1          1          1          1     0.8845          1 
   1   rs11811891     0.4784     0.5468          1          1          1          1     0.8845          1 
   1    rs3950619     0.4797      0.548          1          1          1          1     0.8845          1 
   1    rs6669368     0.4798     0.5481          1          1          1          1     0.8845          1 
   1     rs650877     0.4821     0.5502          1          1          1          1     0.8845          1 
   1   rs12409177     0.4826     0.5506          1          1          1          1     0.8845          1 
   1   rs12144273     0.4826     0.5506          1          1          1          1     0.8845          1 
   1   rs12138969     0.4826     0.5506          1          1          1          1     0.8845          1 
   1    rs2745972      0.483      0.551          1          1          1          1     0.8845          1 
   1     rs885334     0.4845     0.5523          1          1          1          1     0.8845          1 
   1    rs2274446     0.4847     0.5526          1          1          1          1     0.8845          1 
   1   rs11590686      0.485     0.5528          1          1          1          1     0.8845          1 
   1    rs2807391     0.4855     0.5533          1          1          1          1     0.8845          1 
   1       rs7144     0.4868     0.5544          1          1          1          1     0.8845          1 
   1   rs11240548     0.4869     0.5545          1          1          1          1     0.8845          1 
   1    rs6540481     0.4875     0.5551          1          1          1          1     0.8845          1 
   1    rs6664027     0.4878     0.5554          1          1          1          1     0.8845          1 
   1    rs1499587     0.4915     0.5587          1          1          1          1     0.8897          1 
   1   rs12143527     0.4941     0.5611          1          1          1          1     0.8903          1 
   1   rs17187352     0.4949     0.5618          1          1          1          1     0.8903          1 
   1     rs698993     0.4973      0.564          1          1          1          1     0.8903          1 
   1   rs16855729     0.4974     0.5641          1          1          1          1     0.8903          1 
   1   rs11118935     0.4982     0.5648          1          1          1          1     0.8903          1 
   1    rs4844406     0.4985     0.5651          1          1          1          1     0.8903          1 
   1    rs4844407     0.4985     0.5651          1          1          1          1     0.8903          1 
   1    rs7513645     0.5017      0.568          1          1          1          1     0.8903          1 
   1     rs658347     0.5024     0.5686          1          1          1          1     0.8903          1 
   1   rs11240581     0.5026     0.5688          1          1          1          1     0.8903          1 
   1    rs4845144     0.5031     0.5692          1          1          1          1     0.8903          1 
   1    rs7543009     0.5031     0.5693          1          1          1          1     0.8903          1 
   1   rs10863718     0.5034     0.5696          1          1          1          1     0.8903          1 
   1    rs2247227     0.5038     0.5699          1          1          1          1     0.8903          1 
   1   rs11240528     0.5039       0.57          1          1          1          1     0.8903          1 
   1    rs2869026     0.5058     0.5717          1          1          1          1     0.8908          1 
   1    rs7367954     0.5058     0.5717          1          1          1          1     0.8908          1 
   1    rs6673080     0.5085     0.5741          1          1          1          1     0.8912          1 
   1   rs11120512     0.5085     0.5741          1          1          1          1     0.8912          1 
   1   rs10494890     0.5085     0.5741          1          1          1          1     0.8912          1 
   1    rs1933562     0.5104     0.5759          1          1          1          1     0.8932          1 
   1    rs6673717     0.5118     0.5771          1          1          1          1     0.8942          1 
   1    rs2796266     0.5149       0.58          1          1          1          1     0.8974          1 
   1    rs1772153     0.5161      0.581          1          1          1          1     0.8974          1 
   1     rs696964     0.5166     0.5814          1          1          1          1     0.8974          1 
   1   rs12728206      0.517     0.5818          1          1          1          1     0.8974          1 
   1   rs12133326     0.5176     0.5824          1          1          1          1     0.8974          1 
   1   rs17012542     0.5191     0.5838          1          1          1          1      0.898          1 
   1    rs6674850     0.5197     0.5842          1          1          1          1      0.898          1 
   1    rs1985237     0.5215     0.5859          1          1          1          1     0.8988          1 
   1    rs4844573     0.5217     0.5861          1          1          1          1     0.8988          1 
   1    rs2842720     0.5228     0.5871          1          1          1          1     0.8993          1 
   1    rs2788152      0.526     0.5899          1          1          1          1      0.902          1 
   1     rs859499     0.5279     0.5917          1          1          1          1      0.902          1 
   1   rs12047788     0.5292     0.5928          1          1          1          1      0.902          1 
   1   rs12041467     0.5292     0.5928          1          1          1          1      0.902          1 
   1   rs12036375     0.5298     0.5933          1          1          1          1      0.902          1 
   1    rs9438403     0.5298     0.5933          1          1          1          1      0.902          1 
   1     rs841503     0.5321     0.5954          1          1          1          1      0.902          1 
   1   rs12092624     0.5327      0.596          1          1          1          1      0.902          1 
   1    rs6657443     0.5332     0.5964          1          1          1          1      0.902          1 
   1    rs9661504     0.5341     0.5972          1          1          1          1      0.902          1 
   1   rs11801695     0.5341     0.5972          1          1          1          1      0.902          1 
   1   rs12077649     0.5347     0.5977          1          1          1          1      0.902          1 
   1   rs17013949     0.5362     0.5991          1          1          1          1      0.902          1 
   1    rs7516841     0.5374     0.6002          1          1          1          1      0.902          1 
   1    rs7540266     0.5374     0.6002          1          1          1          1      0.902          1 
   1    rs6540458     0.5374     0.6002          1          1          1          1      0.902          1 
   1   rs11800677     0.5416     0.6039          1          1          1          1     0.9076          1 
   1   rs41364345     0.5436     0.6057          1          1          1          1     0.9095          1 
   1    rs7538533     0.5475     0.6092          1          1          1          1     0.9131          1 
   1   rs12059999     0.5477     0.6094          1          1          1          1     0.9131          1 
   1   rs12119793     0.5482     0.6098          1          1          1          1     0.9131          1 
   1     rs823066     0.5498     0.6113          1          1          1          1     0.9134          1 
   1   rs17043362       0.55     0.6115          1          1          1          1     0.9134          1 
   1     rs576876     0.5519     0.6132          1          1          1          1     0.9136          1 
   1   rs17012144     0.5519     0.6132          1          1          1          1     0.9136          1 
   1    rs1499585     0.5526     0.6138          1          1          1          1     0.9136          1 
   1    rs6666087     0.5546     0.6156          1          1          1          1     0.9155          1 
   1    rs4240848     0.5575     0.6182          1          1          1          1     0.9176          1 
   1    rs4607880     0.5575     0.6182          1          1          1          1     0.9176          1 
   1    rs3121649       0.56     0.6204          1          1          1          1      0.919          1 
   1   rs11807116     0.5601     0.6205          1          1          1          1      0.919          1 
   1    rs1977265      0.561     0.6213          1          1          1          1     0.9192          1 
   1    rs4844645     0.5626     0.6227          1          1          1          1     0.9205          1 
   1   rs12240270     0.5663      0.626          1          1          1          1     0.9216          1 
   1     rs140609     0.5667     0.6264          1          1          1          1     0.9216          1 
   1     rs944774     0.5673     0.6269          1          1          1          1     0.9216          1 
   1      rs15672     0.5673     0.6269          1          1          1          1     0.9216          1 
   1    rs2842754      0.568     0.6275          1          1          1          1     0.9216          1 
   1    rs3024490     0.5683     0.6278          1          1          1          1     0.9216          1 
   1    rs4601639     0.5698     0.6291          1          1          1          1     0.9216          1 
   1   rs11584921     0.5699     0.6293          1          1          1          1     0.9216          1 
   1   rs12409730     0.5724     0.6314          1          1          1          1     0.9236          1 
   1    rs7517285     0.5737     0.6326          1          1          1          1     0.9236          1 
   1    rs7516018     0.5754     0.6341          1          1          1          1     0.9236          1 
   1    rs7516028     0.5754     0.6341          1          1          1          1     0.9236          1 
   1    rs3121651     0.5756     0.6342          1          1          1          1     0.9236          1 
   1   rs11118965     0.5806     0.6387          1          1          1          1     0.9236          1 
   1   rs10863726      0.581     0.6391          1          1          1          1     0.9236          1 
   1    rs1782468     0.5817     0.6397          1          1          1          1     0.9236          1 
   1   rs17013025     0.5822     0.6402          1          1          1          1     0.9236          1 
   1    rs4844563      0.583     0.6408          1          1          1          1     0.9236          1 
   1    rs2148699     0.5832      0.641          1          1          1          1     0.9236          1 
   1     rs947658     0.5838     0.6415          1          1          1          1     0.9236          1 
   1    rs7544267     0.5843      0.642          1          1          1          1     0.9236          1 
   1    rs4618971     0.5852     0.6428          1          1          1          1     0.9236          1 
   1   rs11119222     0.5859     0.6434          1          1          1          1     0.9236          1 
   1   rs10779504     0.5863     0.6438          1          1          1          1     0.9236          1 
   1   rs11118997     0.5864     0.6439          1          1          1          1     0.9236          1 
   1    rs1554286     0.5878     0.6451          1          1          1          1     0.9236          1 
   1   rs12040948     0.5889     0.6461          1          1          1          1     0.9236          1 
   1   rs12088299     0.5891     0.6462          1          1          1          1     0.9236          1 
   1   rs11582344     0.5892     0.6463          1          1          1          1     0.9236          1 
   1    rs1340113     0.5904     0.6474          1          1          1          1     0.9236          1 
   1    rs1856719     0.5904     0.6474          1          1          1          1     0.9236          1 
   1     rs823071     0.5917     0.6485          1          1          1          1     0.9243          1 
   1    rs6656369     0.5946     0.6512          1          1          1          1     0.9266          1 
   1   rs10779340      0.595     0.6515          1          1          1          1     0.9266          1 
   1   rs17012514     0.5958     0.6522          1          1          1          1     0.9266          1 
   1    rs4311892     0.5965     0.6528          1          1          1          1     0.9266          1 
   1    rs7523273     0.5995     0.6554          1          1          1          1      0.929          1 
   1    rs2478816     0.5997     0.6556          1          1          1          1      0.929          1 
   1    rs7525449     0.6015     0.6572          1          1          1          1     0.9305          1 
   1     rs901107     0.6027     0.6582          1          1          1          1     0.9309          1 
   1   rs11802960     0.6036     0.6591          1          1          1          1     0.9311          1 
   1    rs2843175     0.6076     0.6626          1          1          1          1     0.9334          1 
   1   rs11800842       0.61     0.6647          1          1          1          1     0.9334          1 
   1    rs1193096     0.6131     0.6675          1          1          1          1     0.9334          1 
   1     rs859711      0.614     0.6682          1          1          1          1     0.9334          1 
   1   rs17014176     0.6167     0.6707          1          1          1          1     0.9334          1 
   1    rs2802216     0.6175     0.6713          1          1          1          1     0.9334          1 
   1   rs11118982     0.6197     0.6733          1          1          1          1     0.9334          1 
   1   rs11119256     0.6201     0.6736          1          1          1          1     0.9334          1 
   1   rs12030704     0.6207     0.6741          1          1          1          1     0.9334          1 
   1     rs291090     0.6213     0.6747          1          1          1          1     0.9334          1 
   1    rs1933542     0.6217      0.675          1          1          1          1     0.9334          1 
   1     rs951370     0.6218     0.6751          1          1          1          1     0.9334          1 
   1    rs6694783     0.6218     0.6751          1          1          1          1     0.9334          1 
   1   rs12096623     0.6225     0.6757          1          1          1          1     0.9334          1 
   1   rs11804397     0.6226     0.6759          1          1          1          1     0.9334          1 
   1   rs12567990     0.6242     0.6772          1          1          1          1     0.9334          1 
   1     rs550948     0.6245     0.6775          1          1          1          1     0.9334          1 
   1    rs1933549     0.6279     0.6805          1          1          1          1     0.9334          1 
   1   rs12041365     0.6283     0.6808          1          1          1          1     0.9334          1 
   1     rs696975     0.6293     0.6817          1          1          1          1     0.9334          1 
   1    rs2590691       0.63     0.6824          1          1          1          1     0.9334          1 
   1    rs2440902       0.63     0.6824          1          1          1          1     0.9334          1 
   1    rs6540495     0.6314     0.6836          1          1          1          1     0.9334          1 
   1     rs696945     0.6319      0.684          1          1          1          1     0.9334          1 
   1    rs1933619     0.6329     0.6849          1          1          1          1     0.9334          1 
   1    rs1933620     0.6336     0.6854          1          1          1          1     0.9334          1 
   1    rs1553622     0.6337     0.6855          1          1          1          1     0.9334          1 
   1   rs17014015     0.6352     0.6869          1          1          1          1     0.9334          1 
   1     rs874785     0.6363     0.6879          1          1          1          1     0.9334          1 
   1   rs17014126     0.6366     0.6881          1          1          1          1     0.9334          1 
   1    rs6660274     0.6366     0.6881          1          1          1          1     0.9334          1 
   1    rs1604364     0.6371     0.6886          1          1          1          1     0.9334          1 
   1   rs12096500     0.6377     0.6891          1          1          1          1     0.9334          1 
   1   rs17012531     0.6381     0.6894          1          1          1          1     0.9334          1 
   1    rs6692199     0.6384     0.6897          1          1          1          1     0.9334          1 
   1    rs3927459     0.6385     0.6898          1          1          1          1     0.9334          1 
   1    rs4844444     0.6393     0.6905          1          1          1          1     0.9334          1 
   1    rs7525154     0.6395     0.6906          1          1          1          1     0.9334          1 
   1    rs2791708     0.6398     0.6909          1          1          1          1     0.9334          1 
   1    rs6666007     0.6417     0.6926          1          1          1          1     0.9334          1 
   1    rs2788154     0.6427     0.6934          1          1          1          1     0.9334          1 
   1   rs10863698     0.6438     0.6945          1          1          1          1     0.9334          1 
   1   rs10863699     0.6438     0.6945          1          1          1          1     0.9334          1 
   1    rs7548352     0.6438     0.6945          1          1          1          1     0.9334          1 
   1     rs586294     0.6446     0.6951          1          1          1          1     0.9334          1 
   1    rs2498023     0.6451     0.6956          1          1          1          1     0.9334          1 
   1    rs3860300     0.6455      0.696          1          1          1          1     0.9334          1 
   1     rs944779     0.6456      0.696          1          1          1          1     0.9334          1 
   1    rs2801201     0.6494     0.6994          1          1          1          1     0.9352          1 
   1   rs11119123     0.6522     0.7017          1          1          1          1     0.9352          1 
   1     rs291084     0.6551     0.7043          1          1          1          1     0.9352          1 
   1   rs17026085     0.6557     0.7048          1          1          1          1     0.9352          1 
   1   rs12405410     0.6557     0.7049          1          1          1          1     0.9352          1 
   1    rs6669284     0.6577     0.7066          1          1          1          1     0.9352          1 
   1   rs10863725     0.6584     0.7072          1          1          1          1     0.9352          1 
   1    rs2163039     0.6608     0.7093          1          1          1          1     0.9352          1 
   1    rs2353545     0.6614     0.7098          1          1          1          1     0.9352          1 
   1    rs4403634     0.6614     0.7098          1          1          1          1     0.9352          1 
   1    rs4844649     0.6615     0.7099          1          1          1          1     0.9352          1 
   1     rs683801     0.6632     0.7114          1          1          1          1     0.9352          1 
   1   rs10793740     0.6633     0.7115          1          1          1          1     0.9352          1 
   1    rs7536614     0.6633     0.7115          1          1          1          1     0.9352          1 
   1     rs764317     0.6665     0.7143          1          1          1          1     0.9352          1 
   1   rs10779491     0.6697     0.7171          1          1          1          1     0.9352          1 
   1    rs7520548     0.6702     0.7175          1          1          1          1     0.9352          1 
   1    rs2724362      0.671     0.7182          1          1          1          1     0.9352          1 
   1   rs12735671     0.6716     0.7187          1          1          1          1     0.9352          1 
   1   rs12121098     0.6716     0.7187          1          1          1          1     0.9352          1 
   1   rs12122022     0.6716     0.7187          1          1          1          1     0.9352          1 
   1   rs11118278     0.6741     0.7209          1          1          1          1     0.9352          1 
   1    rs1567190     0.6769     0.7234          1          1          1          1     0.9352          1 
   1    rs3813973      0.677     0.7235          1          1          1          1     0.9352          1 
   1   rs12119983      0.677     0.7235          1          1          1          1     0.9352          1 
   1   rs17013389     0.6776     0.7239          1          1          1          1     0.9352          1 
   1   rs17013392     0.6776     0.7239          1          1          1          1     0.9352          1 
   1    rs2724379     0.6792     0.7253          1          1          1          1     0.9352          1 
   1    rs6671969     0.6797     0.7257          1          1          1          1     0.9352          1 
   1   rs10863461     0.6797     0.7257          1          1          1          1     0.9352          1 
   1   rs17259840      0.683     0.7287          1          1          1          1     0.9352          1 
   1    rs6671923     0.6835      0.729          1          1          1          1     0.9352          1 
   1    rs1366755     0.6843     0.7298          1          1          1          1     0.9352          1 
   1   rs17013064     0.6845       0.73          1          1          1          1     0.9352          1 
   1    rs4951025      0.685     0.7304          1          1          1          1     0.9352          1 
   1    rs6695632     0.6863     0.7315          1          1          1          1     0.9352          1 
   1   rs11119981     0.6866     0.7318          1          1          1          1     0.9352          1 
   1   rs11118242     0.6898     0.7345          1          1          1          1     0.9352          1 
   1    rs6540437     0.6898     0.7345          1          1          1          1     0.9352          1 
   1    rs6664834     0.6913     0.7358          1          1          1          1     0.9352          1 
   1    rs1878672     0.6953     0.7393          1          1          1          1     0.9352          1 
   1    rs3024491     0.6953     0.7393          1          1          1          1     0.9352          1 
   1    rs1262049     0.6956     0.7396          1          1          1          1     0.9352          1 
   1    rs2153904     0.6971     0.7409          1          1          1          1     0.9352          1 
   1   rs17026295     0.6975     0.7412          1          1          1          1     0.9352          1 
   1      rs13208     0.6977     0.7414          1          1          1          1     0.9352          1 
   1   rs12409577     0.6977     0.7414          1          1          1          1     0.9352          1 
   1   rs10863860     0.6977     0.7414          1          1          1          1     0.9352          1 
   1    rs7519949     0.6992     0.7427          1          1          1          1     0.9352          1 
   1    rs7515820     0.6996      0.743          1          1          1          1     0.9352          1 
   1    rs6674279     0.6999     0.7433          1          1          1          1     0.9352          1 
   1     rs603237     0.7001     0.7435          1          1          1          1     0.9352          1 
   1   rs11119978     0.7002     0.7436          1          1          1          1     0.9352          1 
   1    rs7539751     0.7004     0.7438          1          1          1          1     0.9352          1 
   1    rs4844590      0.701     0.7443          1          1          1          1     0.9352          1 
   1    rs6663665     0.7012     0.7444          1          1          1          1     0.9352          1 
   1   rs12095392     0.7012     0.7445          1          1          1          1     0.9352          1 
   1    rs2745981      0.703      0.746          1          1          1          1     0.9352          1 
   1    rs2796241      0.703      0.746          1          1          1          1     0.9352          1 
   1    rs2796247      0.703      0.746          1          1          1          1     0.9352          1 
   1    rs6680848     0.7042      0.747          1          1          1          1     0.9352          1 
   1    rs6660992     0.7044     0.7472          1          1          1          1     0.9352          1 
   1   rs17188009     0.7053      0.748          1          1          1          1     0.9352          1 
   1    rs3813972     0.7059     0.7486          1          1          1          1     0.9352          1 
   1   rs17012605      0.709     0.7512          1          1          1          1     0.9352          1 
   1   rs17012764     0.7097     0.7518          1          1          1          1     0.9352          1 
   1   rs17260007       0.71     0.7521          1          1          1          1     0.9352          1 
   1    rs3901316     0.7113     0.7532          1          1          1          1     0.9352          1 
   1   rs11240515     0.7118     0.7537          1          1          1          1     0.9352          1 
   1    rs3811387     0.7121     0.7539          1          1          1          1     0.9352          1 
   1     rs511678     0.7122      0.754          1          1          1          1     0.9352          1 
   1    rs2940253     0.7122      0.754          1          1          1          1     0.9352          1 
   1    rs9429774     0.7122      0.754          1          1          1          1     0.9352          1 
   1      rs17615     0.7122      0.754          1          1          1          1     0.9352          1 
   1    rs7366204      0.713     0.7547          1          1          1          1     0.9352          1 
   1    rs1166928     0.7163     0.7575          1          1          1          1     0.9352          1 
   1    rs6681778     0.7167     0.7579          1          1          1          1     0.9352          1 
   1    rs7527218      0.717     0.7581          1          1          1          1     0.9352          1 
   1    rs4844769     0.7179      0.759          1          1          1          1     0.9352          1 
   1    rs2056225     0.7184     0.7593          1          1          1          1     0.9352          1 
   1   rs12074261      0.719     0.7598          1          1          1          1     0.9352          1 
   1   rs17014119     0.7195     0.7603          1          1          1          1     0.9352          1 
   1    rs6694350     0.7203      0.761          1          1          1          1     0.9352          1 
   1   rs12079343     0.7203      0.761          1          1          1          1     0.9352          1 
   1   rs12084143     0.7203      0.761          1          1          1          1     0.9352          1 
   1    rs1937140     0.7203      0.761          1          1          1          1     0.9352          1 
   1     rs879961     0.7209     0.7615          1          1          1          1     0.9352          1 
   1   rs11118958     0.7228     0.7631          1          1          1          1     0.9352          1 
   1   rs11579168     0.7228     0.7631          1          1          1          1     0.9352          1 
   1    rs7528718      0.723     0.7633          1          1          1          1     0.9352          1 
   1   rs17043515     0.7243     0.7645          1          1          1          1     0.9359          1 
   1   rs12077844     0.7255     0.7655          1          1          1          1     0.9363          1 
   1    rs2660648     0.7302     0.7696          1          1          1          1      0.938          1 
   1    rs1340117     0.7307       0.77          1          1          1          1      0.938          1 
   1    rs1174559     0.7308     0.7701          1          1          1          1      0.938          1 
   1   rs10863723     0.7337     0.7726          1          1          1          1      0.938          1 
   1    rs2896936     0.7337     0.7726          1          1          1          1      0.938          1 
   1   rs11119170     0.7356     0.7742          1          1          1          1      0.938          1 
   1    rs4463671     0.7356     0.7742          1          1          1          1      0.938          1 
   1    rs6670927     0.7356     0.7742          1          1          1          1      0.938          1 
   1   rs17014160     0.7361     0.7747          1          1          1          1      0.938          1 
   1   rs41348452     0.7361     0.7747          1          1          1          1      0.938          1 
   1   rs17014165     0.7361     0.7747          1          1          1          1      0.938          1 
   1    rs3762344     0.7384     0.7766          1          1          1          1     0.9395          1 
   1   rs11240596     0.7409     0.7788          1          1          1          1     0.9395          1 
   1   rs10494902     0.7435      0.781          1          1          1          1     0.9395          1 
   1    rs6662504     0.7443     0.7817          1          1          1          1     0.9395          1 
   1   rs11119189     0.7447     0.7821          1          1          1          1     0.9395          1 
   1     rs694874     0.7469     0.7839          1          1          1          1     0.9395          1 
   1   rs34104149     0.7508     0.7873          1          1          1          1     0.9395          1 
   1   rs11119029     0.7522     0.7885          1          1          1          1     0.9395          1 
   1   rs12751143     0.7531     0.7893          1          1          1          1     0.9395          1 
   1     rs701641     0.7534     0.7896          1          1          1          1     0.9395          1 
   1    rs4844671     0.7541     0.7902          1          1          1          1     0.9395          1 
   1     rs490305     0.7549     0.7908          1          1          1          1     0.9395          1 
   1    rs2282069     0.7554     0.7913          1          1          1          1     0.9395          1 
   1    rs2440901     0.7565     0.7923          1          1          1          1     0.9395          1 
   1    rs1562204     0.7565     0.7923          1          1          1          1     0.9395          1 
   1    rs1617731     0.7565     0.7923          1          1          1          1     0.9395          1 
   1    rs1537697     0.7565     0.7923          1          1          1          1     0.9395          1 
   1    rs1537696     0.7565     0.7923          1          1          1          1     0.9395          1 
   1     rs866511     0.7578     0.7934          1          1          1          1     0.9395          1 
   1   rs10863711     0.7603     0.7955          1          1          1          1     0.9395          1 
   1     rs475774     0.7603     0.7955          1          1          1          1     0.9395          1 
   1     rs574773     0.7618     0.7968          1          1          1          1     0.9395          1 
   1   rs17013945     0.7631      0.798          1          1          1          1     0.9395          1 
   1    rs2807404      0.767     0.8013          1          1          1          1     0.9395          1 
   1    rs6674327     0.7676     0.8018          1          1          1          1     0.9395          1 
   1    rs2153043      0.768     0.8021          1          1          1          1     0.9395          1 
   1   rs35095400     0.7696     0.8035          1          1          1          1     0.9395          1 
   1   rs12048557     0.7702      0.804          1          1          1          1     0.9395          1 
   1   rs11579848     0.7705     0.8043          1          1          1          1     0.9395          1 
   1    rs1539243     0.7711     0.8048          1          1          1          1     0.9395          1 
   1    rs3849269     0.7717     0.8053          1          1          1          1     0.9395          1 
   1    rs1781025     0.7729     0.8063          1          1          1          1     0.9395          1 
   1     rs718241     0.7729     0.8063          1          1          1          1     0.9395          1 
   1    rs3811389     0.7729     0.8064          1          1          1          1     0.9395          1 
   1   rs10863700     0.7729     0.8064          1          1          1          1     0.9395          1 
   1   rs11585869     0.7731     0.8065          1          1          1          1     0.9395          1 
   1    rs6689572     0.7739     0.8072          1          1          1          1     0.9395          1 
   1   rs12062235     0.7742     0.8075          1          1          1          1     0.9395          1 
   1    rs1933566     0.7742     0.8075          1          1          1          1     0.9395          1 
   1    rs7533778     0.7745     0.8078          1          1          1          1     0.9395          1 
   1   rs12408989     0.7749     0.8081          1          1          1          1     0.9395          1 
   1    rs6540484     0.7757     0.8088          1          1          1          1     0.9395          1 
   1    rs2842741     0.7763     0.8092          1          1          1          1     0.9395          1 
   1    rs4844539     0.7783      0.811          1          1          1          1     0.9395          1 
   1    rs1174566     0.7785     0.8111          1          1          1          1     0.9395          1 
   1   rs17433769     0.7802     0.8126          1          1          1          1     0.9395          1 
   1     rs861475     0.7826     0.8147          1          1          1          1     0.9395          1 
   1   rs17014178     0.7843     0.8161          1          1          1          1     0.9395          1 
   1   rs17014186     0.7843     0.8161          1          1          1          1     0.9395          1 
   1    rs2249852     0.7855     0.8172          1          1          1          1     0.9395          1 
   1    rs1166865      0.786     0.8176          1          1          1          1     0.9395          1 
   1    rs7531623     0.7874     0.8188          1          1          1          1     0.9395          1 
   1    rs1166864     0.7888       0.82          1          1          1          1     0.9395          1 
   1    rs1830762     0.7893     0.8205          1          1          1          1     0.9395          1 
   1    rs2791705     0.7899     0.8209          1          1          1          1     0.9395          1 
   1    rs2660637     0.7911      0.822          1          1          1          1     0.9395          1 
   1    rs1015656     0.7918     0.8226          1          1          1          1     0.9395          1 
   1   rs11119098     0.7925     0.8232          1          1          1          1     0.9395          1 
   1    rs3748672     0.7936     0.8241          1          1          1          1     0.9395          1 
   1    rs1166923      0.794     0.8245          1          1          1          1     0.9395          1 
   1   rs10779492     0.7944     0.8248          1          1          1          1     0.9395          1 
   1   rs12096711     0.7946      0.825          1          1          1          1     0.9395          1 
   1   rs12034598     0.7964     0.8266          1          1          1          1     0.9395          1 
   1    rs2724385     0.7972     0.8272          1          1          1          1     0.9395          1 
   1     rs841498     0.7988     0.8286          1          1          1          1     0.9395          1 
   1    rs6540485     0.7992     0.8289          1          1          1          1     0.9395          1 
   1   rs35577903      0.801     0.8305          1          1          1          1     0.9395          1 
   1    rs7555801      0.804      0.833          1          1          1          1     0.9395          1 
   1    rs2761429      0.804      0.833          1          1          1          1     0.9395          1 
   1    rs3849271     0.8043     0.8333          1          1          1          1     0.9395          1 
   1   rs12141045     0.8066     0.8353          1          1          1          1     0.9395          1 
   1   rs10429953     0.8066     0.8353          1          1          1          1     0.9395          1 
   1   rs10429943     0.8066     0.8353          1          1          1          1     0.9395          1 
   1    rs1249868     0.8073     0.8359          1          1          1          1     0.9395          1 
   1    rs4845140     0.8074     0.8359          1          1          1          1     0.9395          1 
   1     rs944775     0.8075     0.8361          1          1          1          1     0.9395          1 
   1    rs6540507     0.8089     0.8373          1          1          1          1     0.9395          1 
   1   rs10779560     0.8095     0.8377          1          1          1          1     0.9395          1 
   1    rs6684369     0.8097     0.8379          1          1          1          1     0.9395          1 
   1   rs17012594     0.8103     0.8384          1          1          1          1     0.9395          1 
   1   rs11119938     0.8103     0.8385          1          1          1          1     0.9395          1 
   1   rs17018470     0.8103     0.8385          1          1          1          1     0.9395          1 
   1    rs4845121     0.8105     0.8386          1          1          1          1     0.9395          1 
   1   rs17187380     0.8105     0.8386          1          1          1          1     0.9395          1 
   1    rs7517706     0.8106     0.8387          1          1          1          1     0.9395          1 
   1    rs2724371     0.8109      0.839          1          1          1          1     0.9395          1 
   1   rs17013008     0.8116     0.8395          1          1          1          1     0.9395          1 
   1   rs11118986     0.8121       0.84          1          1          1          1     0.9395          1 
   1    rs4245717     0.8177     0.8447          1          1          1          1     0.9447          1 
   1     rs628252     0.8188     0.8457          1          1          1          1     0.9447          1 
   1    rs2796259     0.8197     0.8465          1          1          1          1     0.9447          1 
   1    rs2296158       0.82     0.8467          1          1          1          1     0.9447          1 
   1     rs472086     0.8227      0.849          1          1          1          1     0.9462          1 
   1    rs7546842     0.8246     0.8507          1          1          1          1     0.9462          1 
   1   rs17012997     0.8263     0.8522          1          1          1          1     0.9462          1 
   1    rs6699314     0.8264     0.8522          1          1          1          1     0.9462          1 
   1   rs17434403     0.8285      0.854          1          1          1          1     0.9462          1 
   1    rs3930521     0.8291     0.8545          1          1          1          1     0.9462          1 
   1   rs41369546     0.8291     0.8545          1          1          1          1     0.9462          1 
   1   rs11119901     0.8291     0.8545          1          1          1          1     0.9462          1 
   1   rs17018337     0.8291     0.8545          1          1          1          1     0.9462          1 
   1     rs607857     0.8298     0.8552          1          1          1          1     0.9462          1 
   1    rs2478807     0.8327     0.8576          1          1          1          1      0.948          1 
   1   rs12080578     0.8338     0.8586          1          1          1          1      0.948          1 
   1     rs701621     0.8352     0.8597          1          1          1          1      0.948          1 
   1   rs12068225     0.8354     0.8599          1          1          1          1      0.948          1 
   1    rs2478806     0.8357     0.8602          1          1          1          1      0.948          1 
   1    rs1160530     0.8389     0.8629          1          1          1          1     0.9507          1 
   1    rs6669685     0.8409     0.8646          1          1          1          1     0.9519          1 
   1    rs1320539     0.8427     0.8662          1          1          1          1     0.9528          1 
   1    rs7513290     0.8434     0.8667          1          1          1          1     0.9528          1 
   1   rs11576425     0.8448     0.8679          1          1          1          1     0.9529          1 
   1    rs1499578     0.8465     0.8694          1          1          1          1     0.9529          1 
   1     rs701630     0.8475     0.8703          1          1          1          1     0.9529          1 
   1    rs7551719     0.8479     0.8706          1          1          1          1     0.9529          1 
   1    rs6678300     0.8484     0.8711          1          1          1          1     0.9529          1 
   1   rs17013964     0.8487     0.8712          1          1          1          1     0.9529          1 
   1   rs12035745     0.8495      0.872          1          1          1          1     0.9529          1 
   1   rs17013230     0.8515     0.8736          1          1          1          1     0.9534          1 
   1   rs12096006     0.8517     0.8738          1          1          1          1     0.9534          1 
   1     rs599948     0.8545     0.8762          1          1          1          1     0.9536          1 
   1     rs966256     0.8558     0.8773          1          1          1          1     0.9536          1 
   1    rs1410408     0.8584     0.8795          1          1          1          1     0.9536          1 
   1     rs311309     0.8584     0.8796          1          1          1          1     0.9536          1 
   1    rs9429777     0.8584     0.8796          1          1          1          1     0.9536          1 
   1     rs749051     0.8588     0.8799          1          1          1          1     0.9536          1 
   1   rs11119075     0.8588     0.8799          1          1          1          1     0.9536          1 
   1    rs2791713     0.8595     0.8805          1          1          1          1     0.9536          1 
   1    rs1632609     0.8613      0.882          1          1          1          1     0.9536          1 
   1    rs6690215     0.8622     0.8828          1          1          1          1     0.9536          1 
   1   rs11578759     0.8637      0.884          1          1          1          1     0.9536          1 
   1    rs7519519     0.8641     0.8844          1          1          1          1     0.9536          1 
   1     rs701639     0.8648      0.885          1          1          1          1     0.9536          1 
   1   rs10779474     0.8659      0.886          1          1          1          1     0.9536          1 
   1    rs6696840     0.8662     0.8862          1          1          1          1     0.9536          1 
   1       rs8942     0.8672      0.887          1          1          1          1     0.9536          1 
   1    rs7553758     0.8674     0.8872          1          1          1          1     0.9536          1 
   1    rs2478812     0.8674     0.8872          1          1          1          1     0.9536          1 
   1   rs17012379     0.8699     0.8893          1          1          1          1     0.9549          1 
   1    rs6661764      0.872     0.8911          1          1          1          1     0.9549          1 
   1   rs11120092     0.8722     0.8913          1          1          1          1     0.9549          1 
   1   rs11120093     0.8722     0.8913          1          1          1          1     0.9549          1 
   1   rs17260119     0.8729     0.8919          1          1          1          1     0.9549          1 
   1   rs11119136     0.8738     0.8927          1          1          1          1      0.955          1 
   1    rs1891092     0.8794     0.8975          1          1          1          1     0.9584          1 
   1    rs1891094     0.8794     0.8975          1          1          1          1     0.9584          1 
   1   rs41434745     0.8796     0.8976          1          1          1          1     0.9584          1 
   1   rs11119053     0.8819     0.8996          1          1          1          1     0.9588          1 
   1     rs960603     0.8823     0.8999          1          1          1          1     0.9588          1 
   1   rs11584983     0.8827     0.9003          1          1          1          1     0.9588          1 
   1    rs1890868     0.8841     0.9015          1          1          1          1     0.9588          1 
   1   rs12569261     0.8843     0.9016          1          1          1          1     0.9588          1 
   1    rs4396169     0.8854     0.9025          1          1          1          1     0.9591          1 
   1    rs7519477     0.8872     0.9041          1          1          1          1     0.9601          1 
   1    rs6658694     0.8887     0.9054          1          1          1          1     0.9601          1 
   1   rs17012418     0.8889     0.9056          1          1          1          1     0.9601          1 
   1   rs12137586     0.8909     0.9073          1          1          1          1     0.9613          1 
   1   rs12032512     0.8921     0.9082          1          1          1          1     0.9616          1 
   1   rs10863739     0.8947     0.9105          1          1          1          1     0.9634          1 
   1    rs7540998     0.8955     0.9111          1          1          1          1     0.9634          1 
   1   rs17013032     0.8971     0.9125          1          1          1          1     0.9634          1 
   1    rs7549288     0.8972     0.9127          1          1          1          1     0.9634          1 
   1   rs12076644     0.9017     0.9164          1          1          1          1     0.9673          1 
   1    rs1204688     0.9055     0.9197          1          1          1          1     0.9697          1 
   1   rs10863703     0.9057     0.9199          1          1          1          1     0.9697          1 
   1    rs2135924      0.909     0.9227          1          1          1          1     0.9721          1 
   1   rs12096704       0.91     0.9235          1          1          1          1     0.9721          1 
   1   rs12563926     0.9106      0.924          1          1          1          1     0.9721          1 
   1    rs2782933      0.912     0.9252          1          1          1          1     0.9723          1 
   1   rs12405921     0.9125     0.9257          1          1          1          1     0.9723          1 
   1   rs12568779     0.9157     0.9284          1          1          1          1     0.9738          1 
   1     rs668878     0.9172     0.9296          1          1          1          1     0.9738          1 
   1    rs2007188     0.9172     0.9296          1          1          1          1     0.9738          1 
   1    rs6686518     0.9174     0.9298          1          1          1          1     0.9738          1 
   1    rs1853526     0.9202     0.9322          1          1          1          1     0.9758          1 
   1     rs641783     0.9232     0.9347          1          1          1          1     0.9772          1 
   1   rs11803956     0.9233     0.9348          1          1          1          1     0.9772          1 
   1    rs6540438     0.9296     0.9402          1          1          1          1     0.9812          1 
   1    rs2897064       0.93     0.9405          1          1          1          1     0.9812          1 
   1    rs7550821     0.9303     0.9408          1          1          1          1     0.9812          1 
   1   rs12751472     0.9306     0.9411          1          1          1          1     0.9812          1 
   1   rs11119220     0.9317      0.942          1          1          1          1     0.9814          1 
   1   rs12028467     0.9349     0.9447          1          1          1          1     0.9827          1 
   1   rs12728670     0.9359     0.9455          1          1          1          1     0.9827          1 
   1    rs4844633     0.9368     0.9463          1          1          1          1     0.9827          1 
   1   rs17012564     0.9379     0.9472          1          1          1          1     0.9827          1 
   1    rs6668021     0.9397     0.9487          1          1          1          1     0.9827          1 
   1    rs1583017     0.9397     0.9487          1          1          1          1     0.9827          1 
   1     rs882198     0.9405     0.9495          1          1          1          1     0.9827          1 
   1    rs2185095     0.9408     0.9497          1          1          1          1     0.9827          1 
   1    rs2981573     0.9411     0.9499          1          1          1          1     0.9827          1 
   1    rs4844621     0.9426     0.9512          1          1          1          1     0.9827          1 
   1   rs17013885     0.9435      0.952          1          1          1          1     0.9827          1 
   1   rs11240512     0.9443     0.9527          1          1          1          1     0.9827          1 
   1    rs6691380     0.9457     0.9539          1          1          1          1     0.9827          1 
   1     rs701625     0.9462     0.9543          1          1          1          1     0.9827          1 
   1    rs4406633     0.9462     0.9543          1          1          1          1     0.9827          1 
   1   rs17187133     0.9508     0.9582          1          1          1          1     0.9865          1 
   1    rs1499572     0.9532     0.9602          1          1          1          1     0.9874          1 
   1   rs17013249     0.9541      0.961          1          1          1          1     0.9874          1 
   1   rs11117949     0.9553      0.962          1          1          1          1     0.9874          1 
   1   rs12036582     0.9553      0.962          1          1          1          1     0.9874          1 
   1    rs2498024     0.9561     0.9627          1          1          1          1     0.9874          1 
   1   rs12410558     0.9571     0.9636          1          1          1          1     0.9875          1 
   1    rs9438394     0.9585     0.9648          1          1          1          1      0.988          1 
   1    rs3905273     0.9599     0.9659          1          1          1          1      0.988          1 
   1    rs2970556     0.9603     0.9663          1          1          1          1      0.988          1 
   1   rs16856447      0.962     0.9677          1          1          1          1     0.9888          1 
   1    rs4844369     0.9663     0.9714          1          1          1          1     0.9901          1 
   1    rs1933613     0.9677     0.9726          1          1          1          1     0.9901          1 
   1    rs4844698     0.9693     0.9739          1          1          1          1     0.9901          1 
   1   rs17012558     0.9721     0.9763          1          1          1          1     0.9901          1 
   1    rs2256712     0.9721     0.9763          1          1          1          1     0.9901          1 
   1    rs2182911     0.9744     0.9783          1          1          1          1     0.9901          1 
   1    rs7519408     0.9744     0.9783          1          1          1          1     0.9901          1 
   1    rs9429990     0.9744     0.9783          1          1          1          1     0.9901          1 
   1    rs7516593     0.9745     0.9783          1          1          1          1     0.9901          1 
   1    rs1330233     0.9752     0.9789          1          1          1          1     0.9901          1 
   1    rs1781023     0.9758     0.9794          1          1          1          1     0.9901          1 
   1     rs718242     0.9758     0.9794          1          1          1          1     0.9901          1 
   1    rs2211045     0.9763     0.9799          1          1          1          1     0.9901          1 
   1    rs6685613     0.9781     0.9814          1          1          1          1     0.9901          1 
   1   rs17013299     0.9791     0.9823          1          1          1          1     0.9901          1 
   1    rs2629646     0.9793     0.9824          1          1          1          1     0.9901          1 
   1    rs2940252     0.9797     0.9828          1          1          1          1     0.9901          1 
   1   rs11117721     0.9797     0.9828          1          1          1          1     0.9901          1 
   1    rs2788153     0.9808     0.9837          1          1          1          1     0.9901          1 
   1    rs2871360     0.9811      0.984          1          1          1          1     0.9901          1 
   1    rs6657861     0.9847      0.987          1          1          1          1     0.9907          1 
   1    rs7364618      0.985     0.9873          1          1          1          1     0.9907          1 
   1   rs10158044     0.9853     0.9875          1          1          1          1     0.9907          1 
   1   rs17013345     0.9861     0.9882          1          1          1          1     0.9907          1 
   1    rs2282449     0.9862     0.9883          1          1          1          1     0.9907          1 
   1   rs11240506     0.9875     0.9894          1          1          1          1     0.9911          1 
   1    rs6665396     0.9954     0.9961          1          1          1          1      0.998          1 
   1   rs17014148     0.9962     0.9968          1          1          1          1      0.998          1 
   1    rs1499586     0.9987     0.9989          1          1          1          1     0.9996          1 
   1   rs11119590     0.9997     0.9998          1          1          1          1     0.9997          1 
