# Supplementary material for: Cell-to-cell expression dispersion of B-cell surface proteins is linked to genetic variants in humans
Source: Commun Biol. 2020 Jul 3;3:346. doi: 10.1038/s42003-020-1075-1 (PMC7335051; doi:10.1038/s42003-020-1075-1)
Supplement: Supplementary file 4 — Supplementary Data 2 [file 42003_2020_1075_MOESM4_ESM.zip › Supplementary_Data_S2/plink-results-48LCLs/CD55_chr1_mean/CD55_mean_48_LCLs.qassoc.means]

 CHR          SNP  VALUE      G11      G12      G22
   1   rs16855729   GENO      T/T      T/C      C/C
   1   rs16855729 COUNTS        1       12       35
   1   rs16855729   FREQ  0.02083     0.25   0.7292
   1   rs16855729   MEAN    7.434    8.198    8.185
   1   rs16855729     SD        0   0.4217   0.5139
   1   rs11240506   GENO      T/T      T/A      A/A
   1   rs11240506 COUNTS        1       14       33
   1   rs11240506   FREQ  0.02083   0.2917   0.6875
   1   rs11240506   MEAN    7.546    8.264    8.153
   1   rs11240506     SD        0   0.4485    0.511
   1    rs3795547   GENO      T/T      T/C      C/C
   1    rs3795547 COUNTS        2       11       35
   1    rs3795547   FREQ  0.04167   0.2292   0.7292
   1    rs3795547   MEAN    8.243    8.353    8.112
   1    rs3795547     SD   0.8728   0.4851   0.4816
   1   rs12036582   GENO      C/C      C/T      T/T
   1   rs12036582 COUNTS        0       19       29
   1   rs12036582   FREQ        0   0.3958   0.6042
   1   rs12036582   MEAN       NA    8.178     8.17
   1   rs12036582     SD       NA   0.4989   0.5005
   1   rs12751472   GENO      C/C      C/T      T/T
   1   rs12751472 COUNTS       10       23       15
   1   rs12751472   FREQ   0.2083   0.4792   0.3125
   1   rs12751472   MEAN    8.206    8.153    8.181
   1   rs12751472     SD   0.5535   0.5113   0.4602
   1   rs12041365   GENO      A/A      A/G      G/G
   1   rs12041365 COUNTS        6       18       24
   1   rs12041365   FREQ    0.125    0.375      0.5
   1   rs12041365   MEAN    8.059    8.184    8.193
   1   rs12041365     SD   0.5378   0.4294   0.5446
   1   rs11240512   GENO      A/A      A/G      G/G
   1   rs11240512 COUNTS        9       24       15
   1   rs11240512   FREQ   0.1875      0.5   0.3125
   1   rs11240512   MEAN    8.205    8.156    8.181
   1   rs11240512     SD    0.587   0.5002   0.4602
   1    rs7513290   GENO      G/G      G/A      A/A
   1    rs7513290 COUNTS        8       24       16
   1    rs7513290   FREQ   0.1667      0.5   0.3333
   1    rs7513290   MEAN    8.105    8.198    8.169
   1    rs7513290     SD   0.4467   0.5208   0.5038
   1   rs11240515   GENO      G/G      G/A      A/A
   1   rs11240515 COUNTS       11       22       15
   1   rs11240515   FREQ   0.2292   0.4583   0.3125
   1   rs11240515   MEAN    8.257    8.132    8.172
   1   rs11240515     SD   0.5403   0.4708   0.5213
   1   rs11240521   GENO      C/C      C/T      T/T
   1   rs11240521 COUNTS        5       17       26
   1   rs11240521   FREQ   0.1042   0.3542   0.5417
   1   rs11240521   MEAN    8.522    8.107    8.149
   1   rs11240521     SD   0.6173   0.4132   0.5115
   1   rs11240523   GENO      G/G      G/C      C/C
   1   rs11240523 COUNTS        3       22       23
   1   rs11240523   FREQ   0.0625   0.4583   0.4792
   1   rs11240523   MEAN    7.623    8.164    8.253
   1   rs11240523     SD   0.5287   0.4901   0.4687
   1   rs12036780   GENO      A/A      A/C      C/C
   1   rs12036780 COUNTS        1       13       34
   1   rs12036780   FREQ  0.02083   0.2708   0.7083
   1   rs12036780   MEAN    7.846    8.095    8.212
   1   rs12036780     SD        0   0.4031    0.531
   1    rs7534154   GENO      C/C      C/T      T/T
   1    rs7534154 COUNTS       11       26       11
   1    rs7534154   FREQ   0.2292   0.5417   0.2292
   1    rs7534154   MEAN    8.077    8.113    8.411
   1    rs7534154     SD   0.4307   0.5314   0.4196
   1    rs1891506   GENO      G/G      G/A      A/A
   1    rs1891506 COUNTS        7       21       20
   1    rs1891506   FREQ   0.1458   0.4375   0.4167
   1    rs1891506   MEAN    8.185    8.029     8.32
   1    rs1891506     SD    0.498   0.5402   0.4168
   1    rs6593951   GENO      C/C      C/T      T/T
   1    rs6593951 COUNTS        6       20       22
   1    rs6593951   FREQ    0.125   0.4167   0.4583
   1    rs6593951   MEAN    8.228     8.04    8.278
   1    rs6593951     SD   0.5308   0.5438   0.4283
   1   rs12133326   GENO      T/T      T/C      C/C
   1   rs12133326 COUNTS        1       13       34
   1   rs12133326   FREQ  0.02083   0.2708   0.7083
   1   rs12133326   MEAN    7.434    8.199    8.185
   1   rs12133326     SD        0   0.5873   0.4538
   1   rs10494871   GENO      A/A      A/G      G/G
   1   rs10494871 COUNTS        1        7       40
   1   rs10494871   FREQ  0.02083   0.1458   0.8333
   1   rs10494871   MEAN    8.313    8.399     8.13
   1   rs10494871     SD        0   0.4806   0.4976
   1    rs7515820   GENO      A/A      A/C      C/C
   1    rs7515820 COUNTS        6       24       18
   1    rs7515820   FREQ    0.125      0.5    0.375
   1    rs7515820   MEAN    8.169    8.212    8.122
   1    rs7515820     SD    0.337   0.5028   0.5439
   1    rs7531623   GENO      G/G      G/A      A/A
   1    rs7531623 COUNTS       11       22       15
   1    rs7531623   FREQ   0.2292   0.4583   0.3125
   1    rs7531623   MEAN    8.154     8.16    8.205
   1    rs7531623     SD   0.5781   0.5616    0.328
   1    rs7533594   GENO      G/G      G/T      T/T
   1    rs7533594 COUNTS        1       12       35
   1    rs7533594   FREQ  0.02083     0.25   0.7292
   1    rs7533594   MEAN    7.531    8.143    8.201
   1    rs7533594     SD        0   0.4873   0.4979
   1   rs11240528   GENO      A/A      A/G      G/G
   1   rs11240528 COUNTS       10       27       11
   1   rs11240528   FREQ   0.2083   0.5625   0.2292
   1   rs11240528   MEAN    8.068    8.193    8.217
   1   rs11240528     SD   0.4261   0.5177   0.5243
   1    rs6593955   GENO      C/C      C/G      G/G
   1    rs6593955 COUNTS       12       23       13
   1    rs6593955   FREQ     0.25   0.4792   0.2708
   1    rs6593955   MEAN    8.205    8.234    8.034
   1    rs6593955     SD    0.512   0.4853   0.5064
   1    rs7539751   GENO      T/T      T/C      C/C
   1    rs7539751 COUNTS        1       10       37
   1    rs7539751   FREQ  0.02083   0.2083   0.7708
   1    rs7539751   MEAN    8.313    8.209    8.159
   1    rs7539751     SD        0    0.632   0.4673
   1   rs10793740   GENO      A/A      A/G      G/G
   1   rs10793740 COUNTS        2       19       27
   1   rs10793740   FREQ  0.04167   0.3958   0.5625
   1   rs10793740   MEAN     8.33    8.186    8.152
   1   rs10793740     SD  0.02455   0.5564   0.4746
   1    rs7536614   GENO      A/A      A/T      T/T
   1    rs7536614 COUNTS        2       19       27
   1    rs7536614   FREQ  0.04167   0.3958   0.5625
   1    rs7536614   MEAN     8.33    8.186    8.152
   1    rs7536614     SD  0.02455   0.5564   0.4746
   1   rs12728206   GENO      A/A      A/G      G/G
   1   rs12728206 COUNTS        1       11       36
   1   rs12728206   FREQ  0.02083   0.2292     0.75
   1   rs12728206   MEAN    8.274    8.054    8.206
   1   rs12728206     SD        0   0.3071   0.5437
   1   rs12092624   GENO      T/T      T/C      C/C
   1   rs12092624 COUNTS       11       22       15
   1   rs12092624   FREQ   0.2292   0.4583   0.3125
   1   rs12092624   MEAN    8.218      8.2      8.1
   1   rs12092624     SD   0.5214   0.5303   0.4433
   1    rs2282449   GENO      T/T      T/C      C/C
   1    rs2282449 COUNTS        1        6       41
   1    rs2282449   FREQ  0.02083    0.125   0.8542
   1    rs2282449   MEAN    8.348     8.11    8.178
   1    rs2282449     SD        0   0.5835   0.4934
   1    rs2282450   GENO      A/A      A/T      T/T
   1    rs2282450 COUNTS       11       17       20
   1    rs2282450   FREQ   0.2292   0.3542   0.4167
   1    rs2282450   MEAN    8.207    8.254    8.085
   1    rs2282450     SD   0.6004   0.5282   0.4071
   1   rs12407361   GENO      A/A      A/T      T/T
   1   rs12407361 COUNTS        2        7       39
   1   rs12407361   FREQ  0.04167   0.1458   0.8125
   1   rs12407361   MEAN     7.67    8.179    8.197
   1   rs12407361     SD   0.3343   0.5301   0.4912
   1    rs4245717   GENO      T/T      T/C      C/C
   1    rs4245717 COUNTS        0       10       38
   1    rs4245717   FREQ        0   0.2083   0.7917
   1    rs4245717   MEAN       NA     8.14    8.181
   1    rs4245717     SD       NA   0.5148   0.4958
   1   rs11579937   GENO      T/T      T/A      A/A
   1   rs11579937 COUNTS        1       25       21
   1   rs11579937   FREQ  0.02128   0.5319   0.4468
   1   rs11579937   MEAN     8.86    8.246     8.04
   1   rs11579937     SD        0   0.5069    0.462
   1   rs11581303   GENO      A/A      A/G      G/G
   1   rs11581303 COUNTS        7       26       15
   1   rs11581303   FREQ   0.1458   0.5417   0.3125
   1   rs11581303   MEAN    8.008    8.075     8.42
   1   rs11581303     SD   0.3309   0.4987   0.4826
   1   rs10793741   GENO      G/G      G/A      A/A
   1   rs10793741 COUNTS        1       15       32
   1   rs10793741   FREQ  0.02083   0.3125   0.6667
   1   rs10793741   MEAN     8.01    7.924    8.295
   1   rs10793741     SD        0   0.4367   0.4884
   1   rs12039255   GENO      T/T      T/C      C/C
   1   rs12039255 COUNTS        1       22       25
   1   rs12039255   FREQ  0.02083   0.4583   0.5208
   1   rs12039255   MEAN    8.458    8.285    8.063
   1   rs12039255     SD        0   0.5464    0.436
   1   rs17347710   GENO      G/G      G/A      A/A
   1   rs17347710 COUNTS        1       11       36
   1   rs17347710   FREQ  0.02083   0.2292     0.75
   1   rs17347710   MEAN    8.425    8.279    8.133
   1   rs17347710     SD        0    0.491   0.5025
   1    rs6661827   GENO      T/T      T/C      C/C
   1    rs6661827 COUNTS        8       26       14
   1    rs6661827   FREQ   0.1667   0.5417   0.2917
   1    rs6661827   MEAN    8.259    8.248    7.984
   1    rs6661827     SD   0.4933   0.4958   0.4754
   1   rs16856082   GENO      G/G      G/C      C/C
   1   rs16856082 COUNTS       14       19       15
   1   rs16856082   FREQ   0.2917   0.3958   0.3125
   1   rs16856082   MEAN    7.976    8.159    8.375
   1   rs16856082     SD   0.4683   0.5088    0.449
   1    rs6680742   GENO      A/A      A/G      G/G
   1    rs6680742 COUNTS       14       19       15
   1    rs6680742   FREQ   0.2917   0.3958   0.3125
   1    rs6680742   MEAN    7.976    8.159    8.375
   1    rs6680742     SD   0.4683   0.5088    0.449
   1    rs6680848   GENO      T/T      T/A      A/A
   1    rs6680848 COUNTS        3       17       28
   1    rs6680848   FREQ   0.0625   0.3542   0.5833
   1    rs6680848   MEAN    7.852    8.238    8.167
   1    rs6680848     SD   0.3939   0.4473   0.5305
   1    rs3761916   GENO      G/G      G/A      A/A
   1    rs3761916 COUNTS        1       13       34
   1    rs3761916   FREQ  0.02083   0.2708   0.7083
   1    rs3761916   MEAN     8.01    8.325     8.12
   1    rs3761916     SD        0   0.5498   0.4749
   1   rs11240548   GENO      C/C      C/T      T/T
   1   rs11240548 COUNTS        1       10       37
   1   rs11240548   FREQ  0.02083   0.2083   0.7708
   1   rs11240548   MEAN     8.01    8.321    8.137
   1   rs11240548     SD        0   0.6935   0.4369
   1    rs7529037   GENO      G/G      G/C      C/C
   1    rs7529037 COUNTS        1       11       36
   1    rs7529037   FREQ  0.02083   0.2292     0.75
   1    rs7529037   MEAN    7.176    8.201    8.192
   1    rs7529037     SD        0   0.3495   0.5143
   1    rs2153904   GENO      T/T      T/G      G/G
   1    rs2153904 COUNTS       10       27       11
   1    rs2153904   FREQ   0.2083   0.5625   0.2292
   1    rs2153904   MEAN    8.206    8.115    8.285
   1    rs2153904     SD    0.343    0.555   0.4677
   1    rs4601639   GENO      C/C      C/T      T/T
   1    rs4601639 COUNTS        0        5       43
   1    rs4601639   FREQ        0   0.1042   0.8958
   1    rs4601639   MEAN       NA    8.052    8.187
   1    rs4601639     SD       NA   0.3079   0.5125
   1    rs7520276   GENO      A/A      A/G      G/G
   1    rs7520276 COUNTS        2       15       30
   1    rs7520276   FREQ  0.04255   0.3191   0.6383
   1    rs7520276   MEAN    8.017    8.003    8.273
   1    rs7520276     SD 0.009709    0.487   0.5039
   1   rs16856160   GENO      G/G      G/A      A/A
   1   rs16856160 COUNTS        5       22       21
   1   rs16856160   FREQ   0.1042   0.4583   0.4375
   1   rs16856160   MEAN    8.019    8.165    8.217
   1   rs16856160     SD   0.3953   0.5486   0.4684
   1   rs10751444   GENO      C/C      C/T      T/T
   1   rs10751444 COUNTS        8       22       18
   1   rs10751444   FREQ   0.1667   0.4583    0.375
   1   rs10751444   MEAN    8.031    8.184    8.222
   1   rs10751444     SD   0.3538   0.5382   0.5046
   1    rs6593964   GENO      C/C      C/A      A/A
   1    rs6593964 COUNTS        8       22       18
   1    rs6593964   FREQ   0.1667   0.4583    0.375
   1    rs6593964   MEAN    8.031    8.184    8.222
   1    rs6593964     SD   0.3538   0.5382   0.5046
   1     rs951366   GENO      C/C      C/T      T/T
   1     rs951366 COUNTS        3       12       33
   1     rs951366   FREQ   0.0625     0.25   0.6875
   1     rs951366   MEAN    8.067    8.057    8.225
   1     rs951366     SD   0.5148   0.3961    0.529
   1     rs823092   GENO      A/A      A/T      T/T
   1     rs823092 COUNTS        5       22       21
   1     rs823092   FREQ   0.1042   0.4583   0.4375
   1     rs823092   MEAN    8.353    8.249     8.05
   1     rs823092     SD    0.434   0.5216     0.47
   1   rs16856211   GENO      C/C      C/T      T/T
   1   rs16856211 COUNTS        0        6       42
   1   rs16856211   FREQ        0    0.125    0.875
   1   rs16856211   MEAN       NA    7.994    8.198
   1   rs16856211     SD       NA   0.4223   0.5032
   1     rs823094   GENO      G/G      G/T      T/T
   1     rs823094 COUNTS        3       11       34
   1     rs823094   FREQ   0.0625   0.2292   0.7083
   1     rs823094   MEAN    8.139     7.85     8.28
   1     rs823094     SD   0.1117   0.4648    0.485
   1    rs1620334   GENO      C/C      C/T      T/T
   1    rs1620334 COUNTS        5       24       19
   1    rs1620334   FREQ   0.1042      0.5   0.3958
   1    rs1620334   MEAN    8.353     8.21    8.079
   1    rs1620334     SD    0.434   0.5186   0.4825
   1    rs7513645   GENO      A/A      A/G      G/G
   1    rs7513645 COUNTS        0        6       42
   1    rs7513645   FREQ        0    0.125    0.875
   1    rs7513645   MEAN       NA    8.044    8.191
   1    rs7513645     SD       NA   0.2761    0.518
   1     rs823121   GENO      A/A      A/G      G/G
   1     rs823121 COUNTS        1        9       38
   1     rs823121   FREQ  0.02083   0.1875   0.7917
   1     rs823121   MEAN     8.01    7.945    8.231
   1     rs823121     SD        0   0.4025   0.5087
   1     rs823122   GENO      T/T      T/C      C/C
   1     rs823122 COUNTS       11       20       17
   1     rs823122   FREQ   0.2292   0.4167   0.3542
   1     rs823122   MEAN    7.905    8.272    8.229
   1     rs823122     SD   0.3067   0.5079   0.5368
   1     rs823123   GENO      C/C      C/T      T/T
   1     rs823123 COUNTS       12       23       13
   1     rs823123   FREQ     0.25   0.4792   0.2708
   1     rs823123   MEAN    8.434    8.162    7.951
   1     rs823123     SD   0.3985   0.5717   0.3016
   1    rs7522056   GENO      A/A      A/G      G/G
   1    rs7522056 COUNTS        2       11       35
   1    rs7522056   FREQ  0.04167   0.2292   0.7292
   1    rs7522056   MEAN    7.813    8.109    8.213
   1    rs7522056     SD   0.3777   0.4053   0.5243
   1     rs823137   GENO      A/A      A/G      G/G
   1     rs823137 COUNTS        1        9       38
   1     rs823137   FREQ  0.02083   0.1875   0.7917
   1     rs823137   MEAN     8.01    7.945    8.231
   1     rs823137     SD        0   0.4025   0.5087
   1     rs823142   GENO      A/A      A/T      T/T
   1     rs823142 COUNTS        3       25       20
   1     rs823142   FREQ   0.0625   0.5208   0.4167
   1     rs823142   MEAN    8.435    8.182    8.122
   1     rs823142     SD   0.2081   0.5136   0.5035
   1    rs1775151   GENO      T/T      T/C      C/C
   1    rs1775151 COUNTS        4       18       26
   1    rs1775151   FREQ  0.08333    0.375   0.5417
   1    rs1775151   MEAN    7.997    7.985     8.33
   1    rs1775151     SD   0.2987   0.4792   0.4868
   1    rs1772153   GENO      C/C      C/T      T/T
   1    rs1772153 COUNTS       12       23       13
   1    rs1772153   FREQ     0.25   0.4792   0.2708
   1    rs1772153   MEAN    8.138    8.138    8.266
   1    rs1772153     SD   0.5056   0.5293   0.4439
   1     rs947211   GENO      G/G      G/A      A/A
   1     rs947211 COUNTS        7       21       20
   1     rs947211   FREQ   0.1458   0.4375   0.4167
   1     rs947211   MEAN    8.184    7.991     8.36
   1     rs947211     SD   0.3993   0.4661   0.5025
   1   rs10494874   GENO      C/C      C/G      G/G
   1   rs10494874 COUNTS        1        4       43
   1   rs10494874   FREQ  0.02083  0.08333   0.8958
   1   rs10494874   MEAN     7.57    7.989    8.204
   1   rs10494874     SD        0   0.5167   0.4917
   1   rs12565968   GENO      A/A      A/G      G/G
   1   rs12565968 COUNTS        4       16       28
   1   rs12565968   FREQ  0.08333   0.3333   0.5833
   1   rs12565968   MEAN    7.988    8.051    8.269
   1   rs12565968     SD   0.4754   0.4091   0.5331
   1    rs6679073   GENO      A/A      A/C      C/C
   1    rs6679073 COUNTS        0        5       43
   1    rs6679073   FREQ        0   0.1042   0.8958
   1    rs6679073   MEAN       NA    7.905    8.204
   1    rs6679073     SD       NA   0.4851   0.4917
   1     rs708726   GENO      G/G      G/T      T/T
   1     rs708726 COUNTS        3       15       30
   1     rs708726   FREQ   0.0625   0.3125    0.625
   1     rs708726   MEAN    8.127    8.047     8.24
   1     rs708726     SD    0.472   0.4192    0.532
   1     rs823154   GENO      T/T      T/C      C/C
   1     rs823154 COUNTS        1       10       37
   1     rs823154   FREQ  0.02083   0.2083   0.7708
   1     rs823154   MEAN     8.01    7.994    8.226
   1     rs823154     SD        0   0.4094   0.5147
   1    rs4396169   GENO      T/T      T/C      C/C
   1    rs4396169 COUNTS        0        9       39
   1    rs4396169   FREQ        0   0.1875   0.8125
   1    rs4396169   MEAN       NA    8.195    8.168
   1    rs4396169     SD       NA   0.4699   0.5058
   1       rs2224   GENO      A/A      A/G      G/G
   1       rs2224 COUNTS        5       21       22
   1       rs2224   FREQ   0.1042   0.4375   0.4583
   1       rs2224   MEAN    8.045    8.107    8.264
   1       rs2224     SD   0.3276   0.4881   0.5321
   1     rs823066   GENO      A/A      A/G      G/G
   1     rs823066 COUNTS        7       22       19
   1     rs823066   FREQ   0.1458   0.4583   0.3958
   1     rs823066   MEAN    8.198    8.223    8.106
   1     rs823066     SD    0.746    0.443    0.465
   1     rs823071   GENO      G/G      G/T      T/T
   1     rs823071 COUNTS        7       23       18
   1     rs823071   FREQ   0.1458   0.4792    0.375
   1     rs823071   MEAN    8.198    8.213    8.112
   1     rs823071     SD    0.746    0.435   0.4778
   1    rs1891092   GENO      T/T      T/G      G/G
   1    rs1891092 COUNTS        1        4       43
   1    rs1891092   FREQ  0.02083  0.08333   0.8958
   1    rs1891092   MEAN     8.08    8.168    8.175
   1    rs1891092     SD        0   0.3293   0.5155
   1    rs1891094   GENO      C/C      C/T      T/T
   1    rs1891094 COUNTS        1        4       43
   1    rs1891094   FREQ  0.02083  0.08333   0.8958
   1    rs1891094   MEAN     8.08    8.168    8.175
   1    rs1891094     SD        0   0.3293   0.5155
   1     rs823082   GENO      C/C      C/T      T/T
   1     rs823082 COUNTS        4       23       21
   1     rs823082   FREQ  0.08333   0.4792   0.4375
   1     rs823082   MEAN    8.212     8.08    8.267
   1     rs823082     SD   0.5636   0.4505   0.5332
   1     rs823091   GENO      T/T      T/C      C/C
   1     rs823091 COUNTS        9       24       15
   1     rs823091   FREQ   0.1875      0.5   0.3125
   1     rs823091   MEAN    8.238    8.231    8.041
   1     rs823091     SD   0.6631    0.435   0.4813
   1     rs823088   GENO      T/T      T/C      C/C
   1     rs823088 COUNTS       11       25       12
   1     rs823088   FREQ   0.2292   0.5208     0.25
   1     rs823088   MEAN    8.105    8.111    8.363
   1     rs823088     SD   0.4121   0.4512   0.6274
   1    rs1361754   GENO      G/G      G/A      A/A
   1    rs1361754 COUNTS        4       23       21
   1    rs1361754   FREQ  0.08333   0.4792   0.4375
   1    rs1361754   MEAN    8.212     8.08    8.267
   1    rs1361754     SD   0.5636   0.4505   0.5332
   1   rs16856400   GENO      C/C      C/A      A/A
   1   rs16856400 COUNTS        2       19       27
   1   rs16856400   FREQ  0.04167   0.3958   0.5625
   1   rs16856400   MEAN    7.778    8.104     8.25
   1   rs16856400     SD   0.3284   0.4556   0.5221
   1    rs4951025   GENO      T/T      T/A      A/A
   1    rs4951025 COUNTS        9       25       14
   1    rs4951025   FREQ   0.1875   0.5208   0.2917
   1    rs4951025   MEAN     8.15    8.228    8.089
   1    rs4951025     SD    0.695   0.4262   0.4877
   1     rs960603   GENO      T/T      T/C      C/C
   1     rs960603 COUNTS        1        3       44
   1     rs960603   FREQ  0.02083   0.0625   0.9167
   1     rs960603   MEAN    8.575    7.842    8.186
   1     rs960603     SD        0   0.2277   0.5033
   1    rs7517009   GENO      C/C      C/T      T/T
   1    rs7517009 COUNTS        5       23       20
   1    rs7517009   FREQ   0.1042   0.4792   0.4167
   1    rs7517009   MEAN    8.163    8.064    8.301
   1    rs7517009     SD   0.4141   0.3977    0.595
   1    rs6702688   GENO      A/A      A/G      G/G
   1    rs6702688 COUNTS        0        9       39
   1    rs6702688   FREQ        0   0.1875   0.8125
   1    rs6702688   MEAN       NA     8.28    8.148
   1    rs6702688     SD       NA   0.4233   0.5113
   1    rs6667995   GENO      C/C      C/A      A/A
   1    rs6667995 COUNTS        6       30       12
   1    rs6667995   FREQ    0.125    0.625     0.25
   1    rs6667995   MEAN     8.04    8.161     8.27
   1    rs6667995     SD   0.3553   0.5597    0.376
   1   rs11240581   GENO      T/T      T/C      C/C
   1   rs11240581 COUNTS        4       21       23
   1   rs11240581   FREQ  0.08333   0.4375   0.4792
   1   rs11240581   MEAN    8.032    8.297    8.084
   1   rs11240581     SD   0.4036   0.5192   0.4781
   1    rs9438394   GENO      G/G      G/C      C/C
   1    rs9438394 COUNTS        0        5       43
   1    rs9438394   FREQ        0   0.1042   0.8958
   1    rs9438394   MEAN       NA    8.162    8.174
   1    rs9438394     SD       NA   0.5321   0.4967
   1   rs12096500   GENO      G/G      G/A      A/A
   1   rs12096500 COUNTS        4       21       23
   1   rs12096500   FREQ  0.08333   0.4375   0.4792
   1   rs12096500   MEAN    8.032    8.276    8.103
   1   rs12096500     SD   0.4036   0.5398   0.4652
   1    rs7364618   GENO      G/G      G/A      A/A
   1    rs7364618 COUNTS        9       28       10
   1    rs7364618   FREQ   0.1915   0.5957   0.2128
   1    rs7364618   MEAN    8.123    8.197    8.123
   1    rs7364618     SD   0.3557   0.5241   0.5697
   1   rs12028467   GENO      C/C      C/G      G/G
   1   rs12028467 COUNTS        2       18       28
   1   rs12028467   FREQ  0.04167    0.375   0.5833
   1   rs12028467   MEAN    7.912    8.222     8.16
   1   rs12028467     SD   0.1313   0.5783   0.4557
   1    rs2869026   GENO      A/A      A/G      G/G
   1    rs2869026 COUNTS        6       30       12
   1    rs2869026   FREQ    0.125    0.625     0.25
   1    rs2869026   MEAN    8.101    8.155    8.253
   1    rs2869026     SD   0.2964   0.5646   0.3925
   1    rs7365031   GENO      T/T      T/C      C/C
   1    rs7365031 COUNTS        9       25       14
   1    rs7365031   FREQ   0.1875   0.5208   0.2917
   1    rs7365031   MEAN    8.258    8.243    7.993
   1    rs7365031     SD   0.4242   0.5768   0.3314
   1    rs7367954   GENO      T/T      T/C      C/C
   1    rs7367954 COUNTS        6       30       12
   1    rs7367954   FREQ    0.125    0.625     0.25
   1    rs7367954   MEAN    8.101    8.155    8.253
   1    rs7367954     SD   0.2964   0.5646   0.3925
   1    rs9438437   GENO      C/C      C/T      T/T
   1    rs9438437 COUNTS        4       20       24
   1    rs9438437   FREQ  0.08333   0.4167      0.5
   1    rs9438437   MEAN    7.926     8.08    8.292
   1    rs9438437     SD  0.04812   0.5262   0.4877
   1   rs17348521   GENO      T/T      T/C      C/C
   1   rs17348521 COUNTS        0        9       39
   1   rs17348521   FREQ        0   0.1875   0.8125
   1   rs17348521   MEAN       NA    8.389    8.123
   1   rs17348521     SD       NA   0.5235   0.4808
   1   rs16856447   GENO      G/G      G/A      A/A
   1   rs16856447 COUNTS        1        5       42
   1   rs16856447   FREQ  0.02083   0.1042    0.875
   1   rs16856447   MEAN    8.425    8.058     8.18
   1   rs16856447     SD        0    0.417   0.5101
   1    rs6669481   GENO      C/C      C/T      T/T
   1    rs6669481 COUNTS       14       15       19
   1    rs6669481   FREQ   0.2917   0.3125   0.3958
   1    rs6669481   MEAN    8.143    7.987    8.342
   1    rs6669481     SD    0.486   0.3622   0.5535
   1   rs12757540   GENO      A/A      A/C      C/C
   1   rs12757540 COUNTS        0       17       31
   1   rs12757540   FREQ        0   0.3542   0.6458
   1   rs12757540   MEAN       NA    8.274    8.118
   1   rs12757540     SD       NA   0.4232   0.5279
   1    rs7366689   GENO      T/T      T/C      C/C
   1    rs7366689 COUNTS        1       11       36
   1    rs7366689   FREQ  0.02083   0.2292     0.75
   1    rs7366689   MEAN    9.131    8.216    8.133
   1    rs7366689     SD        0   0.5089   0.4753
   1   rs16856470   GENO      T/T      T/C      C/C
   1   rs16856470 COUNTS        0        5       43
   1   rs16856470   FREQ        0   0.1042   0.8958
   1   rs16856470   MEAN       NA    8.596    8.124
   1   rs16856470     SD       NA   0.3734   0.4864
   1    rs6674850   GENO      C/C      C/T      T/T
   1    rs6674850 COUNTS        1       14       33
   1    rs6674850   FREQ  0.02083   0.2917   0.6875
   1    rs6674850   MEAN    9.131    8.118    8.167
   1    rs6674850     SD        0   0.4933   0.4799
   1   rs12036375   GENO      A/A      A/G      G/G
   1   rs12036375 COUNTS        0        6       42
   1   rs12036375   FREQ        0    0.125    0.875
   1   rs12036375   MEAN       NA    8.293    8.156
   1   rs12036375     SD       NA   0.4441   0.5038
   1    rs7538856   GENO      G/G      G/T      T/T
   1    rs7538856 COUNTS        2       18       28
   1    rs7538856   FREQ  0.04167    0.375   0.5833
   1    rs7538856   MEAN    8.346    8.371    8.033
   1    rs7538856     SD    1.018   0.3435   0.5143
   1    rs7366893   GENO      T/T      T/C      C/C
   1    rs7366893 COUNTS        0       18       30
   1    rs7366893   FREQ        0    0.375    0.625
   1    rs7366893   MEAN       NA    8.069    8.235
   1    rs7366893     SD       NA   0.4799   0.5005
   1    rs9438403   GENO      A/A      A/G      G/G
   1    rs9438403 COUNTS        0        6       42
   1    rs9438403   FREQ        0    0.125    0.875
   1    rs9438403   MEAN       NA    8.293    8.156
   1    rs9438403     SD       NA   0.4441   0.5038
   1   rs12727528   GENO      A/A      A/G      G/G
   1   rs12727528 COUNTS        1       14       33
   1   rs12727528   FREQ  0.02083   0.2917   0.6875
   1   rs12727528   MEAN    9.065    8.298    8.093
   1   rs12727528     SD        0    0.394   0.5077
   1   rs12133152   GENO      A/A      A/G      G/G
   1   rs12133152 COUNTS        0        9       39
   1   rs12133152   FREQ        0   0.1875   0.8125
   1   rs12133152   MEAN       NA    8.285    8.147
   1   rs12133152     SD       NA   0.5682   0.4804
   1   rs16856489   GENO      A/A      A/T      T/T
   1   rs16856489 COUNTS        3       11       33
   1   rs16856489   FREQ  0.06383    0.234   0.7021
   1   rs16856489   MEAN    7.679    8.022    8.243
   1   rs16856489     SD   0.5514    0.506   0.4501
   1   rs11240594   GENO      A/A      A/G      G/G
   1   rs11240594 COUNTS        1       19       28
   1   rs11240594   FREQ  0.02083   0.3958   0.5833
   1   rs11240594   MEAN    9.065    8.332    8.033
   1   rs11240594     SD        0    0.375   0.5143
   1    rs7366204   GENO      C/C      C/T      T/T
   1    rs7366204 COUNTS        1       18       29
   1    rs7366204   FREQ  0.02083    0.375   0.6042
   1    rs7366204   MEAN     8.01    8.229    8.144
   1    rs7366204     SD        0   0.4834   0.5145
   1   rs12568779   GENO      T/T      T/C      C/C
   1   rs12568779 COUNTS        0        5       43
   1   rs12568779   FREQ        0   0.1042   0.8958
   1   rs12568779   MEAN       NA     8.15    8.175
   1   rs12568779     SD       NA   0.3057   0.5145
   1   rs11240596   GENO      A/A      A/T      T/T
   1   rs11240596 COUNTS        1        7       40
   1   rs11240596   FREQ  0.02083   0.1458   0.8333
   1   rs11240596   MEAN    8.274    8.072    8.188
   1   rs11240596     SD        0   0.2679   0.5304
   1   rs12741299   GENO      T/T      T/C      C/C
   1   rs12741299 COUNTS        2       13       33
   1   rs12741299   FREQ  0.04167   0.2708   0.6875
   1   rs12741299   MEAN    7.748    8.029    8.255
   1   rs12741299     SD   0.3707   0.4619   0.4981
   1    rs9661504   GENO      A/A      A/T      T/T
   1    rs9661504 COUNTS        2       13       33
   1    rs9661504   FREQ  0.04167   0.2708   0.6875
   1    rs9661504   MEAN     7.85    8.179     8.19
   1    rs9661504     SD     0.43   0.4243   0.5283
   1   rs12095392   GENO      A/A      A/G      G/G
   1   rs12095392 COUNTS        8       21       19
   1   rs12095392   FREQ   0.1667   0.4375   0.3958
   1   rs12095392   MEAN     8.05    8.221    8.171
   1   rs12095392     SD   0.3604   0.5152   0.5325
   1   rs11801695   GENO      A/A      A/C      C/C
   1   rs11801695 COUNTS        2       13       33
   1   rs11801695   FREQ  0.04167   0.2708   0.6875
   1   rs11801695   MEAN     7.85    8.179     8.19
   1   rs11801695     SD     0.43   0.4243   0.5283
   1   rs12029024   GENO      T/T      T/C      C/C
   1   rs12029024 COUNTS        5       22       21
   1   rs12029024   FREQ   0.1042   0.4583   0.4375
   1   rs12029024   MEAN    8.235    8.064    8.272
   1   rs12029024     SD   0.5759   0.5571   0.3977
   1    rs7516593   GENO      T/T      T/C      C/C
   1    rs7516593 COUNTS        2        8       38
   1    rs7516593   FREQ  0.04167   0.1667   0.7917
   1    rs7516593   MEAN    8.324     8.09    8.182
   1    rs7516593     SD   0.1751   0.4904   0.5114
   1    rs7413698   GENO      G/G      G/A      A/A
   1    rs7413698 COUNTS        7       19       22
   1    rs7413698   FREQ   0.1458   0.3958   0.4583
   1    rs7413698   MEAN    7.883    8.157    8.279
   1    rs7413698     SD   0.3697   0.4461   0.5456
   1   rs12072062   GENO      T/T      T/C      C/C
   1   rs12072062 COUNTS        3       14       31
   1   rs12072062   FREQ   0.0625   0.2917   0.6458
   1   rs12072062   MEAN    8.253     8.32    8.099
   1   rs12072062     SD    0.732   0.4046     0.51
   1    rs2244510   GENO      C/C      C/T      T/T
   1    rs2244510 COUNTS        0        7       41
   1    rs2244510   FREQ        0   0.1458   0.8542
   1    rs2244510   MEAN       NA    8.394    8.135
   1    rs2244510     SD       NA   0.4621   0.4952
   1   rs12060726   GENO      A/A      A/G      G/G
   1   rs12060726 COUNTS       11       19       18
   1   rs12060726   FREQ   0.2292   0.3958    0.375
   1   rs12060726   MEAN    8.219    8.274    8.038
   1   rs12060726     SD    0.543   0.5124   0.4387
   1   rs11119916   GENO      A/A      A/G      G/G
   1   rs11119916 COUNTS        3       14       31
   1   rs11119916   FREQ   0.0625   0.2917   0.6458
   1   rs11119916   MEAN    8.253     8.32    8.099
   1   rs11119916     SD    0.732   0.4046     0.51
   1   rs17012997   GENO      G/G      G/A      A/A
   1   rs17012997 COUNTS        1       19       28
   1   rs17012997   FREQ  0.02083   0.3958   0.5833
   1   rs17012997   MEAN    7.825    8.231    8.146
   1   rs17012997     SD        0   0.5748   0.4447
   1    rs6664834   GENO      T/T      T/C      C/C
   1    rs6664834 COUNTS        0        5       43
   1    rs6664834   FREQ        0   0.1042   0.8958
   1    rs6664834   MEAN       NA    8.257    8.163
   1    rs6664834     SD       NA   0.4075   0.5069
   1    rs2987936   GENO      C/C      C/G      G/G
   1    rs2987936 COUNTS        0        7       41
   1    rs2987936   FREQ        0   0.1458   0.8542
   1    rs2987936   MEAN       NA    8.394    8.135
   1    rs2987936     SD       NA   0.4621   0.4952
   1   rs10494876   GENO      A/A      A/G      G/G
   1   rs10494876 COUNTS       11       18       19
   1   rs10494876   FREQ   0.2292    0.375   0.3958
   1   rs10494876   MEAN    8.219    8.293    8.032
   1   rs10494876     SD    0.543   0.5201   0.4271
   1   rs11120206   GENO      A/A      A/G      G/G
   1   rs11120206 COUNTS        3       13       32
   1   rs11120206   FREQ   0.0625   0.2708   0.6667
   1   rs11120206   MEAN    8.253     8.35    8.093
   1   rs11120206     SD    0.732   0.4043   0.5026
   1    rs2480403   GENO      T/T      T/C      C/C
   1    rs2480403 COUNTS        8       21       19
   1    rs2480403   FREQ   0.1667   0.4375   0.3958
   1    rs2480403   MEAN     8.08    8.118    8.273
   1    rs2480403     SD    0.461   0.4616   0.5489
   1    rs2483062   GENO      A/A      A/G      G/G
   1    rs2483062 COUNTS        0        8       40
   1    rs2483062   FREQ        0   0.1667   0.8333
   1    rs2483062   MEAN       NA    8.392    8.129
   1    rs2483062     SD       NA   0.3973   0.5046
   1    rs6701879   GENO      C/C      C/T      T/T
   1    rs6701879 COUNTS        1       16       31
   1    rs6701879   FREQ  0.02083   0.3333   0.6458
   1    rs6701879   MEAN     7.88    8.113    8.213
   1    rs6701879     SD        0   0.5735   0.4607
   1   rs11579993   GENO      G/G      G/A      A/A
   1   rs11579993 COUNTS        3       23       22
   1   rs11579993   FREQ   0.0625   0.4792   0.4583
   1   rs11579993   MEAN    8.249    8.261     8.07
   1   rs11579993     SD   0.3844   0.5387   0.4571
   1   rs10158553   GENO      T/T      T/G      G/G
   1   rs10158553 COUNTS       12       24       12
   1   rs10158553   FREQ     0.25      0.5     0.25
   1   rs10158553   MEAN     8.14    8.126    8.299
   1   rs10158553     SD   0.4062   0.5107   0.5579
   1   rs12129635   GENO      T/T      T/G      G/G
   1   rs12129635 COUNTS        0        8       40
   1   rs12129635   FREQ        0   0.1667   0.8333
   1   rs12129635   MEAN       NA    8.392    8.129
   1   rs12129635     SD       NA   0.3973   0.5046
   1    rs2480405   GENO      A/A      A/G      G/G
   1    rs2480405 COUNTS        0       10       38
   1    rs2480405   FREQ        0   0.2083   0.7917
   1    rs2480405   MEAN       NA    8.409    8.111
   1    rs2480405     SD       NA    0.361   0.5098
   1    rs2480408   GENO      G/G      G/A      A/A
   1    rs2480408 COUNTS        0        6       42
   1    rs2480408   FREQ        0    0.125    0.875
   1    rs2480408   MEAN       NA    8.023    8.194
   1    rs2480408     SD       NA   0.2893   0.5161
   1   rs12751143   GENO      C/C      C/T      T/T
   1   rs12751143 COUNTS        1       17       30
   1   rs12751143   FREQ  0.02083   0.3542    0.625
   1   rs12751143   MEAN     7.88    8.173    8.182
   1   rs12751143     SD        0   0.6083   0.4349
   1     rs963893   GENO      A/A      A/G      G/G
   1     rs963893 COUNTS        3       23       22
   1     rs963893   FREQ   0.0625   0.4792   0.4583
   1     rs963893   MEAN    8.249    8.261     8.07
   1     rs963893     SD   0.3844   0.5387   0.4571
   1    rs2026081   GENO      C/C      C/T      T/T
   1    rs2026081 COUNTS        1       16       31
   1    rs2026081   FREQ  0.02083   0.3333   0.6458
   1    rs2026081   MEAN     7.88    8.113    8.213
   1    rs2026081     SD        0   0.5735   0.4607
   1    rs7546842   GENO      A/A      A/G      G/G
   1    rs7546842 COUNTS        1       15       32
   1    rs7546842   FREQ  0.02083   0.3125   0.6667
   1    rs7546842   MEAN    8.125    8.206    8.159
   1    rs7546842     SD        0   0.4565   0.5252
   1    rs2483057   GENO      A/A      A/G      G/G
   1    rs2483057 COUNTS        4        8       36
   1    rs2483057   FREQ  0.08333   0.1667     0.75
   1    rs2483057   MEAN    7.987    8.044    8.222
   1    rs2483057     SD   0.6498   0.2705    0.517
   1   rs17433769   GENO      G/G      G/C      C/C
   1   rs17433769 COUNTS        1        6       41
   1   rs17433769   FREQ  0.02083    0.125   0.8542
   1   rs17433769   MEAN    8.575    8.108    8.173
   1   rs17433769     SD        0   0.3467   0.5173
   1    rs1539241   GENO      A/A      A/G      G/G
   1    rs1539241 COUNTS        0        9       39
   1    rs1539241   FREQ        0   0.1875   0.8125
   1    rs1539241   MEAN       NA    8.443     8.11
   1    rs1539241     SD       NA   0.4622    0.486
   1    rs1539243   GENO      T/T      T/C      C/C
   1    rs1539243 COUNTS        0        8       40
   1    rs1539243   FREQ        0   0.1667   0.8333
   1    rs1539243   MEAN       NA     8.22    8.163
   1    rs1539243     SD       NA   0.5707   0.4855
   1   rs17022427   GENO      C/C      C/T      T/T
   1   rs17022427 COUNTS        0       13       35
   1   rs17022427   FREQ        0   0.2708   0.7292
   1   rs17022427   MEAN       NA    8.283    8.132
   1   rs17022427     SD       NA   0.3891   0.5274
   1   rs12409804   GENO      A/A      A/T      T/T
   1   rs12409804 COUNTS        0       13       35
   1   rs12409804   FREQ        0   0.2708   0.7292
   1   rs12409804   MEAN       NA    8.283    8.132
   1   rs12409804     SD       NA   0.3891   0.5274
   1   rs12059562   GENO      T/T      T/C      C/C
   1   rs12059562 COUNTS        3       15       30
   1   rs12059562   FREQ   0.0625   0.3125    0.625
   1   rs12059562   MEAN    8.432     8.24    8.114
   1   rs12059562     SD    0.213   0.6174   0.4431
   1   rs12096623   GENO      A/A      A/G      G/G
   1   rs12096623 COUNTS        0        8       40
   1   rs12096623   FREQ        0   0.1667   0.8333
   1   rs12096623   MEAN       NA    8.253    8.157
   1   rs12096623     SD       NA   0.4396   0.5084
   1    rs4844539   GENO      A/A      A/G      G/G
   1    rs4844539 COUNTS        2       17       29
   1    rs4844539   FREQ  0.04167   0.3542   0.6042
   1    rs4844539   MEAN    8.185    8.137    8.193
   1    rs4844539     SD  0.04417   0.5456    0.489
   1     rs944775   GENO      T/T      T/C      C/C
   1     rs944775 COUNTS       12       21       15
   1     rs944775   FREQ     0.25   0.4375   0.3125
   1     rs944775   MEAN    8.188    8.186    8.142
   1     rs944775     SD   0.3415   0.5822   0.4936
   1     rs944774   GENO      A/A      A/C      C/C
   1     rs944774 COUNTS        6       21       21
   1     rs944774   FREQ    0.125   0.4375   0.4375
   1     rs944774   MEAN    8.152     8.12    8.232
   1     rs944774     SD   0.4428   0.5589   0.4546
   1      rs15672   GENO      A/A      A/G      G/G
   1      rs15672 COUNTS        6       21       21
   1      rs15672   FREQ    0.125   0.4375   0.4375
   1      rs15672   MEAN    8.152     8.12    8.232
   1      rs15672     SD   0.4428   0.5589   0.4546
   1    rs3849269   GENO      C/C      C/T      T/T
   1    rs3849269 COUNTS        9       16       23
   1    rs3849269   FREQ   0.1875   0.3333   0.4792
   1    rs3849269   MEAN    8.021    8.295    8.147
   1    rs3849269     SD   0.4293    0.498   0.5151
   1    rs3849271   GENO      A/A      A/C      C/C
   1    rs3849271 COUNTS        7       23       18
   1    rs3849271   FREQ   0.1458   0.4792    0.375
   1    rs3849271   MEAN    8.191    8.187    8.147
   1    rs3849271     SD   0.4172    0.555   0.4637
   1    rs2871360   GENO      G/G      G/T      T/T
   1    rs2871360 COUNTS        2       18       28
   1    rs2871360   FREQ  0.04167    0.375   0.5833
   1    rs2871360   MEAN    8.185    8.168    8.175
   1    rs2871360     SD  0.04417    0.545   0.4884
   1   rs10863574   GENO      C/C      C/T      T/T
   1   rs10863574 COUNTS        0       10       38
   1   rs10863574   FREQ        0   0.2083   0.7917
   1   rs10863574   MEAN       NA    8.305    8.138
   1   rs10863574     SD       NA   0.4043   0.5147
   1   rs12405921   GENO      A/A      A/G      G/G
   1   rs12405921 COUNTS        4       14       30
   1   rs12405921   FREQ  0.08333   0.2917    0.625
   1   rs12405921   MEAN    8.351    8.088    8.188
   1   rs12405921     SD   0.3585   0.5916    0.467
   1    rs6673717   GENO      G/G      G/A      A/A
   1    rs6673717 COUNTS        3       16       29
   1    rs6673717   FREQ   0.0625   0.3333   0.6042
   1    rs6673717   MEAN    8.025    8.141    8.206
   1    rs6673717     SD   0.3514    0.581   0.4657
   1    rs6666087   GENO      C/C      C/T      T/T
   1    rs6666087 COUNTS        6       20       22
   1    rs6666087   FREQ    0.125   0.4167   0.4583
   1    rs6666087   MEAN    8.231    8.209    8.124
   1    rs6666087     SD   0.6875   0.4905   0.4609
   1    rs9661909   GENO      T/T      T/C      C/C
   1    rs9661909 COUNTS        8       24       16
   1    rs9661909   FREQ   0.1667      0.5   0.3333
   1    rs9661909   MEAN    8.227    8.238    8.047
   1    rs9661909     SD    0.519   0.5003   0.4812
   1    rs6685780   GENO      C/C      C/G      G/G
   1    rs6685780 COUNTS        4       15       29
   1    rs6685780   FREQ  0.08333   0.3125   0.6042
   1    rs6685780   MEAN    7.922    8.108    8.241
   1    rs6685780     SD   0.2695   0.5149   0.5041
   1    rs6677975   GENO      C/C      C/A      A/A
   1    rs6677975 COUNTS        1       13       34
   1    rs6677975   FREQ  0.02083   0.2708   0.7083
   1    rs6677975   MEAN    7.924    8.076    8.217
   1    rs6677975     SD        0   0.5562   0.4777
   1   rs12058254   GENO      G/G      G/C      C/C
   1   rs12058254 COUNTS        0       15       33
   1   rs12058254   FREQ        0   0.3125   0.6875
   1   rs12058254   MEAN       NA    8.294    8.118
   1   rs12058254     SD       NA   0.5066   0.4867
   1   rs11811181   GENO      G/G      G/A      A/A
   1   rs11811181 COUNTS        7       23       18
   1   rs11811181   FREQ   0.1458   0.4792    0.375
   1   rs11811181   MEAN    8.188    8.364    7.923
   1   rs11811181     SD   0.2968   0.4727     0.49
   1   rs11800677   GENO      G/G      G/A      A/A
   1   rs11800677 COUNTS        1       12       35
   1   rs11800677   FREQ  0.02083     0.25   0.7292
   1   rs11800677   MEAN    7.825    8.143    8.193
   1   rs11800677     SD        0   0.5557   0.4836
   1   rs12569261   GENO      G/G      G/A      A/A
   1   rs12569261 COUNTS        0        8       40
   1   rs12569261   FREQ        0   0.1667   0.8333
   1   rs12569261   MEAN       NA    8.149    8.178
   1   rs12569261     SD       NA    0.664   0.4642
   1   rs10779474   GENO      C/C      C/T      T/T
   1   rs10779474 COUNTS        7       28       13
   1   rs10779474   FREQ   0.1458   0.5833   0.2708
   1   rs10779474   MEAN    8.309    8.118    8.217
   1   rs10779474     SD   0.4087   0.4935   0.5535
   1    rs2210518   GENO      C/C      C/G      G/G
   1    rs2210518 COUNTS        0       14       34
   1    rs2210518   FREQ        0   0.2917   0.7083
   1    rs2210518   MEAN       NA    8.003    8.243
   1    rs2210518     SD       NA    0.423   0.5105
   1   rs11119043   GENO      A/A      A/G      G/G
   1   rs11119043 COUNTS        2       19       27
   1   rs11119043   FREQ  0.04167   0.3958   0.5625
   1   rs11119043   MEAN    8.707     8.27    8.065
   1   rs11119043     SD  0.08564   0.4346   0.5197
   1    rs6669685   GENO      C/C      C/T      T/T
   1    rs6669685 COUNTS        0        5       43
   1    rs6669685   FREQ        0   0.1042   0.8958
   1    rs6669685   MEAN       NA     8.13    8.178
   1    rs6669685     SD       NA   0.3308   0.5128
   1    rs6693578   GENO      C/C      C/T      T/T
   1    rs6693578 COUNTS        8       24       16
   1    rs6693578   FREQ   0.1667      0.5   0.3333
   1    rs6693578   MEAN    8.284    7.989    8.393
   1    rs6693578     SD   0.7082   0.3978    0.421
   1   rs17434403   GENO      C/C      C/A      A/A
   1   rs17434403 COUNTS        0        8       40
   1   rs17434403   FREQ        0   0.1667   0.8333
   1   rs17434403   MEAN       NA    8.208    8.166
   1   rs17434403     SD       NA   0.4104    0.514
   1   rs10863711   GENO      C/C      C/T      T/T
   1   rs10863711 COUNTS       10       22       16
   1   rs10863711   FREQ   0.2083   0.4583   0.3333
   1   rs10863711   MEAN    8.108    8.196    8.181
   1   rs10863711     SD   0.5913    0.438   0.5331
   1    rs1930435   GENO      A/A      A/G      G/G
   1    rs1930435 COUNTS        5       12       31
   1    rs1930435   FREQ   0.1042     0.25   0.6458
   1    rs1930435   MEAN    8.042    8.099    8.222
   1    rs1930435     SD    0.477   0.5264   0.4936
   1    rs7517285   GENO      T/T      T/A      A/A
   1    rs7517285 COUNTS        4       20       24
   1    rs7517285   FREQ  0.08333   0.4167      0.5
   1    rs7517285   MEAN    8.639    8.049    8.198
   1    rs7517285     SD   0.5744    0.442   0.4936
   1   rs17012144   GENO      T/T      T/C      C/C
   1   rs17012144 COUNTS        1        7       40
   1   rs17012144   FREQ  0.02083   0.1458   0.8333
   1   rs17012144   MEAN    7.924    8.114    8.189
   1   rs17012144     SD        0   0.4552   0.5102
   1    rs2297551   GENO      C/C      C/T      T/T
   1    rs2297551 COUNTS        0        5       43
   1    rs2297551   FREQ        0   0.1042   0.8958
   1    rs2297551   MEAN       NA    7.759    8.221
   1    rs2297551     SD       NA    0.469   0.4796
   1     rs944779   GENO      G/G      G/C      C/C
   1     rs944779 COUNTS        2       21       25
   1     rs944779   FREQ  0.04167   0.4375   0.5208
   1     rs944779   MEAN    8.143    8.135    8.207
   1     rs944779     SD  0.08975   0.5388   0.4837
   1    rs7528718   GENO      A/A      A/G      G/G
   1    rs7528718 COUNTS        3       10       35
   1    rs7528718   FREQ   0.0625   0.2083   0.7292
   1    rs7528718   MEAN    8.427    8.093    8.174
   1    rs7528718     SD   0.6324    0.526   0.4834
   1    rs4845112   GENO      A/A      A/C      C/C
   1    rs4845112 COUNTS        1       10       37
   1    rs4845112   FREQ  0.02083   0.2083   0.7708
   1    rs4845112   MEAN     8.86    8.223    8.141
   1    rs4845112     SD        0   0.4153   0.5111
   1   rs12079722   GENO      T/T      T/C      C/C
   1   rs12079722 COUNTS        1        9       38
   1   rs12079722   FREQ  0.02083   0.1875   0.7917
   1   rs12079722   MEAN     8.86    8.157    8.158
   1   rs12079722     SD        0   0.4913   0.4954
   1    rs7544267   GENO      A/A      A/G      G/G
   1    rs7544267 COUNTS       10       23       15
   1    rs7544267   FREQ   0.2083   0.4792   0.3125
   1    rs7544267   MEAN    8.219    8.192    8.113
   1    rs7544267     SD   0.4068   0.4806    0.588
   1   rs11119107   GENO      A/A      A/G      G/G
   1   rs11119107 COUNTS        0       13       35
   1   rs11119107   FREQ        0   0.2708   0.7292
   1   rs11119107   MEAN       NA    8.307    8.123
   1   rs11119107     SD       NA   0.4206    0.516
   1   rs11584983   GENO      C/C      C/T      T/T
   1   rs11584983 COUNTS        5       18       25
   1   rs11584983   FREQ   0.1042    0.375   0.5208
   1   rs11584983   MEAN    8.563    7.975    8.237
   1   rs11584983     SD   0.5363   0.4033   0.5005
   1    rs3813973   GENO      A/A      A/G      G/G
   1    rs3813973 COUNTS        1       21       26
   1    rs3813973   FREQ  0.02083   0.4375   0.5417
   1    rs3813973   MEAN     8.86    8.145    8.169
   1    rs3813973     SD        0    0.486   0.5012
   1    rs3813972   GENO      A/A      A/G      G/G
   1    rs3813972 COUNTS       13       21       14
   1    rs3813972   FREQ   0.2708   0.4375   0.2917
   1    rs3813972   MEAN    8.305    8.056    8.225
   1    rs3813972     SD   0.5238   0.4386   0.5408
   1   rs12077649   GENO      A/A      A/G      G/G
   1   rs12077649 COUNTS        1       16       31
   1   rs12077649   FREQ  0.02083   0.3333   0.6458
   1   rs12077649   MEAN     8.86    8.158    8.158
   1   rs12077649     SD        0   0.4591   0.5115
   1   rs17012566   GENO      T/T      T/G      G/G
   1   rs17012566 COUNTS        1        7       40
   1   rs17012566   FREQ  0.02083   0.1458   0.8333
   1   rs17012566   MEAN    7.825    7.939    8.223
   1   rs17012566     SD        0   0.3431    0.511
   1   rs11119136   GENO      T/T      T/C      C/C
   1   rs11119136 COUNTS        6       20       22
   1   rs11119136   FREQ    0.125   0.4167   0.4583
   1   rs11119136   MEAN     7.77    8.395     8.08
   1   rs11119136     SD   0.4688    0.335   0.5394
   1   rs10494877   GENO      G/G      G/T      T/T
   1   rs10494877 COUNTS        3       18       27
   1   rs10494877   FREQ   0.0625    0.375   0.5625
   1   rs10494877   MEAN    8.872    8.049    8.178
   1   rs10494877     SD    0.454   0.4431   0.4803
   1   rs17012744   GENO      G/G      G/C      C/C
   1   rs17012744 COUNTS        0       14       34
   1   rs17012744   FREQ        0   0.2917   0.7083
   1   rs17012744   MEAN       NA    8.372    8.091
   1   rs17012744     SD       NA   0.3355   0.5292
   1    rs6677934   GENO      G/G      G/A      A/A
   1    rs6677934 COUNTS        5       18       25
   1    rs6677934   FREQ   0.1042    0.375   0.5208
   1    rs6677934   MEAN    8.339    8.233    8.096
   1    rs6677934     SD   0.4858    0.449   0.5312
   1   rs11800152   GENO      T/T      T/A      A/A
   1   rs11800152 COUNTS        2       15       31
   1   rs11800152   FREQ  0.04167   0.3125   0.6458
   1   rs11800152   MEAN    7.835    7.931    8.312
   1   rs11800152     SD  0.01432   0.4719   0.4716
   1   rs12096152   GENO      A/A      A/G      G/G
   1   rs12096152 COUNTS        0        7       41
   1   rs12096152   FREQ        0   0.1458   0.8542
   1   rs12096152   MEAN       NA    8.475    8.121
   1   rs12096152     SD       NA   0.4316   0.4906
   1   rs10157569   GENO      G/G      G/C      C/C
   1   rs10157569 COUNTS        1       12       35
   1   rs10157569   FREQ  0.02083     0.25   0.7292
   1   rs10157569   MEAN    8.458    8.301    8.121
   1   rs10157569     SD        0   0.4328   0.5162
   1    rs4845121   GENO      G/G      G/C      C/C
   1    rs4845121 COUNTS       12       22       13
   1    rs4845121   FREQ   0.2553   0.4681   0.2766
   1    rs4845121   MEAN    8.132    8.168     8.18
   1    rs4845121     SD   0.4397   0.5144   0.5419
   1    rs7549114   GENO      A/A      A/G      G/G
   1    rs7549114 COUNTS        0        8       40
   1    rs7549114   FREQ        0   0.1667   0.8333
   1    rs7549114   MEAN       NA    8.416    8.124
   1    rs7549114     SD       NA   0.4328   0.4965
   1    rs4240841   GENO      G/G      G/A      A/A
   1    rs4240841 COUNTS        2       15       31
   1    rs4240841   FREQ  0.04167   0.3125   0.6458
   1    rs4240841   MEAN    8.544    8.378     8.05
   1    rs4240841     SD   0.1215   0.5352   0.4507
   1   rs10863755   GENO      C/C      C/T      T/T
   1   rs10863755 COUNTS        4       20       24
   1   rs10863755   FREQ  0.08333   0.4167      0.5
   1   rs10863755   MEAN    8.043    8.341    8.054
   1   rs10863755     SD    0.655   0.4677   0.4698
   1   rs12073287   GENO      T/T      T/A      A/A
   1   rs12073287 COUNTS        4       20       24
   1   rs12073287   FREQ  0.08333   0.4167      0.5
   1   rs12073287   MEAN    8.043    8.341    8.054
   1   rs12073287     SD    0.655   0.4677   0.4698
   1    rs6674327   GENO      G/G      G/C      C/C
   1    rs6674327 COUNTS        7       21       20
   1    rs6674327   FREQ   0.1458   0.4375   0.4167
   1    rs6674327   MEAN    7.902    8.319    8.114
   1    rs6674327     SD   0.2689   0.5305   0.4811
   1    rs4845123   GENO      A/A      A/G      G/G
   1    rs4845123 COUNTS        2        8       38
   1    rs4845123   FREQ  0.04167   0.1667   0.7917
   1    rs4845123   MEAN     8.18    8.426    8.119
   1    rs4845123     SD  0.03748   0.4412   0.5069
   1   rs12080114   GENO      A/A      A/T      T/T
   1   rs12080114 COUNTS        1        8       39
   1   rs12080114   FREQ  0.02083   0.1667   0.8125
   1   rs12080114   MEAN    8.207    8.392    8.127
   1   rs12080114     SD        0   0.4515   0.5027
   1      rs13208   GENO      T/T      T/C      C/C
   1      rs13208 COUNTS        7       23       18
   1      rs13208   FREQ   0.1458   0.4792    0.375
   1      rs13208   MEAN    7.902    8.298    8.119
   1      rs13208     SD   0.2689   0.5128   0.5059
   1   rs17013797   GENO      T/T      T/C      C/C
   1   rs17013797 COUNTS        1       13       34
   1   rs17013797   FREQ  0.02083   0.2708   0.7083
   1   rs17013797   MEAN    7.825     7.96    8.265
   1   rs17013797     SD        0   0.5262   0.4663
   1   rs11119256   GENO      G/G      G/C      C/C
   1   rs11119256 COUNTS        6       21       21
   1   rs11119256   FREQ    0.125   0.4375   0.4375
   1   rs11119256   MEAN    8.364     8.12    8.172
   1   rs11119256     SD   0.3331   0.5443   0.4865
   1   rs12140926   GENO      C/C      C/T      T/T
   1   rs12140926 COUNTS        6       18       24
   1   rs12140926   FREQ    0.125    0.375      0.5
   1   rs12140926   MEAN    8.364    8.159    8.136
   1   rs12140926     SD   0.3331   0.5692   0.4744
   1    rs6678300   GENO      C/C      C/G      G/G
   1    rs6678300 COUNTS        1       16       31
   1    rs6678300   FREQ  0.02083   0.3333   0.6458
   1    rs6678300   MEAN     7.88    8.188    8.175
   1    rs6678300     SD        0   0.5481   0.4795
   1   rs11119263   GENO      A/A      A/G      G/G
   1   rs11119263 COUNTS        2        9       37
   1   rs11119263   FREQ  0.04167   0.1875   0.7708
   1   rs11119263   MEAN    8.544    8.278    8.127
   1   rs11119263     SD   0.1215   0.4609    0.509
   1    rs4074956   GENO      G/G      G/T      T/T
   1    rs4074956 COUNTS        3       16       29
   1    rs4074956   FREQ   0.0625   0.3333   0.6042
   1    rs4074956   MEAN    8.407    8.293    8.082
   1    rs4074956     SD   0.3935   0.5182   0.4826
   1   rs17014119   GENO      G/G      G/T      T/T
   1   rs17014119 COUNTS        0       19       29
   1   rs17014119   FREQ        0   0.3958   0.6042
   1   rs17014119   MEAN       NA    8.141    8.194
   1   rs17014119     SD       NA   0.4614    0.522
   1   rs12138473   GENO      C/C      C/T      T/T
   1   rs12138473 COUNTS        0        5       43
   1   rs12138473   FREQ        0   0.1042   0.8958
   1   rs12138473   MEAN       NA    7.999    8.193
   1   rs12138473     SD       NA   0.6242   0.4822
   1   rs17014160   GENO      A/A      A/G      G/G
   1   rs17014160 COUNTS        0       13       35
   1   rs17014160   FREQ        0   0.2708   0.7292
   1   rs17014160   MEAN       NA    8.213    8.158
   1   rs17014160     SD       NA   0.4958   0.5005
   1   rs41348452   GENO      T/T      T/C      C/C
   1   rs41348452 COUNTS        0       13       35
   1   rs41348452   FREQ        0   0.2708   0.7292
   1   rs41348452   MEAN       NA    8.213    8.158
   1   rs41348452     SD       NA   0.4958   0.5005
   1   rs17014165   GENO      T/T      T/C      C/C
   1   rs17014165 COUNTS        0       13       35
   1   rs17014165   FREQ        0   0.2708   0.7292
   1   rs17014165   MEAN       NA    8.213    8.158
   1   rs17014165     SD       NA   0.4958   0.5005
   1   rs17014176   GENO      G/G      G/A      A/A
   1   rs17014176 COUNTS        0       20       28
   1   rs17014176   FREQ        0   0.4167   0.5833
   1   rs17014176   MEAN       NA     8.13    8.203
   1   rs17014176     SD       NA   0.4517    0.529
   1    rs4845129   GENO      G/G      G/A      A/A
   1    rs4845129 COUNTS        0        6       42
   1    rs4845129   FREQ        0    0.125    0.875
   1    rs4845129   MEAN       NA    7.987    8.199
   1    rs4845129     SD       NA   0.5591   0.4862
   1   rs10863784   GENO      C/C      C/G      G/G
   1   rs10863784 COUNTS        2       11       35
   1   rs10863784   FREQ  0.04167   0.2292   0.7292
   1   rs10863784   MEAN    8.142    7.838     8.28
   1   rs10863784     SD   0.4476   0.4112   0.4841
   1    rs4845130   GENO      G/G      G/A      A/A
   1    rs4845130 COUNTS        3       26       18
   1    rs4845130   FREQ  0.06383   0.5532    0.383
   1    rs4845130   MEAN    8.165     8.27    8.033
   1    rs4845130     SD   0.8566   0.4706   0.4783
   1   rs17350845   GENO      C/C      C/G      G/G
   1   rs17350845 COUNTS        0        5       43
   1   rs17350845   FREQ        0   0.1042   0.8958
   1   rs17350845   MEAN       NA    7.999    8.193
   1   rs17350845     SD       NA   0.6242   0.4822
   1    rs4240844   GENO      C/C      C/T      T/T
   1    rs4240844 COUNTS        1       12       35
   1    rs4240844   FREQ  0.02083     0.25   0.7292
   1    rs4240844   MEAN    8.688    8.343      8.1
   1    rs4240844     SD        0   0.5723   0.4566
   1   rs12060808   GENO      T/T      T/C      C/C
   1   rs12060808 COUNTS        3       17       28
   1   rs12060808   FREQ   0.0625   0.3542   0.5833
   1   rs12060808   MEAN    8.407    8.303    8.069
   1   rs12060808     SD   0.3935   0.5034   0.4859
   1    rs6691678   GENO      A/A      A/G      G/G
   1    rs6691678 COUNTS        0        6       42
   1    rs6691678   FREQ        0    0.125    0.875
   1    rs6691678   MEAN       NA    7.987    8.199
   1    rs6691678     SD       NA   0.5591   0.4862
   1    rs6669284   GENO      A/A      A/G      G/G
   1    rs6669284 COUNTS        1        5       42
   1    rs6669284   FREQ  0.02083   0.1042    0.875
   1    rs6669284   MEAN    8.458    8.184    8.165
   1    rs6669284     SD        0   0.4932   0.5045
   1    rs4240848   GENO      T/T      T/C      C/C
   1    rs4240848 COUNTS        4       28       16
   1    rs4240848   FREQ  0.08333   0.5833   0.3333
   1    rs4240848   MEAN    8.155    8.221    8.092
   1    rs4240848     SD   0.6997   0.4901    0.474
   1    rs4607880   GENO      A/A      A/G      G/G
   1    rs4607880 COUNTS        4       28       16
   1    rs4607880   FREQ  0.08333   0.5833   0.3333
   1    rs4607880   MEAN    8.155    8.221    8.092
   1    rs4607880     SD   0.6997   0.4901    0.474
   1   rs11119385   GENO      G/G      G/A      A/A
   1   rs11119385 COUNTS        2       14       32
   1   rs11119385   FREQ  0.04167   0.2917   0.6667
   1   rs11119385   MEAN    8.142    7.976    8.261
   1   rs11119385     SD   0.4476    0.474   0.4945
   1    rs4311892   GENO      G/G      G/A      A/A
   1    rs4311892 COUNTS        0       11       37
   1    rs4311892   FREQ        0   0.2292   0.7708
   1    rs4311892   MEAN       NA    8.103    8.194
   1    rs4311892     SD       NA   0.5012   0.4975
   1    rs3935632   GENO      G/G      G/A      A/A
   1    rs3935632 COUNTS        5       25       18
   1    rs3935632   FREQ   0.1042   0.5208    0.375
   1    rs3935632   MEAN    7.865    8.199    8.221
   1    rs3935632     SD   0.4674   0.5648   0.3781
   1   rs12142576   GENO      G/G      G/A      A/A
   1   rs12142576 COUNTS        1       14       33
   1   rs12142576   FREQ  0.02083   0.2917   0.6875
   1   rs12142576   MEAN    7.924    8.345    8.107
   1   rs12142576     SD        0   0.4509   0.5072
   1   rs10863812   GENO      T/T      T/C      C/C
   1   rs10863812 COUNTS        0        6       42
   1   rs10863812   FREQ        0    0.125    0.875
   1   rs10863812   MEAN       NA    8.616    8.109
   1   rs10863812     SD       NA   0.6011    0.451
   1    rs4845133   GENO      G/G      G/C      C/C
   1    rs4845133 COUNTS        4       14       30
   1    rs4845133   FREQ  0.08333   0.2917    0.625
   1    rs4845133   MEAN    8.351    8.257     8.11
   1    rs4845133     SD   0.4383   0.4908   0.5065
   1   rs11119447   GENO      T/T      T/C      C/C
   1   rs11119447 COUNTS        4       22       22
   1   rs11119447   FREQ  0.08333   0.4583   0.4583
   1   rs11119447   MEAN    8.544    8.229    8.049
   1   rs11119447     SD    0.557   0.5688   0.3659
   1    rs6658896   GENO      T/T      T/C      C/C
   1    rs6658896 COUNTS        2       15       31
   1    rs6658896   FREQ  0.04167   0.3125   0.6458
   1    rs6658896   MEAN    8.999     8.42        8
   1    rs6658896     SD   0.1957   0.5596   0.3592
   1    rs6692511   GENO      T/T      T/C      C/C
   1    rs6692511 COUNTS        2       22       24
   1    rs6692511   FREQ  0.04167   0.4583      0.5
   1    rs6692511   MEAN    8.999    8.285    8.001
   1    rs6692511     SD   0.1957   0.5348   0.3672
   1    rs4579758   GENO      G/G      G/A      A/A
   1    rs4579758 COUNTS        0        7       41
   1    rs4579758   FREQ        0   0.1458   0.8542
   1    rs4579758   MEAN       NA    7.997    8.203
   1    rs4579758     SD       NA   0.3579   0.5117
   1    rs4844553   GENO      T/T      T/C      C/C
   1    rs4844553 COUNTS        0        7       41
   1    rs4844553   FREQ        0   0.1458   0.8542
   1    rs4844553   MEAN       NA    7.964    8.209
   1    rs4844553     SD       NA   0.3346   0.5114
   1    rs1878672   GENO      C/C      C/G      G/G
   1    rs1878672 COUNTS        4       12       32
   1    rs1878672   FREQ  0.08333     0.25   0.6667
   1    rs1878672   MEAN    7.932    8.261     8.17
   1    rs1878672     SD   0.3336    0.488   0.5148
   1    rs1554286   GENO      G/G      G/A      A/A
   1    rs1554286 COUNTS       12       23       13
   1    rs1554286   FREQ     0.25   0.4792   0.2708
   1    rs1554286   MEAN    8.002    8.292     8.12
   1    rs1554286     SD   0.3619   0.4743    0.605
   1    rs3024491   GENO      A/A      A/C      C/C
   1    rs3024491 COUNTS        4       12       32
   1    rs3024491   FREQ  0.08333     0.25   0.6667
   1    rs3024491   MEAN    7.932    8.261     8.17
   1    rs3024491     SD   0.3336    0.488   0.5148
   1    rs3024490   GENO      C/C      C/A      A/A
   1    rs3024490 COUNTS       12       21       15
   1    rs3024490   FREQ     0.25   0.4375   0.3125
   1    rs3024490   MEAN    8.002    8.297    8.135
   1    rs3024490     SD   0.3619    0.492   0.5679
   1   rs10494879   GENO      G/G      G/C      C/C
   1   rs10494879 COUNTS        3       18       27
   1   rs10494879   FREQ   0.0625    0.375   0.5625
   1   rs10494879   MEAN    7.986    8.386    8.052
   1   rs10494879     SD   0.4165   0.4191   0.5131
   1     rs880790   GENO      T/T      T/C      C/C
   1     rs880790 COUNTS       11       19       18
   1     rs880790   FREQ   0.2292   0.3958    0.375
   1     rs880790   MEAN    8.191    7.945    8.402
   1     rs880790     SD    0.494   0.4768   0.4222
   1   rs11805284   GENO      G/G      G/A      A/A
   1   rs11805284 COUNTS        1        7       40
   1   rs11805284   FREQ  0.02083   0.1458   0.8333
   1   rs11805284   MEAN    7.825    7.845    8.239
   1   rs11805284     SD        0   0.5141   0.4767
   1     rs885334   GENO      T/T      T/C      C/C
   1     rs885334 COUNTS        7       19       22
   1     rs885334   FREQ   0.1458   0.3958   0.4583
   1     rs885334   MEAN    8.134     8.11    8.239
   1     rs885334     SD   0.4838   0.4585     0.54
   1   rs11583394   GENO      C/C      C/T      T/T
   1   rs11583394 COUNTS       10       23       15
   1   rs11583394   FREQ   0.2083   0.4792   0.3125
   1   rs11583394   MEAN    8.584    8.107    7.999
   1   rs11583394     SD   0.4725   0.3771   0.5422
   1    rs4845139   GENO      G/G      G/C      C/C
   1    rs4845139 COUNTS        7       16       24
   1    rs4845139   FREQ   0.1489   0.3404   0.5106
   1    rs4845139   MEAN    7.905    8.197    8.242
   1    rs4845139     SD   0.5769   0.3445   0.5542
   1    rs4845140   GENO      T/T      T/C      C/C
   1    rs4845140 COUNTS        0        5       43
   1    rs4845140   FREQ        0   0.1042   0.8958
   1    rs4845140   MEAN       NA    8.121    8.179
   1    rs4845140     SD       NA   0.4218   0.5063
   1   rs11119582   GENO      T/T      T/A      A/A
   1   rs11119582 COUNTS       10       19       19
   1   rs11119582   FREQ   0.2083   0.3958   0.3958
   1   rs11119582   MEAN    7.946     8.13    8.335
   1   rs11119582     SD   0.4769   0.4415   0.5213
   1   rs11119584   GENO      G/G      G/A      A/A
   1   rs11119584 COUNTS        7       17       24
   1   rs11119584   FREQ   0.1458   0.3542      0.5
   1   rs11119584   MEAN    7.824    8.124    8.309
   1   rs11119584     SD   0.4807   0.4554    0.487
   1   rs12042283   GENO      C/C      C/T      T/T
   1   rs12042283 COUNTS       10       20       18
   1   rs12042283   FREQ   0.2083   0.4167    0.375
   1   rs12042283   MEAN    7.946    8.102    8.377
   1   rs12042283     SD   0.4769   0.4476   0.5014
   1   rs10746433   GENO      G/G      G/A      A/A
   1   rs10746433 COUNTS        9       23       16
   1   rs10746433   FREQ   0.1875   0.4792   0.3333
   1   rs10746433   MEAN    8.259    8.233    8.038
   1   rs10746433     SD   0.5454   0.4919   0.4728
   1   rs12040948   GENO      T/T      T/C      C/C
   1   rs12040948 COUNTS        1       11       36
   1   rs12040948   FREQ  0.02083   0.2292     0.75
   1   rs12040948   MEAN    8.458    8.037    8.206
   1   rs12040948     SD        0   0.5316   0.4883
   1   rs11119590   GENO      C/C      C/G      G/G
   1   rs11119590 COUNTS        0        7       41
   1   rs11119590   FREQ        0   0.1458   0.8542
   1   rs11119590   MEAN       NA    8.173    8.173
   1   rs11119590     SD       NA   0.3104   0.5224
   1   rs12085778   GENO      G/G      G/A      A/A
   1   rs12085778 COUNTS        1        4       43
   1   rs12085778   FREQ  0.02083  0.08333   0.8958
   1   rs12085778   MEAN    8.688    8.232    8.155
   1   rs12085778     SD        0   0.3852   0.5061
   1   rs11119602   GENO      G/G      G/A      A/A
   1   rs11119602 COUNTS        1        9       38
   1   rs11119602   FREQ  0.02083   0.1875   0.7917
   1   rs11119602   MEAN    8.688    8.303    8.128
   1   rs11119602     SD        0    0.488   0.4958
   1    rs3950619   GENO      T/T      T/C      C/C
   1    rs3950619 COUNTS        3       23       22
   1    rs3950619   FREQ   0.0625   0.4792   0.4583
   1    rs3950619   MEAN    8.166    8.239    8.105
   1    rs3950619     SD   0.9245   0.4293    0.513
   1   rs12407485   GENO      A/A      A/G      G/G
   1   rs12407485 COUNTS        4       12       32
   1   rs12407485   FREQ  0.08333     0.25   0.6667
   1   rs12407485   MEAN    8.411    8.234     8.12
   1   rs12407485     SD   0.5319   0.5209   0.4852
   1   rs17016339   GENO      C/C      C/G      G/G
   1   rs17016339 COUNTS        4       12       32
   1   rs17016339   FREQ  0.08333     0.25   0.6667
   1   rs17016339   MEAN    8.411    8.234     8.12
   1   rs17016339     SD   0.5319   0.5209   0.4852
   1   rs12409577   GENO      T/T      T/A      A/A
   1   rs12409577 COUNTS        7       21       20
   1   rs12409577   FREQ   0.1458   0.4375   0.4167
   1   rs12409577   MEAN    8.329    8.114     8.18
   1   rs12409577     SD   0.4387   0.4475   0.5661
   1   rs10863860   GENO      C/C      C/T      T/T
   1   rs10863860 COUNTS        7       21       20
   1   rs10863860   FREQ   0.1458   0.4375   0.4167
   1   rs10863860   MEAN    8.329    8.114     8.18
   1   rs10863860     SD   0.4387   0.4475   0.5661
   1    rs7540516   GENO      C/C      C/A      A/A
   1    rs7540516 COUNTS        5       19       24
   1    rs7540516   FREQ   0.1042   0.3958      0.5
   1    rs7540516   MEAN    8.444    8.126    8.153
   1    rs7540516     SD   0.4665   0.4638   0.5248
   1    rs2176511   GENO      T/T      T/A      A/A
   1    rs2176511 COUNTS       12       22       14
   1    rs2176511   FREQ     0.25   0.4583   0.2917
   1    rs2176511   MEAN      8.2     8.24    8.044
   1    rs2176511     SD   0.6113   0.3847   0.5501
   1    rs2138992   GENO      A/A      A/C      C/C
   1    rs2138992 COUNTS       11       23       14
   1    rs2138992   FREQ   0.2292   0.4792   0.2917
   1    rs2138992   MEAN    7.971    8.243    8.216
   1    rs2138992     SD   0.6026   0.3784    0.563
   1    rs6673827   GENO      A/A      A/G      G/G
   1    rs6673827 COUNTS        1       19       28
   1    rs6673827   FREQ  0.02083   0.3958   0.5833
   1    rs6673827   MEAN    7.825    8.112    8.227
   1    rs6673827     SD        0   0.4486   0.5305
   1   rs17016609   GENO      A/A      A/T      T/T
   1   rs17016609 COUNTS        1       19       28
   1   rs17016609   FREQ  0.02083   0.3958   0.5833
   1   rs17016609   MEAN    7.825    8.112    8.227
   1   rs17016609     SD        0   0.4486   0.5305
   1    rs2056225   GENO      A/A      A/T      T/T
   1    rs2056225 COUNTS        4       15       29
   1    rs2056225   FREQ  0.08333   0.3125   0.6042
   1    rs2056225   MEAN    8.099    8.158    8.191
   1    rs2056225     SD   0.7319   0.5481   0.4491
   1    rs4845143   GENO      G/G      G/T      T/T
   1    rs4845143 COUNTS       10       24       14
   1    rs4845143   FREQ   0.2083      0.5   0.2917
   1    rs4845143   MEAN    7.903    8.272    8.195
   1    rs4845143     SD   0.5897   0.3725   0.5684
   1   rs12022129   GENO      A/A      A/G      G/G
   1   rs12022129 COUNTS       12       23       13
   1   rs12022129   FREQ     0.25   0.4792   0.2708
   1   rs12022129   MEAN    8.225    8.225    8.032
   1   rs12022129     SD   0.5823   0.3921   0.5795
   1   rs11119670   GENO      T/T      T/C      C/C
   1   rs11119670 COUNTS       12       22       14
   1   rs11119670   FREQ     0.25   0.4583   0.2917
   1   rs11119670   MEAN    8.225    8.206    8.076
   1   rs11119670     SD   0.5823   0.3901   0.5804
   1    rs2243161   GENO      A/A      A/G      G/G
   1    rs2243161 COUNTS        1       18       29
   1    rs2243161   FREQ  0.02083    0.375   0.6042
   1    rs2243161   MEAN    7.825    8.122    8.216
   1    rs2243161     SD        0   0.4593   0.5239
   1    rs2243168   GENO      T/T      T/A      A/A
   1    rs2243168 COUNTS       10       22       16
   1    rs2243168   FREQ   0.2083   0.4583   0.3333
   1    rs2243168   MEAN    7.903    8.287    8.185
   1    rs2243168     SD   0.5897   0.3851   0.5312
   1    rs2243171   GENO      A/A      A/G      G/G
   1    rs2243171 COUNTS       10       22       16
   1    rs2243171   FREQ   0.2083   0.4583   0.3333
   1    rs2243171   MEAN    7.903    8.287    8.185
   1    rs2243171     SD   0.5897   0.3851   0.5312
   1    rs2243174   GENO      A/A      A/G      G/G
   1    rs2243174 COUNTS       12       22       14
   1    rs2243174   FREQ     0.25   0.4583   0.2917
   1    rs2243174   MEAN    8.225    8.206    8.076
   1    rs2243174     SD   0.5823   0.3901   0.5804
   1   rs11802960   GENO      T/T      T/C      C/C
   1   rs11802960 COUNTS        0        5       43
   1   rs11802960   FREQ        0   0.1042   0.8958
   1   rs11802960   MEAN       NA    8.283     8.16
   1   rs11802960     SD       NA   0.4509   0.5027
   1    rs4845144   GENO      G/G      G/A      A/A
   1    rs4845144 COUNTS       13       22       13
   1    rs4845144   FREQ   0.2708   0.4583   0.2708
   1    rs4845144   MEAN    8.093     8.19    8.224
   1    rs4845144     SD    0.499   0.4707   0.5575
   1    rs7528265   GENO      T/T      T/C      C/C
   1    rs7528265 COUNTS        2       21       25
   1    rs7528265   FREQ  0.04167   0.4375   0.5208
   1    rs7528265   MEAN    7.975    8.122    8.232
   1    rs7528265     SD   0.2117   0.4619   0.5386
   1    rs4845145   GENO      A/A      A/C      C/C
   1    rs4845145 COUNTS        0       16       32
   1    rs4845145   FREQ        0   0.3333   0.6667
   1    rs4845145   MEAN       NA    8.303    8.108
   1    rs4845145     SD       NA   0.4983   0.4873
   1   rs41434745   GENO      T/T      T/C      C/C
   1   rs41434745 COUNTS        7       18       23
   1   rs41434745   FREQ   0.1458    0.375   0.4792
   1   rs41434745   MEAN    8.072     8.23    8.159
   1   rs41434745     SD   0.6289   0.4366    0.511
   1     rs574773   GENO      T/T      T/C      C/C
   1     rs574773 COUNTS        4       12       32
   1     rs574773   FREQ  0.08333     0.25   0.6667
   1     rs574773   MEAN    8.099    8.166    8.185
   1     rs574773     SD   0.7319   0.4727   0.4886
   1    rs2981573   GENO      G/G      G/A      A/A
   1    rs2981573 COUNTS        4       13       31
   1    rs2981573   FREQ  0.08333   0.2708   0.6458
   1    rs2981573   MEAN    8.099    8.206    8.169
   1    rs2981573     SD   0.7319   0.5251    0.467
   1   rs10779560   GENO      G/G      G/A      A/A
   1   rs10779560 COUNTS        6       20       22
   1   rs10779560   FREQ    0.125   0.4167   0.4583
   1   rs10779560   MEAN    8.288    8.133    8.178
   1   rs10779560     SD   0.2769   0.5531   0.4969
   1    rs1518109   GENO      A/A      A/G      G/G
   1    rs1518109 COUNTS        0        7       41
   1    rs1518109   FREQ        0   0.1458   0.8542
   1    rs1518109   MEAN       NA    7.946    8.212
   1    rs1518109     SD       NA   0.4509   0.4963
   1     rs291089   GENO      G/G      G/A      A/A
   1     rs291089 COUNTS        0        9       39
   1     rs291089   FREQ        0   0.1875   0.8125
   1     rs291089   MEAN       NA    8.502    8.097
   1     rs291089     SD       NA   0.6128   0.4381
   1     rs574684   GENO      G/G      G/A      A/A
   1     rs574684 COUNTS        1       10       37
   1     rs574684   FREQ  0.02083   0.2083   0.7708
   1     rs574684   MEAN    8.313    7.946     8.23
   1     rs574684     SD        0   0.4173   0.5075
   1     rs574635   GENO      A/A      A/G      G/G
   1     rs574635 COUNTS        0        9       39
   1     rs574635   FREQ        0   0.1875   0.8125
   1     rs574635   MEAN       NA    8.502    8.097
   1     rs574635     SD       NA   0.6128   0.4381
   1    rs3860300   GENO      C/C      C/G      G/G
   1    rs3860300 COUNTS        5       17       26
   1    rs3860300   FREQ   0.1042   0.3542   0.5417
   1    rs3860300   MEAN    8.381    8.114    8.171
   1    rs3860300     SD    0.173   0.5993   0.4626
   1    rs3762344   GENO      G/G      G/A      A/A
   1    rs3762344 COUNTS        6       18       24
   1    rs3762344   FREQ    0.125    0.375      0.5
   1    rs3762344   MEAN    8.288    8.141    8.168
   1    rs3762344     SD   0.2769   0.5818   0.4781
   1     rs291111   GENO      C/C      C/T      T/T
   1     rs291111 COUNTS        7       19       22
   1     rs291111   FREQ   0.1458   0.3958   0.4583
   1     rs291111   MEAN    8.044    8.037    8.331
   1     rs291111     SD   0.4006   0.4713   0.5127
   1     rs291110   GENO      G/G      G/T      T/T
   1     rs291110 COUNTS        1        9       38
   1     rs291110   FREQ  0.02083   0.1875   0.7917
   1     rs291110   MEAN    8.313    7.939    8.224
   1     rs291110     SD        0    0.442   0.5019
   1    rs3093417   GENO      T/T      T/C      C/C
   1    rs3093417 COUNTS        1        7       40
   1    rs3093417   FREQ  0.02083   0.1458   0.8333
   1    rs3093417   MEAN    8.348    8.562      8.1
   1    rs3093417     SD        0    0.577   0.4584
   1    rs1150258   GENO      C/C      C/T      T/T
   1    rs1150258 COUNTS        5       13       30
   1    rs1150258   FREQ   0.1042   0.2708    0.625
   1    rs1150258   MEAN    8.427    8.346    8.055
   1    rs1150258     SD   0.2012   0.5951   0.4532
   1    rs3748669   GENO      G/G      G/C      C/C
   1    rs3748669 COUNTS        3       13       32
   1    rs3748669   FREQ   0.0625   0.2708   0.6667
   1    rs3748669   MEAN    8.349    8.503    8.022
   1    rs3748669     SD   0.2252   0.5296   0.4323
   1     rs749860   GENO      T/T      T/G      G/G
   1     rs749860 COUNTS       11       20       17
   1     rs749860   FREQ   0.2292   0.4167   0.3542
   1     rs749860   MEAN    8.405    8.032    8.188
   1     rs749860     SD   0.4258   0.4698     0.53
   1     rs291083   GENO      G/G      G/A      A/A
   1     rs291083 COUNTS        1       13       34
   1     rs291083   FREQ  0.02083   0.2708   0.7083
   1     rs291083   MEAN    8.216    7.988    8.242
   1     rs291083     SD        0   0.4171   0.5164
   1     rs291082   GENO      A/A      A/T      T/T
   1     rs291082 COUNTS        0        7       41
   1     rs291082   FREQ        0   0.1458   0.8542
   1     rs291082   MEAN       NA    7.946    8.212
   1     rs291082     SD       NA   0.4509   0.4963
   1   rs12074261   GENO      C/C      C/G      G/G
   1   rs12074261 COUNTS        9       21       18
   1   rs12074261   FREQ   0.1875   0.4375    0.375
   1   rs12074261   MEAN     8.31    8.012    8.292
   1   rs12074261     SD   0.4437   0.5223   0.4534
   1     rs291084   GENO      G/G      G/C      C/C
   1     rs291084 COUNTS        2       17       29
   1     rs291084   FREQ  0.04167   0.3542   0.6042
   1     rs291084   MEAN    8.148    8.126    8.202
   1     rs291084     SD  0.09644   0.5171   0.5051
   1    rs6695632   GENO      A/A      A/G      G/G
   1    rs6695632 COUNTS        0       10       38
   1    rs6695632   FREQ        0   0.2083   0.7917
   1    rs6695632   MEAN       NA    8.116    8.188
   1    rs6695632     SD       NA   0.3676    0.526
   1     rs503746   GENO      A/A      A/G      G/G
   1     rs503746 COUNTS        6       21       21
   1     rs503746   FREQ    0.125   0.4375   0.4375
   1     rs503746   MEAN    8.618    8.134    8.085
   1     rs503746     SD   0.2902   0.5006   0.4835
   1   rs17018064   GENO      C/C      C/T      T/T
   1   rs17018064 COUNTS        0        6       42
   1   rs17018064   FREQ        0    0.125    0.875
   1   rs17018064   MEAN       NA    8.344    8.148
   1   rs17018064     SD       NA   0.4991    0.495
   1     rs291092   GENO      T/T      T/G      G/G
   1     rs291092 COUNTS        6       20       22
   1     rs291092   FREQ    0.125   0.4167   0.4583
   1     rs291092   MEAN    8.618     8.14    8.081
   1     rs291092     SD   0.2902   0.5127   0.4721
   1     rs291090   GENO      A/A      A/G      G/G
   1     rs291090 COUNTS        0       20       28
   1     rs291090   FREQ        0   0.4167   0.5833
   1     rs291090   MEAN       NA    8.215    8.143
   1     rs291090     SD       NA   0.4928   0.5026
   1    rs4844369   GENO      T/T      T/C      C/C
   1    rs4844369 COUNTS        0       14       34
   1    rs4844369   FREQ        0   0.2917   0.7083
   1    rs4844369   MEAN       NA    8.178    8.171
   1    rs4844369     SD       NA   0.4175   0.5288
   1   rs10218826   GENO      C/C      C/T      T/T
   1   rs10218826 COUNTS        0        5       43
   1   rs10218826   FREQ        0   0.1042   0.8958
   1   rs10218826   MEAN       NA    8.361    8.151
   1   rs10218826     SD       NA   0.7381   0.4659
   1   rs11119901   GENO      A/A      A/G      G/G
   1   rs11119901 COUNTS        2       20       26
   1   rs11119901   FREQ  0.04167   0.4167   0.5417
   1   rs11119901   MEAN    8.284    8.129    8.198
   1   rs11119901     SD  0.09044   0.4778   0.5317
   1   rs10863962   GENO      C/C      C/T      T/T
   1   rs10863962 COUNTS        4       21       23
   1   rs10863962   FREQ  0.08333   0.4375   0.4792
   1   rs10863962   MEAN    8.779    8.119    8.116
   1   rs10863962     SD   0.4971    0.391   0.5263
   1   rs12119983   GENO      G/G      G/T      T/T
   1   rs12119983 COUNTS        5       21       22
   1   rs12119983   FREQ   0.1042   0.4375   0.4583
   1   rs12119983   MEAN    8.504    7.969    8.292
   1   rs12119983     SD    0.407   0.4537   0.4872
   1   rs17018337   GENO      A/A      A/G      G/G
   1   rs17018337 COUNTS        2       20       26
   1   rs17018337   FREQ  0.04167   0.4167   0.5417
   1   rs17018337   MEAN    8.284    8.129    8.198
   1   rs17018337     SD  0.09044   0.4778   0.5317
   1   rs11119925   GENO      C/C      C/T      T/T
   1   rs11119925 COUNTS        4       16       28
   1   rs11119925   FREQ  0.08333   0.3333   0.5833
   1   rs11119925   MEAN    8.779    8.074    8.143
   1   rs11119925     SD   0.4971   0.4175   0.4902
   1    rs2000058   GENO      T/T      T/C      C/C
   1    rs2000058 COUNTS        2       15       31
   1    rs2000058   FREQ  0.04167   0.3125   0.6458
   1    rs2000058   MEAN    8.608    8.212    8.126
   1    rs2000058     SD   0.7476   0.4579    0.501
   1   rs11119938   GENO      G/G      G/C      C/C
   1   rs11119938 COUNTS        2       21       25
   1   rs11119938   FREQ  0.04167   0.4375   0.5208
   1   rs11119938   MEAN    8.284    8.129    8.201
   1   rs11119938     SD  0.09044   0.4657   0.5425
   1   rs17018470   GENO      A/A      A/G      G/G
   1   rs17018470 COUNTS        2       21       25
   1   rs17018470   FREQ  0.04167   0.4375   0.5208
   1   rs17018470   MEAN    8.284    8.129    8.201
   1   rs17018470     SD  0.09044   0.4657   0.5425
   1    rs1890864   GENO      T/T      T/C      C/C
   1    rs1890864 COUNTS        2       15       31
   1    rs1890864   FREQ  0.04167   0.3125   0.6458
   1    rs1890864   MEAN    8.608    8.212    8.126
   1    rs1890864     SD   0.7476   0.4579    0.501
   1    rs1856746   GENO      A/A      A/G      G/G
   1    rs1856746 COUNTS        0        5       43
   1    rs1856746   FREQ        0   0.1042   0.8958
   1    rs1856746   MEAN       NA    8.361    8.151
   1    rs1856746     SD       NA   0.7381   0.4659
   1    rs1340232   GENO      T/T      T/C      C/C
   1    rs1340232 COUNTS        2       15       31
   1    rs1340232   FREQ  0.04167   0.3125   0.6458
   1    rs1340232   MEAN    8.608    8.212    8.126
   1    rs1340232     SD   0.7476   0.4579    0.501
   1   rs12066378   GENO      C/C      C/T      T/T
   1   rs12066378 COUNTS        7       23       18
   1   rs12066378   FREQ   0.1458   0.4792    0.375
   1   rs12066378   MEAN    8.598    8.155     8.03
   1   rs12066378     SD   0.4153   0.4576   0.4978
   1    rs6663535   GENO      G/G      G/C      C/C
   1    rs6663535 COUNTS        7       25       16
   1    rs6663535   FREQ   0.1458   0.5208   0.3333
   1    rs6663535   MEAN    8.021     8.08    8.384
   1    rs6663535     SD   0.5903   0.4347   0.5023
   1   rs12097910   GENO      T/T      T/G      G/G
   1   rs12097910 COUNTS        5       21       22
   1   rs12097910   FREQ   0.1042   0.4375   0.4583
   1   rs12097910   MEAN    8.438    8.184    8.102
   1   rs12097910     SD   0.3699    0.525   0.4866
   1   rs11578759   GENO      G/G      G/T      T/T
   1   rs11578759 COUNTS        1       14       33
   1   rs11578759   FREQ  0.02083   0.2917   0.6875
   1   rs11578759   MEAN     8.08    8.208    8.161
   1   rs11578759     SD        0   0.5332   0.4926
   1    rs7518452   GENO      G/G      G/T      T/T
   1    rs7518452 COUNTS        6       21       21
   1    rs7518452   FREQ    0.125   0.4375   0.4375
   1    rs7518452   MEAN     7.92    8.083    8.335
   1    rs7518452     SD   0.5759   0.4026   0.5238
   1    rs6540744   GENO      A/A      A/G      G/G
   1    rs6540744 COUNTS        6       20       21
   1    rs6540744   FREQ   0.1277   0.4255   0.4468
   1    rs6540744   MEAN     7.92    8.077    8.335
   1    rs6540744     SD   0.5759   0.4121   0.5238
   1    rs2791714   GENO      A/A      A/G      G/G
   1    rs2791714 COUNTS        6       21       21
   1    rs2791714   FREQ    0.125   0.4375   0.4375
   1    rs2791714   MEAN     7.92    8.083    8.335
   1    rs2791714     SD   0.5759   0.4026   0.5238
   1    rs2791713   GENO      G/G      G/A      A/A
   1    rs2791713 COUNTS        0        6       42
   1    rs2791713   FREQ        0    0.125    0.875
   1    rs2791713   MEAN       NA    8.207    8.168
   1    rs2791713     SD       NA    0.761   0.4577
   1   rs11119976   GENO      A/A      A/G      G/G
   1   rs11119976 COUNTS        1        7       40
   1   rs11119976   FREQ  0.02083   0.1458   0.8333
   1   rs11119976   MEAN    8.688    8.239    8.148
   1   rs11119976     SD        0   0.4053   0.5111
   1    rs6687771   GENO      C/C      C/T      T/T
   1    rs6687771 COUNTS        4       22       22
   1    rs6687771   FREQ  0.08333   0.4583   0.4583
   1    rs6687771   MEAN    7.737    8.093    8.332
   1    rs6687771     SD   0.5765   0.4109   0.5114
   1   rs11119978   GENO      G/G      G/A      A/A
   1   rs11119978 COUNTS        3       19       26
   1   rs11119978   FREQ   0.0625   0.3958   0.5417
   1   rs11119978   MEAN    8.231    8.111    8.211
   1   rs11119978     SD   0.1119   0.4774   0.5384
   1   rs11119981   GENO      A/A      A/G      G/G
   1   rs11119981 COUNTS        2       19       27
   1   rs11119981   FREQ  0.04167   0.3958   0.5625
   1   rs11119981   MEAN    8.042    8.243    8.133
   1   rs11119981     SD  0.05314   0.4694   0.5318
   1    rs2842711   GENO      A/A      A/T      T/T
   1    rs2842711 COUNTS        2       15       31
   1    rs2842711   FREQ  0.04167   0.3125   0.6458
   1    rs2842711   MEAN    8.521     8.24    8.118
   1    rs2842711     SD   0.3491   0.6058   0.4408
   1    rs2791708   GENO      T/T      T/C      C/C
   1    rs2791708 COUNTS        1       15       32
   1    rs2791708   FREQ  0.02083   0.3125   0.6667
   1    rs2791708   MEAN    8.274    8.216     8.15
   1    rs2791708     SD        0   0.5733   0.4696
   1    rs1890868   GENO      A/A      A/G      G/G
   1    rs1890868 COUNTS        3       16       29
   1    rs1890868   FREQ   0.0625   0.3333   0.6042
   1    rs1890868   MEAN    8.342     8.09    8.201
   1    rs1890868     SD   0.1194   0.5049   0.5149
   1   rs12129405   GENO      T/T      T/C      C/C
   1   rs12129405 COUNTS       10       22       15
   1   rs12129405   FREQ   0.2128   0.4681   0.3191
   1   rs12129405   MEAN    8.299    8.184    8.071
   1   rs12129405     SD    0.466   0.5195   0.5038
   1   rs11581299   GENO      A/A      A/G      G/G
   1   rs11581299 COUNTS        3       14       31
   1   rs11581299   FREQ   0.0625   0.2917   0.6458
   1   rs11581299   MEAN    8.407    8.292    8.096
   1   rs11581299     SD   0.6332   0.5264   0.4671
   1    rs2791705   GENO      G/G      G/T      T/T
   1    rs2791705 COUNTS        1        3       44
   1    rs2791705   FREQ  0.02083   0.0625   0.9167
   1    rs2791705   MEAN    8.216     8.03    8.182
   1    rs2791705     SD        0    0.542   0.5021
   1    rs6694365   GENO      T/T      T/A      A/A
   1    rs6694365 COUNTS        3       14       31
   1    rs6694365   FREQ   0.0625   0.2917   0.6458
   1    rs6694365   MEAN    8.407    8.292    8.096
   1    rs6694365     SD   0.6332   0.5264   0.4671
   1    rs2486924   GENO      C/C      C/G      G/G
   1    rs2486924 COUNTS        0        7       41
   1    rs2486924   FREQ        0   0.1458   0.8542
   1    rs2486924   MEAN       NA        8    8.202
   1    rs2486924     SD       NA   0.5681   0.4825
   1    rs4844563   GENO      C/C      C/A      A/A
   1    rs4844563 COUNTS        4       11       33
   1    rs4844563   FREQ  0.08333   0.2292   0.6875
   1    rs4844563   MEAN    8.473    8.065    8.172
   1    rs4844563     SD   0.5782   0.5392   0.4709
   1    rs2629646   GENO      C/C      C/A      A/A
   1    rs2629646 COUNTS        7       20       21
   1    rs2629646   FREQ   0.1458   0.4167   0.4375
   1    rs2629646   MEAN    8.083    8.232    8.146
   1    rs2629646     SD   0.3532   0.4806   0.5574
   1    rs2629643   GENO      T/T      T/C      C/C
   1    rs2629643 COUNTS        0        5       43
   1    rs2629643   FREQ        0   0.1042   0.8958
   1    rs2629643   MEAN       NA    7.871    8.208
   1    rs2629643     SD       NA   0.6035   0.4764
   1    rs2842720   GENO      G/G      G/C      C/C
   1    rs2842720 COUNTS        4       14       30
   1    rs2842720   FREQ  0.08333   0.2917    0.625
   1    rs2842720   MEAN    7.991    8.175    8.196
   1    rs2842720     SD   0.6885   0.4983   0.4805
   1    rs7525449   GENO      A/A      A/G      G/G
   1    rs7525449 COUNTS        0        6       42
   1    rs7525449   FREQ        0    0.125    0.875
   1    rs7525449   MEAN       NA    8.273    8.159
   1    rs7525449     SD       NA   0.4075   0.5083
   1     rs764317   GENO      T/T      T/C      C/C
   1     rs764317 COUNTS        1        9       38
   1     rs764317   FREQ  0.02083   0.1875   0.7917
   1     rs764317   MEAN    8.216    8.085    8.192
   1     rs764317     SD        0   0.5814    0.485
   1   rs12409177   GENO      T/T      T/C      C/C
   1   rs12409177 COUNTS        0        6       42
   1   rs12409177   FREQ        0    0.125    0.875
   1   rs12409177   MEAN       NA    8.307    8.154
   1   rs12409177     SD       NA   0.3893   0.5088
   1   rs12144273   GENO      G/G      G/T      T/T
   1   rs12144273 COUNTS        0        6       42
   1   rs12144273   FREQ        0    0.125    0.875
   1   rs12144273   MEAN       NA    8.307    8.154
   1   rs12144273     SD       NA   0.3893   0.5088
   1   rs12138969   GENO      A/A      A/G      G/G
   1   rs12138969 COUNTS        0        6       42
   1   rs12138969   FREQ        0    0.125    0.875
   1   rs12138969   MEAN       NA    8.307    8.154
   1   rs12138969     SD       NA   0.3893   0.5088
   1       rs3020   GENO      G/G      G/T      T/T
   1       rs3020 COUNTS        5       19       24
   1       rs3020   FREQ   0.1042   0.3958      0.5
   1       rs3020   MEAN    7.906    8.132     8.26
   1       rs3020     SD   0.2106   0.5126   0.5114
   1    rs1890870   GENO      C/C      C/T      T/T
   1    rs1890870 COUNTS        2       17       29
   1    rs1890870   FREQ  0.04167   0.3542   0.6042
   1    rs1890870   MEAN    8.458    8.238    8.115
   1    rs1890870     SD 0.0002899   0.5821   0.4528
   1     rs901107   GENO      A/A      A/G      G/G
   1     rs901107 COUNTS        3        9       36
   1     rs901107   FREQ   0.0625   0.1875     0.75
   1     rs901107   MEAN     8.51    8.065    8.172
   1     rs901107     SD   0.5554   0.6897   0.4351
   1   rs12062114   GENO      C/C      C/T      T/T
   1   rs12062114 COUNTS        6       22       20
   1   rs12062114   FREQ    0.125   0.4583   0.4167
   1   rs12062114   MEAN    8.309    8.253    8.043
   1   rs12062114     SD   0.2193   0.5023   0.5313
   1    rs2629684   GENO      G/G      G/C      C/C
   1    rs2629684 COUNTS        8       25       15
   1    rs2629684   FREQ   0.1667   0.5208   0.3125
   1    rs2629684   MEAN    8.369    8.128    8.143
   1    rs2629684     SD    0.222   0.5325   0.5326
   1    rs2629682   GENO      G/G      G/A      A/A
   1    rs2629682 COUNTS        8       25       15
   1    rs2629682   FREQ   0.1667   0.5208   0.3125
   1    rs2629682   MEAN    8.369    8.128    8.143
   1    rs2629682     SD    0.222   0.5325   0.5326
   1   rs12061493   GENO      T/T      T/C      C/C
   1   rs12061493 COUNTS        1       13       34
   1   rs12061493   FREQ  0.02083   0.2708   0.7083
   1   rs12061493   MEAN    8.458    8.283    8.122
   1   rs12061493     SD        0   0.4931   0.5001
   1    rs2791717   GENO      T/T      T/C      C/C
   1    rs2791717 COUNTS        8       25       15
   1    rs2791717   FREQ   0.1667   0.5208   0.3125
   1    rs2791717   MEAN    8.369    8.128    8.143
   1    rs2791717     SD    0.222   0.5325   0.5326
   1   rs12064084   GENO      T/T      T/C      C/C
   1   rs12064084 COUNTS        1       13       34
   1   rs12064084   FREQ  0.02083   0.2708   0.7083
   1   rs12064084   MEAN    8.458    8.283    8.122
   1   rs12064084     SD        0   0.4931   0.5001
   1   rs11120092   GENO      G/G      G/A      A/A
   1   rs11120092 COUNTS        2       11       35
   1   rs11120092   FREQ  0.04167   0.2292   0.7292
   1   rs11120092   MEAN    8.196    8.192    8.165
   1   rs11120092     SD    0.165   0.7364   0.4214
   1   rs11120093   GENO      T/T      T/C      C/C
   1   rs11120093 COUNTS        2       11       35
   1   rs11120093   FREQ  0.04167   0.2292   0.7292
   1   rs11120093   MEAN    8.196    8.192    8.165
   1   rs11120093     SD    0.165   0.7364   0.4214
   1    rs2842741   GENO      G/G      G/A      A/A
   1    rs2842741 COUNTS        3       19       26
   1    rs2842741   FREQ   0.0625   0.3958   0.5417
   1    rs2842741   MEAN    8.517    8.096    8.189
   1    rs2842741     SD   0.1116   0.5008   0.5091
   1    rs2629663   GENO      G/G      G/A      A/A
   1    rs2629663 COUNTS        1        8       39
   1    rs2629663   FREQ  0.02083   0.1667   0.8125
   1    rs2629663   MEAN    8.448     7.93    8.216
   1    rs2629663     SD        0   0.4674   0.4959
   1    rs2247227   GENO      C/C      C/G      G/G
   1    rs2247227 COUNTS        3       21       24
   1    rs2247227   FREQ   0.0625   0.4375      0.5
   1    rs2247227   MEAN    8.517    8.142    8.157
   1    rs2247227     SD   0.1116   0.5267   0.4907
   1   rs17258746   GENO      A/A      A/T      T/T
   1   rs17258746 COUNTS        0        5       43
   1   rs17258746   FREQ        0   0.1042   0.8958
   1   rs17258746   MEAN       NA    7.911    8.203
   1   rs17258746     SD       NA   0.5021   0.4904
   1   rs12088135   GENO      T/T      T/C      C/C
   1   rs12088135 COUNTS        2       16       30
   1   rs12088135   FREQ  0.04167   0.3333    0.625
   1   rs12088135   MEAN    8.458    7.947    8.274
   1   rs12088135     SD  0.04668   0.4739   0.4855
   1    rs6673109   GENO      G/G      G/A      A/A
   1    rs6673109 COUNTS        2       28       18
   1    rs6673109   FREQ  0.04167   0.5833    0.375
   1    rs6673109   MEAN    8.631    8.199    8.082
   1    rs6673109     SD   0.0798   0.5133   0.4718
   1    rs3748672   GENO      A/A      A/G      G/G
   1    rs3748672 COUNTS        4       32       12
   1    rs3748672   FREQ  0.08333   0.6667     0.25
   1    rs3748672   MEAN    8.419    8.127    8.213
   1    rs3748672     SD   0.3199   0.5294   0.4439
   1    rs6673422   GENO      G/G      G/A      A/A
   1    rs6673422 COUNTS        4       23       21
   1    rs6673422   FREQ  0.08333   0.4792   0.4375
   1    rs6673422   MEAN    7.973    7.976    8.427
   1    rs6673422     SD   0.4751   0.4789   0.4101
   1   rs12045707   GENO      T/T      T/C      C/C
   1   rs12045707 COUNTS        3       16       29
   1   rs12045707   FREQ   0.0625   0.3333   0.6042
   1   rs12045707   MEAN    7.605     8.09    8.277
   1   rs12045707     SD   0.5871   0.4227   0.4902
   1   rs12088299   GENO      G/G      G/A      A/A
   1   rs12088299 COUNTS        0        6       42
   1   rs12088299   FREQ        0    0.125    0.875
   1   rs12088299   MEAN       NA    8.276    8.158
   1   rs12088299     SD       NA   0.3435    0.514
   1    rs2842754   GENO      C/C      C/T      T/T
   1    rs2842754 COUNTS        3       19       26
   1    rs2842754   FREQ   0.0625   0.3958   0.5417
   1    rs2842754   MEAN    7.901    8.323    8.095
   1    rs2842754     SD   0.0946   0.5018   0.4955
   1    rs2353545   GENO      G/G      G/A      A/A
   1    rs2353545 COUNTS        0        5       43
   1    rs2353545   FREQ        0   0.1042   0.8958
   1    rs2353545   MEAN       NA     8.08    8.184
   1    rs2353545     SD       NA   0.3938   0.5077
   1    rs7536934   GENO      G/G      G/A      A/A
   1    rs7536934 COUNTS        7       32        9
   1    rs7536934   FREQ   0.1458   0.6667   0.1875
   1    rs7536934   MEAN    8.222    8.093     8.42
   1    rs7536934     SD   0.3193   0.5175    0.475
   1    rs4403634   GENO      C/C      C/A      A/A
   1    rs4403634 COUNTS        0        5       43
   1    rs4403634   FREQ        0   0.1042   0.8958
   1    rs4403634   MEAN       NA     8.08    8.184
   1    rs4403634     SD       NA   0.3938   0.5077
   1    rs3813948   GENO      C/C      C/T      T/T
   1    rs3813948 COUNTS        0       13       35
   1    rs3813948   FREQ        0   0.2708   0.7292
   1    rs3813948   MEAN       NA    7.961    8.252
   1    rs3813948     SD       NA   0.5441   0.4583
   1       rs8942   GENO      C/C      C/T      T/T
   1       rs8942 COUNTS        0       10       38
   1       rs8942   FREQ        0   0.2083   0.7917
   1       rs8942   MEAN       NA    8.196    8.167
   1       rs8942     SD       NA   0.4683   0.5071
   1   rs11120211   GENO      A/A      A/G      G/G
   1   rs11120211 COUNTS        0       17       31
   1   rs11120211   FREQ        0   0.3542   0.6458
   1   rs11120211   MEAN       NA    7.968    8.285
   1   rs11120211     SD       NA   0.4907   0.4668
   1   rs11120218   GENO      A/A      A/G      G/G
   1   rs11120218 COUNTS        7       29       12
   1   rs11120218   FREQ   0.1458   0.6042     0.25
   1   rs11120218   MEAN    8.173     8.11    8.324
   1   rs11120218     SD   0.6706   0.4667   0.4582
   1   rs17020993   GENO      A/A      A/G      G/G
   1   rs17020993 COUNTS        6       21       21
   1   rs17020993   FREQ    0.125   0.4375   0.4375
   1   rs17020993   MEAN    8.175    8.293    8.052
   1   rs17020993     SD   0.5566   0.4751    0.491
   1    rs9943077   GENO      C/C      C/T      T/T
   1    rs9943077 COUNTS        5       22       21
   1    rs9943077   FREQ   0.1042   0.4583   0.4375
   1    rs9943077   MEAN    7.983    8.165    8.226
   1    rs9943077     SD    0.454   0.4872   0.5217
   1    rs2491393   GENO      A/A      A/G      G/G
   1    rs2491393 COUNTS        6       26       16
   1    rs2491393   FREQ    0.125   0.5417   0.3333
   1    rs2491393   MEAN    8.272    8.273    7.973
   1    rs2491393     SD   0.3109   0.4688   0.5515
   1    rs2495253   GENO      A/A      A/G      G/G
   1    rs2495253 COUNTS        0       16       32
   1    rs2495253   FREQ        0   0.3333   0.6667
   1    rs2495253   MEAN       NA    7.995    8.262
   1    rs2495253     SD       NA   0.5039   0.4727
   1    rs2491395   GENO      A/A      A/T      T/T
   1    rs2491395 COUNTS        6       21       21
   1    rs2491395   FREQ    0.125   0.4375   0.4375
   1    rs2491395   MEAN    7.975    8.142     8.26
   1    rs2491395     SD   0.5528   0.5458   0.4239
   1    rs4844573   GENO      T/T      T/C      C/C
   1    rs4844573 COUNTS        0       15       33
   1    rs4844573   FREQ        0   0.3125   0.6875
   1    rs4844573   MEAN       NA    8.104    8.204
   1    rs4844573     SD       NA   0.4008   0.5345
   1    rs6663608   GENO      C/C      C/A      A/A
   1    rs6663608 COUNTS        0       20       28
   1    rs6663608   FREQ        0   0.4167   0.5833
   1    rs6663608   MEAN       NA    8.365    8.035
   1    rs6663608     SD       NA   0.3894   0.5215
   1   rs11120277   GENO      T/T      T/C      C/C
   1   rs11120277 COUNTS       10       20       18
   1   rs11120277   FREQ   0.2083   0.4167    0.375
   1   rs11120277   MEAN    8.031    8.083    8.351
   1   rs11120277     SD   0.3953   0.4694   0.5408
   1   rs12061578   GENO      C/C      C/T      T/T
   1   rs12061578 COUNTS        1       16       31
   1   rs12061578   FREQ  0.02083   0.3333   0.6458
   1   rs12061578   MEAN    8.431    8.277    8.111
   1   rs12061578     SD        0   0.5955   0.4402
   1    rs6688299   GENO      G/G      G/A      A/A
   1    rs6688299 COUNTS        8       22       18
   1    rs6688299   FREQ   0.1667   0.4583    0.375
   1    rs6688299   MEAN    8.306    8.216    8.061
   1    rs6688299     SD   0.5965   0.5256   0.4052
   1   rs17021736   GENO      C/C      C/T      T/T
   1   rs17021736 COUNTS        0        9       39
   1   rs17021736   FREQ        0   0.1875   0.8125
   1   rs17021736   MEAN       NA    8.061    8.199
   1   rs17021736     SD       NA   0.5666   0.4809
   1   rs11120302   GENO      C/C      C/A      A/A
   1   rs11120302 COUNTS        5       19       24
   1   rs11120302   FREQ   0.1042   0.3958      0.5
   1   rs11120302   MEAN    8.535    8.198    8.078
   1   rs11120302     SD   0.3483   0.5839   0.4164
   1   rs17022385   GENO      C/C      C/T      T/T
   1   rs17022385 COUNTS        1       17       30
   1   rs17022385   FREQ  0.02083   0.3542    0.625
   1   rs17022385   MEAN    8.431    8.233     8.13
   1   rs17022385     SD        0   0.6044   0.4341
   1    rs6672985   GENO      C/C      C/T      T/T
   1    rs6672985 COUNTS        5       17       26
   1    rs6672985   FREQ   0.1042   0.3542   0.5417
   1    rs6672985   MEAN    8.496    8.231    8.073
   1    rs6672985     SD   0.3992    0.593    0.419
   1    rs1429907   GENO      A/A      A/C      C/C
   1    rs1429907 COUNTS        6       23       19
   1    rs1429907   FREQ    0.125   0.4792   0.3958
   1    rs1429907   MEAN    8.412    8.169    8.101
   1    rs1429907     SD    0.412   0.5692   0.4133
   1   rs17022932   GENO      A/A      A/G      G/G
   1   rs17022932 COUNTS        0        6       42
   1   rs17022932   FREQ        0    0.125    0.875
   1   rs17022932   MEAN       NA    8.467    8.131
   1   rs17022932     SD       NA   0.4235    0.494
   1    rs6673080   GENO      T/T      T/C      C/C
   1    rs6673080 COUNTS        5       23       20
   1    rs6673080   FREQ   0.1042   0.4792   0.4167
   1    rs6673080   MEAN    7.764    8.286    8.145
   1    rs6673080     SD   0.2481   0.3916   0.5951
   1   rs10746451   GENO      G/G      G/T      T/T
   1   rs10746451 COUNTS        4       25       19
   1   rs10746451   FREQ  0.08333   0.5208   0.3958
   1   rs10746451   MEAN    7.891    8.106     8.32
   1   rs10746451     SD   0.4358   0.4946   0.4836
   1    rs7516468   GENO      T/T      T/A      A/A
   1    rs7516468 COUNTS        5       17       26
   1    rs7516468   FREQ   0.1042   0.3542   0.5417
   1    rs7516468   MEAN    8.512    8.198    8.091
   1    rs7516468     SD   0.4102   0.6054   0.4098
   1    rs7516640   GENO      T/T      T/A      A/A
   1    rs7516640 COUNTS        5       19       24
   1    rs7516640   FREQ   0.1042   0.3958      0.5
   1    rs7516640   MEAN    8.512    8.253    8.039
   1    rs7516640     SD   0.4102   0.6015   0.3719
   1   rs11120512   GENO      G/G      G/C      C/C
   1   rs11120512 COUNTS        5       23       20
   1   rs11120512   FREQ   0.1042   0.4792   0.4167
   1   rs11120512   MEAN    7.764    8.286    8.145
   1   rs11120512     SD   0.2481   0.3916   0.5951
   1    rs2039544   GENO      T/T      T/G      G/G
   1    rs2039544 COUNTS        2       27       19
   1    rs2039544   FREQ  0.04167   0.5625   0.3958
   1    rs2039544   MEAN    7.853    8.093     8.32
   1    rs2039544     SD    0.519   0.4892   0.4836
   1    rs4844584   GENO      T/T      T/C      C/C
   1    rs4844584 COUNTS        2       27       19
   1    rs4844584   FREQ  0.04167   0.5625   0.3958
   1    rs4844584   MEAN    7.853    8.093     8.32
   1    rs4844584     SD    0.519   0.4892   0.4836
   1   rs10494890   GENO      G/G      G/C      C/C
   1   rs10494890 COUNTS        5       23       20
   1   rs10494890   FREQ   0.1042   0.4792   0.4167
   1   rs10494890   MEAN    7.764    8.286    8.145
   1   rs10494890     SD   0.2481   0.3916   0.5951
   1    rs7543236   GENO      T/T      T/C      C/C
   1    rs7543236 COUNTS        2       27       19
   1    rs7543236   FREQ  0.04167   0.5625   0.3958
   1    rs7543236   MEAN    7.853    8.093     8.32
   1    rs7543236     SD    0.519   0.4892   0.4836
   1    rs7543250   GENO      C/C      C/T      T/T
   1    rs7543250 COUNTS        5       19       24
   1    rs7543250   FREQ   0.1042   0.3958      0.5
   1    rs7543250   MEAN    8.512     8.17    8.105
   1    rs7543250     SD   0.4102    0.591   0.4089
   1   rs11584921   GENO      G/G      G/A      A/A
   1   rs11584921 COUNTS        1       18       29
   1   rs11584921   FREQ  0.02083    0.375   0.6042
   1   rs11584921   MEAN     7.88    8.264    8.126
   1   rs11584921     SD        0   0.4291   0.5367
   1   rs10864180   GENO      A/A      A/C      C/C
   1   rs10864180 COUNTS        5       18       25
   1   rs10864180   FREQ   0.1042    0.375   0.5208
   1   rs10864180   MEAN    8.512    8.144    8.126
   1   rs10864180     SD   0.4102   0.5972   0.4139
   1    rs6658718   GENO      T/T      T/G      G/G
   1    rs6658718 COUNTS        7       33        8
   1    rs6658718   FREQ   0.1458   0.6875   0.1667
   1    rs6658718   MEAN    7.952    8.199    8.258
   1    rs6658718     SD   0.3986   0.4967   0.5637
   1    rs1782468   GENO      G/G      G/T      T/T
   1    rs1782468 COUNTS        8       31        9
   1    rs1782468   FREQ   0.1667   0.6458   0.1875
   1    rs1782468   MEAN    8.258    8.166    8.122
   1    rs1782468     SD   0.5637   0.4884   0.5039
   1    rs1652333   GENO      G/G      G/A      A/A
   1    rs1652333 COUNTS        0       15       33
   1    rs1652333   FREQ        0   0.3125   0.6875
   1    rs1652333   MEAN       NA    8.444     8.05
   1    rs1652333     SD       NA   0.4636   0.4637
   1    rs2802233   GENO      G/G      G/A      A/A
   1    rs2802233 COUNTS        0       15       33
   1    rs2802233   FREQ        0   0.3125   0.6875
   1    rs2802233   MEAN       NA    8.444     8.05
   1    rs2802233     SD       NA   0.4636   0.4637
   1   rs17024765   GENO      T/T      T/C      C/C
   1   rs17024765 COUNTS        0       13       35
   1   rs17024765   FREQ        0   0.2708   0.7292
   1   rs17024765   MEAN       NA    8.504     8.05
   1   rs17024765     SD       NA   0.4701   0.4499
   1    rs1572275   GENO      C/C      C/A      A/A
   1    rs1572275 COUNTS        0       14       33
   1    rs1572275   FREQ        0   0.2979   0.7021
   1    rs1572275   MEAN       NA    8.427     8.05
   1    rs1572275     SD       NA    0.476   0.4637
   1    rs7515373   GENO      C/C      C/T      T/T
   1    rs7515373 COUNTS        2       27       19
   1    rs7515373   FREQ  0.04167   0.5625   0.3958
   1    rs7515373   MEAN    7.853    8.093     8.32
   1    rs7515373     SD    0.519   0.4892   0.4836
   1    rs7525530   GENO      G/G      G/A      A/A
   1    rs7525530 COUNTS        2       27       19
   1    rs7525530   FREQ  0.04167   0.5625   0.3958
   1    rs7525530   MEAN    7.853    8.093     8.32
   1    rs7525530     SD    0.519   0.4892   0.4836
   1    rs2564974   GENO      G/G      G/A      A/A
   1    rs2564974 COUNTS        0       15       33
   1    rs2564974   FREQ        0   0.3125   0.6875
   1    rs2564974   MEAN       NA    8.444     8.05
   1    rs2564974     SD       NA   0.4636   0.4637
   1    rs2782842   GENO      T/T      T/C      C/C
   1    rs2782842 COUNTS        7       33        8
   1    rs2782842   FREQ   0.1458   0.6875   0.1667
   1    rs2782842   MEAN    7.952    8.199    8.258
   1    rs2782842     SD   0.3986   0.4967   0.5637
   1    rs1858001   GENO      G/G      G/C      C/C
   1    rs1858001 COUNTS        0       22       26
   1    rs1858001   FREQ        0   0.4583   0.5417
   1    rs1858001   MEAN       NA    8.301    8.064
   1    rs1858001     SD       NA   0.4989   0.4732
   1    rs2914937   GENO      G/G      G/A      A/A
   1    rs2914937 COUNTS        0       10       38
   1    rs2914937   FREQ        0   0.2083   0.7917
   1    rs2914937   MEAN       NA    8.006    8.217
   1    rs2914937     SD       NA   0.3748   0.5167
   1     rs891376   GENO      T/T      T/C      C/C
   1     rs891376 COUNTS        2       21       24
   1     rs891376   FREQ  0.04255   0.4468   0.5106
   1     rs891376   MEAN    8.306    8.266    8.045
   1     rs891376     SD   0.5401   0.5217   0.4401
   1   rs17024952   GENO      T/T      T/C      C/C
   1   rs17024952 COUNTS        0        9       39
   1   rs17024952   FREQ        0   0.1875   0.8125
   1   rs17024952   MEAN       NA    8.431    8.113
   1   rs17024952     SD       NA    0.452     0.49
   1    rs4844590   GENO      T/T      T/C      C/C
   1    rs4844590 COUNTS        1       14       33
   1    rs4844590   FREQ  0.02083   0.2917   0.6875
   1    rs4844590   MEAN     7.88    8.166    8.185
   1    rs4844590     SD        0   0.5076   0.5017
   1    rs4844592   GENO      T/T      T/A      A/A
   1    rs4844592 COUNTS        4       23       21
   1    rs4844592   FREQ  0.08333   0.4792   0.4375
   1    rs4844592   MEAN    8.168    8.345    7.985
   1    rs4844592     SD   0.5138   0.4456   0.4955
   1    rs6691942   GENO      T/T      T/C      C/C
   1    rs6691942 COUNTS        1       20       27
   1    rs6691942   FREQ  0.02083   0.4167   0.5625
   1    rs6691942   MEAN    7.486    8.099    8.253
   1    rs6691942     SD        0    0.448   0.5161
   1    rs6700168   GENO      A/A      A/C      C/C
   1    rs6700168 COUNTS        4       23       21
   1    rs6700168   FREQ  0.08333   0.4792   0.4375
   1    rs6700168   MEAN    8.168    8.345    7.985
   1    rs6700168     SD   0.5138   0.4456   0.4955
   1   rs17025155   GENO      T/T      T/C      C/C
   1   rs17025155 COUNTS        0        9       39
   1   rs17025155   FREQ        0   0.1875   0.8125
   1   rs17025155   MEAN       NA    8.608    8.072
   1   rs17025155     SD       NA    0.359   0.4691
   1   rs10864231   GENO      T/T      T/G      G/G
   1   rs10864231 COUNTS        4       23       21
   1   rs10864231   FREQ  0.08333   0.4792   0.4375
   1   rs10864231   MEAN    8.168    8.345    7.985
   1   rs10864231     SD   0.5138   0.4456   0.4955
   1    rs1507758   GENO      G/G      G/C      C/C
   1    rs1507758 COUNTS        4       23       21
   1    rs1507758   FREQ  0.08333   0.4792   0.4375
   1    rs1507758   MEAN    8.168    8.345    7.985
   1    rs1507758     SD   0.5138   0.4456   0.4955
   1    rs1507760   GENO      C/C      C/T      T/T
   1    rs1507760 COUNTS        4       23       21
   1    rs1507760   FREQ  0.08333   0.4792   0.4375
   1    rs1507760   MEAN    8.168    8.345    7.985
   1    rs1507760     SD   0.5138   0.4456   0.4955
   1    rs2135923   GENO      A/A      A/G      G/G
   1    rs2135923 COUNTS        0       19       29
   1    rs2135923   FREQ        0   0.3958   0.6042
   1    rs2135923   MEAN       NA    8.292    8.095
   1    rs2135923     SD       NA   0.4721   0.5014
   1   rs11120753   GENO      A/A      A/G      G/G
   1   rs11120753 COUNTS        2       26       20
   1   rs11120753   FREQ  0.04167   0.5417   0.4167
   1   rs11120753   MEAN    8.255    8.105    8.253
   1   rs11120753     SD   0.5305   0.5479    0.426
   1   rs17026085   GENO      G/G      G/A      A/A
   1   rs17026085 COUNTS        1        9       38
   1   rs17026085   FREQ  0.02083   0.1875   0.7917
   1   rs17026085   MEAN     8.22    8.082    8.193
   1   rs17026085     SD        0   0.5514   0.4923
   1    rs2802223   GENO      G/G      G/C      C/C
   1    rs2802223 COUNTS        0        9       39
   1    rs2802223   FREQ        0   0.1875   0.8125
   1    rs2802223   MEAN       NA    8.396    8.121
   1    rs2802223     SD       NA   0.4725   0.4908
   1    rs7554172   GENO      A/A      A/G      G/G
   1    rs7554172 COUNTS        2       26       20
   1    rs7554172   FREQ  0.04167   0.5417   0.4167
   1    rs7554172   MEAN    8.255    8.105    8.253
   1    rs7554172     SD   0.5305   0.5479    0.426
   1    rs6660274   GENO      A/A      A/G      G/G
   1    rs6660274 COUNTS        0       14       34
   1    rs6660274   FREQ        0   0.2917   0.7083
   1    rs6660274   MEAN       NA    8.119    8.195
   1    rs6660274     SD       NA   0.5982   0.4535
   1   rs17026295   GENO      G/G      G/C      C/C
   1   rs17026295 COUNTS        2       13       33
   1   rs17026295   FREQ  0.04167   0.2708   0.6875
   1   rs17026295   MEAN    8.284    8.081    8.202
   1   rs17026295     SD   0.4117   0.4252     0.53
   1    rs2782831   GENO      C/C      C/T      T/T
   1    rs2782831 COUNTS        1       20       27
   1    rs2782831   FREQ  0.02083   0.4167   0.5625
   1    rs2782831   MEAN     8.22    8.259    8.107
   1    rs2782831     SD        0   0.5642   0.4463
   1     rs966256   GENO      G/G      G/C      C/C
   1     rs966256 COUNTS        2       15       31
   1     rs966256   FREQ  0.04167   0.3125   0.6458
   1     rs966256   MEAN    8.458    8.121     8.18
   1     rs966256     SD 0.0002899   0.4304   0.5384
   1    rs2802216   GENO      C/C      C/T      T/T
   1    rs2802216 COUNTS        4       18       26
   1    rs2802216   FREQ  0.08333    0.375   0.5417
   1    rs2802216   MEAN    8.029    8.174    8.194
   1    rs2802216     SD   0.3971   0.5603   0.4729
   1    rs6667140   GENO      A/A      A/G      G/G
   1    rs6667140 COUNTS        6       27       15
   1    rs6667140   FREQ    0.125   0.5625   0.3125
   1    rs6667140   MEAN    8.099    8.086    8.359
   1    rs6667140     SD   0.5783   0.5208   0.3793
   1    rs7519949   GENO      G/G      G/C      C/C
   1    rs7519949 COUNTS        0        7       41
   1    rs7519949   FREQ        0   0.1458   0.8542
   1    rs7519949   MEAN       NA    8.105    8.184
   1    rs7519949     SD       NA   0.6577   0.4707
   1    rs2940252   GENO      A/A      A/C      C/C
   1    rs2940252 COUNTS        3       26       19
   1    rs2940252   FREQ   0.0625   0.5417   0.3958
   1    rs2940252   MEAN    7.775    8.263    8.113
   1    rs2940252     SD   0.3022    0.477   0.5202
   1    rs1257573   GENO      C/C      C/A      A/A
   1    rs1257573 COUNTS        9       29       10
   1    rs1257573   FREQ   0.1875   0.6042   0.2083
   1    rs1257573   MEAN    8.366    8.155    8.051
   1    rs1257573     SD   0.3925   0.5212   0.4901
   1   rs11117721   GENO      A/A      A/G      G/G
   1   rs11117721 COUNTS        3       26       19
   1   rs11117721   FREQ   0.0625   0.5417   0.3958
   1   rs11117721   MEAN    7.775    8.263    8.113
   1   rs11117721     SD   0.3022    0.477   0.5202
   1    rs2135924   GENO      A/A      A/G      G/G
   1    rs2135924 COUNTS        1       19       28
   1    rs2135924   FREQ  0.02083   0.3958   0.5833
   1    rs2135924   MEAN     8.22    8.157    8.182
   1    rs2135924     SD        0   0.4005   0.5643
   1   rs17043362   GENO      G/G      G/A      A/A
   1   rs17043362 COUNTS        1        9       38
   1   rs17043362   FREQ  0.02083   0.1875   0.7917
   1   rs17043362   MEAN     8.22     8.27    8.149
   1   rs17043362     SD        0   0.4235   0.5185
   1     rs311290   GENO      A/A      A/T      T/T
   1     rs311290 COUNTS        9       24       15
   1     rs311290   FREQ   0.1875      0.5   0.3125
   1     rs311290   MEAN    8.475    8.154    8.022
   1     rs311290     SD   0.4574   0.4376   0.5504
   1   rs17043515   GENO      T/T      T/C      C/C
   1   rs17043515 COUNTS        0        5       43
   1   rs17043515   FREQ        0   0.1042   0.8958
   1   rs17043515   MEAN       NA    8.248    8.164
   1   rs17043515     SD       NA   0.5759   0.4913
   1     rs311286   GENO      T/T      T/C      C/C
   1     rs311286 COUNTS        9       24       15
   1     rs311286   FREQ   0.1875      0.5   0.3125
   1     rs311286   MEAN    8.475    8.154    8.022
   1     rs311286     SD   0.4574   0.4376   0.5504
   1     rs311285   GENO      T/T      T/C      C/C
   1     rs311285 COUNTS        9       29       10
   1     rs311285   FREQ   0.1875   0.6042   0.2083
   1     rs311285   MEAN    7.972    8.142    8.443
   1     rs311285     SD   0.4461   0.5004   0.4431
   1     rs683801   GENO      T/T      T/C      C/C
   1     rs683801 COUNTS        1        3       44
   1     rs683801   FREQ  0.02083   0.0625   0.9167
   1     rs683801   MEAN    8.431    8.186    8.166
   1     rs683801     SD        0   0.7813   0.4871
   1    rs7527218   GENO      A/A      A/G      G/G
   1    rs7527218 COUNTS        0       19       29
   1    rs7527218   FREQ        0   0.3958   0.6042
   1    rs7527218   MEAN       NA     8.14    8.194
   1    rs7527218     SD       NA   0.4632    0.521
   1   rs17044576   GENO      C/C      C/T      T/T
   1   rs17044576 COUNTS        1       12       35
   1   rs17044576   FREQ  0.02083     0.25   0.7292
   1   rs17044576   MEAN    7.176    8.073    8.236
   1   rs17044576     SD        0   0.4709   0.4791
   1     rs311309   GENO      G/G      G/A      A/A
   1     rs311309 COUNTS        2        8       38
   1     rs311309   FREQ  0.04167   0.1667   0.7917
   1     rs311309   MEAN    8.177     8.13    8.182
   1     rs311309     SD   0.3583   0.5441   0.5007
   1    rs1567190   GENO      C/C      C/T      T/T
   1    rs1567190 COUNTS        0       15       33
   1    rs1567190   FREQ        0   0.3125   0.6875
   1    rs1567190   MEAN       NA    8.128    8.193
   1    rs1567190     SD       NA   0.4212   0.5293
   1     rs311311   GENO      G/G      G/C      C/C
   1     rs311311 COUNTS        7       26       15
   1     rs311311   FREQ   0.1458   0.5417   0.3125
   1     rs311311   MEAN    8.061    8.118     8.32
   1     rs311311     SD   0.4544   0.5479   0.4016
   1     rs511678   GENO      C/C      C/G      G/G
   1     rs511678 COUNTS       12       24       12
   1     rs511678   FREQ     0.25      0.5     0.25
   1     rs511678   MEAN    8.254    8.129    8.178
   1     rs511678     SD   0.4721   0.4225   0.6614
   1    rs2940253   GENO      C/C      C/G      G/G
   1    rs2940253 COUNTS       12       24       12
   1    rs2940253   FREQ     0.25      0.5     0.25
   1    rs2940253   MEAN    8.254    8.129    8.178
   1    rs2940253     SD   0.4721   0.4225   0.6614
   1    rs9429774   GENO      A/A      A/G      G/G
   1    rs9429774 COUNTS       12       24       12
   1    rs9429774   FREQ     0.25      0.5     0.25
   1    rs9429774   MEAN    8.254    8.129    8.178
   1    rs9429774     SD   0.4721   0.4225   0.6614
   1      rs17615   GENO      A/A      A/G      G/G
   1      rs17615 COUNTS       12       24       12
   1      rs17615   FREQ     0.25      0.5     0.25
   1      rs17615   MEAN    8.254    8.129    8.178
   1      rs17615     SD   0.4721   0.4225   0.6614
   1    rs9429775   GENO      G/G      G/A      A/A
   1    rs9429775 COUNTS        3       13       32
   1    rs9429775   FREQ   0.0625   0.2708   0.6667
   1    rs9429775   MEAN    8.473    8.204    8.132
   1    rs9429775     SD   0.5717   0.6111   0.4407
   1    rs9429777   GENO      G/G      G/A      A/A
   1    rs9429777 COUNTS        2        8       38
   1    rs9429777   FREQ  0.04167   0.1667   0.7917
   1    rs9429777   MEAN    8.177     8.13    8.182
   1    rs9429777     SD   0.3583   0.5441   0.5007
   1   rs12032512   GENO      G/G      G/C      C/C
   1   rs12032512 COUNTS        4       17       27
   1   rs12032512   FREQ  0.08333   0.3542   0.5625
   1   rs12032512   MEAN    8.377    8.059    8.214
   1   rs12032512     SD   0.3958   0.4495   0.5319
   1    rs1041250   GENO      A/A      A/G      G/G
   1    rs1041250 COUNTS        0        7       41
   1    rs1041250   FREQ        0   0.1458   0.8542
   1    rs1041250   MEAN       NA    8.023    8.198
   1    rs1041250     SD       NA   0.3938   0.5094
   1    rs6690215   GENO      T/T      T/C      C/C
   1    rs6690215 COUNTS       10       23       15
   1    rs6690215   FREQ   0.2083   0.4792   0.3125
   1    rs6690215   MEAN    8.218    8.153    8.174
   1    rs6690215     SD   0.4449   0.4802   0.5738
   1    rs2182911   GENO      C/C      C/T      T/T
   1    rs2182911 COUNTS        1       13       34
   1    rs2182911   FREQ  0.02083   0.2708   0.7083
   1    rs2182911   MEAN    8.425     8.13    8.182
   1    rs2182911     SD        0     0.67    0.427
   1    rs2182913   GENO      G/G      G/A      A/A
   1    rs2182913 COUNTS        8       25       15
   1    rs2182913   FREQ   0.1667   0.5208   0.3125
   1    rs2182913   MEAN    8.138    8.079    8.348
   1    rs2182913     SD   0.5318   0.4636   0.5115
   1    rs7519408   GENO      G/G      G/C      C/C
   1    rs7519408 COUNTS        1       13       34
   1    rs7519408   FREQ  0.02083   0.2708   0.7083
   1    rs7519408   MEAN    8.425     8.13    8.182
   1    rs7519408     SD        0     0.67    0.427
   1   rs12068225   GENO      A/A      A/G      G/G
   1   rs12068225 COUNTS        0        6       42
   1   rs12068225   FREQ        0    0.125    0.875
   1   rs12068225   MEAN       NA    8.213    8.167
   1   rs12068225     SD       NA   0.5012   0.4994
   1    rs4618971   GENO      C/C      C/T      T/T
   1    rs4618971 COUNTS        3       19       26
   1    rs4618971   FREQ   0.0625   0.3958   0.5417
   1    rs4618971   MEAN    8.145    8.243    8.125
   1    rs4618971     SD   0.6201   0.5576    0.446
   1    rs1410408   GENO      A/A      A/G      G/G
   1    rs1410408 COUNTS        0       10       38
   1    rs1410408   FREQ        0   0.2083   0.7917
   1    rs1410408   MEAN       NA    8.148    8.179
   1    rs1410408     SD       NA   0.4701   0.5066
   1    rs9429781   GENO      G/G      G/T      T/T
   1    rs9429781 COUNTS        8       22       18
   1    rs9429781   FREQ   0.1667   0.4583    0.375
   1    rs9429781   MEAN     8.26    8.248    8.043
   1    rs9429781     SD   0.4551   0.5718   0.3977
   1   rs11117913   GENO      T/T      T/C      C/C
   1   rs11117913 COUNTS        4       16       28
   1   rs11117913   FREQ  0.08333   0.3333   0.5833
   1   rs11117913   MEAN      8.5    8.162    8.132
   1   rs11117913     SD   0.2372   0.4958    0.515
   1    rs1986158   GENO      C/C      C/T      T/T
   1    rs1986158 COUNTS        9       22       17
   1    rs1986158   FREQ   0.1875   0.4583   0.3542
   1    rs1986158   MEAN    8.451     8.08    8.146
   1    rs1986158     SD   0.4606   0.3851   0.6012
   1    rs1571344   GENO      G/G      G/A      A/A
   1    rs1571344 COUNTS        9       22       17
   1    rs1571344   FREQ   0.1875   0.4583   0.3542
   1    rs1571344   MEAN    8.451     8.08    8.146
   1    rs1571344     SD   0.4606   0.3851   0.6012
   1   rs12567990   GENO      T/T      T/C      C/C
   1   rs12567990 COUNTS        2       17       29
   1   rs12567990   FREQ  0.04167   0.3542   0.6042
   1   rs12567990   MEAN    8.021    8.151    8.196
   1   rs12567990     SD   0.2764   0.4933    0.516
   1   rs11117949   GENO      C/C      C/T      T/T
   1   rs11117949 COUNTS        0       12       34
   1   rs11117949   FREQ        0   0.2609   0.7391
   1   rs11117949   MEAN       NA    8.168    8.158
   1   rs11117949     SD       NA   0.5297   0.4965
   1    rs9429946   GENO      C/C      C/A      A/A
   1    rs9429946 COUNTS        4       17       27
   1    rs9429946   FREQ  0.08333   0.3542   0.5625
   1    rs9429946   MEAN    8.064    8.353    8.076
   1    rs9429946     SD   0.7318    0.413   0.4925
   1     rs650877   GENO      A/A      A/G      G/G
   1     rs650877 COUNTS        2       11       35
   1     rs650877   FREQ  0.04167   0.2292   0.7292
   1     rs650877   MEAN    7.745    8.207    8.186
   1     rs650877     SD   0.8039   0.5012   0.4835
   1     rs599948   GENO      T/T      T/C      C/C
   1     rs599948 COUNTS        1       14       33
   1     rs599948   FREQ  0.02083   0.2917   0.6875
   1     rs599948   MEAN    8.274    8.182    8.166
   1     rs599948     SD        0   0.5032   0.5059
   1     rs603237   GENO      C/C      C/T      T/T
   1     rs603237 COUNTS        5       17       26
   1     rs603237   FREQ   0.1042   0.3542   0.5417
   1     rs603237   MEAN    7.958    8.353    8.097
   1     rs603237     SD   0.6772    0.413   0.4898
   1    rs2274566   GENO      T/T      T/C      C/C
   1    rs2274566 COUNTS        0        6       42
   1    rs2274566   FREQ        0    0.125    0.875
   1    rs2274566   MEAN       NA    7.993    8.198
   1    rs2274566     SD       NA   0.5272    0.491
   1    rs1746658   GENO      G/G      G/T      T/T
   1    rs1746658 COUNTS        8       20       20
   1    rs1746658   FREQ   0.1667   0.4167   0.4167
   1    rs1746658   MEAN    8.309    8.194    8.097
   1    rs1746658     SD   0.7303    0.365   0.5108
   1   rs12034598   GENO      G/G      G/A      A/A
   1   rs12034598 COUNTS        0       13       35
   1   rs12034598   FREQ        0   0.2708   0.7292
   1   rs12034598   MEAN       NA    8.204    8.161
   1   rs12034598     SD       NA   0.5231   0.4909
   1    rs1746659   GENO      T/T      T/A      A/A
   1    rs1746659 COUNTS        0        6       42
   1    rs1746659   FREQ        0    0.125    0.875
   1    rs1746659   MEAN       NA    7.993    8.198
   1    rs1746659     SD       NA   0.5272    0.491
   1    rs1257541   GENO      A/A      A/G      G/G
   1    rs1257541 COUNTS        6       16       26
   1    rs1257541   FREQ    0.125   0.3333   0.5417
   1    rs1257541   MEAN    8.153    8.304    8.097
   1    rs1257541     SD   0.7723   0.3728   0.4898
   1   rs12141045   GENO      C/C      C/T      T/T
   1   rs12141045 COUNTS        3       16       29
   1   rs12141045   FREQ   0.0625   0.3333   0.6042
   1   rs12141045   MEAN    8.224    8.121    8.196
   1   rs12141045     SD   0.4025   0.4932    0.516
   1     rs677066   GENO      T/T      T/C      C/C
   1     rs677066 COUNTS        0        6       42
   1     rs677066   FREQ        0    0.125    0.875
   1     rs677066   MEAN       NA    7.993    8.198
   1     rs677066     SD       NA   0.5272    0.491
   1   rs11118166   GENO      A/A      A/G      G/G
   1   rs11118166 COUNTS        0        6       42
   1   rs11118166   FREQ        0    0.125    0.875
   1   rs11118166   MEAN       NA    7.993    8.198
   1   rs11118166     SD       NA   0.5272    0.491
   1   rs10429953   GENO      G/G      G/A      A/A
   1   rs10429953 COUNTS        3       16       29
   1   rs10429953   FREQ   0.0625   0.3333   0.6042
   1   rs10429953   MEAN    8.224    8.121    8.196
   1   rs10429953     SD   0.4025   0.4932    0.516
   1   rs11576522   GENO      G/G      G/A      A/A
   1   rs11576522 COUNTS        0        6       42
   1   rs11576522   FREQ        0    0.125    0.875
   1   rs11576522   MEAN       NA    7.993    8.198
   1   rs11576522     SD       NA   0.5272    0.491
   1   rs10429943   GENO      T/T      T/C      C/C
   1   rs10429943 COUNTS        3       16       29
   1   rs10429943   FREQ   0.0625   0.3333   0.6042
   1   rs10429943   MEAN    8.224    8.121    8.196
   1   rs10429943     SD   0.4025   0.4932    0.516
   1    rs3930521   GENO      T/T      T/C      C/C
   1    rs3930521 COUNTS        6       16       26
   1    rs3930521   FREQ    0.125   0.3333   0.5417
   1    rs3930521   MEAN    8.168    8.144    8.192
   1    rs3930521     SD   0.3689   0.5232   0.5171
   1   rs41364345   GENO      A/A      A/G      G/G
   1   rs41364345 COUNTS        4       16       26
   1   rs41364345   FREQ  0.08696   0.3478   0.5652
   1   rs41364345   MEAN    8.025    8.144    8.192
   1   rs41364345     SD   0.3293   0.5232   0.5171
   1   rs41369546   GENO      G/G      G/A      A/A
   1   rs41369546 COUNTS        6       16       26
   1   rs41369546   FREQ    0.125   0.3333   0.5417
   1   rs41369546   MEAN    8.168    8.144    8.192
   1   rs41369546     SD   0.3689   0.5232   0.5171
   1   rs11803956   GENO      C/C      C/T      T/T
   1   rs11803956 COUNTS        0        7       41
   1   rs11803956   FREQ        0   0.1458   0.8542
   1   rs11803956   MEAN       NA    8.156    8.176
   1   rs11803956     SD       NA   0.6454   0.4741
   1    rs7517706   GENO      A/A      A/C      C/C
   1    rs7517706 COUNTS        6       23       19
   1    rs7517706   FREQ    0.125   0.4792   0.3958
   1    rs7517706   MEAN    7.963    8.258    8.136
   1    rs7517706     SD   0.6059   0.4904   0.4662
   1    rs6661764   GENO      G/G      G/C      C/C
   1    rs6661764 COUNTS        3       14       31
   1    rs6661764   FREQ   0.0625   0.2917   0.6458
   1    rs6661764   MEAN    8.128    8.216    8.158
   1    rs6661764     SD   0.3505   0.5852   0.4746
   1   rs10779340   GENO      T/T      T/C      C/C
   1   rs10779340 COUNTS        4       21       23
   1   rs10779340   FREQ  0.08333   0.4375   0.4792
   1   rs10779340   MEAN    8.021    8.174    8.198
   1   rs10779340     SD   0.2942   0.5586   0.4713
   1    rs6696840   GENO      C/C      C/T      T/T
   1    rs6696840 COUNTS        4       20       24
   1    rs6696840   FREQ  0.08333   0.4167      0.5
   1    rs6696840   MEAN    8.177    8.153    8.189
   1    rs6696840     SD  0.06508   0.5754   0.4744
   1   rs11118242   GENO      A/A      A/G      G/G
   1   rs11118242 COUNTS        4       24       20
   1   rs11118242   FREQ  0.08333      0.5   0.4167
   1   rs11118242   MEAN    8.021    8.187    8.186
   1   rs11118242     SD   0.2942   0.5953   0.3963
   1   rs12080578   GENO      G/G      G/A      A/A
   1   rs12080578 COUNTS        2       19       27
   1   rs12080578   FREQ  0.04167   0.3958   0.5625
   1   rs12080578   MEAN    8.255    8.133    8.195
   1   rs12080578     SD   0.5303   0.4855   0.5156
   1    rs6540437   GENO      A/A      A/G      G/G
   1    rs6540437 COUNTS        4       24       20
   1    rs6540437   FREQ  0.08333      0.5   0.4167
   1    rs6540437   MEAN    8.021    8.187    8.186
   1    rs6540437     SD   0.2942   0.5953   0.3963
   1    rs6540438   GENO      C/C      C/A      A/A
   1    rs6540438 COUNTS        2       17       29
   1    rs6540438   FREQ  0.04167   0.3542   0.6042
   1    rs6540438   MEAN    8.255    8.164    8.172
   1    rs6540438     SD   0.5303    0.503   0.5053
   1   rs11118278   GENO      G/G      G/C      C/C
   1   rs11118278 COUNTS        5       20       23
   1   rs11118278   FREQ   0.1042   0.4167   0.4792
   1   rs11118278   MEAN    8.086    8.168    8.196
   1   rs11118278     SD   0.2101   0.5675   0.4837
   1    rs6671969   GENO      G/G      G/A      A/A
   1    rs6671969 COUNTS        9       26       13
   1    rs6671969   FREQ   0.1875   0.5417   0.2708
   1    rs6671969   MEAN     8.18    8.205    8.104
   1    rs6671969     SD   0.4825   0.5664   0.3561
   1   rs10863461   GENO      G/G      G/A      A/A
   1   rs10863461 COUNTS        9       26       13
   1   rs10863461   FREQ   0.1875   0.5417   0.2708
   1   rs10863461   MEAN     8.18    8.205    8.104
   1   rs10863461     SD   0.4825   0.5664   0.3561
   1   rs12143527   GENO      G/G      G/T      T/T
   1   rs12143527 COUNTS        7       24       17
   1   rs12143527   FREQ   0.1458      0.5   0.3542
   1   rs12143527   MEAN     8.12    8.137    8.245
   1   rs12143527     SD   0.6072   0.4391   0.5424
   1    rs2296158   GENO      G/G      G/A      A/A
   1    rs2296158 COUNTS       13       22       13
   1    rs2296158   FREQ   0.2708   0.4583   0.2708
   1    rs2296158   MEAN    8.209    8.157    8.164
   1    rs2296158     SD   0.5413   0.4514   0.5535
   1   rs12025522   GENO      T/T      T/G      G/G
   1   rs12025522 COUNTS        6       25       17
   1   rs12025522   FREQ    0.125   0.5208   0.3542
   1   rs12025522   MEAN    7.972    8.175    8.241
   1   rs12025522     SD   0.5084   0.4625   0.5446
   1    rs1853526   GENO      A/A      A/G      G/G
   1    rs1853526 COUNTS       12       23       13
   1    rs1853526   FREQ     0.25   0.4792   0.2708
   1    rs1853526   MEAN    8.142    8.194    8.164
   1    rs1853526     SD   0.5068   0.4753   0.5535
   1   rs11118345   GENO      T/T      T/A      A/A
   1   rs11118345 COUNTS        6       25       17
   1   rs11118345   FREQ    0.125   0.5208   0.3542
   1   rs11118345   MEAN    7.972    8.175    8.241
   1   rs11118345     SD   0.5084   0.4625   0.5446
   1    rs1830762   GENO      T/T      T/C      C/C
   1    rs1830762 COUNTS        5       14       29
   1    rs1830762   FREQ   0.1042   0.2917   0.6042
   1    rs1830762   MEAN    8.053    8.303     8.13
   1    rs1830762     SD   0.6781   0.4361   0.4935
   1    rs4844614   GENO      T/T      T/G      G/G
   1    rs4844614 COUNTS        4       20       24
   1    rs4844614   FREQ  0.08333   0.4167      0.5
   1    rs4844614   MEAN    7.885    8.192    8.205
   1    rs4844614     SD    0.285   0.4974   0.5186
   1    rs1977265   GENO      T/T      T/G      G/G
   1    rs1977265 COUNTS        0        5       43
   1    rs1977265   FREQ        0   0.1042   0.8958
   1    rs1977265   MEAN       NA    8.296    8.158
   1    rs1977265     SD       NA   0.3977   0.5065
   1    rs3927459   GENO      T/T      T/G      G/G
   1    rs3927459 COUNTS        2        4       42
   1    rs3927459   FREQ  0.04167  0.08333    0.875
   1    rs3927459   MEAN     8.53    8.008    8.172
   1    rs3927459     SD   0.4668   0.3212   0.5085
   1    rs1819221   GENO      G/G      G/A      A/A
   1    rs1819221 COUNTS       10       19       19
   1    rs1819221   FREQ   0.2083   0.3958   0.3958
   1    rs1819221   MEAN    7.952    8.136    8.326
   1    rs1819221     SD   0.4828   0.5216   0.4438
   1    rs1819222   GENO      C/C      C/T      T/T
   1    rs1819222 COUNTS        4       12       32
   1    rs1819222   FREQ  0.08333     0.25   0.6667
   1    rs1819222   MEAN    8.611    8.297    8.072
   1    rs1819222     SD   0.4923   0.4778   0.4743
   1    rs1998538   GENO      A/A      A/G      G/G
   1    rs1998538 COUNTS        4       12       32
   1    rs1998538   FREQ  0.08333     0.25   0.6667
   1    rs1998538   MEAN    8.611    8.297    8.072
   1    rs1998538     SD   0.4923   0.4778   0.4743
   1    rs2104303   GENO      A/A      A/G      G/G
   1    rs2104303 COUNTS        1        8       39
   1    rs2104303   FREQ  0.02083   0.1667   0.8125
   1    rs2104303   MEAN    8.005    8.434    8.124
   1    rs2104303     SD        0   0.4625   0.4955
   1    rs2025374   GENO      C/C      C/T      T/T
   1    rs2025374 COUNTS        4       12       32
   1    rs2025374   FREQ  0.08333     0.25   0.6667
   1    rs2025374   MEAN    8.611    8.297    8.072
   1    rs2025374     SD   0.4923   0.4778   0.4743
   1    rs7555801   GENO      A/A      A/G      G/G
   1    rs7555801 COUNTS        3       15       30
   1    rs7555801   FREQ   0.0625   0.3125    0.625
   1    rs7555801   MEAN    8.406    8.045    8.214
   1    rs7555801     SD   0.1955    0.495   0.5095
   1    rs2761422   GENO      A/A      A/T      T/T
   1    rs2761422 COUNTS        4       12       32
   1    rs2761422   FREQ  0.08333     0.25   0.6667
   1    rs2761422   MEAN    8.611    8.297    8.072
   1    rs2761422     SD   0.4923   0.4778   0.4743
   1    rs2761425   GENO      T/T      T/C      C/C
   1    rs2761425 COUNTS        4       12       32
   1    rs2761425   FREQ  0.08333     0.25   0.6667
   1    rs2761425   MEAN    8.611    8.297    8.072
   1    rs2761425     SD   0.4923   0.4778   0.4743
   1   rs11118475   GENO      G/G      G/A      A/A
   1   rs11118475 COUNTS       10       18       20
   1   rs11118475   FREQ   0.2083    0.375   0.4167
   1   rs11118475   MEAN    7.952    8.132    8.319
   1   rs11118475     SD   0.4828   0.5365   0.4328
   1    rs2761429   GENO      C/C      C/T      T/T
   1    rs2761429 COUNTS        3       15       30
   1    rs2761429   FREQ   0.0625   0.3125    0.625
   1    rs2761429   MEAN    8.406    8.045    8.214
   1    rs2761429     SD   0.1955    0.495   0.5095
   1    rs2796259   GENO      T/T      T/G      G/G
   1    rs2796259 COUNTS        2       21       25
   1    rs2796259   FREQ  0.04167   0.4375   0.5208
   1    rs2796259   MEAN    7.987     8.23     8.14
   1    rs2796259     SD   0.5104   0.5419   0.4652
   1    rs2761434   GENO      A/A      A/G      G/G
   1    rs2761434 COUNTS        1       17       30
   1    rs2761434   FREQ  0.02083   0.3542    0.625
   1    rs2761434   MEAN    8.005    8.091    8.225
   1    rs2761434     SD        0   0.5438   0.4748
   1    rs2796265   GENO      C/C      C/T      T/T
   1    rs2796265 COUNTS        1       17       30
   1    rs2796265   FREQ  0.02083   0.3542    0.625
   1    rs2796265   MEAN    8.005    8.091    8.225
   1    rs2796265     SD        0   0.5438   0.4748
   1   rs12062235   GENO      G/G      G/T      T/T
   1   rs12062235 COUNTS        2       13       33
   1   rs12062235   FREQ  0.04167   0.2708   0.6875
   1   rs12062235   MEAN    8.472    8.124    8.174
   1   rs12062235     SD   0.2243   0.4578    0.522
   1    rs2796266   GENO      A/A      A/G      G/G
   1    rs2796266 COUNTS        8       24       16
   1    rs2796266   FREQ   0.1667      0.5   0.3333
   1    rs2796266   MEAN    8.245    8.189    8.112
   1    rs2796266     SD   0.4914   0.5146   0.4902
   1    rs2724385   GENO      A/A      A/T      T/T
   1    rs2724385 COUNTS        2       16       30
   1    rs2724385   FREQ  0.04167   0.3333    0.625
   1    rs2724385   MEAN    7.987    8.251    8.143
   1    rs2724385     SD   0.5104   0.5919   0.4466
   1    rs2796278   GENO      A/A      A/C      C/C
   1    rs2796278 COUNTS       11       24       13
   1    rs2796278   FREQ   0.2292      0.5   0.2708
   1    rs2796278   MEAN    8.334    8.154    8.071
   1    rs2796278     SD   0.4526   0.5033   0.5154
   1       rs7144   GENO      C/C      C/T      T/T
   1       rs7144 COUNTS        6       25       17
   1       rs7144   FREQ    0.125   0.5208   0.3542
   1       rs7144   MEAN    7.748    8.313    8.116
   1       rs7144     SD   0.5356   0.4577   0.4611
   1    rs1474742   GENO      A/A      A/C      C/C
   1    rs1474742 COUNTS        9       24       15
   1    rs1474742   FREQ   0.1875      0.5   0.3125
   1    rs1474742   MEAN    7.779    8.342    8.138
   1    rs1474742     SD   0.4595   0.4669   0.4383
   1    rs7523273   GENO      G/G      G/A      A/A
   1    rs7523273 COUNTS        1       18       29
   1    rs7523273   FREQ  0.02083    0.375   0.6042
   1    rs7523273   MEAN    8.005    8.137    8.201
   1    rs7523273     SD        0   0.5842   0.4479
   1    rs2796283   GENO      A/A      A/G      G/G
   1    rs2796283 COUNTS       10       25       13
   1    rs2796283   FREQ   0.2083   0.5208   0.2708
   1    rs2796283   MEAN    7.801    8.351    8.117
   1    rs2796283     SD   0.4385   0.4539   0.4652
   1    rs2745972   GENO      T/T      T/C      C/C
   1    rs2745972 COUNTS        5       20       23
   1    rs2745972   FREQ   0.1042   0.4167   0.4792
   1    rs2745972   MEAN    7.807    8.275    8.164
   1    rs2745972     SD   0.3896   0.4552   0.5252
   1     rs866511   GENO      C/C      C/T      T/T
   1     rs866511 COUNTS        5       21       22
   1     rs866511   FREQ   0.1042   0.4375   0.4583
   1     rs866511   MEAN    8.096    8.243    8.123
   1     rs866511     SD   0.3338   0.5418   0.4875
   1    rs2235768   GENO      C/C      C/G      G/G
   1    rs2235768 COUNTS        4       15       29
   1    rs2235768   FREQ  0.08333   0.3125   0.6042
   1    rs2235768   MEAN    8.258    8.282    8.105
   1    rs2235768     SD   0.1498   0.5225   0.5093
   1     rs859710   GENO      C/C      C/G      G/G
   1     rs859710 COUNTS        1        9       38
   1     rs859710   FREQ  0.02083   0.1875   0.7917
   1     rs859710   MEAN     7.57    8.444    8.124
   1     rs859710     SD        0   0.4398   0.4886
   1     rs859711   GENO      C/C      C/A      A/A
   1     rs859711 COUNTS        1        6       39
   1     rs859711   FREQ  0.02174   0.1304   0.8478
   1     rs859711   MEAN     7.57    8.492    8.132
   1     rs859711     SD        0   0.5382   0.4846
   1     rs859713   GENO      C/C      C/A      A/A
   1     rs859713 COUNTS        4       15       29
   1     rs859713   FREQ  0.08333   0.3125   0.6042
   1     rs859713   MEAN    8.213    8.311    8.096
   1     rs859713     SD   0.6631   0.3614   0.5306
   1     rs947658   GENO      T/T      T/C      C/C
   1     rs947658 COUNTS        1       14       33
   1     rs947658   FREQ  0.02083   0.2917   0.6875
   1     rs947658   MEAN    7.993    8.268    8.138
   1     rs947658     SD        0   0.4128   0.5326
   1    rs2745975   GENO      G/G      G/A      A/A
   1    rs2745975 COUNTS        9       22       17
   1    rs2745975   FREQ   0.1875   0.4583   0.3542
   1    rs2745975   MEAN    8.049    8.359    7.998
   1    rs2745975     SD   0.4928   0.4493   0.4935
   1    rs1318653   GENO      C/C      C/T      T/T
   1    rs1318653 COUNTS        1       15       32
   1    rs1318653   FREQ  0.02083   0.3125   0.6667
   1    rs1318653   MEAN    8.005    8.076    8.224
   1    rs1318653     SD        0   0.5536   0.4735
   1   rs11118668   GENO      T/T      T/C      C/C
   1   rs11118668 COUNTS        1       15       32
   1   rs11118668   FREQ  0.02083   0.3125   0.6667
   1   rs11118668   MEAN    8.005    8.076    8.224
   1   rs11118668     SD        0   0.5536   0.4735
   1   rs10863593   GENO      C/C      C/T      T/T
   1   rs10863593 COUNTS        1       16       31
   1   rs10863593   FREQ  0.02083   0.3333   0.6458
   1   rs10863593   MEAN    8.005    8.088    8.222
   1   rs10863593     SD        0   0.5372   0.4812
   1    rs2745980   GENO      G/G      G/T      T/T
   1    rs2745980 COUNTS        9       22       17
   1    rs2745980   FREQ   0.1875   0.4583   0.3542
   1    rs2745980   MEAN    8.049    8.359    7.998
   1    rs2745980     SD   0.4928   0.4493   0.4935
   1    rs2745981   GENO      T/T      T/C      C/C
   1    rs2745981 COUNTS        4       22       22
   1    rs2745981   FREQ  0.08333   0.4583   0.4583
   1    rs2745981   MEAN    8.147    8.144    8.206
   1    rs2745981     SD   0.6769   0.4028   0.5634
   1    rs2796241   GENO      A/A      A/C      C/C
   1    rs2796241 COUNTS        4       22       22
   1    rs2796241   FREQ  0.08333   0.4583   0.4583
   1    rs2796241   MEAN    8.147    8.144    8.206
   1    rs2796241     SD   0.6769   0.4028   0.5634
   1    rs7550821   GENO      T/T      T/C      C/C
   1    rs7550821 COUNTS        0       13       34
   1    rs7550821   FREQ        0   0.2766   0.7234
   1    rs7550821   MEAN       NA    8.156    8.171
   1    rs7550821     SD       NA   0.4312   0.5274
   1    rs4844621   GENO      G/G      G/A      A/A
   1    rs4844621 COUNTS        0       14       34
   1    rs4844621   FREQ        0   0.2917   0.7083
   1    rs4844621   MEAN       NA    8.165    8.176
   1    rs4844621     SD       NA   0.4154   0.5294
   1     rs859709   GENO      A/A      A/G      G/G
   1     rs859709 COUNTS        0       11       37
   1     rs859709   FREQ        0   0.2292   0.7708
   1     rs859709   MEAN       NA    8.412    8.102
   1     rs859709     SD       NA    0.411   0.4998
   1     rs882198   GENO      T/T      T/C      C/C
   1     rs882198 COUNTS        0       12       36
   1     rs882198   FREQ        0     0.25     0.75
   1     rs882198   MEAN       NA    8.182     8.17
   1     rs882198     SD       NA   0.4397   0.5173
   1    rs2796247   GENO      T/T      T/C      C/C
   1    rs2796247 COUNTS        4       22       22
   1    rs2796247   FREQ  0.08333   0.4583   0.4583
   1    rs2796247   MEAN    8.147    8.144    8.206
   1    rs2796247     SD   0.6769   0.4028   0.5634
   1    rs2724362   GENO      T/T      T/G      G/G
   1    rs2724362 COUNTS        4       20       24
   1    rs2724362   FREQ  0.08333   0.4167      0.5
   1    rs2724362   MEAN    8.147    8.136    8.208
   1    rs2724362     SD   0.6769   0.4158   0.5427
   1     rs694874   GENO      T/T      T/C      C/C
   1     rs694874 COUNTS        1       17       30
   1     rs694874   FREQ  0.02083   0.3542    0.625
   1     rs694874   MEAN     8.08    8.219     8.15
   1     rs694874     SD        0   0.4865   0.5135
   1     rs641783   GENO      A/A      A/G      G/G
   1     rs641783 COUNTS        0        5       43
   1     rs641783   FREQ        0   0.1042   0.8958
   1     rs641783   MEAN       NA    8.152    8.175
   1     rs641783     SD       NA   0.6063   0.4885
   1     rs643470   GENO      T/T      T/A      A/A
   1     rs643470 COUNTS        0        5       43
   1     rs643470   FREQ        0   0.1042   0.8958
   1     rs643470   MEAN       NA    8.338    8.154
   1     rs643470     SD       NA   0.6324   0.4816
   1     rs733177   GENO      G/G      G/A      A/A
   1     rs733177 COUNTS        1       14       33
   1     rs733177   FREQ  0.02083   0.2917   0.6875
   1     rs733177   MEAN     7.88    8.325    8.117
   1     rs733177     SD        0   0.4903   0.4955
   1     rs677715   GENO      A/A      A/G      G/G
   1     rs677715 COUNTS        1       14       33
   1     rs677715   FREQ  0.02083   0.2917   0.6875
   1     rs677715   MEAN     7.88    8.325    8.117
   1     rs677715     SD        0   0.4903   0.4955
   1     rs558248   GENO      G/G      G/A      A/A
   1     rs558248 COUNTS        1       14       33
   1     rs558248   FREQ  0.02083   0.2917   0.6875
   1     rs558248   MEAN     7.88    8.325    8.117
   1     rs558248     SD        0   0.4903   0.4955
   1   rs17009221   GENO      G/G      G/A      A/A
   1   rs17009221 COUNTS        3       22       23
   1   rs17009221   FREQ   0.0625   0.4583   0.4792
   1   rs17009221   MEAN    8.562    8.204    8.093
   1   rs17009221     SD   0.6065   0.4309   0.5324
   1   rs17009223   GENO      A/A      A/G      G/G
   1   rs17009223 COUNTS        3       22       23
   1   rs17009223   FREQ   0.0625   0.4583   0.4792
   1   rs17009223   MEAN    8.562    8.204    8.093
   1   rs17009223     SD   0.6065   0.4309   0.5324
   1     rs861475   GENO      C/C      C/T      T/T
   1     rs861475 COUNTS        9       27       12
   1     rs861475   FREQ   0.1875   0.5625     0.25
   1     rs861475   MEAN    8.223    8.163    8.158
   1     rs861475     SD   0.5926   0.4706   0.5133
   1     rs658347   GENO      C/C      C/T      T/T
   1     rs658347 COUNTS        6       30       12
   1     rs658347   FREQ    0.125    0.625     0.25
   1     rs658347   MEAN     8.15    8.228    8.045
   1     rs658347     SD   0.6738   0.4888   0.4269
   1    rs3820521   GENO      A/A      A/G      G/G
   1    rs3820521 COUNTS        0       16       32
   1    rs3820521   FREQ        0   0.3333   0.6667
   1    rs3820521   MEAN       NA    8.098     8.21
   1    rs3820521     SD       NA   0.5554    0.466
   1    rs2235766   GENO      G/G      G/A      A/A
   1    rs2235766 COUNTS        0       19       29
   1    rs2235766   FREQ        0   0.3958   0.6042
   1    rs2235766   MEAN       NA    8.276    8.105
   1    rs2235766     SD       NA   0.5608   0.4431
   1    rs2724400   GENO      C/C      C/T      T/T
   1    rs2724400 COUNTS        5       28       15
   1    rs2724400   FREQ   0.1042   0.5833   0.3125
   1    rs2724400   MEAN    8.041    8.158    8.244
   1    rs2724400     SD   0.1845   0.5701   0.4153
   1    rs2262269   GENO      C/C      C/A      A/A
   1    rs2262269 COUNTS        0        9       39
   1    rs2262269   FREQ        0   0.1875   0.8125
   1    rs2262269   MEAN       NA    7.967     8.22
   1    rs2262269     SD       NA   0.4164   0.5036
   1    rs2259397   GENO      T/T      T/C      C/C
   1    rs2259397 COUNTS        5       28       15
   1    rs2259397   FREQ   0.1042   0.5833   0.3125
   1    rs2259397   MEAN    8.041    8.158    8.244
   1    rs2259397     SD   0.1845   0.5701   0.4153
   1    rs2724379   GENO      C/C      C/A      A/A
   1    rs2724379 COUNTS        0        7       41
   1    rs2724379   FREQ        0   0.1458   0.8542
   1    rs2724379   MEAN       NA      8.1    8.185
   1    rs2724379     SD       NA   0.3208   0.5204
   1    rs6667619   GENO      C/C      C/A      A/A
   1    rs6667619 COUNTS        7       20       21
   1    rs6667619   FREQ   0.1458   0.4167   0.4375
   1    rs6667619   MEAN    8.495    8.266    7.976
   1    rs6667619     SD   0.3661   0.5153   0.4434
   1     rs656801   GENO      T/T      T/C      C/C
   1     rs656801 COUNTS       11       24       13
   1     rs656801   FREQ   0.2292      0.5   0.2708
   1     rs656801   MEAN    8.332     8.24    7.913
   1     rs656801     SD   0.4299    0.507   0.4537
   1    rs1932819   GENO      A/A      A/G      G/G
   1    rs1932819 COUNTS        9       19       20
   1    rs1932819   FREQ   0.1875   0.3958   0.4167
   1    rs1932819   MEAN    8.521    8.173    8.016
   1    rs1932819     SD   0.3773   0.5535   0.4142
   1    rs1932818   GENO      A/A      A/G      G/G
   1    rs1932818 COUNTS        7       21       20
   1    rs1932818   FREQ   0.1458   0.4375   0.4167
   1    rs1932818   MEAN    8.495    8.214    8.016
   1    rs1932818     SD   0.3661   0.5557   0.4142
   1    rs2267896   GENO      C/C      C/T      T/T
   1    rs2267896 COUNTS        7       20       21
   1    rs2267896   FREQ   0.1458   0.4167   0.4375
   1    rs2267896   MEAN    8.495    8.266    7.976
   1    rs2267896     SD   0.3661   0.5153   0.4434
   1    rs6540445   GENO      T/T      T/C      C/C
   1    rs6540445 COUNTS        7       20       21
   1    rs6540445   FREQ   0.1458   0.4167   0.4375
   1    rs6540445   MEAN    8.495    8.266    7.976
   1    rs6540445     SD   0.3661   0.5153   0.4434
   1    rs3754172   GENO      T/T      T/G      G/G
   1    rs3754172 COUNTS        7       17       24
   1    rs3754172   FREQ   0.1458   0.3542      0.5
   1    rs3754172   MEAN    8.495     8.22    8.045
   1    rs3754172     SD   0.3661    0.472   0.5094
   1    rs6693798   GENO      G/G      G/A      A/A
   1    rs6693798 COUNTS        5       18       25
   1    rs6693798   FREQ   0.1042    0.375   0.5208
   1    rs6693798   MEAN    8.608    8.154    8.099
   1    rs6693798     SD   0.3478   0.4282   0.5324
   1   rs12095775   GENO      T/T      T/C      C/C
   1   rs12095775 COUNTS        5       18       25
   1   rs12095775   FREQ   0.1042    0.375   0.5208
   1   rs12095775   MEAN    8.608    8.154    8.099
   1   rs12095775     SD   0.3478   0.4282   0.5324
   1    rs1160530   GENO      A/A      A/G      G/G
   1    rs1160530 COUNTS        7       25       16
   1    rs1160530   FREQ   0.1458   0.5208   0.3333
   1    rs1160530   MEAN    8.215    8.168    8.162
   1    rs1160530     SD    0.516    0.529   0.4593
   1    rs2724371   GENO      T/T      T/C      C/C
   1    rs2724371 COUNTS        8       24       16
   1    rs2724371   FREQ   0.1667      0.5   0.3333
   1    rs2724371   MEAN    8.222    8.164    8.162
   1    rs2724371     SD   0.4782     0.54   0.4593
   1     rs490305   GENO      G/G      G/A      A/A
   1     rs490305 COUNTS        9       27       12
   1     rs490305   FREQ   0.1875   0.5625     0.25
   1     rs490305   MEAN    8.248    8.149     8.17
   1     rs490305     SD   0.4541   0.5201   0.4994
   1   rs11118935   GENO      C/C      C/T      T/T
   1   rs11118935 COUNTS        1        9       38
   1   rs11118935   FREQ  0.02083   0.1875   0.7917
   1   rs11118935   MEAN    7.626    8.416     8.13
   1   rs11118935     SD        0   0.3964   0.5022
   1    rs1204688   GENO      T/T      T/C      C/C
   1    rs1204688 COUNTS        8       25       15
   1    rs1204688   FREQ   0.1667   0.5208   0.3125
   1    rs1204688   MEAN    8.222    8.152    8.181
   1    rs1204688     SD   0.4782   0.5316    0.469
   1    rs1015656   GENO      G/G      G/A      A/A
   1    rs1015656 COUNTS        9       28       11
   1    rs1015656   FREQ   0.1875   0.5833   0.2292
   1    rs1015656   MEAN    8.248    8.145    8.181
   1    rs1015656     SD   0.4541   0.5088   0.5274
   1    rs1028400   GENO      C/C      C/A      A/A
   1    rs1028400 COUNTS        2       20       26
   1    rs1028400   FREQ  0.04167   0.4167   0.5417
   1    rs1028400   MEAN    7.866    8.117    8.239
   1    rs1028400     SD  0.05757   0.5263   0.4842
   1    rs1212304   GENO      G/G      G/T      T/T
   1    rs1212304 COUNTS        2       24       22
   1    rs1212304   FREQ  0.04167      0.5   0.4583
   1    rs1212304   MEAN    7.866    8.127     8.25
   1    rs1212304     SD  0.05757   0.4923   0.5139
   1   rs11118958   GENO      C/C      C/G      G/G
   1   rs11118958 COUNTS        1       12       35
   1   rs11118958   FREQ  0.02083     0.25   0.7292
   1   rs11118958   MEAN    7.626    8.213    8.175
   1   rs11118958     SD        0   0.5278   0.4884
   1    rs1932825   GENO      T/T      T/A      A/A
   1    rs1932825 COUNTS        3       13       32
   1    rs1932825   FREQ   0.0625   0.2708   0.6667
   1    rs1932825   MEAN    8.031    8.045    8.238
   1    rs1932825     SD   0.4164   0.6473   0.4292
   1   rs11579772   GENO      A/A      A/G      G/G
   1   rs11579772 COUNTS        3       13       32
   1   rs11579772   FREQ   0.0625   0.2708   0.6667
   1   rs11579772   MEAN    8.031    8.045    8.238
   1   rs11579772     SD   0.4164   0.6473   0.4292
   1    rs2745967   GENO      A/A      A/G      G/G
   1    rs2745967 COUNTS        6       28       14
   1    rs2745967   FREQ    0.125   0.5833   0.2917
   1    rs2745967   MEAN    8.038    8.167    8.242
   1    rs2745967     SD   0.4316   0.5095   0.5097
   1   rs11579848   GENO      A/A      A/G      G/G
   1   rs11579848 COUNTS        1       13       34
   1   rs11579848   FREQ  0.02083   0.2708   0.7083
   1   rs11579848   MEAN    7.626    8.217    8.172
   1   rs11579848     SD        0   0.5057   0.4955
   1   rs11578508   GENO      G/G      G/A      A/A
   1   rs11578508 COUNTS        3       13       32
   1   rs11578508   FREQ   0.0625   0.2708   0.6667
   1   rs11578508   MEAN    8.031    8.045    8.238
   1   rs11578508     SD   0.4164   0.6473   0.4292
   1   rs12065224   GENO      C/C      C/T      T/T
   1   rs12065224 COUNTS        3       13       32
   1   rs12065224   FREQ   0.0625   0.2708   0.6667
   1   rs12065224   MEAN    8.031    8.045    8.238
   1   rs12065224     SD   0.4164   0.6473   0.4292
   1    rs1003716   GENO      A/A      A/G      G/G
   1    rs1003716 COUNTS        8       21       19
   1    rs1003716   FREQ   0.1667   0.4375   0.3958
   1    rs1003716   MEAN    8.363    8.232    8.027
   1    rs1003716     SD   0.4226   0.4842   0.5158
   1   rs11579530   GENO      C/C      C/T      T/T
   1   rs11579530 COUNTS        3       13       32
   1   rs11579530   FREQ   0.0625   0.2708   0.6667
   1   rs11579530   MEAN    8.031    8.045    8.238
   1   rs11579530     SD   0.4164   0.6473   0.4292
   1   rs11579168   GENO      G/G      G/A      A/A
   1   rs11579168 COUNTS        1       12       35
   1   rs11579168   FREQ  0.02083     0.25   0.7292
   1   rs11579168   MEAN    7.626    8.213    8.175
   1   rs11579168     SD        0   0.5278   0.4884
   1    rs7552993   GENO      T/T      T/C      C/C
   1    rs7552993 COUNTS        3       13       32
   1    rs7552993   FREQ   0.0625   0.2708   0.6667
   1    rs7552993   MEAN    8.031    8.045    8.238
   1    rs7552993     SD   0.4164   0.6473   0.4292
   1     rs878670   GENO      A/A      A/G      G/G
   1     rs878670 COUNTS        8       22       18
   1     rs878670   FREQ   0.1667   0.4583    0.375
   1     rs878670   MEAN    8.347    8.261    7.988
   1     rs878670     SD   0.4503   0.4414   0.5397
   1   rs11118965   GENO      A/A      A/G      G/G
   1   rs11118965 COUNTS        1        5       42
   1   rs11118965   FREQ  0.02083   0.1042    0.875
   1   rs11118965   MEAN    7.626    8.548    8.141
   1   rs11118965     SD        0   0.4191   0.4875
   1    rs2184820   GENO      A/A      A/G      G/G
   1    rs2184820 COUNTS        4       17       27
   1    rs2184820   FREQ  0.08333   0.3542   0.5625
   1    rs2184820   MEAN    7.858     8.04    8.303
   1    rs2184820     SD   0.6459   0.4438    0.478
   1    rs2785630   GENO      T/T      T/G      G/G
   1    rs2785630 COUNTS        5       27       15
   1    rs2785630   FREQ   0.1064   0.5745   0.3191
   1    rs2785630   MEAN    8.352    8.173    8.111
   1    rs2785630     SD   0.5031   0.4246   0.6311
   1    rs7547090   GENO      G/G      G/A      A/A
   1    rs7547090 COUNTS        1       15       32
   1    rs7547090   FREQ  0.02083   0.3125   0.6667
   1    rs7547090   MEAN    7.907    7.954    8.284
   1    rs7547090     SD        0   0.5239   0.4567
   1     rs475774   GENO      T/T      T/G      G/G
   1     rs475774 COUNTS        1       12       35
   1     rs475774   FREQ  0.02083     0.25   0.7292
   1     rs475774   MEAN    8.216     8.21    8.159
   1     rs475774     SD        0   0.5554   0.4874
   1   rs12023412   GENO      G/G      G/C      C/C
   1   rs12023412 COUNTS        0       13       35
   1   rs12023412   FREQ        0   0.2708   0.7292
   1   rs12023412   MEAN       NA     8.38    8.096
   1   rs12023412     SD       NA    0.389   0.5121
   1     rs684431   GENO      T/T      T/C      C/C
   1     rs684431 COUNTS       10       20       18
   1     rs684431   FREQ   0.2083   0.4167    0.375
   1     rs684431   MEAN    8.565      8.1    8.036
   1     rs684431     SD   0.4022   0.4547   0.4928
   1     rs663999   GENO      T/T      T/A      A/A
   1     rs663999 COUNTS        8       23       17
   1     rs663999   FREQ   0.1667   0.4792   0.3542
   1     rs663999   MEAN    8.538    8.092    8.111
   1     rs663999     SD   0.4663   0.4467   0.5184
   1    rs6666839   GENO      G/G      G/A      A/A
   1    rs6666839 COUNTS        4       23       21
   1    rs6666839   FREQ  0.08333   0.4792   0.4375
   1    rs6666839   MEAN    8.378    8.004    8.319
   1    rs6666839     SD    0.513   0.4574   0.4915
   1    rs3901316   GENO      C/C      C/T      T/T
   1    rs3901316 COUNTS        0        9       39
   1    rs3901316   FREQ        0   0.1875   0.8125
   1    rs3901316   MEAN       NA    8.117    8.186
   1    rs3901316     SD       NA   0.4898   0.5011
   1     rs580306   GENO      T/T      T/G      G/G
   1     rs580306 COUNTS        0        7       41
   1     rs580306   FREQ        0   0.1458   0.8542
   1     rs580306   MEAN       NA    8.354    8.142
   1     rs580306     SD       NA   0.3391   0.5132
   1     rs586294   GENO      A/A      A/T      T/T
   1     rs586294 COUNTS        0       20       28
   1     rs586294   FREQ        0   0.4167   0.5833
   1     rs586294   MEAN       NA    8.212    8.145
   1     rs586294     SD       NA   0.5823   0.4303
   1    rs1751584   GENO      G/G      G/A      A/A
   1    rs1751584 COUNTS        0        6       42
   1    rs1751584   FREQ        0    0.125    0.875
   1    rs1751584   MEAN       NA    7.882    8.214
   1    rs1751584     SD       NA   0.7717   0.4399
   1    rs2745945   GENO      C/C      C/T      T/T
   1    rs2745945 COUNTS        0       13       35
   1    rs2745945   FREQ        0   0.2708   0.7292
   1    rs2745945   MEAN       NA    8.033    8.225
   1    rs2745945     SD       NA    0.545   0.4722
   1    rs2785653   GENO      T/T      T/C      C/C
   1    rs2785653 COUNTS        9       24       15
   1    rs2785653   FREQ   0.1875      0.5   0.3125
   1    rs2785653   MEAN    7.992    8.159    8.303
   1    rs2785653     SD   0.4782   0.5123   0.4685
   1    rs1193096   GENO      A/A      A/C      C/C
   1    rs1193096 COUNTS        1       14       33
   1    rs1193096   FREQ  0.02083   0.2917   0.6875
   1    rs1193096   MEAN    7.486    8.206    8.179
   1    rs1193096     SD        0   0.5967   0.4463
   1    rs2767567   GENO      T/T      T/C      C/C
   1    rs2767567 COUNTS        1       13       34
   1    rs2767567   FREQ  0.02083   0.2708   0.7083
   1    rs2767567   MEAN    7.486    8.129     8.21
   1    rs2767567     SD        0   0.6662   0.4128
   1     rs591305   GENO      G/G      G/C      C/C
   1     rs591305 COUNTS        1       13       34
   1     rs591305   FREQ  0.02083   0.2708   0.7083
   1     rs591305   MEAN    7.486    8.129     8.21
   1     rs591305     SD        0   0.6662   0.4128
   1    rs6659522   GENO      T/T      T/A      A/A
   1    rs6659522 COUNTS        5       20       23
   1    rs6659522   FREQ   0.1042   0.4167   0.4792
   1    rs6659522   MEAN    8.057    8.119    8.245
   1    rs6659522     SD   0.5389   0.5522   0.4418
   1     rs657778   GENO      T/T      T/C      C/C
   1     rs657778 COUNTS        2       12       34
   1     rs657778   FREQ  0.04167     0.25   0.7083
   1     rs657778   MEAN    7.528    8.175     8.21
   1     rs657778     SD  0.05952   0.6734   0.4128
   1    rs7520548   GENO      A/A      A/C      C/C
   1    rs7520548 COUNTS        0        6       42
   1    rs7520548   FREQ        0    0.125    0.875
   1    rs7520548   MEAN       NA    8.255    8.161
   1    rs7520548     SD       NA     0.51   0.4975
   1    rs4844633   GENO      T/T      T/G      G/G
   1    rs4844633 COUNTS        0        9       39
   1    rs4844633   FREQ        0   0.1875   0.8125
   1    rs4844633   MEAN       NA    8.185     8.17
   1    rs4844633     SD       NA   0.5651    0.485
   1   rs12136725   GENO      G/G      G/T      T/T
   1   rs12136725 COUNTS       12       21       15
   1   rs12136725   FREQ     0.25   0.4375   0.3125
   1   rs12136725   MEAN     8.13    8.116    8.286
   1   rs12136725     SD   0.5698   0.4942   0.4438
   1   rs12407165   GENO      G/G      G/A      A/A
   1   rs12407165 COUNTS        1        7       40
   1   rs12407165   FREQ  0.02083   0.1458   0.8333
   1   rs12407165   MEAN    7.626    8.152     8.19
   1   rs12407165     SD        0   0.5078    0.497
   1    rs6540451   GENO      A/A      A/G      G/G
   1    rs6540451 COUNTS       11       21       16
   1    rs6540451   FREQ   0.2292   0.4375   0.3333
   1    rs6540451   MEAN    8.085    8.133    8.285
   1    rs6540451     SD   0.5744   0.5058   0.4287
   1    rs1985237   GENO      T/T      T/C      C/C
   1    rs1985237 COUNTS        2       12       34
   1    rs1985237   FREQ  0.04167     0.25   0.7083
   1    rs1985237   MEAN    7.853    8.177     8.19
   1    rs1985237     SD   0.3209   0.4107   0.5314
   1    rs2078332   GENO      C/C      C/G      G/G
   1    rs2078332 COUNTS        9       17       22
   1    rs2078332   FREQ   0.1875   0.3542   0.4583
   1    rs2078332   MEAN    8.053    8.135    8.251
   1    rs2078332     SD   0.6132   0.5528   0.3969
   1    rs2785625   GENO      G/G      G/A      A/A
   1    rs2785625 COUNTS        1       11       36
   1    rs2785625   FREQ  0.02083   0.2292     0.75
   1    rs2785625   MEAN     7.57      8.1    8.212
   1    rs2785625     SD        0   0.7341    0.401
   1     rs753264   GENO      G/G      G/A      A/A
   1     rs753264 COUNTS       11       21       16
   1     rs753264   FREQ   0.2292   0.4375   0.3333
   1     rs753264   MEAN    8.085    8.133    8.285
   1     rs753264     SD   0.5744   0.5058   0.4287
   1    rs7552683   GENO      C/C      C/T      T/T
   1    rs7552683 COUNTS       10       16       22
   1    rs7552683   FREQ   0.2083   0.3333   0.4583
   1    rs7552683   MEAN    8.036    8.151    8.251
   1    rs7552683     SD   0.5807   0.5668   0.3969
   1    rs4844634   GENO      T/T      T/G      G/G
   1    rs4844634 COUNTS        2       13       33
   1    rs4844634   FREQ  0.04167   0.2708   0.6875
   1    rs4844634   MEAN    7.853    8.165    8.195
   1    rs4844634     SD   0.3209   0.3955   0.5388
   1    rs2478822   GENO      A/A      A/G      G/G
   1    rs2478822 COUNTS        1       11       36
   1    rs2478822   FREQ  0.02083   0.2292     0.75
   1    rs2478822   MEAN     7.57      8.1    8.212
   1    rs2478822     SD        0   0.7341    0.401
   1     rs729765   GENO      C/C      C/G      G/G
   1     rs729765 COUNTS        0        7       41
   1     rs729765   FREQ        0   0.1458   0.8542
   1     rs729765   MEAN       NA    7.764    8.243
   1     rs729765     SD       NA   0.6983   0.4242
   1   rs12094094   GENO      T/T      T/G      G/G
   1   rs12094094 COUNTS        2       15       31
   1   rs12094094   FREQ  0.04167   0.3125   0.6458
   1   rs12094094   MEAN    7.853    8.146    8.206
   1   rs12094094     SD   0.3209    0.523   0.4937
   1    rs6673084   GENO      A/A      A/G      G/G
   1    rs6673084 COUNTS       11       22       15
   1    rs6673084   FREQ   0.2292   0.4583   0.3125
   1    rs6673084   MEAN    8.084    8.174    8.237
   1    rs6673084     SD   0.5745   0.5275   0.3965
   1    rs2478816   GENO      A/A      A/G      G/G
   1    rs2478816 COUNTS        1       16       31
   1    rs2478816   FREQ  0.02083   0.3333   0.6458
   1    rs2478816   MEAN     7.57    8.188    8.184
   1    rs2478816     SD        0   0.5579   0.4638
   1    rs4844635   GENO      T/T      T/G      G/G
   1    rs4844635 COUNTS        2       15       31
   1    rs4844635   FREQ  0.04167   0.3125   0.6458
   1    rs4844635   MEAN    7.853    8.146    8.206
   1    rs4844635     SD   0.3209    0.523   0.4937
   1    rs2478812   GENO      T/T      T/C      C/C
   1    rs2478812 COUNTS        1       11       36
   1    rs2478812   FREQ  0.02083   0.2292     0.75
   1    rs2478812   MEAN     7.57    8.257    8.164
   1    rs2478812     SD        0   0.6552   0.4394
   1    rs2274446   GENO      T/T      T/C      C/C
   1    rs2274446 COUNTS        1       15       32
   1    rs2274446   FREQ  0.02083   0.3125   0.6667
   1    rs2274446   MEAN    7.626    8.162    8.195
   1    rs2274446     SD        0   0.5168   0.4898
   1    rs4844637   GENO      G/G      G/C      C/C
   1    rs4844637 COUNTS        0       12       36
   1    rs4844637   FREQ        0     0.25     0.75
   1    rs4844637   MEAN       NA    8.007    8.228
   1    rs4844637     SD       NA   0.6248   0.4394
   1    rs4844639   GENO      C/C      C/T      T/T
   1    rs4844639 COUNTS        0       12       36
   1    rs4844639   FREQ        0     0.25     0.75
   1    rs4844639   MEAN       NA    8.007    8.228
   1    rs4844639     SD       NA   0.6248   0.4394
   1    rs2498024   GENO      T/T      T/C      C/C
   1    rs2498024 COUNTS        1        9       38
   1    rs2498024   FREQ  0.02083   0.1875   0.7917
   1    rs2498024   MEAN    8.458    8.099    8.183
   1    rs2498024     SD        0   0.4019   0.5216
   1    rs2498023   GENO      C/C      C/A      A/A
   1    rs2498023 COUNTS        2       23       23
   1    rs2498023   FREQ  0.04167   0.4792   0.4792
   1    rs2498023   MEAN    8.892    8.088    8.195
   1    rs2498023     SD    0.347   0.5488   0.4009
   1    rs2478807   GENO      A/A      A/T      T/T
   1    rs2478807 COUNTS        6       26       16
   1    rs2478807   FREQ    0.125   0.5417   0.3333
   1    rs2478807   MEAN    8.167    8.157      8.2
   1    rs2478807     SD   0.9235   0.4395   0.3986
   1   rs10863695   GENO      A/A      A/G      G/G
   1   rs10863695 COUNTS        0       11       37
   1   rs10863695   FREQ        0   0.2292   0.7708
   1   rs10863695   MEAN       NA    8.046     8.21
   1   rs10863695     SD       NA   0.6392   0.4466
   1   rs11118982   GENO      A/A      A/G      G/G
   1   rs11118982 COUNTS       10       26       12
   1   rs11118982   FREQ   0.2083   0.5417     0.25
   1   rs11118982   MEAN    8.218    8.183    8.114
   1   rs11118982     SD   0.4483   0.4048   0.7086
   1    rs2478806   GENO      G/G      G/T      T/T
   1    rs2478806 COUNTS        6       25       16
   1    rs2478806   FREQ   0.1277   0.5319   0.3404
   1    rs2478806   MEAN    8.167    8.158      8.2
   1    rs2478806     SD   0.9235   0.4485   0.3986
   1    rs2148699   GENO      C/C      C/T      T/T
   1    rs2148699 COUNTS       10       25       13
   1    rs2148699   FREQ   0.2083   0.5208   0.2708
   1    rs2148699   MEAN    8.218    8.189    8.107
   1    rs2148699     SD   0.4483   0.4118   0.6789
   1    rs2249852   GENO      C/C      C/T      T/T
   1    rs2249852 COUNTS        7       19       22
   1    rs2249852   FREQ   0.1458   0.3958   0.4583
   1    rs2249852   MEAN    8.082    8.205    8.174
   1    rs2249852     SD   0.8727   0.4672   0.3727
   1   rs12126111   GENO      A/A      A/G      G/G
   1   rs12126111 COUNTS       10       25       13
   1   rs12126111   FREQ   0.2083   0.5208   0.2708
   1   rs12126111   MEAN    8.263    8.171    8.107
   1   rs12126111     SD   0.3783   0.4348   0.6789
   1   rs11118986   GENO      A/A      A/G      G/G
   1   rs11118986 COUNTS        2       13       33
   1   rs11118986   FREQ  0.04167   0.2708   0.6875
   1   rs11118986   MEAN    8.392    8.141    8.172
   1   rs11118986     SD   0.3371   0.6248   0.4537
   1    rs4844641   GENO      C/C      C/A      A/A
   1    rs4844641 COUNTS        0        7       41
   1    rs4844641   FREQ        0   0.1458   0.8542
   1    rs4844641   MEAN       NA    7.911    8.218
   1    rs4844641     SD       NA   0.4087   0.4982
   1    rs4844406   GENO      A/A      A/G      G/G
   1    rs4844406 COUNTS        0       14       34
   1    rs4844406   FREQ        0   0.2917   0.7083
   1    rs4844406   MEAN       NA    8.097    8.204
   1    rs4844406     SD       NA   0.5518   0.4742
   1    rs7538533   GENO      T/T      T/A      A/A
   1    rs7538533 COUNTS        9       20       19
   1    rs7538533   FREQ   0.1875   0.4167   0.3958
   1    rs7538533   MEAN     8.31    8.126    8.157
   1    rs7538533     SD   0.7906   0.4344   0.3865
   1    rs4844407   GENO      T/T      T/C      C/C
   1    rs4844407 COUNTS        0       14       34
   1    rs4844407   FREQ        0   0.2917   0.7083
   1    rs4844407   MEAN       NA    8.097    8.204
   1    rs4844407     SD       NA   0.5518   0.4742
   1    rs7516841   GENO      G/G      G/C      C/C
   1    rs7516841 COUNTS        0       14       34
   1    rs7516841   FREQ        0   0.2917   0.7083
   1    rs7516841   MEAN       NA    8.242    8.144
   1    rs7516841     SD       NA   0.7141   0.3801
   1    rs7540266   GENO      C/C      C/A      A/A
   1    rs7540266 COUNTS        0       14       34
   1    rs7540266   FREQ        0   0.2917   0.7083
   1    rs7540266   MEAN       NA    8.242    8.144
   1    rs7540266     SD       NA   0.7141   0.3801
   1    rs4844645   GENO      A/A      A/G      G/G
   1    rs4844645 COUNTS        5       19       24
   1    rs4844645   FREQ   0.1042   0.3958      0.5
   1    rs4844645   MEAN    8.225    8.216    8.128
   1    rs4844645     SD   0.5681   0.5855   0.4136
   1   rs11576425   GENO      A/A      A/C      C/C
   1   rs11576425 COUNTS        2       11       35
   1   rs11576425   FREQ  0.04167   0.2292   0.7292
   1   rs11576425   MEAN    7.875    8.315    8.145
   1   rs11576425     SD   0.0698   0.3912   0.5295
   1   rs12042643   GENO      C/C      C/T      T/T
   1   rs12042643 COUNTS        1        4       43
   1   rs12042643   FREQ  0.02083  0.08333   0.8958
   1   rs12042643   MEAN    8.458     8.36    8.149
   1   rs12042643     SD        0   0.5303   0.4977
   1   rs12568876   GENO      G/G      G/C      C/C
   1   rs12568876 COUNTS        1       15       32
   1   rs12568876   FREQ  0.02083   0.3125   0.6667
   1   rs12568876   MEAN     7.05    8.231    8.181
   1   rs12568876     SD        0   0.5127   0.4579
   1    rs7553758   GENO      A/A      A/G      G/G
   1    rs7553758 COUNTS        6       19       23
   1    rs7553758   FREQ    0.125   0.3958   0.4792
   1    rs7553758   MEAN    8.063    8.221    8.162
   1    rs7553758     SD   0.8933   0.5153   0.3441
   1   rs10863698   GENO      G/G      G/A      A/A
   1   rs10863698 COUNTS        6       23       19
   1   rs10863698   FREQ    0.125   0.4792   0.3958
   1   rs10863698   MEAN    8.252    8.179    8.141
   1   rs10863698     SD   0.6913   0.5662    0.333
   1   rs10863699   GENO      T/T      T/A      A/A
   1   rs10863699 COUNTS        6       23       19
   1   rs10863699   FREQ    0.125   0.4792   0.3958
   1   rs10863699   MEAN    8.252    8.179    8.141
   1   rs10863699     SD   0.6913   0.5662    0.333
   1     rs472086   GENO      A/A      A/T      T/T
   1     rs472086 COUNTS        0       12       34
   1     rs472086   FREQ        0   0.2609   0.7391
   1     rs472086   MEAN       NA    8.182    8.144
   1     rs472086     SD       NA   0.7385   0.3801
   1    rs7548352   GENO      C/C      C/T      T/T
   1    rs7548352 COUNTS        6       23       19
   1    rs7548352   FREQ    0.125   0.4792   0.3958
   1    rs7548352   MEAN    8.252    8.179    8.141
   1    rs7548352     SD   0.6913   0.5662    0.333
   1    rs3811387   GENO      T/T      T/C      C/C
   1    rs3811387 COUNTS        8       21       19
   1    rs3811387   FREQ   0.1667   0.4375   0.3958
   1    rs3811387   MEAN    8.212    8.187    8.141
   1    rs3811387     SD    0.811   0.4929    0.333
   1    rs3811389   GENO      T/T      T/C      C/C
   1    rs3811389 COUNTS       10       25       13
   1    rs3811389   FREQ   0.2083   0.5208   0.2708
   1    rs3811389   MEAN    8.119    8.243    8.078
   1    rs3811389     SD   0.7518   0.4453   0.3389
   1   rs12046154   GENO      C/C      C/T      T/T
   1   rs12046154 COUNTS        1        4       43
   1   rs12046154   FREQ  0.02083  0.08333   0.8958
   1   rs12046154   MEAN    8.458     8.36    8.149
   1   rs12046154     SD        0   0.5303   0.4977
   1   rs17187133   GENO      G/G      G/T      T/T
   1   rs17187133 COUNTS        1        7       40
   1   rs17187133   FREQ  0.02083   0.1458   0.8333
   1   rs17187133   MEAN    7.531    8.343    8.159
   1   rs17187133     SD        0   0.4192   0.5017
   1   rs10863700   GENO      C/C      C/G      G/G
   1   rs10863700 COUNTS       10       25       13
   1   rs10863700   FREQ   0.2083   0.5208   0.2708
   1   rs10863700   MEAN    8.119    8.243    8.078
   1   rs10863700     SD   0.7518   0.4453   0.3389
   1     rs859499   GENO      A/A      A/G      G/G
   1     rs859499 COUNTS        1       22       25
   1     rs859499   FREQ  0.02083   0.4583   0.5208
   1     rs859499   MEAN     8.01    8.134    8.214
   1     rs859499     SD        0   0.4909   0.5136
   1    rs6540458   GENO      A/A      A/G      G/G
   1    rs6540458 COUNTS        0       14       34
   1    rs6540458   FREQ        0   0.2917   0.7083
   1    rs6540458   MEAN       NA    8.242    8.144
   1    rs6540458     SD       NA   0.7141   0.3801
   1     rs668878   GENO      C/C      C/T      T/T
   1     rs668878 COUNTS        1       15       32
   1     rs668878   FREQ  0.02083   0.3125   0.6667
   1     rs668878   MEAN    9.137    8.057    8.197
   1     rs668878     SD        0   0.7181   0.3174
   1   rs11811891   GENO      C/C      C/A      A/A
   1   rs11811891 COUNTS        0        6       42
   1   rs11811891   FREQ        0    0.125    0.875
   1   rs11811891   MEAN       NA    8.037    8.192
   1   rs11811891     SD       NA   0.3464   0.5125
   1     rs576876   GENO      G/G      G/C      C/C
   1     rs576876 COUNTS        7       22       19
   1     rs576876   FREQ   0.1458   0.4583   0.3958
   1     rs576876   MEAN    8.378    8.107    8.173
   1     rs576876     SD   0.7143   0.5477   0.3112
   1     rs607857   GENO      C/C      C/G      G/G
   1     rs607857 COUNTS        0       15       33
   1     rs607857   FREQ        0   0.3125   0.6875
   1     rs607857   MEAN       NA    8.196    8.162
   1     rs607857     SD       NA   0.7113   0.3708
   1    rs2007188   GENO      C/C      C/G      G/G
   1    rs2007188 COUNTS        1       15       32
   1    rs2007188   FREQ  0.02083   0.3125   0.6667
   1    rs2007188   MEAN    9.137    8.057    8.197
   1    rs2007188     SD        0   0.7181   0.3174
   1     rs628252   GENO      A/A      A/C      C/C
   1     rs628252 COUNTS        0       12       36
   1     rs628252   FREQ        0     0.25     0.75
   1     rs628252   MEAN       NA    8.202    8.163
   1     rs628252     SD       NA   0.6847   0.4251
   1   rs12026640   GENO      C/C      C/A      A/A
   1   rs12026640 COUNTS        1        6       41
   1   rs12026640   FREQ  0.02083    0.125   0.8542
   1   rs12026640   MEAN    8.458    8.271    8.151
   1   rs12026640     SD        0   0.7894   0.4533
   1     rs600031   GENO      A/A      A/G      G/G
   1     rs600031 COUNTS        3       17       28
   1     rs600031   FREQ   0.0625   0.3542   0.5833
   1     rs600031   MEAN    8.819    8.034    8.188
   1     rs600031     SD   0.3412   0.6676   0.3069
   1    rs6671923   GENO      A/A      A/G      G/G
   1    rs6671923 COUNTS        1       10       37
   1    rs6671923   FREQ  0.02083   0.2083   0.7708
   1    rs6671923   MEAN     8.01    8.137    8.187
   1    rs6671923     SD        0   0.4623   0.5144
   1    rs1781019   GENO      C/C      C/G      G/G
   1    rs1781019 COUNTS        4       17       27
   1    rs1781019   FREQ  0.08333   0.3542   0.5625
   1    rs1781019   MEAN    8.008    8.091    8.249
   1    rs1781019     SD   0.3787   0.4907   0.5126
   1     rs550948   GENO      A/A      A/G      G/G
   1     rs550948 COUNTS        2        6       40
   1     rs550948   FREQ  0.04167    0.125   0.8333
   1     rs550948   MEAN    8.175     8.03    8.194
   1     rs550948     SD   0.3546   0.3587    0.521
   1     rs486753   GENO      T/T      T/C      C/C
   1     rs486753 COUNTS        2       18       28
   1     rs486753   FREQ  0.04167    0.375   0.5833
   1     rs486753   MEAN    8.659    8.256    8.084
   1     rs486753     SD   0.2841   0.6401   0.3667
   1    rs1604364   GENO      C/C      C/T      T/T
   1    rs1604364 COUNTS        6       26       16
   1    rs1604364   FREQ    0.125   0.5417   0.3333
   1    rs1604364   MEAN    8.368    8.123     8.18
   1    rs1604364     SD   0.2497   0.5216   0.5219
   1    rs1262049   GENO      A/A      A/T      T/T
   1    rs1262049 COUNTS        4       10       34
   1    rs1262049   FREQ  0.08333   0.2083   0.7083
   1    rs1262049   MEAN    8.005    8.221    8.178
   1    rs1262049     SD   0.3691   0.3772   0.5413
   1    rs1664224   GENO      T/T      T/C      C/C
   1    rs1664224 COUNTS        0       12       36
   1    rs1664224   FREQ        0     0.25     0.75
   1    rs1664224   MEAN       NA    8.343    8.116
   1    rs1664224     SD       NA   0.7181   0.3912
   1    rs4844649   GENO      A/A      A/G      G/G
   1    rs4844649 COUNTS        2       10       36
   1    rs4844649   FREQ  0.04167   0.2083     0.75
   1    rs4844649   MEAN    7.995    8.162    8.186
   1    rs4844649     SD   0.6559   0.3353    0.534
   1    rs2256712   GENO      T/T      T/C      C/C
   1    rs2256712 COUNTS        5       20       23
   1    rs2256712   FREQ   0.1042   0.4167   0.4792
   1    rs2256712   MEAN    8.144    8.192    8.163
   1    rs2256712     SD    0.359    0.554    0.483
   1    rs2801201   GENO      G/G      G/A      A/A
   1    rs2801201 COUNTS        5       21       22
   1    rs2801201   FREQ   0.1042   0.4375   0.4583
   1    rs2801201   MEAN    8.144    8.237    8.119
   1    rs2801201     SD    0.359   0.5781   0.4441
   1    rs2590687   GENO      G/G      G/A      A/A
   1    rs2590687 COUNTS        2       18       28
   1    rs2590687   FREQ  0.04167    0.375   0.5833
   1    rs2590687   MEAN     8.38    8.287    8.085
   1    rs2590687     SD   0.5477   0.5455   0.4554
   1    rs2590686   GENO      G/G      G/T      T/T
   1    rs2590686 COUNTS        0       10       38
   1    rs2590686   FREQ        0   0.2083   0.7917
   1    rs2590686   MEAN       NA    8.487     8.09
   1    rs2590686     SD       NA   0.6474   0.4183
   1   rs11118997   GENO      A/A      A/G      G/G
   1   rs11118997 COUNTS        2       18       28
   1   rs11118997   FREQ  0.04167    0.375   0.5833
   1   rs11118997   MEAN    8.169    8.113    8.211
   1   rs11118997     SD   0.4089   0.4611   0.5308
   1    rs1249874   GENO      C/C      C/G      G/G
   1    rs1249874 COUNTS        3       13       32
   1    rs1249874   FREQ   0.0625   0.2708   0.6667
   1    rs1249874   MEAN    7.698    8.164    8.221
   1    rs1249874     SD   0.4546   0.4162   0.5159
   1     rs874785   GENO      T/T      T/C      C/C
   1     rs874785 COUNTS       10       17       21
   1     rs874785   FREQ   0.2083   0.3542   0.4375
   1     rs874785   MEAN    8.183    8.235    8.118
   1     rs874785     SD   0.5955    0.476   0.4767
   1   rs12033110   GENO      A/A      A/G      G/G
   1   rs12033110 COUNTS        0       13       35
   1   rs12033110   FREQ        0   0.2708   0.7292
   1   rs12033110   MEAN       NA    8.079    8.208
   1   rs12033110     SD       NA   0.3466   0.5394
   1    rs4406633   GENO      A/A      A/G      G/G
   1    rs4406633 COUNTS        9       15       24
   1    rs4406633   FREQ   0.1875   0.3125      0.5
   1    rs4406633   MEAN    8.085    8.266    8.148
   1    rs4406633     SD   0.5395   0.5313   0.4663
   1   rs11119000   GENO      A/A      A/G      G/G
   1   rs11119000 COUNTS        2        8       38
   1   rs11119000   FREQ  0.04167   0.1667   0.7917
   1   rs11119000   MEAN    7.541    8.022    8.238
   1   rs11119000     SD   0.5166   0.3356   0.5013
   1    rs6656369   GENO      A/A      A/G      G/G
   1    rs6656369 COUNTS        0       11       37
   1    rs6656369   FREQ        0   0.2292   0.7708
   1    rs6656369   MEAN       NA    8.102    8.194
   1    rs6656369     SD       NA   0.3699   0.5285
   1    rs1270939   GENO      T/T      T/C      C/C
   1    rs1270939 COUNTS        0       11       37
   1    rs1270939   FREQ        0   0.2292   0.7708
   1    rs1270939   MEAN       NA    8.357    8.118
   1    rs1270939     SD       NA   0.5822     0.46
   1   rs12410558   GENO      T/T      T/C      C/C
   1   rs12410558 COUNTS        0       20       28
   1   rs12410558   FREQ        0   0.4167   0.5833
   1   rs12410558   MEAN       NA    8.177     8.17
   1   rs12410558     SD       NA    0.398   0.5606
   1   rs11590686   GENO      T/T      T/C      C/C
   1   rs11590686 COUNTS        6       25       17
   1   rs11590686   FREQ    0.125   0.5208   0.3542
   1   rs11590686   MEAN    7.884    8.248    8.164
   1   rs11590686     SD   0.5421   0.4997   0.4603
   1   rs17012155   GENO      T/T      T/C      C/C
   1   rs17012155 COUNTS        2       11       35
   1   rs17012155   FREQ  0.04167   0.2292   0.7292
   1   rs17012155   MEAN    8.383    8.382    8.095
   1   rs17012155     SD   0.1541   0.4818   0.4961
   1    rs6540459   GENO      G/G      G/A      A/A
   1    rs6540459 COUNTS        0        6       42
   1    rs6540459   FREQ        0    0.125    0.875
   1    rs6540459   MEAN       NA    7.922    8.209
   1    rs6540459     SD       NA   0.3569   0.5042
   1   rs17012158   GENO      T/T      T/C      C/C
   1   rs17012158 COUNTS        6       32       10
   1   rs17012158   FREQ    0.125   0.6667   0.2083
   1   rs17012158   MEAN    8.192    8.272    7.843
   1   rs17012158     SD   0.2456   0.5024   0.4673
   1    rs1249868   GENO      A/A      A/T      T/T
   1    rs1249868 COUNTS        6       25       17
   1    rs1249868   FREQ    0.125   0.5208   0.3542
   1    rs1249868   MEAN    8.117    8.222     8.12
   1    rs1249868     SD    0.708   0.5219   0.3811
   1   rs11119010   GENO      T/T      T/A      A/A
   1   rs11119010 COUNTS        1       13       34
   1   rs11119010   FREQ  0.02083   0.2708   0.7083
   1   rs11119010   MEAN    7.486    8.436    8.093
   1   rs11119010     SD        0   0.6047   0.4089
   1    rs7525987   GENO      C/C      C/T      T/T
   1    rs7525987 COUNTS       10       27       11
   1    rs7525987   FREQ   0.2083   0.5625   0.2292
   1    rs7525987   MEAN     7.91    8.288     8.13
   1    rs7525987     SD   0.5377   0.5037   0.3504
   1   rs11119011   GENO      G/G      G/A      A/A
   1   rs11119011 COUNTS        0        5       43
   1   rs11119011   FREQ        0   0.1042   0.8958
   1   rs11119011   MEAN       NA    7.883    8.207
   1   rs11119011     SD       NA   0.7794   0.4524
   1   rs10863703   GENO      C/C      C/T      T/T
   1   rs10863703 COUNTS        1       21       26
   1   rs10863703   FREQ  0.02083   0.4375   0.5417
   1   rs10863703   MEAN    7.486    8.249    8.138
   1   rs10863703     SD        0   0.5597   0.4291
   1    rs2590698   GENO      A/A      A/G      G/G
   1    rs2590698 COUNTS        1       10       37
   1    rs2590698   FREQ  0.02083   0.2083   0.7708
   1    rs2590698   MEAN    7.486    8.566    8.085
   1    rs2590698     SD        0   0.3981   0.4645
   1    rs1318277   GENO      C/C      C/T      T/T
   1    rs1318277 COUNTS        0        7       41
   1    rs1318277   FREQ        0   0.1458   0.8542
   1    rs1318277   MEAN       NA    7.884    8.222
   1    rs1318277     SD       NA   0.4978   0.4828
   1    rs1809925   GENO      G/G      G/A      A/A
   1    rs1809925 COUNTS        1       20       27
   1    rs1809925   FREQ  0.02083   0.4167   0.5625
   1    rs1809925   MEAN    8.154    8.288    8.088
   1    rs1809925     SD        0   0.4475   0.5273
   1    rs3748735   GENO      T/T      T/C      C/C
   1    rs3748735 COUNTS        0        5       43
   1    rs3748735   FREQ        0   0.1042   0.8958
   1    rs3748735   MEAN       NA    8.566    8.127
   1    rs3748735     SD       NA    0.675    0.458
   1    rs2782935   GENO      T/T      T/C      C/C
   1    rs2782935 COUNTS        4       22       22
   1    rs2782935   FREQ  0.08333   0.4583   0.4583
   1    rs2782935   MEAN    7.756    8.203    8.219
   1    rs2782935     SD   0.5682   0.5281   0.4313
   1    rs2782933   GENO      C/C      C/T      T/T
   1    rs2782933 COUNTS        1       19       28
   1    rs2782933   FREQ  0.02083   0.3958   0.5833
   1    rs2782933   MEAN    8.274    8.151    8.184
   1    rs2782933     SD        0   0.5203   0.4943
   1    rs7533778   GENO      T/T      T/C      C/C
   1    rs7533778 COUNTS        2        9       37
   1    rs7533778   FREQ  0.04167   0.1875   0.7708
   1    rs7533778   MEAN     7.95    8.213    8.175
   1    rs7533778     SD  0.06089   0.5737   0.4928
   1    rs2801200   GENO      C/C      C/T      T/T
   1    rs2801200 COUNTS        4       18       26
   1    rs2801200   FREQ  0.08333    0.375   0.5417
   1    rs2801200   MEAN    8.578    8.242    8.063
   1    rs2801200     SD   0.4579   0.5204   0.4563
   1    rs1664248   GENO      A/A      A/G      G/G
   1    rs1664248 COUNTS       10       19       19
   1    rs1664248   FREQ   0.2083   0.3958   0.3958
   1    rs1664248   MEAN    8.394    8.219     8.01
   1    rs1664248     SD   0.5182   0.5803   0.3318
   1    rs1664247   GENO      T/T      T/C      C/C
   1    rs1664247 COUNTS        8       18       22
   1    rs1664247   FREQ   0.1667    0.375   0.4583
   1    rs1664247   MEAN    8.506    8.142    8.077
   1    rs1664247     SD   0.4456   0.6009   0.3689
   1    rs1781038   GENO      T/T      T/C      C/C
   1    rs1781038 COUNTS        6       21       21
   1    rs1781038   FREQ    0.125   0.4375   0.4375
   1    rs1781038   MEAN    8.161    8.037    8.312
   1    rs1781038     SD   0.3109    0.477   0.5323
   1    rs2801193   GENO      C/C      C/T      T/T
   1    rs2801193 COUNTS        2       17       29
   1    rs2801193   FREQ  0.04167   0.3542   0.6042
   1    rs2801193   MEAN    8.444    7.978    8.268
   1    rs2801193     SD  0.01923   0.3168   0.5615
   1    rs1269860   GENO      C/C      C/T      T/T
   1    rs1269860 COUNTS        6       21       21
   1    rs1269860   FREQ    0.125   0.4375   0.4375
   1    rs1269860   MEAN    8.236     7.99    8.337
   1    rs1269860     SD   0.4158   0.3411   0.5921
   1   rs17012257   GENO      T/T      T/G      G/G
   1   rs17012257 COUNTS        1        6       41
   1   rs17012257   FREQ  0.02083    0.125   0.8542
   1   rs17012257   MEAN    7.907    7.972    8.209
   1   rs17012257     SD        0   0.5025   0.4966
   1    rs1664241   GENO      G/G      G/C      C/C
   1    rs1664241 COUNTS        2       19       27
   1    rs1664241   FREQ  0.04167   0.3958   0.5625
   1    rs1664241   MEAN    8.442    8.026    8.256
   1    rs1664241     SD   0.5915   0.4179   0.5283
   1    rs1632609   GENO      T/T      T/C      C/C
   1    rs1632609 COUNTS        0       10       38
   1    rs1632609   FREQ        0   0.2083   0.7917
   1    rs1632609   MEAN       NA    8.148    8.179
   1    rs1632609     SD       NA    0.458   0.5093
   1   rs11119029   GENO      A/A      A/T      T/T
   1   rs11119029 COUNTS        0       11       37
   1   rs11119029   FREQ        0   0.2292   0.7708
   1   rs11119029   MEAN       NA    8.131    8.185
   1   rs11119029     SD       NA    0.322   0.5383
   1    rs2590691   GENO      C/C      C/T      T/T
   1    rs2590691 COUNTS        2       12       34
   1    rs2590691   FREQ  0.04167     0.25   0.7083
   1    rs2590691   MEAN    8.125    8.112    8.197
   1    rs2590691     SD   0.4326   0.4269   0.5289
   1    rs2440902   GENO      G/G      G/A      A/A
   1    rs2440902 COUNTS        2       12       34
   1    rs2440902   FREQ  0.04167     0.25   0.7083
   1    rs2440902   MEAN    8.125    8.112    8.197
   1    rs2440902     SD   0.4326   0.4269   0.5289
   1    rs2440901   GENO      C/C      C/T      T/T
   1    rs2440901 COUNTS        0       10       38
   1    rs2440901   FREQ        0   0.2083   0.7917
   1    rs2440901   MEAN       NA    8.129    8.184
   1    rs2440901     SD       NA   0.4682   0.5066
   1   rs12735671   GENO      T/T      T/C      C/C
   1   rs12735671 COUNTS        0        6       42
   1   rs12735671   FREQ        0    0.125    0.875
   1   rs12735671   MEAN       NA    8.092    8.184
   1   rs12735671     SD       NA   0.2832   0.5191
   1    rs1762467   GENO      T/T      T/G      G/G
   1    rs1762467 COUNTS        0       13       35
   1    rs1762467   FREQ        0   0.2708   0.7292
   1    rs1762467   MEAN       NA    8.311    8.121
   1    rs1762467     SD       NA     0.58   0.4574
   1    rs1625707   GENO      T/T      T/C      C/C
   1    rs1625707 COUNTS        0       13       35
   1    rs1625707   FREQ        0   0.2708   0.7292
   1    rs1625707   MEAN       NA    8.311    8.121
   1    rs1625707     SD       NA     0.58   0.4574
   1    rs1562204   GENO      C/C      C/G      G/G
   1    rs1562204 COUNTS        0       10       38
   1    rs1562204   FREQ        0   0.2083   0.7917
   1    rs1562204   MEAN       NA    8.129    8.184
   1    rs1562204     SD       NA   0.4682   0.5066
   1    rs1617731   GENO      T/T      T/C      C/C
   1    rs1617731 COUNTS        0       10       38
   1    rs1617731   FREQ        0   0.2083   0.7917
   1    rs1617731   MEAN       NA    8.129    8.184
   1    rs1617731     SD       NA   0.4682   0.5066
   1    rs1537697   GENO      C/C      C/T      T/T
   1    rs1537697 COUNTS        0       10       38
   1    rs1537697   FREQ        0   0.2083   0.7917
   1    rs1537697   MEAN       NA    8.129    8.184
   1    rs1537697     SD       NA   0.4682   0.5066
   1    rs1537696   GENO      A/A      A/G      G/G
   1    rs1537696 COUNTS        0       10       38
   1    rs1537696   FREQ        0   0.2083   0.7917
   1    rs1537696   MEAN       NA    8.129    8.184
   1    rs1537696     SD       NA   0.4682   0.5066
   1   rs12121098   GENO      T/T      T/C      C/C
   1   rs12121098 COUNTS        0        6       42
   1   rs12121098   FREQ        0    0.125    0.875
   1   rs12121098   MEAN       NA    8.092    8.184
   1   rs12121098     SD       NA   0.2832   0.5191
   1   rs12122022   GENO      T/T      T/C      C/C
   1   rs12122022 COUNTS        0        6       42
   1   rs12122022   FREQ        0    0.125    0.875
   1   rs12122022   MEAN       NA    8.092    8.184
   1   rs12122022     SD       NA   0.2832   0.5191
   1   rs11811268   GENO      A/A      A/G      G/G
   1   rs11811268 COUNTS        1       12       35
   1   rs11811268   FREQ  0.02083     0.25   0.7292
   1   rs11811268   MEAN     8.86    7.945    8.231
   1   rs11811268     SD        0   0.3076   0.5212
   1    rs1781034   GENO      T/T      T/C      C/C
   1    rs1781034 COUNTS        1       16       31
   1    rs1781034   FREQ  0.02083   0.3333   0.6458
   1    rs1781034   MEAN    8.425    8.244    8.128
   1    rs1781034     SD        0   0.5472    0.476
   1   rs12031984   GENO      T/T      T/C      C/C
   1   rs12031984 COUNTS        1       12       35
   1   rs12031984   FREQ  0.02083     0.25   0.7292
   1   rs12031984   MEAN     8.86    7.945    8.231
   1   rs12031984     SD        0   0.3076   0.5212
   1   rs17012301   GENO      A/A      A/C      C/C
   1   rs17012301 COUNTS        1       20       27
   1   rs17012301   FREQ  0.02083   0.4167   0.5625
   1   rs17012301   MEAN    7.907    8.117    8.224
   1   rs17012301     SD        0   0.4456   0.5378
   1    rs6686992   GENO      A/A      A/T      T/T
   1    rs6686992 COUNTS        7       28       13
   1    rs6686992   FREQ   0.1458   0.5833   0.2708
   1    rs6686992   MEAN    8.324    8.194    8.046
   1    rs6686992     SD   0.7205    0.407    0.542
   1    rs1781025   GENO      T/T      T/C      C/C
   1    rs1781025 COUNTS        5       19       24
   1    rs1781025   FREQ   0.1042   0.3958      0.5
   1    rs1781025   MEAN    8.257    8.164    8.162
   1    rs1781025     SD   0.2666   0.4941   0.5428
   1    rs1781023   GENO      G/G      G/A      A/A
   1    rs1781023 COUNTS        3       16       29
   1    rs1781023   FREQ   0.0625   0.3333   0.6042
   1    rs1781023   MEAN    8.208    8.164    8.174
   1    rs1781023     SD   0.3416   0.3816   0.5692
   1     rs718242   GENO      A/A      A/C      C/C
   1     rs718242 COUNTS        3       16       29
   1     rs718242   FREQ   0.0625   0.3333   0.6042
   1     rs718242   MEAN    8.208    8.164    8.174
   1     rs718242     SD   0.3416   0.3816   0.5692
   1     rs718241   GENO      G/G      G/T      T/T
   1     rs718241 COUNTS        5       19       24
   1     rs718241   FREQ   0.1042   0.3958      0.5
   1     rs718241   MEAN    8.257    8.164    8.162
   1     rs718241     SD   0.2666   0.4941   0.5428
   1    rs3121651   GENO      G/G      G/A      A/A
   1    rs3121651 COUNTS        7       20       21
   1    rs3121651   FREQ   0.1458   0.4167   0.4375
   1    rs3121651   MEAN    8.172    8.242    8.107
   1    rs3121651     SD   0.3531   0.3906   0.6189
   1    rs3121649   GENO      A/A      A/G      G/G
   1    rs3121649 COUNTS        4       20       24
   1    rs3121649   FREQ  0.08333   0.4167      0.5
   1    rs3121649   MEAN    8.174    8.108    8.227
   1    rs3121649     SD   0.8134   0.4977   0.4495
   1    rs6674523   GENO      A/A      A/C      C/C
   1    rs6674523 COUNTS        8       20       20
   1    rs6674523   FREQ   0.1667   0.4167   0.4167
   1    rs6674523   MEAN    8.194    8.052    8.285
   1    rs6674523     SD   0.4536   0.5123   0.4878
   1    rs6686518   GENO      G/G      G/A      A/A
   1    rs6686518 COUNTS        5       19       24
   1    rs6686518   FREQ   0.1042   0.3958      0.5
   1    rs6686518   MEAN    8.297     8.12    8.189
   1    rs6686518     SD   0.5559   0.4536   0.5282
   1    rs6689238   GENO      T/T      T/C      C/C
   1    rs6689238 COUNTS        5       16       27
   1    rs6689238   FREQ   0.1042   0.3333   0.5625
   1    rs6689238   MEAN    8.444    8.214    8.098
   1    rs6689238     SD   0.4692   0.3539   0.5612
   1    rs6674279   GENO      A/A      A/C      C/C
   1    rs6674279 COUNTS        5       18       24
   1    rs6674279   FREQ   0.1064    0.383   0.5106
   1    rs6674279   MEAN    8.297    8.153    8.161
   1    rs6674279     SD   0.5559   0.4431    0.545
   1    rs2897064   GENO      T/T      T/C      C/C
   1    rs2897064 COUNTS        3       14       31
   1    rs2897064   FREQ   0.0625   0.2917   0.6458
   1    rs2897064   MEAN    8.208    8.144    8.182
   1    rs2897064     SD   0.3416   0.2727   0.5853
   1    rs4844671   GENO      T/T      T/A      A/A
   1    rs4844671 COUNTS        6       22       20
   1    rs4844671   FREQ    0.125   0.4583   0.4167
   1    rs4844671   MEAN    8.281     8.08    8.242
   1    rs4844671     SD   0.4988    0.484   0.5117
   1    rs1499587   GENO      T/T      T/C      C/C
   1    rs1499587 COUNTS        6       21       21
   1    rs1499587   FREQ    0.125   0.4375   0.4375
   1    rs1499587   MEAN    8.281    8.033    8.281
   1    rs1499587     SD   0.4988   0.4418   0.5301
   1   rs17012379   GENO      T/T      T/C      C/C
   1   rs17012379 COUNTS        3       11       34
   1   rs17012379   FREQ   0.0625   0.2292   0.7083
   1   rs17012379   MEAN    8.117    8.173    8.178
   1   rs17012379     SD    0.694   0.4159   0.5161
   1     rs727524   GENO      T/T      T/G      G/G
   1     rs727524 COUNTS        2       19       26
   1     rs727524   FREQ  0.04255   0.4043   0.5532
   1     rs727524   MEAN    7.903    8.126    8.196
   1     rs727524     SD    1.028    0.488   0.4583
   1    rs6699314   GENO      A/A      A/C      C/C
   1    rs6699314 COUNTS        0        9       39
   1    rs6699314   FREQ        0   0.1875   0.8125
   1    rs6699314   MEAN       NA     8.14     8.18
   1    rs6699314     SD       NA   0.2646   0.5361
   1    rs6540467   GENO      T/T      T/G      G/G
   1    rs6540467 COUNTS        6       16       26
   1    rs6540467   FREQ    0.125   0.3333   0.5417
   1    rs6540467   MEAN    8.441    8.197    8.096
   1    rs6540467     SD   0.4197   0.3496   0.5722
   1    rs6695225   GENO      G/G      G/A      A/A
   1    rs6695225 COUNTS        6       16       26
   1    rs6695225   FREQ    0.125   0.3333   0.5417
   1    rs6695225   MEAN    8.441    8.197    8.096
   1    rs6695225     SD   0.4197   0.3496   0.5722
   1    rs7546272   GENO      C/C      C/T      T/T
   1    rs7546272 COUNTS        8       20       20
   1    rs7546272   FREQ   0.1667   0.4167   0.4167
   1    rs7546272   MEAN    8.194     8.06    8.277
   1    rs7546272     SD   0.4536   0.5152   0.4886
   1    rs1499578   GENO      G/G      G/A      A/A
   1    rs1499578 COUNTS        5        9       34
   1    rs1499578   FREQ   0.1042   0.1875   0.7083
   1    rs1499578   MEAN    8.297    8.085    8.178
   1    rs1499578     SD   0.5559    0.406   0.5161
   1    rs2217357   GENO      A/A      A/G      G/G
   1    rs2217357 COUNTS        8       20       20
   1    rs2217357   FREQ   0.1667   0.4167   0.4167
   1    rs2217357   MEAN    8.194     8.06    8.277
   1    rs2217357     SD   0.4536   0.5152   0.4886
   1    rs6658694   GENO      A/A      A/G      G/G
   1    rs6658694 COUNTS        0        9       39
   1    rs6658694   FREQ        0   0.1875   0.8125
   1    rs6658694   MEAN       NA    8.152    8.178
   1    rs6658694     SD       NA   0.5436     0.49
   1   rs12406933   GENO      T/T      T/C      C/C
   1   rs12406933 COUNTS       12       18       18
   1   rs12406933   FREQ     0.25    0.375    0.375
   1   rs12406933   MEAN     8.07    8.145    8.269
   1   rs12406933     SD   0.4239   0.5619   0.4756
   1   rs11119053   GENO      T/T      T/C      C/C
   1   rs11119053 COUNTS        5       16       27
   1   rs11119053   FREQ   0.1042   0.3333   0.5625
   1   rs11119053   MEAN     8.19     8.14    8.189
   1   rs11119053     SD   0.3801   0.5487   0.4951
   1   rs17012418   GENO      T/T      T/C      C/C
   1   rs17012418 COUNTS        6       14       28
   1   rs17012418   FREQ    0.125   0.2917   0.5833
   1   rs17012418   MEAN    8.192    8.132    8.189
   1   rs17012418     SD   0.4847   0.3768   0.5591
   1    rs2052909   GENO      G/G      G/A      A/A
   1    rs2052909 COUNTS       16       16       16
   1    rs2052909   FREQ   0.3333   0.3333   0.3333
   1    rs2052909   MEAN    8.032    8.187      8.3
   1    rs2052909     SD   0.3728   0.5563   0.5284
   1    rs7540197   GENO      T/T      T/C      C/C
   1    rs7540197 COUNTS        1        4       43
   1    rs7540197   FREQ  0.02083  0.08333   0.8958
   1    rs7540197   MEAN    8.458    8.881      8.1
   1    rs7540197     SD        0   0.3821   0.4563
   1    rs7519519   GENO      G/G      G/A      A/A
   1    rs7519519 COUNTS        0        7       41
   1    rs7519519   FREQ        0   0.1458   0.8542
   1    rs7519519   MEAN       NA    8.143    8.178
   1    rs7519519     SD       NA   0.3554   0.5179
   1   rs12025827   GENO      T/T      T/A      A/A
   1   rs12025827 COUNTS        0        8       40
   1   rs12025827   FREQ        0   0.1667   0.8333
   1   rs12025827   MEAN       NA    8.389     8.13
   1   rs12025827     SD       NA   0.5895   0.4699
   1    rs7525154   GENO      T/T      T/C      C/C
   1    rs7525154 COUNTS        0       10       38
   1    rs7525154   FREQ        0   0.2083   0.7917
   1    rs7525154   MEAN       NA    8.107     8.19
   1    rs7525154     SD       NA    0.577   0.4777
   1    rs6677524   GENO      G/G      G/T      T/T
   1    rs6677524 COUNTS        2       11       35
   1    rs6677524   FREQ  0.04167   0.2292   0.7292
   1    rs6677524   MEAN    8.762    8.423     8.06
   1    rs6677524     SD    0.429   0.5446   0.4378
   1   rs10779476   GENO      T/T      T/C      C/C
   1   rs10779476 COUNTS        0       20       28
   1   rs10779476   FREQ        0   0.4167   0.5833
   1   rs10779476   MEAN       NA    8.101    8.224
   1   rs10779476     SD       NA   0.4969   0.4954
   1   rs17012436   GENO      C/C      C/A      A/A
   1   rs17012436 COUNTS        2       14       32
   1   rs17012436   FREQ  0.04167   0.2917   0.6667
   1   rs17012436   MEAN    8.269     8.31    8.107
   1   rs17012436     SD   0.2674   0.4966   0.5014
   1    rs4844420   GENO      G/G      G/A      A/A
   1    rs4844420 COUNTS        0        7       41
   1    rs4844420   FREQ        0   0.1458   0.8542
   1    rs4844420   MEAN       NA    7.894    8.221
   1    rs4844420     SD       NA   0.4892   0.4852
   1   rs17187352   GENO      A/A      A/G      G/G
   1   rs17187352 COUNTS        0       12       36
   1   rs17187352   FREQ        0     0.25     0.75
   1   rs17187352   MEAN       NA    8.258    8.144
   1   rs17187352     SD       NA   0.4648   0.5071
   1     rs698993   GENO      T/T      T/A      A/A
   1     rs698993 COUNTS        3       22       23
   1     rs698993   FREQ   0.0625   0.4583   0.4792
   1     rs698993   MEAN    7.805    8.208    8.187
   1     rs698993     SD   0.2792    0.382   0.5968
   1    rs1499572   GENO      A/A      A/G      G/G
   1    rs1499572 COUNTS        0       10       38
   1    rs1499572   FREQ        0   0.2083   0.7917
   1    rs1499572   MEAN       NA    8.165    8.175
   1    rs1499572     SD       NA   0.4335   0.5147
   1     rs701641   GENO      T/T      T/C      C/C
   1     rs701641 COUNTS        3       25       20
   1     rs701641   FREQ   0.0625   0.5208   0.4167
   1     rs701641   MEAN    7.805    8.235     8.15
   1     rs701641     SD   0.2792   0.3979    0.608
   1   rs12409730   GENO      A/A      A/G      G/G
   1   rs12409730 COUNTS        0       11       37
   1   rs12409730   FREQ        0   0.2292   0.7708
   1   rs12409730   MEAN       NA    8.248    8.151
   1   rs12409730     SD       NA   0.5986   0.4664
   1    rs2163039   GENO      C/C      C/T      T/T
   1    rs2163039 COUNTS        1       19       28
   1    rs2163039   FREQ  0.02083   0.3958   0.5833
   1    rs2163039   MEAN    7.924    8.156    8.193
   1    rs2163039     SD        0   0.4015   0.5615
   1   rs17187380   GENO      T/T      T/C      C/C
   1   rs17187380 COUNTS        1       12       35
   1   rs17187380   FREQ  0.02083     0.25   0.7292
   1   rs17187380   MEAN     7.88    8.187    8.176
   1   rs17187380     SD        0   0.6638   0.4392
   1     rs701639   GENO      G/G      G/A      A/A
   1     rs701639 COUNTS        1       14       33
   1     rs701639   FREQ  0.02083   0.2917   0.6875
   1     rs701639   MEAN    8.024    8.172    8.178
   1     rs701639     SD        0   0.5138   0.5012
   1     rs701637   GENO      A/A      A/C      C/C
   1     rs701637 COUNTS        0       12       36
   1     rs701637   FREQ        0     0.25     0.75
   1     rs701637   MEAN       NA    8.074    8.206
   1     rs701637     SD       NA   0.5546   0.4767
   1   rs12048557   GENO      C/C      C/T      T/T
   1   rs12048557 COUNTS        2       21       25
   1   rs12048557   FREQ  0.04167   0.4375   0.5208
   1   rs12048557   MEAN    8.175      8.2     8.15
   1   rs12048557     SD   0.3546   0.4243   0.5678
   1   rs12096711   GENO      C/C      C/T      T/T
   1   rs12096711 COUNTS        2       19       27
   1   rs12096711   FREQ  0.04167   0.3958   0.5625
   1   rs12096711   MEAN    8.175    8.145    8.192
   1   rs12096711     SD   0.3546   0.3965   0.5722
   1     rs696975   GENO      C/C      C/G      G/G
   1     rs696975 COUNTS        6       26       16
   1     rs696975   FREQ    0.125   0.5417   0.3333
   1     rs696975   MEAN     8.52    8.054    8.236
   1     rs696975     SD   0.5319   0.4986    0.425
   1     rs696969   GENO      G/G      G/C      C/C
   1     rs696969 COUNTS        2       16       30
   1     rs696969   FREQ  0.04167   0.3333    0.625
   1     rs696969   MEAN    7.873    8.085    8.239
   1     rs696969     SD   0.4628   0.6006   0.4329
   1     rs696967   GENO      A/A      A/G      G/G
   1     rs696967 COUNTS        0       12       36
   1     rs696967   FREQ        0     0.25     0.75
   1     rs696967   MEAN       NA    8.074    8.206
   1     rs696967     SD       NA   0.5546   0.4767
   1     rs839642   GENO      G/G      G/A      A/A
   1     rs839642 COUNTS        6       21       21
   1     rs839642   FREQ    0.125   0.4375   0.4375
   1     rs839642   MEAN    8.304    8.015    8.293
   1     rs839642     SD   0.5411   0.4839     0.47
   1   rs12067289   GENO      T/T      T/G      G/G
   1   rs12067289 COUNTS        1        5       42
   1   rs12067289   FREQ  0.02083   0.1042    0.875
   1   rs12067289   MEAN    8.425    8.473    8.131
   1   rs12067289     SD        0    0.393    0.501
   1     rs696948   GENO      T/T      T/C      C/C
   1     rs696948 COUNTS        2       21       25
   1     rs696948   FREQ  0.04167   0.4375   0.5208
   1     rs696948   MEAN    7.578    8.184    8.211
   1     rs696948     SD  0.06729   0.3262   0.5991
   1     rs710420   GENO      G/G      G/A      A/A
   1     rs710420 COUNTS       11       26       11
   1     rs710420   FREQ   0.2292   0.5417   0.2292
   1     rs710420   MEAN    8.086    8.134    8.352
   1     rs710420     SD   0.5107   0.4796   0.5155
   1    rs6684369   GENO      A/A      A/G      G/G
   1    rs6684369 COUNTS       10       23       15
   1    rs6684369   FREQ   0.2083   0.4792   0.3125
   1    rs6684369   MEAN    8.191    8.131    8.225
   1    rs6684369     SD   0.5588   0.4548   0.5379
   1     rs696964   GENO      G/G      G/A      A/A
   1     rs696964 COUNTS        3       20       25
   1     rs696964   FREQ   0.0625   0.4167   0.5208
   1     rs696964   MEAN    8.655    8.097    8.176
   1     rs696964     SD   0.2013   0.5198   0.4772
   1   rs17012514   GENO      A/A      A/G      G/G
   1   rs17012514 COUNTS        4       20       24
   1   rs17012514   FREQ  0.08333   0.4167      0.5
   1   rs17012514   MEAN    8.271    8.075    8.238
   1   rs17012514     SD   0.4162    0.532   0.4783
   1   rs11806031   GENO      C/C      C/A      A/A
   1   rs11806031 COUNTS        1       13       34
   1   rs11806031   FREQ  0.02083   0.2708   0.7083
   1   rs11806031   MEAN    9.007    8.251    8.119
   1   rs11806031     SD        0     0.39   0.5162
   1    rs6662504   GENO      A/A      A/G      G/G
   1    rs6662504 COUNTS        4       21       23
   1    rs6662504   FREQ  0.08333   0.4375   0.4792
   1    rs6662504   MEAN    8.271    8.101    8.221
   1    rs6662504     SD   0.4162   0.5325   0.4815
   1     rs696945   GENO      C/C      C/A      A/A
   1     rs696945 COUNTS        1        5       42
   1     rs696945   FREQ  0.02083   0.1042    0.875
   1     rs696945   MEAN    7.724    8.216    8.178
   1     rs696945     SD        0   0.4707   0.5035
   1   rs17012531   GENO      A/A      A/G      G/G
   1   rs17012531 COUNTS        2       20       26
   1   rs17012531   FREQ  0.04167   0.4167   0.5417
   1   rs17012531   MEAN    8.402    8.174    8.154
   1   rs17012531     SD   0.1262   0.5203   0.4988
   1     rs701621   GENO      G/G      G/A      A/A
   1     rs701621 COUNTS        6       26       16
   1     rs701621   FREQ    0.125   0.5417   0.3333
   1     rs701621   MEAN    8.163    8.195     8.14
   1     rs701621     SD   0.6193   0.4885   0.4884
   1   rs17012542   GENO      G/G      G/A      A/A
   1   rs17012542 COUNTS        1       14       33
   1   rs17012542   FREQ  0.02083   0.2917   0.6875
   1   rs17012542   MEAN    8.448    8.051    8.216
   1   rs17012542     SD        0   0.5634   0.4685
   1    rs1499585   GENO      A/A      A/G      G/G
   1    rs1499585 COUNTS        1        7       40
   1    rs1499585   FREQ  0.02083   0.1458   0.8333
   1    rs1499585   MEAN    8.448    8.224    8.157
   1    rs1499585     SD        0   0.8024   0.4393
   1    rs1499586   GENO      G/G      G/A      A/A
   1    rs1499586 COUNTS        9       14       25
   1    rs1499586   FREQ   0.1875   0.2917   0.5208
   1    rs1499586   MEAN    8.122    8.238    8.155
   1    rs1499586     SD   0.4022    0.644   0.4433
   1   rs17012558   GENO      C/C      C/G      G/G
   1   rs17012558 COUNTS        0       14       34
   1   rs17012558   FREQ        0   0.2917   0.7083
   1   rs17012558   MEAN       NA    8.177    8.171
   1   rs17012558     SD       NA   0.4179   0.5287
   1   rs17012564   GENO      G/G      G/A      A/A
   1   rs17012564 COUNTS        9       20       19
   1   rs17012564   FREQ   0.1875   0.4167   0.3958
   1   rs17012564   MEAN    8.132      8.2    8.164
   1   rs17012564     SD   0.6713   0.4314   0.4901
   1     rs696961   GENO      T/T      T/A      A/A
   1     rs696961 COUNTS        6       18       24
   1     rs696961   FREQ    0.125    0.375      0.5
   1     rs696961   MEAN    8.231    8.005    8.284
   1     rs696961     SD   0.6133   0.5287   0.4189
   1     rs696959   GENO      A/A      A/G      G/G
   1     rs696959 COUNTS        2       12       34
   1     rs696959   FREQ  0.04167     0.25   0.7083
   1     rs696959   MEAN    7.864    8.127    8.207
   1     rs696959     SD   0.1984   0.5743    0.479
   1    rs7549288   GENO      G/G      G/A      A/A
   1    rs7549288 COUNTS        5       19       24
   1    rs7549288   FREQ   0.1042   0.3958      0.5
   1    rs7549288   MEAN     8.14    8.174    8.179
   1    rs7549288     SD   0.7918   0.4658   0.4697
   1    rs6679114   GENO      T/T      T/A      A/A
   1    rs6679114 COUNTS        1       14       33
   1    rs6679114   FREQ  0.02083   0.2917   0.6875
   1    rs6679114   MEAN     7.57    8.078    8.231
   1    rs6679114     SD        0   0.5328   0.4743
   1   rs17012594   GENO      C/C      C/A      A/A
   1   rs17012594 COUNTS        1        9       38
   1   rs17012594   FREQ  0.02083   0.1875   0.7917
   1   rs17012594   MEAN    9.131    8.003    8.188
   1   rs17012594     SD        0   0.5756   0.4549
   1     rs696955   GENO      C/C      C/T      T/T
   1     rs696955 COUNTS        2       15       31
   1     rs696955   FREQ  0.04167   0.3125   0.6458
   1     rs696955   MEAN    8.706    8.263    8.095
   1     rs696955     SD   0.5072    0.358   0.5343
   1     rs701630   GENO      T/T      T/A      A/A
   1     rs701630 COUNTS        0        7       41
   1     rs701630   FREQ        0   0.1458   0.8542
   1     rs701630   MEAN       NA    8.139    8.179
   1     rs701630     SD       NA   0.5888   0.4849
   1   rs17012605   GENO      G/G      G/C      C/C
   1   rs17012605 COUNTS        1        7       40
   1   rs17012605   FREQ  0.02083   0.1458   0.8333
   1   rs17012605   MEAN    8.216    8.242     8.16
   1   rs17012605     SD        0   0.5578   0.4957
   1     rs701625   GENO      G/G      G/A      A/A
   1     rs701625 COUNTS        0        9       39
   1     rs701625   FREQ        0   0.1875   0.8125
   1     rs701625   MEAN       NA    8.163    8.175
   1     rs701625     SD       NA    0.612   0.4729
   1   rs11119073   GENO      T/T      T/A      A/A
   1   rs11119073 COUNTS        7       18       23
   1   rs11119073   FREQ   0.1458    0.375   0.4792
   1   rs11119073   MEAN    8.091    8.386    8.031
   1   rs11119073     SD   0.2644   0.4876   0.5094
   1   rs12063017   GENO      A/A      A/T      T/T
   1   rs12063017 COUNTS        2       15       31
   1   rs12063017   FREQ  0.04167   0.3125   0.6458
   1   rs12063017   MEAN    8.251    8.319    8.097
   1   rs12063017     SD   0.1372   0.4304   0.5282
   1    rs2066289   GENO      G/G      G/C      C/C
   1    rs2066289 COUNTS        0       14       34
   1    rs2066289   FREQ        0   0.2917   0.7083
   1    rs2066289   MEAN       NA     8.32    8.112
   1    rs2066289     SD       NA   0.4328   0.5115
   1     rs749051   GENO      G/G      G/T      T/T
   1     rs749051 COUNTS        0        5       43
   1     rs749051   FREQ        0   0.1042   0.8958
   1     rs749051   MEAN       NA    8.211    8.168
   1     rs749051     SD       NA   0.6223   0.4864
   1    rs1429266   GENO      A/A      A/C      C/C
   1    rs1429266 COUNTS        9       18       21
   1    rs1429266   FREQ   0.1875    0.375   0.4375
   1    rs1429266   MEAN    8.228    8.254     8.08
   1    rs1429266     SD   0.4151    0.578   0.4533
   1    rs1366755   GENO      C/C      C/T      T/T
   1    rs1366755 COUNTS        0       21       27
   1    rs1366755   FREQ        0   0.4375   0.5625
   1    rs1366755   MEAN       NA    8.206    8.147
   1    rs1366755     SD       NA   0.4523   0.5321
   1     rs841504   GENO      G/G      G/C      C/C
   1     rs841504 COUNTS        1        3       44
   1     rs841504   FREQ  0.02083   0.0625   0.9167
   1     rs841504   MEAN    7.993    7.755    8.205
   1     rs841504     SD        0   0.5027   0.4915
   1     rs841503   GENO      C/C      C/A      A/A
   1     rs841503 COUNTS        7       21       20
   1     rs841503   FREQ   0.1458   0.4375   0.4167
   1     rs841503   MEAN    8.253    8.191    8.125
   1     rs841503     SD   0.4742   0.4731   0.5414
   1     rs841500   GENO      C/C      C/T      T/T
   1     rs841500 COUNTS        1        3       44
   1     rs841500   FREQ  0.02083   0.0625   0.9167
   1     rs841500   MEAN    7.993    7.755    8.205
   1     rs841500     SD        0   0.5027   0.4915
   1    rs6668021   GENO      A/A      A/G      G/G
   1    rs6668021 COUNTS       12       21       15
   1    rs6668021   FREQ     0.25   0.4375   0.3125
   1    rs6668021   MEAN    8.259    8.066    8.255
   1    rs6668021     SD   0.4067   0.4769   0.5791
   1     rs841498   GENO      T/T      T/C      C/C
   1     rs841498 COUNTS        7       20       21
   1     rs841498   FREQ   0.1458   0.4167   0.4375
   1     rs841498   MEAN    8.253    8.148     8.17
   1     rs841498     SD   0.4742   0.4398   0.5662
   1    rs1583017   GENO      G/G      G/T      T/T
   1    rs1583017 COUNTS       12       21       15
   1    rs1583017   FREQ     0.25   0.4375   0.3125
   1    rs1583017   MEAN    8.259    8.066    8.255
   1    rs1583017     SD   0.4067   0.4769   0.5791
   1    rs4844680   GENO      T/T      T/C      C/C
   1    rs4844680 COUNTS        9       17       22
   1    rs4844680   FREQ   0.1875   0.3542   0.4583
   1    rs4844680   MEAN    8.278    7.858    8.373
   1    rs4844680     SD   0.2677   0.4485   0.4894
   1   rs17012650   GENO      T/T      T/G      G/G
   1   rs17012650 COUNTS       13       17       18
   1   rs17012650   FREQ   0.2708   0.3542    0.375
   1   rs17012650   MEAN    8.393    8.054    8.126
   1   rs17012650     SD   0.4623   0.4482   0.5314
   1   rs10158044   GENO      T/T      T/G      G/G
   1   rs10158044 COUNTS       13       21       14
   1   rs10158044   FREQ   0.2708   0.4375   0.2917
   1   rs10158044   MEAN    8.261    8.062    8.258
   1   rs10158044     SD   0.4577   0.5232    0.484
   1    rs7551719   GENO      G/G      G/A      A/A
   1    rs7551719 COUNTS        3       13       32
   1    rs7551719   FREQ   0.0625   0.2708   0.6667
   1    rs7551719   MEAN    8.663    7.915    8.231
   1    rs7551719     SD   0.5969    0.515   0.4365
   1   rs11119075   GENO      A/A      A/G      G/G
   1   rs11119075 COUNTS        0        5       43
   1   rs11119075   FREQ        0   0.1042   0.8958
   1   rs11119075   MEAN       NA    8.211    8.168
   1   rs11119075     SD       NA   0.6223   0.4864
   1    rs9660875   GENO      C/C      C/T      T/T
   1    rs9660875 COUNTS        2       11       35
   1    rs9660875   FREQ  0.04167   0.2292   0.7292
   1    rs9660875   MEAN    8.393    8.228    8.143
   1    rs9660875     SD   0.6606   0.5997   0.4634
   1   rs11119079   GENO      A/A      A/G      G/G
   1   rs11119079 COUNTS        8       22       18
   1   rs11119079   FREQ   0.1667   0.4583    0.375
   1   rs11119079   MEAN    8.521    8.107    8.099
   1   rs11119079     SD   0.5198   0.5317   0.3837
   1   rs10465685   GENO      T/T      T/G      G/G
   1   rs10465685 COUNTS        8       17       23
   1   rs10465685   FREQ   0.1667   0.3542   0.4792
   1   rs10465685   MEAN    8.183    7.918    8.358
   1   rs10465685     SD   0.4837    0.419   0.4841
   1   rs17012706   GENO      A/A      A/G      G/G
   1   rs17012706 COUNTS       12       22       14
   1   rs17012706   FREQ     0.25   0.4583   0.2917
   1   rs17012706   MEAN     8.36    8.146    8.055
   1   rs17012706     SD   0.4985   0.5315    0.411
   1    rs7529419   GENO      A/A      A/G      G/G
   1    rs7529419 COUNTS        2       19       27
   1    rs7529419   FREQ  0.04167   0.3958   0.5625
   1    rs7529419   MEAN    8.529    8.247    8.094
   1    rs7529419     SD   0.7582   0.5353   0.4487
   1    rs2405104   GENO      C/C      C/T      T/T
   1    rs2405104 COUNTS        8       21       19
   1    rs2405104   FREQ   0.1667   0.4375   0.3958
   1    rs2405104   MEAN    8.324    8.144    8.141
   1    rs2405104     SD   0.5179   0.4671   0.5288
   1    rs1417954   GENO      C/C      C/T      T/T
   1    rs1417954 COUNTS        1       13       34
   1    rs1417954   FREQ  0.02083   0.2708   0.7083
   1    rs1417954   MEAN     8.01    8.297     8.13
   1    rs1417954     SD        0   0.4073   0.5284
   1   rs17012724   GENO      A/A      A/G      G/G
   1   rs17012724 COUNTS        0        7       41
   1   rs17012724   FREQ        0   0.1458   0.8542
   1   rs17012724   MEAN       NA    8.342    8.144
   1   rs17012724     SD       NA   0.5956   0.4777
   1    rs1341683   GENO      A/A      A/G      G/G
   1    rs1341683 COUNTS        5       19       24
   1    rs1341683   FREQ   0.1042   0.3958      0.5
   1    rs1341683   MEAN    8.532    8.149    8.117
   1    rs1341683     SD   0.5968   0.4991   0.4593
   1    rs1417953   GENO      G/G      G/A      A/A
   1    rs1417953 COUNTS        5       21       22
   1    rs1417953   FREQ   0.1042   0.4375   0.4583
   1    rs1417953   MEAN    8.532    8.171    8.093
   1    rs1417953     SD   0.5968   0.4883   0.4635
   1     rs868415   GENO      G/G      G/C      C/C
   1     rs868415 COUNTS        6       19       23
   1     rs868415   FREQ    0.125   0.3958   0.4792
   1     rs868415   MEAN    8.464    8.146    8.119
   1     rs868415     SD   0.5591   0.4994   0.4696
   1   rs11576725   GENO      A/A      A/G      G/G
   1   rs11576725 COUNTS        1        5       42
   1   rs11576725   FREQ  0.02083   0.1042    0.875
   1   rs11576725   MEAN    9.065    8.127    8.157
   1   rs11576725     SD        0   0.6228   0.4718
   1    rs4844692   GENO      G/G      G/A      A/A
   1    rs4844692 COUNTS        3       12       33
   1    rs4844692   FREQ   0.0625     0.25   0.6875
   1    rs4844692   MEAN    8.458    8.215    8.132
   1    rs4844692     SD  0.03301   0.3593    0.552
   1   rs17012764   GENO      G/G      G/A      A/A
   1   rs17012764 COUNTS        2       18       28
   1   rs17012764   FREQ  0.04167    0.375   0.5833
   1   rs17012764   MEAN    8.267    8.111    8.206
   1   rs17012764     SD   0.5956   0.4885   0.5079
   1   rs10863718   GENO      C/C      C/T      T/T
   1   rs10863718 COUNTS        0       24       24
   1   rs10863718   FREQ        0      0.5      0.5
   1   rs10863718   MEAN       NA    8.124    8.221
   1   rs10863718     SD       NA   0.5194   0.4745
   1    rs4844694   GENO      T/T      T/C      C/C
   1    rs4844694 COUNTS        0       15       33
   1    rs4844694   FREQ        0   0.3125   0.6875
   1    rs4844694   MEAN       NA    8.271    8.128
   1    rs4844694     SD       NA    0.497   0.4945
   1    rs7548249   GENO      T/T      T/C      C/C
   1    rs7548249 COUNTS        1       21       26
   1    rs7548249   FREQ  0.02083   0.4375   0.5417
   1    rs7548249   MEAN     8.86    8.265    8.072
   1    rs7548249     SD        0   0.4687   0.4973
   1    rs4593829   GENO      G/G      G/A      A/A
   1    rs4593829 COUNTS        1       18       29
   1    rs4593829   FREQ  0.02083    0.375   0.6042
   1    rs4593829   MEAN     8.86     8.24    8.108
   1    rs4593829     SD        0   0.4968   0.4863
   1   rs11119094   GENO      T/T      T/C      C/C
   1   rs11119094 COUNTS       11       23       14
   1   rs11119094   FREQ   0.2292   0.4792   0.2917
   1   rs11119094   MEAN    8.262    8.202    8.055
   1   rs11119094     SD   0.5093   0.5696   0.3354
   1   rs17012824   GENO      G/G      G/A      A/A
   1   rs17012824 COUNTS        0       10       38
   1   rs17012824   FREQ        0   0.2083   0.7917
   1   rs17012824   MEAN       NA    8.356    8.125
   1   rs17012824     SD       NA   0.4757   0.4941
   1   rs17012827   GENO      C/C      C/T      T/T
   1   rs17012827 COUNTS        1       15       32
   1   rs17012827   FREQ  0.02083   0.3125   0.6667
   1   rs17012827   MEAN    7.531    7.952    8.296
   1   rs17012827     SD        0   0.4592    0.472
   1   rs12075657   GENO      G/G      G/A      A/A
   1   rs12075657 COUNTS        0        7       41
   1   rs12075657   FREQ        0   0.1458   0.8542
   1   rs12075657   MEAN       NA    7.842    8.229
   1   rs12075657     SD       NA   0.3709   0.4943
   1   rs12077844   GENO      A/A      A/T      T/T
   1   rs12077844 COUNTS        8       29       11
   1   rs12077844   FREQ   0.1667   0.6042   0.2292
   1   rs12077844   MEAN    8.068    8.257    8.027
   1   rs12077844     SD   0.4716     0.42   0.6688
   1   rs17012866   GENO      A/A      A/G      G/G
   1   rs17012866 COUNTS        1       15       32
   1   rs17012866   FREQ  0.02083   0.3125   0.6667
   1   rs17012866   MEAN    7.531    7.952    8.296
   1   rs17012866     SD        0   0.4592    0.472
   1   rs17012879   GENO      A/A      A/G      G/G
   1   rs17012879 COUNTS        1        4       43
   1   rs17012879   FREQ  0.02083  0.08333   0.8958
   1   rs17012879   MEAN    9.065    8.205    8.149
   1   rs17012879     SD        0   0.7215   0.4657
   1   rs11119098   GENO      G/G      G/C      C/C
   1   rs11119098 COUNTS        2       25       21
   1   rs11119098   FREQ  0.04167   0.5208   0.4375
   1   rs11119098   MEAN    8.475    8.145    8.177
   1   rs11119098     SD   0.0237   0.4769   0.5401
   1    rs1856719   GENO      A/A      A/C      C/C
   1    rs1856719 COUNTS        3       28       17
   1    rs1856719   FREQ   0.0625   0.5833   0.3542
   1    rs1856719   MEAN    8.389    8.165    8.148
   1    rs1856719     SD   0.1502   0.4705   0.5766
   1    rs7522842   GENO      T/T      T/C      C/C
   1    rs7522842 COUNTS        0       10       38
   1    rs7522842   FREQ        0   0.2083   0.7917
   1    rs7522842   MEAN       NA    8.319    8.134
   1    rs7522842     SD       NA   0.5757   0.4719
   1   rs12728670   GENO      A/A      A/T      T/T
   1   rs12728670 COUNTS        1        4       43
   1   rs12728670   FREQ  0.02083  0.08333   0.8958
   1   rs12728670   MEAN    8.216    8.178    8.171
   1   rs12728670     SD        0   0.4846   0.5068
   1    rs6665396   GENO      G/G      G/C      C/C
   1    rs6665396 COUNTS        0        6       41
   1    rs6665396   FREQ        0   0.1277   0.8723
   1    rs6665396   MEAN       NA    8.173    8.172
   1    rs6665396     SD       NA   0.4006   0.5169
   1    rs4844698   GENO      C/C      C/T      T/T
   1    rs4844698 COUNTS        4       27       17
   1    rs4844698   FREQ  0.08333   0.5625   0.3542
   1    rs4844698   MEAN    8.085    8.202    8.148
   1    rs4844698     SD   0.6185   0.4369   0.5766
   1   rs17259840   GENO      A/A      A/G      G/G
   1   rs17259840 COUNTS        4       21       23
   1   rs17259840   FREQ  0.08333   0.4375   0.4792
   1   rs17259840   MEAN    8.342    8.152    8.163
   1   rs17259840     SD   0.2343   0.5624   0.4708
   1     rs951370   GENO      A/A      A/G      G/G
   1     rs951370 COUNTS        0        8       40
   1     rs951370   FREQ        0   0.1667   0.8333
   1     rs951370   MEAN       NA    8.093    8.189
   1     rs951370     SD       NA   0.2876   0.5275
   1    rs6694783   GENO      T/T      T/G      G/G
   1    rs6694783 COUNTS        0        8       40
   1    rs6694783   FREQ        0   0.1667   0.8333
   1    rs6694783   MEAN       NA    8.093    8.189
   1    rs6694783     SD       NA   0.2876   0.5275
   1     rs946801   GENO      G/G      G/A      A/A
   1     rs946801 COUNTS        1       11       36
   1     rs946801   FREQ  0.02083   0.2292     0.75
   1     rs946801   MEAN    7.486    8.064    8.225
   1     rs946801     SD        0    0.366   0.5197
   1     rs869521   GENO      G/G      G/A      A/A
   1     rs869521 COUNTS        6       20       22
   1     rs869521   FREQ    0.125   0.4167   0.4583
   1     rs869521   MEAN    8.482    8.126    8.131
   1     rs869521     SD   0.3417   0.5566   0.4561
   1    rs2282358   GENO      A/A      A/G      G/G
   1    rs2282358 COUNTS        5       21       22
   1    rs2282358   FREQ   0.1042   0.4375   0.4583
   1    rs2282358   MEAN    8.365    8.171    8.131
   1    rs2282358     SD   0.2095     0.58   0.4561
   1   rs11804397   GENO      T/T      T/C      C/C
   1   rs11804397 COUNTS        3       12       33
   1   rs11804397   FREQ   0.0625     0.25   0.6875
   1   rs11804397   MEAN    8.147    8.271    8.139
   1   rs11804397     SD   0.4697   0.4337   0.5253
   1   rs11807116   GENO      T/T      T/C      C/C
   1   rs11807116 COUNTS        0        8       40
   1   rs11807116   FREQ        0   0.1667   0.8333
   1   rs11807116   MEAN       NA    8.267    8.154
   1   rs11807116     SD       NA   0.4257   0.5099
   1   rs12119793   GENO      G/G      G/T      T/T
   1   rs12119793 COUNTS        0        5       43
   1   rs12119793   FREQ        0   0.1042   0.8958
   1   rs12119793   MEAN       NA    8.045    8.188
   1   rs12119793     SD       NA   0.4118   0.5053
   1    rs1340113   GENO      G/G      G/A      A/A
   1    rs1340113 COUNTS        5       26       17
   1    rs1340113   FREQ   0.1042   0.5417   0.3542
   1    rs1340113   MEAN    7.989    8.289     8.05
   1    rs1340113     SD    0.406   0.4649   0.5394
   1   rs17187645   GENO      A/A      A/G      G/G
   1   rs17187645 COUNTS        4       21       23
   1   rs17187645   FREQ  0.08333   0.4375   0.4792
   1   rs17187645   MEAN    8.342    8.189    8.129
   1   rs17187645     SD   0.2343   0.5829   0.4457
   1   rs11808293   GENO      T/T      T/C      C/C
   1   rs11808293 COUNTS        3       24       21
   1   rs11808293   FREQ   0.0625      0.5   0.4375
   1   rs11808293   MEAN    8.147    8.269    8.066
   1   rs11808293     SD   0.4697   0.4145   0.5761
   1    rs6685613   GENO      C/C      C/T      T/T
   1    rs6685613 COUNTS        2       17       29
   1    rs6685613   FREQ  0.04167   0.3542   0.6042
   1    rs6685613   MEAN    7.941    8.224    8.159
   1    rs6685613     SD   0.7169   0.4496   0.5206
   1   rs10779491   GENO      G/G      G/A      A/A
   1   rs10779491 COUNTS        4       19       25
   1   rs10779491   FREQ  0.08333   0.3958   0.5208
   1   rs10779491   MEAN    8.092    8.257    8.122
   1   rs10779491     SD   0.2685   0.5534   0.4804
   1    rs1166863   GENO      A/A      A/G      G/G
   1    rs1166863 COUNTS        0       12       36
   1    rs1166863   FREQ        0     0.25     0.75
   1    rs1166863   MEAN       NA    8.066    8.209
   1    rs1166863     SD       NA   0.5529   0.4765
   1    rs1166864   GENO      C/C      C/T      T/T
   1    rs1166864 COUNTS        8       23       17
   1    rs1166864   FREQ   0.1667   0.4792   0.3542
   1    rs1166864   MEAN    8.208    8.177    8.151
   1    rs1166864     SD   0.4761   0.5101   0.5102
   1    rs1166865   GENO      C/C      C/G      G/G
   1    rs1166865 COUNTS        3       24       21
   1    rs1166865   FREQ   0.0625      0.5   0.4375
   1    rs1166865   MEAN    8.536    8.106    8.198
   1    rs1166865     SD   0.6627   0.4299   0.5407
   1    rs1166866   GENO      T/T      T/C      C/C
   1    rs1166866 COUNTS        6       15       27
   1    rs1166866   FREQ    0.125   0.3125   0.5625
   1    rs1166866   MEAN    8.075    8.121    8.223
   1    rs1166866     SD   0.2718   0.5062   0.5325
   1   rs11811553   GENO      T/T      T/C      C/C
   1   rs11811553 COUNTS        0        8       40
   1   rs11811553   FREQ        0   0.1667   0.8333
   1   rs11811553   MEAN       NA    8.293    8.149
   1   rs11811553     SD       NA   0.4207   0.5093
   1   rs17013008   GENO      C/C      C/T      T/T
   1   rs17013008 COUNTS        6       31       11
   1   rs17013008   FREQ    0.125   0.6458   0.2292
   1   rs17013008   MEAN    8.114    8.211    8.097
   1   rs17013008     SD   0.5964   0.4719    0.539
   1   rs12096006   GENO      A/A      A/G      G/G
   1   rs12096006 COUNTS        7       26       15
   1   rs12096006   FREQ   0.1458   0.5417   0.3125
   1   rs12096006   MEAN    8.184    8.183     8.15
   1   rs12096006     SD   0.5362   0.5043   0.4927
   1    rs6540481   GENO      G/G      G/C      C/C
   1    rs6540481 COUNTS        1       22       25
   1    rs6540481   FREQ  0.02083   0.4583   0.5208
   1    rs6540481   MEAN    8.216     8.11    8.227
   1    rs6540481     SD        0   0.5085   0.4959
   1    rs6688285   GENO      A/A      A/G      G/G
   1    rs6688285 COUNTS        0       15       33
   1    rs6688285   FREQ        0   0.3125   0.6875
   1    rs6688285   MEAN       NA    8.261    8.133
   1    rs6688285     SD       NA     0.59    0.449
   1    rs1340117   GENO      A/A      A/C      C/C
   1    rs1340117 COUNTS        2       25       21
   1    rs1340117   FREQ  0.04167   0.5208   0.4375
   1    rs1340117   MEAN    8.323    8.122     8.22
   1    rs1340117     SD   0.1518     0.54   0.4645
   1    rs6540484   GENO      C/C      C/G      G/G
   1    rs6540484 COUNTS        5       27       16
   1    rs6540484   FREQ   0.1042   0.5625   0.3333
   1    rs6540484   MEAN    8.003    8.213    8.158
   1    rs6540484     SD    0.519   0.5082   0.4839
   1   rs11800842   GENO      T/T      T/C      C/C
   1   rs11800842 COUNTS        1       14       33
   1   rs11800842   FREQ  0.02083   0.2917   0.6875
   1   rs11800842   MEAN     7.05    8.268    8.166
   1   rs11800842     SD        0   0.4185   0.4946
   1    rs1934607   GENO      C/C      C/A      A/A
   1    rs1934607 COUNTS        0       10       38
   1    rs1934607   FREQ        0   0.2083   0.7917
   1    rs1934607   MEAN       NA     8.01    8.216
   1    rs1934607     SD       NA   0.5716   0.4712
   1    rs6669368   GENO      A/A      A/G      G/G
   1    rs6669368 COUNTS        6       28       14
   1    rs6669368   FREQ    0.125   0.5833   0.2917
   1    rs6669368   MEAN    7.966    8.207    8.194
   1    rs6669368     SD   0.4315   0.5118   0.4958
   1    rs7519477   GENO      C/C      C/G      G/G
   1    rs7519477 COUNTS        6       24       18
   1    rs7519477   FREQ    0.125      0.5    0.375
   1    rs7519477   MEAN    8.252     8.12    8.217
   1    rs7519477     SD   0.7091   0.4408   0.5069
   1    rs6540485   GENO      G/G      G/C      C/C
   1    rs6540485 COUNTS        7       26       15
   1    rs6540485   FREQ   0.1458   0.5417   0.3125
   1    rs6540485   MEAN    8.278    8.094    8.261
   1    rs6540485     SD   0.6508   0.4534    0.497
   1   rs17013025   GENO      T/T      T/C      C/C
   1   rs17013025 COUNTS        6       30       12
   1   rs17013025   FREQ    0.125    0.625     0.25
   1   rs17013025   MEAN    8.372    8.131    8.177
   1   rs17013025     SD   0.3511   0.4429   0.6672
   1   rs10494902   GENO      C/C      C/T      T/T
   1   rs10494902 COUNTS        9       24       15
   1   rs10494902   FREQ   0.1875      0.5   0.3125
   1   rs10494902   MEAN    8.174    8.205    8.121
   1   rs10494902     SD   0.5802   0.4545   0.5334
   1   rs17013032   GENO      T/T      T/C      C/C
   1   rs17013032 COUNTS        3       32       13
   1   rs17013032   FREQ   0.0625   0.6667   0.2708
   1   rs17013032   MEAN     8.04     8.19    8.161
   1   rs17013032     SD   0.2378   0.4557   0.6376
   1   rs17013064   GENO      G/G      G/A      A/A
   1   rs17013064 COUNTS        0        8       40
   1   rs17013064   FREQ        0   0.1667   0.8333
   1   rs17013064   MEAN       NA    8.107    8.186
   1   rs17013064     SD       NA   0.5874   0.4814
   1   rs10863723   GENO      A/A      A/G      G/G
   1   rs10863723 COUNTS       10       20       18
   1   rs10863723   FREQ   0.2083   0.4167    0.375
   1   rs10863723   MEAN    8.302    8.088    8.196
   1   rs10863723     SD   0.4067   0.5856   0.4317
   1    rs2896936   GENO      G/G      G/C      C/C
   1    rs2896936 COUNTS       10       20       18
   1    rs2896936   FREQ   0.2083   0.4167    0.375
   1    rs2896936   MEAN    8.302    8.088    8.196
   1    rs2896936     SD   0.4067   0.5856   0.4317
   1   rs17013077   GENO      A/A      A/T      T/T
   1   rs17013077 COUNTS        3       17       28
   1   rs17013077   FREQ   0.0625   0.3542   0.5833
   1   rs17013077   MEAN    7.795    8.158    8.222
   1   rs17013077     SD   0.3161   0.4508   0.5285
   1   rs10779492   GENO      G/G      G/A      A/A
   1   rs10779492 COUNTS        0        7       41
   1   rs10779492   FREQ        0   0.1458   0.8542
   1   rs10779492   MEAN       NA    8.127    8.181
   1   rs10779492     SD       NA   0.6149   0.4798
   1   rs10779493   GENO      C/C      C/T      T/T
   1   rs10779493 COUNTS       11       20       17
   1   rs10779493   FREQ   0.2292   0.4167   0.3542
   1   rs10779493   MEAN    8.306    8.156    8.106
   1   rs10779493     SD   0.3962   0.5416   0.5046
   1    rs4844714   GENO      A/A      A/G      G/G
   1    rs4844714 COUNTS       12       21       14
   1    rs4844714   FREQ   0.2553   0.4468   0.2979
   1    rs4844714   MEAN    8.133    8.123     8.28
   1    rs4844714     SD   0.4189   0.6206   0.3538
   1    rs1340105   GENO      C/C      C/A      A/A
   1    rs1340105 COUNTS        8       12       28
   1    rs1340105   FREQ   0.1667     0.25   0.5833
   1    rs1340105   MEAN    8.044    8.159    8.216
   1    rs1340105     SD    0.337   0.6244   0.4801
   1   rs10494904   GENO      C/C      C/G      G/G
   1   rs10494904 COUNTS       12       20       16
   1   rs10494904   FREQ     0.25   0.4167   0.3333
   1   rs10494904   MEAN    8.133    8.086    8.312
   1   rs10494904     SD   0.4189   0.6126   0.3607
   1   rs12097986   GENO      T/T      T/C      C/C
   1   rs12097986 COUNTS       12       20       16
   1   rs12097986   FREQ     0.25   0.4167   0.3333
   1   rs12097986   MEAN    8.133    8.086    8.312
   1   rs12097986     SD   0.4189   0.6126   0.3607
   1   rs12240270   GENO      T/T      T/G      G/G
   1   rs12240270 COUNTS        9       25       14
   1   rs12240270   FREQ   0.1875   0.5208   0.2917
   1   rs12240270   MEAN    8.181    8.112    8.276
   1   rs12240270     SD   0.4588    0.568   0.3747
   1   rs11119123   GENO      T/T      T/G      G/G
   1   rs11119123 COUNTS        9       23       16
   1   rs11119123   FREQ   0.1875   0.4792   0.3333
   1   rs11119123   MEAN    8.181    8.118    8.247
   1   rs11119123     SD   0.4588   0.5964   0.3489
   1   rs17013209   GENO      A/A      A/G      G/G
   1   rs17013209 COUNTS        1        7       40
   1   rs17013209   FREQ  0.02083   0.1458   0.8333
   1   rs17013209   MEAN    8.216    7.911    8.217
   1   rs17013209     SD        0   0.6743   0.4587
   1   rs11803397   GENO      C/C      C/A      A/A
   1   rs11803397 COUNTS        2       17       29
   1   rs11803397   FREQ  0.04167   0.3542   0.6042
   1   rs11803397   MEAN    7.627      8.2    8.195
   1   rs11803397     SD   0.1367   0.5387    0.471
   1    rs6697605   GENO      C/C      C/G      G/G
   1    rs6697605 COUNTS        4       17       27
   1    rs6697605   FREQ  0.08333   0.3542   0.5625
   1    rs6697605   MEAN    7.932    8.068    8.275
   1    rs6697605     SD   0.3994   0.4954   0.4957
   1   rs17259916   GENO      T/T      T/G      G/G
   1   rs17259916 COUNTS        4       19       25
   1   rs17259916   FREQ  0.08333   0.3958   0.5208
   1   rs17259916   MEAN     8.08    8.109    8.236
   1   rs17259916     SD   0.2984   0.5926   0.4424
   1   rs17013227   GENO      T/T      T/C      C/C
   1   rs17013227 COUNTS        0        5       43
   1   rs17013227   FREQ        0   0.1042   0.8958
   1   rs17013227   MEAN       NA    7.937      8.2
   1   rs17013227     SD       NA     0.35   0.5046
   1   rs11585869   GENO      T/T      T/C      C/C
   1   rs11585869 COUNTS       12       21       15
   1   rs11585869   FREQ     0.25   0.4375   0.3125
   1   rs11585869   MEAN    8.196    8.111    8.241
   1   rs11585869     SD   0.4914   0.4948   0.5198
   1    rs1933566   GENO      T/T      T/C      C/C
   1    rs1933566 COUNTS        7       21       20
   1    rs1933566   FREQ   0.1458   0.4375   0.4167
   1    rs1933566   MEAN    8.213    8.113    8.222
   1    rs1933566     SD   0.4665   0.5483   0.4611
   1    rs1933565   GENO      C/C      C/G      G/G
   1    rs1933565 COUNTS        4       17       27
   1    rs1933565   FREQ  0.08333   0.3542   0.5625
   1    rs1933565   MEAN     8.08     8.03    8.276
   1    rs1933565     SD   0.2984    0.562     0.46
   1   rs17013230   GENO      A/A      A/C      C/C
   1   rs17013230 COUNTS        3       13       32
   1   rs17013230   FREQ   0.0625   0.2708   0.6667
   1   rs17013230   MEAN    8.099    8.177    8.178
   1   rs17013230     SD   0.3625   0.5469   0.4959
   1    rs6689572   GENO      A/A      A/G      G/G
   1    rs6689572 COUNTS        0       10       38
   1    rs6689572   FREQ        0   0.2083   0.7917
   1    rs6689572   MEAN       NA    8.213    8.162
   1    rs6689572     SD       NA   0.5522   0.4857
   1    rs1166938   GENO      G/G      G/C      C/C
   1    rs1166938 COUNTS        3       19       26
   1    rs1166938   FREQ   0.0625   0.3958   0.5417
   1    rs1166938   MEAN    8.691    8.168    8.116
   1    rs1166938     SD   0.4262   0.3744   0.5556
   1   rs17013249   GENO      C/C      C/T      T/T
   1   rs17013249 COUNTS        9       19       20
   1   rs17013249   FREQ   0.1875   0.3958   0.4167
   1   rs17013249   MEAN    8.131     8.22    8.147
   1   rs17013249     SD   0.4812   0.5254   0.4922
   1   rs12076644   GENO      G/G      G/A      A/A
   1   rs12076644 COUNTS       12       21       15
   1   rs12076644   FREQ     0.25   0.4375   0.3125
   1   rs12076644   MEAN     8.28    8.065    8.237
   1   rs12076644     SD   0.5632    0.444   0.5083
   1   rs17013299   GENO      A/A      A/T      T/T
   1   rs17013299 COUNTS        3       15       30
   1   rs17013299   FREQ   0.0625   0.3125    0.625
   1   rs17013299   MEAN    7.887    8.284    8.146
   1   rs17013299     SD   0.2639   0.5078   0.5015
   1    rs6694350   GENO      A/A      A/T      T/T
   1    rs6694350 COUNTS        0        9       39
   1    rs6694350   FREQ        0   0.1875   0.8125
   1    rs6694350   MEAN       NA    8.119    8.185
   1    rs6694350     SD       NA   0.4922   0.5006
   1   rs10863725   GENO      C/C      C/T      T/T
   1   rs10863725 COUNTS       11       22       15
   1   rs10863725   FREQ   0.2292   0.4583   0.3125
   1   rs10863725   MEAN     8.12    8.175    8.209
   1   rs10863725     SD   0.4327   0.5484   0.4822
   1   rs12079343   GENO      G/G      G/A      A/A
   1   rs12079343 COUNTS        0        9       39
   1   rs12079343   FREQ        0   0.1875   0.8125
   1   rs12079343   MEAN       NA    8.119    8.185
   1   rs12079343     SD       NA   0.4922   0.5006
   1   rs12084143   GENO      A/A      A/G      G/G
   1   rs12084143 COUNTS        0        9       39
   1   rs12084143   FREQ        0   0.1875   0.8125
   1   rs12084143   MEAN       NA    8.119    8.185
   1   rs12084143     SD       NA   0.4922   0.5006
   1    rs6660992   GENO      A/A      A/G      G/G
   1    rs6660992 COUNTS       13       21       14
   1    rs6660992   FREQ   0.2708   0.4375   0.2917
   1    rs6660992   MEAN    8.271    8.099    8.193
   1    rs6660992     SD   0.5404   0.4766   0.4963
   1    rs1937140   GENO      C/C      C/T      T/T
   1    rs1937140 COUNTS        0        9       39
   1    rs1937140   FREQ        0   0.1875   0.8125
   1    rs1937140   MEAN       NA    8.119    8.185
   1    rs1937140     SD       NA   0.4922   0.5006
   1    rs7543009   GENO      T/T      T/C      C/C
   1    rs7543009 COUNTS        0        6       42
   1    rs7543009   FREQ        0    0.125    0.875
   1    rs7543009   MEAN       NA    8.045    8.191
   1    rs7543009     SD       NA   0.3321   0.5139
   1     rs140609   GENO      A/A      A/C      C/C
   1     rs140609 COUNTS        9       23       16
   1     rs140609   FREQ   0.1875   0.4792   0.3333
   1     rs140609   MEAN    8.007    8.242    8.167
   1     rs140609     SD   0.3029   0.5533   0.4944
   1    rs7516018   GENO      G/G      G/A      A/A
   1    rs7516018 COUNTS        4       18       26
   1    rs7516018   FREQ  0.08333    0.375   0.5417
   1    rs7516018   MEAN    7.896    8.365    8.082
   1    rs7516018     SD   0.2164   0.5075   0.4811
   1    rs7516028   GENO      G/G      G/A      A/A
   1    rs7516028 COUNTS        4       18       26
   1    rs7516028   FREQ  0.08333    0.375   0.5417
   1    rs7516028   MEAN    7.896    8.365    8.082
   1    rs7516028     SD   0.2164   0.5075   0.4811
   1   rs17013345   GENO      G/G      G/A      A/A
   1   rs17013345 COUNTS        8       20       20
   1   rs17013345   FREQ   0.1667   0.4167   0.4167
   1   rs17013345   MEAN    8.048     8.27    8.125
   1   rs17013345     SD   0.3971   0.5557   0.4682
   1    rs1166928   GENO      C/C      C/T      T/T
   1    rs1166928 COUNTS        9       26       13
   1    rs1166928   FREQ   0.1875   0.5417   0.2708
   1    rs1166928   MEAN    8.033    8.237    8.141
   1    rs1166928     SD   0.4962   0.5562   0.3528
   1    rs1166923   GENO      T/T      T/C      C/C
   1    rs1166923 COUNTS       11       26       11
   1    rs1166923   FREQ   0.2292   0.5417   0.2292
   1    rs1166923   MEAN    8.071    8.235    8.127
   1    rs1166923     SD    0.602   0.4996   0.3733
   1   rs12137586   GENO      G/G      G/A      A/A
   1   rs12137586 COUNTS        0        5       43
   1   rs12137586   FREQ        0   0.1042   0.8958
   1   rs12137586   MEAN       NA    8.144    8.176
   1   rs12137586     SD       NA   0.5925     0.49
   1   rs17013389   GENO      A/A      A/C      C/C
   1   rs17013389 COUNTS        1       15       32
   1   rs17013389   FREQ  0.02083   0.3125   0.6667
   1   rs17013389   MEAN     7.05    8.272    8.161
   1   rs17013389     SD        0   0.5034   0.4591
   1   rs17013392   GENO      G/G      G/T      T/T
   1   rs17013392 COUNTS        1       15       32
   1   rs17013392   FREQ  0.02083   0.3125   0.6667
   1   rs17013392   MEAN     7.05    8.272    8.161
   1   rs17013392     SD        0   0.5034   0.4591
   1   rs12563926   GENO      T/T      T/C      C/C
   1   rs12563926 COUNTS        0        5       43
   1   rs12563926   FREQ        0   0.1042   0.8958
   1   rs12563926   MEAN       NA    8.149    8.176
   1   rs12563926     SD       NA   0.6714   0.4803
   1    rs1166909   GENO      A/A      A/G      G/G
   1    rs1166909 COUNTS        5       23       20
   1    rs1166909   FREQ   0.1042   0.4792   0.4167
   1    rs1166909   MEAN    8.033    8.074    8.322
   1    rs1166909     SD   0.2007   0.5323   0.4775
   1   rs10735502   GENO      G/G      G/A      A/A
   1   rs10735502 COUNTS       10       22       16
   1   rs10735502   FREQ   0.2083   0.4583   0.3333
   1   rs10735502   MEAN    8.395    8.138    8.081
   1   rs10735502     SD   0.4284   0.4821   0.5357
   1   rs10863726   GENO      A/A      A/G      G/G
   1   rs10863726 COUNTS        2       17       29
   1   rs10863726   FREQ  0.04167   0.3542   0.6042
   1   rs10863726   MEAN    7.825    8.319    8.111
   1   rs10863726     SD   0.1427   0.4499   0.5181
   1    rs1933542   GENO      G/G      G/A      A/A
   1    rs1933542 COUNTS        1       24       23
   1    rs1933542   FREQ  0.02083      0.5   0.4792
   1    rs1933542   MEAN     7.88    8.236     8.12
   1    rs1933542     SD        0   0.5449   0.4483
   1    rs4844444   GENO      T/T      T/C      C/C
   1    rs4844444 COUNTS        7       24       17
   1    rs4844444   FREQ   0.1458      0.5   0.3542
   1    rs4844444   MEAN    8.114    8.253    8.084
   1    rs4844444     SD   0.5205   0.5229   0.4519
   1    rs4844445   GENO      T/T      T/C      C/C
   1    rs4844445 COUNTS        0       14       34
   1    rs4844445   FREQ        0   0.2917   0.7083
   1    rs4844445   MEAN       NA    8.086    8.208
   1    rs4844445     SD       NA   0.6082    0.445
   1   rs17013505   GENO      C/C      C/T      T/T
   1   rs17013505 COUNTS        0        7       41
   1   rs17013505   FREQ        0   0.1458   0.8542
   1   rs17013505   MEAN       NA    7.968    8.208
   1   rs17013505     SD       NA   0.2797   0.5168
   1   rs11119135   GENO      A/A      A/T      T/T
   1   rs11119135 COUNTS        8       22       18
   1   rs11119135   FREQ   0.1667   0.4583    0.375
   1   rs11119135   MEAN    7.824    8.316    8.153
   1   rs11119135     SD   0.3031   0.4873   0.5107
   1   rs12035745   GENO      G/G      G/T      T/T
   1   rs12035745 COUNTS        1       12       35
   1   rs12035745   FREQ  0.02083     0.25   0.7292
   1   rs12035745   MEAN     8.22    8.192    8.165
   1   rs12035745     SD        0   0.4666   0.5171
   1   rs12408989   GENO      A/A      A/C      C/C
   1   rs12408989 COUNTS        1       13       34
   1   rs12408989   FREQ  0.02083   0.2708   0.7083
   1   rs12408989   MEAN     8.22    8.204    8.159
   1   rs12408989     SD        0   0.4488   0.5238
   1   rs12566769   GENO      A/A      A/G      G/G
   1   rs12566769 COUNTS        0        9       39
   1   rs12566769   FREQ        0   0.1875   0.8125
   1   rs12566769   MEAN       NA    8.035    8.205
   1   rs12566769     SD       NA   0.5126   0.4916
   1    rs1890340   GENO      A/A      A/G      G/G
   1    rs1890340 COUNTS        0        9       39
   1    rs1890340   FREQ        0   0.1875   0.8125
   1    rs1890340   MEAN       NA    8.035    8.205
   1    rs1890340     SD       NA   0.5126   0.4916
   1    rs6692199   GENO      A/A      A/G      G/G
   1    rs6692199 COUNTS        1       17       29
   1    rs6692199   FREQ  0.02128   0.3617    0.617
   1    rs6692199   MEAN    8.492    8.083    8.213
   1    rs6692199     SD        0   0.5518   0.4757
   1    rs6540495   GENO      A/A      A/G      G/G
   1    rs6540495 COUNTS        1       17       30
   1    rs6540495   FREQ  0.02083   0.3542    0.625
   1    rs6540495   MEAN    8.492    8.083    8.213
   1    rs6540495     SD        0   0.5518   0.4675
   1    rs1933562   GENO      A/A      A/T      T/T
   1    rs1933562 COUNTS        0       19       29
   1    rs1933562   FREQ        0   0.3958   0.6042
   1    rs1933562   MEAN       NA    8.114    8.211
   1    rs1933562     SD       NA   0.4002    0.551
   1    rs6663665   GENO      T/T      T/G      G/G
   1    rs6663665 COUNTS        0        8       40
   1    rs6663665   FREQ        0   0.1667   0.8333
   1    rs6663665   MEAN       NA    8.235     8.16
   1    rs6663665     SD       NA   0.4675   0.5045
   1    rs2211045   GENO      G/G      G/A      A/A
   1    rs2211045 COUNTS        2       11       35
   1    rs2211045   FREQ  0.04167   0.2292   0.7292
   1    rs2211045   MEAN    8.475    8.068    8.188
   1    rs2211045     SD   0.9279   0.5052    0.478
   1    rs3905273   GENO      T/T      T/A      A/A
   1    rs3905273 COUNTS        2       12       34
   1    rs3905273   FREQ  0.04167     0.25   0.7083
   1    rs3905273   MEAN    8.192    8.158    8.177
   1    rs3905273     SD   0.3765   0.4622   0.5222
   1   rs17013608   GENO      G/G      G/A      A/A
   1   rs17013608 COUNTS        0        7       41
   1   rs17013608   FREQ        0   0.1458   0.8542
   1   rs17013608   MEAN       NA    8.343    8.144
   1   rs17013608     SD       NA     0.35   0.5129
   1   rs12030704   GENO      T/T      T/G      G/G
   1   rs12030704 COUNTS        3       11       34
   1   rs12030704   FREQ   0.0625   0.2292   0.7083
   1   rs12030704   MEAN    8.483    8.097     8.17
   1   rs12030704     SD   0.5709   0.4433   0.5083
   1   rs17260007   GENO      A/A      A/G      G/G
   1   rs17260007 COUNTS        0        6       42
   1   rs17260007   FREQ        0    0.125    0.875
   1   rs17260007   MEAN       NA    8.244    8.163
   1   rs17260007     SD       NA   0.5442   0.4933
   1   rs11119150   GENO      C/C      C/T      T/T
   1   rs11119150 COUNTS        3       22       23
   1   rs11119150   FREQ   0.0625   0.4583   0.4792
   1   rs11119150   MEAN    8.229    8.067    8.267
   1   rs11119150     SD   0.4677   0.4969   0.4961
   1   rs12130305   GENO      C/C      C/A      A/A
   1   rs12130305 COUNTS        0       15       33
   1   rs12130305   FREQ        0   0.3125   0.6875
   1   rs12130305   MEAN       NA    8.063    8.223
   1   rs12130305     SD       NA   0.5543   0.4653
   1   rs17013633   GENO      A/A      A/C      C/C
   1   rs17013633 COUNTS        0        5       43
   1   rs17013633   FREQ        0   0.1042   0.8958
   1   rs17013633   MEAN       NA    8.461    8.139
   1   rs17013633     SD       NA   0.5204   0.4867
   1   rs12047788   GENO      T/T      T/C      C/C
   1   rs12047788 COUNTS        0        6       42
   1   rs12047788   FREQ        0    0.125    0.875
   1   rs12047788   MEAN       NA    8.052     8.19
   1   rs12047788     SD       NA   0.4391   0.5044
   1   rs17013661   GENO      T/T      T/C      C/C
   1   rs17013661 COUNTS        0        6       42
   1   rs17013661   FREQ        0    0.125    0.875
   1   rs17013661   MEAN       NA    8.028    8.193
   1   rs17013661     SD       NA   0.7034   0.4653
   1   rs12041467   GENO      G/G      G/A      A/A
   1   rs12041467 COUNTS        0        6       42
   1   rs12041467   FREQ        0    0.125    0.875
   1   rs12041467   MEAN       NA    8.052     8.19
   1   rs12041467     SD       NA   0.4391   0.5044
   1   rs12026494   GENO      A/A      A/C      C/C
   1   rs12026494 COUNTS        0        7       41
   1   rs12026494   FREQ        0   0.1458   0.8542
   1   rs12026494   MEAN       NA    8.472    8.122
   1   rs12026494     SD       NA   0.4354   0.4905
   1    rs1933549   GENO      A/A      A/G      G/G
   1    rs1933549 COUNTS        1       23       24
   1    rs1933549   FREQ  0.02083   0.4792      0.5
   1    rs1933549   MEAN    8.431    8.111    8.221
   1    rs1933549     SD        0    0.492   0.5089
   1   rs11577857   GENO      A/A      A/G      G/G
   1   rs11577857 COUNTS        5       17       26
   1   rs11577857   FREQ   0.1042   0.3542   0.5417
   1   rs11577857   MEAN    8.094    8.094     8.24
   1   rs11577857     SD   0.6036   0.4826   0.4922
   1   rs11119170   GENO      G/G      G/A      A/A
   1   rs11119170 COUNTS        2       12       34
   1   rs11119170   FREQ  0.04167     0.25   0.7083
   1   rs11119170   MEAN    8.346    8.169    8.164
   1   rs11119170     SD   0.2061   0.5426    0.497
   1   rs11582344   GENO      G/G      G/C      C/C
   1   rs11582344 COUNTS        5       18       25
   1   rs11582344   FREQ   0.1042    0.375   0.5208
   1   rs11582344   MEAN    8.259    8.055     8.24
   1   rs11582344     SD    0.554   0.4734   0.5023
   1    rs4463671   GENO      A/A      A/G      G/G
   1    rs4463671 COUNTS        2       12       34
   1    rs4463671   FREQ  0.04167     0.25   0.7083
   1    rs4463671   MEAN    8.346    8.169    8.164
   1    rs4463671     SD   0.2061   0.5426    0.497
   1   rs12029831   GENO      T/T      T/C      C/C
   1   rs12029831 COUNTS        0        5       43
   1   rs12029831   FREQ        0   0.1042   0.8958
   1   rs12029831   MEAN       NA    8.491    8.136
   1   rs12029831     SD       NA   0.4125    0.494
   1    rs6670927   GENO      G/G      G/C      C/C
   1    rs6670927 COUNTS        2       12       34
   1    rs6670927   FREQ  0.04167     0.25   0.7083
   1    rs6670927   MEAN    8.346    8.169    8.164
   1    rs6670927     SD   0.2061   0.5426    0.497
   1    rs1320539   GENO      A/A      A/G      G/G
   1    rs1320539 COUNTS        0        8       40
   1    rs1320539   FREQ        0   0.1667   0.8333
   1    rs1320539   MEAN       NA    8.141    8.179
   1    rs1320539     SD       NA    0.328   0.5246
   1    rs4481849   GENO      G/G      G/T      T/T
   1    rs4481849 COUNTS        5       21       22
   1    rs4481849   FREQ   0.1042   0.4375   0.4583
   1    rs4481849   MEAN    8.485    8.224    8.053
   1    rs4481849     SD   0.4264   0.5079   0.4753
   1   rs11119175   GENO      T/T      T/C      C/C
   1   rs11119175 COUNTS        0       13       35
   1   rs11119175   FREQ        0   0.2708   0.7292
   1   rs11119175   MEAN       NA    8.469    8.063
   1   rs11119175     SD       NA   0.4742   0.4611
   1    rs4130547   GENO      C/C      C/T      T/T
   1    rs4130547 COUNTS        8       16       23
   1    rs4130547   FREQ   0.1702   0.3404   0.4894
   1    rs4130547   MEAN    7.776    8.262     8.25
   1    rs4130547     SD   0.3996   0.4336   0.5238
   1    rs7540998   GENO      C/C      C/T      T/T
   1    rs7540998 COUNTS        3       14       31
   1    rs7540998   FREQ   0.0625   0.2917   0.6458
   1    rs7540998   MEAN    8.393    8.098    8.185
   1    rs7540998     SD   0.5808   0.4823   0.5022
   1    rs7517671   GENO      G/G      G/A      A/A
   1    rs7517671 COUNTS       11       25       12
   1    rs7517671   FREQ   0.2292   0.5208     0.25
   1    rs7517671   MEAN    8.402    8.071    8.174
   1    rs7517671     SD   0.3956   0.5322   0.4571
   1   rs11119182   GENO      T/T      T/C      C/C
   1   rs11119182 COUNTS        1       24       23
   1   rs11119182   FREQ  0.02083      0.5   0.4792
   1   rs11119182   MEAN     7.57     8.13    8.244
   1   rs11119182     SD        0   0.5189   0.4659
   1    rs6697933   GENO      T/T      T/C      C/C
   1    rs6697933 COUNTS        7       23       18
   1    rs6697933   FREQ   0.1458   0.4792    0.375
   1    rs6697933   MEAN    7.947    8.218    8.204
   1    rs6697933     SD   0.5777   0.4544   0.5161
   1    rs2807386   GENO      A/A      A/T      T/T
   1    rs2807386 COUNTS        6       19       23
   1    rs2807386   FREQ    0.125   0.3958   0.4792
   1    rs2807386   MEAN    8.455    8.142    8.125
   1    rs2807386     SD   0.4836   0.4475   0.5297
   1    rs1924250   GENO      C/C      C/T      T/T
   1    rs1924250 COUNTS        5       16       27
   1    rs1924250   FREQ   0.1042   0.3333   0.5625
   1    rs1924250   MEAN     8.53     8.12    8.138
   1    rs1924250     SD   0.5001   0.3871   0.5382
   1    rs2807391   GENO      G/G      G/A      A/A
   1    rs2807391 COUNTS        4       15       29
   1    rs2807391   FREQ  0.08333   0.3125   0.6042
   1    rs2807391   MEAN    8.378    8.168    8.147
   1    rs2807391     SD   0.4242   0.5628   0.4755
   1   rs11119189   GENO      G/G      G/A      A/A
   1   rs11119189 COUNTS       12       23       13
   1   rs11119189   FREQ     0.25   0.4792   0.2708
   1   rs11119189   MEAN    8.252    8.054    8.309
   1   rs11119189     SD   0.5309    0.491   0.4518
   1    rs1924253   GENO      G/G      G/A      A/A
   1    rs1924253 COUNTS        0        8       40
   1    rs1924253   FREQ        0   0.1667   0.8333
   1    rs1924253   MEAN       NA    7.982    8.211
   1    rs1924253     SD       NA   0.5045   0.4899
   1   rs11119192   GENO      T/T      T/C      C/C
   1   rs11119192 COUNTS        7       26       15
   1   rs11119192   FREQ   0.1458   0.5417   0.3125
   1   rs11119192   MEAN    8.115    8.117    8.296
   1   rs11119192     SD    0.454   0.5164   0.4825
   1   rs12059999   GENO      T/T      T/C      C/C
   1   rs12059999 COUNTS        8       25       15
   1   rs12059999   FREQ   0.1667   0.5208   0.3125
   1   rs12059999   MEAN    8.227    8.082    8.296
   1   rs12059999     SD   0.5255   0.4934   0.4825
   1    rs2761781   GENO      G/G      G/C      C/C
   1    rs2761781 COUNTS        4       16       27
   1    rs2761781   FREQ  0.08511   0.3404   0.5745
   1    rs2761781   MEAN    8.378    8.179    8.108
   1    rs2761781     SD   0.4242   0.5456   0.4604
   1   rs10863739   GENO      G/G      G/A      A/A
   1   rs10863739 COUNTS        2       16       30
   1   rs10863739   FREQ  0.04167   0.3333    0.625
   1   rs10863739   MEAN    8.538    8.098    8.188
   1   rs10863739     SD    0.746   0.4804   0.4953
   1   rs12062573   GENO      T/T      T/C      C/C
   1   rs12062573 COUNTS       10       25       13
   1   rs12062573   FREQ   0.2083   0.5208   0.2708
   1   rs12062573   MEAN    8.074    8.176    8.242
   1   rs12062573     SD   0.3816   0.5601   0.4559
   1    rs2807404   GENO      G/G      G/C      C/C
   1    rs2807404 COUNTS        2       18       27
   1    rs2807404   FREQ  0.04255    0.383   0.5745
   1    rs2807404   MEAN     8.46    8.128    8.162
   1    rs2807404     SD   0.2635    0.544   0.4773
   1   rs17013885   GENO      C/C      C/G      G/G
   1   rs17013885 COUNTS        0        5       43
   1   rs17013885   FREQ        0   0.1042   0.8958
   1   rs17013885   MEAN       NA    8.188    8.171
   1   rs17013885     SD       NA   0.5801   0.4915
   1    rs6657443   GENO      T/T      T/A      A/A
   1    rs6657443 COUNTS        2        6       40
   1    rs6657443   FREQ  0.04167    0.125   0.8333
   1    rs6657443   MEAN    8.395    8.205    8.157
   1    rs6657443     SD   0.9482   0.2201   0.5124
   1   rs10494914   GENO      C/C      C/T      T/T
   1   rs10494914 COUNTS        1        5       42
   1   rs10494914   FREQ  0.02083   0.1042    0.875
   1   rs10494914   MEAN    9.065     8.16    8.153
   1   rs10494914     SD        0   0.2127   0.5061
   1    rs7555105   GENO      A/A      A/C      C/C
   1    rs7555105 COUNTS        0        8       39
   1    rs7555105   FREQ        0   0.1702   0.8298
   1    rs7555105   MEAN       NA    7.959    8.216
   1    rs7555105     SD       NA   0.5762   0.4793
   1    rs2224822   GENO      T/T      T/G      G/G
   1    rs2224822 COUNTS       11       20       17
   1    rs2224822   FREQ   0.2292   0.4167   0.3542
   1    rs2224822   MEAN     8.29      8.2    8.065
   1    rs2224822     SD   0.5282   0.5117   0.4585
   1   rs12032382   GENO      T/T      T/C      C/C
   1   rs12032382 COUNTS        4       28       16
   1   rs12032382   FREQ  0.08333   0.5833   0.3333
   1   rs12032382   MEAN    8.218    8.066    8.349
   1   rs12032382     SD   0.4807    0.481   0.4987
   1   rs12037818   GENO      G/G      G/C      C/C
   1   rs12037818 COUNTS       11       26       11
   1   rs12037818   FREQ   0.2292   0.5417   0.2292
   1   rs12037818   MEAN    8.284    7.998    8.474
   1   rs12037818     SD   0.3922    0.463   0.5168
   1   rs17013945   GENO      A/A      A/G      G/G
   1   rs17013945 COUNTS        0       12       36
   1   rs17013945   FREQ        0     0.25     0.75
   1   rs17013945   MEAN       NA    8.211     8.16
   1   rs17013945     SD       NA   0.3829   0.5307
   1   rs17013949   GENO      T/T      T/G      G/G
   1   rs17013949 COUNTS        2       21       25
   1   rs17013949   FREQ  0.04167   0.4375   0.5208
   1   rs17013949   MEAN    7.965    8.153    8.206
   1   rs17013949     SD   0.3412   0.5085   0.5035
   1   rs17013951   GENO      C/C      C/A      A/A
   1   rs17013951 COUNTS        9       19       20
   1   rs17013951   FREQ   0.1875   0.3958   0.4167
   1   rs17013951   MEAN    8.473    8.091    8.116
   1   rs17013951     SD   0.5168   0.4701     0.48
   1   rs11119208   GENO      A/A      A/G      G/G
   1   rs11119208 COUNTS        0        9       39
   1   rs11119208   FREQ        0   0.1875   0.8125
   1   rs11119208   MEAN       NA    8.032    8.205
   1   rs11119208     SD       NA   0.4684   0.5005
   1   rs10218720   GENO      A/A      A/C      C/C
   1   rs10218720 COUNTS        1       13       34
   1   rs10218720   FREQ  0.02083   0.2708   0.7083
   1   rs10218720   MEAN    8.767    8.389    8.073
   1   rs10218720     SD        0   0.5797    0.432
   1   rs17013964   GENO      G/G      G/A      A/A
   1   rs17013964 COUNTS        0       11       37
   1   rs17013964   FREQ        0   0.2292   0.7708
   1   rs17013964   MEAN       NA    8.198    8.165
   1   rs17013964     SD       NA   0.3991   0.5242
   1    rs7413774   GENO      A/A      A/G      G/G
   1    rs7413774 COUNTS        1       27       20
   1    rs7413774   FREQ  0.02083   0.5625   0.4167
   1    rs7413774   MEAN    8.646    8.212    8.097
   1    rs7413774     SD        0   0.4811   0.5178
   1    rs9308407   GENO      C/C      C/A      A/A
   1    rs9308407 COUNTS        2       26       20
   1    rs9308407   FREQ  0.04167   0.5417   0.4167
   1    rs9308407   MEAN    8.753    8.167    8.122
   1    rs9308407     SD   0.1513   0.4952   0.4929
   1    rs9429990   GENO      T/T      T/C      C/C
   1    rs9429990 COUNTS        5       30       13
   1    rs9429990   FREQ   0.1042    0.625   0.2708
   1    rs9429990   MEAN    7.967    8.239    8.099
   1    rs9429990     SD    0.498   0.4785   0.5359
   1    rs6666007   GENO      G/G      G/A      A/A
   1    rs6666007 COUNTS        4       19       25
   1    rs6666007   FREQ  0.08333   0.3958   0.5208
   1    rs6666007   MEAN    8.605    8.046      8.2
   1    rs6666007     SD   0.3277   0.4891   0.4913
   1    rs6540500   GENO      G/G      G/A      A/A
   1    rs6540500 COUNTS        0        7       41
   1    rs6540500   FREQ        0   0.1458   0.8542
   1    rs6540500   MEAN       NA    8.011    8.201
   1    rs6540500     SD       NA   0.4111   0.5066
   1     rs713260   GENO      C/C      C/T      T/T
   1     rs713260 COUNTS        3       14       31
   1     rs713260   FREQ   0.0625   0.2917   0.6458
   1     rs713260   MEAN    8.122    7.984    8.263
   1     rs713260     SD   0.8052   0.4593   0.4725
   1    rs9803921   GENO      A/A      A/C      C/C
   1    rs9803921 COUNTS        1       11       36
   1    rs9803921   FREQ  0.02083   0.2292     0.75
   1    rs9803921   MEAN    8.313     8.28    8.136
   1    rs9803921     SD        0    0.307    0.544
   1   rs17014015   GENO      T/T      T/C      C/C
   1   rs17014015 COUNTS        0       12       36
   1   rs17014015   FREQ        0     0.25     0.75
   1   rs17014015   MEAN       NA    8.232    8.153
   1   rs17014015     SD       NA   0.4645   0.5089
   1   rs12410473   GENO      C/C      C/A      A/A
   1   rs12410473 COUNTS        5       18       25
   1   rs12410473   FREQ   0.1042    0.375   0.5208
   1   rs12410473   MEAN    7.709    8.189    8.254
   1   rs12410473     SD   0.4695   0.5141   0.4508
   1   rs17260119   GENO      G/G      G/T      T/T
   1   rs17260119 COUNTS        0       11       37
   1   rs17260119   FREQ        0   0.2292   0.7708
   1   rs17260119   MEAN       NA    8.152    8.179
   1   rs17260119     SD       NA   0.6107   0.4642
   1   rs10494915   GENO      G/G      G/A      A/A
   1   rs10494915 COUNTS        6       16       26
   1   rs10494915   FREQ    0.125   0.3333   0.5417
   1   rs10494915   MEAN     8.12    8.343    8.081
   1   rs10494915     SD   0.6507   0.4415   0.4797
   1   rs17014029   GENO      T/T      T/A      A/A
   1   rs17014029 COUNTS        3       15       30
   1   rs17014029   FREQ   0.0625   0.3125    0.625
   1   rs17014029   MEAN    7.631    8.087     8.27
   1   rs17014029     SD   0.5133   0.4983   0.4629
   1    rs6668228   GENO      C/C      C/T      T/T
   1    rs6668228 COUNTS        3       15       30
   1    rs6668228   FREQ   0.0625   0.3125    0.625
   1    rs6668228   MEAN    7.631    8.087     8.27
   1    rs6668228     SD   0.5133   0.4983   0.4629
   1    rs7526402   GENO      C/C      C/T      T/T
   1    rs7526402 COUNTS        1        8       39
   1    rs7526402   FREQ  0.02083   0.1667   0.8125
   1    rs7526402   MEAN    8.575    8.244    8.148
   1    rs7526402     SD        0    0.429   0.5125
   1   rs10494916   GENO      G/G      G/T      T/T
   1   rs10494916 COUNTS        3       16       29
   1   rs10494916   FREQ   0.0625   0.3333   0.6042
   1   rs10494916   MEAN    8.506    8.182    8.133
   1   rs10494916     SD   0.1694   0.3167   0.5841
   1   rs35095400   GENO      G/G      G/A      A/A
   1   rs35095400 COUNTS        2       16       30
   1   rs35095400   FREQ  0.04167   0.3333    0.625
   1   rs35095400   MEAN    7.787    8.306    8.128
   1   rs35095400     SD   0.3073   0.4663   0.5084
   1    rs6692331   GENO      G/G      G/A      A/A
   1    rs6692331 COUNTS        7       15       26
   1    rs6692331   FREQ   0.1458   0.3125   0.5417
   1    rs6692331   MEAN    8.168    8.335    8.081
   1    rs6692331     SD   0.6076   0.4559   0.4797
   1    rs1411406   GENO      G/G      G/T      T/T
   1    rs1411406 COUNTS        6       22       20
   1    rs1411406   FREQ    0.125   0.4583   0.4167
   1    rs1411406   MEAN    8.312    8.175    8.128
   1    rs1411406     SD   0.2805   0.4154   0.6208
   1   rs12759484   GENO      T/T      T/C      C/C
   1   rs12759484 COUNTS        6       20       22
   1   rs12759484   FREQ    0.125   0.4167   0.4583
   1   rs12759484   MEAN     7.62    8.266    8.239
   1   rs12759484     SD    0.473   0.4627   0.4476
   1   rs12730607   GENO      G/G      G/T      T/T
   1   rs12730607 COUNTS        5       20       23
   1   rs12730607   FREQ   0.1042   0.4167   0.4792
   1   rs12730607   MEAN    7.658    8.181    8.278
   1   rs12730607     SD   0.5189   0.4511   0.4752
   1   rs17014039   GENO      C/C      C/T      T/T
   1   rs17014039 COUNTS        8       20       20
   1   rs17014039   FREQ   0.1667   0.4167   0.4167
   1   rs17014039   MEAN    8.095    8.381    7.995
   1   rs17014039     SD   0.5736    0.485   0.4088
   1    rs6540507   GENO      A/A      A/G      G/G
   1    rs6540507 COUNTS        0        7       41
   1    rs6540507   FREQ        0   0.1458   0.8542
   1    rs6540507   MEAN       NA    8.215    8.166
   1    rs6540507     SD       NA   0.3251   0.5207
   1    rs6684326   GENO      C/C      C/G      G/G
   1    rs6684326 COUNTS        6       26       15
   1    rs6684326   FREQ   0.1277   0.5532   0.3191
   1    rs6684326   MEAN    7.841    8.168    8.311
   1    rs6684326     SD   0.4095   0.4796   0.5317
   1    rs1174559   GENO      A/A      A/C      C/C
   1    rs1174559 COUNTS        3       22       23
   1    rs1174559   FREQ   0.0625   0.4583   0.4792
   1    rs1174559   MEAN    8.266     8.18    8.153
   1    rs1174559     SD   0.1725   0.5152   0.5146
   1   rs10494917   GENO      G/G      G/A      A/A
   1   rs10494917 COUNTS        5       28       15
   1   rs10494917   FREQ   0.1042   0.5833   0.3125
   1   rs10494917   MEAN    7.807    8.184    8.274
   1   rs10494917     SD   0.4484   0.4764   0.5167
   1    rs1174555   GENO      A/A      A/C      C/C
   1    rs1174555 COUNTS        0       10       38
   1    rs1174555   FREQ        0   0.2083   0.7917
   1    rs1174555   MEAN       NA    8.357    8.124
   1    rs1174555     SD       NA   0.5369   0.4785
   1    rs6681778   GENO      G/G      G/T      T/T
   1    rs6681778 COUNTS        1       16       31
   1    rs6681778   FREQ  0.02083   0.3333   0.6458
   1    rs6681778   MEAN    7.825    8.258     8.14
   1    rs6681778     SD        0   0.5554   0.4689
   1    rs1174554   GENO      T/T      T/G      G/G
   1    rs1174554 COUNTS        1       11       36
   1    rs1174554   FREQ  0.02083   0.2292     0.75
   1    rs1174554   MEAN    8.575    8.253    8.137
   1    rs1174554     SD        0   0.5346   0.4887
   1   rs12405410   GENO      T/T      T/A      A/A
   1   rs12405410 COUNTS        0       11       37
   1   rs12405410   FREQ        0   0.2292   0.7708
   1   rs12405410   MEAN       NA    8.232    8.155
   1   rs12405410     SD       NA   0.4407   0.5137
   1   rs35577903   GENO      T/T      T/G      G/G
   1   rs35577903 COUNTS        0       14       34
   1   rs35577903   FREQ        0   0.2917   0.7083
   1   rs35577903   MEAN       NA    8.144    8.185
   1   rs35577903     SD       NA   0.4931    0.502
   1    rs1174552   GENO      G/G      G/A      A/A
   1    rs1174552 COUNTS        3       19       26
   1    rs1174552   FREQ   0.0625   0.3958   0.5417
   1    rs1174552   MEAN    8.041    8.374    8.041
   1    rs1174552     SD   0.4648   0.5044   0.4567
   1    rs2970564   GENO      C/C      C/T      T/T
   1    rs2970564 COUNTS        1        9       38
   1    rs2970564   FREQ  0.02083   0.1875   0.7917
   1    rs2970564   MEAN    8.575    8.385    8.112
   1    rs2970564     SD        0   0.4861   0.4903
   1   rs11119220   GENO      G/G      G/A      A/A
   1   rs11119220 COUNTS        4       20       24
   1   rs11119220   FREQ  0.08333   0.4167      0.5
   1   rs11119220   MEAN    8.125    8.183    8.173
   1   rs11119220     SD   0.4382   0.5563   0.4675
   1    rs1330233   GENO      C/C      C/A      A/A
   1    rs1330233 COUNTS        0        6       42
   1    rs1330233   FREQ        0    0.125    0.875
   1    rs1330233   MEAN       NA    8.167    8.174
   1    rs1330233     SD       NA   0.1165   0.5279
   1    rs1174566   GENO      T/T      T/C      C/C
   1    rs1174566 COUNTS        0       13       35
   1    rs1174566   FREQ        0   0.2708   0.7292
   1    rs1174566   MEAN       NA    8.206     8.16
   1    rs1174566     SD       NA   0.3654   0.5388
   1   rs11119222   GENO      T/T      T/C      C/C
   1   rs11119222 COUNTS        0       10       38
   1   rs11119222   FREQ        0   0.2083   0.7917
   1   rs11119222   MEAN       NA     8.25    8.153
   1   rs11119222     SD       NA   0.5603   0.4819
   1    rs2282069   GENO      C/C      C/T      T/T
   1    rs2282069 COUNTS        0        8       40
   1    rs2282069   FREQ        0   0.1667   0.8333
   1    rs2282069   MEAN       NA    8.223    8.163
   1    rs2282069     SD       NA     0.52   0.4955
   1   rs17014055   GENO      C/C      C/G      G/G
   1   rs17014055 COUNTS        3       16       29
   1   rs17014055   FREQ   0.0625   0.3333   0.6042
   1   rs17014055   MEAN    7.631    8.129    8.253
   1   rs17014055     SD   0.5133   0.4505   0.4937
   1    rs6664027   GENO      A/A      A/G      G/G
   1    rs6664027 COUNTS        2       15       31
   1    rs6664027   FREQ  0.04167   0.3125   0.6458
   1    rs6664027   MEAN    8.633    8.141    8.158
   1    rs6664027     SD   0.6116   0.4501   0.5112
   1    rs2788166   GENO      C/C      C/T      T/T
   1    rs2788166 COUNTS        0       15       33
   1    rs2788166   FREQ        0   0.3125   0.6875
   1    rs2788166   MEAN       NA    8.354    8.091
   1    rs2788166     SD       NA   0.5203   0.4674
   1    rs1184990   GENO      A/A      A/G      G/G
   1    rs1184990 COUNTS        0       14       34
   1    rs1184990   FREQ        0   0.2917   0.7083
   1    rs1184990   MEAN       NA    8.346    8.101
   1    rs1184990     SD       NA   0.5391   0.4646
   1    rs7546058   GENO      G/G      G/A      A/A
   1    rs7546058 COUNTS        7       22       19
   1    rs7546058   FREQ   0.1458   0.4583   0.3958
   1    rs7546058   MEAN    8.248    8.271    8.031
   1    rs7546058     SD   0.6598   0.4671   0.4514
   1    rs4424511   GENO      T/T      T/C      C/C
   1    rs4424511 COUNTS        4       26       18
   1    rs4424511   FREQ  0.08333   0.5417    0.375
   1    rs4424511   MEAN    8.164    8.116    8.257
   1    rs4424511     SD   0.1675   0.4584   0.5913
   1    rs6660522   GENO      A/A      A/G      G/G
   1    rs6660522 COUNTS        2       13       33
   1    rs6660522   FREQ  0.04167   0.2708   0.6875
   1    rs6660522   MEAN    8.403    7.881    8.274
   1    rs6660522     SD  0.07823   0.5821   0.4284
   1   rs34104149   GENO      G/G      G/T      T/T
   1   rs34104149 COUNTS        0        5       43
   1   rs34104149   FREQ        0   0.1042   0.8958
   1   rs34104149   MEAN       NA     8.24    8.165
   1   rs34104149     SD       NA   0.3532   0.5111
   1    rs1933620   GENO      T/T      T/C      C/C
   1    rs1933620 COUNTS        5       20       23
   1    rs1933620   FREQ   0.1042   0.4167   0.4792
   1    rs1933620   MEAN    8.309     8.05     8.25
   1    rs1933620     SD    0.295   0.6156   0.3938
   1    rs1933621   GENO      T/T      T/A      A/A
   1    rs1933621 COUNTS        3       23       22
   1    rs1933621   FREQ   0.0625   0.4792   0.4583
   1    rs1933621   MEAN    7.981    8.307    8.059
   1    rs1933621     SD   0.8445   0.4884   0.4372
   1    rs1933622   GENO      A/A      A/G      G/G
   1    rs1933622 COUNTS        0       13       35
   1    rs1933622   FREQ        0   0.2708   0.7292
   1    rs1933622   MEAN       NA    8.268    8.137
   1    rs1933622     SD       NA   0.4982   0.4957
   1    rs4844769   GENO      T/T      T/C      C/C
   1    rs4844769 COUNTS        6       25       17
   1    rs4844769   FREQ    0.125   0.5208   0.3542
   1    rs4844769   MEAN    8.283    8.087     8.26
   1    rs4844769     SD    0.274   0.4468   0.6094
   1    rs6658166   GENO      T/T      T/C      C/C
   1    rs6658166 COUNTS        3       23       22
   1    rs6658166   FREQ   0.0625   0.4792   0.4583
   1    rs6658166   MEAN    7.981    8.307    8.059
   1    rs6658166     SD   0.8445   0.4884   0.4372
   1    rs7514220   GENO      C/C      C/T      T/T
   1    rs7514220 COUNTS        2       27       19
   1    rs7514220   FREQ  0.04167   0.5625   0.3958
   1    rs7514220   MEAN    8.072     8.13    8.244
   1    rs7514220     SD   0.2092   0.4507   0.5775
   1    rs6672714   GENO      A/A      A/G      G/G
   1    rs6672714 COUNTS        1       20       27
   1    rs6672714   FREQ  0.02083   0.4167   0.5625
   1    rs6672714   MEAN    7.724    8.146    8.209
   1    rs6672714     SD        0   0.5201   0.4845
   1    rs6704122   GENO      T/T      T/C      C/C
   1    rs6704122 COUNTS        0       13       35
   1    rs6704122   FREQ        0   0.2708   0.7292
   1    rs6704122   MEAN       NA    8.332    8.114
   1    rs6704122     SD       NA   0.4323   0.5087
   1   rs17014126   GENO      T/T      T/C      C/C
   1   rs17014126 COUNTS        0        6       42
   1   rs17014126   FREQ        0    0.125    0.875
   1   rs17014126   MEAN       NA    8.082    8.186
   1   rs17014126     SD       NA   0.3665   0.5124
   1    rs6691380   GENO      C/C      C/T      T/T
   1    rs6691380 COUNTS        5       21       22
   1    rs6691380   FREQ   0.1042   0.4375   0.4583
   1    rs6691380   MEAN    8.046    8.226    8.151
   1    rs6691380     SD   0.6508   0.4454   0.5201
   1    rs4402132   GENO      T/T      T/C      C/C
   1    rs4402132 COUNTS        0        9       39
   1    rs4402132   FREQ        0   0.1875   0.8125
   1    rs4402132   MEAN       NA    8.287    8.146
   1    rs4402132     SD       NA   0.5687   0.4802
   1    rs4844776   GENO      C/C      C/A      A/A
   1    rs4844776 COUNTS        7       31       10
   1    rs4844776   FREQ   0.1458   0.6458   0.2083
   1    rs4844776   MEAN    8.305    8.168    8.095
   1    rs4844776     SD   0.3036   0.5622   0.3762
   1    rs4844777   GENO      T/T      T/C      C/C
   1    rs4844777 COUNTS        0        8       40
   1    rs4844777   FREQ        0   0.1667   0.8333
   1    rs4844777   MEAN       NA    8.343    8.139
   1    rs4844777     SD       NA   0.5816   0.4763
   1   rs11581106   GENO      G/G      G/T      T/T
   1   rs11581106 COUNTS        3       25       20
   1   rs11581106   FREQ   0.0625   0.5208   0.4167
   1   rs11581106   MEAN    7.798    8.071    8.357
   1   rs11581106     SD   0.2181   0.4501    0.522
   1    rs6540522   GENO      G/G      G/A      A/A
   1    rs6540522 COUNTS        7       28       13
   1    rs6540522   FREQ   0.1458   0.5833   0.2708
   1    rs6540522   MEAN    7.956    8.175    8.285
   1    rs6540522     SD   0.3817    0.535   0.4471
   1   rs17014148   GENO      A/A      A/G      G/G
   1   rs17014148 COUNTS        1       10       37
   1   rs17014148   FREQ  0.02083   0.2083   0.7708
   1   rs17014148   MEAN     8.01    8.205    8.169
   1   rs17014148     SD        0   0.4515    0.517
   1    rs1933613   GENO      C/C      C/A      A/A
   1    rs1933613 COUNTS        2       23       23
   1    rs1933613   FREQ  0.04167   0.4792   0.4792
   1    rs1933613   MEAN    8.077    8.186    8.168
   1    rs1933613     SD   0.4997   0.5889   0.4041
   1    rs4291499   GENO      T/T      T/C      C/C
   1    rs4291499 COUNTS        0       13       35
   1    rs4291499   FREQ        0   0.2708   0.7292
   1    rs4291499   MEAN       NA    8.332    8.114
   1    rs4291499     SD       NA   0.4323   0.5087
   1    rs6657861   GENO      G/G      G/A      A/A
   1    rs6657861 COUNTS        3       30       15
   1    rs6657861   FREQ   0.0625    0.625   0.3125
   1    rs6657861   MEAN    8.117    8.185    8.159
   1    rs6657861     SD   0.3581   0.5238   0.4829
   1    rs1933619   GENO      T/T      T/G      G/G
   1    rs1933619 COUNTS        5       13       30
   1    rs1933619   FREQ   0.1042   0.2708    0.625
   1    rs1933619   MEAN    8.069    8.339    8.118
   1    rs1933619     SD   0.7933   0.4874   0.4403
   1    rs1933618   GENO      C/C      C/T      T/T
   1    rs1933618 COUNTS        0        8       40
   1    rs1933618   FREQ        0   0.1667   0.8333
   1    rs1933618   MEAN       NA    8.343    8.139
   1    rs1933618     SD       NA   0.5816   0.4763
   1    rs2970556   GENO      G/G      G/T      T/T
   1    rs2970556 COUNTS        2       10       36
   1    rs2970556   FREQ  0.04167   0.2083     0.75
   1    rs2970556   MEAN    7.869    8.304    8.153
   1    rs2970556     SD   0.4779   0.7188   0.4224
   1   rs17188009   GENO      A/A      A/G      G/G
   1   rs17188009 COUNTS        2       16       30
   1   rs17188009   FREQ  0.04167   0.3333    0.625
   1   rs17188009   MEAN    8.292    8.096    8.206
   1   rs17188009     SD   0.8034   0.5538   0.4584
   1   rs17188016   GENO      C/C      C/T      T/T
   1   rs17188016 COUNTS        4       21       23
   1   rs17188016   FREQ  0.08333   0.4375   0.4792
   1   rs17188016   MEAN    7.842     8.21    8.197
   1   rs17188016     SD   0.5369     0.48   0.5019
   1    rs2800917   GENO      T/T      T/C      C/C
   1    rs2800917 COUNTS        0        7       41
   1    rs2800917   FREQ        0   0.1458   0.8542
   1    rs2800917   MEAN       NA    8.342    8.144
   1    rs2800917     SD       NA   0.6282   0.4715
   1   rs17260245   GENO      G/G      G/A      A/A
   1   rs17260245 COUNTS        1       17       30
   1   rs17260245   FREQ  0.02083   0.3542    0.625
   1   rs17260245   MEAN    7.724    8.141    8.206
   1   rs17260245     SD        0   0.5673   0.4584
   1    rs7533402   GENO      C/C      C/T      T/T
   1    rs7533402 COUNTS        1       18       29
   1    rs7533402   FREQ  0.02083    0.375   0.6042
   1    rs7533402   MEAN    7.724    8.125    8.218
   1    rs7533402     SD        0   0.5548   0.4613
   1    rs1507334   GENO      G/G      G/A      A/A
   1    rs1507334 COUNTS        2       23       23
   1    rs1507334   FREQ  0.04167   0.4792   0.4792
   1    rs1507334   MEAN    7.912    8.119     8.25
   1    rs1507334     SD   0.1313   0.4115   0.5805
   1   rs17014178   GENO      T/T      T/G      G/G
   1   rs17014178 COUNTS        1        8       39
   1   rs17014178   FREQ  0.02083   0.1667   0.8125
   1   rs17014178   MEAN     8.01    8.159     8.18
   1   rs17014178     SD        0   0.4806   0.5091
   1    rs6693967   GENO      G/G      G/A      A/A
   1    rs6693967 COUNTS        2       23       23
   1    rs6693967   FREQ  0.04167   0.4792   0.4792
   1    rs6693967   MEAN    7.912    8.119     8.25
   1    rs6693967     SD   0.1313   0.4115   0.5805
   1   rs17014186   GENO      A/A      A/G      G/G
   1   rs17014186 COUNTS        1        8       39
   1   rs17014186   FREQ  0.02083   0.1667   0.8125
   1   rs17014186   MEAN     8.01    8.159     8.18
   1   rs17014186     SD        0   0.4806   0.5091
   1    rs2788154   GENO      A/A      A/G      G/G
   1    rs2788154 COUNTS        2       16       30
   1    rs2788154   FREQ  0.04167   0.3333    0.625
   1    rs2788154   MEAN    8.108    8.247    8.138
   1    rs2788154     SD   0.1391   0.5963   0.4552
   1    rs2788153   GENO      G/G      G/C      C/C
   1    rs2788153 COUNTS        7       32        9
   1    rs2788153   FREQ   0.1458   0.6667   0.1875
   1    rs2788153   MEAN    8.168    8.177    8.163
   1    rs2788153     SD    0.615    0.517   0.3422
   1    rs2788152   GENO      C/C      C/T      T/T
   1    rs2788152 COUNTS        1        6       41
   1    rs2788152   FREQ  0.02083    0.125   0.8542
   1    rs2788152   MEAN     8.01    8.071    8.192
   1    rs2788152     SD        0   0.5262   0.5002
   1   rs10779504   GENO      A/A      A/T      T/T
   1   rs10779504 COUNTS        0        6       42
   1   rs10779504   FREQ        0    0.125    0.875
   1   rs10779504   MEAN       NA    8.277    8.158
   1   rs10779504     SD       NA   0.3226   0.5156
   1    rs2843175   GENO      T/T      T/C      C/C
   1    rs2843175 COUNTS        3       18       27
   1    rs2843175   FREQ   0.0625    0.375   0.5625
   1    rs2843175   MEAN    7.986    8.296    8.112
   1    rs2843175     SD   0.8436   0.4437   0.4901
   1    rs2843174   GENO      G/G      G/T      T/T
   1    rs2843174 COUNTS        7       21       20
   1    rs2843174   FREQ   0.1458   0.4375   0.4167
   1    rs2843174   MEAN    8.312    8.219    8.076
   1    rs2843174     SD   0.7781   0.3918   0.4825
   1    rs2185095   GENO      T/T      T/C      C/C
   1    rs2185095 COUNTS        6       19       23
   1    rs2185095   FREQ    0.125   0.3958   0.4792
   1    rs2185095   MEAN    8.154    8.194     8.16
   1    rs2185095     SD   0.5962   0.5028   0.4839
   1    rs2153043   GENO      C/C      C/T      T/T
   1    rs2153043 COUNTS        5       21       22
   1    rs2153043   FREQ   0.1042   0.4375   0.4583
   1    rs2153043   MEAN    8.339    8.061    8.242
   1    rs2153043     SD   0.5774   0.3373   0.5929
   1    rs2265733   GENO      T/T      T/C      C/C
   1    rs2265733 COUNTS        1        8       39
   1    rs2265733   FREQ  0.02083   0.1667   0.8125
   1    rs2265733   MEAN    8.767    8.237    8.144
   1    rs2265733     SD        0   0.4347   0.5066
   1    rs2660648   GENO      G/G      G/A      A/A
   1    rs2660648 COUNTS        5       21       22
   1    rs2660648   FREQ   0.1042   0.4375   0.4583
   1    rs2660648   MEAN    8.239    8.104    8.224
   1    rs2660648     SD   0.6178   0.3343   0.5997
   1   rs12096704   GENO      G/G      G/A      A/A
   1   rs12096704 COUNTS        8       23       17
   1   rs12096704   FREQ   0.1667   0.4792   0.3542
   1   rs12096704   MEAN    8.094    8.216    8.152
   1   rs12096704     SD   0.6747   0.4316   0.5068
   1   rs12061968   GENO      A/A      A/G      G/G
   1   rs12061968 COUNTS        0       11       37
   1   rs12061968   FREQ        0   0.2292   0.7708
   1   rs12061968   MEAN       NA    8.339    8.124
   1   rs12061968     SD       NA    0.606   0.4543
   1    rs2843171   GENO      T/T      T/C      C/C
   1    rs2843171 COUNTS        8       22       18
   1    rs2843171   FREQ   0.1667   0.4583    0.375
   1    rs2843171   MEAN    8.345    8.191    8.075
   1    rs2843171     SD   0.7264   0.3851   0.5011
   1   rs12064516   GENO      A/A      A/G      G/G
   1   rs12064516 COUNTS        0       12       36
   1   rs12064516   FREQ        0     0.25     0.75
   1   rs12064516   MEAN       NA    8.346    8.115
   1   rs12064516     SD       NA   0.5783   0.4578
   1     rs879961   GENO      G/G      G/T      T/T
   1     rs879961 COUNTS        5       20       23
   1     rs879961   FREQ   0.1042   0.4167   0.4792
   1     rs879961   MEAN    8.239    8.098    8.223
   1     rs879961     SD   0.6178   0.3421   0.5859
   1    rs1553622   GENO      G/G      G/A      A/A
   1    rs1553622 COUNTS        4       18       26
   1    rs1553622   FREQ  0.08333    0.375   0.5417
   1    rs1553622   MEAN    8.133     8.25    8.126
   1    rs1553622     SD   0.7491   0.4508   0.4974
   1   rs17014274   GENO      T/T      T/G      G/G
   1   rs17014274 COUNTS        1       16       31
   1   rs17014274   FREQ  0.02083   0.3333   0.6458
   1   rs17014274   MEAN    7.176    8.087    8.249
   1   rs17014274     SD        0   0.4765    0.476
   1    rs2660637   GENO      A/A      A/G      G/G
   1    rs2660637 COUNTS        3       18       27
   1    rs2660637   FREQ   0.0625    0.375   0.5625
   1    rs2660637   MEAN    7.986    8.266    8.131
   1    rs2660637     SD   0.8436   0.4573   0.4885
   1    rs6678908   GENO      G/G      G/T      T/T
   1    rs6678908 COUNTS        4       18       26
   1    rs6678908   FREQ  0.08333    0.375   0.5417
   1    rs6678908   MEAN    7.842    8.151    8.239
   1    rs6678908     SD   0.5369    0.453   0.5131
   1    rs6676705   GENO      T/T      T/C      C/C
   1    rs6676705 COUNTS        3       18       27
   1    rs6676705   FREQ   0.0625    0.375   0.5625
   1    rs6676705   MEAN    7.881    8.116    8.243
   1    rs6676705     SD   0.6505   0.4608   0.5036
   1    rs1507326   GENO      T/T      T/C      C/C
   1    rs1507326 COUNTS        4       19       25
   1    rs1507326   FREQ  0.08333   0.3958   0.5208
   1    rs1507326   MEAN    7.842    8.165    8.231
   1    rs1507326     SD   0.5369   0.4447   0.5222
   1    rs1395747   GENO      G/G      G/A      A/A
   1    rs1395747 COUNTS        9       25       14
   1    rs1395747   FREQ   0.1875   0.5208   0.2917
   1    rs1395747   MEAN    8.288    8.175    8.094
   1    rs1395747     SD   0.4662   0.5082   0.5076
   1    rs7554932   GENO      T/T      T/G      G/G
   1    rs7554932 COUNTS        0        8       40
   1    rs7554932   FREQ        0   0.1667   0.8333
   1    rs7554932   MEAN       NA    8.041    8.199
   1    rs7554932     SD       NA   0.4937   0.4967
