# Supplementary material for: Cell-to-cell expression dispersion of B-cell surface proteins is linked to genetic variants in humans
Source: Commun Biol. 2020 Jul 3;3:346. doi: 10.1038/s42003-020-1075-1 (PMC7335051; doi:10.1038/s42003-020-1075-1)
Supplement: Supplementary file 4 — Supplementary Data 2 [file 42003_2020_1075_MOESM4_ESM.zip › Supplementary_Data_S2/plink-results-48LCLs/CD55_chr1_mean/CD55_mean_48_LCLs.qassoc.mperm]

 CHR          SNP         EMP1         EMP2 
   1   rs16855729       0.4982            1 
   1   rs11240506       0.9892            1 
   1    rs3795547       0.2267            1 
   1   rs12036582        0.952            1 
   1   rs12751472       0.9373            1 
   1   rs12041365       0.6268            1 
   1   rs11240512       0.9451            1 
   1    rs7513290       0.8427            1 
   1   rs11240515       0.7045            1 
   1   rs11240521       0.3012            1 
   1   rs11240523      0.09169            1 
   1   rs12036780       0.3474            1 
   1    rs7534154       0.1089            1 
   1    rs1891506       0.2356            1 
   1    rs6593951       0.3943            1 
   1   rs12133326       0.5113            1 
   1   rs10494871       0.2193            1 
   1    rs7515820       0.6961            1 
   1    rs7531623       0.7863            1 
   1    rs7533594       0.3399            1 
   1   rs11240528       0.5008            1 
   1    rs6593955       0.3835            1 
   1    rs7539751       0.6934            1 
   1   rs10793740       0.6616            1 
   1    rs7536614       0.6616            1 
   1   rs12728206       0.5123            1 
   1   rs12092624        0.534            1 
   1    rs2282449       0.9866            1 
   1    rs2282450       0.4325            1 
   1   rs12407361       0.2641            1 
   1    rs4245717       0.8191            1 
   1   rs11579937      0.06789            1 
   1   rs11581303       0.0265            1 
   1   rs10793741       0.0187            1 
   1   rs12039255      0.09969            1 
   1   rs17347710       0.3244            1 
   1    rs6661827       0.1422            1 
   1   rs16856082       0.0291            1 
   1    rs6680742       0.0291            1 
   1    rs6680848       0.6982            1 
   1    rs3761916       0.3446            1 
   1   rs11240548       0.4785            1 
   1    rs7529037       0.3195            1 
   1    rs2153904       0.6984            1 
   1    rs4601639       0.5726            1 
   1    rs7520276      0.09759            1 
   1   rs16856160       0.4475            1 
   1   rs10751444       0.4102            1 
   1    rs6593964       0.4102            1 
   1     rs951366       0.3295            1 
   1     rs823092       0.1279            1 
   1   rs16856211        0.343            1 
   1     rs823094      0.05789            1 
   1    rs1620334       0.2315            1 
   1    rs7513645       0.4952            1 
   1     rs823121       0.1325            1 
   1     rs823122       0.1374            1 
   1     rs823123        0.012       0.9996 
   1    rs7522056       0.2561            1 
   1     rs823137       0.1325            1 
   1     rs823142       0.3866            1 
   1    rs1775151      0.02765            1 
   1    rs1772153       0.5109            1 
   1     rs947211       0.1272            1 
   1   rs10494874       0.1499            1 
   1   rs12565968       0.1159            1 
   1    rs6679073       0.2046            1 
   1     rs708726       0.3011            1 
   1     rs823154       0.2025            1 
   1    rs4396169        0.884            1 
   1       rs2224       0.2476            1 
   1     rs823066       0.5481            1 
   1     rs823071       0.5907            1 
   1    rs1891092       0.8817            1 
   1    rs1891094       0.8817            1 
   1     rs823082       0.4088            1 
   1     rs823091       0.2921            1 
   1     rs823088       0.2088            1 
   1    rs1361754       0.4088            1 
   1   rs16856400       0.1505            1 
   1    rs4951025       0.6842            1 
   1     rs960603       0.8804            1 
   1    rs7517009       0.2422            1 
   1    rs6702688       0.4779            1 
   1    rs6667995       0.3412            1 
   1   rs11240581       0.5051            1 
   1    rs9438394       0.9618            1 
   1   rs12096500       0.6361            1 
   1    rs7364618       0.9837            1 
   1   rs12028467       0.9373            1 
   1    rs2869026       0.5011            1 
   1    rs7365031       0.1679            1 
   1    rs7367954       0.5011            1 
   1    rs9438437      0.08149            1 
   1   rs17348521       0.1494            1 
   1   rs16856447       0.9649            1 
   1    rs6669481       0.2015            1 
   1   rs12757540       0.3031            1 
   1    rs7366689       0.1596            1 
   1   rs16856470       0.0449            1 
   1    rs6674850        0.516            1 
   1   rs12036375         0.53            1 
   1    rs7538856        0.031            1 
   1    rs7366893       0.2568            1 
   1    rs9438403         0.53            1 
   1   rs12727528        0.046            1 
   1   rs12133152       0.4574            1 
   1   rs16856489       0.0249            1 
   1   rs11240594     0.008599       0.9873 
   1    rs7366204       0.7116            1 
   1   rs12568779       0.9099            1 
   1   rs11240596       0.7368            1 
   1   rs12741299      0.06519            1 
   1    rs9661504       0.5363            1 
   1   rs12095392       0.6949            1 
   1   rs11801695       0.5363            1 
   1   rs12029024       0.4386            1 
   1    rs7516593       0.9766            1 
   1    rs7413698      0.07119            1 
   1   rs12072062       0.2245            1 
   1    rs2244510       0.2056            1 
   1   rs12060726       0.2665            1 
   1   rs11119916       0.2245            1 
   1   rs17012997       0.8306            1 
   1    rs6664834       0.6904            1 
   1    rs2987936       0.2056            1 
   1   rs10494876       0.2352            1 
   1   rs11120206       0.1811            1 
   1    rs2480403       0.2906            1 
   1    rs2483062       0.1689            1 
   1    rs6701879       0.3936            1 
   1   rs11579993       0.2371            1 
   1   rs10158553       0.4372            1 
   1   rs12129635       0.1689            1 
   1    rs2480405      0.09419            1 
   1    rs2480408       0.4322            1 
   1   rs12751143       0.7514            1 
   1     rs963893       0.2371            1 
   1    rs2026081       0.3936            1 
   1    rs7546842       0.8284            1 
   1    rs2483057       0.2529            1 
   1   rs17433769       0.7816            1 
   1    rs1539241      0.06679            1 
   1    rs1539243       0.7751            1 
   1   rs17022427       0.3459            1 
   1   rs12409804       0.3459            1 
   1   rs12059562       0.2248            1 
   1   rs12096623       0.6297            1 
   1    rs4844539        0.781            1 
   1     rs944775       0.8068            1 
   1     rs944774       0.5719            1 
   1      rs15672       0.5719            1 
   1    rs3849269       0.7735            1 
   1    rs3849271       0.8079            1 
   1    rs2871360       0.9808            1 
   1   rs10863574       0.3423            1 
   1   rs12405921       0.9153            1 
   1    rs6673717       0.5125            1 
   1    rs6666087       0.5473            1 
   1    rs9661909       0.2989            1 
   1    rs6685780       0.1786            1 
   1    rs6677975       0.3209            1 
   1   rs12058254       0.2596            1 
   1   rs11811181       0.0478            1 
   1   rs11800677       0.5417            1 
   1   rs12569261       0.8798            1 
   1   rs10779474       0.8649            1 
   1    rs2210518       0.1274            1 
   1   rs11119043       0.0432            1 
   1    rs6669685       0.8382            1 
   1    rs6693578       0.2675            1 
   1   rs17434403       0.8227            1 
   1   rs10863711       0.7641            1 
   1    rs1930435       0.3504            1 
   1    rs7517285       0.5764            1 
   1   rs17012144       0.5554            1 
   1    rs2297551       0.0449            1 
   1     rs944779       0.6413            1 
   1    rs7528718       0.7329            1 
   1    rs4845112       0.2567            1 
   1   rs12079722       0.4437            1 
   1    rs7544267       0.5844            1 
   1   rs11119107       0.2535            1 
   1   rs11584983       0.8769            1 
   1    rs3813973       0.6789            1 
   1    rs3813972       0.7099            1 
   1   rs12077649       0.5356            1 
   1   rs17012566       0.1201            1 
   1   rs11119136       0.8731            1 
   1   rs10494877       0.3577            1 
   1   rs17012744      0.07299            1 
   1    rs6677934        0.232            1 
   1   rs11800152     0.007299       0.9934 
   1   rs12096152      0.08149            1 
   1   rs10157569       0.2154            1 
   1    rs4845121       0.8057            1 
   1    rs7549114       0.1308            1 
   1    rs4240841       0.0188            1 
   1   rs10863755       0.2859            1 
   1   rs12073287       0.2859            1 
   1    rs6674327       0.7689            1 
   1    rs4845123       0.2589            1 
   1   rs12080114       0.2489            1 
   1      rs13208       0.6935            1 
   1   rs17013797       0.0413            1 
   1   rs11119256       0.6272            1 
   1   rs12140926       0.4047            1 
   1    rs6678300       0.8502            1 
   1   rs11119263       0.1824            1 
   1    rs4074956        0.112            1 
   1   rs17014119       0.7197            1 
   1   rs12138473       0.4081            1 
   1   rs17014160       0.7401            1 
   1   rs41348452       0.7401            1 
   1   rs17014165       0.7401            1 
   1   rs17014176       0.6202            1 
   1    rs4845129       0.3339            1 
   1   rs10863784       0.0426            1 
   1    rs4845130       0.2135            1 
   1   rs17350845       0.4081            1 
   1    rs4240844      0.06869            1 
   1   rs12060808      0.08429            1 
   1    rs6691678       0.3339            1 
   1    rs6669284       0.6464            1 
   1    rs4240848       0.5501            1 
   1    rs4607880       0.5501            1 
   1   rs11119385       0.1411            1 
   1    rs4311892        0.588            1 
   1    rs3935632       0.2669            1 
   1   rs12142576       0.2873            1 
   1   rs10863812       0.0166            1 
   1    rs4845133       0.2443            1 
   1   rs11119447      0.05149            1 
   1    rs6658896    9.999e-05      0.08749 
   1    rs6692511       0.0024       0.8051 
   1    rs4579758       0.3104            1 
   1    rs4844553       0.2357            1 
   1    rs1878672       0.6965            1 
   1    rs1554286       0.5881            1 
   1    rs3024491       0.6965            1 
   1    rs3024490       0.5717            1 
   1   rs10494879       0.2026            1 
   1     rs880790       0.1355            1 
   1   rs11805284        0.048            1 
   1     rs885334       0.4867            1 
   1   rs11583394       0.0047       0.9508 
   1    rs4845139        0.166            1 
   1    rs4845140       0.8071            1 
   1   rs11119582       0.0387            1 
   1   rs11119584       0.0202            1 
   1   rs12042283       0.0176            1 
   1   rs10746433       0.2318            1 
   1   rs12040948       0.5885            1 
   1   rs11119590       0.9998            1 
   1   rs12085778        0.355            1 
   1   rs11119602       0.1752            1 
   1    rs3950619       0.4795            1 
   1   rs12407485       0.2401            1 
   1   rs17016339       0.2401            1 
   1   rs12409577       0.6958            1 
   1   rs10863860       0.6958            1 
   1    rs7540516       0.4294            1 
   1    rs2176511       0.3969            1 
   1    rs2138992       0.2496            1 
   1    rs6673827       0.3141            1 
   1   rs17016609       0.3141            1 
   1    rs2056225       0.7104            1 
   1    rs4845143       0.2093            1 
   1   rs12022129       0.3248            1 
   1   rs11119670       0.4319            1 
   1    rs2243161       0.3806            1 
   1    rs2243168       0.2468            1 
   1    rs2243171       0.2468            1 
   1    rs2243174       0.4319            1 
   1   rs11802960       0.5995            1 
   1    rs4845144       0.4955            1 
   1    rs7528265        0.347            1 
   1    rs4845145       0.1955            1 
   1   rs41434745        0.879            1 
   1     rs574773       0.7551            1 
   1    rs2981573       0.9397            1 
   1   rs10779560       0.8116            1 
   1    rs1518109       0.1942            1 
   1     rs291089       0.0237            1 
   1     rs574684       0.2343            1 
   1     rs574635       0.0237            1 
   1    rs3860300       0.6431            1 
   1    rs3762344       0.7377            1 
   1     rs291111      0.06719            1 
   1     rs291110       0.2625            1 
   1    rs3093417       0.0414            1 
   1    rs1150258       0.0351            1 
   1    rs3748669     0.008299       0.9903 
   1     rs749860       0.3805            1 
   1     rs291083       0.1852            1 
   1     rs291082       0.1942            1 
   1   rs12074261       0.7227            1 
   1     rs291084       0.6515            1 
   1    rs6695632       0.6826            1 
   1     rs503746       0.0463            1 
   1   rs17018064       0.3774            1 
   1     rs291092       0.0424            1 
   1     rs291090       0.6198            1 
   1    rs4844369       0.9692            1 
   1   rs10218826       0.3788            1 
   1   rs11119901       0.8351            1 
   1   rs10863962      0.08829            1 
   1   rs12119983       0.6755            1 
   1   rs17018337       0.8351            1 
   1   rs11119925       0.1385            1 
   1    rs2000058       0.2277            1 
   1   rs11119938       0.8185            1 
   1   rs17018470       0.8185            1 
   1    rs1890864       0.2277            1 
   1    rs1856746       0.3788            1 
   1    rs1340232       0.2277            1 
   1   rs12066378       0.0145       0.9999 
   1    rs6663535       0.0473            1 
   1   rs12097910       0.2045            1 
   1   rs11578759       0.8653            1 
   1    rs7518452       0.0271            1 
   1    rs6540744       0.0278            1 
   1    rs2791714       0.0271            1 
   1    rs2791713       0.8611            1 
   1   rs11119976        0.327            1 
   1    rs6687771       0.0112       0.9997 
   1   rs11119978       0.7005            1 
   1   rs11119981       0.6854            1 
   1    rs2842711       0.2174            1 
   1    rs2791708       0.6335            1 
   1    rs1890868       0.8844            1 
   1   rs12129405       0.2576            1 
   1   rs11581299       0.1412            1 
   1    rs2791705        0.783            1 
   1    rs6694365       0.1412            1 
   1    rs2486924       0.3219            1 
   1    rs4844563       0.5815            1 
   1    rs2629646       0.9785            1 
   1    rs2629643       0.1519            1 
   1    rs2842720       0.5252            1 
   1    rs7525449       0.5932            1 
   1     rs764317       0.6588            1 
   1   rs12409177       0.4864            1 
   1   rs12144273       0.4864            1 
   1   rs12138969       0.4864            1 
   1       rs3020       0.1302            1 
   1    rs1890870       0.2597            1 
   1     rs901107       0.5949            1 
   1   rs12062114       0.1372            1 
   1    rs2629684       0.3868            1 
   1    rs2629682       0.3868            1 
   1   rs12061493       0.2599            1 
   1    rs2791717       0.3868            1 
   1   rs12064084       0.2599            1 
   1   rs11120092       0.8716            1 
   1   rs11120093       0.8716            1 
   1    rs2842741       0.7773            1 
   1    rs2629663       0.3739            1 
   1    rs2247227       0.5078            1 
   1   rs17258746       0.2147            1 
   1   rs12088135       0.2107            1 
   1    rs6673109       0.1832            1 
   1    rs3748672       0.7962            1 
   1    rs6673422       0.0044       0.8871 
   1   rs12045707       0.0208            1 
   1   rs12088299       0.5951            1 
   1    rs2842754       0.5715            1 
   1    rs2353545       0.6628            1 
   1    rs7536934       0.3399            1 
   1    rs4403634       0.6628            1 
   1    rs3813948      0.07259            1 
   1       rs8942       0.8637            1 
   1   rs11120211       0.0324            1 
   1   rs11120218       0.4015            1 
   1   rs17020993       0.2821            1 
   1    rs9943077        0.357            1 
   1    rs2491393      0.08989            1 
   1    rs2495253      0.08039            1 
   1    rs2491395        0.208            1 
   1    rs4844573       0.5193            1 
   1    rs6663608       0.0214            1 
   1   rs11120277      0.07239            1 
   1   rs12061578       0.2168            1 
   1    rs6688299       0.1972            1 
   1   rs17021736       0.4492            1 
   1   rs11120302      0.06789            1 
   1   rs17022385       0.3906            1 
   1    rs6672985      0.06459            1 
   1    rs1429907       0.2187            1 
   1   rs17022932       0.1118            1 
   1    rs6673080       0.5076            1 
   1   rs10746451      0.06349            1 
   1    rs7516468      0.09769            1 
   1    rs7516640       0.0278            1 
   1   rs11120512       0.5076            1 
   1    rs2039544      0.06829            1 
   1    rs4844584      0.06829            1 
   1   rs10494890       0.5076            1 
   1    rs7543236      0.06829            1 
   1    rs7543250       0.1438            1 
   1   rs11584921       0.5766            1 
   1   rs10864180       0.2115            1 
   1    rs6658718       0.2528            1 
   1    rs1782468       0.5825            1 
   1    rs1652333     0.008199       0.9933 
   1    rs2802233     0.008199       0.9933 
   1   rs17024765       0.0034       0.8975 
   1    rs1572275       0.0146       0.9997 
   1    rs7515373      0.06829            1 
   1    rs7525530      0.06829            1 
   1    rs2564974     0.008199       0.9933 
   1    rs2782842       0.2528            1 
   1    rs1858001       0.1028            1 
   1    rs2914937       0.2428            1 
   1     rs891376       0.1229            1 
   1   rs17024952      0.08399            1 
   1    rs4844590       0.7006            1 
   1    rs4844592      0.06289            1 
   1    rs6691942       0.1218            1 
   1    rs6700168      0.06289            1 
   1   rs17025155        0.002       0.7992 
   1   rs10864231      0.06289            1 
   1    rs1507758      0.06289            1 
   1    rs1507760      0.06289            1 
   1    rs2135923       0.1825            1 
   1   rs11120753       0.4655            1 
   1   rs17026085       0.6503            1 
   1    rs2802223       0.1344            1 
   1    rs7554172       0.4655            1 
   1    rs6660274       0.6387            1 
   1   rs17026295       0.6946            1 
   1    rs2782831       0.3264            1 
   1     rs966256       0.8575            1 
   1    rs2802216       0.6246            1 
   1    rs6667140       0.1402            1 
   1    rs7519949       0.7027            1 
   1    rs2940252       0.9778            1 
   1    rs1257573       0.1752            1 
   1   rs11117721       0.9778            1 
   1    rs2135924       0.9069            1 
   1   rs17043362       0.5529            1 
   1     rs311290       0.0347            1 
   1   rs17043515       0.7206            1 
   1     rs311286       0.0347            1 
   1     rs311285       0.0346            1 
   1     rs683801       0.6653            1 
   1    rs7527218        0.713            1 
   1   rs17044576      0.05379            1 
   1     rs311309       0.8572            1 
   1    rs1567190       0.6804            1 
   1     rs311311       0.1826            1 
   1     rs511678       0.7144            1 
   1    rs2940253       0.7144            1 
   1    rs9429774       0.7144            1 
   1      rs17615       0.7144            1 
   1    rs9429775       0.2831            1 
   1    rs9429777       0.8572            1 
   1   rs12032512       0.8925            1 
   1    rs1041250       0.3994            1 
   1    rs6690215       0.8593            1 
   1    rs2182911       0.9762            1 
   1    rs2182913       0.2064            1 
   1    rs7519408       0.9762            1 
   1   rs12068225       0.8376            1 
   1    rs4618971       0.5935            1 
   1    rs1410408       0.8554            1 
   1    rs9429781       0.2129            1 
   1   rs11117913         0.27            1 
   1    rs1986158       0.2274            1 
   1    rs1571344       0.2274            1 
   1   rs12567990       0.6276            1 
   1   rs11117949       0.9567            1 
   1    rs9429946       0.3246            1 
   1     rs650877       0.4792            1 
   1     rs599948       0.8569            1 
   1     rs603237       0.6963            1 
   1    rs2274566       0.3425            1 
   1    rs1746658       0.2936            1 
   1   rs12034598       0.7911            1 
   1    rs1746659       0.3425            1 
   1    rs1257541       0.4408            1 
   1   rs12141045       0.8114            1 
   1     rs677066       0.3425            1 
   1   rs11118166       0.3425            1 
   1   rs10429953       0.8114            1 
   1   rs11576522       0.3425            1 
   1   rs10429943       0.8114            1 
   1    rs3930521       0.8246            1 
   1   rs41364345       0.5394            1 
   1   rs41369546       0.8246            1 
   1   rs11803956       0.9231            1 
   1    rs7517706       0.8131            1 
   1    rs6661764       0.8801            1 
   1   rs10779340       0.5974            1 
   1    rs6696840       0.8622            1 
   1   rs11118242       0.6903            1 
   1   rs12080578       0.8286            1 
   1    rs6540437       0.6903            1 
   1    rs6540438       0.9308            1 
   1   rs11118278       0.6637            1 
   1    rs6671969       0.6743            1 
   1   rs10863461       0.6743            1 
   1   rs12143527       0.4962            1 
   1    rs2296158       0.8183            1 
   1   rs12025522       0.2967            1 
   1    rs1853526        0.917            1 
   1   rs11118345       0.2967            1 
   1    rs1830762       0.7899            1 
   1    rs4844614        0.391            1 
   1    rs1977265       0.5604            1 
   1    rs3927459       0.6359            1 
   1    rs1819221       0.0497            1 
   1    rs1819222       0.0209            1 
   1    rs1998538       0.0209            1 
   1    rs2104303       0.2684            1 
   1    rs2025374       0.0209            1 
   1    rs7555801       0.8087            1 
   1    rs2761422       0.0209            1 
   1    rs2761425       0.0209            1 
   1   rs11118475       0.0484            1 
   1    rs2761429       0.8087            1 
   1    rs2796259       0.8205            1 
   1    rs2761434       0.3492            1 
   1    rs2796265       0.3492            1 
   1   rs12062235       0.7766            1 
   1    rs2796266       0.5136            1 
   1    rs2724385        0.797            1 
   1    rs2796278       0.1984            1 
   1       rs7144       0.4845            1 
   1    rs1474742       0.2163            1 
   1    rs7523273       0.5981            1 
   1    rs2796283       0.2116            1 
   1    rs2745972       0.4836            1 
   1     rs866511        0.769            1 
   1    rs2235768       0.3009            1 
   1     rs859710       0.4442            1 
   1     rs859711       0.6088            1 
   1     rs859713       0.2775            1 
   1     rs947658       0.5814            1 
   1    rs2745975       0.4537            1 
   1    rs1318653       0.3183            1 
   1   rs11118668       0.3183            1 
   1   rs10863593       0.3486            1 
   1    rs2745980       0.4537            1 
   1    rs2745981       0.7012            1 
   1    rs2796241       0.7012            1 
   1    rs7550821       0.9273            1 
   1    rs4844621       0.9406            1 
   1     rs859709      0.07079            1 
   1     rs882198        0.941            1 
   1    rs2796247       0.7012            1 
   1    rs2724362        0.666            1 
   1     rs694874       0.7424            1 
   1     rs641783       0.9269            1 
   1     rs643470       0.4334            1 
   1     rs733177       0.3914            1 
   1     rs677715       0.3914            1 
   1     rs558248       0.3914            1 
   1   rs17009221       0.1414            1 
   1   rs17009223       0.1414            1 
   1     rs861475       0.7896            1 
   1     rs658347       0.5144            1 
   1    rs3820521       0.4626            1 
   1    rs2235766       0.2438            1 
   1    rs2724400       0.4129            1 
   1    rs2262269       0.1694            1 
   1    rs2259397       0.4129            1 
   1    rs2724379       0.6776            1 
   1    rs6667619     0.006599       0.9826 
   1     rs656801       0.0301            1 
   1    rs1932819       0.0143       0.9992 
   1    rs1932818       0.0234            1 
   1    rs2267896     0.006599       0.9826 
   1    rs6540445     0.006599       0.9826 
   1    rs3754172       0.0322            1 
   1    rs6693798      0.08269            1 
   1   rs12095775      0.08269            1 
   1    rs1160530       0.8352            1 
   1    rs2724371       0.8089            1 
   1     rs490305       0.7573            1 
   1   rs11118935       0.4983            1 
   1    rs1204688       0.9049            1 
   1    rs1015656       0.7866            1 
   1    rs1028400       0.2378            1 
   1    rs1212304        0.236            1 
   1   rs11118958       0.7196            1 
   1    rs1932825       0.2266            1 
   1   rs11579772       0.2266            1 
   1    rs2745967        0.398            1 
   1   rs11579848       0.7729            1 
   1   rs11578508       0.2266            1 
   1   rs12065224       0.2266            1 
   1    rs1003716      0.07789            1 
   1   rs11579530       0.2266            1 
   1   rs11579168       0.7196            1 
   1    rs7552993       0.2266            1 
   1     rs878670        0.046            1 
   1   rs11118965       0.5779            1 
   1    rs2184820       0.0292            1 
   1    rs2785630       0.3952            1 
   1    rs7547090       0.0295            1 
   1     rs475774       0.7589            1 
   1   rs12023412      0.07619            1 
   1     rs684431       0.0117       0.9977 
   1     rs663999      0.09729            1 
   1    rs6666839       0.3042            1 
   1    rs3901316       0.7093            1 
   1     rs580306       0.2979            1 
   1     rs586294       0.6443            1 
   1    rs1751584       0.1178            1 
   1    rs2745945        0.234            1 
   1    rs2785653       0.1358            1 
   1    rs1193096       0.6218            1 
   1    rs2767567       0.2689            1 
   1     rs591305       0.2689            1 
   1    rs6659522       0.3315            1 
   1     rs657778       0.1876            1 
   1    rs7520548       0.6729            1 
   1    rs4844633       0.9366            1 
   1   rs12136725       0.3897            1 
   1   rs12407165        0.412            1 
   1    rs6540451         0.28            1 
   1    rs1985237       0.5211            1 
   1    rs2078332       0.2831            1 
   1    rs2785625       0.2399            1 
   1     rs753264         0.28            1 
   1    rs7552683       0.2457            1 
   1    rs4844634       0.4788            1 
   1    rs2478822       0.2399            1 
   1     rs729765       0.0193       0.9999 
   1   rs12094094       0.3882            1 
   1    rs6673084       0.4412            1 
   1    rs2478816       0.5999            1 
   1    rs4844635       0.3882            1 
   1    rs2478812       0.8692            1 
   1    rs2274446       0.4834            1 
   1    rs4844637       0.1782            1 
   1    rs4844639       0.1782            1 
   1    rs2498024       0.9578            1 
   1    rs2498023       0.6409            1 
   1    rs2478807       0.8265            1 
   1   rs10863695       0.3349            1 
   1   rs11118982       0.6147            1 
   1    rs2478806       0.8282            1 
   1    rs2148699       0.5794            1 
   1    rs2249852       0.7798            1 
   1   rs12126111       0.4613            1 
   1   rs11118986        0.811            1 
   1    rs4844641       0.1246            1 
   1    rs4844406        0.483            1 
   1    rs7538533       0.5429            1 
   1    rs4844407        0.483            1 
   1    rs7516841       0.5326            1 
   1    rs7540266       0.5326            1 
   1    rs4844645       0.5577            1 
   1   rs11576425       0.8463            1 
   1   rs12042643       0.3272            1 
   1   rs12568876       0.4314            1 
   1    rs7553758       0.8654            1 
   1   rs10863698       0.6353            1 
   1   rs10863699       0.6353            1 
   1     rs472086        0.822            1 
   1    rs7548352       0.6353            1 
   1    rs3811387       0.7066            1 
   1    rs3811389       0.7739            1 
   1   rs12046154       0.3272            1 
   1   rs17187133       0.9504            1 
   1   rs10863700       0.7739            1 
   1     rs859499       0.5257            1 
   1    rs6540458       0.5326            1 
   1     rs668878       0.9201            1 
   1   rs11811891       0.4738            1 
   1     rs576876       0.5429            1 
   1     rs607857        0.829            1 
   1    rs2007188       0.9201            1 
   1     rs628252       0.8214            1 
   1   rs12026640       0.4376            1 
   1     rs600031        0.476            1 
   1    rs6671923       0.6833            1 
   1    rs1781019       0.2276            1 
   1     rs550948       0.6253            1 
   1     rs486753      0.07669            1 
   1    rs1604364       0.6394            1 
   1    rs1262049       0.6897            1 
   1    rs1664224       0.1734            1 
   1    rs4844649       0.6625            1 
   1    rs2256712       0.9708            1 
   1    rs2801201       0.6491            1 
   1    rs2590687         0.15            1 
   1    rs2590686       0.0214            1 
   1   rs11118997       0.5828            1 
   1    rs1249874       0.1509            1 
   1     rs874785       0.6396            1 
   1   rs12033110       0.4234            1 
   1    rs4406633       0.9461            1 
   1   rs11119000       0.0333            1 
   1    rs6656369       0.5907            1 
   1    rs1270939       0.1633            1 
   1   rs12410558       0.9565            1 
   1   rs11590686       0.4818            1 
   1   rs17012155      0.09439            1 
   1    rs6540459       0.1896            1 
   1   rs17012158      0.07859            1 
   1    rs1249868       0.8144            1 
   1   rs11119010       0.2447            1 
   1    rs7525987       0.3412            1 
   1   rs11119011       0.1675            1 
   1   rs10863703       0.9066            1 
   1    rs2590698        0.127            1 
   1    rs1318277      0.09209            1 
   1    rs1809925       0.2286            1 
   1    rs3748735      0.05839            1 
   1    rs2782935       0.2244            1 
   1    rs2782933       0.9143            1 
   1    rs7533778       0.7734            1 
   1    rs2801200        0.041            1 
   1    rs1664248       0.0381            1 
   1    rs1664247      0.05839            1 
   1    rs1781038        0.207            1 
   1    rs2801193       0.2623            1 
   1    rs1269860       0.1948            1 
   1   rs17012257       0.2309            1 
   1    rs1664241       0.3916            1 
   1    rs1632609       0.8595            1 
   1   rs11119029       0.7563            1 
   1    rs2590691       0.6213            1 
   1    rs2440902       0.6213            1 
   1    rs2440901       0.7512            1 
   1   rs12735671       0.6743            1 
   1    rs1762467       0.2425            1 
   1    rs1625707       0.2425            1 
   1    rs1562204       0.7512            1 
   1    rs1617731       0.7512            1 
   1    rs1537697       0.7512            1 
   1    rs1537696       0.7512            1 
   1   rs12121098       0.6743            1 
   1   rs12122022       0.6743            1 
   1   rs11811268       0.4386            1 
   1    rs1781034       0.3669            1 
   1   rs12031984       0.4386            1 
   1   rs17012301        0.381            1 
   1    rs6686992       0.2106            1 
   1    rs1781025       0.7715            1 
   1    rs1781023       0.9745            1 
   1     rs718242       0.9745            1 
   1     rs718241       0.7715            1 
   1    rs3121651       0.5822            1 
   1    rs3121649       0.5594            1 
   1    rs6674523       0.4008            1 
   1    rs6686518       0.9201            1 
   1    rs6689238       0.1484            1 
   1    rs6674279       0.7076            1 
   1    rs2897064       0.9266            1 
   1    rs4844671       0.7525            1 
   1    rs1499587       0.4907            1 
   1   rs17012379       0.8732            1 
   1     rs727524       0.4173            1 
   1    rs6699314       0.8293            1 
   1    rs6540467        0.138            1 
   1    rs6695225        0.138            1 
   1    rs7546272       0.4434            1 
   1    rs1499578       0.8484            1 
   1    rs2217357       0.4434            1 
   1    rs6658694       0.8833            1 
   1   rs12406933       0.2595            1 
   1   rs11119053       0.8782            1 
   1   rs17012418       0.8935            1 
   1    rs2052909       0.1214            1 
   1    rs7540197     0.007599       0.9941 
   1    rs7519519       0.8664            1 
   1   rs12025827       0.1797            1 
   1    rs7525154       0.6428            1 
   1    rs6677524     0.005099       0.9561 
   1   rs10779476       0.4049            1 
   1   rs17012436       0.2323            1 
   1    rs4844420       0.1081            1 
   1   rs17187352       0.4921            1 
   1     rs698993       0.4955            1 
   1    rs1499572       0.9504            1 
   1     rs701641       0.7518            1 
   1   rs12409730       0.5747            1 
   1    rs2163039       0.6664            1 
   1   rs17187380       0.8089            1 
   1     rs701639       0.8603            1 
   1     rs701637       0.4258            1 
   1   rs12048557       0.7707            1 
   1   rs12096711       0.7927            1 
   1     rs696975       0.6284            1 
   1     rs696969       0.1835            1 
   1     rs696967       0.4258            1 
   1     rs839642       0.4602            1 
   1   rs12067289       0.1623            1 
   1     rs696948       0.2816            1 
   1     rs710420       0.2114            1 
   1    rs6684369       0.8007            1 
   1     rs696964       0.5173            1 
   1   rs17012514       0.5993            1 
   1   rs11806031       0.1232            1 
   1    rs6662504       0.7512            1 
   1     rs696945       0.6309            1 
   1   rs17012531       0.6322            1 
   1     rs701621       0.8292            1 
   1   rs17012542       0.5184            1 
   1    rs1499585       0.5546            1 
   1    rs1499586       0.9984            1 
   1   rs17012558       0.9719            1 
   1   rs17012564       0.9376            1 
   1     rs696961       0.3317            1 
   1     rs696959       0.3572            1 
   1    rs7549288       0.8981            1 
   1    rs6679114       0.1522            1 
   1   rs17012594       0.8134            1 
   1     rs696955      0.07509            1 
   1     rs701630        0.849            1 
   1   rs17012605       0.7102            1 
   1     rs701625       0.9494            1 
   1   rs11119073       0.2715            1 
   1   rs12063017       0.2022            1 
   1    rs2066289       0.1906            1 
   1     rs749051       0.8635            1 
   1    rs1429266       0.3432            1 
   1    rs1366755       0.6824            1 
   1     rs841504       0.2028            1 
   1     rs841503       0.5302            1 
   1     rs841500       0.2028            1 
   1    rs6668021       0.9459            1 
   1     rs841498       0.7946            1 
   1    rs1583017       0.9459            1 
   1    rs4844680       0.1802            1 
   1   rs17012650       0.1753            1 
   1   rs10158044       0.9866            1 
   1    rs7551719       0.8456            1 
   1   rs11119075       0.8635            1 
   1    rs9660875       0.4281            1 
   1   rs11119079      0.08729            1 
   1   rs10465685      0.09959            1 
   1   rs17012706       0.1218            1 
   1    rs7529419       0.1549            1 
   1    rs2405104       0.4642            1 
   1    rs1417954        0.466            1 
   1   rs17012724       0.3295            1 
   1    rs1341683       0.1667            1 
   1    rs1417953       0.1093            1 
   1     rs868415       0.2093            1 
   1   rs11576725       0.2689            1 
   1    rs4844692       0.2872            1 
   1   rs17012764       0.7115            1 
   1   rs10863718       0.5002            1 
   1    rs4844694       0.3581            1 
   1    rs7548249      0.06889            1 
   1    rs4593829       0.1564            1 
   1   rs11119094       0.2923            1 
   1   rs17012824        0.185            1 
   1   rs17012827     0.007799       0.9911 
   1   rs12075657      0.05199            1 
   1   rs12077844       0.7266            1 
   1   rs17012866     0.007799       0.9911 
   1   rs17012879       0.1529            1 
   1   rs11119098        0.788            1 
   1    rs1856719       0.5928            1 
   1    rs7522842       0.2892            1 
   1   rs12728670       0.9352            1 
   1    rs6665396       0.9963            1 
   1    rs4844698       0.9683            1 
   1   rs17259840       0.6749            1 
   1     rs951370       0.6183            1 
   1    rs6694783       0.6183            1 
   1     rs946801       0.1258            1 
   1     rs869521        0.237            1 
   1    rs2282358       0.4021            1 
   1   rs11804397       0.6259            1 
   1   rs11807116       0.5549            1 
   1   rs12119793       0.5598            1 
   1    rs1340113       0.5938            1 
   1   rs17187645       0.4421            1 
   1   rs11808293       0.3039            1 
   1    rs6685613       0.9793            1 
   1   rs10779491       0.6672            1 
   1    rs1166863       0.3828            1 
   1    rs1166864       0.7825            1 
   1    rs1166865        0.782            1 
   1    rs1166866       0.4236            1 
   1   rs11811553       0.4534            1 
   1   rs17013008       0.8079            1 
   1   rs12096006       0.8506            1 
   1    rs6540481       0.4846            1 
   1    rs6688285       0.4173            1 
   1    rs1340117       0.7251            1 
   1    rs6540484       0.7706            1 
   1   rs11800842       0.6119            1 
   1    rs1934607       0.2447            1 
   1    rs6669368       0.4763            1 
   1    rs7519477       0.8901            1 
   1    rs6540485       0.7962            1 
   1   rs17013025       0.5809            1 
   1   rs10494902         0.74            1 
   1   rs17013032       0.8968            1 
   1   rs17013064       0.6826            1 
   1   rs10863723       0.7379            1 
   1    rs2896936       0.7379            1 
   1   rs17013077       0.2317            1 
   1   rs10779492       0.7939            1 
   1   rs10779493       0.3133            1 
   1    rs4844714       0.4401            1 
   1    rs1340105       0.3966            1 
   1   rs10494904       0.2963            1 
   1   rs12097986       0.2963            1 
   1   rs12240270       0.5621            1 
   1   rs11119123       0.6483            1 
   1   rs17013209       0.2525            1 
   1   rs11803397       0.3865            1 
   1    rs6697605      0.09629            1 
   1   rs17259916       0.3826            1 
   1   rs17013227       0.2634            1 
   1   rs11585869       0.7698            1 
   1    rs1933566        0.775            1 
   1    rs1933565       0.1559            1 
   1   rs17013230       0.8519            1 
   1    rs6689572       0.7855            1 
   1    rs1166938        0.148            1 
   1   rs17013249       0.9487            1 
   1   rs12076644       0.9041            1 
   1   rs17013299       0.9789            1 
   1    rs6694350       0.7228            1 
   1   rs10863725       0.6631            1 
   1   rs12079343       0.7228            1 
   1   rs12084143       0.7228            1 
   1    rs6660992       0.7074            1 
   1    rs1937140       0.7228            1 
   1    rs7543009       0.5073            1 
   1     rs140609       0.5641            1 
   1    rs7516018       0.5857            1 
   1    rs7516028       0.5857            1 
   1   rs17013345       0.9861            1 
   1    rs1166928       0.7144            1 
   1    rs1166923       0.7925            1 
   1   rs12137586       0.8932            1 
   1   rs17013389       0.6771            1 
   1   rs17013392       0.6771            1 
   1   rs12563926       0.9087            1 
   1    rs1166909      0.09709            1 
   1   rs10735502       0.1395            1 
   1   rs10863726       0.5814            1 
   1    rs1933542       0.6068            1 
   1    rs4844444       0.6434            1 
   1    rs4844445       0.4449            1 
   1   rs17013505       0.2448            1 
   1   rs11119135       0.3095            1 
   1   rs12035745        0.844            1 
   1   rs12408989       0.7722            1 
   1   rs12566769       0.3649            1 
   1    rs1890340       0.3649            1 
   1    rs6692199       0.6343            1 
   1    rs6540495       0.6261            1 
   1    rs1933562       0.5118            1 
   1    rs6663665        0.705            1 
   1    rs2211045       0.9725            1 
   1    rs3905273       0.9587            1 
   1   rs17013608       0.3192            1 
   1   rs12030704       0.6206            1 
   1   rs17260007       0.7071            1 
   1   rs11119150       0.3487            1 
   1   rs12130305       0.3016            1 
   1   rs17013633       0.1742            1 
   1   rs12047788       0.5394            1 
   1   rs17013661       0.4468            1 
   1   rs12041467       0.5394            1 
   1   rs12026494      0.08354            1 
   1    rs1933549       0.6222            1 
   1   rs11577857       0.3592            1 
   1   rs11119170        0.731            1 
   1   rs11582344       0.5846            1 
   1    rs4463671        0.731            1 
   1   rs12029831       0.1292            1 
   1    rs6670927        0.731            1 
   1    rs1320539        0.841            1 
   1    rs4481849      0.06179            1 
   1   rs11119175     0.009899       0.9961 
   1    rs4130547      0.05219            1 
   1    rs7540998       0.8908            1 
   1    rs7517671       0.2953            1 
   1   rs11119182       0.2295            1 
   1    rs6697933       0.3753            1 
   1    rs2807386       0.2381            1 
   1    rs1924250       0.2411            1 
   1    rs2807391       0.4874            1 
   1   rs11119189       0.7445            1 
   1    rs1924253       0.2299            1 
   1   rs11119192       0.3239            1 
   1   rs12059999       0.5449            1 
   1    rs2761781       0.3183            1 
   1   rs10863739        0.897            1 
   1   rs12062573       0.4328            1 
   1    rs2807404       0.7677            1 
   1   rs17013885         0.94            1 
   1    rs6657443       0.5256            1 
   1   rs10494914       0.2298            1 
   1    rs7555105       0.1942            1 
   1    rs2224822       0.2287            1 
   1   rs12032382       0.2057            1 
   1   rs12037818       0.3793            1 
   1   rs17013945       0.7678            1 
   1   rs17013949        0.535            1 
   1   rs17013951       0.1316            1 
   1   rs11119208       0.3463            1 
   1   rs10218720       0.0204            1 
   1   rs17013964       0.8511            1 
   1    rs7413774       0.2799            1 
   1    rs9308407       0.2707            1 
   1    rs9429990        0.975            1 
   1    rs6666007        0.645            1 
   1    rs6540500       0.3576            1 
   1     rs713260       0.1633            1 
   1    rs9803921       0.3943            1 
   1   rs17014015       0.6408            1 
   1   rs12410473      0.06109            1 
   1   rs17260119       0.8699            1 
   1   rs10494915       0.3858            1 
   1   rs17014029       0.0284            1 
   1    rs6668228       0.0284            1 
   1    rs7526402        0.384            1 
   1   rs10494916       0.3158            1 
   1   rs35095400       0.7683            1 
   1    rs6692331       0.3427            1 
   1    rs1411406       0.4655            1 
   1   rs12759484       0.0441            1 
   1   rs12730607       0.0265            1 
   1   rs17014039       0.2361            1 
   1    rs6540507        0.804            1 
   1    rs6684326      0.06439            1 
   1    rs1174559       0.7283            1 
   1   rs10494917       0.1147            1 
   1    rs1174555       0.1896            1 
   1    rs6681778       0.7068            1 
   1    rs1174554       0.3214            1 
   1   rs12405410       0.6482            1 
   1   rs35577903       0.8027            1 
   1    rs1174552       0.1508            1 
   1    rs2970564      0.09039            1 
   1   rs11119220       0.9324            1 
   1    rs1330233       0.9748            1 
   1    rs1174566       0.7814            1 
   1   rs11119222        0.582            1 
   1    rs2282069       0.7573            1 
   1   rs17014055      0.05809            1 
   1    rs6664027       0.4883            1 
   1    rs2788166      0.08349            1 
   1    rs1184990       0.1169            1 
   1    rs7546058       0.1723            1 
   1    rs4424511       0.4679            1 
   1    rs6660522       0.1377            1 
   1   rs34104149       0.7464            1 
   1    rs1933620       0.6339            1 
   1    rs1933621       0.3493            1 
   1    rs1933622       0.4187            1 
   1    rs4844769       0.7257            1 
   1    rs6658166       0.3493            1 
   1    rs7514220       0.4296            1 
   1    rs6672714       0.4534            1 
   1    rs6704122       0.1777            1 
   1   rs17014126       0.6312            1 
   1    rs6691380       0.9463            1 
   1    rs4402132       0.4449            1 
   1    rs4844776       0.4103            1 
   1    rs4844777       0.2933            1 
   1   rs11581106       0.0164       0.9999 
   1    rs6540522       0.1732            1 
   1   rs17014148        0.995            1 
   1    rs1933613       0.9663            1 
   1    rs4291499       0.1777            1 
   1    rs6657861        0.983            1 
   1    rs1933619       0.6337            1 
   1    rs1933618       0.2933            1 
   1    rs2970556       0.9595            1 
   1   rs17188009       0.7082            1 
   1   rs17188016       0.3966            1 
   1    rs2800917       0.3426            1 
   1   rs17260245       0.4325            1 
   1    rs7533402       0.3427            1 
   1    rs1507334       0.2432            1 
   1   rs17014178       0.7844            1 
   1    rs6693967       0.2432            1 
   1   rs17014186       0.7844            1 
   1    rs2788154       0.6443            1 
   1    rs2788153       0.9801            1 
   1    rs2788152       0.5271            1 
   1   rs10779504       0.5807            1 
   1    rs2843175       0.6057            1 
   1    rs2843174       0.2283            1 
   1    rs2185095       0.9404            1 
   1    rs2153043       0.7596            1 
   1    rs2265733       0.2716            1 
   1    rs2660648       0.7257            1 
   1   rs12096704       0.9094            1 
   1   rs12061968       0.2001            1 
   1    rs2843171       0.1999            1 
   1   rs12064516       0.1579            1 
   1     rs879961       0.7152            1 
   1    rs1553622       0.6423            1 
   1   rs17014274      0.06059            1 
   1    rs2660637       0.7949            1 
   1    rs6678908       0.1708            1 
   1    rs6676705        0.189            1 
   1    rs1507326       0.2091            1 
   1    rs1395747       0.3599            1 
   1    rs7554932       0.4088            1 
