# Supplementary material for: Cell-to-cell expression dispersion of B-cell surface proteins is linked to genetic variants in humans
Source: Commun Biol. 2020 Jul 3;3:346. doi: 10.1038/s42003-020-1075-1 (PMC7335051; doi:10.1038/s42003-020-1075-1)
Supplement: Supplementary file 4 — Supplementary Data 2 [file 42003_2020_1075_MOESM4_ESM.zip › Supplementary_Data_S2/plink-results-48LCLs/CD55_chr1_mean/CD55_mean_48_LCLs.txt]

NA19098 8.63035823373351
NA19099 8.76736213755741
NA19107 7.92595514952273
NA19108 8.57506374010953
NA19141 8.45798943064889
NA19204 8.31304428544893
NA19238 7.54560948791312
NA19239 8.4254949964276
NA18486 8.43079341520806
NA18488 8.20011007566022
NA18489 8.07975961510741
NA18498 7.43400107769281
NA18499 7.90675097810869
NA18501 8.63018327062645
NA18502 7.92403735347871
NA18504 7.81896932862431
NA18505 7.05010654543491
NA18507 8.12465708570518
NA18508 8.01001581658018
NA18516 7.84558328283883
NA18517 8.44777685392904
NA18519 8.34775545479483
NA18520 7.6259451447023
NA18522 7.48584129351937
NA18523 7.17622315284073
NA18853 8.00461415798816
NA18856 9.13698556202226
NA18858 8.64624498364126
NA18861 9.13119378504843
NA18867 7.57001949075918
NA18868 8.49151461249915
NA18870 7.99285592835082
NA18871 8.02374544549798
NA18873 8.8602377687048
NA18874 7.88016447974341
NA18912 7.53078650123856
NA18916 8.27364689997249
NA18917 9.06509395960667
NA18933 7.72408996926924
NA18934 7.8253310524755
NA19140 9.00744151538762
NA19203 8.20669096261764
NA18487 8.15367951997534
NA18852 8.21615106169161
NA18855 8.01026135869306
NA18859 8.45839885904366
NA18862 8.68790923452995
NA18913 8.21986431193243
