# Supplementary material for: Cell-to-cell expression dispersion of B-cell surface proteins is linked to genetic variants in humans
Source: Commun Biol. 2020 Jul 3;3:346. doi: 10.1038/s42003-020-1075-1 (PMC7335051; doi:10.1038/s42003-020-1075-1)
Supplement: Supplementary file 4 — Supplementary Data 2 [file 42003_2020_1075_MOESM4_ESM.zip › Supplementary_Data_S2/plink-results-48LCLs/CD63_chr12_cv/CD63_cv_48_LCLs.qassoc.adjusted]

 CHR          SNP      UNADJ         GC       BONF       HOLM   SIDAK_SS   SIDAK_SD     FDR_BH     FDR_BY
  12        rs971  8.084e-06  1.647e-05   0.005901   0.005901   0.005884   0.005884   0.005901    0.04232 
  12    rs7296239   0.003427   0.004908          1          1     0.9184     0.9181     0.7655          1 
  12    rs7294533   0.004089   0.005791          1          1     0.9498     0.9493     0.7655          1 
  12   rs11170751   0.006504    0.00894          1          1     0.9915     0.9913     0.7655          1 
  12   rs12427355   0.006688   0.009177          1          1     0.9925     0.9923     0.7655          1 
  12   rs11171440    0.01075     0.0143          1          1     0.9996     0.9996     0.7655          1 
  12   rs11171446    0.01075     0.0143          1          1     0.9996     0.9996     0.7655          1 
  12    rs7975388    0.01078    0.01433          1          1     0.9996     0.9996     0.7655          1 
  12     rs266650    0.01138    0.01508          1          1     0.9998     0.9997     0.7655          1 
  12     rs266689    0.01138    0.01508          1          1     0.9998     0.9997     0.7655          1 
  12   rs12311931    0.01153    0.01528          1          1     0.9998     0.9998     0.7655          1 
  12   rs11171567    0.01481    0.01929          1          1          1          1     0.7953          1 
  12     rs725029    0.01709    0.02205          1          1          1          1     0.7953          1 
  12   rs10876695    0.01717    0.02215          1          1          1          1     0.7953          1 
  12   rs11171542    0.02098    0.02671          1          1          1          1     0.7953          1 
  12   rs10783598    0.02247    0.02848          1          1          1          1     0.7953          1 
  12   rs10876550    0.02478     0.0312          1          1          1          1     0.7953          1 
  12   rs12302345    0.02544    0.03197          1          1          1          1     0.7953          1 
  12   rs41398244    0.02544    0.03197          1          1          1          1     0.7953          1 
  12   rs11612817    0.02732    0.03418          1          1          1          1     0.7953          1 
  12    rs1689595     0.0304    0.03777          1          1          1          1     0.7953          1 
  12   rs10506327    0.03054    0.03793          1          1          1          1     0.7953          1 
  12   rs10876849    0.03245    0.04013          1          1          1          1     0.7953          1 
  12    rs2694009    0.03245    0.04013          1          1          1          1     0.7953          1 
  12   rs11611653    0.03919    0.04787          1          1          1          1     0.7953          1 
  12   rs11834660    0.03919    0.04787          1          1          1          1     0.7953          1 
  12   rs11171387    0.03933    0.04803          1          1          1          1     0.7953          1 
  12    rs7308567    0.03959    0.04832          1          1          1          1     0.7953          1 
  12   rs10783793    0.04048    0.04934          1          1          1          1     0.7953          1 
  12    rs1047039    0.04115     0.0501          1          1          1          1     0.7953          1 
  12   rs12580194    0.04177     0.0508          1          1          1          1     0.7953          1 
  12   rs11171367    0.04229    0.05139          1          1          1          1     0.7953          1 
  12    rs1048103    0.04434    0.05372          1          1          1          1     0.7953          1 
  12   rs17116897    0.04786    0.05769          1          1          1          1     0.7953          1 
  12    rs7974526    0.05034    0.06048          1          1          1          1     0.7953          1 
  12    rs7956890     0.0513    0.06155          1          1          1          1     0.7953          1 
  12     rs876351    0.05342    0.06392          1          1          1          1     0.7953          1 
  12    rs4608125    0.05342    0.06392          1          1          1          1     0.7953          1 
  12   rs11171250    0.05462     0.0652          1          1          1          1     0.7953          1 
  12     rs324013    0.06243    0.07393          1          1          1          1     0.7953          1 
  12   rs11170701    0.06273    0.07427          1          1          1          1     0.7953          1 
  12   rs12425539    0.06452    0.07624          1          1          1          1     0.7953          1 
  12    rs2030909    0.06919    0.08137          1          1          1          1     0.7953          1 
  12    rs1144996     0.0716    0.08402          1          1          1          1     0.7953          1 
  12   rs17118655    0.07202    0.08448          1          1          1          1     0.7953          1 
  12   rs10876543    0.07246    0.08497          1          1          1          1     0.7953          1 
  12   rs12579915    0.07313     0.0857          1          1          1          1     0.7953          1 
  12    rs7970032     0.0751    0.08785          1          1          1          1     0.7953          1 
  12   rs35786993    0.07755    0.09052          1          1          1          1     0.7953          1 
  12   rs17115701    0.07958    0.09274          1          1          1          1     0.7953          1 
  12   rs10783719    0.07969    0.09285          1          1          1          1     0.7953          1 
  12    rs7296402    0.08148     0.0948          1          1          1          1     0.7953          1 
  12   rs11170795     0.0816    0.09493          1          1          1          1     0.7953          1 
  12   rs17102640    0.08218    0.09555          1          1          1          1     0.7953          1 
  12    rs1470321    0.08307    0.09653          1          1          1          1     0.7953          1 
  12   rs12300425    0.08402    0.09756          1          1          1          1     0.7953          1 
  12     rs775244      0.085    0.09862          1          1          1          1     0.7953          1 
  12    rs2086174    0.08533    0.09897          1          1          1          1     0.7953          1 
  12    rs1050045    0.08635     0.1001          1          1          1          1     0.7953          1 
  12    rs1153182    0.08677     0.1005          1          1          1          1     0.7953          1 
  12    rs7978555    0.08902      0.103          1          1          1          1     0.7953          1 
  12    rs7314053    0.08987     0.1039          1          1          1          1     0.7953          1 
  12    rs7968870    0.09019     0.1042          1          1          1          1     0.7953          1 
  12     rs931586    0.09294     0.1072          1          1          1          1     0.7953          1 
  12    rs6580991    0.09294     0.1072          1          1          1          1     0.7953          1 
  12   rs11171978      0.094     0.1083          1          1          1          1     0.7953          1 
  12   rs11171979      0.094     0.1083          1          1          1          1     0.7953          1 
  12    rs7135519    0.09423     0.1086          1          1          1          1     0.7953          1 
  12   rs12303187    0.09423     0.1086          1          1          1          1     0.7953          1 
  12   rs12318742    0.09423     0.1086          1          1          1          1     0.7953          1 
  12   rs12299232    0.09423     0.1086          1          1          1          1     0.7953          1 
  12    rs7137580    0.09423     0.1086          1          1          1          1     0.7953          1 
  12   rs11838024    0.09423     0.1086          1          1          1          1     0.7953          1 
  12    rs6581023    0.09423     0.1086          1          1          1          1     0.7953          1 
  12    rs7954619    0.09501     0.1094          1          1          1          1     0.7953          1 
  12    rs6581093    0.09518     0.1096          1          1          1          1     0.7953          1 
  12     rs774025    0.09545     0.1099          1          1          1          1     0.7953          1 
  12   rs12811467    0.09547     0.1099          1          1          1          1     0.7953          1 
  12   rs10161544    0.09565     0.1101          1          1          1          1     0.7953          1 
  12   rs12303628     0.0994     0.1141          1          1          1          1     0.7953          1 
  12   rs10876797    0.09984     0.1146          1          1          1          1     0.7953          1 
  12    rs7962801     0.1018     0.1167          1          1          1          1     0.7953          1 
  12    rs4466933     0.1018     0.1167          1          1          1          1     0.7953          1 
  12    rs2371053     0.1018     0.1167          1          1          1          1     0.7953          1 
  12    rs3024953     0.1019     0.1168          1          1          1          1     0.7953          1 
  12   rs17116863     0.1025     0.1175          1          1          1          1     0.7953          1 
  12    rs7310321      0.103      0.118          1          1          1          1     0.7953          1 
  12   rs17109902     0.1037     0.1187          1          1          1          1     0.7953          1 
  12    rs7138041     0.1073     0.1225          1          1          1          1     0.7953          1 
  12   rs11171357     0.1093     0.1247          1          1          1          1     0.7953          1 
  12   rs11171366     0.1097     0.1251          1          1          1          1     0.7953          1 
  12    rs7975940     0.1097     0.1251          1          1          1          1     0.7953          1 
  12   rs12310254     0.1097     0.1251          1          1          1          1     0.7953          1 
  12   rs10876808     0.1104     0.1259          1          1          1          1     0.7953          1 
  12   rs11171169      0.112     0.1276          1          1          1          1     0.7953          1 
  12    rs1082502     0.1127     0.1284          1          1          1          1     0.7953          1 
  12    rs1678514     0.1127     0.1284          1          1          1          1     0.7953          1 
  12   rs11171208     0.1133      0.129          1          1          1          1     0.7953          1 
  12    rs4758966     0.1148     0.1305          1          1          1          1     0.7953          1 
  12   rs12312913     0.1168     0.1327          1          1          1          1     0.7953          1 
  12   rs12314491     0.1168     0.1327          1          1          1          1     0.7953          1 
  12   rs17116877     0.1193     0.1353          1          1          1          1     0.7953          1 
  12    rs1274298     0.1198     0.1359          1          1          1          1     0.7953          1 
  12    rs1290898     0.1198     0.1359          1          1          1          1     0.7953          1 
  12     rs773643     0.1198     0.1359          1          1          1          1     0.7953          1 
  12    rs2640629     0.1218      0.138          1          1          1          1     0.7953          1 
  12    rs2252786     0.1234     0.1397          1          1          1          1     0.7953          1 
  12   rs11833298     0.1243     0.1406          1          1          1          1     0.7953          1 
  12    rs1495354     0.1259     0.1423          1          1          1          1     0.7953          1 
  12     rs774047     0.1273     0.1439          1          1          1          1     0.7953          1 
  12    rs7315945     0.1278     0.1443          1          1          1          1     0.7953          1 
  12   rs10783597     0.1291     0.1457          1          1          1          1     0.7953          1 
  12    rs7963300     0.1297     0.1463          1          1          1          1     0.7953          1 
  12   rs11834021     0.1297     0.1464          1          1          1          1     0.7953          1 
  12    rs1976823     0.1325     0.1492          1          1          1          1     0.7953          1 
  12    rs7314118     0.1336     0.1505          1          1          1          1     0.7953          1 
  12    rs2293412     0.1341      0.151          1          1          1          1     0.7953          1 
  12   rs10876632     0.1359     0.1529          1          1          1          1     0.7953          1 
  12   rs11171228     0.1372     0.1542          1          1          1          1     0.7953          1 
  12    rs7971786     0.1379      0.155          1          1          1          1     0.7953          1 
  12   rs17115699     0.1396     0.1567          1          1          1          1     0.7953          1 
  12     rs882383     0.1401     0.1572          1          1          1          1     0.7953          1 
  12    rs1006705     0.1428     0.1601          1          1          1          1     0.7953          1 
  12   rs10506323     0.1451     0.1625          1          1          1          1     0.7953          1 
  12    rs2371188     0.1454     0.1628          1          1          1          1     0.7953          1 
  12    rs2029851     0.1476     0.1652          1          1          1          1     0.7953          1 
  12    rs2657908     0.1491     0.1667          1          1          1          1     0.7953          1 
  12    rs6580960     0.1491     0.1667          1          1          1          1     0.7953          1 
  12   rs11171257     0.1501     0.1677          1          1          1          1     0.7953          1 
  12   rs12302326     0.1501     0.1677          1          1          1          1     0.7953          1 
  12   rs10783807      0.151     0.1687          1          1          1          1     0.7953          1 
  12    rs1504908      0.151     0.1687          1          1          1          1     0.7953          1 
  12   rs10783768      0.151     0.1687          1          1          1          1     0.7953          1 
  12    rs7974512     0.1527     0.1704          1          1          1          1     0.7953          1 
  12    rs2643630     0.1535     0.1713          1          1          1          1     0.7953          1 
  12    rs2643629     0.1535     0.1713          1          1          1          1     0.7953          1 
  12    rs7304599     0.1539     0.1718          1          1          1          1     0.7953          1 
  12   rs11171513     0.1539     0.1718          1          1          1          1     0.7953          1 
  12   rs10783753     0.1539     0.1718          1          1          1          1     0.7953          1 
  12    rs7135420     0.1539     0.1718          1          1          1          1     0.7953          1 
  12    rs7304677     0.1539     0.1718          1          1          1          1     0.7953          1 
  12    rs2252795     0.1547     0.1725          1          1          1          1     0.7953          1 
  12    rs4759123     0.1564     0.1744          1          1          1          1     0.7986          1 
  12    rs1610444     0.1604     0.1784          1          1          1          1     0.8022          1 
  12   rs12306723     0.1647      0.183          1          1          1          1     0.8022          1 
  12   rs11830618     0.1667      0.185          1          1          1          1     0.8022          1 
  12    rs4759218     0.1667      0.185          1          1          1          1     0.8022          1 
  12   rs17113238     0.1702     0.1887          1          1          1          1     0.8022          1 
  12    rs2071391     0.1709     0.1894          1          1          1          1     0.8022          1 
  12     rs701006     0.1719     0.1904          1          1          1          1     0.8022          1 
  12    rs7138601     0.1728     0.1913          1          1          1          1     0.8022          1 
  12     rs941210     0.1737     0.1922          1          1          1          1     0.8022          1 
  12   rs10506337      0.177     0.1957          1          1          1          1     0.8022          1 
  12    rs2228225     0.1772     0.1959          1          1          1          1     0.8022          1 
  12    rs2292657     0.1772     0.1959          1          1          1          1     0.8022          1 
  12    rs7303149     0.1779     0.1967          1          1          1          1     0.8022          1 
  12    rs2120992     0.1779     0.1967          1          1          1          1     0.8022          1 
  12    rs2577865     0.1779     0.1967          1          1          1          1     0.8022          1 
  12    rs2204785     0.1779     0.1967          1          1          1          1     0.8022          1 
  12    rs7295884     0.1781     0.1968          1          1          1          1     0.8022          1 
  12   rs10783764      0.179     0.1978          1          1          1          1     0.8022          1 
  12   rs12306172     0.1819     0.2007          1          1          1          1     0.8022          1 
  12    rs2640631     0.1826     0.2015          1          1          1          1     0.8022          1 
  12   rs12299901     0.1841      0.203          1          1          1          1     0.8022          1 
  12    rs1896048     0.1847     0.2037          1          1          1          1     0.8022          1 
  12   rs10506321     0.1866     0.2056          1          1          1          1     0.8022          1 
  12   rs12822602     0.1866     0.2056          1          1          1          1     0.8022          1 
  12   rs11172028      0.187      0.206          1          1          1          1     0.8022          1 
  12    rs7966243     0.1879     0.2069          1          1          1          1     0.8022          1 
  12    rs3851604     0.1879     0.2069          1          1          1          1     0.8022          1 
  12    rs1454640     0.1927     0.2119          1          1          1          1     0.8022          1 
  12   rs11171216     0.1958     0.2151          1          1          1          1     0.8022          1 
  12    rs7953523     0.1958     0.2151          1          1          1          1     0.8022          1 
  12   rs12297028      0.196     0.2152          1          1          1          1     0.8022          1 
  12    rs1250448     0.1961     0.2154          1          1          1          1     0.8022          1 
  12   rs10783756     0.1962     0.2155          1          1          1          1     0.8022          1 
  12   rs11171550     0.1962     0.2155          1          1          1          1     0.8022          1 
  12   rs17119149     0.1962     0.2155          1          1          1          1     0.8022          1 
  12     rs774040     0.1967      0.216          1          1          1          1     0.8022          1 
  12     rs868690     0.1984     0.2177          1          1          1          1     0.8046          1 
  12    rs1619029     0.1996      0.219          1          1          1          1     0.8049          1 
  12    rs3886197     0.2007     0.2201          1          1          1          1     0.8049          1 
  12   rs12308286     0.2031     0.2226          1          1          1          1     0.8068          1 
  12    rs2069399     0.2034     0.2228          1          1          1          1     0.8068          1 
  12   rs17114865      0.205     0.2245          1          1          1          1     0.8087          1 
  12    rs2371189     0.2068     0.2263          1          1          1          1     0.8115          1 
  12    rs7311008     0.2122     0.2319          1          1          1          1     0.8244          1 
  12    rs7313599     0.2123      0.232          1          1          1          1     0.8244          1 
  12   rs41523247     0.2136     0.2333          1          1          1          1     0.8244          1 
  12    rs1689585     0.2153     0.2351          1          1          1          1     0.8244          1 
  12     rs796720      0.216     0.2358          1          1          1          1     0.8244          1 
  12    rs2252690     0.2168     0.2366          1          1          1          1     0.8244          1 
  12     rs725957     0.2194     0.2392          1          1          1          1     0.8277          1 
  12     rs705708     0.2206     0.2404          1          1          1          1     0.8277          1 
  12    rs7137107     0.2213     0.2412          1          1          1          1     0.8277          1 
  12    rs2277323     0.2222     0.2421          1          1          1          1     0.8277          1 
  12    rs9943768     0.2293     0.2493          1          1          1          1     0.8306          1 
  12    rs1512906     0.2298     0.2498          1          1          1          1     0.8306          1 
  12    rs7301099     0.2315     0.2516          1          1          1          1     0.8306          1 
  12    rs2120296     0.2329     0.2529          1          1          1          1     0.8306          1 
  12   rs12422555     0.2362     0.2563          1          1          1          1     0.8306          1 
  12    rs2926743     0.2369     0.2571          1          1          1          1     0.8306          1 
  12    rs7313074     0.2369     0.2571          1          1          1          1     0.8306          1 
  12    rs7301102     0.2385     0.2586          1          1          1          1     0.8306          1 
  12   rs11829277     0.2391     0.2593          1          1          1          1     0.8306          1 
  12   rs12369172     0.2406     0.2608          1          1          1          1     0.8306          1 
  12     rs884510      0.241     0.2612          1          1          1          1     0.8306          1 
  12   rs10876765     0.2437     0.2639          1          1          1          1     0.8306          1 
  12   rs10876766     0.2437     0.2639          1          1          1          1     0.8306          1 
  12    rs7954814     0.2437     0.2639          1          1          1          1     0.8306          1 
  12    rs6581042     0.2437     0.2639          1          1          1          1     0.8306          1 
  12   rs11829918      0.244     0.2643          1          1          1          1     0.8306          1 
  12   rs11172040     0.2445     0.2647          1          1          1          1     0.8306          1 
  12   rs11171005     0.2446     0.2648          1          1          1          1     0.8306          1 
  12   rs10783746     0.2446     0.2649          1          1          1          1     0.8306          1 
  12    rs7963328      0.246     0.2663          1          1          1          1     0.8314          1 
  12    rs7311216     0.2484     0.2687          1          1          1          1     0.8355          1 
  12   rs10506334     0.2518     0.2721          1          1          1          1     0.8398          1 
  12   rs11170685     0.2519     0.2723          1          1          1          1     0.8398          1 
  12    rs1349911     0.2583     0.2787          1          1          1          1     0.8413          1 
  12    rs2171216     0.2588     0.2793          1          1          1          1     0.8413          1 
  12    rs7962641     0.2589     0.2794          1          1          1          1     0.8413          1 
  12   rs10506325     0.2591     0.2795          1          1          1          1     0.8413          1 
  12   rs17796632     0.2607     0.2811          1          1          1          1     0.8413          1 
  12    rs7308435     0.2617     0.2821          1          1          1          1     0.8413          1 
  12    rs1249951     0.2626     0.2831          1          1          1          1     0.8413          1 
  12   rs11170991     0.2631     0.2836          1          1          1          1     0.8413          1 
  12   rs12299550      0.265     0.2855          1          1          1          1     0.8413          1 
  12     rs511225     0.2712     0.2917          1          1          1          1     0.8413          1 
  12   rs12318580     0.2713     0.2919          1          1          1          1     0.8413          1 
  12    rs3922689     0.2713     0.2919          1          1          1          1     0.8413          1 
  12    rs2656804     0.2738     0.2944          1          1          1          1     0.8413          1 
  12    rs4759088     0.2765     0.2971          1          1          1          1     0.8413          1 
  12    rs2279665     0.2787     0.2994          1          1          1          1     0.8413          1 
  12   rs12299614     0.2787     0.2994          1          1          1          1     0.8413          1 
  12   rs11171739     0.2794        0.3          1          1          1          1     0.8413          1 
  12   rs10876929     0.2797     0.3003          1          1          1          1     0.8413          1 
  12   rs10876531     0.2798     0.3004          1          1          1          1     0.8413          1 
  12    rs7972520     0.2831     0.3038          1          1          1          1     0.8413          1 
  12    rs1918496     0.2862     0.3068          1          1          1          1     0.8413          1 
  12    rs2695782     0.2862     0.3068          1          1          1          1     0.8413          1 
  12    rs2643626     0.2862     0.3068          1          1          1          1     0.8413          1 
  12      rs10450     0.2864      0.307          1          1          1          1     0.8413          1 
  12   rs12300453     0.2877     0.3084          1          1          1          1     0.8413          1 
  12    rs4290273     0.2885     0.3092          1          1          1          1     0.8413          1 
  12   rs10783767     0.2906     0.3113          1          1          1          1     0.8413          1 
  12   rs10876845     0.2906     0.3113          1          1          1          1     0.8413          1 
  12   rs10876848     0.2906     0.3113          1          1          1          1     0.8413          1 
  12   rs10876575     0.2912     0.3119          1          1          1          1     0.8413          1 
  12   rs10783635     0.2912     0.3119          1          1          1          1     0.8413          1 
  12   rs11171619     0.2917     0.3124          1          1          1          1     0.8413          1 
  12     rs703840     0.2923      0.313          1          1          1          1     0.8413          1 
  12    rs7955104      0.295     0.3157          1          1          1          1     0.8413          1 
  12   rs11171456     0.2958     0.3165          1          1          1          1     0.8413          1 
  12    rs2887935     0.2966     0.3173          1          1          1          1     0.8413          1 
  12     rs772923     0.2987     0.3194          1          1          1          1     0.8413          1 
  12     rs774033     0.2995     0.3202          1          1          1          1     0.8413          1 
  12     rs774039     0.2995     0.3202          1          1          1          1     0.8413          1 
  12   rs11171019     0.3003      0.321          1          1          1          1     0.8413          1 
  12    rs1463592     0.3015     0.3222          1          1          1          1     0.8413          1 
  12   rs10506349     0.3019     0.3226          1          1          1          1     0.8413          1 
  12    rs4103571     0.3021     0.3228          1          1          1          1     0.8413          1 
  12   rs10783817     0.3031     0.3238          1          1          1          1     0.8413          1 
  12   rs11170937     0.3044     0.3251          1          1          1          1     0.8416          1 
  12   rs12321987     0.3069     0.3276          1          1          1          1     0.8427          1 
  12    rs2672571     0.3071     0.3278          1          1          1          1     0.8427          1 
  12     rs950167     0.3174     0.3381          1          1          1          1     0.8678          1 
  12    rs1838173     0.3214     0.3421          1          1          1          1     0.8692          1 
  12    rs2629445     0.3219     0.3426          1          1          1          1     0.8692          1 
  12   rs12579911      0.322     0.3427          1          1          1          1     0.8692          1 
  12    rs1153188     0.3227     0.3434          1          1          1          1     0.8692          1 
  12   rs11829739      0.325     0.3457          1          1          1          1     0.8721          1 
  12    rs7301643     0.3306     0.3513          1          1          1          1      0.884          1 
  12    rs7310284      0.332     0.3527          1          1          1          1     0.8846          1 
  12   rs11172254      0.336     0.3567          1          1          1          1      0.889          1 
  12    rs2293409     0.3361     0.3568          1          1          1          1      0.889          1 
  12   rs17444799     0.3434      0.364          1          1          1          1      0.895          1 
  12     rs775251     0.3437     0.3643          1          1          1          1      0.895          1 
  12   rs10876571     0.3449     0.3655          1          1          1          1      0.895          1 
  12   rs17105765     0.3467     0.3673          1          1          1          1      0.895          1 
  12   rs13378024     0.3475     0.3681          1          1          1          1      0.895          1 
  12    rs4415812     0.3502     0.3708          1          1          1          1      0.895          1 
  12   rs11172046     0.3502     0.3708          1          1          1          1      0.895          1 
  12   rs12307091     0.3509     0.3715          1          1          1          1      0.895          1 
  12    rs1532051     0.3519     0.3725          1          1          1          1      0.895          1 
  12    rs7315938     0.3519     0.3725          1          1          1          1      0.895          1 
  12    rs7315952     0.3519     0.3725          1          1          1          1      0.895          1 
  12   rs17119482     0.3551     0.3757          1          1          1          1     0.9002          1 
  12    rs1148552     0.3568     0.3773          1          1          1          1     0.9012          1 
  12   rs17117895     0.3594     0.3799          1          1          1          1     0.9047          1 
  12     rs773122     0.3645      0.385          1          1          1          1     0.9142          1 
  12   rs10747758     0.3668     0.3873          1          1          1          1     0.9142          1 
  12    rs7979372     0.3669     0.3874          1          1          1          1     0.9142          1 
  12   rs11829986     0.3687     0.3891          1          1          1          1     0.9154          1 
  12   rs10876676     0.3702     0.3907          1          1          1          1     0.9162          1 
  12    rs4388990     0.3722     0.3926          1          1          1          1     0.9178          1 
  12   rs17119301     0.3754     0.3958          1          1          1          1     0.9178          1 
  12    rs1249961     0.3777     0.3981          1          1          1          1     0.9178          1 
  12    rs1669300     0.3796     0.3999          1          1          1          1     0.9178          1 
  12    rs6580988     0.3799     0.4002          1          1          1          1     0.9178          1 
  12    rs7297136     0.3825     0.4028          1          1          1          1     0.9178          1 
  12    rs7302060     0.3827     0.4031          1          1          1          1     0.9178          1 
  12    rs9737784      0.383     0.4033          1          1          1          1     0.9178          1 
  12   rs11171615     0.3834     0.4037          1          1          1          1     0.9178          1 
  12   rs10747752     0.3837      0.404          1          1          1          1     0.9178          1 
  12   rs17117817     0.3847      0.405          1          1          1          1     0.9178          1 
  12    rs6581112     0.3915     0.4117          1          1          1          1       0.93          1 
  12   rs10161161     0.3924     0.4126          1          1          1          1       0.93          1 
  12   rs17102916     0.3962     0.4164          1          1          1          1     0.9361          1 
  12    rs2198604     0.3999     0.4201          1          1          1          1     0.9375          1 
  12   rs11170960     0.4009      0.421          1          1          1          1     0.9375          1 
  12   rs10506320     0.4012     0.4213          1          1          1          1     0.9375          1 
  12     rs773644      0.408      0.428          1          1          1          1     0.9375          1 
  12    rs7309659     0.4083     0.4283          1          1          1          1     0.9375          1 
  12     rs537482     0.4083     0.4283          1          1          1          1     0.9375          1 
  12    rs1873914     0.4088     0.4288          1          1          1          1     0.9375          1 
  12   rs11170760     0.4098     0.4298          1          1          1          1     0.9375          1 
  12    rs4759277     0.4099     0.4299          1          1          1          1     0.9375          1 
  12    rs1689509      0.413      0.433          1          1          1          1     0.9375          1 
  12     rs772464      0.413      0.433          1          1          1          1     0.9375          1 
  12    rs3912598     0.4135     0.4335          1          1          1          1     0.9375          1 
  12    rs1488047     0.4135     0.4335          1          1          1          1     0.9375          1 
  12    rs2470385     0.4163     0.4362          1          1          1          1     0.9384          1 
  12     rs880980     0.4165     0.4364          1          1          1          1     0.9384          1 
  12     rs715930     0.4186     0.4384          1          1          1          1     0.9402          1 
  12   rs10876954     0.4273      0.447          1          1          1          1     0.9531          1 
  12    rs2264364     0.4333     0.4529          1          1          1          1     0.9531          1 
  12    rs4759042     0.4337     0.4533          1          1          1          1     0.9531          1 
  12    rs1044931     0.4337     0.4533          1          1          1          1     0.9531          1 
  12   rs11171246     0.4342     0.4538          1          1          1          1     0.9531          1 
  12   rs17106472     0.4347     0.4542          1          1          1          1     0.9531          1 
  12    rs1716342     0.4376     0.4572          1          1          1          1     0.9531          1 
  12   rs12311878     0.4379     0.4574          1          1          1          1     0.9531          1 
  12    rs1678542     0.4389     0.4584          1          1          1          1     0.9531          1 
  12    rs7313455     0.4424     0.4619          1          1          1          1     0.9531          1 
  12    rs2248482     0.4434     0.4628          1          1          1          1     0.9531          1 
  12    rs7303807     0.4448     0.4642          1          1          1          1     0.9531          1 
  12   rs11830379     0.4469     0.4663          1          1          1          1     0.9531          1 
  12    rs1022232     0.4471     0.4664          1          1          1          1     0.9531          1 
  12    rs7979812     0.4472     0.4666          1          1          1          1     0.9531          1 
  12   rs17117863      0.448     0.4674          1          1          1          1     0.9531          1 
  12   rs11171462     0.4496     0.4689          1          1          1          1     0.9531          1 
  12    rs2710696     0.4504     0.4697          1          1          1          1     0.9531          1 
  12       rs9368     0.4513     0.4706          1          1          1          1     0.9531          1 
  12    rs4759206      0.453     0.4722          1          1          1          1     0.9531          1 
  12    rs4758996     0.4575     0.4767          1          1          1          1     0.9531          1 
  12   rs10876578     0.4603     0.4794          1          1          1          1     0.9531          1 
  12    rs1619653     0.4616     0.4807          1          1          1          1     0.9531          1 
  12     rs772925     0.4616     0.4807          1          1          1          1     0.9531          1 
  12    rs2456445     0.4616     0.4807          1          1          1          1     0.9531          1 
  12   rs10876751     0.4617     0.4807          1          1          1          1     0.9531          1 
  12   rs11832661      0.462     0.4811          1          1          1          1     0.9531          1 
  12    rs1463241      0.462     0.4811          1          1          1          1     0.9531          1 
  12   rs12820297     0.4622     0.4813          1          1          1          1     0.9531          1 
  12    rs4759118     0.4704     0.4893          1          1          1          1     0.9557          1 
  12    rs2279402     0.4723     0.4912          1          1          1          1     0.9557          1 
  12    rs2279399     0.4723     0.4912          1          1          1          1     0.9557          1 
  12   rs17116813     0.4729     0.4917          1          1          1          1     0.9557          1 
  12    rs3825192     0.4749     0.4937          1          1          1          1     0.9557          1 
  12    rs1800168     0.4749     0.4937          1          1          1          1     0.9557          1 
  12    rs1284605     0.4774     0.4961          1          1          1          1     0.9557          1 
  12    rs1871417     0.4795     0.4982          1          1          1          1     0.9557          1 
  12    rs2887886     0.4817     0.5004          1          1          1          1     0.9557          1 
  12    rs6580967     0.4828     0.5014          1          1          1          1     0.9557          1 
  12    rs7957551     0.4831     0.5017          1          1          1          1     0.9557          1 
  12    rs7315993     0.4855      0.504          1          1          1          1     0.9557          1 
  12    rs2958127     0.4866     0.5051          1          1          1          1     0.9557          1 
  12    rs1131514     0.4866     0.5051          1          1          1          1     0.9557          1 
  12    rs2950390     0.4866     0.5052          1          1          1          1     0.9557          1 
  12    rs2958154     0.4866     0.5052          1          1          1          1     0.9557          1 
  12    rs1795846     0.4907     0.5092          1          1          1          1     0.9557          1 
  12   rs17118953     0.4929     0.5113          1          1          1          1     0.9557          1 
  12   rs11837790     0.4929     0.5113          1          1          1          1     0.9557          1 
  12    rs1691607     0.4961     0.5144          1          1          1          1     0.9557          1 
  12     rs324019     0.4963     0.5147          1          1          1          1     0.9557          1 
  12    rs7314151     0.4984     0.5167          1          1          1          1     0.9557          1 
  12    rs7298991      0.499     0.5172          1          1          1          1     0.9557          1 
  12   rs10876569     0.4992     0.5174          1          1          1          1     0.9557          1 
  12    rs7968810     0.4994     0.5177          1          1          1          1     0.9557          1 
  12    rs4759035     0.5011     0.5193          1          1          1          1     0.9557          1 
  12    rs7954692     0.5011     0.5193          1          1          1          1     0.9557          1 
  12    rs1879396     0.5021     0.5203          1          1          1          1     0.9557          1 
  12   rs11171634     0.5031     0.5213          1          1          1          1     0.9557          1 
  12   rs10506340     0.5052     0.5233          1          1          1          1     0.9557          1 
  12     rs716858     0.5052     0.5233          1          1          1          1     0.9557          1 
  12    rs7299852     0.5064     0.5245          1          1          1          1     0.9557          1 
  12   rs11171212     0.5066     0.5247          1          1          1          1     0.9557          1 
  12    rs1378070      0.511      0.529          1          1          1          1     0.9569          1 
  12    rs2069408     0.5114     0.5294          1          1          1          1     0.9569          1 
  12   rs11170826     0.5129     0.5308          1          1          1          1     0.9569          1 
  12     rs941024     0.5155     0.5334          1          1          1          1     0.9569          1 
  12    rs1896037     0.5156     0.5335          1          1          1          1     0.9569          1 
  12   rs10783760     0.5156     0.5335          1          1          1          1     0.9569          1 
  12    rs7301155     0.5165     0.5343          1          1          1          1     0.9569          1 
  12    rs6581079     0.5194     0.5372          1          1          1          1       0.96          1 
  12   rs11171211     0.5216     0.5393          1          1          1          1     0.9616          1 
  12    rs4999382     0.5248     0.5425          1          1          1          1      0.965          1 
  12    rs6581110     0.5265     0.5441          1          1          1          1     0.9653          1 
  12   rs10783720     0.5307     0.5482          1          1          1          1     0.9653          1 
  12   rs11171207     0.5312     0.5486          1          1          1          1     0.9653          1 
  12    rs7296999     0.5329     0.5503          1          1          1          1     0.9653          1 
  12    rs7971094     0.5339     0.5513          1          1          1          1     0.9653          1 
  12    rs1157484     0.5345     0.5519          1          1          1          1     0.9653          1 
  12    rs1691621     0.5345     0.5519          1          1          1          1     0.9653          1 
  12    rs1145013     0.5355     0.5529          1          1          1          1     0.9653          1 
  12     rs775250     0.5376     0.5549          1          1          1          1     0.9665          1 
  12     rs697222     0.5393     0.5565          1          1          1          1     0.9665          1 
  12    rs3741670     0.5404     0.5577          1          1          1          1     0.9665          1 
  12   rs17118032     0.5415     0.5587          1          1          1          1     0.9665          1 
  12    rs1800176     0.5469     0.5639          1          1          1          1     0.9665          1 
  12     rs924070     0.5475     0.5645          1          1          1          1     0.9665          1 
  12    rs1443508       0.55      0.567          1          1          1          1     0.9665          1 
  12    rs1443507       0.55      0.567          1          1          1          1     0.9665          1 
  12   rs10747747     0.5524     0.5693          1          1          1          1     0.9665          1 
  12    rs7306498     0.5553     0.5721          1          1          1          1     0.9665          1 
  12   rs17116299     0.5574     0.5742          1          1          1          1     0.9665          1 
  12   rs12312272      0.558     0.5748          1          1          1          1     0.9665          1 
  12    rs7307059     0.5598     0.5765          1          1          1          1     0.9665          1 
  12    rs1798710     0.5598     0.5765          1          1          1          1     0.9665          1 
  12   rs12369902     0.5603      0.577          1          1          1          1     0.9665          1 
  12    rs7303230     0.5603      0.577          1          1          1          1     0.9665          1 
  12   rs11171862     0.5605     0.5772          1          1          1          1     0.9665          1 
  12   rs11170800     0.5654     0.5819          1          1          1          1     0.9665          1 
  12    rs2638319     0.5656     0.5821          1          1          1          1     0.9665          1 
  12    rs4336160     0.5665      0.583          1          1          1          1     0.9665          1 
  12    rs1822437     0.5672     0.5836          1          1          1          1     0.9665          1 
  12   rs10876684     0.5683     0.5848          1          1          1          1     0.9665          1 
  12    rs2063778     0.5703     0.5866          1          1          1          1     0.9665          1 
  12   rs12368672     0.5722     0.5885          1          1          1          1     0.9665          1 
  12    rs7312888     0.5722     0.5885          1          1          1          1     0.9665          1 
  12    rs7314055     0.5745     0.5908          1          1          1          1     0.9665          1 
  12   rs17117846     0.5753     0.5915          1          1          1          1     0.9665          1 
  12    rs7959622     0.5768      0.593          1          1          1          1     0.9665          1 
  12    rs1691620     0.5867     0.6026          1          1          1          1     0.9665          1 
  12    rs1466535     0.5887     0.6046          1          1          1          1     0.9665          1 
  12     rs773663     0.5891     0.6049          1          1          1          1     0.9665          1 
  12   rs11171271     0.5931     0.6088          1          1          1          1     0.9665          1 
  12    rs2366148     0.5959     0.6115          1          1          1          1     0.9665          1 
  12    rs1145000     0.5967     0.6123          1          1          1          1     0.9665          1 
  12   rs12300427     0.5971     0.6127          1          1          1          1     0.9665          1 
  12    rs2603573      0.602     0.6174          1          1          1          1     0.9665          1 
  12    rs6581045     0.6024     0.6179          1          1          1          1     0.9665          1 
  12    rs1678537     0.6038     0.6192          1          1          1          1     0.9665          1 
  12    rs7132431      0.605     0.6204          1          1          1          1     0.9665          1 
  12    rs1157485     0.6053     0.6206          1          1          1          1     0.9665          1 
  12    rs7132347      0.606     0.6213          1          1          1          1     0.9665          1 
  12    rs4533076     0.6076     0.6228          1          1          1          1     0.9665          1 
  12     rs266676     0.6077      0.623          1          1          1          1     0.9665          1 
  12   rs10506330     0.6087     0.6239          1          1          1          1     0.9665          1 
  12     rs774045     0.6097     0.6249          1          1          1          1     0.9665          1 
  12     rs939462     0.6097     0.6249          1          1          1          1     0.9665          1 
  12    rs6580965     0.6144     0.6294          1          1          1          1     0.9665          1 
  12    rs7295111     0.6149     0.6299          1          1          1          1     0.9665          1 
  12   rs10783728     0.6157     0.6307          1          1          1          1     0.9665          1 
  12     rs747906     0.6172     0.6322          1          1          1          1     0.9665          1 
  12    rs2279743     0.6176     0.6326          1          1          1          1     0.9665          1 
  12   rs11836228     0.6177     0.6326          1          1          1          1     0.9665          1 
  12   rs17118206     0.6178     0.6327          1          1          1          1     0.9665          1 
  12    rs4759303     0.6179     0.6328          1          1          1          1     0.9665          1 
  12     rs894738     0.6203     0.6352          1          1          1          1     0.9665          1 
  12     rs754133     0.6203     0.6352          1          1          1          1     0.9665          1 
  12    rs2251055     0.6233     0.6381          1          1          1          1     0.9665          1 
  12   rs12296692     0.6252     0.6399          1          1          1          1     0.9665          1 
  12   rs17105613     0.6264      0.641          1          1          1          1     0.9665          1 
  12    rs7314116     0.6267     0.6414          1          1          1          1     0.9665          1 
  12     rs774028     0.6298     0.6444          1          1          1          1     0.9665          1 
  12    rs2638312     0.6298     0.6444          1          1          1          1     0.9665          1 
  12    rs1857764     0.6301     0.6446          1          1          1          1     0.9665          1 
  12   rs11172156     0.6303     0.6448          1          1          1          1     0.9665          1 
  12   rs10783751      0.632     0.6465          1          1          1          1     0.9665          1 
  12   rs10876792      0.632     0.6465          1          1          1          1     0.9665          1 
  12    rs1799986     0.6325     0.6469          1          1          1          1     0.9665          1 
  12   rs11170973     0.6325      0.647          1          1          1          1     0.9665          1 
  12    rs3759091     0.6327     0.6472          1          1          1          1     0.9665          1 
  12    rs2657877     0.6328     0.6473          1          1          1          1     0.9665          1 
  12   rs10506332     0.6331     0.6476          1          1          1          1     0.9665          1 
  12   rs11171205     0.6359     0.6503          1          1          1          1     0.9665          1 
  12   rs12299016     0.6389     0.6532          1          1          1          1     0.9665          1 
  12    rs4396935     0.6428     0.6569          1          1          1          1     0.9665          1 
  12    rs1564374     0.6462     0.6602          1          1          1          1     0.9665          1 
  12    rs7309433     0.6464     0.6604          1          1          1          1     0.9665          1 
  12    rs1153183     0.6467     0.6607          1          1          1          1     0.9665          1 
  12    rs3138139     0.6474     0.6614          1          1          1          1     0.9665          1 
  12   rs12297669       0.65     0.6639          1          1          1          1     0.9665          1 
  12    rs7304798     0.6516     0.6654          1          1          1          1     0.9665          1 
  12    rs7135745     0.6516     0.6654          1          1          1          1     0.9665          1 
  12   rs10876844     0.6522      0.666          1          1          1          1     0.9665          1 
  12     rs898611     0.6547     0.6684          1          1          1          1     0.9665          1 
  12    rs1144998     0.6554     0.6691          1          1          1          1     0.9665          1 
  12    rs2120297     0.6559     0.6695          1          1          1          1     0.9665          1 
  12    rs4758979     0.6565     0.6702          1          1          1          1     0.9665          1 
  12   rs11171007      0.657     0.6707          1          1          1          1     0.9665          1 
  12    rs7980880     0.6583     0.6719          1          1          1          1     0.9665          1 
  12   rs12305653     0.6591     0.6726          1          1          1          1     0.9665          1 
  12    rs2036068     0.6611     0.6746          1          1          1          1     0.9665          1 
  12    rs2036067     0.6611     0.6746          1          1          1          1     0.9665          1 
  12    rs7134292     0.6616     0.6751          1          1          1          1     0.9665          1 
  12    rs4759173     0.6616     0.6751          1          1          1          1     0.9665          1 
  12    rs1545783     0.6723     0.6854          1          1          1          1     0.9665          1 
  12    rs2366144     0.6724     0.6855          1          1          1          1     0.9665          1 
  12   rs10747750     0.6739      0.687          1          1          1          1     0.9665          1 
  12    rs1561987     0.6747     0.6877          1          1          1          1     0.9665          1 
  12    rs1691630     0.6758     0.6887          1          1          1          1     0.9665          1 
  12    rs7973381     0.6776     0.6905          1          1          1          1     0.9665          1 
  12     rs894734     0.6809     0.6937          1          1          1          1     0.9665          1 
  12   rs10747759      0.686     0.6986          1          1          1          1     0.9665          1 
  12   rs11171083     0.6861     0.6987          1          1          1          1     0.9665          1 
  12    rs1542363     0.6861     0.6987          1          1          1          1     0.9665          1 
  12    rs1542364     0.6861     0.6987          1          1          1          1     0.9665          1 
  12    rs7298952     0.6861     0.6987          1          1          1          1     0.9665          1 
  12     rs921723     0.6861     0.6987          1          1          1          1     0.9665          1 
  12    rs9669676     0.6924     0.7048          1          1          1          1     0.9665          1 
  12    rs2633422     0.6943     0.7066          1          1          1          1     0.9665          1 
  12   rs11170725     0.6982     0.7104          1          1          1          1     0.9665          1 
  12    rs2120991     0.6982     0.7104          1          1          1          1     0.9665          1 
  12    rs1273952     0.6985     0.7107          1          1          1          1     0.9665          1 
  12    rs1262052     0.6997     0.7119          1          1          1          1     0.9665          1 
  12   rs17118313     0.6998     0.7119          1          1          1          1     0.9665          1 
  12    rs7307835     0.6998     0.7119          1          1          1          1     0.9665          1 
  12    rs1947021     0.7007     0.7128          1          1          1          1     0.9665          1 
  12   rs11171791     0.7015     0.7136          1          1          1          1     0.9665          1 
  12   rs17117921     0.7021     0.7141          1          1          1          1     0.9665          1 
  12    rs6581025     0.7037     0.7157          1          1          1          1     0.9665          1 
  12    rs4759017     0.7047     0.7166          1          1          1          1     0.9665          1 
  12   rs11171203     0.7077     0.7195          1          1          1          1     0.9665          1 
  12   rs10783748     0.7081     0.7199          1          1          1          1     0.9665          1 
  12    rs1250437     0.7121     0.7238          1          1          1          1     0.9665          1 
  12     rs776037     0.7148     0.7264          1          1          1          1     0.9665          1 
  12   rs11172047     0.7167     0.7282          1          1          1          1     0.9665          1 
  12    rs7301225     0.7178     0.7292          1          1          1          1     0.9665          1 
  12    rs6581007     0.7242     0.7354          1          1          1          1     0.9665          1 
  12    rs6581008     0.7242     0.7354          1          1          1          1     0.9665          1 
  12   rs10506350     0.7253     0.7365          1          1          1          1     0.9665          1 
  12   rs17118576     0.7267     0.7378          1          1          1          1     0.9665          1 
  12    rs2306692     0.7274     0.7385          1          1          1          1     0.9665          1 
  12    rs2243442     0.7288     0.7399          1          1          1          1     0.9665          1 
  12    rs4512901     0.7297     0.7407          1          1          1          1     0.9665          1 
  12    rs1534232     0.7329     0.7438          1          1          1          1     0.9665          1 
  12   rs17119386     0.7338     0.7447          1          1          1          1     0.9665          1 
  12    rs2270737     0.7338     0.7447          1          1          1          1     0.9665          1 
  12   rs17119416     0.7338     0.7447          1          1          1          1     0.9665          1 
  12   rs12304989     0.7359     0.7466          1          1          1          1     0.9665          1 
  12    rs3136397     0.7366     0.7474          1          1          1          1     0.9665          1 
  12     rs567895     0.7414      0.752          1          1          1          1     0.9665          1 
  12    rs2292239     0.7415      0.752          1          1          1          1     0.9665          1 
  12    rs2550671     0.7422     0.7528          1          1          1          1     0.9665          1 
  12    rs3213122     0.7424     0.7529          1          1          1          1     0.9665          1 
  12    rs2930788     0.7481     0.7584          1          1          1          1     0.9665          1 
  12    rs2695784     0.7481     0.7584          1          1          1          1     0.9665          1 
  12     rs773658     0.7481     0.7584          1          1          1          1     0.9665          1 
  12    rs1284185     0.7491     0.7594          1          1          1          1     0.9665          1 
  12    rs2555035       0.75     0.7602          1          1          1          1     0.9665          1 
  12   rs11835321     0.7554     0.7654          1          1          1          1     0.9665          1 
  12    rs7962107     0.7562     0.7662          1          1          1          1     0.9665          1 
  12   rs10876842     0.7571     0.7671          1          1          1          1     0.9665          1 
  12    rs1445395     0.7573     0.7672          1          1          1          1     0.9665          1 
  12   rs11171667     0.7584     0.7683          1          1          1          1     0.9665          1 
  12    rs2629453     0.7623     0.7721          1          1          1          1     0.9665          1 
  12    rs2463365     0.7623     0.7721          1          1          1          1     0.9665          1 
  12    rs7489249     0.7623     0.7721          1          1          1          1     0.9665          1 
  12     rs537161     0.7634     0.7731          1          1          1          1     0.9665          1 
  12    rs2638335     0.7668     0.7764          1          1          1          1     0.9665          1 
  12    rs3759097     0.7682     0.7777          1          1          1          1     0.9665          1 
  12    rs7961072     0.7686     0.7781          1          1          1          1     0.9665          1 
  12     rs808919     0.7699     0.7793          1          1          1          1     0.9665          1 
  12    rs1857766     0.7707     0.7802          1          1          1          1     0.9665          1 
  12    rs1352328     0.7707     0.7802          1          1          1          1     0.9665          1 
  12   rs10506339     0.7707     0.7802          1          1          1          1     0.9665          1 
  12    rs7975818     0.7713     0.7807          1          1          1          1     0.9665          1 
  12     rs939463     0.7746     0.7839          1          1          1          1     0.9665          1 
  12    rs1795825     0.7747      0.784          1          1          1          1     0.9665          1 
  12   rs10783639     0.7756     0.7849          1          1          1          1     0.9665          1 
  12   rs12301448     0.7758     0.7851          1          1          1          1     0.9665          1 
  12   rs11832004     0.7801     0.7892          1          1          1          1     0.9665          1 
  12    rs3782239     0.7824     0.7913          1          1          1          1     0.9665          1 
  12     rs998401     0.7831     0.7921          1          1          1          1     0.9665          1 
  12    rs4759128     0.7831     0.7921          1          1          1          1     0.9665          1 
  12    rs7133633     0.7842     0.7931          1          1          1          1     0.9665          1 
  12    rs1082214     0.7851      0.794          1          1          1          1     0.9665          1 
  12    rs6580983     0.7858     0.7946          1          1          1          1     0.9665          1 
  12    rs6580984     0.7858     0.7946          1          1          1          1     0.9665          1 
  12    rs4759186     0.7865     0.7953          1          1          1          1     0.9665          1 
  12   rs11171998     0.7875     0.7963          1          1          1          1     0.9665          1 
  12   rs12366432     0.7881     0.7968          1          1          1          1     0.9665          1 
  12   rs10783637     0.7882      0.797          1          1          1          1     0.9665          1 
  12    rs2888334     0.7889     0.7976          1          1          1          1     0.9665          1 
  12     rs266655      0.789     0.7977          1          1          1          1     0.9665          1 
  12    rs2577864      0.789     0.7978          1          1          1          1     0.9665          1 
  12    rs2590712      0.789     0.7978          1          1          1          1     0.9665          1 
  12   rs12809466     0.7901     0.7988          1          1          1          1     0.9665          1 
  12    rs7312630     0.7917     0.8003          1          1          1          1     0.9665          1 
  12   rs17117696     0.7925     0.8011          1          1          1          1     0.9665          1 
  12   rs17117799     0.7925     0.8011          1          1          1          1     0.9665          1 
  12    rs3138144      0.793     0.8015          1          1          1          1     0.9665          1 
  12   rs10876682     0.7941     0.8026          1          1          1          1     0.9665          1 
  12   rs11170787     0.7959     0.8044          1          1          1          1     0.9665          1 
  12   rs17117860     0.7965      0.805          1          1          1          1     0.9665          1 
  12   rs17118644     0.7966      0.805          1          1          1          1     0.9665          1 
  12   rs17118647     0.7966      0.805          1          1          1          1     0.9665          1 
  12   rs10876688     0.7992     0.8075          1          1          1          1     0.9665          1 
  12    rs7132600     0.8006     0.8088          1          1          1          1     0.9665          1 
  12   rs10735854     0.8007      0.809          1          1          1          1     0.9665          1 
  12     rs812315     0.8038      0.812          1          1          1          1     0.9665          1 
  12    rs7302443     0.8053     0.8134          1          1          1          1     0.9665          1 
  12   rs17116606     0.8056     0.8137          1          1          1          1     0.9665          1 
  12   rs17116608     0.8056     0.8137          1          1          1          1     0.9665          1 
  12   rs10506333     0.8062     0.8142          1          1          1          1     0.9665          1 
  12   rs11171139     0.8062     0.8142          1          1          1          1     0.9665          1 
  12   rs17102356     0.8063     0.8144          1          1          1          1     0.9665          1 
  12   rs10783794     0.8117     0.8195          1          1          1          1     0.9714          1 
  12   rs10783599     0.8141     0.8218          1          1          1          1     0.9721          1 
  12    rs2264358     0.8149     0.8226          1          1          1          1     0.9721          1 
  12    rs7978340     0.8168     0.8244          1          1          1          1     0.9727          1 
  12    rs7978952     0.8195     0.8271          1          1          1          1     0.9729          1 
  12   rs11172139     0.8235     0.8309          1          1          1          1     0.9729          1 
  12   rs11172184     0.8235     0.8309          1          1          1          1     0.9729          1 
  12    rs2291738     0.8237     0.8311          1          1          1          1     0.9729          1 
  12   rs10747700     0.8243     0.8316          1          1          1          1     0.9729          1 
  12    rs7299115     0.8253     0.8326          1          1          1          1     0.9729          1 
  12   rs10506346     0.8273     0.8345          1          1          1          1     0.9729          1 
  12    rs2067554     0.8276     0.8348          1          1          1          1     0.9729          1 
  12   rs11833187     0.8305     0.8376          1          1          1          1     0.9747          1 
  12    rs1466382      0.835     0.8419          1          1          1          1     0.9769          1 
  12    rs1026565      0.835     0.8419          1          1          1          1     0.9769          1 
  12    rs7959654     0.8411     0.8477          1          1          1          1     0.9797          1 
  12    rs2271195     0.8443     0.8508          1          1          1          1     0.9797          1 
  12      rs13020     0.8455      0.852          1          1          1          1     0.9797          1 
  12    rs7305512     0.8479     0.8542          1          1          1          1     0.9797          1 
  12    rs2248445     0.8509     0.8572          1          1          1          1     0.9797          1 
  12   rs11170946     0.8565     0.8625          1          1          1          1     0.9797          1 
  12   rs17725737     0.8565     0.8625          1          1          1          1     0.9797          1 
  12    rs3953273      0.857      0.863          1          1          1          1     0.9797          1 
  12    rs1474447      0.857      0.863          1          1          1          1     0.9797          1 
  12   rs10506348     0.8581      0.864          1          1          1          1     0.9797          1 
  12   rs17102368     0.8587     0.8646          1          1          1          1     0.9797          1 
  12    rs7978062     0.8589     0.8648          1          1          1          1     0.9797          1 
  12   rs12810024     0.8596     0.8655          1          1          1          1     0.9797          1 
  12    rs7312914     0.8624     0.8682          1          1          1          1     0.9797          1 
  12    rs4759330     0.8627     0.8684          1          1          1          1     0.9797          1 
  12    rs1701706     0.8635     0.8692          1          1          1          1     0.9797          1 
  12    rs2456972     0.8635     0.8692          1          1          1          1     0.9797          1 
  12   rs11171021     0.8659     0.8715          1          1          1          1     0.9797          1 
  12    rs7953231     0.8663     0.8719          1          1          1          1     0.9797          1 
  12     rs266687     0.8673     0.8728          1          1          1          1     0.9797          1 
  12   rs10876654     0.8683     0.8738          1          1          1          1     0.9797          1 
  12   rs10747701     0.8689     0.8744          1          1          1          1     0.9797          1 
  12   rs10876920     0.8695     0.8749          1          1          1          1     0.9797          1 
  12     rs901073     0.8722     0.8776          1          1          1          1     0.9797          1 
  12   rs10876558     0.8724     0.8777          1          1          1          1     0.9797          1 
  12   rs11170895     0.8724     0.8777          1          1          1          1     0.9797          1 
  12   rs10783765     0.8743     0.8796          1          1          1          1     0.9804          1 
  12    rs7958304     0.8764     0.8816          1          1          1          1     0.9804          1 
  12    rs2657888      0.877     0.8822          1          1          1          1     0.9804          1 
  12    rs3138140     0.8793     0.8844          1          1          1          1     0.9815          1 
  12    rs2245028     0.8819     0.8869          1          1          1          1     0.9816          1 
  12    rs2638328     0.8858     0.8906          1          1          1          1     0.9816          1 
  12    rs2633415     0.8859     0.8907          1          1          1          1     0.9816          1 
  12    rs7312770     0.8875     0.8923          1          1          1          1     0.9816          1 
  12    rs6581048     0.8891     0.8937          1          1          1          1     0.9816          1 
  12   rs17102261     0.8908     0.8954          1          1          1          1     0.9816          1 
  12   rs12227447     0.8908     0.8954          1          1          1          1     0.9816          1 
  12    rs6581046     0.8933     0.8978          1          1          1          1     0.9816          1 
  12    rs2271476     0.8958     0.9002          1          1          1          1     0.9816          1 
  12    rs7976482     0.8959     0.9003          1          1          1          1     0.9816          1 
  12    rs1822438     0.8994     0.9037          1          1          1          1     0.9816          1 
  12   rs11575218     0.9029      0.907          1          1          1          1     0.9816          1 
  12    rs1144995     0.9031     0.9072          1          1          1          1     0.9816          1 
  12    rs2555037     0.9037     0.9078          1          1          1          1     0.9816          1 
  12    rs1872636     0.9038     0.9079          1          1          1          1     0.9816          1 
  12    rs1153184      0.906       0.91          1          1          1          1     0.9816          1 
  12    rs7954789     0.9074     0.9113          1          1          1          1     0.9816          1 
  12    rs1145009     0.9074     0.9113          1          1          1          1     0.9816          1 
  12    rs1153152     0.9074     0.9113          1          1          1          1     0.9816          1 
  12   rs12307379     0.9121     0.9158          1          1          1          1     0.9816          1 
  12    rs2293414     0.9124     0.9161          1          1          1          1     0.9816          1 
  12    rs7311161     0.9127     0.9163          1          1          1          1     0.9816          1 
  12    rs4759345     0.9128     0.9164          1          1          1          1     0.9816          1 
  12    rs1872436      0.915     0.9186          1          1          1          1     0.9816          1 
  12    rs4074308     0.9154      0.919          1          1          1          1     0.9816          1 
  12   rs10506347     0.9161     0.9197          1          1          1          1     0.9816          1 
  12   rs11171569     0.9174     0.9208          1          1          1          1     0.9816          1 
  12   rs17119173     0.9239     0.9271          1          1          1          1     0.9816          1 
  12    rs7302568     0.9261     0.9292          1          1          1          1     0.9816          1 
  12    rs3138134     0.9277     0.9307          1          1          1          1     0.9816          1 
  12    rs1145008     0.9331     0.9359          1          1          1          1     0.9816          1 
  12     rs772255     0.9336     0.9364          1          1          1          1     0.9816          1 
  12    rs4468384     0.9345     0.9372          1          1          1          1     0.9816          1 
  12   rs10783828     0.9345     0.9373          1          1          1          1     0.9816          1 
  12    rs7313456     0.9352      0.938          1          1          1          1     0.9816          1 
  12    rs7135142     0.9364     0.9391          1          1          1          1     0.9816          1 
  12   rs12296766     0.9364     0.9391          1          1          1          1     0.9816          1 
  12   rs12306670     0.9382     0.9408          1          1          1          1     0.9816          1 
  12   rs10876956     0.9398     0.9424          1          1          1          1     0.9816          1 
  12   rs10783706     0.9399     0.9424          1          1          1          1     0.9816          1 
  12   rs10747733     0.9399     0.9424          1          1          1          1     0.9816          1 
  12    rs4759129     0.9399     0.9424          1          1          1          1     0.9816          1 
  12    rs3782414     0.9399     0.9424          1          1          1          1     0.9816          1 
  12   rs12309633       0.94     0.9426          1          1          1          1     0.9816          1 
  12   rs11171011     0.9409     0.9434          1          1          1          1     0.9816          1 
  12   rs12579451     0.9419     0.9444          1          1          1          1     0.9816          1 
  12    rs1284467     0.9432     0.9456          1          1          1          1     0.9816          1 
  12    rs3195797      0.946     0.9482          1          1          1          1     0.9816          1 
  12    rs7965140      0.947     0.9492          1          1          1          1     0.9816          1 
  12    rs4479028     0.9517     0.9538          1          1          1          1     0.9816          1 
  12   rs10876679     0.9529     0.9549          1          1          1          1     0.9816          1 
  12   rs12303393      0.954     0.9559          1          1          1          1     0.9816          1 
  12    rs1689512     0.9541      0.956          1          1          1          1     0.9816          1 
  12    rs2271192     0.9541      0.956          1          1          1          1     0.9816          1 
  12   rs11171464     0.9542     0.9561          1          1          1          1     0.9816          1 
  12    rs7137402     0.9591     0.9608          1          1          1          1     0.9816          1 
  12    rs7294913     0.9597     0.9614          1          1          1          1     0.9816          1 
  12    rs7315229     0.9622     0.9638          1          1          1          1     0.9816          1 
  12   rs11170709     0.9624      0.964          1          1          1          1     0.9816          1 
  12    rs7980783     0.9625     0.9641          1          1          1          1     0.9816          1 
  12   rs11171656     0.9626     0.9642          1          1          1          1     0.9816          1 
  12   rs11171227     0.9628     0.9644          1          1          1          1     0.9816          1 
  12   rs11172071      0.972     0.9731          1          1          1          1     0.9867          1 
  12   rs12582005     0.9733     0.9745          1          1          1          1     0.9867          1 
  12    rs7485979     0.9733     0.9745          1          1          1          1     0.9867          1 
  12   rs10506322     0.9745     0.9756          1          1          1          1     0.9867          1 
  12    rs7302796     0.9758     0.9768          1          1          1          1     0.9867          1 
  12   rs10506329     0.9759     0.9769          1          1          1          1     0.9867          1 
  12   rs12307718     0.9826     0.9833          1          1          1          1     0.9913          1 
  12    rs7294935     0.9831     0.9838          1          1          1          1     0.9913          1 
  12    rs1443504     0.9905     0.9909          1          1          1          1     0.9957          1 
  12    rs9919772     0.9919     0.9922          1          1          1          1     0.9957          1 
  12   rs10876951     0.9925     0.9928          1          1          1          1     0.9957          1 
  12    rs2124048      0.993     0.9932          1          1          1          1     0.9957          1 
  12    rs1153166     0.9947      0.995          1          1          1          1     0.9961          1 
  12    rs2958155     0.9967     0.9968          1          1          1          1     0.9967          1 
