# Supplementary material for: Cell-to-cell expression dispersion of B-cell surface proteins is linked to genetic variants in humans
Source: Commun Biol. 2020 Jul 3;3:346. doi: 10.1038/s42003-020-1075-1 (PMC7335051; doi:10.1038/s42003-020-1075-1)
Supplement: Supplementary file 4 — Supplementary Data 2 [file 42003_2020_1075_MOESM4_ESM.zip › Supplementary_Data_S2/plink-results-48LCLs/CD63_chr12_cv/CD63_cv_48_LCLs.qassoc.means]

 CHR          SNP  VALUE      G11      G12      G22
  12   rs17102261   GENO      G/G      G/T      T/T
  12   rs17102261 COUNTS        8       22       18
  12   rs17102261   FREQ   0.1667   0.4583    0.375
  12   rs17102261   MEAN  0.08404  0.08424  0.08377
  12   rs17102261     SD 0.007839 0.008189 0.005553
  12   rs12227447   GENO      T/T      T/C      C/C
  12   rs12227447 COUNTS        8       22       18
  12   rs12227447   FREQ   0.1667   0.4583    0.375
  12   rs12227447   MEAN  0.08404  0.08424  0.08377
  12   rs12227447     SD 0.007839 0.008189 0.005553
  12   rs17102356   GENO      A/A      A/G      G/G
  12   rs17102356 COUNTS        0        6       42
  12   rs17102356   FREQ        0    0.125    0.875
  12   rs17102356   MEAN       NA  0.08336  0.08413
  12   rs17102356     SD       NA 0.005867 0.007308
  12   rs17102368   GENO      G/G      G/T      T/T
  12   rs17102368 COUNTS        1       15       32
  12   rs17102368   FREQ  0.02083   0.3125   0.6667
  12   rs17102368   MEAN  0.08848  0.08313  0.08431
  12   rs17102368     SD        0 0.009819 0.005625
  12    rs7980783   GENO      G/G      G/A      A/A
  12    rs7980783 COUNTS        2       14       32
  12    rs7980783   FREQ  0.04167   0.2917   0.6667
  12    rs7980783   MEAN  0.08109  0.08478  0.08389
  12    rs7980783     SD 0.001521 0.003503 0.008381
  12    rs7980880   GENO      C/C      C/G      G/G
  12    rs7980880 COUNTS        1       16       31
  12    rs7980880   FREQ  0.02083   0.3333   0.6458
  12    rs7980880   MEAN  0.08434  0.08327  0.08441
  12    rs7980880     SD        0 0.006703 0.007477
  12    rs7133633   GENO      G/G      G/A      A/A
  12    rs7133633 COUNTS        3       23       22
  12    rs7133633   FREQ   0.0625   0.4792   0.4583
  12    rs7133633   MEAN  0.08141  0.08435  0.08405
  12    rs7133633     SD 0.005921 0.005894 0.008473
  12   rs17102640   GENO      G/G      G/C      C/C
  12   rs17102640 COUNTS        0       13       35
  12   rs17102640   FREQ        0   0.2708   0.7292
  12   rs17102640   MEAN       NA  0.08111  0.08512
  12   rs17102640     SD       NA 0.003926 0.007723
  12    rs7968810   GENO      A/A      A/G      G/G
  12    rs7968810 COUNTS        4       28       16
  12    rs7968810   FREQ  0.08333   0.5833   0.3333
  12    rs7968810   MEAN  0.08555  0.08431  0.08316
  12    rs7968810     SD 0.004923 0.008135 0.005669
  12    rs7968870   GENO      G/G      G/A      A/A
  12    rs7968870 COUNTS        2       21       25
  12    rs7968870   FREQ  0.04167   0.4375   0.5208
  12    rs7968870   MEAN  0.08876  0.08542  0.08249
  12    rs7968870     SD 0.005438 0.008823 0.005138
  12    rs6580960   GENO      A/A      A/C      C/C
  12    rs6580960 COUNTS        4       17       27
  12    rs6580960   FREQ  0.08333   0.3542   0.5625
  12    rs6580960   MEAN  0.08549  0.08605  0.08255
  12    rs6580960     SD 0.009625  0.00816 0.005833
  12   rs10783597   GENO      C/C      C/T      T/T
  12   rs10783597 COUNTS        4       15       29
  12   rs10783597   FREQ  0.08333   0.3125   0.6042
  12   rs10783597   MEAN  0.08549  0.08647  0.08257
  12   rs10783597     SD 0.009625 0.008475 0.005737
  12   rs10783598   GENO      C/C      C/T      T/T
  12   rs10783598 COUNTS       12       20       16
  12   rs10783598   FREQ     0.25   0.4167   0.3333
  12   rs10783598   MEAN  0.08134  0.08306  0.08727
  12   rs10783598     SD 0.003552 0.006142 0.009076
  12   rs12303628   GENO      T/T      T/C      C/C
  12   rs12303628 COUNTS        0       17       31
  12   rs12303628   FREQ        0   0.3542   0.6458
  12   rs12303628   MEAN       NA  0.08631  0.08278
  12   rs12303628     SD       NA 0.009687 0.004921
  12   rs11170685   GENO      T/T      T/C      C/C
  12   rs11170685 COUNTS       13       21       14
  12   rs11170685   FREQ   0.2708   0.4375   0.2917
  12   rs11170685   MEAN  0.08458  0.08538   0.0815
  12   rs11170685     SD 0.005213 0.008745 0.005389
  12   rs17102916   GENO      T/T      T/G      G/G
  12   rs17102916 COUNTS        2       14       32
  12   rs17102916   FREQ  0.04167   0.2917   0.6667
  12   rs17102916   MEAN   0.0838   0.0858  0.08327
  12   rs17102916     SD 0.001545  0.01028 0.005466
  12   rs10783599   GENO      A/A      A/G      G/G
  12   rs10783599 COUNTS        0        9       39
  12   rs10783599   FREQ        0   0.1875   0.8125
  12   rs10783599   MEAN       NA  0.08454  0.08391
  12   rs10783599     SD       NA 0.004644 0.007591
  12   rs12307091   GENO      G/G      G/A      A/A
  12   rs12307091 COUNTS       10       18       20
  12   rs12307091   FREQ   0.2083    0.375   0.4167
  12   rs12307091   MEAN  0.08423  0.08578  0.08236
  12   rs12307091     SD 0.005165 0.009842 0.004395
  12   rs11612817   GENO      G/G      G/A      A/A
  12   rs11612817 COUNTS       10       20       18
  12   rs11612817   FREQ   0.2083   0.4167    0.375
  12   rs11612817   MEAN  0.08239  0.08167  0.08756
  12   rs11612817     SD  0.00598 0.004713 0.008602
  12     rs876351   GENO      A/A      A/T      T/T
  12     rs876351 COUNTS        0        9       39
  12     rs876351   FREQ        0   0.1875   0.8125
  12     rs876351   MEAN       NA  0.08813  0.08309
  12     rs876351     SD       NA  0.01155 0.005411
  12   rs12811467   GENO      C/C      C/T      T/T
  12   rs12811467 COUNTS        7       22       19
  12   rs12811467   FREQ   0.1458   0.4583   0.3958
  12   rs12811467   MEAN  0.09047  0.08251  0.08342
  12   rs12811467     SD  0.01276  0.00432 0.006002
  12    rs4608125   GENO      A/A      A/G      G/G
  12    rs4608125 COUNTS        0        9       39
  12    rs4608125   FREQ        0   0.1875   0.8125
  12    rs4608125   MEAN       NA  0.08813  0.08309
  12    rs4608125     SD       NA  0.01155 0.005411
  12   rs11170701   GENO      C/C      C/G      G/G
  12   rs11170701 COUNTS        8       24       16
  12   rs11170701   FREQ   0.1667      0.5   0.3333
  12   rs11170701   MEAN  0.08958  0.08294  0.08289
  12   rs11170701     SD  0.01207 0.004618 0.006099
  12    rs7295111   GENO      G/G      G/A      A/A
  12    rs7295111 COUNTS        4       18       26
  12    rs7295111   FREQ  0.08333    0.375   0.5417
  12    rs7295111   MEAN  0.08267  0.08553   0.0832
  12    rs7295111     SD 0.005882 0.009335 0.005343
  12    rs7308567   GENO      G/G      G/C      C/C
  12    rs7308567 COUNTS        0       16       32
  12    rs7308567   FREQ        0   0.3333   0.6667
  12    rs7308567   MEAN       NA  0.08699  0.08255
  12    rs7308567     SD       NA 0.009379 0.005191
  12   rs10506320   GENO      A/A      A/G      G/G
  12   rs10506320 COUNTS        1        9       38
  12   rs10506320   FREQ  0.02083   0.1875   0.7917
  12   rs10506320   MEAN   0.0746  0.08396   0.0843
  12   rs10506320     SD        0 0.005067 0.007476
  12   rs10506321   GENO      A/A      A/G      G/G
  12   rs10506321 COUNTS        2       11       35
  12   rs10506321   FREQ  0.04167   0.2292   0.7292
  12   rs10506321   MEAN   0.0838  0.08736    0.083
  12   rs10506321     SD 0.001545  0.01111 0.005338
  12   rs12822602   GENO      T/T      T/C      C/C
  12   rs12822602 COUNTS        2       11       35
  12   rs12822602   FREQ  0.04167   0.2292   0.7292
  12   rs12822602   MEAN   0.0838  0.08736    0.083
  12   rs12822602     SD 0.001545  0.01111 0.005338
  12   rs11170709   GENO      T/T      T/C      C/C
  12   rs11170709 COUNTS        4       11       33
  12   rs11170709   FREQ  0.08333   0.2292   0.6875
  12   rs11170709   MEAN  0.08595   0.0825  0.08431
  12   rs11170709     SD 0.008743 0.003811 0.007801
  12    rs1445395   GENO      A/A      A/G      G/G
  12    rs1445395 COUNTS        0        7       41
  12    rs1445395   FREQ        0   0.1458   0.8542
  12    rs1445395   MEAN       NA  0.08481   0.0839
  12    rs1445395     SD       NA 0.005109 0.007422
  12    rs4290273   GENO      A/A      A/C      C/C
  12    rs4290273 COUNTS        5       20       23
  12    rs4290273   FREQ   0.1042   0.4167   0.4792
  12    rs4290273   MEAN   0.0819  0.08334  0.08509
  12    rs4290273     SD 0.005852 0.005985 0.008228
  12   rs11170725   GENO      T/T      T/G      G/G
  12   rs11170725 COUNTS        0        8       40
  12   rs11170725   FREQ        0   0.1667   0.8333
  12   rs11170725   MEAN       NA  0.08493  0.08385
  12   rs11170725     SD       NA  0.00506 0.007473
  12   rs10506322   GENO      T/T      T/C      C/C
  12   rs10506322 COUNTS        3        6       39
  12   rs10506322   FREQ   0.0625    0.125   0.8125
  12   rs10506322   MEAN  0.08231   0.0859  0.08388
  12   rs10506322     SD 0.001297 0.007711 0.007315
  12    rs7303149   GENO      C/C      C/T      T/T
  12    rs7303149 COUNTS        1        6       41
  12    rs7303149   FREQ  0.02083    0.125   0.8542
  12    rs7303149   MEAN  0.08423  0.07925  0.08473
  12    rs7303149     SD        0 0.003515 0.007325
  12    rs7963300   GENO      A/A      A/G      G/G
  12    rs7963300 COUNTS        1        9       38
  12    rs7963300   FREQ  0.02083   0.1875   0.7917
  12    rs7963300   MEAN  0.08423  0.08011  0.08496
  12    rs7963300     SD        0 0.003172 0.007558
  12     rs796720   GENO      A/A      A/G      G/G
  12     rs796720 COUNTS        1        9       38
  12     rs796720   FREQ  0.02083   0.1875   0.7917
  12     rs796720   MEAN  0.08423  0.08081  0.08479
  12     rs796720     SD        0 0.005865 0.007305
  12    rs7306498   GENO      A/A      A/G      G/G
  12    rs7306498 COUNTS        9       17       22
  12    rs7306498   FREQ   0.1875   0.3542   0.4583
  12    rs7306498   MEAN  0.08328  0.08352  0.08474
  12    rs7306498     SD 0.005489  0.00567 0.008699
  12   rs10506323   GENO      A/A      A/T      T/T
  12   rs10506323 COUNTS        2       19       27
  12   rs10506323   FREQ  0.04167   0.3958   0.5625
  12   rs10506323   MEAN   0.1016  0.08252  0.08379
  12   rs10506323     SD  0.01736 0.004895 0.006114
  12    rs2120297   GENO      C/C      C/G      G/G
  12    rs2120297 COUNTS        7       15       26
  12    rs2120297   FREQ   0.1458   0.3125   0.5417
  12    rs2120297   MEAN  0.08447  0.08254  0.08477
  12    rs2120297     SD  0.00695 0.005312 0.008077
  12    rs6580965   GENO      T/T      T/C      C/C
  12    rs6580965 COUNTS        7       14       27
  12    rs6580965   FREQ   0.1458   0.2917   0.5625
  12    rs6580965   MEAN  0.08447  0.08228  0.08483
  12    rs6580965     SD  0.00695 0.005411 0.007925
  12    rs6580967   GENO      A/A      A/C      C/C
  12    rs6580967 COUNTS        7       13       28
  12    rs6580967   FREQ   0.1458   0.2708   0.5833
  12    rs6580967   MEAN  0.08447  0.08158  0.08506
  12    rs6580967     SD  0.00695 0.004797 0.007912
  12   rs10506325   GENO      C/C      C/T      T/T
  12   rs10506325 COUNTS        9       18       21
  12   rs10506325   FREQ   0.1875    0.375   0.4375
  12   rs10506325   MEAN   0.0837  0.08203  0.08589
  12   rs10506325     SD 0.004246 0.006862 0.007982
  12    rs7979372   GENO      G/G      G/A      A/A
  12    rs7979372 COUNTS        5       15       28
  12    rs7979372   FREQ   0.1042   0.3125   0.5833
  12    rs7979372   MEAN  0.08281  0.08282   0.0849
  12    rs7979372     SD 0.001238   0.0069 0.007798
  12   rs12311931   GENO      T/T      T/A      A/A
  12   rs12311931 COUNTS        0       10       38
  12   rs12311931   FREQ        0   0.2083   0.7917
  12   rs12311931   MEAN       NA  0.08898  0.08273
  12   rs12311931     SD       NA 0.009971 0.005601
  12    rs2120991   GENO      A/A      A/C      C/C
  12    rs2120991 COUNTS        0        8       40
  12    rs2120991   FREQ        0   0.1667   0.8333
  12    rs2120991   MEAN       NA  0.08493  0.08385
  12    rs2120991     SD       NA  0.00506 0.007473
  12    rs2120992   GENO      T/T      T/A      A/A
  12    rs2120992 COUNTS        1        6       41
  12    rs2120992   FREQ  0.02083    0.125   0.8542
  12    rs2120992   MEAN  0.08423  0.07925  0.08473
  12    rs2120992     SD        0 0.003515 0.007325
  12    rs4759303   GENO      C/C      C/T      T/T
  12    rs4759303 COUNTS        1        9       38
  12    rs4759303   FREQ  0.02083   0.1875   0.7917
  12    rs4759303   MEAN  0.08716  0.08204  0.08442
  12    rs4759303     SD        0 0.007006 0.007206
  12    rs2577864   GENO      T/T      T/C      C/C
  12    rs2577864 COUNTS       10       20       18
  12    rs2577864   FREQ   0.2083   0.4167    0.375
  12    rs2577864   MEAN  0.08376   0.0838  0.08444
  12    rs2577864     SD 0.005397  0.00642 0.008795
  12    rs2577865   GENO      T/T      T/C      C/C
  12    rs2577865 COUNTS        1        6       41
  12    rs2577865   FREQ  0.02083    0.125   0.8542
  12    rs2577865   MEAN  0.08423  0.07925  0.08473
  12    rs2577865     SD        0 0.003515 0.007325
  12    rs2590712   GENO      G/G      G/C      C/C
  12    rs2590712 COUNTS       10       20       18
  12    rs2590712   FREQ   0.2083   0.4167    0.375
  12    rs2590712   MEAN  0.08376   0.0838  0.08444
  12    rs2590712     SD 0.005397  0.00642 0.008795
  12    rs2204785   GENO      T/T      T/C      C/C
  12    rs2204785 COUNTS        1        6       41
  12    rs2204785   FREQ  0.02083    0.125   0.8542
  12    rs2204785   MEAN  0.08423  0.07925  0.08473
  12    rs2204785     SD        0 0.003515 0.007325
  12   rs11170751   GENO      G/G      G/T      T/T
  12   rs11170751 COUNTS        0        8       40
  12   rs11170751   FREQ        0   0.1667   0.8333
  12   rs11170751   MEAN       NA  0.09011  0.08281
  12   rs11170751     SD       NA 0.009949 0.005811
  12    rs1443508   GENO      C/C      C/T      T/T
  12    rs1443508 COUNTS        8       23       17
  12    rs1443508   FREQ   0.1667   0.4792   0.3542
  12    rs1443508   MEAN  0.08173  0.08473  0.08417
  12    rs1443508     SD 0.004496 0.008633 0.005755
  12    rs1443507   GENO      A/A      A/T      T/T
  12    rs1443507 COUNTS        8       23       17
  12    rs1443507   FREQ   0.1667   0.4792   0.3542
  12    rs1443507   MEAN  0.08173  0.08473  0.08417
  12    rs1443507     SD 0.004496 0.008633 0.005755
  12    rs1947021   GENO      G/G      G/A      A/A
  12    rs1947021 COUNTS       11       26       11
  12    rs1947021   FREQ   0.2292   0.5417   0.2292
  12    rs1947021   MEAN  0.08372   0.0848  0.08253
  12    rs1947021     SD 0.004742 0.008756 0.004271
  12    rs1470321   GENO      A/A      A/G      G/G
  12    rs1470321 COUNTS        6       18       24
  12    rs1470321   FREQ    0.125    0.375      0.5
  12    rs1470321   MEAN  0.08938  0.08375   0.0829
  12    rs1470321     SD  0.01275 0.006415 0.005311
  12   rs11170760   GENO      C/C      C/G      G/G
  12   rs11170760 COUNTS        7       15       26
  12   rs11170760   FREQ   0.1458   0.3125   0.5417
  12   rs11170760   MEAN  0.08583  0.08434  0.08337
  12   rs11170760     SD  0.00755 0.009852 0.005014
  12    rs7312914   GENO      G/G      G/A      A/A
  12    rs7312914 COUNTS        6       23       19
  12    rs7312914   FREQ    0.125   0.4792   0.3958
  12    rs7312914   MEAN  0.08325  0.08469  0.08348
  12    rs7312914     SD 0.002561 0.008278 0.006688
  12    rs1443504   GENO      G/G      G/T      T/T
  12    rs1443504 COUNTS       10       25       13
  12    rs1443504   FREQ   0.2083   0.5208   0.2708
  12    rs1443504   MEAN  0.08516  0.08315  0.08487
  12    rs1443504     SD 0.008377 0.004304   0.0102
  12     rs894734   GENO      G/G      G/A      A/A
  12     rs894734 COUNTS        3       20       25
  12     rs894734   FREQ   0.0625   0.4167   0.5208
  12     rs894734   MEAN  0.08505  0.08435  0.08365
  12     rs894734     SD  0.00234 0.008483 0.006383
  12    rs2366144   GENO      A/A      A/C      C/C
  12    rs2366144 COUNTS        2       15       31
  12    rs2366144   FREQ  0.04167   0.3125   0.6458
  12    rs2366144   MEAN  0.08401  0.08484  0.08364
  12    rs2366144     SD 0.001838 0.006233 0.007753
  12    rs7301643   GENO      T/T      T/G      G/G
  12    rs7301643 COUNTS       15       16       17
  12    rs7301643   FREQ   0.3125   0.3333   0.3542
  12    rs7301643   MEAN  0.08264  0.08418  0.08512
  12    rs7301643     SD 0.005215 0.005833 0.009435
  12    rs2366148   GENO      G/G      G/A      A/A
  12    rs2366148 COUNTS        1        9       38
  12    rs2366148   FREQ  0.02083   0.1875   0.7917
  12    rs2366148   MEAN  0.08384   0.0827  0.08435
  12    rs2366148     SD        0  0.00453 0.007678
  12    rs1561987   GENO      A/A      A/G      G/G
  12    rs1561987 COUNTS        1       12       35
  12    rs1561987   FREQ  0.02083     0.25   0.7292
  12    rs1561987   MEAN  0.08271  0.08512   0.0837
  12    rs1561987     SD        0 0.006946 0.007305
  12    rs1822437   GENO      A/A      A/G      G/G
  12    rs1822437 COUNTS        2       17       29
  12    rs1822437   FREQ  0.04167   0.3542   0.6042
  12    rs1822437   MEAN  0.07849  0.08437  0.08421
  12    rs1822437     SD 0.005969 0.005929 0.007798
  12    rs1822438   GENO      C/C      C/A      A/A
  12    rs1822438 COUNTS        3       20       25
  12    rs1822438   FREQ   0.0625   0.4167   0.5208
  12    rs1822438   MEAN   0.0872  0.08327  0.08426
  12    rs1822438     SD 0.005929 0.006307 0.007895
  12    rs1838173   GENO      T/T      T/C      C/C
  12    rs1838173 COUNTS        8       24       16
  12    rs1838173   FREQ   0.1667      0.5   0.3333
  12    rs1838173   MEAN   0.0864  0.08386   0.0831
  12    rs1838173     SD  0.01309 0.005568 0.005124
  12    rs2120296   GENO      A/A      A/C      C/C
  12    rs2120296 COUNTS        1       21       26
  12    rs2120296   FREQ  0.02083   0.4375   0.5417
  12    rs2120296   MEAN  0.08812  0.08212  0.08542
  12    rs2120296     SD        0 0.005684 0.007939
  12   rs17105613   GENO      C/C      C/T      T/T
  12   rs17105613 COUNTS        7       28       13
  12   rs17105613   FREQ   0.1458   0.5833   0.2708
  12   rs17105613   MEAN  0.08804  0.08258    0.085
  12   rs17105613     SD  0.01277 0.005706 0.005197
  12    rs4512901   GENO      A/A      A/C      C/C
  12    rs4512901 COUNTS        6       31       11
  12    rs4512901   FREQ    0.125   0.6458   0.2292
  12    rs4512901   MEAN  0.08491  0.08337  0.08543
  12    rs4512901     SD 0.005632 0.006314 0.009851
  12   rs12422555   GENO      A/A      A/T      T/T
  12   rs12422555 COUNTS        6       21       21
  12   rs12422555   FREQ    0.125   0.4375   0.4375
  12   rs12422555   MEAN   0.0859  0.08487  0.08266
  12   rs12422555     SD 0.004373 0.009558 0.004284
  12   rs17105765   GENO      G/G      G/C      C/C
  12   rs17105765 COUNTS        3       15       30
  12   rs17105765   FREQ   0.0625   0.3125    0.625
  12   rs17105765   MEAN  0.08255  0.08272  0.08483
  12   rs17105765     SD 0.003241 0.004539 0.008313
  12   rs12300425   GENO      T/T      T/G      G/G
  12   rs12300425 COUNTS        3       23       22
  12   rs12300425   FREQ   0.0625   0.4792   0.4583
  12   rs12300425   MEAN  0.08237  0.08224  0.08613
  12   rs12300425     SD 0.001683 0.004985 0.008818
  12   rs11170787   GENO      T/T      T/C      C/C
  12   rs11170787 COUNTS        1       12       35
  12   rs11170787   FREQ  0.02083     0.25   0.7292
  12   rs11170787   MEAN  0.08216  0.08488  0.08379
  12   rs11170787     SD        0 0.006258 0.007515
  12     rs894738   GENO      A/A      A/G      G/G
  12     rs894738 COUNTS        0       11       37
  12     rs894738   FREQ        0   0.2292   0.7708
  12     rs894738   MEAN       NA  0.08498  0.08375
  12     rs894738     SD       NA  0.01096 0.005652
  12     rs754133   GENO      A/A      A/G      G/G
  12     rs754133 COUNTS        0       11       37
  12     rs754133   FREQ        0   0.2292   0.7708
  12     rs754133   MEAN       NA  0.08498  0.08375
  12     rs754133     SD       NA  0.01096 0.005652
  12   rs17106472   GENO      C/C      C/T      T/T
  12   rs17106472 COUNTS        6       20       22
  12   rs17106472   FREQ    0.125   0.4167   0.4583
  12   rs17106472   MEAN  0.08132  0.08432  0.08451
  12   rs17106472     SD 0.006043 0.008408 0.006127
  12   rs10876531   GENO      C/C      C/A      A/A
  12   rs10876531 COUNTS        6       19       23
  12   rs10876531   FREQ    0.125   0.3958   0.4792
  12   rs10876531   MEAN  0.07787  0.08597  0.08404
  12   rs10876531     SD 0.002932 0.008312 0.005953
  12    rs2171216   GENO      C/C      C/T      T/T
  12    rs2171216 COUNTS        7       29       12
  12    rs2171216   FREQ   0.1458   0.6042     0.25
  12    rs2171216   MEAN  0.07989  0.08483  0.08451
  12    rs2171216     SD 0.005245  0.00825 0.003731
  12    rs2067554   GENO      C/C      C/T      T/T
  12    rs2067554 COUNTS        8       24       16
  12    rs2067554   FREQ   0.1667      0.5   0.3333
  12    rs2067554   MEAN  0.08391   0.0838  0.08444
  12    rs2067554     SD  0.01248 0.006178 0.005115
  12   rs11170795   GENO      G/G      G/A      A/A
  12   rs11170795 COUNTS        0        6       42
  12   rs11170795   FREQ        0    0.125    0.875
  12   rs11170795   MEAN       NA  0.08875  0.08336
  12   rs11170795     SD       NA  0.01337  0.00567
  12    rs1006705   GENO      A/A      A/G      G/G
  12    rs1006705 COUNTS        1        9       38
  12    rs1006705   FREQ  0.02083   0.1875   0.7917
  12    rs1006705   MEAN   0.0746  0.08237  0.08467
  12    rs1006705     SD        0 0.005671 0.007312
  12     rs725029   GENO      G/G      G/A      A/A
  12     rs725029 COUNTS       10       27       11
  12     rs725029   FREQ   0.2083   0.5625   0.2292
  12     rs725029   MEAN  0.07968  0.08443  0.08701
  12     rs725029     SD 0.003837 0.008038 0.005109
  12    rs4999382   GENO      C/C      C/T      T/T
  12    rs4999382 COUNTS        8       21       19
  12    rs4999382   FREQ   0.1667   0.4375   0.3958
  12    rs4999382   MEAN  0.08558  0.08393  0.08349
  12    rs4999382     SD 0.004106 0.006219 0.008971
  12   rs11170800   GENO      A/A      A/C      C/C
  12   rs11170800 COUNTS        8       21       19
  12   rs11170800   FREQ   0.1667   0.4375   0.3958
  12   rs11170800   MEAN  0.08266   0.0841  0.08453
  12   rs11170800     SD 0.006091 0.006033 0.008684
  12    rs4103571   GENO      A/A      A/G      G/G
  12    rs4103571 COUNTS        2       24       22
  12    rs4103571   FREQ  0.04167      0.5   0.4583
  12    rs4103571   MEAN  0.08672   0.0848  0.08294
  12    rs4103571     SD 0.001993 0.008143 0.006099
  12    rs4759330   GENO      G/G      G/C      C/C
  12    rs4759330 COUNTS        2       18       28
  12    rs4759330   FREQ  0.04167    0.375   0.5833
  12    rs4759330   MEAN  0.08422  0.08426  0.08387
  12    rs4759330     SD 0.0009441 0.006807 0.007636
  12    rs7958304   GENO      A/A      A/C      C/C
  12    rs7958304 COUNTS        1       20       27
  12    rs7958304   FREQ  0.02083   0.4167   0.5625
  12    rs7958304   MEAN  0.07858  0.08479  0.08367
  12    rs7958304     SD        0 0.005608  0.00814
  12    rs3195797   GENO      G/G      G/T      T/T
  12    rs3195797 COUNTS        0        7       41
  12    rs3195797   FREQ        0   0.1458   0.8542
  12    rs3195797   MEAN       NA   0.0842    0.084
  12    rs3195797     SD       NA  0.00374 0.007551
  12   rs12820297   GENO      A/A      A/G      G/G
  12   rs12820297 COUNTS        8       26       13
  12   rs12820297   FREQ   0.1702   0.5532   0.2766
  12   rs12820297   MEAN  0.08548  0.08413  0.08308
  12   rs12820297     SD 0.005909 0.008772 0.003701
  12    rs7137107   GENO      C/C      C/T      T/T
  12    rs7137107 COUNTS        8       29       11
  12    rs7137107   FREQ   0.1667   0.6042   0.2292
  12    rs7137107   MEAN  0.08383  0.08545  0.08044
  12    rs7137107     SD 0.005129 0.007834 0.005115
  12   rs10506327   GENO      T/T      T/C      C/C
  12   rs10506327 COUNTS        2       19       27
  12   rs10506327   FREQ  0.04167   0.3958   0.5625
  12   rs10506327   MEAN   0.0792  0.08185  0.08592
  12   rs10506327     SD 0.002344 0.005269 0.007908
  12   rs10161544   GENO      A/A      A/G      G/G
  12   rs10161544 COUNTS        2       17       29
  12   rs10161544   FREQ  0.04167   0.3542   0.6042
  12   rs10161544   MEAN   0.0792   0.0824  0.08532
  12   rs10161544     SD 0.002344 0.005285 0.007956
  12   rs11170826   GENO      C/C      C/T      T/T
  12   rs11170826 COUNTS        3       15       30
  12   rs11170826   FREQ   0.0625   0.3125    0.625
  12   rs11170826   MEAN   0.0843   0.0826  0.08472
  12   rs11170826     SD 0.003861  0.00597 0.007859
  12    rs7311216   GENO      A/A      A/C      C/C
  12    rs7311216 COUNTS        0        7       41
  12    rs7311216   FREQ        0   0.1458   0.8542
  12    rs7311216   MEAN       NA  0.08692  0.08354
  12    rs7311216     SD       NA    0.004 0.007417
  12   rs10161161   GENO      T/T      T/C      C/C
  12   rs10161161 COUNTS        2       16       30
  12   rs10161161   FREQ  0.04167   0.3333    0.625
  12   rs10161161   MEAN  0.08221  0.08297  0.08472
  12   rs10161161     SD 0.001906 0.005951 0.007859
  12    rs1872636   GENO      G/G      G/C      C/C
  12    rs1872636 COUNTS        1       21       26
  12    rs1872636   FREQ  0.02083   0.4375   0.5417
  12    rs1872636   MEAN  0.08434  0.08416  0.08392
  12    rs1872636     SD        0  0.00592 0.008157
  12    rs7305512   GENO      A/A      A/G      G/G
  12    rs7305512 COUNTS        5       23       20
  12    rs7305512   FREQ   0.1042   0.4792   0.4167
  12    rs7305512   MEAN  0.08525  0.08323  0.08465
  12    rs7305512     SD 0.004396 0.005777 0.008955
  12   rs12306172   GENO      G/G      G/A      A/A
  12   rs12306172 COUNTS        4       23       21
  12   rs12306172   FREQ  0.08333   0.4792   0.4375
  12   rs12306172   MEAN  0.09104   0.0834  0.08339
  12   rs12306172     SD  0.01559 0.006136 0.005447
  12   rs35786993   GENO      C/C      C/T      T/T
  12   rs35786993 COUNTS        4       23       20
  12   rs35786993   FREQ  0.08511   0.4894   0.4255
  12   rs35786993   MEAN   0.0938  0.08307  0.08331
  12   rs35786993     SD  0.01387 0.005904 0.005623
  12   rs12299550   GENO      A/A      A/G      G/G
  12   rs12299550 COUNTS        2       15       31
  12   rs12299550   FREQ  0.04167   0.3125   0.6458
  12   rs12299550   MEAN  0.08178  0.08254   0.0849
  12   rs12299550     SD 0.001305 0.005862 0.007779
  12    rs3136397   GENO      C/C      C/T      T/T
  12    rs3136397 COUNTS        0        6       42
  12    rs3136397   FREQ        0    0.125    0.875
  12    rs3136397   MEAN       NA  0.08311  0.08416
  12    rs3136397     SD       NA 0.008415 0.006993
  12        rs971   GENO      T/T      T/C      C/C
  12        rs971 COUNTS        1       11       36
  12        rs971   FREQ  0.02083   0.2292     0.75
  12        rs971   MEAN   0.1138  0.08753  0.08213
  12        rs971     SD        0 0.005773 0.005011
  12    rs2279402   GENO      G/G      G/A      A/A
  12    rs2279402 COUNTS        7       18       23
  12    rs2279402   FREQ   0.1458    0.375   0.4792
  12    rs2279402   MEAN  0.08411  0.08255  0.08517
  12    rs2279402     SD 0.003305 0.005153 0.008991
  12    rs2279399   GENO      C/C      C/T      T/T
  12    rs2279399 COUNTS        7       18       23
  12    rs2279399   FREQ   0.1458    0.375   0.4792
  12    rs2279399   MEAN  0.08411  0.08255  0.08517
  12    rs2279399     SD 0.003305 0.005153 0.008991
  12    rs4759345   GENO      T/T      T/C      C/C
  12    rs4759345 COUNTS        8       24       16
  12    rs4759345   FREQ   0.1667      0.5   0.3333
  12    rs4759345   MEAN  0.08326  0.08439  0.08388
  12    rs4759345     SD 0.003884 0.008352 0.006567
  12    rs7296239   GENO      T/T      T/C      C/C
  12    rs7296239 COUNTS        7       17       24
  12    rs7296239   FREQ   0.1458   0.3542      0.5
  12    rs7296239   MEAN  0.09042  0.08469   0.0817
  12    rs7296239     SD  0.01266  0.00602 0.004168
  12     rs882383   GENO      A/A      A/G      G/G
  12     rs882383 COUNTS        1       25       22
  12     rs882383   FREQ  0.02083   0.5208   0.4583
  12     rs882383   MEAN  0.08848  0.08524  0.08246
  12     rs882383     SD        0 0.008949 0.003976
  12   rs10876543   GENO      C/C      C/T      T/T
  12   rs10876543 COUNTS        5       20       23
  12   rs10876543   FREQ   0.1042   0.4167   0.4792
  12   rs10876543   MEAN  0.09305  0.08245  0.08344
  12   rs10876543     SD  0.01468 0.006033 0.003969
  12    rs7294533   GENO      C/C      C/T      T/T
  12    rs7294533 COUNTS        3       16       29
  12    rs7294533   FREQ   0.0625   0.3333   0.6042
  12    rs7294533   MEAN   0.0964  0.08463  0.08242
  12    rs7294533     SD  0.01607 0.006595 0.004842
  12   rs12425539   GENO      G/G      G/A      A/A
  12   rs12425539 COUNTS        6       20       22
  12   rs12425539   FREQ    0.125   0.4167   0.4583
  12   rs12425539   MEAN  0.09229  0.08219  0.08345
  12   rs12425539     SD  0.01326 0.006133 0.003693
  12   rs12427355   GENO      C/C      C/T      T/T
  12   rs12427355 COUNTS        4       15       29
  12   rs12427355   FREQ  0.08333   0.3125   0.6042
  12   rs12427355   MEAN  0.09166  0.08556  0.08219
  12   rs12427355     SD  0.01618 0.005951 0.005061
  12   rs17109902   GENO      T/T      T/C      C/C
  12   rs17109902 COUNTS        2       12       34
  12   rs17109902   FREQ  0.04167     0.25   0.7083
  12   rs17109902   MEAN  0.08529   0.0873   0.0828
  12   rs17109902     SD  0.01107  0.01026 0.005228
  12    rs2071391   GENO      A/A      A/G      G/G
  12    rs2071391 COUNTS        1        8       39
  12    rs2071391   FREQ  0.02083   0.1667   0.8125
  12    rs2071391   MEAN  0.08812  0.08685  0.08335
  12    rs2071391     SD        0  0.01175 0.005848
  12   rs10876550   GENO      G/G      G/A      A/A
  12   rs10876550 COUNTS        0        7       41
  12   rs10876550   FREQ        0   0.1458   0.8542
  12   rs10876550   MEAN       NA  0.08953  0.08309
  12   rs10876550     SD       NA  0.01357 0.005031
  12   rs11829277   GENO      C/C      C/G      G/G
  12   rs11829277 COUNTS        4       15       29
  12   rs11829277   FREQ  0.08333   0.3125   0.6042
  12   rs11829277   MEAN  0.07975  0.08381  0.08474
  12   rs11829277     SD 0.007649 0.005058 0.007889
  12    rs7972520   GENO      A/A      A/T      T/T
  12    rs7972520 COUNTS        3       12       33
  12    rs7972520   FREQ   0.0625     0.25   0.6875
  12    rs7972520   MEAN  0.08147  0.08265  0.08477
  12    rs7972520     SD 0.008372 0.005284 0.007618
  12    rs3825192   GENO      A/A      A/G      G/G
  12    rs3825192 COUNTS        2       16       30
  12    rs3825192   FREQ  0.04167   0.3333    0.625
  12    rs3825192   MEAN  0.08723   0.0845  0.08357
  12    rs3825192     SD 0.008225 0.003931 0.008377
  12   rs10876558   GENO      A/A      A/C      C/C
  12   rs10876558 COUNTS        0        5       43
  12   rs10876558   FREQ        0   0.1042   0.8958
  12   rs10876558   MEAN       NA  0.08452  0.08397
  12   rs10876558     SD       NA 0.006132 0.007259
  12   rs11170895   GENO      T/T      T/C      C/C
  12   rs11170895 COUNTS        0        5       43
  12   rs11170895   FREQ        0   0.1042   0.8958
  12   rs11170895   MEAN       NA  0.08452  0.08397
  12   rs11170895     SD       NA 0.006132 0.007259
  12   rs12312272   GENO      C/C      C/T      T/T
  12   rs12312272 COUNTS        1        5       42
  12   rs12312272   FREQ  0.02083   0.1042    0.875
  12   rs12312272   MEAN  0.08004  0.08325  0.08422
  12   rs12312272     SD        0 0.006003 0.007326
  12    rs7304798   GENO      C/C      C/A      A/A
  12    rs7304798 COUNTS        0       15       33
  12    rs7304798   FREQ        0   0.3125   0.6875
  12    rs7304798   MEAN       NA  0.08473  0.08371
  12    rs7304798     SD       NA 0.004926 0.007935
  12    rs7135745   GENO      A/A      A/T      T/T
  12    rs7135745 COUNTS        0       15       33
  12    rs7135745   FREQ        0   0.3125   0.6875
  12    rs7135745   MEAN       NA  0.08473  0.08371
  12    rs7135745     SD       NA 0.004926 0.007935
  12    rs7298991   GENO      C/C      C/T      T/T
  12    rs7298991 COUNTS        4       24       20
  12    rs7298991   FREQ  0.08333      0.5   0.4167
  12    rs7298991   MEAN  0.08499  0.08283  0.08527
  12    rs7298991     SD  0.00461 0.005369 0.009088
  12    rs7299852   GENO      A/A      A/C      C/C
  12    rs7299852 COUNTS        2       20       26
  12    rs7299852   FREQ  0.04167   0.4167   0.5417
  12    rs7299852   MEAN  0.08723  0.08435  0.08354
  12    rs7299852     SD 0.008225 0.004028 0.008855
  12   rs11170937   GENO      G/G      G/A      A/A
  12   rs11170937 COUNTS        1       17       30
  12   rs11170937   FREQ  0.02083   0.3542    0.625
  12   rs11170937   MEAN  0.08004  0.08609    0.083
  12   rs11170937     SD        0 0.008791 0.005896
  12   rs11170946   GENO      A/A      A/G      G/G
  12   rs11170946 COUNTS        0       10       38
  12   rs11170946   FREQ        0   0.2083   0.7917
  12   rs11170946   MEAN       NA  0.08366  0.08413
  12   rs11170946     SD       NA 0.003846 0.007764
  12    rs7955104   GENO      A/A      A/G      G/G
  12    rs7955104 COUNTS       10       27       11
  12    rs7955104   FREQ   0.2083   0.5625   0.2292
  12    rs7955104   MEAN  0.08528  0.08438  0.08204
  12    rs7955104     SD 0.005402 0.007183 0.008357
  12    rs1691607   GENO      T/T      T/G      G/G
  12    rs1691607 COUNTS        0       14       34
  12    rs1691607   FREQ        0   0.2917   0.7083
  12    rs1691607   MEAN       NA  0.08293  0.08448
  12    rs1691607     SD       NA 0.003833 0.008072
  12    rs1795846   GENO      A/A      A/G      G/G
  12    rs1795846 COUNTS        8       27       13
  12    rs1795846   FREQ   0.1667   0.5625   0.2708
  12    rs1795846   MEAN  0.08218   0.0843  0.08462
  12    rs1795846     SD 0.009179 0.007422 0.005076
  12   rs17725737   GENO      T/T      T/C      C/C
  12   rs17725737 COUNTS        0       10       38
  12   rs17725737   FREQ        0   0.2083   0.7917
  12   rs17725737   MEAN       NA  0.08366  0.08413
  12   rs17725737     SD       NA 0.003846 0.007764
  12    rs7310321   GENO      A/A      A/G      G/G
  12    rs7310321 COUNTS       11       25       12
  12    rs7310321   FREQ   0.2292   0.5208     0.25
  12    rs7310321   MEAN  0.08591   0.0846  0.08113
  12    rs7310321     SD 0.004428 0.007482 0.007847
  12   rs11170960   GENO      A/A      A/G      G/G
  12   rs11170960 COUNTS        2       19       27
  12   rs11170960   FREQ  0.04167   0.3958   0.5625
  12   rs11170960   MEAN  0.08541  0.08501  0.08324
  12   rs11170960     SD 0.005653 0.004089 0.008756
  12    rs1691630   GENO      G/G      G/A      A/A
  12    rs1691630 COUNTS        2       13       33
  12    rs1691630   FREQ  0.04167   0.2708   0.6875
  12    rs1691630   MEAN  0.08629  0.08244  0.08452
  12    rs1691630     SD 0.004258 0.003003 0.008268
  12   rs12369172   GENO      T/T      T/C      C/C
  12   rs12369172 COUNTS        4       26       18
  12   rs12369172   FREQ  0.08333   0.5417    0.375
  12   rs12369172   MEAN  0.08371  0.08276  0.08593
  12   rs12369172     SD 0.005127 0.005372 0.009259
  12    rs4759088   GENO      T/T      T/C      C/C
  12    rs4759088 COUNTS        7       25       16
  12    rs4759088   FREQ   0.1458   0.5208   0.3333
  12    rs4759088   MEAN  0.08471  0.08509  0.08208
  12    rs4759088     SD 0.004739  0.00776 0.006796
  12    rs2271476   GENO      G/G      G/T      T/T
  12    rs2271476 COUNTS        0       12       36
  12    rs2271476   FREQ        0     0.25     0.75
  12    rs2271476   MEAN       NA  0.08427  0.08395
  12    rs2271476     SD       NA  0.00383 0.007933
  12   rs17113238   GENO      A/A      A/G      G/G
  12   rs17113238 COUNTS       13       22       13
  12   rs17113238   FREQ   0.2708   0.4583   0.2708
  12   rs17113238   MEAN  0.08657   0.0833  0.08273
  12   rs17113238     SD  0.01075 0.005045 0.005224
  12   rs10506332   GENO      C/C      C/G      G/G
  12   rs10506332 COUNTS        3       18       27
  12   rs10506332   FREQ   0.0625    0.375   0.5625
  12   rs10506332   MEAN  0.08641  0.08405  0.08376
  12   rs10506332     SD  0.01155 0.009023  0.00517
  12    rs2036068   GENO      G/G      G/A      A/A
  12    rs2036068 COUNTS        3       18       27
  12    rs2036068   FREQ   0.0625    0.375   0.5625
  12    rs2036068   MEAN  0.08166  0.08408  0.08426
  12    rs2036068     SD 0.003662 0.006745 0.007712
  12    rs2036067   GENO      G/G      G/A      A/A
  12    rs2036067 COUNTS        3       18       27
  12    rs2036067   FREQ   0.0625    0.375   0.5625
  12    rs2036067   MEAN  0.08166  0.08408  0.08426
  12    rs2036067     SD 0.003662 0.006745 0.007712
  12    rs4758966   GENO      T/T      T/C      C/C
  12    rs4758966 COUNTS        3       17       28
  12    rs4758966   FREQ   0.0625   0.3542   0.5833
  12    rs4758966   MEAN  0.08095  0.08232   0.0854
  12    rs4758966     SD 0.003802  0.00621  0.00767
  12    rs1512906   GENO      G/G      G/C      C/C
  12    rs1512906 COUNTS        3       28       17
  12    rs1512906   FREQ   0.0625   0.5833   0.3542
  12    rs1512906   MEAN   0.0827  0.08554  0.08178
  12    rs1512906     SD 0.001996 0.008012 0.005412
  12    rs3741670   GENO      A/A      A/G      G/G
  12    rs3741670 COUNTS        3       24       21
  12    rs3741670   FREQ   0.0625      0.5   0.4375
  12    rs3741670   MEAN  0.08346  0.08341  0.08482
  12    rs3741670     SD 0.007274 0.008674 0.005027
  12    rs1022232   GENO      G/G      G/T      T/T
  12    rs1022232 COUNTS        7       22       19
  12    rs1022232   FREQ   0.1458   0.4583   0.3958
  12    rs1022232   MEAN  0.08367  0.08545  0.08252
  12    rs1022232     SD 0.002461 0.007971 0.007092
  12    rs1976823   GENO      T/T      T/C      C/C
  12    rs1976823 COUNTS        3       21       24
  12    rs1976823   FREQ   0.0625   0.4375      0.5
  12    rs1976823   MEAN  0.08682  0.08539   0.0825
  12    rs1976823     SD 0.002272 0.007967 0.006483
  12    rs7308435   GENO      T/T      T/C      C/C
  12    rs7308435 COUNTS        0       24       24
  12    rs7308435   FREQ        0      0.5      0.5
  12    rs7308435   MEAN       NA  0.08519  0.08287
  12    rs7308435     SD       NA 0.007813 0.006242
  12    rs1144995   GENO      G/G      G/A      A/A
  12    rs1144995 COUNTS        4       23       21
  12    rs1144995   FREQ  0.08333   0.4792   0.4375
  12    rs1144995   MEAN  0.08301  0.08422  0.08402
  12    rs1144995     SD 0.002167 0.008599 0.005997
  12   rs11170973   GENO      A/A      A/C      C/C
  12   rs11170973 COUNTS        5       25       18
  12   rs11170973   FREQ   0.1042   0.5208    0.375
  12   rs11170973   MEAN  0.08427  0.08333  0.08494
  12   rs11170973     SD 0.005179 0.008161 0.006095
  12    rs1619029   GENO      A/A      A/T      T/T
  12    rs1619029 COUNTS        0       11       37
  12    rs1619029   FREQ        0   0.2292   0.7708
  12    rs1619029   MEAN       NA  0.08161  0.08475
  12    rs1619029     SD       NA 0.004304  0.00763
  12    rs1249951   GENO      G/G      G/C      C/C
  12    rs1249951 COUNTS        8       24       16
  12    rs1249951   FREQ   0.1667      0.5   0.3333
  12    rs1249951   MEAN  0.08082  0.08458  0.08481
  12    rs1249951     SD 0.005283 0.007976 0.006359
  12     rs884510   GENO      C/C      C/T      T/T
  12     rs884510 COUNTS        9       24       15
  12     rs884510   FREQ   0.1875      0.5   0.3125
  12     rs884510   MEAN  0.08503  0.08496  0.08194
  12     rs884510     SD 0.006116 0.008366 0.005072
  12    rs1144996   GENO      A/A      A/G      G/G
  12    rs1144996 COUNTS        0        8       40
  12    rs1144996   FREQ        0   0.1667   0.8333
  12    rs1144996   MEAN       NA  0.07991  0.08485
  12    rs1144996     SD       NA 0.004676 0.007249
  12    rs7297136   GENO      G/G      G/C      C/C
  12    rs7297136 COUNTS        1       16       31
  12    rs7297136   FREQ  0.02083   0.3333   0.6458
  12    rs7297136   MEAN  0.07746  0.08343  0.08456
  12    rs7297136     SD        0 0.006257 0.007572
  12    rs1144998   GENO      G/G      G/C      C/C
  12    rs1144998 COUNTS        7       23       18
  12    rs1144998   FREQ   0.1458   0.4792    0.375
  12    rs1144998   MEAN  0.08478  0.08424  0.08348
  12    rs1144998     SD 0.004809 0.008313 0.006396
  12    rs1145000   GENO      T/T      T/A      A/A
  12    rs1145000 COUNTS        3       16       29
  12    rs1145000   FREQ   0.0625   0.3333   0.6042
  12    rs1145000   MEAN  0.08153  0.08598  0.08322
  12    rs1145000     SD 0.0006234 0.009266  0.00591
  12    rs1795825   GENO      C/C      C/T      T/T
  12    rs1795825 COUNTS        3       21       24
  12    rs1795825   FREQ   0.0625   0.4375      0.5
  12    rs1795825   MEAN  0.08434  0.08353  0.08443
  12    rs1795825     SD 0.005832 0.006001 0.008254
  12     rs939462   GENO      C/C      C/G      G/G
  12     rs939462 COUNTS        4       16       28
  12     rs939462   FREQ  0.08333   0.3333   0.5833
  12     rs939462   MEAN  0.08532  0.08236   0.0848
  12     rs939462     SD 0.009853 0.005176 0.007708
  12    rs1610444   GENO      T/T      T/C      C/C
  12    rs1610444 COUNTS        4       10       34
  12    rs1610444   FREQ  0.08333   0.2083   0.7083
  12    rs1610444   MEAN  0.08961  0.08396   0.0834
  12    rs1610444     SD  0.01617 0.006749 0.005593
  12   rs10876569   GENO      A/A      A/T      T/T
  12   rs10876569 COUNTS       12       22       14
  12   rs10876569   FREQ     0.25   0.4583   0.2917
  12   rs10876569   MEAN  0.08559  0.08345   0.0836
  12   rs10876569     SD  0.01013 0.005691 0.006299
  12    rs1879396   GENO      T/T      T/C      C/C
  12    rs1879396 COUNTS        1       20       27
  12    rs1879396   FREQ  0.02083   0.4167   0.5625
  12    rs1879396   MEAN  0.09108  0.08243  0.08496
  12    rs1879396     SD        0 0.005725 0.007888
  12    rs6580983   GENO      T/T      T/C      C/C
  12    rs6580983 COUNTS        2       10       36
  12    rs6580983   FREQ  0.04167   0.2083     0.75
  12    rs6580983   MEAN   0.0919  0.08162  0.08427
  12    rs6580983     SD  0.01072  0.00438 0.007355
  12    rs1691620   GENO      C/C      C/T      T/T
  12    rs1691620 COUNTS       10       20       18
  12    rs1691620   FREQ   0.2083   0.4167    0.375
  12    rs1691620   MEAN  0.08655  0.08253  0.08431
  12    rs1691620     SD  0.01102 0.005854 0.005486
  12    rs6580984   GENO      T/T      T/C      C/C
  12    rs6580984 COUNTS        2       10       36
  12    rs6580984   FREQ  0.04167   0.2083     0.75
  12    rs6580984   MEAN   0.0919  0.08162  0.08427
  12    rs6580984     SD  0.01072  0.00438 0.007355
  12    rs1157485   GENO      C/C      C/T      T/T
  12    rs1157485 COUNTS        1       21       26
  12    rs1157485   FREQ  0.02083   0.4375   0.5417
  12    rs1157485   MEAN  0.09108   0.0827  0.08484
  12    rs1157485     SD        0 0.005717 0.008018
  12    rs1157484   GENO      G/G      G/A      A/A
  12    rs1157484 COUNTS       11       23       14
  12    rs1157484   FREQ   0.2292   0.4792   0.2917
  12    rs1157484   MEAN  0.08625  0.08288  0.08418
  12    rs1157484     SD   0.0105 0.005839 0.005737
  12    rs1691621   GENO      G/G      G/A      A/A
  12    rs1691621 COUNTS       11       23       14
  12    rs1691621   FREQ   0.2292   0.4792   0.2917
  12    rs1691621   MEAN  0.08625  0.08288  0.08418
  12    rs1691621     SD   0.0105 0.005839 0.005737
  12    rs1716342   GENO      A/A      A/G      G/G
  12    rs1716342 COUNTS       11       24       13
  12    rs1716342   FREQ   0.2292      0.5   0.2708
  12    rs1716342   MEAN  0.08651   0.0829  0.08403
  12    rs1716342     SD   0.0104 0.005754 0.005941
  12   rs10876571   GENO      A/A      A/G      G/G
  12   rs10876571 COUNTS        8       22       18
  12   rs10876571   FREQ   0.1667   0.4583    0.375
  12   rs10876571   MEAN  0.08663  0.08365  0.08335
  12   rs10876571     SD  0.01119 0.006932 0.004932
  12     rs939463   GENO      A/A      A/G      G/G
  12     rs939463 COUNTS        1        9       38
  12     rs939463   FREQ  0.02083   0.1875   0.7917
  12     rs939463   MEAN  0.08621  0.08429  0.08391
  12     rs939463     SD        0 0.007702 0.007137
  12   rs10735854   GENO      A/A      A/G      G/G
  12   rs10735854 COUNTS        1       20       27
  12   rs10735854   FREQ  0.02083   0.4167   0.5625
  12   rs10735854   MEAN  0.08356  0.08442  0.08376
  12   rs10735854     SD        0 0.008795 0.005851
  12   rs10747700   GENO      T/T      T/C      C/C
  12   rs10747700 COUNTS        0       10       38
  12   rs10747700   FREQ        0   0.2083   0.7917
  12   rs10747700   MEAN       NA  0.08448  0.08391
  12   rs10747700     SD       NA 0.007287 0.007137
  12   rs11170991   GENO      G/G      G/A      A/A
  12   rs11170991 COUNTS        3       21       24
  12   rs11170991   FREQ   0.0625   0.4375      0.5
  12   rs11170991   MEAN  0.08563  0.08519  0.08282
  12   rs11170991     SD 0.007805 0.009084 0.004763
  12    rs1495354   GENO      G/G      G/A      A/A
  12    rs1495354 COUNTS        1       21       26
  12    rs1495354   FREQ  0.02083   0.4375   0.5417
  12    rs1495354   MEAN  0.08621  0.08576  0.08255
  12    rs1495354     SD        0 0.009278 0.004555
  12    rs7970032   GENO      C/C      C/G      G/G
  12    rs7970032 COUNTS       10       26       12
  12    rs7970032   FREQ   0.2083   0.5417     0.25
  12    rs7970032   MEAN  0.08861  0.08278  0.08292
  12    rs7970032     SD  0.01009 0.005882 0.005388
  12   rs17114865   GENO      A/A      A/G      G/G
  12   rs17114865 COUNTS        0       11       37
  12   rs17114865   FREQ        0   0.2292   0.7708
  12   rs17114865   MEAN       NA  0.08643  0.08332
  12   rs17114865     SD       NA  0.01046 0.005745
  12     rs924070   GENO      A/A      A/G      G/G
  12     rs924070 COUNTS        7       22       19
  12     rs924070   FREQ   0.1458   0.4583   0.3958
  12     rs924070   MEAN  0.08362  0.08335  0.08497
  12     rs924070     SD 0.006252 0.006332 0.008367
  12    rs7963328   GENO      T/T      T/C      C/C
  12    rs7963328 COUNTS        1       15       32
  12    rs7963328   FREQ  0.02083   0.3125   0.6667
  12    rs7963328   MEAN  0.08621  0.08573  0.08316
  12    rs7963328     SD        0  0.01052 0.004894
  12    rs7301225   GENO      T/T      T/G      G/G
  12    rs7301225 COUNTS        0       12       36
  12    rs7301225   FREQ        0     0.25     0.75
  12    rs7301225   MEAN       NA  0.08468  0.08381
  12    rs7301225     SD       NA 0.009905 0.006045
  12     rs868690   GENO      A/A      A/G      G/G
  12     rs868690 COUNTS        5       25       18
  12     rs868690   FREQ   0.1042   0.5208    0.375
  12     rs868690   MEAN  0.08225  0.08312  0.08579
  12     rs868690     SD 0.006903 0.005886 0.008578
  12    rs2029851   GENO      C/C      C/T      T/T
  12    rs2029851 COUNTS        5       16       27
  12    rs2029851   FREQ   0.1042   0.3333   0.5625
  12    rs2029851   MEAN  0.08674  0.08536  0.08274
  12    rs2029851     SD 0.004032 0.009913 0.005249
  12   rs10876575   GENO      G/G      G/T      T/T
  12   rs10876575 COUNTS        1        9       38
  12   rs10876575   FREQ  0.02083   0.1875   0.7917
  12   rs10876575   MEAN  0.07746  0.08277   0.0845
  12   rs10876575     SD        0  0.00449 0.007601
  12   rs10783635   GENO      G/G      G/C      C/C
  12   rs10783635 COUNTS        1        9       38
  12   rs10783635   FREQ  0.02083   0.1875   0.7917
  12   rs10783635   MEAN  0.07746  0.08277   0.0845
  12   rs10783635     SD        0  0.00449 0.007601
  12   rs11171005   GENO      A/A      A/G      G/G
  12   rs11171005 COUNTS        0        6       42
  12   rs11171005   FREQ        0    0.125    0.875
  12   rs11171005   MEAN       NA  0.08085  0.08449
  12   rs11171005     SD       NA 0.004481 0.007317
  12    rs6580988   GENO      C/C      C/T      T/T
  12    rs6580988 COUNTS        8       25       15
  12    rs6580988   FREQ   0.1667   0.5208   0.3125
  12    rs6580988   MEAN  0.08305  0.08348  0.08548
  12    rs6580988     SD 0.005721 0.006216 0.009109
  12   rs10783637   GENO      T/T      T/A      A/A
  12   rs10783637 COUNTS        2       11       35
  12   rs10783637   FREQ  0.04167   0.2292   0.7292
  12   rs10783637   MEAN  0.08199  0.08544  0.08371
  12   rs10783637     SD  0.00597 0.006885 0.007319
  12   rs10876578   GENO      G/G      G/A      A/A
  12   rs10876578 COUNTS        5       19       24
  12   rs10876578   FREQ   0.1042   0.3958      0.5
  12   rs10876578   MEAN  0.08596  0.08431  0.08341
  12   rs10876578     SD 0.005653 0.006162 0.008141
  12    rs2887886   GENO      A/A      A/G      G/G
  12    rs2887886 COUNTS        3       14       31
  12    rs2887886   FREQ   0.0625   0.2917   0.6458
  12    rs2887886   MEAN   0.0863  0.08458  0.08357
  12    rs2887886     SD 0.002127 0.006758 0.007607
  12    rs1145008   GENO      C/C      C/T      T/T
  12    rs1145008 COUNTS        0        9       39
  12    rs1145008   FREQ        0   0.1875   0.8125
  12    rs1145008   MEAN       NA  0.08421  0.08399
  12    rs1145008     SD       NA 0.005933 0.007404
  12   rs11171007   GENO      T/T      T/C      C/C
  12   rs11171007 COUNTS        1       13       34
  12   rs11171007   FREQ  0.02083   0.2708   0.7083
  12   rs11171007   MEAN  0.08001  0.08379  0.08424
  12   rs11171007     SD        0  0.01045 0.005606
  12    rs9669676   GENO      G/G      G/A      A/A
  12    rs9669676 COUNTS        1        4       43
  12    rs9669676   FREQ  0.02083  0.08333   0.8958
  12    rs9669676   MEAN  0.08848  0.08373  0.08396
  12    rs9669676     SD        0 0.004565 0.007371
  12   rs11171011   GENO      T/T      T/C      C/C
  12   rs11171011 COUNTS        0        9       39
  12   rs11171011   FREQ        0   0.1875   0.8125
  12   rs11171011   MEAN       NA  0.08387  0.08407
  12   rs11171011     SD       NA 0.004678 0.007591
  12   rs12309633   GENO      T/T      T/C      C/C
  12   rs12309633 COUNTS        5       27       16
  12   rs12309633   FREQ   0.1042   0.5625   0.3333
  12   rs12309633   MEAN   0.0831  0.08446   0.0836
  12   rs12309633     SD 0.006091 0.008274 0.005319
  12    rs1145009   GENO      A/A      A/G      G/G
  12    rs1145009 COUNTS        0       10       38
  12    rs1145009   FREQ        0   0.2083   0.7917
  12    rs1145009   MEAN       NA   0.0838  0.08409
  12    rs1145009     SD       NA 0.005747 0.007474
  12   rs17796632   GENO      G/G      G/A      A/A
  12   rs17796632 COUNTS        0        5       43
  12   rs17796632   FREQ        0   0.1042   0.8958
  12   rs17796632   MEAN       NA  0.08062  0.08443
  12   rs17796632     SD       NA 0.006383 0.007133
  12    rs7312630   GENO      G/G      G/C      C/C
  12    rs7312630 COUNTS        1       14       33
  12    rs7312630   FREQ  0.02083   0.2917   0.6875
  12    rs7312630   MEAN  0.08001  0.08412  0.08411
  12    rs7312630     SD        0  0.01011 0.005642
  12    rs1249961   GENO      C/C      C/T      T/T
  12    rs1249961 COUNTS        1        9       38
  12    rs1249961   FREQ  0.02083   0.1875   0.7917
  12    rs1249961   MEAN   0.0746  0.08385  0.08432
  12    rs1249961     SD        0 0.005606 0.007391
  12    rs1153152   GENO      T/T      T/C      C/C
  12    rs1153152 COUNTS        0       10       38
  12    rs1153152   FREQ        0   0.2083   0.7917
  12    rs1153152   MEAN       NA   0.0838  0.08409
  12    rs1153152     SD       NA 0.005747 0.007474
  12   rs11611653   GENO      A/A      A/G      G/G
  12   rs11611653 COUNTS        0       10       38
  12   rs11611653   FREQ        0   0.2083   0.7917
  12   rs11611653   MEAN       NA  0.08812  0.08296
  12   rs11611653     SD       NA  0.01096 0.005384
  12   rs10783639   GENO      C/C      C/T      T/T
  12   rs10783639 COUNTS        9       25       14
  12   rs10783639   FREQ   0.1875   0.5208   0.2917
  12   rs10783639   MEAN  0.08329  0.08495  0.08286
  12   rs10783639     SD  0.00488 0.007875 0.007021
  12    rs1145013   GENO      G/G      G/A      A/A
  12    rs1145013 COUNTS        8       29       11
  12    rs1145013   FREQ   0.1667   0.6042   0.2292
  12    rs1145013   MEAN  0.08177  0.08594  0.08063
  12    rs1145013     SD 0.006579 0.007171   0.0059
  12   rs10747701   GENO      G/G      G/A      A/A
  12   rs10747701 COUNTS        6       25       17
  12   rs10747701   FREQ    0.125   0.5208   0.3542
  12   rs10747701   MEAN  0.08233  0.08463  0.08375
  12   rs10747701     SD 0.007166 0.005769 0.008951
  12   rs11834660   GENO      T/T      T/C      C/C
  12   rs11834660 COUNTS        0       10       38
  12   rs11834660   FREQ        0   0.2083   0.7917
  12   rs11834660   MEAN       NA  0.08812  0.08296
  12   rs11834660     SD       NA  0.01096 0.005384
  12    rs1153166   GENO      G/G      G/T      T/T
  12    rs1153166 COUNTS        9       19       20
  12    rs1153166   FREQ   0.1875   0.3958   0.4167
  12    rs1153166   MEAN  0.08366  0.08439  0.08385
  12    rs1153166     SD  0.00585 0.004383 0.009573
  12    rs7314116   GENO      C/C      C/T      T/T
  12    rs7314116 COUNTS        1        8       39
  12    rs7314116   FREQ  0.02083   0.1667   0.8125
  12    rs7314116   MEAN  0.08086   0.0862  0.08367
  12    rs7314116     SD        0 0.007577  0.00709
  12     rs931586   GENO      G/G      G/C      C/C
  12     rs931586 COUNTS        2       19       27
  12     rs931586   FREQ  0.04167   0.3958   0.5625
  12     rs931586   MEAN  0.08821  0.08566  0.08257
  12     rs931586     SD 0.006849 0.007973 0.006298
  12    rs6580991   GENO      G/G      G/A      A/A
  12    rs6580991 COUNTS        2       19       27
  12    rs6580991   FREQ  0.04167   0.3958   0.5625
  12    rs6580991   MEAN  0.08821  0.08566  0.08257
  12    rs6580991     SD 0.006849 0.007973 0.006298
  12   rs17115699   GENO      T/T      T/C      C/C
  12   rs17115699 COUNTS        2       20       26
  12   rs17115699   FREQ  0.04167   0.4167   0.5417
  12   rs17115699   MEAN  0.07784  0.08316  0.08517
  12   rs17115699     SD 0.005057 0.004411 0.008589
  12   rs17115701   GENO      A/A      A/G      G/G
  12   rs17115701 COUNTS        0       10       38
  12   rs17115701   FREQ        0   0.2083   0.7917
  12   rs17115701   MEAN       NA  0.08753  0.08311
  12   rs17115701     SD       NA 0.009756 0.006049
  12    rs1250448   GENO      G/G      G/A      A/A
  12    rs1250448 COUNTS        5       17       26
  12    rs1250448   FREQ   0.1042   0.3542   0.5417
  12    rs1250448   MEAN  0.08417  0.08649   0.0824
  12    rs1250448     SD 0.006997 0.007857 0.006354
  12   rs11171019   GENO      A/A      A/G      G/G
  12   rs11171019 COUNTS       10       23       15
  12   rs11171019   FREQ   0.2083   0.4792   0.3125
  12   rs11171019   MEAN  0.08807  0.08211  0.08428
  12   rs11171019     SD  0.01079 0.004906 0.006201
  12    rs7953231   GENO      T/T      T/A      A/A
  12    rs7953231 COUNTS        2       20       26
  12    rs7953231   FREQ  0.04167   0.4167   0.5417
  12    rs7953231   MEAN  0.07559  0.08596   0.0832
  12    rs7953231     SD 0.001406 0.009254 0.004476
  12   rs11171021   GENO      T/T      T/C      C/C
  12   rs11171021 COUNTS        1       15       32
  12   rs11171021   FREQ  0.02083   0.3125   0.6667
  12   rs11171021   MEAN  0.08142  0.08409  0.08409
  12   rs11171021     SD        0 0.004154 0.008263
  12    rs1153182   GENO      T/T      T/C      C/C
  12    rs1153182 COUNTS        5       23       20
  12    rs1153182   FREQ   0.1042   0.4792   0.4167
  12    rs1153182   MEAN   0.0905   0.0836  0.08291
  12    rs1153182     SD  0.01407 0.005516 0.005915
  12   rs10506330   GENO      T/T      T/A      A/A
  12   rs10506330 COUNTS        1       14       33
  12   rs10506330   FREQ  0.02083   0.2917   0.6875
  12   rs10506330   MEAN  0.08142  0.08347  0.08435
  12   rs10506330     SD        0 0.004624 0.008048
  12    rs1153183   GENO      C/C      C/T      T/T
  12    rs1153183 COUNTS        0       10       38
  12    rs1153183   FREQ        0   0.2083   0.7917
  12    rs1153183   MEAN       NA  0.08496  0.08379
  12    rs1153183     SD       NA 0.005236 0.007547
  12    rs1153184   GENO      C/C      C/G      G/G
  12    rs1153184 COUNTS        0       12       36
  12    rs1153184   FREQ        0     0.25     0.75
  12    rs1153184   MEAN       NA  0.08382   0.0841
  12    rs1153184     SD       NA 0.005492  0.00762
  12   rs12304989   GENO      A/A      A/G      G/G
  12   rs12304989 COUNTS        4       20       24
  12   rs12304989   FREQ  0.08333   0.4167      0.5
  12   rs12304989   MEAN  0.08613  0.08265  0.08483
  12   rs12304989     SD 0.004778 0.005702 0.008361
  12    rs1153188   GENO      T/T      T/A      A/A
  12    rs1153188 COUNTS        1       16       31
  12    rs1153188   FREQ  0.02083   0.3333   0.6458
  12    rs1153188   MEAN  0.07577  0.08345   0.0846
  12    rs1153188     SD        0 0.005182 0.007913
  12    rs7957551   GENO      T/T      T/C      C/C
  12    rs7957551 COUNTS        2       15       31
  12    rs7957551   FREQ  0.04167   0.3125   0.6458
  12    rs7957551   MEAN  0.08235  0.08316  0.08456
  12    rs7957551     SD 0.006796 0.006577   0.0075
  12    rs1250437   GENO      T/T      T/C      C/C
  12    rs1250437 COUNTS        0        6       42
  12    rs1250437   FREQ        0    0.125    0.875
  12    rs1250437   MEAN       NA  0.08505  0.08389
  12    rs1250437     SD       NA 0.004674 0.007406
  12    rs1262052   GENO      C/C      C/T      T/T
  12    rs1262052 COUNTS        2       19       27
  12    rs1262052   FREQ  0.04167   0.3958   0.5625
  12    rs1262052   MEAN  0.08104  0.08408  0.08422
  12    rs1262052     SD 0.004632 0.006221 0.007913
  12     rs266676   GENO      A/A      A/G      G/G
  12     rs266676 COUNTS        2       13       33
  12     rs266676   FREQ  0.04167   0.2708   0.6875
  12     rs266676   MEAN  0.07936  0.08437  0.08418
  12     rs266676     SD 0.002865 0.006582 0.007481
  12   rs10506329   GENO      A/A      A/T      T/T
  12   rs10506329 COUNTS        0        7       41
  12   rs10506329   FREQ        0   0.1458   0.8542
  12   rs10506329   MEAN       NA  0.08411  0.08402
  12   rs10506329     SD       NA  0.00676  0.00723
  12     rs266655   GENO      T/T      T/C      C/C
  12     rs266655 COUNTS        0        8       40
  12     rs266655   FREQ        0   0.1667   0.8333
  12     rs266655   MEAN       NA  0.08465  0.08391
  12     rs266655     SD       NA 0.006446 0.007286
  12    rs7296402   GENO      T/T      T/C      C/C
  12    rs7296402 COUNTS        8       27       13
  12    rs7296402   FREQ   0.1667   0.5625   0.2708
  12    rs7296402   MEAN  0.08116  0.08366  0.08657
  12    rs7296402     SD 0.006166 0.007581 0.006135
  12     rs266650   GENO      A/A      A/T      T/T
  12     rs266650 COUNTS        0        5       43
  12     rs266650   FREQ        0   0.1042   0.8958
  12     rs266650   MEAN       NA  0.07657   0.0849
  12     rs266650     SD       NA 0.003344 0.006917
  12     rs266689   GENO      T/T      T/C      C/C
  12     rs266689 COUNTS        0        5       43
  12     rs266689   FREQ        0   0.1042   0.8958
  12     rs266689   MEAN       NA  0.07657   0.0849
  12     rs266689     SD       NA 0.003344 0.006917
  12     rs266687   GENO      A/A      A/T      T/T
  12     rs266687 COUNTS        0        7       41
  12     rs266687   FREQ        0   0.1458   0.8542
  12     rs266687   MEAN       NA  0.08361   0.0841
  12     rs266687     SD       NA 0.004825 0.007456
  12    rs2124048   GENO      T/T      T/C      C/C
  12    rs2124048 COUNTS        3       13       32
  12    rs2124048   FREQ   0.0625   0.2708   0.6667
  12    rs2124048   MEAN  0.08263  0.08466  0.08391
  12    rs2124048     SD 0.004309 0.006156 0.007749
  12   rs17116299   GENO      T/T      T/C      C/C
  12   rs17116299 COUNTS        9       26       13
  12   rs17116299   FREQ   0.1875   0.5417   0.2708
  12   rs17116299   MEAN  0.08372  0.08349  0.08532
  12   rs17116299     SD 0.004751 0.006401 0.009704
  12    rs1378070   GENO      A/A      A/G      G/G
  12    rs1378070 COUNTS        0        9       39
  12    rs1378070   FREQ        0   0.1875   0.8125
  12    rs1378070   MEAN       NA  0.08545   0.0837
  12    rs1378070     SD       NA  0.00672 0.007221
  12   rs12307718   GENO      T/T      T/C      C/C
  12   rs12307718 COUNTS        4       14       30
  12   rs12307718   FREQ  0.08333   0.2917    0.625
  12   rs12307718   MEAN  0.08136  0.08561  0.08365
  12   rs12307718     SD 0.004341 0.005653 0.007934
  12   rs11171083   GENO      A/A      A/G      G/G
  12   rs11171083 COUNTS        0       11       37
  12   rs11171083   FREQ        0   0.2292   0.7708
  12   rs11171083   MEAN       NA   0.0848   0.0838
  12   rs11171083     SD       NA 0.006479 0.007335
  12    rs1542363   GENO      A/A      A/G      G/G
  12    rs1542363 COUNTS        0       11       37
  12    rs1542363   FREQ        0   0.2292   0.7708
  12    rs1542363   MEAN       NA   0.0848   0.0838
  12    rs1542363     SD       NA 0.006479 0.007335
  12    rs1542364   GENO      A/A      A/G      G/G
  12    rs1542364 COUNTS        0       11       37
  12    rs1542364   FREQ        0   0.2292   0.7708
  12    rs1542364   MEAN       NA   0.0848   0.0838
  12    rs1542364     SD       NA 0.006479 0.007335
  12    rs7971094   GENO      G/G      G/T      T/T
  12    rs7971094 COUNTS        0        5       43
  12    rs7971094   FREQ        0   0.1042   0.8958
  12    rs7971094   MEAN       NA  0.08214  0.08425
  12    rs7971094     SD       NA 0.003224 0.007406
  12   rs12297669   GENO      G/G      G/C      C/C
  12   rs12297669 COUNTS        2       11       35
  12   rs12297669   FREQ  0.04167   0.2292   0.7292
  12   rs12297669   MEAN  0.08466  0.08493  0.08371
  12   rs12297669     SD 0.003532 0.006417  0.00753
  12    rs4758979   GENO      G/G      G/A      A/A
  12    rs4758979 COUNTS       11       25       12
  12    rs4758979   FREQ   0.2292   0.5208     0.25
  12    rs4758979   MEAN  0.08485  0.08393   0.0835
  12    rs4758979     SD  0.01027 0.006532 0.005006
  12    rs7298952   GENO      C/C      C/T      T/T
  12    rs7298952 COUNTS        0       11       37
  12    rs7298952   FREQ        0   0.2292   0.7708
  12    rs7298952   MEAN       NA   0.0848   0.0838
  12    rs7298952     SD       NA 0.006479 0.007335
  12     rs921723   GENO      G/G      G/T      T/T
  12     rs921723 COUNTS        0       11       37
  12     rs921723   FREQ        0   0.2292   0.7708
  12     rs921723   MEAN       NA   0.0848   0.0838
  12     rs921723     SD       NA 0.006479 0.007335
  12    rs7314053   GENO      C/C      C/T      T/T
  12    rs7314053 COUNTS        0        8       40
  12    rs7314053   FREQ        0   0.1667   0.8333
  12    rs7314053   MEAN       NA  0.08015  0.08481
  12    rs7314053     SD       NA 0.007387 0.006865
  12    rs6581007   GENO      G/G      G/A      A/A
  12    rs6581007 COUNTS        6       28       14
  12    rs6581007   FREQ    0.125   0.5833   0.2917
  12    rs6581007   MEAN  0.08076  0.08504  0.08341
  12    rs6581007     SD 0.009759 0.007724  0.00372
  12    rs6581008   GENO      C/C      C/T      T/T
  12    rs6581008 COUNTS        6       28       14
  12    rs6581008   FREQ    0.125   0.5833   0.2917
  12    rs6581008   MEAN  0.08076  0.08504  0.08341
  12    rs6581008     SD 0.009759 0.007724  0.00372
  12    rs7956890   GENO      A/A      A/G      G/G
  12    rs7956890 COUNTS        1        8       39
  12    rs7956890   FREQ  0.02083   0.1667   0.8125
  12    rs7956890   MEAN  0.08099  0.07937  0.08506
  12    rs7956890     SD        0 0.004159  0.00729
  12    rs1454640   GENO      C/C      C/T      T/T
  12    rs1454640 COUNTS        2       20       26
  12    rs1454640   FREQ  0.04167   0.4167   0.5417
  12    rs1454640   MEAN  0.08291  0.08239  0.08538
  12    rs1454640     SD 0.002715 0.005368 0.008263
  12   rs10876632   GENO      T/T      T/C      C/C
  12   rs10876632 COUNTS        2       19       27
  12   rs10876632   FREQ  0.04167   0.3958   0.5625
  12   rs10876632   MEAN  0.08291  0.08203  0.08552
  12   rs10876632     SD 0.002715 0.005259 0.008137
  12   rs10506333   GENO      G/G      G/C      C/C
  12   rs10506333 COUNTS        1       10       37
  12   rs10506333   FREQ  0.02083   0.2083   0.7708
  12   rs10506333   MEAN  0.08099  0.08405  0.08411
  12   rs10506333     SD        0  0.01106 0.005905
  12   rs11171139   GENO      G/G      G/A      A/A
  12   rs11171139 COUNTS        1       10       37
  12   rs11171139   FREQ  0.02083   0.2083   0.7708
  12   rs11171139   MEAN  0.08099  0.08405  0.08411
  12   rs11171139     SD        0  0.01106 0.005905
  12    rs2198604   GENO      G/G      G/T      T/T
  12    rs2198604 COUNTS        7       19       22
  12    rs2198604   FREQ   0.1458   0.3958   0.4583
  12    rs2198604   MEAN  0.08178  0.08412  0.08467
  12    rs2198604     SD 0.007345 0.009011 0.005047
  12    rs4759118   GENO      G/G      G/A      A/A
  12    rs4759118 COUNTS        0        5       43
  12    rs4759118   FREQ        0   0.1042   0.8958
  12    rs4759118   MEAN       NA  0.08183  0.08429
  12    rs4759118     SD       NA  0.00528 0.007281
  12    rs2603573   GENO      C/C      C/A      A/A
  12    rs2603573 COUNTS        0       12       36
  12    rs2603573   FREQ        0     0.25     0.75
  12    rs2603573   MEAN       NA  0.08309  0.08434
  12    rs2603573     SD       NA 0.005553 0.007581
  12    rs9943768   GENO      A/A      A/G      G/G
  12    rs9943768 COUNTS       10       25       13
  12    rs9943768   FREQ   0.2083   0.5208   0.2708
  12    rs9943768   MEAN  0.08107  0.08476  0.08491
  12    rs9943768     SD 0.006314 0.008225 0.004755
  12    rs1349911   GENO      G/G      G/C      C/C
  12    rs1349911 COUNTS        6       16       26
  12    rs1349911   FREQ    0.125   0.3333   0.5417
  12    rs1349911   MEAN  0.08454  0.08611  0.08263
  12    rs1349911     SD 0.004383 0.009352 0.005781
  12   rs17116606   GENO      A/A      A/T      T/T
  12   rs17116606 COUNTS        3       17       28
  12   rs17116606   FREQ   0.0625   0.3542   0.5833
  12   rs17116606   MEAN  0.08341  0.08381  0.08423
  12   rs17116606     SD 0.002952 0.005956 0.008112
  12   rs17116608   GENO      G/G      G/A      A/A
  12   rs17116608 COUNTS        3       17       28
  12   rs17116608   FREQ   0.0625   0.3542   0.5833
  12   rs17116608   MEAN  0.08341  0.08381  0.08423
  12   rs17116608     SD 0.002952 0.005956 0.008112
  12   rs11829986   GENO      T/T      T/C      C/C
  12   rs11829986 COUNTS        4       11       33
  12   rs11829986   FREQ  0.08333   0.2292   0.6875
  12   rs11829986   MEAN  0.09335  0.07984   0.0843
  12   rs11829986     SD  0.01682 0.004591 0.004882
  12    rs2248445   GENO      A/A      A/G      G/G
  12    rs2248445 COUNTS        1        8       39
  12    rs2248445   FREQ  0.02083   0.1667   0.8125
  12    rs2248445   MEAN  0.08927  0.08325  0.08406
  12    rs2248445     SD        0 0.004239 0.007621
  12    rs2243442   GENO      C/C      C/T      T/T
  12    rs2243442 COUNTS        5       13       30
  12    rs2243442   FREQ   0.1042   0.2708    0.625
  12    rs2243442   MEAN  0.08438  0.08466   0.0837
  12    rs2243442     SD 0.009233  0.01066 0.004743
  12    rs2248482   GENO      A/A      A/G      G/G
  12    rs2248482 COUNTS        7       21       20
  12    rs2248482   FREQ   0.1458   0.4375   0.4167
  12    rs2248482   MEAN   0.0841  0.08526  0.08272
  12    rs2248482     SD 0.006149 0.008806 0.005238
  12    rs7295884   GENO      T/T      T/C      C/C
  12    rs7295884 COUNTS        1       15       32
  12    rs7295884   FREQ  0.02083   0.3125   0.6667
  12    rs7295884   MEAN  0.08216  0.08197  0.08505
  12    rs7295884     SD        0 0.005753 0.007622
  12   rs12369902   GENO      T/T      T/C      C/C
  12   rs12369902 COUNTS       10       24       14
  12   rs12369902   FREQ   0.2083      0.5   0.2917
  12   rs12369902   MEAN  0.08503  0.08235   0.0862
  12   rs12369902     SD 0.003202 0.005822  0.01019
  12   rs10876654   GENO      A/A      A/G      G/G
  12   rs10876654 COUNTS        1       11       36
  12   rs10876654   FREQ  0.02083   0.2292     0.75
  12   rs10876654   MEAN   0.0893  0.08344  0.08407
  12   rs10876654     SD        0 0.005409 0.007636
  12   rs11171169   GENO      T/T      T/G      G/G
  12   rs11171169 COUNTS        0       12       36
  12   rs11171169   FREQ        0     0.25     0.75
  12   rs11171169   MEAN       NA  0.08121  0.08497
  12   rs11171169     SD       NA 0.005471 0.007383
  12    rs2245028   GENO      A/A      A/G      G/G
  12    rs2245028 COUNTS        1        7       40
  12    rs2245028   FREQ  0.02083   0.1458   0.8333
  12    rs2245028   MEAN  0.08099  0.08443  0.08404
  12    rs2245028     SD        0 0.005543  0.00746
  12    rs7303230   GENO      G/G      G/T      T/T
  12    rs7303230 COUNTS       10       24       14
  12    rs7303230   FREQ   0.2083      0.5   0.2917
  12    rs7303230   MEAN  0.08503  0.08235   0.0862
  12    rs7303230     SD 0.003202 0.005822  0.01019
  12   rs12303393   GENO      A/A      A/G      G/G
  12   rs12303393 COUNTS        1       12       35
  12   rs12303393   FREQ  0.02083     0.25   0.7292
  12   rs12303393   MEAN   0.0893  0.08327  0.08414
  12   rs12303393     SD        0  0.00519 0.007734
  12    rs7303807   GENO      G/G      G/C      C/C
  12    rs7303807 COUNTS        5       16       27
  12    rs7303807   FREQ   0.1042   0.3333   0.5625
  12    rs7303807   MEAN   0.0849  0.08188  0.08514
  12    rs7303807     SD 0.003755 0.005569 0.008162
  12    rs4759123   GENO      G/G      G/A      A/A
  12    rs4759123 COUNTS        7       19       22
  12    rs4759123   FREQ   0.1458   0.3958   0.4583
  12    rs4759123   MEAN  0.08653  0.08481  0.08256
  12    rs4759123     SD 0.004241 0.009317 0.005309
  12    rs2264364   GENO      A/A      A/G      G/G
  12    rs2264364 COUNTS       12       24       12
  12    rs2264364   FREQ     0.25      0.5     0.25
  12    rs2264364   MEAN  0.08219  0.08472  0.08449
  12    rs2264364     SD 0.006377 0.007864  0.00633
  12    rs2264358   GENO      G/G      G/T      T/T
  12    rs2264358 COUNTS       12       21       15
  12    rs2264358   FREQ     0.25   0.4375   0.3125
  12    rs2264358   MEAN  0.08353  0.08419  0.08421
  12    rs2264358     SD 0.006667 0.008455 0.005621
  12    rs2252690   GENO      T/T      T/C      C/C
  12    rs2252690 COUNTS       11       26       11
  12    rs2252690   FREQ   0.2292   0.5417   0.2292
  12    rs2252690   MEAN  0.08121  0.08482  0.08498
  12    rs2252690     SD 0.005762 0.007778 0.006378
  12    rs2252786   GENO      C/C      C/T      T/T
  12    rs2252786 COUNTS        6       25       17
  12    rs2252786   FREQ    0.125   0.5208   0.3542
  12    rs2252786   MEAN  0.08693  0.08462  0.08214
  12    rs2252786     SD 0.007585 0.007678 0.005821
  12    rs2252795   GENO      A/A      A/G      G/G
  12    rs2252795 COUNTS        3       28       17
  12    rs2252795   FREQ   0.0625   0.5833   0.3542
  12    rs2252795   MEAN  0.08162  0.08599  0.08122
  12    rs2252795     SD 0.003735 0.007792 0.005235
  12    rs1047039   GENO      T/T      T/A      A/A
  12    rs1047039 COUNTS        3       18       27
  12    rs1047039   FREQ   0.0625    0.375   0.5625
  12    rs1047039   MEAN  0.08059  0.08179  0.08591
  12    rs1047039     SD  0.00765 0.005596  0.00758
  12    rs7962801   GENO      T/T      T/C      C/C
  12    rs7962801 COUNTS        4       17       27
  12    rs7962801   FREQ  0.08333   0.3542   0.5625
  12    rs7962801   MEAN  0.08372  0.08112  0.08591
  12    rs7962801     SD 0.008848 0.004977  0.00758
  12    rs4466933   GENO      G/G      G/A      A/A
  12    rs4466933 COUNTS        4       17       27
  12    rs4466933   FREQ  0.08333   0.3542   0.5625
  12    rs4466933   MEAN  0.08372  0.08112  0.08591
  12    rs4466933     SD 0.008848 0.004977  0.00758
  12    rs2371053   GENO      C/C      C/T      T/T
  12    rs2371053 COUNTS        4       17       27
  12    rs2371053   FREQ  0.08333   0.3542   0.5625
  12    rs2371053   MEAN  0.08372  0.08112  0.08591
  12    rs2371053     SD 0.008848 0.004977  0.00758
  12     rs998401   GENO      A/A      A/G      G/G
  12     rs998401 COUNTS        0        6       42
  12     rs998401   FREQ        0    0.125    0.875
  12     rs998401   MEAN       NA  0.08479  0.08392
  12     rs998401     SD       NA 0.005164 0.007371
  12   rs12301448   GENO      T/T      T/C      C/C
  12   rs12301448 COUNTS        4       26       18
  12   rs12301448   FREQ  0.08333   0.5417    0.375
  12   rs12301448   MEAN  0.08141   0.0845  0.08393
  12   rs12301448     SD 0.005848  0.00755 0.006876
  12    rs1532051   GENO      A/A      A/C      C/C
  12    rs1532051 COUNTS        0       11       37
  12    rs1532051   FREQ        0   0.2292   0.7708
  12    rs1532051   MEAN       NA  0.08226  0.08456
  12    rs1532051     SD       NA 0.006473 0.007267
  12   rs10783706   GENO      G/G      G/A      A/A
  12   rs10783706 COUNTS        5       27       16
  12   rs10783706   FREQ   0.1042   0.5625   0.3333
  12   rs10783706   MEAN  0.08365  0.08426  0.08377
  12   rs10783706     SD 0.007123 0.007321 0.007143
  12   rs10747733   GENO      A/A      A/G      G/G
  12   rs10747733 COUNTS        5       27       16
  12   rs10747733   FREQ   0.1042   0.5625   0.3333
  12   rs10747733   MEAN  0.08365  0.08426  0.08377
  12   rs10747733     SD 0.007123 0.007321 0.007143
  12   rs10876676   GENO      A/A      A/G      G/G
  12   rs10876676 COUNTS        4       30       14
  12   rs10876676   FREQ  0.08333    0.625   0.2917
  12   rs10876676   MEAN  0.07952  0.08438  0.08458
  12   rs10876676     SD 0.009495 0.007704 0.004674
  12    rs4759128   GENO      C/C      C/T      T/T
  12    rs4759128 COUNTS        0        6       42
  12    rs4759128   FREQ        0    0.125    0.875
  12    rs4759128   MEAN       NA  0.08479  0.08392
  12    rs4759128     SD       NA 0.005164 0.007371
  12    rs4759129   GENO      C/C      C/A      A/A
  12    rs4759129 COUNTS        5       27       16
  12    rs4759129   FREQ   0.1042   0.5625   0.3333
  12    rs4759129   MEAN  0.08365  0.08426  0.08377
  12    rs4759129     SD 0.007123 0.007321 0.007143
  12    rs3782414   GENO      G/G      G/T      T/T
  12    rs3782414 COUNTS        5       27       16
  12    rs3782414   FREQ   0.1042   0.5625   0.3333
  12    rs3782414   MEAN  0.08365  0.08426  0.08377
  12    rs3782414     SD 0.007123 0.007321 0.007143
  12   rs11171203   GENO      A/A      A/G      G/G
  12   rs11171203 COUNTS        1       18       29
  12   rs11171203   FREQ  0.02083    0.375   0.6042
  12   rs11171203   MEAN  0.07734  0.08533  0.08346
  12   rs11171203     SD        0     0.01 0.004551
  12    rs7311161   GENO      A/A      A/G      G/G
  12    rs7311161 COUNTS        4       27       17
  12    rs7311161   FREQ  0.08333   0.5625   0.3542
  12    rs7311161   MEAN  0.08141  0.08469  0.08361
  12    rs7311161     SD 0.005848 0.007463 0.006946
  12   rs10876679   GENO      C/C      C/A      A/A
  12   rs10876679 COUNTS        8       31        9
  12   rs10876679   FREQ   0.1667   0.6458   0.1875
  12   rs10876679   MEAN  0.08182  0.08512  0.08226
  12   rs10876679     SD 0.004266 0.007957 0.005412
  12   rs11171205   GENO      A/A      A/G      G/G
  12   rs11171205 COUNTS        6       30       12
  12   rs11171205   FREQ    0.125    0.625     0.25
  12   rs11171205   MEAN  0.08111  0.08473  0.08375
  12   rs11171205     SD 0.004798 0.007489 0.007116
  12    rs2251055   GENO      T/T      T/C      C/C
  12    rs2251055 COUNTS        1       15       32
  12    rs2251055   FREQ  0.02083   0.3125   0.6667
  12    rs2251055   MEAN  0.08531  0.08301  0.08447
  12    rs2251055     SD        0 0.009165 0.006132
  12   rs11171207   GENO      G/G      G/T      T/T
  12   rs11171207 COUNTS        8       30       10
  12   rs11171207   FREQ   0.1667    0.625   0.2083
  12   rs11171207   MEAN  0.08182  0.08457  0.08417
  12   rs11171207     SD 0.004266 0.008127 0.005517
  12   rs11171208   GENO      A/A      A/C      C/C
  12   rs11171208 COUNTS        0        8       40
  12   rs11171208   FREQ        0   0.1667   0.8333
  12   rs11171208   MEAN       NA   0.0804  0.08476
  12   rs11171208     SD       NA 0.007272 0.006921
  12   rs10506334   GENO      T/T      T/G      G/G
  12   rs10506334 COUNTS        7       29       12
  12   rs10506334   FREQ   0.1458   0.6042     0.25
  12   rs10506334   MEAN  0.08441  0.08506  0.08131
  12   rs10506334     SD 0.005599 0.008255 0.003667
  12    rs7966243   GENO      G/G      G/C      C/C
  12    rs7966243 COUNTS        9       29       10
  12    rs7966243   FREQ   0.1875   0.6042   0.2083
  12    rs7966243   MEAN  0.08116   0.0844  0.08554
  12    rs7966243     SD 0.003854  0.00775 0.007175
  12    rs3851604   GENO      G/G      G/A      A/A
  12    rs3851604 COUNTS        9       29       10
  12    rs3851604   FREQ   0.1875   0.6042   0.2083
  12    rs3851604   MEAN  0.08116   0.0844  0.08554
  12    rs3851604     SD 0.003854  0.00775 0.007175
  12    rs7313456   GENO      T/T      T/C      C/C
  12    rs7313456 COUNTS        1       10       37
  12    rs7313456   FREQ  0.02083   0.2083   0.7708
  12    rs7313456   MEAN  0.09312  0.08202  0.08433
  12    rs7313456     SD        0 0.008337 0.006694
  12    rs3912598   GENO      A/A      A/T      T/T
  12    rs3912598 COUNTS        0        8       40
  12    rs3912598   FREQ        0   0.1667   0.8333
  12    rs3912598   MEAN       NA  0.08593  0.08365
  12    rs3912598     SD       NA 0.004847 0.007452
  12   rs11171211   GENO      G/G      G/A      A/A
  12   rs11171211 COUNTS        2       15       31
  12   rs11171211   FREQ  0.04167   0.3125   0.6458
  12   rs11171211   MEAN  0.08486   0.0826  0.08467
  12   rs11171211     SD  0.01169 0.006968  0.00708
  12   rs11171212   GENO      T/T      T/C      C/C
  12   rs11171212 COUNTS        2       17       29
  12   rs11171212   FREQ  0.04167   0.3542   0.6042
  12   rs11171212   MEAN  0.08486  0.08272  0.08474
  12   rs11171212     SD  0.01169 0.006527 0.007323
  12   rs10876682   GENO      A/A      A/G      G/G
  12   rs10876682 COUNTS        5       30       13
  12   rs10876682   FREQ   0.1042    0.625   0.2708
  12   rs10876682   MEAN  0.08246  0.08481  0.08284
  12   rs10876682     SD  0.01126 0.007201 0.005038
  12   rs10876684   GENO      G/G      G/A      A/A
  12   rs10876684 COUNTS        8       30       10
  12   rs10876684   FREQ   0.1667    0.625   0.2083
  12   rs10876684   MEAN  0.08213  0.08447  0.08425
  12   rs10876684     SD   0.0101 0.006975 0.004775
  12    rs2887935   GENO      A/A      A/G      G/G
  12    rs2887935 COUNTS        1       16       31
  12    rs2887935   FREQ  0.02083   0.3333   0.6458
  12    rs2887935   MEAN  0.07659  0.08326  0.08467
  12    rs2887935     SD        0 0.007227  0.00708
  12     rs880980   GENO      A/A      A/G      G/G
  12     rs880980 COUNTS        5       22       21
  12     rs880980   FREQ   0.1042   0.4583   0.4375
  12     rs880980   MEAN  0.08246  0.08354  0.08492
  12     rs880980     SD  0.01126  0.00441 0.008411
  12    rs7315993   GENO      A/A      A/G      G/G
  12    rs7315993 COUNTS       11       21       16
  12    rs7315993   FREQ   0.2292   0.4375   0.3333
  12    rs7315993   MEAN  0.08524  0.08153  0.08648
  12    rs7315993     SD 0.008709 0.003245 0.008767
  12    rs7315938   GENO      T/T      T/C      C/C
  12    rs7315938 COUNTS        0       11       37
  12    rs7315938   FREQ        0   0.2292   0.7708
  12    rs7315938   MEAN       NA  0.08226  0.08456
  12    rs7315938     SD       NA 0.006473 0.007267
  12    rs7315952   GENO      G/G      G/A      A/A
  12    rs7315952 COUNTS        0       11       37
  12    rs7315952   FREQ        0   0.2292   0.7708
  12    rs7315952   MEAN       NA  0.08226  0.08456
  12    rs7315952     SD       NA 0.006473 0.007267
  12   rs11171216   GENO      A/A      A/G      G/G
  12   rs11171216 COUNTS        1       17       30
  12   rs11171216   FREQ  0.02083   0.3542    0.625
  12   rs11171216   MEAN  0.07659  0.08291  0.08491
  12   rs11171216     SD        0 0.007143 0.007067
  12    rs2710696   GENO      T/T      T/C      C/C
  12    rs2710696 COUNTS        1        9       38
  12    rs2710696   FREQ  0.02083   0.1875   0.7917
  12    rs2710696   MEAN  0.08531   0.0857   0.0836
  12    rs2710696     SD        0  0.01104 0.006056
  12    rs7978952   GENO      T/T      T/C      C/C
  12    rs7978952 COUNTS        3       22       23
  12    rs7978952   FREQ   0.0625   0.4583   0.4792
  12    rs7978952   MEAN  0.08368  0.08444  0.08368
  12    rs7978952     SD 0.004515 0.007916 0.006747
  12    rs7953523   GENO      G/G      G/T      T/T
  12    rs7953523 COUNTS        1       17       30
  12    rs7953523   FREQ  0.02083   0.3542    0.625
  12    rs7953523   MEAN  0.07659  0.08291  0.08491
  12    rs7953523     SD        0 0.007143 0.007067
  12   rs10876688   GENO      T/T      T/C      C/C
  12   rs10876688 COUNTS        7       22       19
  12   rs10876688   FREQ   0.1458   0.4583   0.3958
  12   rs10876688   MEAN  0.08758  0.08217  0.08488
  12   rs10876688     SD 0.008181 0.005018 0.008355
  12    rs1488047   GENO      A/A      A/C      C/C
  12    rs1488047 COUNTS        0        8       40
  12    rs1488047   FREQ        0   0.1667   0.8333
  12    rs1488047   MEAN       NA  0.08593  0.08365
  12    rs1488047     SD       NA 0.004847 0.007452
  12   rs10506337   GENO      C/C      C/T      T/T
  12   rs10506337 COUNTS        2       14       32
  12   rs10506337   FREQ  0.04167   0.2917   0.6667
  12   rs10506337   MEAN  0.08486  0.08111  0.08526
  12   rs10506337     SD  0.01169 0.005477 0.007337
  12    rs1504908   GENO      T/T      T/A      A/A
  12    rs1504908 COUNTS        4       21       23
  12    rs1504908   FREQ  0.08333   0.4375   0.4792
  12    rs1504908   MEAN  0.07821   0.0841  0.08498
  12    rs1504908     SD 0.006967 0.005871 0.007901
  12    rs2633422   GENO      G/G      G/C      C/C
  12    rs2633422 COUNTS        1       10       35
  12    rs2633422   FREQ  0.02174   0.2174   0.7609
  12    rs2633422   MEAN  0.08531   0.0847  0.08377
  12    rs2633422     SD        0  0.01083 0.006154
  12   rs17116813   GENO      C/C      C/A      A/A
  12   rs17116813 COUNTS        6       27       15
  12   rs17116813   FREQ    0.125   0.5625   0.3125
  12   rs17116813   MEAN  0.08819  0.08302  0.08418
  12   rs17116813     SD  0.01399 0.006079 0.004576
  12    rs7961072   GENO      C/C      C/T      T/T
  12    rs7961072 COUNTS        1       11       36
  12    rs7961072   FREQ  0.02083   0.2292     0.75
  12    rs7961072   MEAN  0.07777  0.08582  0.08366
  12    rs7961072     SD        0  0.01052 0.005802
  12    rs4758996   GENO      G/G      G/A      A/A
  12    rs4758996 COUNTS        7       26       15
  12    rs4758996   FREQ   0.1458   0.5417   0.3125
  12    rs4758996   MEAN  0.08047  0.08501  0.08399
  12    rs4758996     SD 0.002747 0.008553 0.005189
  12    rs1857766   GENO      C/C      C/G      G/G
  12    rs1857766 COUNTS        1       15       32
  12    rs1857766   FREQ  0.02083   0.3125   0.6667
  12    rs1857766   MEAN  0.08775  0.08303  0.08438
  12    rs1857766     SD        0  0.00569 0.007785
  12    rs1857764   GENO      A/A      A/C      C/C
  12    rs1857764 COUNTS        0       12       36
  12    rs1857764   FREQ        0     0.25     0.75
  12    rs1857764   MEAN       NA  0.08316  0.08432
  12    rs1857764     SD       NA 0.003522 0.007958
  12    rs1352328   GENO      T/T      T/C      C/C
  12    rs1352328 COUNTS        1       15       32
  12    rs1352328   FREQ  0.02083   0.3125   0.6667
  12    rs1352328   MEAN  0.08775  0.08303  0.08438
  12    rs1352328     SD        0  0.00569 0.007785
  12    rs2656804   GENO      C/C      C/T      T/T
  12    rs2656804 COUNTS        4       25       19
  12    rs2656804   FREQ  0.08333   0.5208   0.3958
  12    rs2656804   MEAN  0.08375  0.08278  0.08574
  12    rs2656804     SD 0.004255 0.005468 0.009123
  12   rs10506339   GENO      G/G      G/A      A/A
  12   rs10506339 COUNTS        1       15       32
  12   rs10506339   FREQ  0.02083   0.3125   0.6667
  12   rs10506339   MEAN  0.08775  0.08303  0.08438
  12   rs10506339     SD        0  0.00569 0.007785
  12    rs2633415   GENO      C/C      C/T      T/T
  12    rs2633415 COUNTS        2       13       33
  12    rs2633415   FREQ  0.04167   0.2708   0.6875
  12    rs2633415   MEAN  0.08219  0.08429  0.08404
  12    rs2633415     SD 0.003043 0.004383 0.008135
  12   rs11171227   GENO      C/C      C/T      T/T
  12   rs11171227 COUNTS        0       12       36
  12   rs11171227   FREQ        0     0.25     0.75
  12   rs11171227   MEAN       NA  0.08395  0.08406
  12   rs11171227     SD       NA  0.01087 0.005516
  12   rs11171228   GENO      G/G      G/A      A/A
  12   rs11171228 COUNTS        0       11       37
  12   rs11171228   FREQ        0   0.2292   0.7708
  12   rs11171228   MEAN       NA  0.08123  0.08486
  12   rs11171228     SD       NA 0.005697 0.007319
  12   rs17116863   GENO      A/A      A/G      G/G
  12   rs17116863 COUNTS        4       24       20
  12   rs17116863   FREQ  0.08333      0.5   0.4167
  12   rs17116863   MEAN   0.0825  0.08245  0.08623
  12   rs17116863     SD 0.008262  0.00519 0.008506
  12   rs10876695   GENO      A/A      A/C      C/C
  12   rs10876695 COUNTS        9       24       15
  12   rs10876695   FREQ   0.1875      0.5   0.3125
  12   rs10876695   MEAN  0.08026  0.08351  0.08712
  12   rs10876695     SD 0.006442 0.005923  0.00823
  12   rs10506340   GENO      T/T      T/A      A/A
  12   rs10506340 COUNTS        1       14       33
  12   rs10506340   FREQ  0.02083   0.2917   0.6875
  12   rs10506340   MEAN  0.08423  0.08278  0.08455
  12   rs10506340     SD        0 0.007215 0.007197
  12   rs17116877   GENO      C/C      C/G      G/G
  12   rs17116877 COUNTS        5       22       21
  12   rs17116877   FREQ   0.1042   0.4583   0.4375
  12   rs17116877   MEAN  0.07925  0.08392  0.08529
  12   rs17116877     SD 0.005769 0.006316 0.007893
  12     rs716858   GENO      G/G      G/C      C/C
  12     rs716858 COUNTS        1       14       33
  12     rs716858   FREQ  0.02083   0.2917   0.6875
  12     rs716858   MEAN  0.08423  0.08278  0.08455
  12     rs716858     SD        0 0.007215 0.007197
  12   rs12302345   GENO      T/T      T/C      C/C
  12   rs12302345 COUNTS        0       23       25
  12   rs12302345   FREQ        0   0.4792   0.5208
  12   rs12302345   MEAN       NA  0.08167   0.0862
  12   rs12302345     SD       NA  0.00508  0.00804
  12   rs11171246   GENO      A/A      A/G      G/G
  12   rs11171246 COUNTS        1       11       36
  12   rs11171246   FREQ  0.02083   0.2292     0.75
  12   rs11171246   MEAN  0.08489  0.08214  0.08458
  12   rs11171246     SD        0 0.005698 0.007539
  12   rs11171250   GENO      A/A      A/G      G/G
  12   rs11171250 COUNTS        6       28        9
  12   rs11171250   FREQ   0.1395   0.6512   0.2093
  12   rs11171250   MEAN  0.08311  0.08255   0.0895
  12   rs11171250     SD 0.005796 0.006081  0.01004
  12   rs17116897   GENO      A/A      A/G      G/G
  12   rs17116897 COUNTS        0       15       33
  12   rs17116897   FREQ        0   0.3125   0.6875
  12   rs17116897   MEAN       NA  0.08104  0.08539
  12   rs17116897     SD       NA 0.004637 0.007642
  12   rs41398244   GENO      G/G      G/A      A/A
  12   rs41398244 COUNTS        0       23       25
  12   rs41398244   FREQ        0   0.4792   0.5208
  12   rs41398244   MEAN       NA  0.08167   0.0862
  12   rs41398244     SD       NA  0.00508  0.00804
  12   rs11171257   GENO      A/A      A/C      C/C
  12   rs11171257 COUNTS        9       26       13
  12   rs11171257   FREQ   0.1875   0.5417   0.2708
  12   rs11171257   MEAN  0.08198  0.08362  0.08628
  12   rs11171257     SD 0.006177 0.005728 0.009709
  12   rs12302326   GENO      T/T      T/A      A/A
  12   rs12302326 COUNTS        9       26       13
  12   rs12302326   FREQ   0.1875   0.5417   0.2708
  12   rs12302326   MEAN  0.08198  0.08362  0.08628
  12   rs12302326     SD 0.006177 0.005728 0.009709
  12    rs7302796   GENO      T/T      T/C      C/C
  12    rs7302796 COUNTS        3       21       24
  12    rs7302796   FREQ   0.0625   0.4375      0.5
  12    rs7302796   MEAN  0.08128  0.08486  0.08365
  12    rs7302796     SD 0.007108 0.008333 0.006024
  12    rs7135519   GENO      A/A      A/G      G/G
  12    rs7135519 COUNTS        9       25       14
  12    rs7135519   FREQ   0.1875   0.5208   0.2917
  12    rs7135519   MEAN  0.08198  0.08326  0.08673
  12    rs7135519     SD 0.006177 0.005538  0.00948
  12   rs11171271   GENO      G/G      G/A      A/A
  12   rs11171271 COUNTS        0        5       43
  12   rs11171271   FREQ        0   0.1042   0.8958
  12   rs11171271   MEAN       NA   0.0824  0.08422
  12   rs11171271     SD       NA 0.005453 0.007289
  12   rs12303187   GENO      T/T      T/A      A/A
  12   rs12303187 COUNTS        9       25       14
  12   rs12303187   FREQ   0.1875   0.5208   0.2917
  12   rs12303187   MEAN  0.08198  0.08326  0.08673
  12   rs12303187     SD 0.006177 0.005538  0.00948
  12   rs12318742   GENO      G/G      G/C      C/C
  12   rs12318742 COUNTS        9       25       14
  12   rs12318742   FREQ   0.1875   0.5208   0.2917
  12   rs12318742   MEAN  0.08198  0.08326  0.08673
  12   rs12318742     SD 0.006177 0.005538  0.00948
  12   rs12299232   GENO      C/C      C/T      T/T
  12   rs12299232 COUNTS        9       25       14
  12   rs12299232   FREQ   0.1875   0.5208   0.2917
  12   rs12299232   MEAN  0.08198  0.08326  0.08673
  12   rs12299232     SD 0.006177 0.005538  0.00948
  12    rs7137580   GENO      C/C      C/T      T/T
  12    rs7137580 COUNTS        9       25       14
  12    rs7137580   FREQ   0.1875   0.5208   0.2917
  12    rs7137580   MEAN  0.08198  0.08326  0.08673
  12    rs7137580     SD 0.006177 0.005538  0.00948
  12   rs11838024   GENO      G/G      G/C      C/C
  12   rs11838024 COUNTS        9       25       14
  12   rs11838024   FREQ   0.1875   0.5208   0.2917
  12   rs11838024   MEAN  0.08198  0.08326  0.08673
  12   rs11838024     SD 0.006177 0.005538  0.00948
  12   rs11833298   GENO      G/G      G/A      A/A
  12   rs11833298 COUNTS        8       26       14
  12   rs11833298   FREQ   0.1667   0.5417   0.2917
  12   rs11833298   MEAN  0.08246  0.08306  0.08673
  12   rs11833298     SD  0.00642 0.005518  0.00948
  12    rs6581023   GENO      G/G      G/C      C/C
  12    rs6581023 COUNTS        9       25       14
  12    rs6581023   FREQ   0.1875   0.5208   0.2917
  12    rs6581023   MEAN  0.08198  0.08326  0.08673
  12    rs6581023     SD 0.006177 0.005538  0.00948
  12   rs41523247   GENO      T/T      T/G      G/G
  12   rs41523247 COUNTS        2       16       29
  12   rs41523247   FREQ  0.04255   0.3404    0.617
  12   rs41523247   MEAN   0.0772   0.0837  0.08489
  12   rs41523247     SD 0.008719 0.004334 0.008141
  12    rs7954789   GENO      C/C      C/T      T/T
  12    rs7954789 COUNTS        2       18       28
  12    rs7954789   FREQ  0.04167    0.375   0.5833
  12    rs7954789   MEAN  0.08897  0.08275   0.0845
  12    rs7954789     SD 0.005768 0.006064  0.00775
  12    rs7962641   GENO      G/G      G/C      C/C
  12    rs7962641 COUNTS        9       25       14
  12    rs7962641   FREQ   0.1875   0.5208   0.2917
  12    rs7962641   MEAN  0.08198  0.08398  0.08545
  12    rs7962641     SD 0.006177 0.005536 0.009837
  12    rs7294913   GENO      A/A      A/C      C/C
  12    rs7294913 COUNTS        1        8       39
  12    rs7294913   FREQ  0.02083   0.1667   0.8125
  12    rs7294913   MEAN  0.08489  0.08367  0.08408
  12    rs7294913     SD        0 0.005869 0.007473
  12    rs3886197   GENO      G/G      G/C      C/C
  12    rs3886197 COUNTS        6       25       17
  12    rs3886197   FREQ    0.125   0.5208   0.3542
  12    rs3886197   MEAN  0.07997  0.08433  0.08503
  12    rs3886197     SD 0.005408  0.00586 0.008932
  12   rs11171357   GENO      A/A      A/G      G/G
  12   rs11171357 COUNTS        6       26       16
  12   rs11171357   FREQ    0.125   0.5417   0.3333
  12   rs11171357   MEAN  0.07997  0.08395  0.08568
  12   rs11171357     SD 0.005408  0.00605 0.008798
  12    rs7974526   GENO      C/C      C/T      T/T
  12    rs7974526 COUNTS        5       24       19
  12    rs7974526   FREQ   0.1042      0.5   0.3958
  12    rs7974526   MEAN   0.0789   0.0836  0.08593
  12    rs7974526     SD 0.005293 0.005669 0.008529
  12    rs7971786   GENO      G/G      G/C      C/C
  12    rs7971786 COUNTS        6       24       18
  12    rs7971786   FREQ    0.125      0.5    0.375
  12    rs7971786   MEAN  0.07997  0.08404  0.08537
  12    rs7971786     SD 0.005408  0.00581 0.008782
  12   rs11171366   GENO      C/C      C/G      G/G
  12   rs11171366 COUNTS        7       24       17
  12   rs11171366   FREQ   0.1458      0.5   0.3542
  12   rs11171366   MEAN  0.08018  0.08406  0.08558
  12   rs11171366     SD 0.004967 0.006284  0.00853
  12    rs7975940   GENO      A/A      A/G      G/G
  12    rs7975940 COUNTS        7       24       17
  12    rs7975940   FREQ   0.1458      0.5   0.3542
  12    rs7975940   MEAN  0.08018  0.08406  0.08558
  12    rs7975940     SD 0.004967 0.006284  0.00853
  12   rs11171367   GENO      G/G      G/A      A/A
  12   rs11171367 COUNTS        3       13       32
  12   rs11171367   FREQ   0.0625   0.2708   0.6667
  12   rs11171367   MEAN  0.07751  0.08244  0.08529
  12   rs11171367     SD 0.006189 0.003256 0.007931
  12   rs12310254   GENO      T/T      T/A      A/A
  12   rs12310254 COUNTS        7       24       17
  12   rs12310254   FREQ   0.1458      0.5   0.3542
  12   rs12310254   MEAN  0.08018  0.08406  0.08558
  12   rs12310254     SD 0.004967 0.006284  0.00853
  12    rs2086174   GENO      T/T      T/C      C/C
  12    rs2086174 COUNTS        7       26       15
  12    rs2086174   FREQ   0.1458   0.5417   0.3125
  12    rs2086174   MEAN  0.08018  0.08397  0.08593
  12    rs2086174     SD 0.004967 0.006238 0.008807
  12    rs7976482   GENO      A/A      A/G      G/G
  12    rs7976482 COUNTS        0       15       33
  12    rs7976482   FREQ        0   0.3125   0.6875
  12    rs7976482   MEAN       NA  0.08423  0.08394
  12    rs7976482     SD       NA 0.006675 0.007374
  12    rs7301102   GENO      G/G      G/T      T/T
  12    rs7301102 COUNTS        7       24       17
  12    rs7301102   FREQ   0.1458      0.5   0.3542
  12    rs7301102   MEAN  0.08018  0.08463  0.08477
  12    rs7301102     SD 0.004967 0.006015 0.008885
  12    rs7315945   GENO      A/A      A/G      G/G
  12    rs7315945 COUNTS        6       19       23
  12    rs7315945   FREQ    0.125   0.3958   0.4792
  12    rs7315945   MEAN  0.08058  0.08348  0.08539
  12    rs7315945     SD 0.005315 0.006113 0.008066
  12   rs11171387   GENO      A/A      A/G      G/G
  12   rs11171387 COUNTS        3       15       30
  12   rs11171387   FREQ   0.0625   0.3125    0.625
  12   rs11171387   MEAN  0.07751  0.08256  0.08542
  12   rs11171387     SD 0.006189 0.003781  0.00803
  12    rs4388990   GENO      G/G      G/A      A/A
  12    rs4388990 COUNTS        1       12       35
  12    rs4388990   FREQ  0.02083     0.25   0.7292
  12    rs4388990   MEAN  0.08142  0.08631  0.08332
  12    rs4388990     SD        0 0.006989 0.007156
  12    rs6581025   GENO      A/A      A/G      G/G
  12    rs6581025 COUNTS        1       10       37
  12    rs6581025   FREQ  0.02083   0.2083   0.7708
  12    rs6581025   MEAN  0.08142  0.08546  0.08371
  12    rs6581025     SD        0 0.007346 0.007165
  12   rs12297028   GENO      A/A      A/G      G/G
  12   rs12297028 COUNTS        6       22       20
  12   rs12297028   FREQ    0.125   0.4583   0.4167
  12   rs12297028   MEAN  0.08058  0.08395  0.08516
  12   rs12297028     SD 0.005315 0.006219 0.008318
  12    rs3922689   GENO      A/A      A/G      G/G
  12    rs3922689 COUNTS        6       23       18
  12    rs3922689   FREQ   0.1277   0.4894    0.383
  12    rs3922689   MEAN  0.08052  0.08448  0.08495
  12    rs3922689     SD  0.00535 0.006103 0.008656
  12    rs7978555   GENO      A/A      A/G      G/G
  12    rs7978555 COUNTS        2       17       29
  12    rs7978555   FREQ  0.04167   0.3542   0.6042
  12    rs7978555   MEAN  0.08872  0.08575   0.0827
  12    rs7978555     SD 0.006227 0.008833  0.00577
  12    rs7294935   GENO      C/C      C/G      G/G
  12    rs7294935 COUNTS       10       21       17
  12    rs7294935   FREQ   0.2083   0.4375   0.3542
  12    rs7294935   MEAN  0.08274   0.0853  0.08322
  12    rs7294935     SD 0.005358 0.008296 0.006462
  12   rs10783719   GENO      C/C      C/T      T/T
  12   rs10783719 COUNTS        2       20       26
  12   rs10783719   FREQ  0.04167   0.4167   0.5417
  12   rs10783719   MEAN  0.08872  0.08558  0.08248
  12   rs10783719     SD 0.006227 0.008603 0.005534
  12   rs12305653   GENO      C/C      C/T      T/T
  12   rs12305653 COUNTS        5       32       11
  12   rs12305653   FREQ   0.1042   0.6667   0.2292
  12   rs12305653   MEAN   0.0816   0.0844  0.08405
  12   rs12305653     SD  0.00448 0.008159 0.004322
  12   rs12579451   GENO      T/T      T/C      C/C
  12   rs12579451 COUNTS        4       17       27
  12   rs12579451   FREQ  0.08333   0.3542   0.5625
  12   rs12579451   MEAN  0.08467  0.08359  0.08421
  12   rs12579451     SD 0.003409 0.005217 0.008523
  12   rs12580194   GENO      A/A      A/G      G/G
  12   rs12580194 COUNTS        9       24       15
  12   rs12580194   FREQ   0.1875      0.5   0.3125
  12   rs12580194   MEAN  0.08712   0.0846  0.08127
  12   rs12580194     SD 0.006119 0.007957 0.005355
  12   rs12579915   GENO      T/T      T/C      C/C
  12   rs12579915 COUNTS        9       20       19
  12   rs12579915   FREQ   0.1875   0.4167   0.3958
  12   rs12579915   MEAN   0.0806  0.08389  0.08581
  12   rs12579915     SD 0.006053 0.008423 0.005565
  12    rs7978062   GENO      C/C      C/T      T/T
  12    rs7978062 COUNTS        1       14       33
  12    rs7978062   FREQ  0.02083   0.2917   0.6875
  12    rs7978062   MEAN  0.08492  0.08358   0.0842
  12    rs7978062     SD        0 0.005145 0.007938
  12   rs12308286   GENO      G/G      G/A      A/A
  12   rs12308286 COUNTS        1       15       32
  12   rs12308286   FREQ  0.02083   0.3125   0.6667
  12   rs12308286   MEAN  0.08271  0.08202  0.08501
  12   rs12308286     SD        0 0.005388 0.007757
  12    rs7974512   GENO      A/A      A/G      G/G
  12    rs7974512 COUNTS        0       13       35
  12    rs7974512   FREQ        0   0.2708   0.7292
  12    rs7974512   MEAN       NA  0.08162  0.08493
  12    rs7974512     SD       NA 0.005772 0.007399
  12   rs10783720   GENO      G/G      G/A      A/A
  12   rs10783720 COUNTS        0       20       28
  12   rs10783720   FREQ        0   0.4167   0.5833
  12   rs10783720   MEAN       NA  0.08326  0.08458
  12   rs10783720     SD       NA 0.009648 0.004619
  12    rs7132431   GENO      G/G      G/A      A/A
  12    rs7132431 COUNTS        2       13       33
  12    rs7132431   FREQ  0.04167   0.2708   0.6875
  12    rs7132431   MEAN  0.07889   0.0845  0.08416
  12    rs7132431     SD 0.001586  0.00716 0.007269
  12    rs7132347   GENO      C/C      C/G      G/G
  12    rs7132347 COUNTS        2       12       34
  12    rs7132347   FREQ  0.04167     0.25   0.7083
  12    rs7132347   MEAN  0.07889  0.08456  0.08415
  12    rs7132347     SD 0.001586 0.007475 0.007159
  12    rs7132600   GENO      T/T      T/C      C/C
  12    rs7132600 COUNTS        5       12       31
  12    rs7132600   FREQ   0.1042     0.25   0.6458
  12    rs7132600   MEAN  0.08491  0.08258  0.08445
  12    rs7132600     SD 0.004789 0.004754 0.008145
  12   rs11835321   GENO      C/C      C/T      T/T
  12   rs11835321 COUNTS        3       15       30
  12   rs11835321   FREQ   0.0625   0.3125    0.625
  12   rs11835321   MEAN  0.08346  0.08363  0.08429
  12   rs11835321     SD 0.008001 0.007171 0.007219
  12    rs7314118   GENO      A/A      A/C      C/C
  12    rs7314118 COUNTS       12       18       18
  12    rs7314118   FREQ     0.25    0.375    0.375
  12    rs7314118   MEAN  0.08608  0.08451  0.08219
  12    rs7314118     SD 0.009636 0.006451 0.005533
  12   rs12296692   GENO      T/T      T/C      C/C
  12   rs12296692 COUNTS        7       20       21
  12   rs12296692   FREQ   0.1458   0.4167   0.4375
  12   rs12296692   MEAN   0.0846  0.08449   0.0834
  12   rs12296692     SD 0.003998 0.008644  0.00646
  12   rs10876751   GENO      G/G      G/A      A/A
  12   rs10876751 COUNTS        0        6       42
  12   rs10876751   FREQ        0    0.125    0.875
  12   rs10876751   MEAN       NA  0.08201  0.08432
  12   rs10876751     SD       NA 0.005036 0.007342
  12   rs10783728   GENO      A/A      A/G      G/G
  12   rs10783728 COUNTS        4       22       22
  12   rs10783728   FREQ  0.08333   0.4583   0.4583
  12   rs10783728   MEAN  0.08481  0.08447  0.08345
  12   rs10783728     SD 0.006192 0.009312 0.004446
  12   rs11171440   GENO      T/T      T/C      C/C
  12   rs11171440 COUNTS        0       10       38
  12   rs11171440   FREQ        0   0.2083   0.7917
  12   rs11171440   MEAN       NA  0.08903  0.08272
  12   rs11171440     SD       NA  0.01085 0.005173
  12   rs10747747   GENO      G/G      G/T      T/T
  12   rs10747747 COUNTS        1        7       40
  12   rs10747747   FREQ  0.02083   0.1458   0.8333
  12   rs10747747   MEAN  0.07746  0.08404  0.08419
  12   rs10747747     SD        0 0.005633 0.007391
  12   rs12582005   GENO      A/A      A/T      T/T
  12   rs12582005 COUNTS        3       12       33
  12   rs12582005   FREQ   0.0625     0.25   0.6875
  12   rs12582005   MEAN  0.08562  0.08316  0.08421
  12   rs12582005     SD 0.003199 0.005527 0.007887
  12   rs11171446   GENO      A/A      A/G      G/G
  12   rs11171446 COUNTS        0       10       38
  12   rs11171446   FREQ        0   0.2083   0.7917
  12   rs11171446   MEAN       NA  0.08903  0.08272
  12   rs11171446     SD       NA  0.01085 0.005173
  12   rs10747750   GENO      C/C      C/T      T/T
  12   rs10747750 COUNTS       11       16       21
  12   rs10747750   FREQ   0.2292   0.3333   0.4375
  12   rs10747750   MEAN  0.08367  0.08349  0.08463
  12   rs10747750     SD 0.004333 0.007705 0.007978
  12    rs7485979   GENO      A/A      A/T      T/T
  12    rs7485979 COUNTS        3       12       33
  12    rs7485979   FREQ   0.0625     0.25   0.6875
  12    rs7485979   MEAN  0.08562  0.08316  0.08421
  12    rs7485979     SD 0.003199 0.005527 0.007887
  12   rs11830618   GENO      A/A      A/T      T/T
  12   rs11830618 COUNTS        0       11       37
  12   rs11830618   FREQ        0   0.2292   0.7708
  12   rs11830618   MEAN       NA  0.08142  0.08481
  12   rs11830618     SD       NA 0.005712 0.007343
  12   rs10876765   GENO      A/A      A/G      G/G
  12   rs10876765 COUNTS        8       20       20
  12   rs10876765   FREQ   0.1667   0.4167   0.4167
  12   rs10876765   MEAN  0.08257  0.08312  0.08553
  12   rs10876765     SD 0.004218 0.005237 0.009292
  12   rs10876766   GENO      T/T      T/C      C/C
  12   rs10876766 COUNTS        8       20       20
  12   rs10876766   FREQ   0.1667   0.4167   0.4167
  12   rs10876766   MEAN  0.08257  0.08312  0.08553
  12   rs10876766     SD 0.004218 0.005237 0.009292
  12    rs7954814   GENO      T/T      T/A      A/A
  12    rs7954814 COUNTS        8       20       20
  12    rs7954814   FREQ   0.1667   0.4167   0.4167
  12    rs7954814   MEAN  0.08257  0.08312  0.08553
  12    rs7954814     SD 0.004218 0.005237 0.009292
  12    rs6581042   GENO      T/T      T/G      G/G
  12    rs6581042 COUNTS        8       20       20
  12    rs6581042   FREQ   0.1667   0.4167   0.4167
  12    rs6581042   MEAN  0.08257  0.08312  0.08553
  12    rs6581042     SD 0.004218 0.005237 0.009292
  12   rs10747752   GENO      G/G      G/A      A/A
  12   rs10747752 COUNTS        0        7       41
  12   rs10747752   FREQ        0   0.1458   0.8542
  12   rs10747752   MEAN       NA  0.08185   0.0844
  12   rs10747752     SD       NA 0.004618 0.007413
  12    rs6581045   GENO      G/G      G/T      T/T
  12    rs6581045 COUNTS        0       14       34
  12    rs6581045   FREQ        0   0.2917   0.7083
  12    rs6581045   MEAN       NA  0.08319  0.08438
  12    rs6581045     SD       NA 0.005236 0.007774
  12   rs11171456   GENO      G/G      G/A      A/A
  12   rs11171456 COUNTS        2       14       32
  12   rs11171456   FREQ  0.04167   0.2917   0.6667
  12   rs11171456   MEAN  0.08657   0.0854  0.08328
  12   rs11171456     SD 0.009273   0.0106 0.004955
  12    rs6581046   GENO      C/C      C/T      T/T
  12    rs6581046 COUNTS        5       15       28
  12    rs6581046   FREQ   0.1042   0.3125   0.5833
  12    rs6581046   MEAN  0.08374  0.08393  0.08414
  12    rs6581046     SD 0.005602 0.006749   0.0077
  12    rs6581048   GENO      G/G      G/A      A/A
  12    rs6581048 COUNTS        0       15       33
  12    rs6581048   FREQ        0   0.3125   0.6875
  12    rs6581048   MEAN       NA  0.08382  0.08413
  12    rs6581048     SD       NA 0.005601 0.007755
  12   rs11171462   GENO      T/T      T/G      G/G
  12   rs11171462 COUNTS       13       22       13
  12   rs11171462   FREQ   0.2708   0.4583   0.2708
  12   rs11171462   MEAN  0.08588  0.08311  0.08375
  12   rs11171462     SD  0.01113 0.004863  0.00514
  12   rs11171464   GENO      T/T      T/C      C/C
  12   rs11171464 COUNTS        1        8       39
  12   rs11171464   FREQ  0.02083   0.1667   0.8125
  12   rs11171464   MEAN  0.07746  0.08551   0.0839
  12   rs11171464     SD        0 0.007031 0.007177
  12    rs4396935   GENO      T/T      T/C      C/C
  12    rs4396935 COUNTS        3       15       30
  12    rs4396935   FREQ   0.0625   0.3125    0.625
  12    rs4396935   MEAN  0.07841  0.08722    0.083
  12    rs4396935     SD 0.001391 0.009981 0.004869
  12    rs7138041   GENO      T/T      T/C      C/C
  12    rs7138041 COUNTS        1       14       33
  12    rs7138041   FREQ  0.02083   0.2917   0.6875
  12    rs7138041   MEAN  0.08432   0.0869  0.08281
  12    rs7138041     SD        0 0.009828 0.005432
  12   rs10783746   GENO      A/A      A/G      G/G
  12   rs10783746 COUNTS        1       11       36
  12   rs10783746   FREQ  0.02083   0.2292     0.75
  12   rs10783746   MEAN  0.08434  0.08141  0.08482
  12   rs10783746     SD        0 0.006657 0.007218
  12    rs7302568   GENO      A/A      A/G      G/G
  12    rs7302568 COUNTS        7       26       15
  12    rs7302568   FREQ   0.1458   0.5417   0.3125
  12    rs7302568   MEAN  0.08189   0.0853  0.08283
  12    rs7302568     SD 0.004178 0.008394 0.005369
  12   rs10783748   GENO      T/T      T/A      A/A
  12   rs10783748 COUNTS        7       27       14
  12   rs10783748   FREQ   0.1458   0.5625   0.2917
  12   rs10783748   MEAN  0.08189  0.08559   0.0821
  12   rs10783748     SD 0.004178 0.008365 0.004737
  12    rs4336160   GENO      T/T      T/C      C/C
  12    rs4336160 COUNTS        0        6       42
  12    rs4336160   FREQ        0    0.125    0.875
  12    rs4336160   MEAN       NA  0.08246  0.08426
  12    rs4336160     SD       NA 0.004284 0.007418
  12   rs10783751   GENO      A/A      A/T      T/T
  12   rs10783751 COUNTS        6       20       22
  12   rs10783751   FREQ    0.125   0.4167   0.4583
  12   rs10783751   MEAN  0.08649  0.08173  0.08545
  12   rs10783751     SD 0.004472 0.004243 0.009094
  12   rs10876792   GENO      C/C      C/T      T/T
  12   rs10876792 COUNTS        6       20       22
  12   rs10876792   FREQ    0.125   0.4167   0.4583
  12   rs10876792   MEAN  0.08649  0.08173  0.08545
  12   rs10876792     SD 0.004472 0.004243 0.009094
  12    rs7304599   GENO      G/G      G/A      A/A
  12    rs7304599 COUNTS       11       23       14
  12    rs7304599   FREQ   0.2292   0.4792   0.2917
  12    rs7304599   MEAN  0.08721   0.0832  0.08291
  12    rs7304599     SD 0.009897 0.006438 0.005032
  12    rs7138601   GENO      T/T      T/A      A/A
  12    rs7138601 COUNTS        2        9       37
  12    rs7138601   FREQ  0.04167   0.1875   0.7708
  12    rs7138601   MEAN  0.08477  0.07973  0.08504
  12    rs7138601     SD 0.004743 0.003504 0.007527
  12   rs11171513   GENO      A/A      A/G      G/G
  12   rs11171513 COUNTS       11       23       14
  12   rs11171513   FREQ   0.2292   0.4792   0.2917
  12   rs11171513   MEAN  0.08721   0.0832  0.08291
  12   rs11171513     SD 0.009897 0.006438 0.005032
  12   rs10876797   GENO      C/C      C/A      A/A
  12   rs10876797 COUNTS       10       23       14
  12   rs10876797   FREQ   0.2128   0.4894   0.2979
  12   rs10876797   MEAN  0.08811   0.0832  0.08291
  12   rs10876797     SD 0.009938 0.006438 0.005032
  12   rs10783753   GENO      C/C      C/G      G/G
  12   rs10783753 COUNTS       11       23       14
  12   rs10783753   FREQ   0.2292   0.4792   0.2917
  12   rs10783753   MEAN  0.08721   0.0832  0.08291
  12   rs10783753     SD 0.009897 0.006438 0.005032
  12    rs7135420   GENO      G/G      G/A      A/A
  12    rs7135420 COUNTS       11       23       14
  12    rs7135420   FREQ   0.2292   0.4792   0.2917
  12    rs7135420   MEAN  0.08721   0.0832  0.08291
  12    rs7135420     SD 0.009897 0.006438 0.005032
  12    rs7975388   GENO      T/T      T/C      C/C
  12    rs7975388 COUNTS        0       11       37
  12    rs7975388   FREQ        0   0.2292   0.7708
  12    rs7975388   MEAN       NA  0.08873  0.08263
  12    rs7975388     SD       NA  0.01088 0.004907
  12    rs7304677   GENO      A/A      A/T      T/T
  12    rs7304677 COUNTS       11       23       14
  12    rs7304677   FREQ   0.2292   0.4792   0.2917
  12    rs7304677   MEAN  0.08721   0.0832  0.08291
  12    rs7304677     SD 0.009897 0.006438 0.005032
  12   rs11171542   GENO      A/A      A/G      G/G
  12   rs11171542 COUNTS        1       13       34
  12   rs11171542   FREQ  0.02083   0.2708   0.7083
  12   rs11171542   MEAN  0.08775  0.08782  0.08247
  12   rs11171542     SD        0  0.01025 0.004985
  12   rs10876808   GENO      T/T      T/C      C/C
  12   rs10876808 COUNTS        3       19       26
  12   rs10876808   FREQ   0.0625   0.3958   0.5417
  12   rs10876808   MEAN  0.08415  0.08146   0.0859
  12   rs10876808     SD 0.003521 0.004212 0.008496
  12   rs10783756   GENO      T/T      T/C      C/C
  12   rs10783756 COUNTS        3        8       37
  12   rs10783756   FREQ   0.0625   0.1667   0.7708
  12   rs10783756   MEAN  0.08415  0.07934  0.08504
  12   rs10783756     SD 0.003521 0.003521 0.007527
  12   rs11171550   GENO      A/A      A/C      C/C
  12   rs11171550 COUNTS        3        8       37
  12   rs11171550   FREQ   0.0625   0.1667   0.7708
  12   rs11171550   MEAN  0.08415  0.07934  0.08504
  12   rs11171550     SD 0.003521 0.003521 0.007527
  12    rs1896048   GENO      C/C      C/T      T/T
  12    rs1896048 COUNTS        9       25       14
  12    rs1896048   FREQ   0.1875   0.5208   0.2917
  12    rs1896048   MEAN  0.08459  0.08183   0.0876
  12    rs1896048     SD 0.003972 0.004247  0.01075
  12   rs11833187   GENO      T/T      T/C      C/C
  12   rs11833187 COUNTS        7       28       13
  12   rs11833187   FREQ   0.1458   0.5833   0.2708
  12   rs11833187   MEAN  0.08347  0.08407  0.08425
  12   rs11833187     SD 0.007204  0.00831 0.003938
  12   rs11171567   GENO      A/A      A/C      C/C
  12   rs11171567 COUNTS        1       11       36
  12   rs11171567   FREQ  0.02083   0.2292     0.75
  12   rs11171567   MEAN  0.09261  0.08771  0.08267
  12   rs11171567     SD        0    0.011 0.004973
  12    rs2371189   GENO      A/A      A/C      C/C
  12    rs2371189 COUNTS        0        8       40
  12    rs2371189   FREQ        0   0.1667   0.8333
  12    rs2371189   MEAN       NA  0.08112  0.08461
  12    rs2371189     SD       NA 0.005308 0.007314
  12   rs11171569   GENO      G/G      G/C      C/C
  12   rs11171569 COUNTS        1       16       31
  12   rs11171569   FREQ  0.02083   0.3333   0.6458
  12   rs11171569   MEAN  0.08004  0.08436  0.08399
  12   rs11171569     SD        0 0.009676 0.005606
  12   rs17117696   GENO      T/T      T/C      C/C
  12   rs17117696 COUNTS        1        8       39
  12   rs17117696   FREQ  0.02083   0.1667   0.8125
  12   rs17117696   MEAN  0.08423  0.08473  0.08388
  12   rs17117696     SD        0 0.007383 0.007216
  12    rs1896037   GENO      A/A      A/G      G/G
  12    rs1896037 COUNTS        8       22       18
  12    rs1896037   FREQ   0.1667   0.4583    0.375
  12    rs1896037   MEAN  0.08472  0.08457  0.08307
  12    rs1896037     SD 0.006313 0.008608  0.00544
  12   rs12366432   GENO      T/T      T/C      C/C
  12   rs12366432 COUNTS        3       13       32
  12   rs12366432   FREQ   0.0625   0.2708   0.6667
  12   rs12366432   MEAN   0.0829  0.08518  0.08367
  12   rs12366432     SD 0.001906 0.005102 0.008073
  12    rs7134292   GENO      A/A      A/G      G/G
  12    rs7134292 COUNTS       12       24       12
  12    rs7134292   FREQ     0.25      0.5     0.25
  12    rs7134292   MEAN  0.08468  0.08402   0.0834
  12    rs7134292     SD 0.003898 0.008963 0.005561
  12   rs10783760   GENO      G/G      G/A      A/A
  12   rs10783760 COUNTS        8       22       18
  12   rs10783760   FREQ   0.1667   0.4583    0.375
  12   rs10783760   MEAN  0.08472  0.08457  0.08307
  12   rs10783760     SD 0.006313 0.008608  0.00544
  12    rs4759173   GENO      A/A      A/G      G/G
  12    rs4759173 COUNTS       12       24       12
  12    rs4759173   FREQ     0.25      0.5     0.25
  12    rs4759173   MEAN  0.08468  0.08402   0.0834
  12    rs4759173     SD 0.003898 0.008963 0.005561
  12   rs10747758   GENO      C/C      C/T      T/T
  12   rs10747758 COUNTS        0       10       38
  12   rs10747758   FREQ        0   0.2083   0.7917
  12   rs10747758   MEAN       NA  0.08221  0.08451
  12   rs10747758     SD       NA 0.006062 0.007338
  12    rs2371188   GENO      T/T      T/A      A/A
  12    rs2371188 COUNTS        0        6       42
  12    rs2371188   FREQ        0    0.125    0.875
  12    rs2371188   MEAN       NA  0.08007   0.0846
  12    rs2371188     SD       NA 0.003952  0.00729
  12   rs11171615   GENO      C/C      C/T      T/T
  12   rs11171615 COUNTS        0       19       29
  12   rs11171615   FREQ        0   0.3958   0.6042
  12   rs11171615   MEAN       NA  0.08515   0.0833
  12   rs11171615     SD       NA  0.00964  0.00483
  12   rs17117799   GENO      T/T      T/G      G/G
  12   rs17117799 COUNTS        1        8       39
  12   rs17117799   FREQ  0.02083   0.1667   0.8125
  12   rs17117799   MEAN  0.08423  0.08473  0.08388
  12   rs17117799     SD        0 0.007383 0.007216
  12   rs11171619   GENO      A/A      A/G      G/G
  12   rs11171619 COUNTS        0       19       29
  12   rs11171619   FREQ        0   0.3958   0.6042
  12   rs11171619   MEAN       NA  0.08538  0.08315
  12   rs11171619     SD       NA 0.009505 0.004934
  12   rs17117817   GENO      G/G      G/T      T/T
  12   rs17117817 COUNTS        0        6       42
  12   rs17117817   FREQ        0    0.125    0.875
  12   rs17117817   MEAN       NA  0.08165  0.08437
  12   rs17117817     SD       NA 0.004086 0.007396
  12    rs3953273   GENO      G/G      G/C      C/C
  12    rs3953273 COUNTS        1       18       29
  12    rs3953273   FREQ  0.02083    0.375   0.6042
  12    rs3953273   MEAN  0.08292  0.08442  0.08383
  12    rs3953273     SD        0 0.009646 0.005271
  12    rs1474447   GENO      A/A      A/C      C/C
  12    rs1474447 COUNTS        1       18       29
  12    rs1474447   FREQ  0.02083    0.375   0.6042
  12    rs1474447   MEAN  0.08292  0.08442  0.08383
  12    rs1474447     SD        0 0.009646 0.005271
  12    rs2550671   GENO      G/G      G/T      T/T
  12    rs2550671 COUNTS        4       21       23
  12    rs2550671   FREQ  0.08333   0.4375   0.4792
  12    rs2550671   MEAN  0.08494  0.08418  0.08373
  12    rs2550671     SD 0.004376 0.006342  0.00825
  12    rs2555035   GENO      T/T      T/C      C/C
  12    rs2555035 COUNTS        8       28       12
  12    rs2555035   FREQ   0.1667   0.5833     0.25
  12    rs2555035   MEAN  0.08705  0.08267   0.0852
  12    rs2555035     SD  0.01265 0.005967 0.003604
  12    rs7309433   GENO      G/G      G/A      A/A
  12    rs7309433 COUNTS        0       12       36
  12    rs7309433   FREQ        0     0.25     0.75
  12    rs7309433   MEAN       NA  0.08321  0.08431
  12    rs7309433     SD       NA 0.004485 0.007806
  12    rs2555037   GENO      A/A      A/G      G/G
  12    rs2555037 COUNTS        3       18       27
  12    rs2555037   FREQ   0.0625    0.375   0.5625
  12    rs2555037   MEAN  0.08496  0.08352  0.08427
  12    rs2555037     SD 0.005359 0.006464 0.007816
  12    rs7978340   GENO      A/A      A/G      G/G
  12    rs7978340 COUNTS       10       22       16
  12    rs7978340   FREQ   0.2083   0.4583   0.3333
  12    rs7978340   MEAN  0.08192  0.08557  0.08324
  12    rs7978340     SD 0.005537  0.00816 0.006242
  12    rs1534232   GENO      C/C      C/A      A/A
  12    rs1534232 COUNTS        4       21       23
  12    rs1534232   FREQ  0.08333   0.4375   0.4792
  12    rs1534232   MEAN  0.08793  0.08306  0.08424
  12    rs1534232     SD  0.00492 0.006031 0.008211
  12   rs10876842   GENO      C/C      C/T      T/T
  12   rs10876842 COUNTS        0       21       27
  12   rs10876842   FREQ        0   0.4375   0.5625
  12   rs10876842   MEAN       NA  0.08367  0.08431
  12   rs10876842     SD       NA 0.008544 0.005883
  12   rs11171634   GENO      G/G      G/T      T/T
  12   rs11171634 COUNTS        6       24       18
  12   rs11171634   FREQ    0.125      0.5    0.375
  12   rs11171634   MEAN  0.08656  0.08369  0.08365
  12   rs11171634     SD  0.00462  0.00612 0.008921
  12   rs10783764   GENO      A/A      A/G      G/G
  12   rs10783764 COUNTS        0        9       39
  12   rs10783764   FREQ        0   0.1875   0.8125
  12   rs10783764   MEAN       NA  0.08115   0.0847
  12   rs10783764     SD       NA 0.005358 0.007333
  12   rs10783765   GENO      G/G      G/T      T/T
  12   rs10783765 COUNTS        1       22       25
  12   rs10783765   FREQ  0.02083   0.4583   0.5208
  12   rs10783765   MEAN  0.08139  0.08408   0.0841
  12   rs10783765     SD        0 0.008406 0.006034
  12   rs17117846   GENO      A/A      A/G      G/G
  12   rs17117846 COUNTS        6       23       19
  12   rs17117846   FREQ    0.125   0.4792   0.3958
  12   rs17117846   MEAN  0.07947   0.0856  0.08357
  12   rs17117846     SD 0.005952 0.008024 0.005706
  12    rs7302443   GENO      G/G      G/T      T/T
  12    rs7302443 COUNTS        7       18       23
  12    rs7302443   FREQ   0.1458    0.375   0.4792
  12    rs7302443   MEAN  0.08404  0.08353  0.08442
  12    rs7302443     SD 0.007016 0.004359  0.00889
  12   rs10876844   GENO      C/C      C/A      A/A
  12   rs10876844 COUNTS       12       18       18
  12   rs10876844   FREQ     0.25    0.375    0.375
  12   rs10876844   MEAN  0.08355   0.0837  0.08469
  12   rs10876844     SD 0.006877 0.003322 0.009836
  12     rs941024   GENO      C/C      C/G      G/G
  12     rs941024 COUNTS        6       20       22
  12     rs941024   FREQ    0.125   0.4167   0.4583
  12     rs941024   MEAN  0.08368  0.08313  0.08495
  12     rs941024     SD 0.007614 0.004224 0.008999
  12   rs10783767   GENO      T/T      T/C      C/C
  12   rs10783767 COUNTS        0       18       30
  12   rs10783767   FREQ        0    0.375    0.625
  12   rs10783767   MEAN       NA  0.08544  0.08318
  12   rs10783767     SD       NA  0.00905 0.005618
  12   rs10876845   GENO      A/A      A/C      C/C
  12   rs10876845 COUNTS        0       18       30
  12   rs10876845   FREQ        0    0.375    0.625
  12   rs10876845   MEAN       NA  0.08544  0.08318
  12   rs10876845     SD       NA  0.00905 0.005618
  12   rs10783768   GENO      C/C      C/A      A/A
  12   rs10783768 COUNTS        0        8       40
  12   rs10783768   FREQ        0   0.1667   0.8333
  12   rs10783768   MEAN       NA  0.08733  0.08337
  12   rs10783768     SD       NA  0.01148 0.005858
  12   rs10876848   GENO      C/C      C/T      T/T
  12   rs10876848 COUNTS        0       18       30
  12   rs10876848   FREQ        0    0.375    0.625
  12   rs10876848   MEAN       NA  0.08544  0.08318
  12   rs10876848     SD       NA  0.00905 0.005618
  12     rs950167   GENO      C/C      C/T      T/T
  12     rs950167 COUNTS        1        8       39
  12     rs950167   FREQ  0.02083   0.1667   0.8125
  12     rs950167   MEAN  0.08221  0.08166  0.08456
  12     rs950167     SD        0 0.004616 0.007533
  12   rs10876849   GENO      G/G      G/T      T/T
  12   rs10876849 COUNTS        1       17       30
  12   rs10876849   FREQ  0.02083   0.3542    0.625
  12   rs10876849   MEAN   0.1138  0.08377  0.08318
  12   rs10876849     SD        0 0.005798 0.005618
  12    rs2694009   GENO      G/G      G/A      A/A
  12    rs2694009 COUNTS        1       17       30
  12    rs2694009   FREQ  0.02083   0.3542    0.625
  12    rs2694009   MEAN   0.1138  0.08377  0.08318
  12    rs2694009     SD        0 0.005798 0.005618
  12    rs4759186   GENO      A/A      A/G      G/G
  12    rs4759186 COUNTS        2        9       37
  12    rs4759186   FREQ  0.04167   0.1875   0.7708
  12    rs4759186   MEAN  0.08355  0.08345   0.0842
  12    rs4759186     SD 0.001895 0.005586 0.007651
  12    rs4533076   GENO      C/C      C/A      A/A
  12    rs4533076 COUNTS        2       25       21
  12    rs4533076   FREQ  0.04167   0.5208   0.4375
  12    rs4533076   MEAN   0.0839  0.08463  0.08333
  12    rs4533076     SD 0.001398 0.008891 0.004724
  12    rs4479028   GENO      T/T      T/C      C/C
  12    rs4479028 COUNTS        1        5       41
  12    rs4479028   FREQ  0.02128   0.1064   0.8723
  12    rs4479028   MEAN  0.08492  0.08398  0.08406
  12    rs4479028     SD        0 0.003056 0.007621
  12   rs11171656   GENO      A/A      A/T      T/T
  12   rs11171656 COUNTS        5       22       21
  12   rs11171656   FREQ   0.1042   0.4583   0.4375
  12   rs11171656   MEAN  0.08635  0.08305  0.08451
  12   rs11171656     SD 0.004253 0.006287 0.008396
  12   rs12300427   GENO      C/C      C/G      G/G
  12   rs12300427 COUNTS        0        6       42
  12   rs12300427   FREQ        0    0.125    0.875
  12   rs12300427   MEAN       NA  0.08548  0.08382
  12   rs12300427     SD       NA 0.007895 0.007052
  12    rs6581079   GENO      A/A      A/G      G/G
  12    rs6581079 COUNTS        2        6       40
  12    rs6581079   FREQ  0.04167    0.125   0.8333
  12    rs6581079   MEAN  0.08668  0.08493  0.08376
  12    rs6581079     SD 0.002534   0.0063 0.007405
  12   rs10747759   GENO      C/C      C/T      T/T
  12   rs10747759 COUNTS        4       14       29
  12   rs10747759   FREQ  0.08511   0.2979    0.617
  12   rs10747759   MEAN  0.08555  0.08429   0.0839
  12   rs10747759     SD 0.007322 0.005713  0.00787
  12    rs2293409   GENO      A/A      A/C      C/C
  12    rs2293409 COUNTS        2       22       24
  12    rs2293409   FREQ  0.04167   0.4583      0.5
  12    rs2293409   MEAN  0.08668   0.0848  0.08311
  12    rs2293409     SD 0.002534 0.005939 0.008263
  12    rs1048103   GENO      T/T      T/C      C/C
  12    rs1048103 COUNTS        7       20       21
  12    rs1048103   FREQ   0.1458   0.4167   0.4375
  12    rs1048103   MEAN  0.08896  0.08405  0.08237
  12    rs1048103     SD  0.01201 0.005991 0.005433
  12   rs17117860   GENO      G/G      G/C      C/C
  12   rs17117860 COUNTS        0       13       35
  12   rs17117860   FREQ        0   0.2708   0.7292
  12   rs17117860   MEAN       NA  0.08447  0.08387
  12   rs17117860     SD       NA  0.01032 0.005645
  12   rs17117863   GENO      C/C      C/T      T/T
  12   rs17117863 COUNTS        3       14       31
  12   rs17117863   FREQ   0.0625   0.2917   0.6458
  12   rs17117863   MEAN  0.08006   0.0841  0.08439
  12   rs17117863     SD 0.001995 0.004483 0.008255
  12    rs3782239   GENO      C/C      C/T      T/T
  12    rs3782239 COUNTS        6       27       15
  12    rs3782239   FREQ    0.125   0.5625   0.3125
  12    rs3782239   MEAN  0.08161  0.08543  0.08248
  12    rs3782239     SD 0.004221 0.008302 0.005068
  12   rs11829739   GENO      C/C      C/G      G/G
  12   rs11829739 COUNTS        3       20       25
  12   rs11829739   FREQ   0.0625   0.4167   0.5208
  12   rs11829739   MEAN   0.0828  0.08291  0.08508
  12   rs11829739     SD 0.001467 0.006051 0.008184
  12    rs2293412   GENO      A/A      A/G      G/G
  12    rs2293412 COUNTS        3       22       23
  12    rs2293412   FREQ   0.0625   0.4583   0.4792
  12    rs2293412   MEAN  0.08305  0.08634  0.08195
  12    rs2293412     SD  0.00655  0.00793 0.005798
  12    rs2293414   GENO      C/C      C/A      A/A
  12    rs2293414 COUNTS        6       33        9
  12    rs2293414   FREQ    0.125   0.6875   0.1875
  12    rs2293414   MEAN   0.0804  0.08526  0.08195
  12    rs2293414     SD 0.006182  0.00756  0.00471
  12   rs17117895   GENO      T/T      T/C      C/C
  12   rs17117895 COUNTS        1        8       39
  12   rs17117895   FREQ  0.02083   0.1667   0.8125
  12   rs17117895   MEAN  0.08927  0.08531  0.08363
  12   rs17117895     SD        0  0.01179 0.005951
  12    rs3759097   GENO      T/T      T/C      C/C
  12    rs3759097 COUNTS        5       27       16
  12    rs3759097   FREQ   0.1042   0.5625   0.3333
  12    rs3759097   MEAN  0.08228  0.08502  0.08291
  12    rs3759097     SD 0.004628  0.00835 0.005194
  12    rs7959622   GENO      C/C      C/T      T/T
  12    rs7959622 COUNTS        4       24       20
  12    rs7959622   FREQ  0.08333      0.5   0.4167
  12    rs7959622   MEAN  0.08275  0.08518  0.08291
  12    rs7959622     SD 0.007063 0.008115 0.005791
  12   rs17117921   GENO      A/A      A/G      G/G
  12   rs17117921 COUNTS        0        6       42
  12   rs17117921   FREQ        0    0.125    0.875
  12   rs17117921   MEAN       NA  0.08508  0.08388
  12   rs17117921     SD       NA 0.004187  0.00744
  12    rs3138144   GENO      C/C      C/G      G/G
  12    rs3138144 COUNTS        0        6       42
  12    rs3138144   FREQ        0    0.125    0.875
  12    rs3138144   MEAN       NA  0.08331  0.08413
  12    rs3138144     SD       NA 0.003479 0.007491
  12    rs3138140   GENO      T/T      T/C      C/C
  12    rs3138140 COUNTS        9       23       16
  12    rs3138140   FREQ   0.1875   0.4792   0.3333
  12    rs3138140   MEAN  0.08418  0.08368  0.08445
  12    rs3138140     SD 0.005566 0.009034 0.004589
  12    rs3138139   GENO      C/C      C/T      T/T
  12    rs3138139 COUNTS        9       24       14
  12    rs3138139   FREQ   0.1915   0.5106   0.2979
  12    rs3138139   MEAN  0.08311  0.08398  0.08455
  12    rs3138139     SD 0.006032 0.008706 0.004917
  12    rs3138134   GENO      A/A      A/G      G/G
  12    rs3138134 COUNTS        1        8       39
  12    rs3138134   FREQ  0.02083   0.1667   0.8125
  12    rs3138134   MEAN  0.08292  0.08457  0.08395
  12    rs3138134     SD        0  0.00679 0.007324
  12      rs13020   GENO      A/A      A/G      G/G
  12      rs13020 COUNTS        1       10       37
  12      rs13020   FREQ  0.02083   0.2083   0.7708
  12      rs13020   MEAN  0.08292  0.08472  0.08388
  12      rs13020     SD        0 0.006278  0.00746
  12     rs772255   GENO      T/T      T/A      A/A
  12     rs772255 COUNTS        1       11       36
  12     rs772255   FREQ  0.02083   0.2292     0.75
  12     rs772255   MEAN  0.08292  0.08405  0.08406
  12     rs772255     SD        0 0.006359 0.007482
  12   rs11171667   GENO      G/G      G/T      T/T
  12   rs11171667 COUNTS        1       20       27
  12   rs11171667   FREQ  0.02083   0.4167   0.5625
  12   rs11171667   MEAN  0.07659  0.08519  0.08345
  12   rs11171667     SD        0 0.009039 0.005266
  12   rs13378024   GENO      C/C      C/T      T/T
  12   rs13378024 COUNTS        0       10       38
  12   rs13378024   FREQ        0   0.2083   0.7917
  12   rs13378024   MEAN       NA  0.08593  0.08353
  12   rs13378024     SD       NA 0.004312 0.007627
  12    rs7954619   GENO      C/C      C/G      G/G
  12    rs7954619 COUNTS        3       14       31
  12    rs7954619   FREQ   0.0625   0.2917   0.6458
  12    rs7954619   MEAN  0.08048    0.082  0.08529
  12    rs7954619     SD 0.004214 0.004568 0.007985
  12   rs17118032   GENO      C/C      C/G      G/G
  12   rs17118032 COUNTS        3       18       27
  12   rs17118032   FREQ   0.0625    0.375   0.5625
  12   rs17118032   MEAN  0.08565  0.08453  0.08352
  12   rs17118032     SD 0.009752 0.008093  0.00633
  12    rs1463592   GENO      A/A      A/C      C/C
  12    rs1463592 COUNTS        6       23       19
  12    rs1463592   FREQ    0.125   0.4792   0.3958
  12    rs1463592   MEAN  0.08118  0.08403  0.08494
  12    rs1463592     SD 0.005595 0.008101 0.006237
  12    rs1273952   GENO      C/C      C/T      T/T
  12    rs1273952 COUNTS        1        7       40
  12    rs1273952   FREQ  0.02083   0.1458   0.8333
  12    rs1273952   MEAN  0.08384  0.08287  0.08424
  12    rs1273952     SD        0 0.004581 0.007558
  12    rs1689509   GENO      T/T      T/C      C/C
  12    rs1689509 COUNTS        2       13       33
  12    rs1689509   FREQ  0.04167   0.2708   0.6875
  12    rs1689509   MEAN  0.08438  0.08217  0.08474
  12    rs1689509     SD 0.0007601 0.004762 0.007966
  12     rs772464   GENO      T/T      T/G      G/G
  12     rs772464 COUNTS        2       13       33
  12     rs772464   FREQ  0.04167   0.2708   0.6875
  12     rs772464   MEAN  0.08438  0.08217  0.08474
  12     rs772464     SD 0.0007601 0.004762 0.007966
  12    rs2069399   GENO      C/C      C/T      T/T
  12    rs2069399 COUNTS        1       14       33
  12    rs2069399   FREQ  0.02083   0.2917   0.6875
  12    rs2069399   MEAN  0.07813  0.08256  0.08483
  12    rs2069399     SD        0 0.005288 0.007736
  12    rs3213122   GENO      A/A      A/C      C/C
  12    rs3213122 COUNTS        0       14       34
  12    rs3213122   FREQ        0   0.2917   0.7083
  12    rs3213122   MEAN       NA   0.0835  0.08425
  12    rs3213122     SD       NA  0.00599 0.007574
  12    rs2069408   GENO      G/G      G/A      A/A
  12    rs2069408 COUNTS        0        7       41
  12    rs2069408   FREQ        0   0.1458   0.8542
  12    rs2069408   MEAN       NA  0.08238  0.08431
  12    rs2069408     SD       NA 0.007674 0.007052
  12   rs17118206   GENO      T/T      T/C      C/C
  12   rs17118206 COUNTS        0        6       42
  12   rs17118206   FREQ        0    0.125    0.875
  12   rs17118206   MEAN       NA   0.0854  0.08384
  12   rs17118206     SD       NA 0.007936 0.007049
  12    rs1873914   GENO      C/C      C/G      G/G
  12    rs1873914 COUNTS        1        8       39
  12    rs1873914   FREQ  0.02083   0.1667   0.8125
  12    rs1873914   MEAN  0.08142  0.08235  0.08444
  12    rs1873914     SD        0  0.00893 0.006826
  12    rs1701706   GENO      G/G      G/A      A/A
  12    rs1701706 COUNTS        6       17       25
  12    rs1701706   FREQ    0.125   0.3542   0.5208
  12    rs1701706   MEAN  0.08322  0.08495   0.0836
  12    rs1701706     SD 0.006296 0.009577 0.005308
  12     rs772923   GENO      A/A      A/C      C/C
  12     rs772923 COUNTS        9       21       18
  12     rs772923   FREQ   0.1875   0.4375    0.375
  12     rs772923   MEAN  0.08482  0.08514  0.08235
  12     rs772923     SD 0.006379 0.008763 0.004977
  12    rs1619653   GENO      A/A      A/G      G/G
  12    rs1619653 COUNTS        3       16       29
  12    rs1619653   FREQ   0.0625   0.3333   0.6042
  12    rs1619653   MEAN  0.08151  0.08638    0.083
  12    rs1619653     SD 0.005073 0.009198 0.005689
  12     rs772925   GENO      T/T      T/C      C/C
  12     rs772925 COUNTS        3       16       29
  12     rs772925   FREQ   0.0625   0.3333   0.6042
  12     rs772925   MEAN  0.08151  0.08638    0.083
  12     rs772925     SD 0.005073 0.009198 0.005689
  12    rs2456972   GENO      G/G      G/C      C/C
  12    rs2456972 COUNTS        6       17       25
  12    rs2456972   FREQ    0.125   0.3542   0.5208
  12    rs2456972   MEAN  0.08322  0.08495   0.0836
  12    rs2456972     SD 0.006296 0.009577 0.005308
  12    rs2456445   GENO      T/T      T/C      C/C
  12    rs2456445 COUNTS        3       16       29
  12    rs2456445   FREQ   0.0625   0.3333   0.6042
  12    rs2456445   MEAN  0.08151  0.08638    0.083
  12    rs2456445     SD 0.005073 0.009198 0.005689
  12    rs7312770   GENO      C/C      C/T      T/T
  12    rs7312770 COUNTS        9       29       10
  12    rs7312770   FREQ   0.1875   0.6042   0.2083
  12    rs7312770   MEAN  0.08406  0.08386   0.0845
  12    rs7312770     SD 0.007626 0.007989 0.003491
  12   rs11171739   GENO      T/T      T/C      C/C
  12   rs11171739 COUNTS        3       11       34
  12   rs11171739   FREQ   0.0625   0.2292   0.7083
  12   rs11171739   MEAN   0.0872  0.08521  0.08337
  12   rs11171739     SD 0.005929  0.00993 0.006151
  12    rs2271195   GENO      T/T      T/G      G/G
  12    rs2271195 COUNTS        0       10       37
  12    rs2271195   FREQ        0   0.2128   0.7872
  12    rs2271195   MEAN       NA  0.08367  0.08418
  12    rs2271195     SD       NA 0.006278 0.007462
  12    rs2292239   GENO      T/T      T/G      G/G
  12    rs2292239 COUNTS        9       24       15
  12    rs2292239   FREQ   0.1875      0.5   0.3125
  12    rs2292239   MEAN  0.08406  0.08353  0.08481
  12    rs2292239     SD  0.00632 0.009019 0.003374
  12     rs705708   GENO      A/A      A/G      G/G
  12     rs705708 COUNTS        3       19       26
  12     rs705708   FREQ   0.0625   0.3958   0.5417
  12     rs705708   MEAN  0.08269   0.0825   0.0853
  12     rs705708     SD 0.009144 0.004751 0.008245
  12     rs773122   GENO      C/C      C/T      T/T
  12     rs773122 COUNTS        2       13       33
  12     rs773122   FREQ  0.04167   0.2708   0.6875
  12     rs773122   MEAN  0.08858  0.08457  0.08354
  12     rs773122     SD 0.001178 0.007161 0.007279
  12    rs1689512   GENO      G/G      G/A      A/A
  12    rs1689512 COUNTS       10       25       13
  12    rs1689512   FREQ   0.2083   0.5208   0.2708
  12    rs1689512   MEAN  0.08472   0.0834  0.08472
  12    rs1689512     SD 0.004398 0.006285  0.01009
  12   rs17118313   GENO      C/C      C/T      T/T
  12   rs17118313 COUNTS        4       20       24
  12   rs17118313   FREQ  0.08333   0.4167      0.5
  12   rs17118313   MEAN    0.088  0.08306  0.08418
  12   rs17118313     SD 0.002151 0.006017 0.008291
  12    rs2271192   GENO      C/C      C/T      T/T
  12    rs2271192 COUNTS       10       25       13
  12    rs2271192   FREQ   0.2083   0.5208   0.2708
  12    rs2271192   MEAN  0.08472   0.0834  0.08472
  12    rs2271192     SD 0.004398 0.006285  0.01009
  12    rs7301099   GENO      G/G      G/T      T/T
  12    rs7301099 COUNTS        3       15       30
  12    rs7301099   FREQ   0.0625   0.3125    0.625
  12    rs7301099   MEAN  0.08009  0.08802  0.08243
  12    rs7301099     SD 0.006171 0.009417 0.004863
  12    rs1274298   GENO      C/C      C/A      A/A
  12    rs1274298 COUNTS        0       12       36
  12    rs1274298   FREQ        0     0.25     0.75
  12    rs1274298   MEAN       NA   0.0868  0.08311
  12    rs1274298     SD       NA 0.005975  0.00727
  12   rs12306670   GENO      A/A      A/T      T/T
  12   rs12306670 COUNTS        0       10       38
  12   rs12306670   FREQ        0   0.2083   0.7917
  12   rs12306670   MEAN       NA  0.08387  0.08407
  12   rs12306670     SD       NA 0.005403 0.007537
  12    rs1290898   GENO      A/A      A/G      G/G
  12    rs1290898 COUNTS        0       12       36
  12    rs1290898   FREQ        0     0.25     0.75
  12    rs1290898   MEAN       NA   0.0868  0.08311
  12    rs1290898     SD       NA 0.005975  0.00727
  12    rs7311008   GENO      G/G      G/T      T/T
  12    rs7311008 COUNTS        4       20       24
  12    rs7311008   FREQ  0.08333   0.4167      0.5
  12    rs7311008   MEAN  0.07944  0.08389  0.08491
  12    rs7311008     SD 0.003345 0.008489 0.006111
  12     rs773643   GENO      A/A      A/G      G/G
  12     rs773643 COUNTS        0       12       36
  12     rs773643   FREQ        0     0.25     0.75
  12     rs773643   MEAN       NA   0.0868  0.08311
  12     rs773643     SD       NA 0.005975  0.00727
  12     rs773644   GENO      T/T      T/G      G/G
  12     rs773644 COUNTS        3       13       32
  12     rs773644   FREQ   0.0625   0.2708   0.6667
  12     rs773644   MEAN  0.08009  0.08776  0.08289
  12     rs773644     SD 0.006171  0.01005 0.005105
  12    rs2930788   GENO      C/C      C/T      T/T
  12    rs2930788 COUNTS        7       27       14
  12    rs2930788   FREQ   0.1458   0.5625   0.2917
  12    rs2930788   MEAN  0.08112  0.08516  0.08331
  12    rs2930788     SD 0.003958 0.008239 0.005583
  12    rs2629453   GENO      G/G      G/A      A/A
  12    rs2629453 COUNTS        8       27       13
  12    rs2629453   FREQ   0.1667   0.5625   0.2708
  12    rs2629453   MEAN  0.08066  0.08566  0.08272
  12    rs2629453     SD 0.003885 0.008166 0.005326
  12    rs2695784   GENO      C/C      C/T      T/T
  12    rs2695784 COUNTS        7       27       14
  12    rs2695784   FREQ   0.1458   0.5625   0.2917
  12    rs2695784   MEAN  0.08112  0.08516  0.08331
  12    rs2695784     SD 0.003958 0.008239 0.005583
  12    rs2463365   GENO      T/T      T/C      C/C
  12    rs2463365 COUNTS        8       27       13
  12    rs2463365   FREQ   0.1667   0.5625   0.2708
  12    rs2463365   MEAN  0.08066  0.08566  0.08272
  12    rs2463365     SD 0.003885 0.008166 0.005326
  12    rs7489249   GENO      A/A      A/G      G/G
  12    rs7489249 COUNTS        8       27       13
  12    rs7489249   FREQ   0.1667   0.5625   0.2708
  12    rs7489249   MEAN  0.08066  0.08566  0.08272
  12    rs7489249     SD 0.003885 0.008166 0.005326
  12     rs773663   GENO      G/G      G/T      T/T
  12     rs773663 COUNTS        8       26       14
  12     rs773663   FREQ   0.1667   0.5417   0.2917
  12     rs773663   MEAN    0.082  0.08597  0.08159
  12     rs773663     SD 0.006057 0.007871 0.005152
  12     rs773658   GENO      C/C      C/G      G/G
  12     rs773658 COUNTS        7       27       14
  12     rs773658   FREQ   0.1458   0.5625   0.2917
  12     rs773658   MEAN  0.08112  0.08516  0.08331
  12     rs773658     SD 0.003958 0.008239 0.005583
  12    rs7962107   GENO      C/C      C/T      T/T
  12    rs7962107 COUNTS        1       11       36
  12    rs7962107   FREQ  0.02083   0.2292     0.75
  12    rs7962107   MEAN  0.07755  0.08452  0.08406
  12    rs7962107     SD        0 0.005577 0.007577
  12    rs4759218   GENO      T/T      T/C      C/C
  12    rs4759218 COUNTS        4       21       23
  12    rs4759218   FREQ  0.08333   0.4375   0.4792
  12    rs4759218   MEAN  0.07944  0.08371  0.08513
  12    rs4759218     SD 0.003345 0.008317 0.006157
  12     rs901073   GENO      C/C      C/A      A/A
  12     rs901073 COUNTS       12       22       14
  12     rs901073   FREQ     0.25   0.4583   0.2917
  12     rs901073   MEAN  0.08382  0.08453  0.08343
  12     rs901073     SD 0.005093 0.009077 0.005102
  12     rs808919   GENO      C/C      C/G      G/G
  12     rs808919 COUNTS        8       26       14
  12     rs808919   FREQ   0.1667   0.5417   0.2917
  12     rs808919   MEAN  0.08176  0.08506  0.08343
  12     rs808919     SD 0.004082  0.00857 0.005102
  12   rs11171791   GENO      C/C      C/T      T/T
  12   rs11171791 COUNTS        1       10       37
  12   rs11171791   FREQ  0.02083   0.2083   0.7708
  12   rs11171791   MEAN  0.08216  0.08349  0.08423
  12   rs11171791     SD        0 0.007753 0.007103
  12    rs2629445   GENO      G/G      G/A      A/A
  12    rs2629445 COUNTS        7       21       20
  12    rs2629445   FREQ   0.1458   0.4375   0.4167
  12    rs2629445   MEAN  0.08468  0.08524  0.08254
  12    rs2629445     SD 0.006476 0.008546   0.0055
  12    rs4759017   GENO      C/C      C/T      T/T
  12    rs4759017 COUNTS        1       13       34
  12    rs4759017   FREQ  0.02083   0.2708   0.7083
  12    rs4759017   MEAN  0.08001  0.08391  0.08419
  12    rs4759017     SD        0 0.005635  0.00772
  12    rs1918496   GENO      G/G      G/T      T/T
  12    rs1918496 COUNTS        7       25       16
  12    rs1918496   FREQ   0.1458   0.5208   0.3333
  12    rs1918496   MEAN  0.08185  0.08384  0.08528
  12    rs1918496     SD   0.0044 0.006391 0.008979
  12    rs2695782   GENO      T/T      T/C      C/C
  12    rs2695782 COUNTS        7       25       16
  12    rs2695782   FREQ   0.1458   0.5208   0.3333
  12    rs2695782   MEAN  0.08185  0.08384  0.08528
  12    rs2695782     SD   0.0044 0.006391 0.008979
  12    rs2643626   GENO      A/A      A/G      G/G
  12    rs2643626 COUNTS        7       25       16
  12    rs2643626   FREQ   0.1458   0.5208   0.3333
  12    rs2643626   MEAN  0.08185  0.08384  0.08528
  12    rs2643626     SD   0.0044 0.006391 0.008979
  12   rs11575218   GENO      C/C      C/T      T/T
  12   rs11575218 COUNTS        4       14       30
  12   rs11575218   FREQ  0.08333   0.2917    0.625
  12   rs11575218   MEAN  0.08062   0.0857  0.08371
  12   rs11575218     SD 0.005149 0.006053 0.007702
  12   rs12311878   GENO      G/G      G/A      A/A
  12   rs12311878 COUNTS       10       19       19
  12   rs12311878   FREQ   0.2083   0.3958   0.3958
  12   rs12311878   MEAN  0.08372   0.0859  0.08233
  12   rs12311878     SD 0.006066 0.008717 0.005499
  12   rs11830379   GENO      C/C      C/A      A/A
  12   rs11830379 COUNTS        9       21       18
  12   rs11830379   FREQ   0.1875   0.4375    0.375
  12   rs11830379   MEAN  0.08365  0.08567  0.08231
  12   rs11830379     SD  0.00643 0.008304 0.005657
  12    rs7979812   GENO      C/C      C/A      A/A
  12    rs7979812 COUNTS       12       21       15
  12    rs7979812   FREQ     0.25   0.4375   0.3125
  12    rs7979812   MEAN  0.08208  0.08492  0.08435
  12    rs7979812     SD 0.004993 0.008964 0.005477
  12     rs774025   GENO      A/A      A/G      G/G
  12     rs774025 COUNTS        1        6       41
  12     rs774025   FREQ  0.02083    0.125   0.8542
  12     rs774025   MEAN  0.08216  0.07885  0.08484
  12     rs774025     SD        0 0.004057 0.007231
  12    rs2643630   GENO      C/C      C/T      T/T
  12    rs2643630 COUNTS        0        9       39
  12    rs2643630   FREQ        0   0.1875   0.8125
  12    rs2643630   MEAN       NA  0.08709  0.08333
  12    rs2643630     SD       NA  0.01088 0.005881
  12    rs4759206   GENO      A/A      A/G      G/G
  12    rs4759206 COUNTS        0        6       42
  12    rs4759206   FREQ        0    0.125    0.875
  12    rs4759206   MEAN       NA  0.08197  0.08433
  12    rs4759206     SD       NA 0.004855 0.007355
  12    rs2643629   GENO      A/A      A/G      G/G
  12    rs2643629 COUNTS        0        9       39
  12    rs2643629   FREQ        0   0.1875   0.8125
  12    rs2643629   MEAN       NA  0.08709  0.08333
  12    rs2643629     SD       NA  0.01088 0.005881
  12   rs17118576   GENO      A/A      A/G      G/G
  12   rs17118576 COUNTS        1       13       34
  12   rs17118576   FREQ  0.02083   0.2708   0.7083
  12   rs17118576   MEAN  0.07577  0.08462  0.08405
  12   rs17118576     SD        0 0.005686 0.007596
  12    rs2291738   GENO      C/C      C/T      T/T
  12    rs2291738 COUNTS        0        6       42
  12    rs2291738   FREQ        0    0.125    0.875
  12    rs2291738   MEAN       NA  0.08342  0.08412
  12    rs2291738     SD       NA 0.004072 0.007456
  12     rs774047   GENO      T/T      T/C      C/C
  12     rs774047 COUNTS        2       17       29
  12     rs774047   FREQ  0.04167   0.3542   0.6042
  12     rs774047   MEAN  0.07802  0.08291   0.0851
  12     rs774047     SD 0.0007867 0.005337 0.007976
  12     rs774028   GENO      G/G      G/C      C/C
  12     rs774028 COUNTS        1       11       36
  12     rs774028   FREQ  0.02083   0.2292     0.75
  12     rs774028   MEAN  0.07103  0.08533    0.084
  12     rs774028     SD        0 0.004889 0.007442
  12    rs6581093   GENO      C/C      C/T      T/T
  12    rs6581093 COUNTS        3       15       30
  12    rs6581093   FREQ   0.0625   0.3125    0.625
  12    rs6581093   MEAN  0.08568  0.08671  0.08253
  12    rs6581093     SD 0.006155 0.009482 0.005405
  12     rs774033   GENO      T/T      T/C      C/C
  12     rs774033 COUNTS        5       15       28
  12     rs774033   FREQ   0.1042   0.3125   0.5833
  12     rs774033   MEAN  0.08323  0.08224  0.08513
  12     rs774033     SD 0.005515 0.005192 0.008121
  12     rs774039   GENO      G/G      G/A      A/A
  12     rs774039 COUNTS        5       15       28
  12     rs774039   FREQ   0.1042   0.3125   0.5833
  12     rs774039   MEAN  0.08323  0.08224  0.08513
  12     rs774039     SD 0.005515 0.005192 0.008121
  12     rs774040   GENO      G/G      G/A      A/A
  12     rs774040 COUNTS        1       14       33
  12     rs774040   FREQ  0.02083   0.2917   0.6875
  12     rs774040   MEAN  0.07103  0.08354  0.08463
  12     rs774040     SD        0 0.005831 0.007371
  12    rs2279665   GENO      C/C      C/G      G/G
  12    rs2279665 COUNTS        9       19       20
  12    rs2279665   FREQ   0.1875   0.3958   0.4167
  12    rs2279665   MEAN  0.08286  0.08304   0.0855
  12    rs2279665     SD 0.006827 0.004925  0.00883
  12    rs2638312   GENO      C/C      C/T      T/T
  12    rs2638312 COUNTS        1       11       36
  12    rs2638312   FREQ  0.02083   0.2292     0.75
  12    rs2638312   MEAN  0.07103  0.08533    0.084
  12    rs2638312     SD        0 0.004889 0.007442
  12    rs7312888   GENO      C/C      C/G      G/G
  12    rs7312888 COUNTS        6       23       19
  12    rs7312888   FREQ    0.125   0.4792   0.3958
  12    rs7312888   MEAN  0.08133  0.08626  0.08219
  12    rs7312888     SD 0.004469 0.007983 0.005966
  12    rs7302060   GENO      C/C      C/T      T/T
  12    rs7302060 COUNTS        0        6       42
  12    rs7302060   FREQ        0    0.125    0.875
  12    rs7302060   MEAN       NA  0.08164  0.08437
  12    rs7302060     SD       NA 0.004618 0.007357
  12   rs12299614   GENO      A/A      A/G      G/G
  12   rs12299614 COUNTS        9       19       20
  12   rs12299614   FREQ   0.1875   0.3958   0.4167
  12   rs12299614   MEAN  0.08286  0.08304   0.0855
  12   rs12299614     SD 0.006827 0.004925  0.00883
  12   rs17118644   GENO      G/G      G/C      C/C
  12   rs17118644 COUNTS        6       19       23
  12   rs17118644   FREQ    0.125   0.3958   0.4792
  12   rs17118644   MEAN   0.0819  0.08585  0.08309
  12   rs17118644     SD 0.005114 0.009083 0.005388
  12   rs17118647   GENO      A/A      A/C      C/C
  12   rs17118647 COUNTS        6       19       23
  12   rs17118647   FREQ    0.125   0.3958   0.4792
  12   rs17118647   MEAN   0.0819  0.08585  0.08309
  12   rs17118647     SD 0.005114 0.009083 0.005388
  12     rs774045   GENO      A/A      A/G      G/G
  12     rs774045 COUNTS        0        7       41
  12     rs774045   FREQ        0   0.1458   0.8542
  12     rs774045   MEAN       NA  0.08275  0.08425
  12     rs774045     SD       NA 0.006594 0.007229
  12    rs9737784   GENO      A/A      A/T      T/T
  12    rs9737784 COUNTS        1       10       37
  12    rs9737784   FREQ  0.02083   0.2083   0.7708
  12    rs9737784   MEAN  0.07858  0.08304  0.08445
  12    rs9737784     SD        0 0.005749 0.007494
  12   rs17118655   GENO      T/T      T/C      C/C
  12   rs17118655 COUNTS        1       12       35
  12   rs17118655   FREQ  0.02083     0.25   0.7292
  12   rs17118655   MEAN  0.08356  0.08778  0.08276
  12   rs17118655     SD        0 0.009834 0.005626
  12    rs1082214   GENO      T/T      T/C      C/C
  12    rs1082214 COUNTS        2       14       32
  12    rs1082214   FREQ  0.04167   0.2917   0.6667
  12    rs1082214   MEAN  0.07932  0.08483  0.08398
  12    rs1082214     SD 0.005014 0.006461   0.0075
  12    rs2638328   GENO      A/A      A/G      G/G
  12    rs2638328 COUNTS        1       11       36
  12    rs2638328   FREQ  0.02083   0.2292     0.75
  12    rs2638328   MEAN  0.09305  0.08207  0.08438
  12    rs2638328     SD        0 0.006459 0.007211
  12    rs7313455   GENO      A/A      A/C      C/C
  12    rs7313455 COUNTS        0        7       41
  12    rs7313455   FREQ        0   0.1458   0.8542
  12    rs7313455   MEAN       NA   0.0821  0.08436
  12    rs7313455     SD       NA 0.004392 0.007448
  12    rs2638319   GENO      T/T      T/C      C/C
  12    rs2638319 COUNTS        2       14       32
  12    rs2638319   FREQ  0.04167   0.2917   0.6667
  12    rs2638319   MEAN   0.0868  0.08439   0.0837
  12    rs2638319     SD 0.003487 0.009602 0.006047
  12    rs7137402   GENO      G/G      G/C      C/C
  12    rs7137402 COUNTS        0        5       43
  12    rs7137402   FREQ        0   0.1042   0.8958
  12    rs7137402   MEAN       NA  0.08419  0.08401
  12    rs7137402     SD       NA 0.002707 0.007457
  12   rs11171862   GENO      A/A      A/G      G/G
  12   rs11171862 COUNTS        3       18       27
  12   rs11171862   FREQ   0.0625    0.375   0.5625
  12   rs11171862   MEAN  0.09341  0.08189  0.08442
  12   rs11171862     SD  0.01773 0.004459 0.006348
  12    rs2638335   GENO      G/G      G/A      A/A
  12    rs2638335 COUNTS        1        8       39
  12    rs2638335   FREQ  0.02083   0.1667   0.8125
  12    rs2638335   MEAN  0.08489  0.08466  0.08388
  12    rs2638335     SD        0 0.007365 0.007219
  12    rs2657877   GENO      T/T      T/C      C/C
  12    rs2657877 COUNTS        3       16       29
  12    rs2657877   FREQ   0.0625   0.3333   0.6042
  12    rs2657877   MEAN  0.08604  0.08237  0.08474
  12    rs2657877     SD  0.01217 0.005665  0.00736
  12    rs2657908   GENO      G/G      G/A      A/A
  12    rs2657908 COUNTS       11       24       13
  12    rs2657908   FREQ   0.2292      0.5   0.2708
  12    rs2657908   MEAN  0.08352   0.0824  0.08747
  12    rs2657908     SD 0.006765 0.005942  0.00854
  12    rs7299115   GENO      C/C      C/T      T/T
  12    rs7299115 COUNTS        5       16       27
  12    rs7299115   FREQ   0.1042   0.3333   0.5625
  12    rs7299115   MEAN  0.08603  0.08325  0.08412
  12    rs7299115     SD 0.004831 0.007066 0.007577
  12    rs7310284   GENO      A/A      A/G      G/G
  12    rs7310284 COUNTS        4       21       23
  12    rs7310284   FREQ  0.08333   0.4375   0.4792
  12    rs7310284   MEAN  0.08075  0.08382  0.08479
  12    rs7310284     SD 0.003716 0.008281 0.006376
  12    rs2657888   GENO      G/G      G/T      T/T
  12    rs2657888 COUNTS       10       21       17
  12    rs2657888   FREQ   0.2083   0.4375   0.3542
  12    rs2657888   MEAN  0.08572  0.08269  0.08469
  12    rs2657888     SD 0.004578 0.006481 0.008882
  12    rs3759091   GENO      C/C      C/T      T/T
  12    rs3759091 COUNTS        6       21       21
  12    rs3759091   FREQ    0.125   0.4375   0.4375
  12    rs3759091   MEAN  0.08191  0.08447   0.0842
  12    rs3759091     SD 0.003585 0.008637 0.006235
  12   rs10783793   GENO      A/A      A/C      C/C
  12   rs10783793 COUNTS        3       14       31
  12   rs10783793   FREQ   0.0625   0.2917   0.6458
  12   rs10783793   MEAN  0.07854  0.08205  0.08546
  12   rs10783793     SD 0.001335 0.004921 0.007828
  12    rs2030909   GENO      G/G      G/A      A/A
  12    rs2030909 COUNTS        3       19       26
  12    rs2030909   FREQ   0.0625   0.3958   0.5417
  12    rs2030909   MEAN  0.09148  0.08455  0.08279
  12    rs2030909     SD  0.01989 0.006499 0.004906
  12    rs2470385   GENO      C/C      C/T      T/T
  12    rs2470385 COUNTS        1        7       40
  12    rs2470385   FREQ  0.02083   0.1458   0.8333
  12    rs2470385   MEAN  0.08621  0.08086  0.08453
  12    rs2470385     SD        0 0.006945 0.007144
  12      rs10450   GENO      T/T      T/C      C/C
  12      rs10450 COUNTS        7       21       19
  12      rs10450   FREQ   0.1489   0.4468   0.4043
  12      rs10450   MEAN  0.08072  0.08454  0.08478
  12      rs10450     SD 0.005543 0.005826 0.008836
  12   rs10783794   GENO      G/G      G/A      A/A
  12   rs10783794 COUNTS        9       21       18
  12   rs10783794   FREQ   0.1875   0.4375    0.375
  12   rs10783794   MEAN  0.08306  0.08445  0.08403
  12   rs10783794     SD 0.004433 0.008689 0.006352
  12       rs9368   GENO      C/C      C/A      A/A
  12       rs9368 COUNTS        6       20       22
  12       rs9368   FREQ    0.125   0.4167   0.4583
  12       rs9368   MEAN   0.0811   0.0845   0.0844
  12       rs9368     SD 0.004093 0.006374 0.008311
  12   rs11829918   GENO      A/A      A/C      C/C
  12   rs11829918 COUNTS        0        5       43
  12   rs11829918   FREQ        0   0.1042   0.8958
  12   rs11829918   MEAN       NA   0.0805  0.08444
  12   rs11829918     SD       NA 0.006084  0.00715
  12     rs941210   GENO      G/G      G/A      A/A
  12     rs941210 COUNTS       10       23       15
  12     rs941210   FREQ   0.2083   0.4792   0.3125
  12     rs941210   MEAN  0.08617  0.08426  0.08225
  12     rs941210     SD  0.01112 0.006172 0.004774
  12   rs12312913   GENO      G/G      G/A      A/A
  12   rs12312913 COUNTS        8       25       15
  12   rs12312913   FREQ   0.1667   0.5208   0.3125
  12   rs12312913   MEAN  0.08723  0.08407  0.08225
  12   rs12312913     SD  0.01234  0.00595 0.004774
  12   rs12306723   GENO      G/G      G/T      T/T
  12   rs12306723 COUNTS        0       16       32
  12   rs12306723   FREQ        0   0.3333   0.6667
  12   rs12306723   MEAN       NA  0.08605  0.08302
  12   rs12306723     SD       NA 0.009245 0.005636
  12   rs12314491   GENO      C/C      C/A      A/A
  12   rs12314491 COUNTS        8       25       15
  12   rs12314491   FREQ   0.1667   0.5208   0.3125
  12   rs12314491   MEAN  0.08723  0.08407  0.08225
  12   rs12314491     SD  0.01234  0.00595 0.004774
  12   rs12318580   GENO      G/G      G/A      A/A
  12   rs12318580 COUNTS        0       17       31
  12   rs12318580   FREQ        0   0.3542   0.6458
  12   rs12318580   MEAN       NA  0.08557  0.08319
  12   rs12318580     SD       NA 0.009174 0.005646
  12    rs2950390   GENO      T/T      T/C      C/C
  12    rs2950390 COUNTS        2       16       30
  12    rs2950390   FREQ  0.04167   0.3333    0.625
  12    rs2950390   MEAN  0.08508  0.08253  0.08476
  12    rs2950390     SD 0.005971 0.005063 0.008074
  12   rs17444799   GENO      T/T      T/C      C/C
  12   rs17444799 COUNTS        1        6       41
  12   rs17444799   FREQ  0.02083    0.125   0.8542
  12   rs17444799   MEAN   0.0893  0.08561  0.08367
  12   rs17444799     SD        0 0.003256 0.007523
  12    rs2958155   GENO      T/T      T/G      G/G
  12    rs2958155 COUNTS        8       29       11
  12    rs2958155   FREQ   0.1667   0.6042   0.2292
  12    rs2958155   MEAN  0.08229  0.08499  0.08276
  12    rs2958155     SD  0.00526 0.008092 0.005186
  12    rs2958154   GENO      C/C      C/T      T/T
  12    rs2958154 COUNTS        2       16       30
  12    rs2958154   FREQ  0.04167   0.3333    0.625
  12    rs2958154   MEAN  0.08508  0.08253  0.08476
  12    rs2958154     SD 0.005971 0.005063 0.008074
  12    rs2926743   GENO      A/A      A/G      G/G
  12    rs2926743 COUNTS        0        5       43
  12    rs2926743   FREQ        0   0.1042   0.8958
  12    rs2926743   MEAN       NA  0.08045  0.08445
  12    rs2926743     SD       NA 0.004685 0.007247
  12    rs2958127   GENO      T/T      T/A      A/A
  12    rs2958127 COUNTS        5       25       18
  12    rs2958127   FREQ   0.1042   0.5208    0.375
  12    rs2958127   MEAN  0.08181  0.08403  0.08464
  12    rs2958127     SD 0.004141 0.005981 0.009096
  12   rs17118953   GENO      C/C      C/T      T/T
  12   rs17118953 COUNTS        2       21       25
  12   rs17118953   FREQ  0.04167   0.4375   0.5208
  12   rs17118953   MEAN  0.08035  0.08567  0.08295
  12   rs17118953     SD 0.004261 0.009098 0.004909
  12    rs1466382   GENO      G/G      G/A      A/A
  12    rs1466382 COUNTS        8       30       10
  12    rs1466382   FREQ   0.1667    0.625   0.2083
  12    rs1466382   MEAN  0.08229  0.08475  0.08328
  12    rs1466382     SD  0.00526 0.008067 0.005154
  12   rs11837790   GENO      T/T      T/A      A/A
  12   rs11837790 COUNTS        2       21       25
  12   rs11837790   FREQ  0.04167   0.4375   0.5208
  12   rs11837790   MEAN  0.08035  0.08567  0.08295
  12   rs11837790     SD 0.004261 0.009098 0.004909
  12    rs1131514   GENO      G/G      G/T      T/T
  12    rs1131514 COUNTS        5       25       18
  12    rs1131514   FREQ   0.1042   0.5208    0.375
  12    rs1131514   MEAN  0.08181  0.08403  0.08464
  12    rs1131514     SD 0.004141 0.005981 0.009096
  12   rs12299016   GENO      T/T      T/C      C/C
  12   rs12299016 COUNTS        0        5       43
  12   rs12299016   FREQ        0   0.1042   0.8958
  12   rs12299016   MEAN       NA   0.0826   0.0842
  12   rs12299016     SD       NA 0.005591 0.007284
  12   rs12300453   GENO      T/T      T/G      G/G
  12   rs12300453 COUNTS        0       14       34
  12   rs12300453   FREQ        0   0.2917   0.7083
  12   rs12300453   MEAN       NA  0.08574  0.08333
  12   rs12300453     SD       NA 0.009947 0.005561
  12    rs1026565   GENO      T/T      T/A      A/A
  12    rs1026565 COUNTS        8       30       10
  12    rs1026565   FREQ   0.1667    0.625   0.2083
  12    rs1026565   MEAN  0.08229  0.08475  0.08328
  12    rs1026565     SD  0.00526 0.008067 0.005154
  12    rs7313074   GENO      G/G      G/A      A/A
  12    rs7313074 COUNTS        0        5       43
  12    rs7313074   FREQ        0   0.1042   0.8958
  12    rs7313074   MEAN       NA  0.08045  0.08445
  12    rs7313074     SD       NA 0.004685 0.007247
  12     rs898611   GENO      T/T      T/C      C/C
  12     rs898611 COUNTS        4       29       15
  12     rs898611   FREQ  0.08333   0.6042   0.3125
  12     rs898611   MEAN  0.08332  0.08468  0.08297
  12     rs898611     SD 0.002766 0.005834 0.009849
  12   rs12809466   GENO      G/G      G/A      A/A
  12   rs12809466 COUNTS        3        5       40
  12   rs12809466   FREQ   0.0625   0.1042   0.8333
  12   rs12809466   MEAN  0.08364  0.08596  0.08382
  12   rs12809466     SD 0.005771  0.00351 0.007559
  12   rs10876920   GENO      C/C      C/T      T/T
  12   rs10876920 COUNTS        5       25       18
  12   rs10876920   FREQ   0.1042   0.5208    0.375
  12   rs10876920   MEAN  0.08191  0.08509  0.08315
  12   rs10876920     SD 0.004084 0.008347 0.005748
  12   rs11171978   GENO      A/A      A/G      G/G
  12   rs11171978 COUNTS        1        9       38
  12   rs11171978   FREQ  0.02083   0.1875   0.7917
  12   rs11171978   MEAN  0.08086  0.08046  0.08496
  12   rs11171978     SD        0 0.005431 0.007299
  12   rs11171979   GENO      G/G      G/C      C/C
  12   rs11171979 COUNTS        1        9       38
  12   rs11171979   FREQ  0.02083   0.1875   0.7917
  12   rs11171979   MEAN  0.08086  0.08046  0.08496
  12   rs11171979     SD        0 0.005431 0.007299
  12   rs12299901   GENO      A/A      A/G      G/G
  12   rs12299901 COUNTS        0       15       33
  12   rs12299901   FREQ        0   0.3125   0.6875
  12   rs12299901   MEAN       NA  0.08606  0.08311
  12   rs12299901     SD       NA 0.009445 0.005662
  12   rs10876929   GENO      G/G      G/C      C/C
  12   rs10876929 COUNTS        2       15       31
  12   rs10876929   FREQ  0.04167   0.3125   0.6458
  12   rs10876929   MEAN   0.0811  0.08278  0.08482
  12   rs10876929     SD 0.001504 0.005843 0.007799
  12     rs747906   GENO      G/G      G/C      C/C
  12     rs747906 COUNTS        2        9       37
  12     rs747906   FREQ  0.04167   0.1875   0.7708
  12     rs747906   MEAN  0.08154  0.08367  0.08425
  12     rs747906     SD  0.00533  0.00464 0.007726
  12   rs11171998   GENO      T/T      T/C      C/C
  12   rs11171998 COUNTS       11       25       12
  12   rs11171998   FREQ   0.2292   0.5208     0.25
  12   rs11171998   MEAN  0.08504  0.08277  0.08573
  12   rs11171998     SD 0.006865 0.005503 0.009914
  12    rs4759035   GENO      A/A      A/G      G/G
  12    rs4759035 COUNTS        4       15       29
  12    rs4759035   FREQ  0.08333   0.3125   0.6042
  12    rs4759035   MEAN  0.08648  0.08417  0.08362
  12    rs4759035     SD 0.007682 0.006354 0.007544
  12    rs7954692   GENO      T/T      T/C      C/C
  12    rs7954692 COUNTS        4       15       29
  12    rs7954692   FREQ  0.08333   0.3125   0.6042
  12    rs7954692   MEAN  0.08648  0.08417  0.08362
  12    rs7954692     SD 0.007682 0.006354 0.007544
  12    rs9919772   GENO      T/T      T/C      C/C
  12    rs9919772 COUNTS        4       20       24
  12    rs9919772   FREQ  0.08333   0.4167      0.5
  12    rs9919772   MEAN  0.08517  0.08356  0.08423
  12    rs9919772     SD 0.006325 0.006219 0.008075
  12   rs10783807   GENO      C/C      C/T      T/T
  12   rs10783807 COUNTS       10       23       15
  12   rs10783807   FREQ   0.2083   0.4792   0.3125
  12   rs10783807   MEAN  0.08269    0.083  0.08651
  12   rs10783807     SD  0.00473   0.0055 0.009868
  12    rs6581110   GENO      G/G      G/T      T/T
  12    rs6581110 COUNTS       11       22       15
  12    rs6581110   FREQ   0.2292   0.4583   0.3125
  12    rs6581110   MEAN  0.08178  0.08523  0.08392
  12    rs6581110     SD 0.005357 0.008464 0.005892
  12   rs11172028   GENO      T/T      T/C      C/C
  12   rs11172028 COUNTS        2       19       26
  12   rs11172028   FREQ  0.04255   0.4043   0.5532
  12   rs11172028   MEAN  0.07957  0.08303  0.08518
  12   rs11172028     SD 0.005368 0.006123 0.007911
  12    rs6581112   GENO      A/A      A/T      T/T
  12    rs6581112 COUNTS        8       27       13
  12    rs6581112   FREQ   0.1667   0.5625   0.2708
  12    rs6581112   MEAN  0.08173  0.08436  0.08476
  12    rs6581112     SD  0.00654 0.007835 0.005898
  12    rs7959654   GENO      G/G      G/A      A/A
  12    rs7959654 COUNTS        0        6       42
  12    rs7959654   FREQ        0    0.125    0.875
  12    rs7959654   MEAN       NA  0.08348  0.08411
  12    rs7959654     SD       NA 0.006199 0.007276
  12   rs12321987   GENO      G/G      G/A      A/A
  12   rs12321987 COUNTS        8       16       24
  12   rs12321987   FREQ   0.1667   0.3333      0.5
  12   rs12321987   MEAN  0.08173  0.08397  0.08484
  12   rs12321987     SD  0.00654 0.005331 0.008291
  12    rs7315229   GENO      T/T      T/C      C/C
  12    rs7315229 COUNTS        6       21       21
  12    rs7315229   FREQ    0.125   0.4375   0.4375
  12    rs7315229   MEAN  0.08245  0.08486  0.08366
  12    rs7315229     SD 0.007185 0.008286 0.005921
  12    rs4415812   GENO      C/C      C/T      T/T
  12    rs4415812 COUNTS        2       18       28
  12    rs4415812   FREQ  0.04167    0.375   0.5833
  12    rs4415812   MEAN  0.08776  0.08469  0.08334
  12    rs4415812     SD 0.006855  0.00641 0.007627
  12   rs11172040   GENO      C/C      C/G      G/G
  12   rs11172040 COUNTS        1        8       39
  12   rs11172040   FREQ  0.02083   0.1667   0.8125
  12   rs11172040   MEAN  0.07577  0.08282  0.08449
  12   rs11172040     SD        0  0.00535 0.007392
  12    rs4468384   GENO      C/C      C/G      G/G
  12    rs4468384 COUNTS        2       20       25
  12    rs4468384   FREQ  0.04255   0.4255   0.5319
  12    rs4468384   MEAN  0.08463  0.08408  0.08402
  12    rs4468384     SD 0.0004111 0.008924 0.005942
  12   rs11172046   GENO      C/C      C/G      G/G
  12   rs11172046 COUNTS        2       18       28
  12   rs11172046   FREQ  0.04167    0.375   0.5833
  12   rs11172046   MEAN  0.08776  0.08469  0.08334
  12   rs11172046     SD 0.006855  0.00641 0.007627
  12   rs11172047   GENO      T/T      T/C      C/C
  12   rs11172047 COUNTS        0       20       28
  12   rs11172047   FREQ        0   0.4167   0.5833
  12   rs11172047   MEAN       NA  0.08448  0.08371
  12   rs11172047     SD       NA 0.008997 0.005511
  12   rs10506349   GENO      T/T      T/C      C/C
  12   rs10506349 COUNTS        8       29       11
  12   rs10506349   FREQ   0.1667   0.6042   0.2292
  12   rs10506349   MEAN  0.08054  0.08485  0.08441
  12   rs10506349     SD 0.005725  0.00779 0.005635
  12   rs10876951   GENO      T/T      T/G      G/G
  12   rs10876951 COUNTS        1       18       29
  12   rs10876951   FREQ  0.02083    0.375   0.6042
  12   rs10876951   MEAN  0.07755  0.08474  0.08382
  12   rs10876951     SD        0  0.00885  0.00592
  12   rs17119149   GENO      A/A      A/G      G/G
  12   rs17119149 COUNTS        0       22       26
  12   rs17119149   FREQ        0   0.4583   0.5417
  12   rs17119149   MEAN       NA  0.08548  0.08281
  12   rs17119149     SD       NA 0.008348 0.005714
  12   rs10876954   GENO      G/G      G/C      C/C
  12   rs10876954 COUNTS        9       30        9
  12   rs10876954   FREQ   0.1875    0.625   0.1875
  12   rs10876954   MEAN  0.08138  0.08482  0.08407
  12   rs10876954     SD 0.005923 0.007776  0.00558
  12   rs11834021   GENO      A/A      A/C      C/C
  12   rs11834021 COUNTS        4       18       26
  12   rs11834021   FREQ  0.08333    0.375   0.5417
  12   rs11834021   MEAN  0.08179  0.08235  0.08554
  12   rs11834021     SD 0.002917 0.006502 0.007722
  12   rs17119173   GENO      A/A      A/C      C/C
  12   rs17119173 COUNTS        6       20       22
  12   rs17119173   FREQ    0.125   0.4167   0.4583
  12   rs17119173   MEAN  0.08488  0.08369  0.08411
  12   rs17119173     SD 0.006685 0.009395 0.004669
  12    rs7314055   GENO      A/A      A/G      G/G
  12    rs7314055 COUNTS        3       19       26
  12    rs7314055   FREQ   0.0625   0.3958   0.5417
  12    rs7314055   MEAN  0.08285  0.08531  0.08324
  12    rs7314055     SD 0.006834 0.008793 0.005756
  12   rs10876956   GENO      C/C      C/A      A/A
  12   rs10876956 COUNTS        3       16       29
  12   rs10876956   FREQ   0.0625   0.3333   0.6042
  12   rs10876956   MEAN  0.08368  0.08402  0.08407
  12   rs10876956     SD 0.004515 0.005005 0.008341
  12    rs7296999   GENO      T/T      T/C      C/C
  12    rs7296999 COUNTS        0       10       37
  12    rs7296999   FREQ        0   0.2128   0.7872
  12    rs7296999   MEAN       NA  0.08528  0.08366
  12    rs7296999     SD       NA 0.004325 0.007772
  12    rs1872436   GENO      T/T      T/C      C/C
  12    rs1872436 COUNTS       11       25       12
  12    rs1872436   FREQ   0.2292   0.5208     0.25
  12    rs1872436   MEAN  0.08193  0.08573  0.08241
  12    rs1872436     SD 0.004629 0.008498 0.004906
  12   rs10506346   GENO      A/A      A/G      G/G
  12   rs10506346 COUNTS        8       22       18
  12   rs10506346   FREQ   0.1667   0.4583    0.375
  12   rs10506346   MEAN  0.08169  0.08608  0.08256
  12   rs10506346     SD 0.005352 0.007956 0.006231
  12   rs10506347   GENO      C/C      C/T      T/T
  12   rs10506347 COUNTS        2       13       33
  12   rs10506347   FREQ  0.04167   0.2708   0.6875
  12   rs10506347   MEAN  0.07976  0.08557  0.08368
  12   rs10506347     SD 0.007297 0.006612 0.007323
  12   rs11172071   GENO      A/A      A/C      C/C
  12   rs11172071 COUNTS        7       21       20
  12   rs11172071   FREQ   0.1458   0.4375   0.4167
  12   rs11172071   MEAN   0.0829  0.08472   0.0837
  12   rs11172071     SD 0.006191 0.008252 0.006291
  12   rs10506348   GENO      G/G      G/A      A/A
  12   rs10506348 COUNTS        9       24       15
  12   rs10506348   FREQ   0.1875      0.5   0.3125
  12   rs10506348   MEAN  0.08183  0.08594   0.0823
  12   rs10506348     SD 0.005023 0.007638 0.006787
  12   rs12810024   GENO      T/T      T/C      C/C
  12   rs12810024 COUNTS        4       12       32
  12   rs12810024   FREQ  0.08333     0.25   0.6667
  12   rs12810024   MEAN    0.083  0.08425  0.08408
  12   rs12810024     SD 0.006882 0.007788 0.007073
  12     rs725957   GENO      A/A      A/G      G/G
  12     rs725957 COUNTS        2        7       39
  12     rs725957   FREQ  0.04167   0.1458   0.8125
  12     rs725957   MEAN  0.07957  0.08215   0.0846
  12     rs725957     SD 0.005368 0.003753 0.007565
  12    rs7314151   GENO      G/G      G/C      C/C
  12    rs7314151 COUNTS        7       20       21
  12    rs7314151   FREQ   0.1458   0.4167   0.4375
  12    rs7314151   MEAN  0.08856  0.08205  0.08441
  12    rs7314151     SD  0.01217 0.005267 0.006016
  12   rs17119301   GENO      T/T      T/C      C/C
  12   rs17119301 COUNTS        4       22       22
  12   rs17119301   FREQ  0.08333   0.4583   0.4583
  12   rs17119301   MEAN  0.08247  0.08587  0.08248
  12   rs17119301     SD 0.008288 0.008235 0.005335
  12    rs4759042   GENO      T/T      T/C      C/C
  12    rs4759042 COUNTS        1       11       36
  12    rs4759042   FREQ  0.02083   0.2292     0.75
  12    rs4759042   MEAN  0.08492   0.0856  0.08353
  12    rs4759042     SD        0 0.006736 0.007318
  12    rs2279743   GENO      T/T      T/C      C/C
  12    rs2279743 COUNTS       12       23       13
  12    rs2279743   FREQ     0.25   0.4792   0.2708
  12    rs2279743   MEAN   0.0844  0.08443  0.08299
  12    rs2279743     SD 0.005027 0.008651 0.005923
  12   rs11832004   GENO      C/C      C/G      G/G
  12   rs11832004 COUNTS        0       15       33
  12   rs11832004   FREQ        0   0.3125   0.6875
  12   rs11832004   MEAN       NA   0.0836  0.08423
  12   rs11832004     SD       NA 0.006014 0.007613
  12   rs10506350   GENO      G/G      G/C      C/C
  12   rs10506350 COUNTS        4       26       18
  12   rs10506350   FREQ  0.08333   0.5417    0.375
  12   rs10506350   MEAN  0.08247  0.08492  0.08309
  12   rs10506350     SD 0.008288 0.008142 0.005175
  12     rs697222   GENO      A/A      A/G      G/G
  12     rs697222 COUNTS        1       18       29
  12     rs697222   FREQ  0.02083    0.375   0.6042
  12     rs697222   MEAN   0.0746  0.08417  0.08427
  12     rs697222     SD        0 0.005676 0.007852
  12   rs17119386   GENO      C/C      C/T      T/T
  12   rs17119386 COUNTS        0        7       41
  12   rs17119386   FREQ        0   0.1458   0.8542
  12   rs17119386   MEAN       NA  0.08318  0.08418
  12   rs17119386     SD       NA 0.005544 0.007373
  12    rs2270737   GENO      G/G      G/A      A/A
  12    rs2270737 COUNTS        0        7       41
  12    rs2270737   FREQ        0   0.1458   0.8542
  12    rs2270737   MEAN       NA  0.08318  0.08418
  12    rs2270737     SD       NA 0.005544 0.007373
  12    rs1044931   GENO      T/T      T/C      C/C
  12    rs1044931 COUNTS        1       11       36
  12    rs1044931   FREQ  0.02083   0.2292     0.75
  12    rs1044931   MEAN  0.08492   0.0856  0.08353
  12    rs1044931     SD        0 0.006736 0.007318
  12   rs17119416   GENO      G/G      G/A      A/A
  12   rs17119416 COUNTS        0        7       41
  12   rs17119416   FREQ        0   0.1458   0.8542
  12   rs17119416   MEAN       NA  0.08318  0.08418
  12   rs17119416     SD       NA 0.005544 0.007373
  12     rs324019   GENO      A/A      A/G      G/G
  12     rs324019 COUNTS        5       11       32
  12     rs324019   FREQ   0.1042   0.2292   0.6667
  12     rs324019   MEAN  0.08251  0.08749  0.08308
  12     rs324019     SD 0.004836 0.009782  0.00607
  12    rs3024953   GENO      A/A      A/T      T/T
  12    rs3024953 COUNTS        0       10       38
  12    rs3024953   FREQ        0   0.2083   0.7917
  12    rs3024953   MEAN       NA   0.0873  0.08317
  12    rs3024953     SD       NA  0.01084 0.005629
  12   rs17119482   GENO      T/T      T/C      C/C
  12   rs17119482 COUNTS        0       14       34
  12   rs17119482   FREQ        0   0.2917   0.7083
  12   rs17119482   MEAN       NA  0.08552  0.08342
  12   rs17119482     SD       NA  0.01044 0.005236
  12     rs324013   GENO      C/C      C/T      T/T
  12     rs324013 COUNTS        7       29       12
  12     rs324013   FREQ   0.1458   0.6042     0.25
  12     rs324013   MEAN  0.08172  0.08319  0.08741
  12     rs324013     SD 0.006542 0.004565    0.011
  12   rs12368672   GENO      G/G      G/C      C/C
  12   rs12368672 COUNTS        2       12       34
  12   rs12368672   FREQ  0.04167     0.25   0.7083
  12   rs12368672   MEAN  0.08675  0.08442  0.08373
  12   rs12368672     SD 0.003566 0.009847 0.006194
  12   rs12307379   GENO      T/T      T/C      C/C
  12   rs12307379 COUNTS        0       18       30
  12   rs12307379   FREQ        0    0.375    0.625
  12   rs12307379   MEAN       NA  0.08388  0.08412
  12   rs12307379     SD       NA 0.006022 0.007763
  12    rs4759277   GENO      C/C      C/A      A/A
  12    rs4759277 COUNTS        7       28       13
  12    rs4759277   FREQ   0.1458   0.5833   0.2708
  12    rs4759277   MEAN  0.08595  0.08215  0.08706
  12    rs4759277     SD 0.004281 0.005301  0.01021
  12    rs1466535   GENO      A/A      A/G      G/G
  12    rs1466535 COUNTS        3       12       33
  12    rs1466535   FREQ   0.0625     0.25   0.6875
  12    rs1466535   MEAN  0.08594  0.08442  0.08372
  12    rs1466535     SD  0.00288 0.009847 0.006289
  12    rs1799986   GENO      T/T      T/C      C/C
  12    rs1799986 COUNTS        1        5       42
  12    rs1799986   FREQ  0.02083   0.1042    0.875
  12    rs1799986   MEAN  0.08716  0.08084  0.08434
  12    rs1799986     SD        0 0.004478 0.007358
  12    rs2306692   GENO      T/T      T/C      C/C
  12    rs2306692 COUNTS        2       19       27
  12    rs2306692   FREQ  0.04167   0.3958   0.5625
  12    rs2306692   MEAN  0.08707  0.08392  0.08388
  12    rs2306692     SD 0.003165 0.006248 0.007925
  12    rs7975818   GENO      G/G      G/C      C/C
  12    rs7975818 COUNTS        1       18       29
  12    rs7975818   FREQ  0.02083    0.375   0.6042
  12    rs7975818   MEAN  0.08216  0.08381  0.08423
  12    rs7975818     SD        0 0.006128  0.00784
  12    rs1800176   GENO      C/C      C/T      T/T
  12    rs1800176 COUNTS        1       20       27
  12    rs1800176   FREQ  0.02083   0.4167   0.5625
  12    rs1800176   MEAN  0.08216  0.08503  0.08336
  12    rs1800176     SD        0 0.009013 0.005499
  12    rs4074308   GENO      C/C      C/T      T/T
  12    rs4074308 COUNTS        2       26       20
  12    rs4074308   FREQ  0.04167   0.5417   0.4167
  12    rs4074308   MEAN  0.07981   0.0848  0.08346
  12    rs4074308     SD 0.003322 0.008076 0.005921
  12    rs1800168   GENO      T/T      T/C      C/C
  12    rs1800168 COUNTS        1       26       21
  12    rs1800168   FREQ  0.02083   0.5417   0.4375
  12    rs1800168   MEAN  0.08216  0.08491  0.08304
  12    rs1800168     SD        0  0.00795 0.006086
  12    rs7301155   GENO      G/G      G/A      A/A
  12    rs7301155 COUNTS        6       20       22
  12    rs7301155   FREQ    0.125   0.4167   0.4583
  12    rs7301155   MEAN  0.08194  0.08417  0.08447
  12    rs7301155     SD 0.003894  0.00698 0.007966
  12   rs10783817   GENO      A/A      A/G      G/G
  12   rs10783817 COUNTS        0       14       34
  12   rs10783817   FREQ        0   0.2917   0.7083
  12   rs10783817   MEAN       NA  0.08569  0.08335
  12   rs10783817     SD       NA 0.006196 0.007409
  12   rs11172139   GENO      C/C      C/A      A/A
  12   rs11172139 COUNTS        2        9       37
  12   rs11172139   FREQ  0.04167   0.1875   0.7708
  12   rs11172139   MEAN  0.08319  0.08375  0.08415
  12   rs11172139     SD  0.00146 0.002821 0.007987
  12    rs7135142   GENO      A/A      A/G      G/G
  12    rs7135142 COUNTS        3       20       25
  12    rs7135142   FREQ   0.0625   0.4167   0.5208
  12    rs7135142   MEAN  0.09109  0.08179  0.08498
  12    rs7135142     SD  0.02036 0.004729 0.005911
  12   rs12296766   GENO      G/G      G/A      A/A
  12   rs12296766 COUNTS        3       20       25
  12   rs12296766   FREQ   0.0625   0.4167   0.5208
  12   rs12296766   MEAN  0.09109  0.08179  0.08498
  12   rs12296766     SD  0.02036 0.004729 0.005911
  12   rs11832661   GENO      C/C      C/T      T/T
  12   rs11832661 COUNTS        6       13       29
  12   rs11832661   FREQ    0.125   0.2708   0.6042
  12   rs11832661   MEAN  0.08304  0.08296  0.08472
  12   rs11832661     SD 0.007174 0.003608 0.008274
  12   rs11172156   GENO      T/T      T/C      C/C
  12   rs11172156 COUNTS        3       17       28
  12   rs11172156   FREQ   0.0625   0.3542   0.5833
  12   rs11172156   MEAN   0.0865  0.08402  0.08377
  12   rs11172156     SD 0.005825 0.005918 0.007973
  12    rs7307059   GENO      T/T      T/C      C/C
  12    rs7307059 COUNTS        3       23       22
  12    rs7307059   FREQ   0.0625   0.4792   0.4583
  12    rs7307059   MEAN  0.09109  0.08143  0.08579
  12    rs7307059     SD  0.02036 0.004528 0.005818
  12    rs7309659   GENO      C/C      C/T      T/T
  12    rs7309659 COUNTS        1       19       28
  12    rs7309659   FREQ  0.02083   0.3958   0.5833
  12    rs7309659   MEAN   0.1138  0.08205  0.08431
  12    rs7309659     SD        0 0.004097 0.006375
  12    rs1463241   GENO      C/C      C/A      A/A
  12    rs1463241 COUNTS        6       13       29
  12    rs1463241   FREQ    0.125   0.2708   0.6042
  12    rs1463241   MEAN  0.08304  0.08296  0.08472
  12    rs1463241     SD 0.007174 0.003608 0.008274
  12   rs11172184   GENO      T/T      T/C      C/C
  12   rs11172184 COUNTS        2        9       37
  12   rs11172184   FREQ  0.04167   0.1875   0.7708
  12   rs11172184   MEAN  0.08319  0.08375  0.08415
  12   rs11172184     SD  0.00146 0.002821 0.007987
  12     rs537482   GENO      C/C      C/T      T/T
  12     rs537482 COUNTS        1       19       28
  12     rs537482   FREQ  0.02083   0.3958   0.5833
  12     rs537482   MEAN   0.1138  0.08205  0.08431
  12     rs537482     SD        0 0.004097 0.006375
  12    rs2063778   GENO      G/G      G/T      T/T
  12    rs2063778 COUNTS        2       15       31
  12    rs2063778   FREQ  0.04167   0.3125   0.6458
  12    rs2063778   MEAN  0.08319  0.08533  0.08346
  12    rs2063778     SD  0.00146 0.004804 0.008171
  12    rs1798710   GENO      G/G      G/C      C/C
  12    rs1798710 COUNTS        3       23       22
  12    rs1798710   FREQ   0.0625   0.4792   0.4583
  12    rs1798710   MEAN  0.09109  0.08143  0.08579
  12    rs1798710     SD  0.02036 0.004528 0.005818
  12     rs567895   GENO      T/T      T/C      C/C
  12     rs567895 COUNTS        0       13       35
  12     rs567895   FREQ        0   0.2708   0.7292
  12     rs567895   MEAN       NA  0.08459  0.08382
  12     rs567895     SD       NA 0.009539 0.006105
  12     rs511225   GENO      A/A      A/G      G/G
  12     rs511225 COUNTS        0       12       36
  12     rs511225   FREQ        0     0.25     0.75
  12     rs511225   MEAN       NA    0.086  0.08337
  12     rs511225     SD       NA 0.005924 0.007401
  12    rs1669300   GENO      T/T      T/A      A/A
  12    rs1669300 COUNTS        0       11       37
  12    rs1669300   FREQ        0   0.2292   0.7708
  12    rs1669300   MEAN       NA   0.0857  0.08353
  12    rs1669300     SD       NA 0.006116 0.007362
  12   rs12579911   GENO      C/C      C/T      T/T
  12   rs12579911 COUNTS        6       21       21
  12   rs12579911   FREQ    0.125   0.4375   0.4375
  12   rs12579911   MEAN  0.08279  0.08314  0.08528
  12   rs12579911     SD 0.007306 0.005539 0.008444
  12     rs776037   GENO      T/T      T/C      C/C
  12     rs776037 COUNTS        7       24       17
  12     rs776037   FREQ   0.1458      0.5   0.3542
  12     rs776037   MEAN  0.08453  0.08426  0.08351
  12     rs776037     SD 0.002832 0.008086 0.007094
  12    rs2228225   GENO      A/A      A/G      G/G
  12    rs2228225 COUNTS        2        9       37
  12    rs2228225   FREQ  0.04167   0.1875   0.7708
  12    rs2228225   MEAN  0.08764  0.08635  0.08327
  12    rs2228225     SD 0.007752  0.01239 0.005218
  12    rs2292657   GENO      A/A      A/G      G/G
  12    rs2292657 COUNTS        2        9       37
  12    rs2292657   FREQ  0.04167   0.1875   0.7708
  12    rs2292657   MEAN  0.08764  0.08635  0.08327
  12    rs2292657     SD 0.007752  0.01239 0.005218
  12    rs7973381   GENO      T/T      T/C      C/C
  12    rs7973381 COUNTS        1       10       37
  12    rs7973381   FREQ  0.02083   0.2083   0.7708
  12    rs7973381   MEAN  0.07577  0.08469  0.08408
  12    rs7973381     SD        0 0.004846 0.007603
  12   rs10783828   GENO      A/A      A/G      G/G
  12   rs10783828 COUNTS        3       15       30
  12   rs10783828   FREQ   0.0625   0.3125    0.625
  12   rs10783828   MEAN  0.08092  0.08544  0.08364
  12   rs10783828     SD 0.005912 0.009137 0.006053
  12    rs2672571   GENO      G/G      G/A      A/A
  12    rs2672571 COUNTS        6       20       22
  12    rs2672571   FREQ    0.125   0.4167   0.4583
  12    rs2672571   MEAN  0.08273  0.08307  0.08526
  12    rs2672571     SD 0.004749 0.005867 0.008553
  12     rs537161   GENO      T/T      T/C      C/C
  12     rs537161 COUNTS        0        6       42
  12     rs537161   FREQ        0    0.125    0.875
  12     rs537161   MEAN       NA   0.0832  0.08415
  12     rs537161     SD       NA 0.003829 0.007469
  12    rs1678537   GENO      A/A      A/G      G/G
  12    rs1678537 COUNTS        5       17       26
  12    rs1678537   FREQ   0.1042   0.3542   0.5417
  12    rs1678537   MEAN  0.08378  0.08315  0.08465
  12    rs1678537     SD 0.004457 0.005434  0.00846
  12    rs1284467   GENO      A/A      A/G      G/G
  12    rs1284467 COUNTS        0        7       41
  12    rs1284467   FREQ        0   0.1458   0.8542
  12    rs1284467   MEAN       NA  0.08385  0.08406
  12    rs1284467     SD       NA 0.003895 0.007539
  12    rs7965140   GENO      G/G      G/C      C/C
  12    rs7965140 COUNTS        3       18       27
  12    rs7965140   FREQ   0.0625    0.375   0.5625
  12    rs7965140   MEAN  0.08005  0.08525  0.08366
  12    rs7965140     SD 0.001985 0.009691 0.005124
  12    rs1284605   GENO      T/T      T/C      C/C
  12    rs1284605 COUNTS        6       19       23
  12    rs1284605   FREQ    0.125   0.3958   0.4792
  12    rs1284605   MEAN  0.08273  0.08356  0.08476
  12    rs1284605     SD 0.004749   0.0067 0.008028
  12     rs703840   GENO      T/T      T/A      A/A
  12     rs703840 COUNTS        7       22       19
  12     rs703840   FREQ   0.1458   0.4583   0.3958
  12     rs703840   MEAN  0.08674  0.08395  0.08312
  12     rs703840     SD  0.01239 0.006442 0.005302
  12    rs1148552   GENO      T/T      T/C      C/C
  12    rs1148552 COUNTS        0       25       23
  12    rs1148552   FREQ        0   0.5208   0.4792
  12    rs1148552   MEAN       NA  0.08312  0.08503
  12    rs1148552     SD       NA  0.00621 0.007965
  12    rs1678542   GENO      G/G      G/C      C/C
  12    rs1678542 COUNTS        9       27       12
  12    rs1678542   FREQ   0.1875   0.5625     0.25
  12    rs1678542   MEAN  0.08433  0.08289  0.08637
  12    rs1678542     SD 0.003551  0.00507  0.01166
  12   rs11172254   GENO      A/A      A/G      G/G
  12   rs11172254 COUNTS        0        9       39
  12   rs11172254   FREQ        0   0.1875   0.8125
  12   rs11172254   MEAN       NA  0.08196  0.08451
  12   rs11172254     SD       NA 0.006525 0.007212
  12     rs775244   GENO      A/A      A/G      G/G
  12     rs775244 COUNTS       10       22       16
  12     rs775244   FREQ   0.2083   0.4583   0.3333
  12     rs775244   MEAN  0.08783  0.08337  0.08257
  12     rs775244     SD  0.01231  0.00453 0.005041
  12    rs2888334   GENO      G/G      G/C      C/C
  12    rs2888334 COUNTS        2       21       25
  12    rs2888334   FREQ  0.04167   0.4375   0.5208
  12    rs2888334   MEAN  0.08456  0.08356  0.08438
  12    rs2888334     SD  0.00233 0.004458 0.009023
  12     rs775250   GENO      A/A      A/C      C/C
  12     rs775250 COUNTS        2       13       33
  12     rs775250   FREQ  0.04167   0.2708   0.6875
  12     rs775250   MEAN  0.08794  0.08151  0.08479
  12     rs775250     SD 0.0002684 0.004409 0.007905
  12     rs775251   GENO      T/T      T/C      C/C
  12     rs775251 COUNTS        5       17       26
  12     rs775251   FREQ   0.1042   0.3542   0.5417
  12     rs775251   MEAN  0.08444  0.08193  0.08533
  12     rs775251     SD 0.008439 0.004453 0.008106
  12    rs7313599   GENO      G/G      G/A      A/A
  12    rs7313599 COUNTS        0       10       38
  12    rs7313599   FREQ        0   0.2083   0.7917
  12    rs7313599   MEAN       NA  0.08152  0.08469
  12    rs7313599     SD       NA 0.006138 0.007253
  12    rs1545783   GENO      G/G      G/T      T/T
  12    rs1545783 COUNTS        2       19       27
  12    rs1545783   FREQ  0.04167   0.3958   0.5625
  12    rs1545783   MEAN   0.0814  0.08394  0.08429
  12    rs1545783     SD 0.006804 0.005985 0.007986
  12    rs1284185   GENO      T/T      T/C      C/C
  12    rs1284185 COUNTS        1       16       31
  12    rs1284185   FREQ  0.02083   0.3333   0.6458
  12    rs1284185   MEAN  0.07777  0.08534  0.08356
  12    rs1284185     SD        0 0.009043 0.005958
  12     rs812315   GENO      G/G      G/A      A/A
  12     rs812315 COUNTS        9       28       11
  12     rs812315   FREQ   0.1875   0.5833   0.2292
  12     rs812315   MEAN  0.08502  0.08368  0.08411
  12     rs812315     SD 0.004102  0.00826 0.006131
  12    rs2277323   GENO      A/A      A/G      G/G
  12    rs2277323 COUNTS        0        7       41
  12    rs2277323   FREQ        0   0.1458   0.8542
  12    rs2277323   MEAN       NA  0.08708  0.08351
  12    rs2277323     SD       NA 0.008722 0.006768
  12    rs1564374   GENO      A/A      A/G      G/G
  12    rs1564374 COUNTS       11       22       15
  12    rs1564374   FREQ   0.2292   0.4583   0.3125
  12    rs1564374   MEAN  0.08395  0.08335  0.08509
  12    rs1564374     SD 0.004196 0.006093 0.009935
  12    rs1871417   GENO      T/T      T/C      C/C
  12    rs1871417 COUNTS        8       20       20
  12    rs1871417   FREQ   0.1667   0.4167   0.4167
  12    rs1871417   MEAN  0.08201  0.08438  0.08449
  12    rs1871417     SD 0.006261 0.005239 0.008973
  12     rs715930   GENO      A/A      A/C      C/C
  12     rs715930 COUNTS        5       17       26
  12     rs715930   FREQ   0.1042   0.3542   0.5417
  12     rs715930   MEAN  0.08649  0.08418  0.08346
  12     rs715930     SD  0.01537 0.006755 0.005103
  12    rs1082502   GENO      A/A      A/G      G/G
  12    rs1082502 COUNTS        9       24       15
  12    rs1082502   FREQ   0.1875      0.5   0.3125
  12    rs1082502   MEAN  0.08716  0.08395  0.08228
  12    rs1082502     SD    0.012 0.005413 0.005374
  12    rs1678514   GENO      C/C      C/T      T/T
  12    rs1678514 COUNTS        9       24       15
  12    rs1678514   FREQ   0.1875      0.5   0.3125
  12    rs1678514   MEAN  0.08716  0.08395  0.08228
  12    rs1678514     SD    0.012 0.005413 0.005374
  12    rs1689595   GENO      T/T      T/C      C/C
  12    rs1689595 COUNTS        5       25       18
  12    rs1689595   FREQ   0.1042   0.5208    0.375
  12    rs1689595   MEAN  0.09156   0.0837  0.08239
  12    rs1689595     SD  0.01493  0.00508 0.005527
  12    rs2640629   GENO      T/T      T/C      C/C
  12    rs2640629 COUNTS       10       26       12
  12    rs2640629   FREQ   0.2083   0.5417     0.25
  12    rs2640629   MEAN  0.08625  0.08431  0.08158
  12    rs2640629     SD  0.01173 0.004887 0.006075
  12    rs2640631   GENO      T/T      T/A      A/A
  12    rs2640631 COUNTS       11       22       15
  12    rs2640631   FREQ   0.2292   0.4583   0.3125
  12    rs2640631   MEAN  0.08088  0.08499  0.08493
  12    rs2640631     SD 0.005839 0.005072 0.009791
  12    rs1689585   GENO      C/C      C/T      T/T
  12    rs1689585 COUNTS       10       21       17
  12    rs1689585   FREQ   0.2083   0.4375   0.3542
  12    rs1689585   MEAN  0.08151  0.08428   0.0852
  12    rs1689585     SD 0.005749  0.00529 0.009419
  12   rs11836228   GENO      C/C      C/G      G/G
  12   rs11836228 COUNTS        0       10       38
  12   rs11836228   FREQ        0   0.2083   0.7917
  12   rs11836228   MEAN       NA  0.08302   0.0843
  12   rs11836228     SD       NA 0.007626  0.00703
  12     rs701006   GENO      G/G      G/A      A/A
  12     rs701006 COUNTS       11       22       15
  12     rs701006   FREQ   0.2292   0.4583   0.3125
  12     rs701006   MEAN  0.08612  0.08419  0.08227
  12     rs701006     SD  0.01017 0.006047 0.005786
  12    rs7307835   GENO      T/T      T/C      C/C
  12    rs7307835 COUNTS        0        9       38
  12    rs7307835   FREQ        0   0.1915   0.8085
  12    rs7307835   MEAN       NA  0.08332  0.08435
  12    rs7307835     SD       NA 0.005776 0.007452
  12    rs1050045   GENO      C/C      C/T      T/T
  12    rs1050045 COUNTS        5       22       21
  12    rs1050045   FREQ   0.1042   0.4583   0.4375
  12    rs1050045   MEAN  0.08855  0.08449  0.08247
  12    rs1050045     SD  0.01442 0.005628  0.00596
