# Supplementary material for: Cell-to-cell expression dispersion of B-cell surface proteins is linked to genetic variants in humans
Source: Commun Biol. 2020 Jul 3;3:346. doi: 10.1038/s42003-020-1075-1 (PMC7335051; doi:10.1038/s42003-020-1075-1)
Supplement: Supplementary file 4 — Supplementary Data 2 [file 42003_2020_1075_MOESM4_ESM.zip › Supplementary_Data_S2/plink-results-48LCLs/CD63_chr12_cv/CD63_cv_48_LCLs.qassoc.mperm]

 CHR          SNP         EMP1         EMP2 
  12   rs17102261       0.8944            1 
  12   rs12227447       0.8944            1 
  12   rs17102356       0.7915            1 
  12   rs17102368       0.8601            1 
  12    rs7980783       0.9628            1 
  12    rs7980880       0.6658            1 
  12    rs7133633       0.7784            1 
  12   rs17102640      0.08149            1 
  12    rs7968810        0.502            1 
  12    rs7968870      0.08579            1 
  12    rs6580960       0.1531            1 
  12   rs10783597       0.1327            1 
  12   rs10783598       0.0211       0.9996 
  12   rs12303628      0.09789            1 
  12   rs11170685       0.2643            1 
  12   rs17102916       0.3939            1 
  12   rs10783599       0.8177            1 
  12   rs12307091       0.3578            1 
  12   rs11612817       0.0254       0.9998 
  12     rs876351      0.05249            1 
  12   rs12811467      0.09689            1 
  12    rs4608125      0.05249            1 
  12   rs11170701      0.06449            1 
  12    rs7295111       0.6213            1 
  12    rs7308567       0.0388            1 
  12   rs10506320       0.3907            1 
  12   rs10506321       0.1907            1 
  12   rs12822602       0.1907            1 
  12   rs11170709       0.9624            1 
  12    rs1445395       0.7491            1 
  12    rs4290273       0.2938            1 
  12   rs11170725        0.692            1 
  12   rs10506322       0.9747            1 
  12    rs7303149       0.1607            1 
  12    rs7963300       0.1247            1 
  12     rs796720       0.2083            1 
  12    rs7306498       0.5632            1 
  12   rs10506323       0.1442            1 
  12    rs2120297       0.6597            1 
  12    rs6580965       0.6199            1 
  12    rs6580967       0.4876            1 
  12   rs10506325       0.2665            1 
  12    rs7979372       0.3669            1 
  12   rs12311931        0.012       0.9934 
  12    rs2120991        0.692            1 
  12    rs2120992       0.1607            1 
  12    rs4759303       0.6076            1 
  12    rs2577864       0.7945            1 
  12    rs2577865       0.1607            1 
  12    rs2590712       0.7945            1 
  12    rs2204785       0.1607            1 
  12   rs11170751     0.008699       0.9557 
  12    rs1443508       0.5585            1 
  12    rs1443507       0.5585            1 
  12    rs1947021       0.7011            1 
  12    rs1470321      0.08249            1 
  12   rs11170760       0.4127            1 
  12    rs7312914       0.8565            1 
  12    rs1443504       0.9909            1 
  12     rs894734       0.6823            1 
  12    rs2366144       0.6717            1 
  12    rs7301643       0.3381            1 
  12    rs2366148       0.5882            1 
  12    rs1561987       0.6753            1 
  12    rs1822437       0.5642            1 
  12    rs1822438       0.8995            1 
  12    rs1838173       0.3338            1 
  12    rs2120296       0.2344            1 
  12   rs17105613       0.6235            1 
  12    rs4512901        0.725            1 
  12   rs12422555       0.2371            1 
  12   rs17105765       0.3519            1 
  12   rs12300425      0.08139            1 
  12   rs11170787       0.7913            1 
  12     rs894738       0.6206            1 
  12     rs754133       0.6206            1 
  12   rs17106472       0.4345            1 
  12   rs10876531       0.2846            1 
  12    rs2171216        0.262            1 
  12    rs2067554        0.826            1 
  12   rs11170795      0.08149            1 
  12    rs1006705       0.1369            1 
  12     rs725029       0.0172       0.9981 
  12    rs4999382       0.5409            1 
  12   rs11170800       0.5673            1 
  12    rs4103571       0.3098            1 
  12    rs4759330       0.8644            1 
  12    rs7958304       0.8808            1 
  12    rs3195797       0.9405            1 
  12   rs12820297       0.4665            1 
  12    rs7137107       0.2199            1 
  12   rs10506327       0.0297       0.9999 
  12   rs10161544      0.09869            1 
  12   rs11170826       0.5101            1 
  12    rs7311216       0.2534            1 
  12   rs10161161       0.3971            1 
  12    rs1872636       0.9072            1 
  12    rs7305512       0.8538            1 
  12   rs12306172        0.181            1 
  12   rs35786993      0.07709            1 
  12   rs12299550       0.2669            1 
  12    rs3136397       0.7247            1 
  12        rs971    9.999e-05       0.0141 
  12    rs2279402       0.4805            1 
  12    rs2279399       0.4805            1 
  12    rs4759345       0.9134            1 
  12    rs7296239       0.0036       0.8451 
  12     rs882383       0.1378            1 
  12   rs10876543      0.06809            1 
  12    rs7294533       0.0045       0.8821 
  12   rs12425539      0.06229            1 
  12   rs12427355     0.006499         0.96 
  12   rs17109902       0.1027            1 
  12    rs2071391        0.158            1 
  12   rs10876550       0.0309       0.9998 
  12   rs11829277       0.2379            1 
  12    rs7972520       0.2786            1 
  12    rs3825192       0.4771            1 
  12   rs10876558       0.8621            1 
  12   rs11170895       0.8621            1 
  12   rs12312272       0.5267            1 
  12    rs7304798       0.6563            1 
  12    rs7135745       0.6563            1 
  12    rs7298991       0.4993            1 
  12    rs7299852       0.5148            1 
  12   rs11170937       0.3084            1 
  12   rs11170946       0.8583            1 
  12    rs7955104       0.3055            1 
  12    rs1691607       0.5089            1 
  12    rs1795846       0.4958            1 
  12   rs17725737       0.8583            1 
  12    rs7310321       0.1068            1 
  12   rs11170960       0.4134            1 
  12    rs1691630       0.6756            1 
  12   rs12369172       0.2436            1 
  12    rs4759088       0.2832            1 
  12    rs2271476       0.8984            1 
  12   rs17113238       0.1704            1 
  12   rs10506332       0.6331            1 
  12    rs2036068       0.6537            1 
  12    rs2036067       0.6537            1 
  12    rs4758966       0.1144            1 
  12    rs1512906       0.2338            1 
  12    rs3741670       0.5528            1 
  12    rs1022232       0.4508            1 
  12    rs1976823       0.1361            1 
  12    rs7308435       0.2769            1 
  12    rs1144995       0.9027            1 
  12   rs11170973       0.6307            1 
  12    rs1619029        0.197            1 
  12    rs1249951       0.2622            1 
  12     rs884510       0.2414            1 
  12    rs1144996      0.07309            1 
  12    rs7297136       0.3806            1 
  12    rs1144998       0.6643            1 
  12    rs1145000       0.5964            1 
  12    rs1795825       0.7791            1 
  12     rs939462       0.6047            1 
  12    rs1610444       0.1602            1 
  12   rs10876569       0.5043            1 
  12    rs1879396       0.5061            1 
  12    rs6580983       0.7845            1 
  12    rs1691620       0.5839            1 
  12    rs6580984       0.7845            1 
  12    rs1157485       0.6076            1 
  12    rs1157484       0.5346            1 
  12    rs1691621       0.5346            1 
  12    rs1716342       0.4459            1 
  12   rs10876571       0.3505            1 
  12     rs939463       0.7703            1 
  12   rs10735854       0.8074            1 
  12   rs10747700       0.8253            1 
  12   rs11170991       0.2626            1 
  12    rs1495354       0.1205            1 
  12    rs7970032      0.07499            1 
  12   rs17114865       0.2022            1 
  12     rs924070       0.5523            1 
  12    rs7963328       0.2464            1 
  12    rs7301225        0.722            1 
  12     rs868690       0.1937            1 
  12    rs2029851       0.1482            1 
  12   rs10876575       0.2762            1 
  12   rs10783635       0.2762            1 
  12   rs11171005       0.2275            1 
  12    rs6580988       0.3835            1 
  12   rs10783637       0.7854            1 
  12   rs10876578       0.4675            1 
  12    rs2887886       0.4886            1 
  12    rs1145008       0.9371            1 
  12   rs11171007       0.6557            1 
  12    rs9669676       0.6664            1 
  12   rs11171011       0.9396            1 
  12   rs12309633       0.9364            1 
  12    rs1145009       0.9041            1 
  12   rs17796632       0.2341            1 
  12    rs7312630       0.7974            1 
  12    rs1249961       0.3708            1 
  12    rs1153152       0.9041            1 
  12   rs11611653       0.0367            1 
  12   rs10783639        0.779            1 
  12    rs1145013       0.5403            1 
  12   rs10747701        0.869            1 
  12   rs11834660       0.0367            1 
  12    rs1153166       0.9952            1 
  12    rs7314116       0.6217            1 
  12     rs931586      0.09109            1 
  12    rs6580991      0.09109            1 
  12   rs17115699       0.1359            1 
  12   rs17115701      0.07659            1 
  12    rs1250448       0.1948            1 
  12   rs11171019        0.303            1 
  12    rs7953231       0.8682            1 
  12   rs11171021       0.8709            1 
  12    rs1153182      0.08209            1 
  12   rs10506330       0.6039            1 
  12    rs1153183       0.6453            1 
  12    rs1153184       0.9103            1 
  12   rs12304989       0.7299            1 
  12    rs1153188       0.3289            1 
  12    rs7957551       0.4865            1 
  12    rs1250437       0.6982            1 
  12    rs1262052       0.7099            1 
  12     rs266676       0.6056            1 
  12   rs10506329       0.9751            1 
  12     rs266655       0.7862            1 
  12    rs7296402      0.08099            1 
  12     rs266650       0.0187       0.9929 
  12     rs266689       0.0187       0.9929 
  12     rs266687       0.8603            1 
  12    rs2124048        0.992            1 
  12   rs17116299       0.5634            1 
  12    rs1378070       0.5089            1 
  12   rs12307718       0.9816            1 
  12   rs11171083       0.6915            1 
  12    rs1542363       0.6915            1 
  12    rs1542364       0.6915            1 
  12    rs7971094       0.5001            1 
  12   rs12297669       0.6498            1 
  12    rs4758979       0.6607            1 
  12    rs7298952       0.6915            1 
  12     rs921723       0.6915            1 
  12    rs7314053      0.09229            1 
  12    rs6581007       0.7233            1 
  12    rs6581008       0.7233            1 
  12    rs7956890      0.05019            1 
  12    rs1454640       0.1945            1 
  12   rs10876632       0.1332            1 
  12   rs10506333       0.7999            1 
  12   rs11171139       0.7999            1 
  12    rs2198604       0.4061            1 
  12    rs4759118       0.4331            1 
  12    rs2603573       0.6019            1 
  12    rs9943768       0.2336            1 
  12    rs1349911       0.2652            1 
  12   rs17116606       0.8058            1 
  12   rs17116608       0.8058            1 
  12   rs11829986       0.3696            1 
  12    rs2248445       0.8465            1 
  12    rs2243442       0.7258            1 
  12    rs2248482       0.4466            1 
  12    rs7295884       0.1808            1 
  12   rs12369902        0.561            1 
  12   rs10876654       0.8697            1 
  12   rs11171169       0.1089            1 
  12    rs2245028       0.8809            1 
  12    rs7303230        0.561            1 
  12   rs12303393       0.9537            1 
  12    rs7303807       0.4577            1 
  12    rs4759123       0.1604            1 
  12    rs2264364       0.4435            1 
  12    rs2264358       0.8229            1 
  12    rs2252690       0.2237            1 
  12    rs2252786       0.1276            1 
  12    rs2252795       0.1603            1 
  12    rs1047039       0.0392            1 
  12    rs7962801      0.09979            1 
  12    rs4466933      0.09979            1 
  12    rs2371053      0.09979            1 
  12     rs998401       0.7696            1 
  12   rs12301448        0.774            1 
  12    rs1532051       0.3587            1 
  12   rs10783706       0.9409            1 
  12   rs10747733       0.9409            1 
  12   rs10876676       0.3718            1 
  12    rs4759128       0.7696            1 
  12    rs4759129       0.9409            1 
  12    rs3782414       0.9409            1 
  12   rs11171203       0.7144            1 
  12    rs7311161       0.9128            1 
  12   rs10876679        0.952            1 
  12   rs11171205       0.6374            1 
  12    rs2251055       0.6246            1 
  12   rs11171207        0.539            1 
  12   rs11171208       0.1159            1 
  12   rs10506334       0.2472            1 
  12    rs7966243       0.1855            1 
  12    rs3851604       0.1855            1 
  12    rs7313456        0.936            1 
  12    rs3912598        0.403            1 
  12   rs11171211       0.5341            1 
  12   rs11171212       0.5228            1 
  12   rs10876682       0.7973            1 
  12   rs10876684       0.5701            1 
  12    rs2887935       0.3085            1 
  12     rs880980       0.4165            1 
  12    rs7315993       0.4955            1 
  12    rs7315938       0.3587            1 
  12    rs7315952       0.3587            1 
  12   rs11171216       0.2058            1 
  12    rs2710696       0.4371            1 
  12    rs7978952       0.8225            1 
  12    rs7953523       0.2058            1 
  12   rs10876688       0.8053            1 
  12    rs1488047        0.403            1 
  12   rs10506337       0.1826            1 
  12    rs1504908       0.1545            1 
  12    rs2633422       0.6849            1 
  12   rs17116813       0.4757            1 
  12    rs7961072       0.7687            1 
  12    rs4758996       0.4639            1 
  12    rs1857766       0.7754            1 
  12    rs1857764       0.6267            1 
  12    rs1352328       0.7754            1 
  12    rs2656804       0.2736            1 
  12   rs10506339       0.7754            1 
  12    rs2633415       0.8841            1 
  12   rs11171227       0.9645            1 
  12   rs11171228        0.141            1 
  12   rs17116863       0.1001            1 
  12   rs10876695        0.015       0.9982 
  12   rs10506340       0.5082            1 
  12   rs17116877       0.1182            1 
  12     rs716858       0.5082            1 
  12   rs12302345       0.0212       0.9998 
  12   rs11171246        0.423            1 
  12   rs11171250      0.05869            1 
  12   rs17116897       0.0434            1 
  12   rs41398244       0.0212       0.9998 
  12   rs11171257       0.1552            1 
  12   rs12302326       0.1552            1 
  12    rs7302796       0.9757            1 
  12    rs7135519      0.09369            1 
  12   rs11171271       0.5666            1 
  12   rs12303187      0.09369            1 
  12   rs12318742      0.09369            1 
  12   rs12299232      0.09369            1 
  12    rs7137580      0.09369            1 
  12   rs11838024      0.09369            1 
  12   rs11833298       0.1275            1 
  12    rs6581023      0.09369            1 
  12   rs41523247       0.2113            1 
  12    rs7954789       0.9089            1 
  12    rs7962641       0.2632            1 
  12    rs7294913       0.9563            1 
  12    rs3886197       0.2076            1 
  12   rs11171357       0.1118            1 
  12    rs7974526       0.0496            1 
  12    rs7971786       0.1416            1 
  12   rs11171366        0.114            1 
  12    rs7975940        0.114            1 
  12   rs11171367       0.0443            1 
  12   rs12310254        0.114            1 
  12    rs2086174      0.08709            1 
  12    rs7976482       0.9033            1 
  12    rs7301102       0.2481            1 
  12    rs7315945       0.1306            1 
  12   rs11171387       0.0391            1 
  12    rs4388990       0.3716            1 
  12    rs6581025       0.7029            1 
  12   rs12297028       0.2038            1 
  12    rs3922689       0.2801            1 
  12    rs7978555      0.08599            1 
  12    rs7294935       0.9816            1 
  12   rs10783719      0.07859            1 
  12   rs12305653       0.6622            1 
  12   rs12579451       0.9429            1 
  12   rs12580194       0.0366            1 
  12   rs12579915      0.06579            1 
  12    rs7978062       0.8604            1 
  12   rs12308286       0.1992            1 
  12    rs7974512       0.1511            1 
  12   rs10783720       0.5455            1 
  12    rs7132431       0.5951            1 
  12    rs7132347       0.5963            1 
  12    rs7132600       0.8077            1 
  12   rs11835321       0.7554            1 
  12    rs7314118       0.1429            1 
  12   rs12296692       0.6339            1 
  12   rs10876751       0.4355            1 
  12   rs10783728       0.6217            1 
  12   rs11171440       0.0125       0.9912 
  12   rs10747747       0.5205            1 
  12   rs12582005        0.973            1 
  12   rs11171446       0.0125       0.9912 
  12   rs10747750       0.6806            1 
  12    rs7485979        0.973            1 
  12   rs11830618       0.1682            1 
  12   rs10876765       0.2444            1 
  12   rs10876766       0.2444            1 
  12    rs7954814       0.2444            1 
  12    rs6581042       0.2444            1 
  12   rs10747752        0.373            1 
  12    rs6581045       0.6141            1 
  12   rs11171456       0.2915            1 
  12    rs6581046       0.8915            1 
  12    rs6581048       0.8942            1 
  12   rs11171462       0.4535            1 
  12   rs11171464       0.9495            1 
  12    rs4396935        0.643            1 
  12    rs7138041       0.1047            1 
  12   rs10783746       0.2436            1 
  12    rs7302568       0.9318            1 
  12   rs10783748       0.7132            1 
  12    rs4336160       0.5461            1 
  12   rs10783751       0.6411            1 
  12   rs10876792       0.6411            1 
  12    rs7304599       0.1514            1 
  12    rs7138601       0.1669            1 
  12   rs11171513       0.1514            1 
  12   rs10876797      0.09889            1 
  12   rs10783753       0.1514            1 
  12    rs7135420       0.1514            1 
  12    rs7975388       0.0132       0.9915 
  12    rs7304677       0.1514            1 
  12   rs11171542       0.0243       0.9995 
  12   rs10876808       0.1137            1 
  12   rs10783756       0.1864            1 
  12   rs11171550       0.1864            1 
  12    rs1896048       0.1892            1 
  12   rs11833187       0.8324            1 
  12   rs11171567       0.0181       0.9973 
  12    rs2371189       0.2031            1 
  12   rs11171569       0.9194            1 
  12   rs17117696        0.789            1 
  12    rs1896037       0.5263            1 
  12   rs12366432       0.7889            1 
  12    rs7134292       0.6672            1 
  12   rs10783760       0.5263            1 
  12    rs4759173       0.6672            1 
  12   rs10747758       0.3688            1 
  12    rs2371188       0.1434            1 
  12   rs11171615       0.4002            1 
  12   rs17117799        0.789            1 
  12   rs11171619       0.3064            1 
  12   rs17117817       0.3667            1 
  12    rs3953273       0.8631            1 
  12    rs1474447       0.8631            1 
  12    rs2550671       0.7449            1 
  12    rs2555035       0.7553            1 
  12    rs7309433       0.6449            1 
  12    rs2555037        0.902            1 
  12    rs7978340       0.8184            1 
  12    rs1534232       0.7339            1 
  12   rs10876842       0.7685            1 
  12   rs11171634       0.5022            1 
  12   rs10783764       0.1789            1 
  12   rs10783765       0.8785            1 
  12   rs17117846       0.5733            1 
  12    rs7302443       0.8108            1 
  12   rs10876844       0.6619            1 
  12     rs941024       0.5208            1 
  12   rs10783767       0.3064            1 
  12   rs10876845       0.3064            1 
  12   rs10783768       0.1461            1 
  12   rs10876848       0.3064            1 
  12     rs950167       0.3009            1 
  12   rs10876849        0.034            1 
  12    rs2694009        0.034            1 
  12    rs4759186       0.7825            1 
  12    rs4533076       0.6048            1 
  12    rs4479028       0.9502            1 
  12   rs11171656       0.9658            1 
  12   rs12300427       0.5792            1 
  12    rs6581079       0.5037            1 
  12   rs10747759       0.6846            1 
  12    rs2293409       0.3319            1 
  12    rs1048103       0.0435            1 
  12   rs17117860       0.7976            1 
  12   rs17117863       0.4472            1 
  12    rs3782239       0.7785            1 
  12   rs11829739       0.3327            1 
  12    rs2293412       0.1328            1 
  12    rs2293414       0.9117            1 
  12   rs17117895        0.339            1 
  12    rs3759097       0.7686            1 
  12    rs7959622       0.5811            1 
  12   rs17117921       0.6883            1 
  12    rs3138144       0.7772            1 
  12    rs3138140       0.8791            1 
  12    rs3138139        0.653            1 
  12    rs3138134       0.9264            1 
  12      rs13020       0.8422            1 
  12     rs772255        0.929            1 
  12   rs11171667       0.7695            1 
  12   rs13378024       0.3452            1 
  12    rs7954619      0.09779            1 
  12   rs17118032       0.5447            1 
  12    rs1463592       0.3049            1 
  12    rs1273952       0.6815            1 
  12    rs1689509       0.4145            1 
  12     rs772464       0.4145            1 
  12    rs2069399          0.2            1 
  12    rs3213122       0.7539            1 
  12    rs2069408       0.4974            1 
  12   rs17118206       0.5966            1 
  12    rs1873914       0.3958            1 
  12    rs1701706       0.8646            1 
  12     rs772923       0.3077            1 
  12    rs1619653       0.4665            1 
  12     rs772925       0.4665            1 
  12    rs2456972       0.8646            1 
  12    rs2456445       0.4665            1 
  12    rs7312770       0.8855            1 
  12   rs11171739       0.2689            1 
  12    rs2271195       0.8442            1 
  12    rs2292239       0.7433            1 
  12     rs705708       0.2194            1 
  12     rs773122        0.361            1 
  12    rs1689512         0.96            1 
  12   rs17118313       0.6992            1 
  12    rs2271192         0.96            1 
  12    rs7301099       0.2317            1 
  12    rs1274298       0.1148            1 
  12   rs12306670       0.9353            1 
  12    rs1290898       0.1148            1 
  12    rs7311008       0.2177            1 
  12     rs773643       0.1148            1 
  12     rs773644       0.4071            1 
  12    rs2930788       0.7445            1 
  12    rs2629453        0.766            1 
  12    rs2695784       0.7445            1 
  12    rs2463365        0.766            1 
  12    rs7489249        0.766            1 
  12     rs773663       0.5944            1 
  12     rs773658       0.7445            1 
  12    rs7962107       0.7539            1 
  12    rs4759218       0.1729            1 
  12     rs901073       0.8764            1 
  12     rs808919       0.7761            1 
  12   rs11171791       0.6993            1 
  12    rs2629445       0.3335            1 
  12    rs4759017       0.7176            1 
  12    rs1918496       0.2981            1 
  12    rs2695782       0.2981            1 
  12    rs2643626       0.2981            1 
  12   rs11575218       0.9055            1 
  12   rs12311878       0.4463            1 
  12   rs11830379        0.455            1 
  12    rs7979812       0.4557            1 
  12     rs774025      0.09279            1 
  12    rs2643630       0.1524            1 
  12    rs4759206       0.4321            1 
  12    rs2643629       0.1524            1 
  12   rs17118576       0.7221            1 
  12    rs2291738       0.8165            1 
  12     rs774047       0.1269            1 
  12     rs774028        0.628            1 
  12    rs6581093      0.09229            1 
  12     rs774033        0.305            1 
  12     rs774039        0.305            1 
  12     rs774040       0.1959            1 
  12    rs2279665       0.2862            1 
  12    rs2638312        0.628            1 
  12    rs7312888       0.5854            1 
  12    rs7302060       0.3638            1 
  12   rs12299614       0.2862            1 
  12   rs17118644       0.8028            1 
  12   rs17118647       0.8028            1 
  12     rs774045       0.5965            1 
  12    rs9737784       0.3792            1 
  12   rs17118655      0.06599            1 
  12    rs1082214       0.7881            1 
  12    rs2638328        0.884            1 
  12    rs7313455       0.4319            1 
  12    rs2638319       0.5598            1 
  12    rs7137402       0.9566            1 
  12   rs11171862       0.5709            1 
  12    rs2638335       0.7626            1 
  12    rs2657877       0.6266            1 
  12    rs2657908       0.1428            1 
  12    rs7299115        0.834            1 
  12    rs7310284       0.3406            1 
  12    rs2657888       0.8762            1 
  12    rs3759091       0.6331            1 
  12   rs10783793       0.0421            1 
  12    rs2030909      0.06769            1 
  12    rs2470385        0.396            1 
  12      rs10450       0.2955            1 
  12   rs10783794       0.8145            1 
  12       rs9368       0.4593            1 
  12   rs11829918       0.2244            1 
  12     rs941210       0.1811            1 
  12   rs12312913       0.1204            1 
  12   rs12306723       0.1655            1 
  12   rs12314491       0.1204            1 
  12   rs12318580       0.2758            1 
  12    rs2950390       0.4932            1 
  12   rs17444799       0.3121            1 
  12    rs2958155       0.9974            1 
  12    rs2958154       0.4932            1 
  12    rs2926743       0.2168            1 
  12    rs2958127       0.4927            1 
  12   rs17118953       0.5045            1 
  12    rs1466382       0.8325            1 
  12   rs11837790       0.5045            1 
  12    rs1131514       0.4927            1 
  12   rs12299016       0.6194            1 
  12   rs12300453        0.295            1 
  12    rs1026565       0.8325            1 
  12    rs7313074       0.2168            1 
  12     rs898611       0.6607            1 
  12   rs12809466       0.7757            1 
  12   rs10876920       0.8697            1 
  12   rs11171978      0.09389            1 
  12   rs11171979      0.09389            1 
  12   rs12299901       0.1864            1 
  12   rs10876929        0.277            1 
  12     rs747906       0.6077            1 
  12   rs11171998       0.7831            1 
  12    rs4759035       0.5065            1 
  12    rs7954692       0.5065            1 
  12    rs9919772       0.9924            1 
  12   rs10783807       0.1627            1 
  12    rs6581110       0.5419            1 
  12   rs11172028        0.188            1 
  12    rs6581112       0.3961            1 
  12    rs7959654       0.8334            1 
  12   rs12321987         0.32            1 
  12    rs7315229       0.9623            1 
  12    rs4415812       0.3489            1 
  12   rs11172040       0.2306            1 
  12    rs4468384       0.9355            1 
  12   rs11172046       0.3489            1 
  12   rs11172047       0.7273            1 
  12   rs10506349       0.3062            1 
  12   rs10876951       0.9926            1 
  12   rs17119149       0.2066            1 
  12   rs10876954       0.4366            1 
  12   rs11834021       0.1309            1 
  12   rs17119173       0.9253            1 
  12    rs7314055       0.5876            1 
  12   rs10876956       0.9422            1 
  12    rs7296999       0.5361            1 
  12    rs1872436       0.9165            1 
  12   rs10506346       0.8237            1 
  12   rs10506347       0.9131            1 
  12   rs11172071       0.9705            1 
  12   rs10506348       0.8582            1 
  12   rs12810024       0.8551            1 
  12     rs725957       0.2034            1 
  12    rs7314151        0.502            1 
  12   rs17119301       0.3791            1 
  12    rs4759042        0.428            1 
  12    rs2279743        0.622            1 
  12   rs11832004       0.7883            1 
  12   rs10506350       0.7231            1 
  12     rs697222       0.5568            1 
  12   rs17119386       0.7352            1 
  12    rs2270737       0.7352            1 
  12    rs1044931        0.428            1 
  12   rs17119416       0.7352            1 
  12     rs324019       0.4978            1 
  12    rs3024953      0.09849            1 
  12   rs17119482       0.3662            1 
  12     rs324013      0.06079            1 
  12   rs12368672       0.5703            1 
  12   rs12307379        0.912            1 
  12    rs4759277       0.4191            1 
  12    rs1466535       0.5865            1 
  12    rs1799986       0.6035            1 
  12    rs2306692       0.7343            1 
  12    rs7975818       0.7779            1 
  12    rs1800176       0.5561            1 
  12    rs4074308        0.921            1 
  12    rs1800168        0.492            1 
  12    rs7301155       0.5239            1 
  12   rs10783817       0.3126            1 
  12   rs11172139       0.8146            1 
  12    rs7135142       0.9337            1 
  12   rs12296766       0.9337            1 
  12   rs11832661       0.4652            1 
  12   rs11172156       0.6322            1 
  12    rs7307059       0.5533            1 
  12    rs7309659       0.4122            1 
  12    rs1463241       0.4652            1 
  12   rs11172184       0.8146            1 
  12     rs537482       0.4122            1 
  12    rs2063778        0.577            1 
  12    rs1798710       0.5533            1 
  12     rs567895       0.7502            1 
  12     rs511225        0.279            1 
  12    rs1669300       0.3845            1 
  12   rs12579911       0.3306            1 
  12     rs776037       0.7154            1 
  12    rs2228225       0.1702            1 
  12    rs2292657       0.1702            1 
  12    rs7973381       0.6661            1 
  12   rs10783828       0.9366            1 
  12    rs2672571       0.3184            1 
  12     rs537161       0.7439            1 
  12    rs1678537       0.6251            1 
  12    rs1284467         0.94            1 
  12    rs7965140       0.9467            1 
  12    rs1284605       0.4979            1 
  12     rs703840       0.3052            1 
  12    rs1148552       0.3756            1 
  12    rs1678542       0.4425            1 
  12   rs11172254       0.3407            1 
  12     rs775244      0.08839            1 
  12    rs2888334       0.7918            1 
  12     rs775250       0.5326            1 
  12     rs775251       0.3519            1 
  12    rs7313599       0.2188            1 
  12    rs1545783       0.6742            1 
  12    rs1284185       0.7537            1 
  12     rs812315        0.805            1 
  12    rs2277323       0.2189            1 
  12    rs1564374       0.6517            1 
  12    rs1871417       0.4862            1 
  12     rs715930       0.4216            1 
  12    rs1082502       0.1113            1 
  12    rs1678514       0.1113            1 
  12    rs1689595       0.0304       0.9999 
  12    rs2640629       0.1236            1 
  12    rs2640631       0.1814            1 
  12    rs1689585       0.2203            1 
  12   rs11836228       0.6154            1 
  12     rs701006       0.1682            1 
  12    rs7307835       0.7035            1 
  12    rs1050045      0.08599            1 
