# Supplementary material for: Cell-to-cell expression dispersion of B-cell surface proteins is linked to genetic variants in humans
Source: Commun Biol. 2020 Jul 3;3:346. doi: 10.1038/s42003-020-1075-1 (PMC7335051; doi:10.1038/s42003-020-1075-1)
Supplement: Supplementary file 4 — Supplementary Data 2 [file 42003_2020_1075_MOESM4_ESM.zip › Supplementary_Data_S2/plink-results-48LCLs/CD63_chr12_cv/CD63_cv_48_LCLs.txt]

NA19098 0.0926103919089181
NA19099 0.0777678086643959
NA19107 0.0835571806835952
NA19108 0.0828621035347459
NA19141 0.0745999101419919
NA19204 0.0838443603037649
NA19238 0.0785765977092427
NA19239 0.0884766381894973
NA18486 0.0848922779703058
NA18488 0.0813889329541781
NA18489 0.080861235553302
NA18498 0.0842262263892886
NA18499 0.0848293334582137
NA18501 0.0822122816271262
NA18502 0.0757719458459732
NA18504 0.0877452551582024
NA18505 0.0810948473969669
NA18507 0.0833632372036788
NA18508 0.0774640743000486
NA18516 0.0773368673725333
NA18517 0.0800106777470294
NA18519 0.0765879237710996
NA18520 0.071032457698734
NA18522 0.089269759054217
NA18523 0.0893047640761064
NA18853 0.0910774388189049
NA18856 0.0775460562954597
NA18858 0.0894114678677307
NA18861 0.0829157370655277
NA18867 0.0800350606121709
NA18868 0.113849522204279
NA18870 0.0994732481758336
NA18871 0.0832829340052238
NA18873 0.0843379057764725
NA18874 0.0931241437517377
NA18912 0.0742651387729914
NA18916 0.0809896771478582
NA18917 0.0849192623018608
NA18933 0.082706828679622
NA18934 0.0930489451724809
NA19140 0.0843179239936179
NA19203 0.0781273853961704
NA18487 0.0862104376445314
NA18852 0.0814166966566585
NA18855 0.0881248870919429
NA18859 0.0853057289656298
NA18862 0.0821614520333299
NA18913 0.0871570027164115
