# Supplementary material for: Cell-to-cell expression dispersion of B-cell surface proteins is linked to genetic variants in humans
Source: Commun Biol. 2020 Jul 3;3:346. doi: 10.1038/s42003-020-1075-1 (PMC7335051; doi:10.1038/s42003-020-1075-1)
Supplement: Supplementary file 4 — Supplementary Data 2 [file 42003_2020_1075_MOESM4_ESM.zip › Supplementary_Data_S2/plink-results-48LCLs/CD63_chr12_cv.loess/CD63_cv.loess_48_LCLs.qassoc.adjusted]

 CHR          SNP      UNADJ         GC       BONF       HOLM   SIDAK_SS   SIDAK_SD     FDR_BH     FDR_BY
  12        rs971  0.0001382  0.0004614     0.1009     0.1009      0.096      0.096     0.1009     0.7237 
  12     rs266650   0.004865    0.01008          1          1     0.9716     0.9714     0.6854          1 
  12     rs266689   0.004865    0.01008          1          1     0.9716     0.9714     0.6854          1 
  12   rs12311931   0.005091    0.01048          1          1     0.9759     0.9755     0.6854          1 
  12   rs12427355    0.00589    0.01188          1          1     0.9866     0.9863     0.6854          1 
  12   rs11170751    0.00619     0.0124          1          1     0.9893     0.9889     0.6854          1 
  12   rs11612817   0.006572    0.01306          1          1     0.9919     0.9916     0.6854          1 
  12   rs12303628   0.009768    0.01835          1          1     0.9992     0.9992     0.7326          1 
  12   rs12300425    0.01097    0.02027          1          1     0.9997     0.9997     0.7326          1 
  12    rs7975388    0.01104    0.02039          1          1     0.9997     0.9997     0.7326          1 
  12    rs7314118    0.01305    0.02353          1          1     0.9999     0.9999     0.7326          1 
  12   rs11171440    0.01482    0.02624          1          1          1          1     0.7326          1 
  12   rs11171446    0.01482    0.02624          1          1          1          1     0.7326          1 
  12    rs2657908    0.01874    0.03209          1          1          1          1     0.7326          1 
  12    rs7294533    0.01992    0.03382          1          1          1          1     0.7326          1 
  12    rs1048103    0.02043    0.03455          1          1          1          1     0.7326          1 
  12   rs11171250    0.02136    0.03578          1          1          1          1     0.7326          1 
  12   rs12422555    0.02294    0.03816          1          1          1          1     0.7326          1 
  12   rs11171542    0.02318     0.0385          1          1          1          1     0.7326          1 
  12   rs10876808    0.02404    0.03972          1          1          1          1     0.7326          1 
  12    rs7138601    0.02412    0.03984          1          1          1          1     0.7326          1 
  12   rs11170701    0.02752    0.04461          1          1          1          1     0.7326          1 
  12   rs10506321    0.03023    0.04834          1          1          1          1     0.7326          1 
  12   rs12822602    0.03023    0.04834          1          1          1          1     0.7326          1 
  12   rs11171367    0.03133    0.04983          1          1          1          1     0.7326          1 
  12   rs11171567    0.03193    0.05066          1          1          1          1     0.7326          1 
  12    rs7968870     0.0324    0.05129          1          1          1          1     0.7326          1 
  12     rs725029    0.03276    0.05179          1          1          1          1     0.7326          1 
  12   rs10876797    0.03323    0.05239          1          1          1          1     0.7326          1 
  12    rs7974526    0.03398    0.05343          1          1          1          1     0.7326          1 
  12     rs775244     0.0347     0.0544          1          1          1          1     0.7326          1 
  12   rs11171387    0.03608    0.05625          1          1          1          1     0.7326          1 
  12   rs11170685    0.03766    0.05834          1          1          1          1     0.7326          1 
  12   rs10783598    0.04005     0.0615          1          1          1          1     0.7326          1 
  12   rs10783756    0.04092    0.06265          1          1          1          1     0.7326          1 
  12   rs11171550    0.04092    0.06265          1          1          1          1     0.7326          1 
  12   rs12302345    0.04425    0.06699          1          1          1          1     0.7326          1 
  12   rs41398244    0.04425    0.06699          1          1          1          1     0.7326          1 
  12   rs11170795    0.04428    0.06702          1          1          1          1     0.7326          1 
  12   rs17118655    0.04491    0.06785          1          1          1          1     0.7326          1 
  12    rs1918496    0.04713    0.07071          1          1          1          1     0.7326          1 
  12    rs2695782    0.04713    0.07071          1          1          1          1     0.7326          1 
  12    rs2643626    0.04713    0.07071          1          1          1          1     0.7326          1 
  12   rs12811467    0.04852    0.07249          1          1          1          1     0.7326          1 
  12    rs1470321    0.04892      0.073          1          1          1          1     0.7326          1 
  12    rs7970032    0.04973    0.07403          1          1          1          1     0.7326          1 
  12   rs10876695    0.05494    0.08062          1          1          1          1     0.7326          1 
  12    rs7296239    0.05666    0.08278          1          1          1          1     0.7326          1 
  12    rs7138041    0.05791    0.08435          1          1          1          1     0.7326          1 
  12   rs17109902    0.05986    0.08677          1          1          1          1     0.7326          1 
  12    rs1689595     0.0599    0.08683          1          1          1          1     0.7326          1 
  12    rs7304599    0.06062    0.08771          1          1          1          1     0.7326          1 
  12   rs11171513    0.06062    0.08771          1          1          1          1     0.7326          1 
  12   rs10783753    0.06062    0.08771          1          1          1          1     0.7326          1 
  12    rs7135420    0.06062    0.08771          1          1          1          1     0.7326          1 
  12    rs7304677    0.06062    0.08771          1          1          1          1     0.7326          1 
  12   rs10876849     0.0609    0.08807          1          1          1          1     0.7326          1 
  12    rs2694009     0.0609    0.08807          1          1          1          1     0.7326          1 
  12     rs882383    0.06204    0.08947          1          1          1          1     0.7326          1 
  12    rs7963300    0.06394    0.09182          1          1          1          1     0.7326          1 
  12   rs10783751    0.06713    0.09573          1          1          1          1     0.7326          1 
  12   rs10876792    0.06713    0.09573          1          1          1          1     0.7326          1 
  12   rs17116813    0.06827    0.09712          1          1          1          1     0.7326          1 
  12    rs2371188    0.07133     0.1008          1          1          1          1     0.7326          1 
  12   rs11171978    0.07444     0.1046          1          1          1          1     0.7326          1 
  12   rs11171979    0.07444     0.1046          1          1          1          1     0.7326          1 
  12    rs1047039    0.07491     0.1051          1          1          1          1     0.7326          1 
  12     rs772923    0.07778     0.1086          1          1          1          1     0.7326          1 
  12    rs1082502    0.07848     0.1094          1          1          1          1     0.7326          1 
  12    rs1678514    0.07848     0.1094          1          1          1          1     0.7326          1 
  12   rs12580194    0.07968     0.1109          1          1          1          1     0.7326          1 
  12    rs7135519    0.08025     0.1116          1          1          1          1     0.7326          1 
  12   rs12303187    0.08025     0.1116          1          1          1          1     0.7326          1 
  12   rs12318742    0.08025     0.1116          1          1          1          1     0.7326          1 
  12   rs12299232    0.08025     0.1116          1          1          1          1     0.7326          1 
  12    rs7137580    0.08025     0.1116          1          1          1          1     0.7326          1 
  12   rs11838024    0.08025     0.1116          1          1          1          1     0.7326          1 
  12    rs6581023    0.08025     0.1116          1          1          1          1     0.7326          1 
  12   rs10876543    0.08331     0.1152          1          1          1          1     0.7326          1 
  12   rs12312913    0.08833     0.1211          1          1          1          1     0.7326          1 
  12   rs12314491    0.08833     0.1211          1          1          1          1     0.7326          1 
  12    rs1463592    0.08866     0.1215          1          1          1          1     0.7326          1 
  12    rs1896048    0.08947     0.1224          1          1          1          1     0.7326          1 
  12    rs2252795    0.09072     0.1239          1          1          1          1     0.7326          1 
  12    rs2120296    0.09358     0.1272          1          1          1          1     0.7326          1 
  12   rs11171366    0.09433     0.1281          1          1          1          1     0.7326          1 
  12    rs7975940    0.09433     0.1281          1          1          1          1     0.7326          1 
  12   rs12310254    0.09433     0.1281          1          1          1          1     0.7326          1 
  12   rs17105765    0.09479     0.1287          1          1          1          1     0.7326          1 
  12    rs7296402    0.09583     0.1299          1          1          1          1     0.7326          1 
  12    rs2086174    0.09594       0.13          1          1          1          1     0.7326          1 
  12   rs12425539    0.09756     0.1319          1          1          1          1     0.7326          1 
  12    rs7295884    0.09809     0.1325          1          1          1          1     0.7326          1 
  12    rs2371189    0.09857      0.133          1          1          1          1     0.7326          1 
  12   rs11171005    0.09973     0.1344          1          1          1          1     0.7326          1 
  12    rs7303149     0.1018     0.1368          1          1          1          1     0.7326          1 
  12    rs2120992     0.1018     0.1368          1          1          1          1     0.7326          1 
  12    rs2577865     0.1018     0.1368          1          1          1          1     0.7326          1 
  12    rs2204785     0.1018     0.1368          1          1          1          1     0.7326          1 
  12    rs7297136     0.1054     0.1409          1          1          1          1     0.7326          1 
  12   rs10783719     0.1069     0.1426          1          1          1          1     0.7326          1 
  12   rs17102640     0.1077     0.1436          1          1          1          1     0.7326          1 
  12   rs11833298     0.1094     0.1455          1          1          1          1     0.7326          1 
  12   rs11829918     0.1102     0.1464          1          1          1          1     0.7326          1 
  12    rs7315945     0.1104     0.1466          1          1          1          1     0.7326          1 
  12   rs17116897     0.1113     0.1477          1          1          1          1     0.7326          1 
  12   rs11170937     0.1125     0.1491          1          1          1          1     0.7326          1 
  12   rs11171257     0.1145     0.1513          1          1          1          1     0.7326          1 
  12   rs12302326     0.1145     0.1513          1          1          1          1     0.7326          1 
  12   rs17114865      0.115     0.1518          1          1          1          1     0.7326          1 
  12     rs931586     0.1172     0.1544          1          1          1          1     0.7326          1 
  12    rs6580991     0.1172     0.1544          1          1          1          1     0.7326          1 
  12   rs17119301     0.1197     0.1571          1          1          1          1     0.7326          1 
  12    rs7971786     0.1204      0.158          1          1          1          1     0.7326          1 
  12   rs10876765     0.1231      0.161          1          1          1          1     0.7326          1 
  12   rs10876766     0.1231      0.161          1          1          1          1     0.7326          1 
  12    rs7954814     0.1231      0.161          1          1          1          1     0.7326          1 
  12    rs6581042     0.1231      0.161          1          1          1          1     0.7326          1 
  12     rs774025     0.1245     0.1625          1          1          1          1     0.7326          1 
  12   rs11170760      0.125     0.1631          1          1          1          1     0.7326          1 
  12    rs1250448     0.1253     0.1635          1          1          1          1     0.7326          1 
  12    rs7314053      0.127     0.1653          1          1          1          1     0.7326          1 
  12   rs11171169     0.1272     0.1656          1          1          1          1     0.7326          1 
  12   rs11171862      0.128     0.1664          1          1          1          1     0.7326          1 
  12   rs10506323     0.1282     0.1667          1          1          1          1     0.7326          1 
  12   rs17119149     0.1289     0.1675          1          1          1          1     0.7326          1 
  12     rs941210     0.1292     0.1678          1          1          1          1     0.7326          1 
  12   rs10876550     0.1295     0.1682          1          1          1          1     0.7326          1 
  12    rs7308567     0.1312     0.1701          1          1          1          1     0.7326          1 
  12    rs7301099     0.1336     0.1727          1          1          1          1     0.7326          1 
  12   rs11171228     0.1367     0.1762          1          1          1          1     0.7326          1 
  12   rs10783807     0.1375      0.177          1          1          1          1     0.7326          1 
  12   rs11171357     0.1386     0.1782          1          1          1          1     0.7326          1 
  12    rs7978555     0.1393      0.179          1          1          1          1     0.7326          1 
  12   rs17118644     0.1394     0.1792          1          1          1          1     0.7326          1 
  12   rs17118647     0.1394     0.1792          1          1          1          1     0.7326          1 
  12   rs12296692     0.1398     0.1796          1          1          1          1     0.7326          1 
  12   rs17115701     0.1398     0.1796          1          1          1          1     0.7326          1 
  12   rs11830618       0.14     0.1798          1          1          1          1     0.7326          1 
  12    rs7962641     0.1406     0.1804          1          1          1          1     0.7326          1 
  12    rs4758996     0.1424     0.1824          1          1          1          1     0.7326          1 
  12   rs11172254     0.1425     0.1825          1          1          1          1     0.7326          1 
  12    rs1838173     0.1448      0.185          1          1          1          1     0.7389          1 
  12   rs12307091     0.1487     0.1894          1          1          1          1     0.7473          1 
  12     rs701006     0.1491     0.1898          1          1          1          1     0.7473          1 
  12    rs1454640     0.1503     0.1911          1          1          1          1     0.7473          1 
  12    rs4759218     0.1505     0.1913          1          1          1          1     0.7473          1 
  12    rs1144996     0.1542     0.1954          1          1          1          1     0.7521          1 
  12   rs17117863     0.1544     0.1955          1          1          1          1     0.7521          1 
  12   rs11171615     0.1622     0.2041          1          1          1          1     0.7521          1 
  12   rs41523247     0.1639     0.2059          1          1          1          1     0.7521          1 
  12    rs7295111      0.166     0.2081          1          1          1          1     0.7521          1 
  12    rs3886197      0.167     0.2092          1          1          1          1     0.7521          1 
  12   rs11171619     0.1687      0.211          1          1          1          1     0.7521          1 
  12    rs1545783     0.1688     0.2111          1          1          1          1     0.7521          1 
  12    rs7310321     0.1688     0.2111          1          1          1          1     0.7521          1 
  12    rs7974512     0.1689     0.2112          1          1          1          1     0.7521          1 
  12   rs12579915     0.1697     0.2121          1          1          1          1     0.7521          1 
  12    rs4336160     0.1705      0.213          1          1          1          1     0.7521          1 
  12   rs17118953     0.1707     0.2132          1          1          1          1     0.7521          1 
  12   rs11837790     0.1707     0.2132          1          1          1          1     0.7521          1 
  12    rs1716342     0.1732     0.2159          1          1          1          1     0.7521          1 
  12   rs11171216     0.1743     0.2171          1          1          1          1     0.7521          1 
  12    rs7953523     0.1743     0.2171          1          1          1          1     0.7521          1 
  12    rs1822437     0.1755     0.2184          1          1          1          1     0.7521          1 
  12    rs2264364     0.1772     0.2202          1          1          1          1     0.7521          1 
  12    rs1619029     0.1789      0.222          1          1          1          1     0.7521          1 
  12    rs1349911      0.179      0.222          1          1          1          1     0.7521          1 
  12   rs10506327     0.1795     0.2226          1          1          1          1     0.7521          1 
  12   rs10783768     0.1805     0.2236          1          1          1          1     0.7521          1 
  12   rs10876632     0.1827      0.226          1          1          1          1     0.7521          1 
  12    rs4758966     0.1836      0.227          1          1          1          1     0.7521          1 
  12    rs7301102     0.1858     0.2293          1          1          1          1     0.7521          1 
  12   rs10783764     0.1859     0.2294          1          1          1          1     0.7521          1 
  12   rs12297028     0.1869     0.2305          1          1          1          1     0.7521          1 
  12     rs796720      0.187     0.2306          1          1          1          1     0.7521          1 
  12    rs1050045     0.1874      0.231          1          1          1          1     0.7521          1 
  12   rs10876575     0.1892     0.2329          1          1          1          1     0.7521          1 
  12   rs10783635     0.1892     0.2329          1          1          1          1     0.7521          1 
  12    rs7311008     0.1908     0.2346          1          1          1          1     0.7521          1 
  12   rs17113238     0.1935     0.2375          1          1          1          1     0.7521          1 
  12    rs1610444     0.1937     0.2377          1          1          1          1     0.7521          1 
  12    rs2643630     0.1954     0.2395          1          1          1          1     0.7521          1 
  12    rs2643629     0.1954     0.2395          1          1          1          1     0.7521          1 
  12   rs35786993     0.1959       0.24          1          1          1          1     0.7521          1 
  12     rs876351     0.1961     0.2402          1          1          1          1     0.7521          1 
  12    rs4608125     0.1961     0.2402          1          1          1          1     0.7521          1 
  12   rs17105613     0.1963     0.2404          1          1          1          1     0.7521          1 
  12     rs705708     0.1982     0.2424          1          1          1          1     0.7521          1 
  12    rs7980783     0.2022     0.2466          1          1          1          1     0.7521          1 
  12   rs11170991     0.2054       0.25          1          1          1          1     0.7521          1 
  12    rs2291738     0.2113     0.2561          1          1          1          1     0.7521          1 
  12   rs10783639     0.2125     0.2574          1          1          1          1     0.7521          1 
  12   rs11172028     0.2131      0.258          1          1          1          1     0.7521          1 
  12   rs11171246      0.214     0.2589          1          1          1          1     0.7521          1 
  12    rs7301643     0.2146     0.2596          1          1          1          1     0.7521          1 
  12    rs7962801     0.2159     0.2609          1          1          1          1     0.7521          1 
  12    rs4466933     0.2159     0.2609          1          1          1          1     0.7521          1 
  12    rs2371053     0.2159     0.2609          1          1          1          1     0.7521          1 
  12    rs2029851     0.2164     0.2615          1          1          1          1     0.7521          1 
  12    rs2069399     0.2192     0.2644          1          1          1          1     0.7521          1 
  12   rs10506332     0.2201     0.2654          1          1          1          1     0.7521          1 
  12   rs11834021     0.2213     0.2665          1          1          1          1     0.7521          1 
  12    rs2629445     0.2214     0.2666          1          1          1          1     0.7521          1 
  12    rs7959622     0.2219     0.2672          1          1          1          1     0.7521          1 
  12   rs10783746     0.2236      0.269          1          1          1          1     0.7521          1 
  12   rs11171007     0.2236      0.269          1          1          1          1     0.7521          1 
  12    rs7309433     0.2249     0.2703          1          1          1          1     0.7521          1 
  12    rs6581110     0.2281     0.2736          1          1          1          1     0.7521          1 
  12     rs324013     0.2284     0.2739          1          1          1          1     0.7521          1 
  12    rs7956890     0.2286     0.2741          1          1          1          1     0.7521          1 
  12    rs1495354     0.2291     0.2746          1          1          1          1     0.7521          1 
  12    rs1871417     0.2304      0.276          1          1          1          1     0.7521          1 
  12   rs10783793     0.2311     0.2767          1          1          1          1     0.7521          1 
  12     rs808919     0.2313      0.277          1          1          1          1     0.7521          1 
  12   rs17116863     0.2333      0.279          1          1          1          1     0.7521          1 
  12    rs2629453     0.2336     0.2793          1          1          1          1     0.7521          1 
  12    rs2463365     0.2336     0.2793          1          1          1          1     0.7521          1 
  12    rs7489249     0.2336     0.2793          1          1          1          1     0.7521          1 
  12   rs11829739     0.2341     0.2798          1          1          1          1     0.7521          1 
  12     rs939462     0.2355     0.2812          1          1          1          1     0.7521          1 
  12     rs511225      0.236     0.2817          1          1          1          1     0.7521          1 
  12   rs10506325     0.2364     0.2822          1          1          1          1     0.7521          1 
  12    rs2228225     0.2367     0.2825          1          1          1          1     0.7521          1 
  12    rs2292657     0.2367     0.2825          1          1          1          1     0.7521          1 
  12    rs1619653     0.2375     0.2833          1          1          1          1     0.7521          1 
  12     rs772925     0.2375     0.2833          1          1          1          1     0.7521          1 
  12    rs2456445     0.2375     0.2833          1          1          1          1     0.7521          1 
  12    rs2930788     0.2405     0.2864          1          1          1          1     0.7521          1 
  12    rs2695784     0.2405     0.2864          1          1          1          1     0.7521          1 
  12     rs773658     0.2405     0.2864          1          1          1          1     0.7521          1 
  12   rs17116299      0.243      0.289          1          1          1          1     0.7521          1 
  12    rs7313599     0.2432     0.2892          1          1          1          1     0.7521          1 
  12    rs1157484      0.244     0.2899          1          1          1          1     0.7521          1 
  12    rs1691621      0.244     0.2899          1          1          1          1     0.7521          1 
  12   rs10747758     0.2468     0.2928          1          1          1          1     0.7521          1 
  12    rs1873914     0.2482     0.2943          1          1          1          1     0.7521          1 
  12   rs11172040     0.2484     0.2945          1          1          1          1     0.7521          1 
  12    rs1504908     0.2488     0.2949          1          1          1          1     0.7521          1 
  12     rs773644      0.249     0.2951          1          1          1          1     0.7521          1 
  12     rs774045     0.2493     0.2954          1          1          1          1     0.7521          1 
  12    rs2887935     0.2493     0.2954          1          1          1          1     0.7521          1 
  12     rs725957     0.2562     0.3025          1          1          1          1     0.7698          1 
  12    rs7979372     0.2616     0.3079          1          1          1          1       0.78          1 
  12    rs3922689     0.2639     0.3103          1          1          1          1       0.78          1 
  12   rs10876929     0.2641     0.3105          1          1          1          1       0.78          1 
  12    rs4533076     0.2644     0.3108          1          1          1          1       0.78          1 
  12     rs773122      0.265     0.3114          1          1          1          1       0.78          1 
  12   rs12299550      0.266     0.3125          1          1          1          1       0.78          1 
  12   rs12299901     0.2673     0.3138          1          1          1          1     0.7806          1 
  12     rs773663     0.2699     0.3164          1          1          1          1     0.7849          1 
  12     rs775251     0.2743     0.3208          1          1          1          1     0.7945          1 
  12    rs7315993     0.2789     0.3255          1          1          1          1     0.8048          1 
  12   rs12306723     0.2829     0.3295          1          1          1          1     0.8131          1 
  12   rs11830379     0.2848     0.3314          1          1          1          1     0.8138          1 
  12    rs9943768     0.2857     0.3323          1          1          1          1     0.8138          1 
  12    rs2030909     0.2865     0.3331          1          1          1          1     0.8138          1 
  12     rs266676     0.2877     0.3343          1          1          1          1      0.814          1 
  12    rs2640631     0.2926     0.3392          1          1          1          1     0.8246          1 
  12    rs6581093     0.2946     0.3412          1          1          1          1      0.827          1 
  12   rs10161544     0.3002     0.3468          1          1          1          1     0.8396          1 
  12   rs12311878     0.3059     0.3525          1          1          1          1     0.8475          1 
  12    rs2640629     0.3064     0.3531          1          1          1          1     0.8475          1 
  12    rs2252786     0.3065     0.3532          1          1          1          1     0.8475          1 
  12    rs2638319     0.3103     0.3569          1          1          1          1      0.854          1 
  12    rs1689585     0.3112     0.3578          1          1          1          1      0.854          1 
  12    rs4415812     0.3148     0.3615          1          1          1          1     0.8576          1 
  12   rs11172046     0.3148     0.3615          1          1          1          1     0.8576          1 
  12    rs1976823     0.3177     0.3643          1          1          1          1     0.8617          1 
  12     rs901073     0.3205     0.3671          1          1          1          1     0.8617          1 
  12   rs17444799     0.3212     0.3678          1          1          1          1     0.8617          1 
  12    rs1689509     0.3223     0.3688          1          1          1          1     0.8617          1 
  12     rs772464     0.3223     0.3688          1          1          1          1     0.8617          1 
  12    rs4759017     0.3238     0.3704          1          1          1          1     0.8628          1 
  12   rs11171634     0.3277     0.3742          1          1          1          1     0.8697          1 
  12    rs7305512     0.3288     0.3753          1          1          1          1     0.8697          1 
  12      rs10450     0.3365     0.3829          1          1          1          1     0.8867          1 
  12    rs6580967     0.3387     0.3851          1          1          1          1     0.8867          1 
  12    rs4290273     0.3389     0.3852          1          1          1          1     0.8867          1 
  12     rs715930     0.3401     0.3865          1          1          1          1     0.8867          1 
  12     rs775250     0.3428     0.3891          1          1          1          1     0.8904          1 
  12    rs1443508     0.3506     0.3967          1          1          1          1     0.8925          1 
  12    rs1443507     0.3506     0.3967          1          1          1          1     0.8925          1 
  12    rs7968810      0.351     0.3972          1          1          1          1     0.8925          1 
  12   rs17117921     0.3511     0.3972          1          1          1          1     0.8925          1 
  12    rs4759123     0.3553     0.4014          1          1          1          1     0.8925          1 
  12    rs7309659     0.3556     0.4017          1          1          1          1     0.8925          1 
  12     rs537482     0.3556     0.4017          1          1          1          1     0.8925          1 
  12   rs10783765     0.3571     0.4031          1          1          1          1     0.8925          1 
  12   rs12369172     0.3595     0.4055          1          1          1          1     0.8925          1 
  12       rs9368     0.3601     0.4061          1          1          1          1     0.8925          1 
  12    rs7955104     0.3613     0.4073          1          1          1          1     0.8925          1 
  12    rs1153182     0.3619     0.4078          1          1          1          1     0.8925          1 
  12   rs10506337     0.3655     0.4114          1          1          1          1     0.8925          1 
  12   rs10506350     0.3656     0.4115          1          1          1          1     0.8925          1 
  12    rs7312630      0.366     0.4119          1          1          1          1     0.8925          1 
  12    rs7304798     0.3669     0.4128          1          1          1          1     0.8925          1 
  12    rs7135745     0.3669     0.4128          1          1          1          1     0.8925          1 
  12    rs1669300     0.3672      0.413          1          1          1          1     0.8925          1 
  12   rs11171456     0.3679     0.4137          1          1          1          1     0.8925          1 
  12    rs1082214      0.368     0.4138          1          1          1          1     0.8925          1 
  12    rs2252690     0.3733      0.419          1          1          1          1      0.895          1 
  12   rs12306172     0.3749     0.4206          1          1          1          1      0.895          1 
  12    rs7973381     0.3815     0.4269          1          1          1          1      0.895          1 
  12    rs4759035     0.3836     0.4291          1          1          1          1      0.895          1 
  12    rs7954692     0.3836     0.4291          1          1          1          1      0.895          1 
  12   rs12579911     0.3843     0.4297          1          1          1          1      0.895          1 
  12    rs2293412     0.3847     0.4301          1          1          1          1      0.895          1 
  12    rs2656804     0.3868     0.4321          1          1          1          1      0.895          1 
  12    rs2958127     0.3873     0.4326          1          1          1          1      0.895          1 
  12    rs1131514     0.3873     0.4326          1          1          1          1      0.895          1 
  12   rs10783817     0.3874     0.4327          1          1          1          1      0.895          1 
  12    rs1144998     0.3891     0.4344          1          1          1          1      0.895          1 
  12   rs10876569     0.3893     0.4346          1          1          1          1      0.895          1 
  12    rs2657877     0.3916     0.4368          1          1          1          1      0.895          1 
  12    rs3138134      0.393     0.4381          1          1          1          1      0.895          1 
  12   rs11171208     0.3935     0.4386          1          1          1          1      0.895          1 
  12    rs1872636     0.3982     0.4432          1          1          1          1      0.895          1 
  12    rs1701706     0.3986     0.4436          1          1          1          1      0.895          1 
  12    rs2456972     0.3986     0.4436          1          1          1          1      0.895          1 
  12    rs2198604     0.3989     0.4439          1          1          1          1      0.895          1 
  12   rs12582005     0.3995     0.4444          1          1          1          1      0.895          1 
  12    rs7485979     0.3995     0.4444          1          1          1          1      0.895          1 
  12   rs10783767     0.4014     0.4462          1          1          1          1      0.895          1 
  12   rs10876845     0.4014     0.4462          1          1          1          1      0.895          1 
  12   rs10876848     0.4014     0.4462          1          1          1          1      0.895          1 
  12    rs1857764     0.4014     0.4462          1          1          1          1      0.895          1 
  12    rs1691620     0.4021      0.447          1          1          1          1      0.895          1 
  12    rs2071391     0.4043     0.4491          1          1          1          1     0.8972          1 
  12   rs17102916     0.4077     0.4524          1          1          1          1      0.898          1 
  12    rs3024953     0.4083     0.4529          1          1          1          1      0.898          1 
  12     rs880980     0.4084      0.453          1          1          1          1      0.898          1 
  12    rs2120297     0.4106     0.4551          1          1          1          1        0.9          1 
  12   rs12308286     0.4158     0.4602          1          1          1          1     0.9039          1 
  12   rs12321987      0.416     0.4604          1          1          1          1     0.9039          1 
  12    rs1822438     0.4203     0.4645          1          1          1          1     0.9039          1 
  12    rs1262052     0.4204     0.4646          1          1          1          1     0.9039          1 
  12    rs2069408     0.4219      0.466          1          1          1          1     0.9039          1 
  12   rs10783599     0.4234     0.4675          1          1          1          1     0.9039          1 
  12    rs3825192      0.426       0.47          1          1          1          1     0.9039          1 
  12    rs2036068     0.4276     0.4715          1          1          1          1     0.9039          1 
  12    rs2036067     0.4276     0.4715          1          1          1          1     0.9039          1 
  12    rs7957551     0.4299     0.4737          1          1          1          1     0.9039          1 
  12    rs2277323     0.4303     0.4741          1          1          1          1     0.9039          1 
  12    rs4999382     0.4304     0.4743          1          1          1          1     0.9039          1 
  12    rs6580988     0.4317     0.4754          1          1          1          1     0.9039          1 
  12    rs7312914     0.4321     0.4759          1          1          1          1     0.9039          1 
  12   rs10876688     0.4379     0.4814          1          1          1          1     0.9039          1 
  12    rs4103571     0.4395     0.4829          1          1          1          1     0.9039          1 
  12    rs4759206     0.4399     0.4833          1          1          1          1     0.9039          1 
  12   rs11172139     0.4399     0.4833          1          1          1          1     0.9039          1 
  12   rs11172184     0.4399     0.4833          1          1          1          1     0.9039          1 
  12   rs11171656     0.4439     0.4872          1          1          1          1     0.9039          1 
  12   rs17796632     0.4449     0.4881          1          1          1          1     0.9039          1 
  12   rs17119482     0.4458      0.489          1          1          1          1     0.9039          1 
  12    rs7308435      0.446     0.4892          1          1          1          1     0.9039          1 
  12   rs12318580     0.4499     0.4928          1          1          1          1     0.9039          1 
  12   rs17116877     0.4519     0.4948          1          1          1          1     0.9039          1 
  12   rs11611653     0.4524     0.4952          1          1          1          1     0.9039          1 
  12   rs11834660     0.4524     0.4952          1          1          1          1     0.9039          1 
  12   rs10876578     0.4544     0.4972          1          1          1          1     0.9039          1 
  12    rs4388990     0.4544     0.4972          1          1          1          1     0.9039          1 
  12   rs12299016     0.4559     0.4986          1          1          1          1     0.9039          1 
  12     rs324019     0.4596     0.5021          1          1          1          1     0.9039          1 
  12    rs1273952     0.4598     0.5023          1          1          1          1     0.9039          1 
  12   rs17118576      0.461     0.5034          1          1          1          1     0.9039          1 
  12   rs11832661     0.4618     0.5042          1          1          1          1     0.9039          1 
  12    rs1463241     0.4618     0.5042          1          1          1          1     0.9039          1 
  12    rs4759118     0.4618     0.5043          1          1          1          1     0.9039          1 
  12    rs1512906     0.4623     0.5047          1          1          1          1     0.9039          1 
  12     rs812315     0.4646     0.5069          1          1          1          1     0.9039          1 
  12    rs1678542     0.4651     0.5074          1          1          1          1     0.9039          1 
  12   rs11171791     0.4653     0.5076          1          1          1          1     0.9039          1 
  12    rs6580965     0.4679     0.5101          1          1          1          1     0.9039          1 
  12    rs2926743     0.4687     0.5108          1          1          1          1     0.9039          1 
  12    rs7313074     0.4687     0.5108          1          1          1          1     0.9039          1 
  12    rs2171216     0.4706     0.5126          1          1          1          1     0.9039          1 
  12    rs2279402     0.4715     0.5135          1          1          1          1     0.9039          1 
  12    rs2279399     0.4715     0.5135          1          1          1          1     0.9039          1 
  12    rs6581048     0.4718     0.5138          1          1          1          1     0.9039          1 
  12   rs11171019     0.4729     0.5148          1          1          1          1     0.9039          1 
  12    rs4759330      0.473     0.5149          1          1          1          1     0.9039          1 
  12   rs12309633     0.4748     0.5166          1          1          1          1     0.9049          1 
  12    rs1534232     0.4766     0.5183          1          1          1          1      0.906          1 
  12    rs2271195     0.4784     0.5201          1          1          1          1     0.9067          1 
  12   rs11170800     0.4811     0.5226          1          1          1          1     0.9067          1 
  12    rs6581112     0.4817     0.5232          1          1          1          1     0.9067          1 
  12   rs10783748     0.4823     0.5237          1          1          1          1     0.9067          1 
  12    rs3741670     0.4833     0.5247          1          1          1          1     0.9067          1 
  12   rs17117817     0.4844     0.5257          1          1          1          1     0.9067          1 
  12    rs4758979      0.493     0.5339          1          1          1          1     0.9175          1 
  12   rs10747752     0.4944     0.5352          1          1          1          1     0.9175          1 
  12    rs6580983      0.496     0.5367          1          1          1          1     0.9175          1 
  12    rs6580984      0.496     0.5367          1          1          1          1     0.9175          1 
  12   rs13378024     0.4965     0.5372          1          1          1          1     0.9175          1 
  12    rs2550671      0.503     0.5433          1          1          1          1     0.9272          1 
  12    rs2293409     0.5085     0.5485          1          1          1          1      0.935          1 
  12    rs3759097     0.5135     0.5532          1          1          1          1     0.9375          1 
  12    rs7972520     0.5144      0.554          1          1          1          1     0.9375          1 
  12    rs7980880      0.516     0.5556          1          1          1          1     0.9375          1 
  12   rs17115699      0.516     0.5556          1          1          1          1     0.9375          1 
  12     rs703840     0.5237     0.5628          1          1          1          1     0.9375          1 
  12    rs1022232     0.5238     0.5629          1          1          1          1     0.9375          1 
  12     rs884510     0.5251     0.5641          1          1          1          1     0.9375          1 
  12    rs7963328     0.5252     0.5643          1          1          1          1     0.9375          1 
  12   rs11170960     0.5273     0.5663          1          1          1          1     0.9375          1 
  12    rs6581079     0.5286     0.5675          1          1          1          1     0.9375          1 
  12     rs266655     0.5305     0.5692          1          1          1          1     0.9375          1 
  12    rs1896037     0.5307     0.5695          1          1          1          1     0.9375          1 
  12   rs10783760     0.5307     0.5695          1          1          1          1     0.9375          1 
  12    rs3138139     0.5319     0.5706          1          1          1          1     0.9375          1 
  12    rs7134292     0.5341     0.5726          1          1          1          1     0.9375          1 
  12    rs4759173     0.5341     0.5726          1          1          1          1     0.9375          1 
  12   rs10876654     0.5391     0.5773          1          1          1          1     0.9375          1 
  12    rs1691630     0.5409     0.5791          1          1          1          1     0.9375          1 
  12   rs10161161     0.5414     0.5795          1          1          1          1     0.9375          1 
  12    rs2950390     0.5419     0.5799          1          1          1          1     0.9375          1 
  12    rs2958154     0.5419     0.5799          1          1          1          1     0.9375          1 
  12    rs7979812     0.5422     0.5802          1          1          1          1     0.9375          1 
  12    rs2293414     0.5441      0.582          1          1          1          1     0.9375          1 
  12    rs1445395     0.5463     0.5841          1          1          1          1     0.9375          1 
  12    rs2555035     0.5507     0.5882          1          1          1          1     0.9375          1 
  12   rs10876684     0.5509     0.5884          1          1          1          1     0.9375          1 
  12     rs567895     0.5515     0.5889          1          1          1          1     0.9375          1 
  12    rs7971094     0.5517     0.5892          1          1          1          1     0.9375          1 
  12    rs2271476     0.5552     0.5924          1          1          1          1     0.9375          1 
  12    rs7314151     0.5552     0.5924          1          1          1          1     0.9375          1 
  12   rs17102261     0.5558      0.593          1          1          1          1     0.9375          1 
  12   rs12227447     0.5558      0.593          1          1          1          1     0.9375          1 
  12    rs2633422     0.5576     0.5946          1          1          1          1     0.9375          1 
  12    rs4759042     0.5597     0.5967          1          1          1          1     0.9375          1 
  12    rs1044931     0.5597     0.5967          1          1          1          1     0.9375          1 
  12   rs10506320      0.562     0.5988          1          1          1          1     0.9375          1 
  12   rs10506349     0.5625     0.5993          1          1          1          1     0.9375          1 
  12    rs7302796     0.5627     0.5995          1          1          1          1     0.9375          1 
  12    rs6580960     0.5629     0.5997          1          1          1          1     0.9375          1 
  12    rs2710696     0.5635     0.6002          1          1          1          1     0.9375          1 
  12    rs2638335      0.564     0.6006          1          1          1          1     0.9375          1 
  12   rs11171462     0.5689     0.6053          1          1          1          1     0.9375          1 
  12   rs11171205     0.5701     0.6064          1          1          1          1     0.9375          1 
  12    rs7301155     0.5708      0.607          1          1          1          1     0.9375          1 
  12   rs11171211     0.5715     0.6077          1          1          1          1     0.9375          1 
  12    rs2366148     0.5736     0.6096          1          1          1          1     0.9375          1 
  12    rs7975818     0.5752     0.6111          1          1          1          1     0.9375          1 
  12    rs3782239     0.5755     0.6114          1          1          1          1     0.9375          1 
  12    rs1691607     0.5768     0.6126          1          1          1          1     0.9375          1 
  12   rs11171212     0.5778     0.6136          1          1          1          1     0.9375          1 
  12     rs747906     0.5811     0.6167          1          1          1          1     0.9375          1 
  12    rs3213122     0.5815      0.617          1          1          1          1     0.9375          1 
  12   rs17117696     0.5833     0.6187          1          1          1          1     0.9375          1 
  12   rs17117799     0.5833     0.6187          1          1          1          1     0.9375          1 
  12   rs10876954     0.5878     0.6228          1          1          1          1     0.9375          1 
  12    rs2577864     0.5886     0.6236          1          1          1          1     0.9375          1 
  12    rs2590712     0.5886     0.6236          1          1          1          1     0.9375          1 
  12    rs7306498     0.5901      0.625          1          1          1          1     0.9375          1 
  12     rs774040     0.5907     0.6256          1          1          1          1     0.9375          1 
  12   rs10876676     0.5907     0.6256          1          1          1          1     0.9375          1 
  12    rs2470385     0.5915     0.6263          1          1          1          1     0.9375          1 
  12    rs4468384     0.5922      0.627          1          1          1          1     0.9375          1 
  12    rs9669676     0.5926     0.6274          1          1          1          1     0.9375          1 
  12   rs10506347     0.5932     0.6279          1          1          1          1     0.9375          1 
  12    rs1145000     0.5952     0.6298          1          1          1          1     0.9375          1 
  12    rs7958304     0.5967     0.6312          1          1          1          1     0.9375          1 
  12     rs774047      0.597     0.6315          1          1          1          1     0.9375          1 
  12   rs10876842     0.5972     0.6316          1          1          1          1     0.9375          1 
  12    rs7301225     0.6017     0.6358          1          1          1          1     0.9387          1 
  12    rs1153188     0.6044     0.6384          1          1          1          1     0.9387          1 
  12     rs868690     0.6059     0.6397          1          1          1          1     0.9387          1 
  12    rs2251055     0.6062       0.64          1          1          1          1     0.9387          1 
  12    rs3138140     0.6065     0.6403          1          1          1          1     0.9387          1 
  12   rs10747747     0.6073      0.641          1          1          1          1     0.9387          1 
  12     rs950167     0.6075     0.6412          1          1          1          1     0.9387          1 
  12    rs1006705     0.6089     0.6425          1          1          1          1     0.9387          1 
  12    rs4396935     0.6112     0.6447          1          1          1          1     0.9387          1 
  12    rs2264358     0.6115      0.645          1          1          1          1     0.9387          1 
  12     rs697222     0.6121     0.6455          1          1          1          1     0.9387          1 
  12   rs10876679     0.6162     0.6493          1          1          1          1      0.943          1 
  12    rs7978952     0.6207     0.6535          1          1          1          1     0.9455          1 
  12    rs1249951     0.6217     0.6544          1          1          1          1     0.9455          1 
  12   rs11170787     0.6217     0.6544          1          1          1          1     0.9455          1 
  12   rs10876951     0.6269     0.6592          1          1          1          1     0.9476          1 
  12    rs1153184     0.6284     0.6606          1          1          1          1     0.9476          1 
  12   rs17106472     0.6297     0.6618          1          1          1          1     0.9476          1 
  12     rs894738     0.6303     0.6623          1          1          1          1     0.9476          1 
  12     rs754133     0.6303     0.6623          1          1          1          1     0.9476          1 
  12    rs1466382     0.6324     0.6643          1          1          1          1     0.9476          1 
  12    rs1026565     0.6324     0.6643          1          1          1          1     0.9476          1 
  12    rs7959654     0.6335     0.6653          1          1          1          1     0.9476          1 
  12    rs1561987      0.635     0.6667          1          1          1          1      0.948          1 
  12   rs17102368     0.6409     0.6722          1          1          1          1     0.9538          1 
  12    rs7312888     0.6418      0.673          1          1          1          1     0.9538          1 
  12    rs6581046     0.6428      0.674          1          1          1          1     0.9538          1 
  12    rs2366144     0.6459     0.6768          1          1          1          1     0.9564          1 
  12    rs2958155     0.6494       0.68          1          1          1          1     0.9592          1 
  12   rs11171739     0.6524     0.6828          1          1          1          1     0.9592          1 
  12    rs7299115     0.6527     0.6831          1          1          1          1     0.9592          1 
  12    rs7294913      0.653     0.6834          1          1          1          1     0.9592          1 
  12    rs1443504     0.6547     0.6849          1          1          1          1     0.9597          1 
  12    rs6581045     0.6575     0.6875          1          1          1          1     0.9598          1 
  12    rs1947021      0.659     0.6889          1          1          1          1     0.9598          1 
  12   rs11171011     0.6601     0.6899          1          1          1          1     0.9598          1 
  12    rs4759186     0.6608     0.6906          1          1          1          1     0.9598          1 
  12    rs1284467     0.6613      0.691          1          1          1          1     0.9598          1 
  12   rs11171271     0.6626     0.6923          1          1          1          1     0.9598          1 
  12    rs2306692     0.6642     0.6937          1          1          1          1     0.9602          1 
  12   rs10876956      0.667     0.6963          1          1          1          1     0.9607          1 
  12    rs7137107     0.6673     0.6965          1          1          1          1     0.9607          1 
  12    rs1249961     0.6686     0.6977          1          1          1          1     0.9607          1 
  12   rs17117860     0.6735     0.7022          1          1          1          1     0.9607          1 
  12   rs17117895     0.6745     0.7032          1          1          1          1     0.9607          1 
  12   rs10783597     0.6765     0.7051          1          1          1          1     0.9607          1 
  12    rs7313455     0.6788     0.7071          1          1          1          1     0.9607          1 
  12    rs7302568       0.68     0.7082          1          1          1          1     0.9607          1 
  12   rs11171021       0.68     0.7083          1          1          1          1     0.9607          1 
  12    rs2248482     0.6802     0.7084          1          1          1          1     0.9607          1 
  12   rs10783706      0.683     0.7111          1          1          1          1     0.9607          1 
  12   rs10747733      0.683     0.7111          1          1          1          1     0.9607          1 
  12    rs4759129      0.683     0.7111          1          1          1          1     0.9607          1 
  12    rs3782414      0.683     0.7111          1          1          1          1     0.9607          1 
  12    rs2633415     0.6844     0.7123          1          1          1          1     0.9607          1 
  12   rs10506340     0.6908     0.7182          1          1          1          1     0.9654          1 
  12     rs716858     0.6908     0.7182          1          1          1          1     0.9654          1 
  12    rs7311161     0.6917      0.719          1          1          1          1     0.9654          1 
  12    rs7978062     0.6956     0.7226          1          1          1          1     0.9659          1 
  12    rs4512901     0.6967     0.7236          1          1          1          1     0.9659          1 
  12   rs11170725     0.6985     0.7253          1          1          1          1     0.9659          1 
  12    rs2120991     0.6985     0.7253          1          1          1          1     0.9659          1 
  12   rs10876531        0.7     0.7267          1          1          1          1     0.9659          1 
  12    rs4759345     0.7011     0.7277          1          1          1          1     0.9659          1 
  12   rs11172047     0.7013     0.7279          1          1          1          1     0.9659          1 
  12   rs10783720     0.7082     0.7343          1          1          1          1     0.9737          1 
  12     rs266687     0.7122     0.7378          1          1          1          1     0.9737          1 
  12   rs11171569     0.7151     0.7406          1          1          1          1     0.9737          1 
  12   rs10783794     0.7157     0.7411          1          1          1          1     0.9737          1 
  12   rs10747701     0.7166     0.7419          1          1          1          1     0.9737          1 
  12    rs6581007     0.7178      0.743          1          1          1          1     0.9737          1 
  12    rs6581008     0.7178      0.743          1          1          1          1     0.9737          1 
  12      rs13020     0.7214     0.7464          1          1          1          1     0.9737          1 
  12    rs1274298     0.7216     0.7465          1          1          1          1     0.9737          1 
  12    rs1290898     0.7216     0.7465          1          1          1          1     0.9737          1 
  12     rs773643     0.7216     0.7465          1          1          1          1     0.9737          1 
  12    rs7314055      0.725     0.7496          1          1          1          1      0.974          1 
  12   rs11835321     0.7257     0.7503          1          1          1          1      0.974          1 
  12    rs7302060     0.7267     0.7512          1          1          1          1      0.974          1 
  12    rs7294935     0.7336     0.7575          1          1          1          1      0.974          1 
  12    rs1872436      0.735     0.7588          1          1          1          1      0.974          1 
  12    rs7954619     0.7354     0.7592          1          1          1          1      0.974          1 
  12    rs7133633     0.7357     0.7595          1          1          1          1      0.974          1 
  12    rs4479028     0.7399     0.7633          1          1          1          1      0.974          1 
  12   rs10506334     0.7401     0.7635          1          1          1          1      0.974          1 
  12    rs1148552     0.7411     0.7644          1          1          1          1      0.974          1 
  12    rs7132347      0.743     0.7661          1          1          1          1      0.974          1 
  12     rs537161      0.743     0.7662          1          1          1          1      0.974          1 
  12    rs1564374     0.7431     0.7662          1          1          1          1      0.974          1 
  12   rs11170826     0.7436     0.7667          1          1          1          1      0.974          1 
  12    rs2887886     0.7451     0.7681          1          1          1          1      0.974          1 
  12   rs12579451     0.7455     0.7684          1          1          1          1      0.974          1 
  12     rs939463     0.7467     0.7695          1          1          1          1      0.974          1 
  12    rs2888334     0.7468     0.7696          1          1          1          1      0.974          1 
  12   rs12303393     0.7476     0.7704          1          1          1          1      0.974          1 
  12    rs7296999     0.7485     0.7712          1          1          1          1      0.974          1 
  12    rs2245028     0.7524     0.7748          1          1          1          1     0.9773          1 
  12   rs17117846     0.7548     0.7769          1          1          1          1     0.9775          1 
  12    rs2603573     0.7579     0.7798          1          1          1          1     0.9775          1 
  12    rs7132600      0.762     0.7835          1          1          1          1     0.9775          1 
  12   rs12312272     0.7622     0.7837          1          1          1          1     0.9775          1 
  12   rs10783728     0.7634     0.7848          1          1          1          1     0.9775          1 
  12   rs12809466      0.764     0.7853          1          1          1          1     0.9775          1 
  12   rs10876751     0.7645     0.7858          1          1          1          1     0.9775          1 
  12    rs7299852     0.7649     0.7862          1          1          1          1     0.9775          1 
  12   rs12297669     0.7653     0.7865          1          1          1          1     0.9775          1 
  12    rs3138144     0.7659     0.7871          1          1          1          1     0.9775          1 
  12    rs7965140     0.7688     0.7898          1          1          1          1     0.9795          1 
  12    rs2672571     0.7709     0.7917          1          1          1          1     0.9804          1 
  12    rs1144995     0.7738     0.7943          1          1          1          1      0.982          1 
  12    rs2292239      0.778     0.7982          1          1          1          1      0.982          1 
  12    rs2555037     0.7782     0.7984          1          1          1          1      0.982          1 
  12   rs10876920     0.7787     0.7988          1          1          1          1      0.982          1 
  12   rs10783637     0.7789      0.799          1          1          1          1      0.982          1 
  12   rs10506333     0.7815     0.8014          1          1          1          1      0.982          1 
  12   rs11171139     0.7815     0.8014          1          1          1          1      0.982          1 
  12   rs11575218     0.7851     0.8046          1          1          1          1     0.9825          1 
  12   rs11170973     0.7852     0.8048          1          1          1          1     0.9825          1 
  12    rs4759303      0.786     0.8054          1          1          1          1     0.9825          1 
  12    rs7132431     0.7881     0.8074          1          1          1          1     0.9828          1 
  12    rs1800176     0.7889     0.8081          1          1          1          1     0.9828          1 
  12    rs7953231     0.7915     0.8105          1          1          1          1     0.9843          1 
  12    rs9737784     0.7938     0.8125          1          1          1          1     0.9854          1 
  12   rs11172156     0.8056     0.8234          1          1          1          1     0.9944          1 
  12    rs7978340      0.807     0.8246          1          1          1          1     0.9944          1 
  12   rs10506329     0.8114     0.8286          1          1          1          1     0.9944          1 
  12   rs12300453     0.8129       0.83          1          1          1          1     0.9944          1 
  12    rs1250437     0.8154     0.8323          1          1          1          1     0.9944          1 
  12    rs1678537     0.8161     0.8329          1          1          1          1     0.9944          1 
  12    rs1795846     0.8215     0.8378          1          1          1          1     0.9944          1 
  12   rs10506348      0.823     0.8392          1          1          1          1     0.9944          1 
  12    rs2243442     0.8241     0.8402          1          1          1          1     0.9944          1 
  12    rs7303807     0.8251     0.8411          1          1          1          1     0.9944          1 
  12   rs11171998     0.8305     0.8461          1          1          1          1     0.9944          1 
  12   rs11170946      0.837      0.852          1          1          1          1     0.9944          1 
  12   rs17725737      0.837      0.852          1          1          1          1     0.9944          1 
  12   rs10747700     0.8385     0.8533          1          1          1          1     0.9944          1 
  12    rs4074308     0.8392     0.8539          1          1          1          1     0.9944          1 
  12    rs7310284     0.8403      0.855          1          1          1          1     0.9944          1 
  12   rs11170709     0.8444     0.8587          1          1          1          1     0.9944          1 
  12    rs7311216     0.8447      0.859          1          1          1          1     0.9944          1 
  12    rs7976482      0.845     0.8592          1          1          1          1     0.9944          1 
  12     rs998401      0.848      0.862          1          1          1          1     0.9944          1 
  12    rs4759128      0.848      0.862          1          1          1          1     0.9944          1 
  12    rs6581025     0.8488     0.8627          1          1          1          1     0.9944          1 
  12   rs10783828     0.8488     0.8627          1          1          1          1     0.9944          1 
  12    rs2063778       0.85     0.8638          1          1          1          1     0.9944          1 
  12    rs1284185     0.8504     0.8641          1          1          1          1     0.9944          1 
  12    rs1153166     0.8508     0.8645          1          1          1          1     0.9944          1 
  12    rs2124048     0.8517     0.8653          1          1          1          1     0.9944          1 
  12   rs17119173      0.853     0.8665          1          1          1          1     0.9944          1 
  12   rs17119386     0.8543     0.8677          1          1          1          1     0.9944          1 
  12    rs2270737     0.8543     0.8677          1          1          1          1     0.9944          1 
  12   rs17119416     0.8543     0.8677          1          1          1          1     0.9944          1 
  12   rs17116606     0.8551     0.8684          1          1          1          1     0.9944          1 
  12   rs17116608     0.8551     0.8684          1          1          1          1     0.9944          1 
  12     rs924070     0.8586     0.8716          1          1          1          1     0.9944          1 
  12   rs11833187     0.8588     0.8718          1          1          1          1     0.9944          1 
  12    rs1532051     0.8623      0.875          1          1          1          1     0.9944          1 
  12    rs7315938     0.8623      0.875          1          1          1          1     0.9944          1 
  12    rs7315952     0.8623      0.875          1          1          1          1     0.9944          1 
  12    rs7298991     0.8652     0.8776          1          1          1          1     0.9944          1 
  12    rs3136397     0.8658     0.8781          1          1          1          1     0.9944          1 
  12   rs10876571     0.8675     0.8798          1          1          1          1     0.9944          1 
  12    rs7307059      0.868     0.8801          1          1          1          1     0.9944          1 
  12    rs1798710      0.868     0.8801          1          1          1          1     0.9944          1 
  12    rs1145013     0.8711      0.883          1          1          1          1     0.9944          1 
  12    rs1799986     0.8713     0.8832          1          1          1          1     0.9944          1 
  12     rs776037     0.8734     0.8851          1          1          1          1     0.9944          1 
  12   rs12810024     0.8748     0.8864          1          1          1          1     0.9944          1 
  12    rs1284605     0.8761     0.8875          1          1          1          1     0.9944          1 
  12   rs11171207     0.8778     0.8891          1          1          1          1     0.9944          1 
  12   rs12820297     0.8795     0.8906          1          1          1          1     0.9944          1 
  12   rs11829277     0.8849     0.8955          1          1          1          1     0.9944          1 
  12   rs12301448     0.8863     0.8968          1          1          1          1     0.9944          1 
  12    rs1800168     0.8866     0.8971          1          1          1          1     0.9944          1 
  12   rs17118032     0.8905     0.9006          1          1          1          1     0.9944          1 
  12    rs1145009     0.8958     0.9054          1          1          1          1     0.9944          1 
  12    rs1153152     0.8958     0.9054          1          1          1          1     0.9944          1 
  12   rs10506330     0.8963     0.9059          1          1          1          1     0.9944          1 
  12    rs1795825     0.8988     0.9082          1          1          1          1     0.9944          1 
  12    rs1153183     0.9018     0.9109          1          1          1          1     0.9944          1 
  12   rs12300427     0.9038     0.9127          1          1          1          1     0.9944          1 
  12     rs772255     0.9043     0.9132          1          1          1          1     0.9944          1 
  12   rs11171203     0.9055     0.9143          1          1          1          1     0.9944          1 
  12     rs774033     0.9058     0.9145          1          1          1          1     0.9944          1 
  12     rs774039     0.9058     0.9145          1          1          1          1     0.9944          1 
  12   rs10506346     0.9068     0.9154          1          1          1          1     0.9944          1 
  12    rs7302443     0.9081     0.9166          1          1          1          1     0.9944          1 
  12   rs11171227     0.9112     0.9194          1          1          1          1     0.9944          1 
  12    rs7954789     0.9143     0.9222          1          1          1          1     0.9944          1 
  12    rs2638328     0.9161     0.9239          1          1          1          1     0.9944          1 
  12   rs11171083     0.9207     0.9281          1          1          1          1     0.9944          1 
  12    rs1542363     0.9207     0.9281          1          1          1          1     0.9944          1 
  12    rs1542364     0.9207     0.9281          1          1          1          1     0.9944          1 
  12    rs7298952     0.9207     0.9281          1          1          1          1     0.9944          1 
  12     rs921723     0.9207     0.9281          1          1          1          1     0.9944          1 
  12   rs10506322      0.921     0.9283          1          1          1          1     0.9944          1 
  12    rs2657888     0.9215     0.9287          1          1          1          1     0.9944          1 
  12     rs774028     0.9229       0.93          1          1          1          1     0.9944          1 
  12    rs2638312     0.9229       0.93          1          1          1          1     0.9944          1 
  12    rs7315229      0.927     0.9337          1          1          1          1     0.9944          1 
  12    rs1689512     0.9273      0.934          1          1          1          1     0.9944          1 
  12    rs2271192     0.9273      0.934          1          1          1          1     0.9944          1 
  12   rs10876682     0.9297     0.9362          1          1          1          1     0.9944          1 
  12   rs12306670     0.9309     0.9373          1          1          1          1     0.9944          1 
  12   rs10876558      0.932     0.9383          1          1          1          1     0.9944          1 
  12   rs11170895      0.932     0.9383          1          1          1          1     0.9944          1 
  12    rs2067554     0.9324     0.9386          1          1          1          1     0.9944          1 
  12    rs1857766     0.9341     0.9402          1          1          1          1     0.9944          1 
  12    rs1352328     0.9341     0.9402          1          1          1          1     0.9944          1 
  12   rs10506339     0.9341     0.9402          1          1          1          1     0.9944          1 
  12    rs7966243     0.9344     0.9404          1          1          1          1     0.9944          1 
  12    rs3851604     0.9344     0.9404          1          1          1          1     0.9944          1 
  12    rs3912598     0.9388     0.9445          1          1          1          1     0.9944          1 
  12    rs1488047     0.9388     0.9445          1          1          1          1     0.9944          1 
  12    rs7307835       0.94     0.9455          1          1          1          1     0.9944          1 
  12    rs2279743     0.9412     0.9467          1          1          1          1     0.9944          1 
  12    rs7312770     0.9441     0.9493          1          1          1          1     0.9944          1 
  12   rs10735854     0.9443     0.9495          1          1          1          1     0.9944          1 
  12   rs11836228     0.9477     0.9526          1          1          1          1     0.9944          1 
  12    rs7135142      0.948     0.9528          1          1          1          1     0.9944          1 
  12   rs12296766      0.948     0.9528          1          1          1          1     0.9944          1 
  12   rs12307718     0.9488     0.9536          1          1          1          1     0.9944          1 
  12    rs1879396     0.9495     0.9542          1          1          1          1     0.9944          1 
  12    rs3759091     0.9526      0.957          1          1          1          1     0.9944          1 
  12    rs1145008     0.9531     0.9575          1          1          1          1     0.9944          1 
  12    rs7137402     0.9535     0.9578          1          1          1          1     0.9944          1 
  12    rs3195797     0.9561     0.9602          1          1          1          1     0.9944          1 
  12   rs17118206     0.9562     0.9603          1          1          1          1     0.9944          1 
  12    rs1466535     0.9571     0.9611          1          1          1          1     0.9944          1 
  12   rs12307379      0.958     0.9619          1          1          1          1     0.9944          1 
  12     rs898611      0.958     0.9619          1          1          1          1     0.9944          1 
  12    rs4759277     0.9582     0.9621          1          1          1          1     0.9944          1 
  12   rs11832004     0.9592      0.963          1          1          1          1     0.9944          1 
  12     rs941024     0.9596     0.9633          1          1          1          1     0.9944          1 
  12    rs1157485     0.9618     0.9654          1          1          1          1     0.9944          1 
  12    rs1378070     0.9619     0.9655          1          1          1          1     0.9944          1 
  12    rs7962107     0.9638     0.9671          1          1          1          1     0.9944          1 
  12   rs11829986     0.9641     0.9675          1          1          1          1     0.9944          1 
  12    rs7313456     0.9648     0.9681          1          1          1          1     0.9944          1 
  12   rs11171464     0.9664     0.9695          1          1          1          1     0.9944          1 
  12    rs2248445     0.9672     0.9702          1          1          1          1     0.9944          1 
  12    rs9919772     0.9676     0.9706          1          1          1          1     0.9944          1 
  12   rs11172071     0.9708     0.9735          1          1          1          1     0.9944          1 
  12   rs17118313     0.9711     0.9738          1          1          1          1     0.9944          1 
  12    rs3953273     0.9713     0.9739          1          1          1          1     0.9944          1 
  12    rs1474447     0.9713     0.9739          1          1          1          1     0.9944          1 
  12   rs10876844      0.973     0.9755          1          1          1          1     0.9948          1 
  12     rs894734     0.9763     0.9785          1          1          1          1     0.9954          1 
  12    rs7314116     0.9799     0.9818          1          1          1          1     0.9954          1 
  12   rs11171667     0.9809     0.9827          1          1          1          1     0.9954          1 
  12   rs10747759      0.982     0.9836          1          1          1          1     0.9954          1 
  12    rs2279665     0.9832     0.9847          1          1          1          1     0.9954          1 
  12   rs12299614     0.9832     0.9847          1          1          1          1     0.9954          1 
  12    rs4759088     0.9835     0.9851          1          1          1          1     0.9954          1 
  12   rs12304989     0.9849     0.9863          1          1          1          1     0.9954          1 
  12   rs12366432     0.9866     0.9879          1          1          1          1     0.9954          1 
  12   rs17102356     0.9894     0.9904          1          1          1          1     0.9954          1 
  12   rs12305653     0.9917     0.9925          1          1          1          1     0.9954          1 
  12   rs12369902     0.9926     0.9933          1          1          1          1     0.9954          1 
  12    rs7303230     0.9926     0.9933          1          1          1          1     0.9954          1 
  12    rs7961072     0.9927     0.9934          1          1          1          1     0.9954          1 
  12   rs12368672     0.9964     0.9967          1          1          1          1     0.9976          1 
  12   rs10747750     0.9976     0.9978          1          1          1          1     0.9976          1 
