# Supplementary material for: Cell-to-cell expression dispersion of B-cell surface proteins is linked to genetic variants in humans
Source: Commun Biol. 2020 Jul 3;3:346. doi: 10.1038/s42003-020-1075-1 (PMC7335051; doi:10.1038/s42003-020-1075-1)
Supplement: Supplementary file 4 — Supplementary Data 2 [file 42003_2020_1075_MOESM4_ESM.zip › Supplementary_Data_S2/plink-results-48LCLs/CD63_chr12_cv.loess/CD63_cv.loess_48_LCLs.qassoc.means]

 CHR          SNP  VALUE      G11      G12      G22
  12   rs17102261   GENO      G/G      G/T      T/T
  12   rs17102261 COUNTS        8       22       18
  12   rs17102261   FREQ   0.1667   0.4583    0.375
  12   rs17102261   MEAN 0.0009458 0.0008887 -0.0003968
  12   rs17102261     SD  0.00578 0.007448 0.005644
  12   rs12227447   GENO      T/T      T/C      C/C
  12   rs12227447 COUNTS        8       22       18
  12   rs12227447   FREQ   0.1667   0.4583    0.375
  12   rs12227447   MEAN 0.0009458 0.0008887 -0.0003968
  12   rs12227447     SD  0.00578 0.007448 0.005644
  12   rs17102356   GENO      A/A      A/G      G/G
  12   rs17102356 COUNTS        0        6       42
  12   rs17102356   FREQ        0    0.125    0.875
  12   rs17102356   MEAN       NA 0.000383 0.0004209
  12   rs17102356     SD       NA 0.003134 0.006826
  12   rs17102368   GENO      G/G      G/T      T/T
  12   rs17102368 COUNTS        1       15       32
  12   rs17102368   FREQ  0.02083   0.3125   0.6667
  12   rs17102368   MEAN 0.007194 0.0002467 0.0002838
  12   rs17102368     SD        0 0.009278 0.004777
  12    rs7980783   GENO      G/G      G/A      A/A
  12    rs7980783 COUNTS        2       14       32
  12    rs7980783   FREQ  0.04167   0.2917   0.6667
  12    rs7980783   MEAN -0.006251 7.322e-06 0.001012
  12    rs7980783     SD 0.0003898 0.004129 0.007263
  12    rs7980880   GENO      C/C      C/G      G/G
  12    rs7980880 COUNTS        1       16       31
  12    rs7980880   FREQ  0.02083   0.3333   0.6458
  12    rs7980880   MEAN 0.002605  0.00111 -1.255e-05
  12    rs7980880     SD        0 0.005436 0.007066
  12    rs7133633   GENO      G/G      G/A      A/A
  12    rs7133633 COUNTS        3       23       22
  12    rs7133633   FREQ   0.0625   0.4792   0.4583
  12    rs7133633   MEAN 0.001614 0.0005062 0.0001588
  12    rs7133633     SD  0.00307 0.005275 0.007936
  12   rs17102640   GENO      G/G      G/C      C/C
  12   rs17102640 COUNTS        0       13       35
  12   rs17102640   FREQ        0   0.2708   0.7292
  12   rs17102640   MEAN       NA -0.002049 0.001332
  12   rs17102640     SD       NA 0.004511 0.006875
  12    rs7968810   GENO      A/A      A/G      G/G
  12    rs7968810 COUNTS        4       28       16
  12    rs7968810   FREQ  0.08333   0.5833   0.3333
  12    rs7968810   MEAN 0.001543 0.0009911 -0.0008716
  12    rs7968810     SD 0.005689 0.007315 0.005012
  12    rs7968870   GENO      G/G      G/A      A/A
  12    rs7968870 COUNTS        2       21       25
  12    rs7968870   FREQ  0.04167   0.4375   0.5208
  12    rs7968870   MEAN 0.004763 0.002195 -0.001426
  12    rs7968870     SD 0.002294 0.007706 0.004906
  12    rs6580960   GENO      A/A      A/C      C/C
  12    rs6580960 COUNTS        4       17       27
  12    rs6580960   FREQ  0.08333   0.3542   0.5625
  12    rs6580960   MEAN -0.0001957   0.0017 -0.0003018
  12    rs6580960     SD 0.008142 0.007631 0.005496
  12   rs10783597   GENO      C/C      C/T      T/T
  12   rs10783597 COUNTS        4       15       29
  12   rs10783597   FREQ  0.08333   0.3125   0.6042
  12   rs10783597   MEAN -0.0001957 0.001558 -8.981e-05
  12   rs10783597     SD 0.008142 0.008086 0.005401
  12   rs10783598   GENO      C/C      C/T      T/T
  12   rs10783598 COUNTS       12       20       16
  12   rs10783598   FREQ     0.25   0.4167   0.3333
  12   rs10783598   MEAN  -0.0027 0.000692 0.002408
  12   rs10783598     SD 0.003926 0.005802 0.008037
  12   rs12303628   GENO      T/T      T/C      C/C
  12   rs12303628 COUNTS        0       17       31
  12   rs12303628   FREQ        0   0.3542   0.6458
  12   rs12303628   MEAN       NA 0.003603 -0.001332
  12   rs12303628     SD       NA 0.008124 0.004605
  12   rs11170685   GENO      T/T      T/C      C/C
  12   rs11170685 COUNTS       13       21       14
  12   rs11170685   FREQ   0.2708   0.4375   0.2917
  12   rs11170685   MEAN 0.002852 0.0006955 -0.002265
  12   rs11170685     SD 0.005053 0.007741 0.004602
  12   rs17102916   GENO      T/T      T/G      G/G
  12   rs17102916 COUNTS        2       14       32
  12   rs17102916   FREQ  0.04167   0.2917   0.6667
  12   rs17102916   MEAN 0.0009073 0.001786 -0.0002137
  12   rs17102916     SD 0.002656 0.009134 0.005169
  12   rs10783599   GENO      A/A      A/G      G/G
  12   rs10783599 COUNTS        0        9       39
  12   rs10783599   FREQ        0   0.1875   0.8125
  12   rs10783599   MEAN       NA -0.001157 0.0007792
  12   rs10783599     SD       NA 0.005049 0.006744
  12   rs12307091   GENO      G/G      G/A      A/A
  12   rs12307091 COUNTS       10       18       20
  12   rs12307091   FREQ   0.2083    0.375   0.4167
  12   rs12307091   MEAN 0.001925 0.001489 -0.001304
  12   rs12307091     SD  0.00355  0.00897 0.004446
  12   rs11612817   GENO      G/G      G/A      A/A
  12   rs11612817 COUNTS       10       20       18
  12   rs11612817   FREQ   0.2083   0.4167    0.375
  12   rs11612817   MEAN -0.0008727 -0.002719 0.004616
  12   rs11612817     SD 0.004945 0.005077 0.006503
  12     rs876351   GENO      A/A      A/T      T/T
  12     rs876351 COUNTS        0        9       39
  12     rs876351   FREQ        0   0.1875   0.8125
  12     rs876351   MEAN       NA 0.002942 -0.0001667
  12     rs876351     SD       NA  0.01056 0.005121
  12   rs12811467   GENO      C/C      C/T      T/T
  12   rs12811467 COUNTS        7       22       19
  12   rs12811467   FREQ   0.1458   0.4583   0.3958
  12   rs12811467   MEAN 0.007265 -0.001179 -0.0002597
  12   rs12811467     SD 0.009554 0.004468 0.005772
  12    rs4608125   GENO      A/A      A/G      G/G
  12    rs4608125 COUNTS        0        9       39
  12    rs4608125   FREQ        0   0.1875   0.8125
  12    rs4608125   MEAN       NA 0.002942 -0.0001667
  12    rs4608125     SD       NA  0.01056 0.005121
  12   rs11170701   GENO      C/C      C/G      G/G
  12   rs11170701 COUNTS        8       24       16
  12   rs11170701   FREQ   0.1667      0.5   0.3333
  12   rs11170701   MEAN 0.006242 -0.0006739 -0.0008619
  12   rs11170701     SD 0.009306 0.004581 0.006025
  12    rs7295111   GENO      G/G      G/A      A/A
  12    rs7295111 COUNTS        4       18       26
  12    rs7295111   FREQ  0.08333    0.375   0.5417
  12    rs7295111   MEAN 0.001795 0.002034 -0.0009158
  12    rs7295111     SD  0.00412 0.008077 0.005287
  12    rs7308567   GENO      G/G      G/C      C/C
  12    rs7308567 COUNTS        0       16       32
  12    rs7308567   FREQ        0   0.3333   0.6667
  12    rs7308567   MEAN       NA 0.002413 -0.0005821
  12    rs7308567     SD       NA 0.008761 0.004794
  12   rs10506320   GENO      A/A      A/G      G/G
  12   rs10506320 COUNTS        1        9       38
  12   rs10506320   FREQ  0.02083   0.1875   0.7917
  12   rs10506320   MEAN -0.00183 -0.0004508 0.0006806
  12   rs10506320     SD        0 0.006267 0.006639
  12   rs10506321   GENO      A/A      A/G      G/G
  12   rs10506321 COUNTS        2       11       35
  12   rs10506321   FREQ  0.04167   0.2292   0.7292
  12   rs10506321   MEAN 0.0009073 0.005005 -0.001054
  12   rs10506321     SD 0.002656 0.008339 0.005284
  12   rs12822602   GENO      T/T      T/C      C/C
  12   rs12822602 COUNTS        2       11       35
  12   rs12822602   FREQ  0.04167   0.2292   0.7292
  12   rs12822602   MEAN 0.0009073 0.005005 -0.001054
  12   rs12822602     SD 0.002656 0.008339 0.005284
  12   rs11170709   GENO      T/T      T/C      C/C
  12   rs11170709 COUNTS        4       11       33
  12   rs11170709   FREQ  0.08333   0.2292   0.6875
  12   rs11170709   MEAN 0.003369 -0.001215 0.0006019
  12   rs11170709     SD 0.004968 0.005235 0.006951
  12    rs1445395   GENO      A/A      A/G      G/G
  12    rs1445395 COUNTS        0        7       41
  12    rs1445395   FREQ        0   0.1458   0.8542
  12    rs1445395   MEAN       NA -0.0009641 0.0006518
  12    rs1445395     SD       NA 0.005792   0.0066
  12    rs4290273   GENO      A/A      A/C      C/C
  12    rs4290273 COUNTS        5       20       23
  12    rs4290273   FREQ   0.1042   0.4167   0.4792
  12    rs4290273   MEAN -0.001138 -0.0002459  0.00133
  12    rs4290273     SD 0.003473  0.00521 0.007849
  12   rs11170725   GENO      T/T      T/G      G/G
  12   rs11170725 COUNTS        0        8       40
  12   rs11170725   FREQ        0   0.1667   0.8333
  12   rs11170725   MEAN       NA 0.001236 0.0002522
  12   rs11170725     SD       NA  0.00497 0.006756
  12   rs10506322   GENO      T/T      T/C      C/C
  12   rs10506322 COUNTS        3        6       39
  12   rs10506322   FREQ   0.0625    0.125   0.8125
  12   rs10506322   MEAN -0.001382 0.001794 0.0003425
  12   rs10506322     SD  0.00442 0.006052  0.00672
  12    rs7303149   GENO      C/C      C/T      T/T
  12    rs7303149 COUNTS        1        6       41
  12    rs7303149   FREQ  0.02083    0.125   0.8542
  12    rs7303149   MEAN 0.001863 -0.005257 0.001211
  12    rs7303149     SD        0 0.003837 0.006451
  12    rs7963300   GENO      A/A      A/G      G/G
  12    rs7963300 COUNTS        1        9       38
  12    rs7963300   FREQ  0.02083   0.1875   0.7917
  12    rs7963300   MEAN 0.001863 -0.004197 0.001471
  12    rs7963300     SD        0 0.004242 0.006534
  12     rs796720   GENO      A/A      A/G      G/G
  12     rs796720 COUNTS        1        9       38
  12     rs796720   FREQ  0.02083   0.1875   0.7917
  12     rs796720   MEAN 0.001863 -0.00299 0.001185
  12     rs796720     SD        0 0.005016 0.006636
  12    rs7306498   GENO      A/A      A/G      G/G
  12    rs7306498 COUNTS        9       17       22
  12    rs7306498   FREQ   0.1875   0.3542   0.4583
  12    rs7306498   MEAN 0.0005301 -0.0007927 0.001304
  12    rs7306498     SD 0.003963 0.005643 0.007814
  12   rs10506323   GENO      A/A      A/T      T/T
  12   rs10506323 COUNTS        2       19       27
  12   rs10506323   FREQ  0.04167   0.3958   0.5625
  12   rs10506323   MEAN  0.01636 -0.0008674 0.0001382
  12   rs10506323     SD  0.01407  0.00577 0.004884
  12    rs2120297   GENO      C/C      C/G      G/G
  12    rs2120297 COUNTS        7       15       26
  12    rs2120297   FREQ   0.1458   0.3125   0.5417
  12    rs2120297   MEAN 0.000506 -0.001478 0.001485
  12    rs2120297     SD 0.005833 0.005051 0.007252
  12    rs6580965   GENO      T/T      T/C      C/C
  12    rs6580965 COUNTS        7       14       27
  12    rs6580965   FREQ   0.1458   0.2917   0.5625
  12    rs6580965   MEAN 0.000506 -0.001392 0.001331
  12    rs6580965     SD 0.005833  0.00523 0.007156
  12    rs6580967   GENO      A/A      A/C      C/C
  12    rs6580967 COUNTS        7       13       28
  12    rs6580967   FREQ   0.1458   0.2708   0.5833
  12    rs6580967   MEAN 0.000506 -0.002122 0.001572
  12    rs6580967     SD 0.005833 0.004913 0.007057
  12   rs10506325   GENO      C/C      C/T      T/T
  12   rs10506325 COUNTS        9       18       21
  12   rs10506325   FREQ   0.1875    0.375   0.4375
  12   rs10506325   MEAN -8.088e-05 -0.001313 0.002111
  12   rs10506325     SD  0.00479 0.005829 0.007355
  12    rs7979372   GENO      G/G      G/A      A/A
  12    rs7979372 COUNTS        5       15       28
  12    rs7979372   FREQ   0.1042   0.3125   0.5833
  12    rs7979372   MEAN -0.0002665 -0.001415 0.001519
  12    rs7979372     SD 0.003494 0.006012 0.006986
  12   rs12311931   GENO      T/T      T/A      A/A
  12   rs12311931 COUNTS        0       10       38
  12   rs12311931   FREQ        0   0.2083   0.7917
  12   rs12311931   MEAN       NA 0.005373 -0.0008882
  12   rs12311931     SD       NA  0.00924 0.004879
  12    rs2120991   GENO      A/A      A/C      C/C
  12    rs2120991 COUNTS        0        8       40
  12    rs2120991   FREQ        0   0.1667   0.8333
  12    rs2120991   MEAN       NA 0.001236 0.0002522
  12    rs2120991     SD       NA  0.00497 0.006756
  12    rs2120992   GENO      T/T      T/A      A/A
  12    rs2120992 COUNTS        1        6       41
  12    rs2120992   FREQ  0.02083    0.125   0.8542
  12    rs2120992   MEAN 0.001863 -0.005257 0.001211
  12    rs2120992     SD        0 0.003837 0.006451
  12    rs4759303   GENO      C/C      C/T      T/T
  12    rs4759303 COUNTS        1        9       38
  12    rs4759303   FREQ  0.02083   0.1875   0.7917
  12    rs4759303   MEAN 0.005411 -0.001335 0.0006994
  12    rs4759303     SD        0 0.005774 0.006652
  12    rs2577864   GENO      T/T      T/C      C/C
  12    rs2577864 COUNTS       10       20       18
  12    rs2577864   FREQ   0.2083   0.4167    0.375
  12    rs2577864   MEAN 0.0005564 -0.000639 0.001511
  12    rs2577864     SD 0.003737 0.006158 0.007931
  12    rs2577865   GENO      T/T      T/C      C/C
  12    rs2577865 COUNTS        1        6       41
  12    rs2577865   FREQ  0.02083    0.125   0.8542
  12    rs2577865   MEAN 0.001863 -0.005257 0.001211
  12    rs2577865     SD        0 0.003837 0.006451
  12    rs2590712   GENO      G/G      G/C      C/C
  12    rs2590712 COUNTS       10       20       18
  12    rs2590712   FREQ   0.2083   0.4167    0.375
  12    rs2590712   MEAN 0.0005564 -0.000639 0.001511
  12    rs2590712     SD 0.003737 0.006158 0.007931
  12    rs2204785   GENO      T/T      T/C      C/C
  12    rs2204785 COUNTS        1        6       41
  12    rs2204785   FREQ  0.02083    0.125   0.8542
  12    rs2204785   MEAN 0.001863 -0.005257 0.001211
  12    rs2204785     SD        0 0.003837 0.006451
  12   rs11170751   GENO      G/G      G/T      T/T
  12   rs11170751 COUNTS        0        8       40
  12   rs11170751   FREQ        0   0.1667   0.8333
  12   rs11170751   MEAN       NA 0.005983 -0.0006972
  12   rs11170751     SD       NA  0.00882 0.005353
  12    rs1443508   GENO      C/C      C/T      T/T
  12    rs1443508 COUNTS        8       23       17
  12    rs1443508   FREQ   0.1667   0.4792   0.3542
  12    rs1443508   MEAN  -0.0021 0.0008867 0.0009637
  12    rs1443508     SD 0.003603 0.007826 0.005364
  12    rs1443507   GENO      A/A      A/T      T/T
  12    rs1443507 COUNTS        8       23       17
  12    rs1443507   FREQ   0.1667   0.4792   0.3542
  12    rs1443507   MEAN  -0.0021 0.0008867 0.0009637
  12    rs1443507     SD 0.003603 0.007826 0.005364
  12    rs1947021   GENO      G/G      G/A      A/A
  12    rs1947021 COUNTS       11       26       11
  12    rs1947021   FREQ   0.2292   0.5417   0.2292
  12    rs1947021   MEAN -7.728e-05 0.001356 -0.001311
  12    rs1947021     SD 0.004992 0.007535 0.004824
  12    rs1470321   GENO      A/A      A/G      G/G
  12    rs1470321 COUNTS        6       18       24
  12    rs1470321   FREQ    0.125    0.375      0.5
  12    rs1470321   MEAN 0.005351 0.0005153 -0.0008919
  12    rs1470321     SD  0.01077  0.00623 0.004813
  12   rs11170760   GENO      C/C      C/G      G/G
  12   rs11170760 COUNTS        7       15       26
  12   rs11170760   FREQ   0.1458   0.3125   0.5417
  12   rs11170760   MEAN 0.003073 0.001281 -0.0007979
  12   rs11170760     SD 0.004659 0.009349 0.004502
  12    rs7312914   GENO      G/G      G/A      A/A
  12    rs7312914 COUNTS        6       23       19
  12    rs7312914   FREQ    0.125   0.4792   0.3958
  12    rs7312914   MEAN -0.001334 0.0002942 0.001117
  12    rs7312914     SD  0.00346 0.007654  0.00569
  12    rs1443504   GENO      G/G      G/T      T/T
  12    rs1443504 COUNTS       10       25       13
  12    rs1443504   FREQ   0.2083   0.5208   0.2708
  12    rs1443504   MEAN 0.003397 -0.001409 0.001632
  12    rs1443504     SD 0.006394 0.004336 0.008892
  12     rs894734   GENO      G/G      G/A      A/A
  12     rs894734 COUNTS        3       20       25
  12     rs894734   FREQ   0.0625   0.4167   0.5208
  12     rs894734   MEAN 0.0001319 0.0005428 0.000349
  12     rs894734     SD 0.001758 0.007561 0.006009
  12    rs2366144   GENO      A/A      A/C      C/C
  12    rs2366144 COUNTS        2       15       31
  12    rs2366144   FREQ  0.04167   0.3125   0.6458
  12    rs2366144   MEAN 0.003425 0.0004037 0.0002281
  12    rs2366144     SD 0.0009047 0.005246 0.007198
  12    rs7301643   GENO      T/T      T/G      G/G
  12    rs7301643 COUNTS       15       16       17
  12    rs7301643   FREQ   0.3125   0.3333   0.3542
  12    rs7301643   MEAN -0.0005079 -0.0007024 0.002284
  12    rs7301643     SD 0.005269 0.005604 0.007936
  12    rs2366148   GENO      G/G      G/A      A/A
  12    rs2366148 COUNTS        1        9       38
  12    rs2366148   FREQ  0.02083   0.1875   0.7917
  12    rs2366148   MEAN  0.00183 -0.001224 0.0007674
  12    rs2366148     SD        0 0.005806 0.006696
  12    rs1561987   GENO      A/A      A/G      G/G
  12    rs1561987 COUNTS        1       12       35
  12    rs1561987   FREQ  0.02083     0.25   0.7292
  12    rs1561987   MEAN 0.002786 -0.0008737 0.0007907
  12    rs1561987     SD        0 0.005033 0.006967
  12    rs1822437   GENO      A/A      A/G      G/G
  12    rs1822437 COUNTS        2       17       29
  12    rs1822437   FREQ  0.04167   0.3542   0.6042
  12    rs1822437   MEAN 0.001001 -0.00178 0.001663
  12    rs1822437     SD 0.002524 0.004913 0.007169
  12    rs1822438   GENO      C/C      C/A      A/A
  12    rs1822438 COUNTS        3       20       25
  12    rs1822438   FREQ   0.0625   0.4167   0.5208
  12    rs1822438   MEAN 0.0003868 -0.0006904 0.001305
  12    rs1822438     SD 0.006211 0.005536 0.007234
  12    rs1838173   GENO      T/T      T/C      C/C
  12    rs1838173 COUNTS        8       24       16
  12    rs1838173   FREQ   0.1667      0.5   0.3333
  12    rs1838173   MEAN 0.004649 -0.0005291 -0.0002822
  12    rs1838173     SD  0.01088 0.005049 0.004983
  12    rs2120296   GENO      A/A      A/C      C/C
  12    rs2120296 COUNTS        1       21       26
  12    rs2120296   FREQ  0.02083   0.4375   0.5417
  12    rs2120296   MEAN 0.0007933 -0.001549 0.001989
  12    rs2120296     SD        0 0.005269 0.007096
  12   rs17105613   GENO      C/C      C/T      T/T
  12   rs17105613 COUNTS        7       28       13
  12   rs17105613   FREQ   0.1458   0.5833   0.2708
  12   rs17105613   MEAN 0.005799 -0.0009588 0.0004791
  12   rs17105613     SD 0.009616 0.005034 0.006222
  12    rs4512901   GENO      A/A      A/C      C/C
  12    rs4512901 COUNTS        6       31       11
  12    rs4512901   FREQ    0.125   0.6458   0.2292
  12    rs4512901   MEAN 0.001321 -0.0002689 0.001853
  12    rs4512901     SD 0.007277 0.005271  0.00905
  12   rs12422555   GENO      A/A      A/T      T/T
  12   rs12422555 COUNTS        6       21       21
  12   rs12422555   FREQ    0.125   0.4375   0.4375
  12   rs12422555   MEAN 0.004001 0.001631 -0.001823
  12   rs12422555     SD 0.005196 0.007468 0.004978
  12   rs17105765   GENO      G/G      G/C      C/C
  12   rs17105765 COUNTS        3       15       30
  12   rs17105765   FREQ   0.0625   0.3125    0.625
  12   rs17105765   MEAN -0.003883 -0.000902 0.001505
  12   rs17105765     SD 0.001778 0.004389 0.007349
  12   rs12300425   GENO      T/T      T/G      G/G
  12   rs12300425 COUNTS        3       23       22
  12   rs12300425   FREQ   0.0625   0.4792   0.4583
  12   rs12300425   MEAN -0.005324 -0.001016 0.002696
  12   rs12300425     SD 0.001751 0.004278 0.007839
  12   rs11170787   GENO      T/T      T/C      C/C
  12   rs11170787 COUNTS        1       12       35
  12   rs11170787   FREQ  0.02083     0.25   0.7292
  12   rs11170787   MEAN -0.006526 0.000643 0.0005368
  12   rs11170787     SD        0   0.0048  0.00698
  12     rs894738   GENO      A/A      A/G      G/G
  12     rs894738 COUNTS        0       11       37
  12     rs894738   FREQ        0   0.2292   0.7708
  12     rs894738   MEAN       NA 0.001251 0.0001679
  12     rs894738     SD       NA 0.009681 0.005303
  12     rs754133   GENO      A/A      A/G      G/G
  12     rs754133 COUNTS        0       11       37
  12     rs754133   FREQ        0   0.2292   0.7708
  12     rs754133   MEAN       NA 0.001251 0.0001679
  12     rs754133     SD       NA 0.009681 0.005303
  12   rs17106472   GENO      C/C      C/T      T/T
  12   rs17106472 COUNTS        6       20       22
  12   rs17106472   FREQ    0.125   0.4167   0.4583
  12   rs17106472   MEAN -0.002011  0.00112 0.0004381
  12   rs17106472     SD 0.005807 0.007812 0.005283
  12   rs10876531   GENO      C/C      C/A      A/A
  12   rs10876531 COUNTS        6       19       23
  12   rs10876531   FREQ    0.125   0.3958   0.4792
  12   rs10876531   MEAN -0.002881 0.001861 8.276e-05
  12   rs10876531     SD 0.002092 0.008139 0.005385
  12    rs2171216   GENO      C/C      C/T      T/T
  12    rs2171216 COUNTS        7       29       12
  12    rs2171216   FREQ   0.1458   0.6042     0.25
  12    rs2171216   MEAN -0.002308 0.001031 0.0005187
  12    rs2171216     SD   0.0054 0.007406 0.004111
  12    rs2067554   GENO      C/C      C/T      T/T
  12    rs2067554 COUNTS        8       24       16
  12    rs2067554   FREQ   0.1667      0.5   0.3333
  12    rs2067554   MEAN 0.0005897 0.000411 0.0003372
  12    rs2067554     SD  0.01086 0.004777 0.006374
  12   rs11170795   GENO      G/G      G/A      A/A
  12   rs11170795 COUNTS        0        6       42
  12   rs11170795   FREQ        0    0.125    0.875
  12   rs11170795   MEAN       NA 0.005347 -0.0002882
  12   rs11170795     SD       NA  0.01079 0.005434
  12    rs1006705   GENO      A/A      A/G      G/G
  12    rs1006705 COUNTS        1        9       38
  12    rs1006705   FREQ  0.02083   0.1875   0.7917
  12    rs1006705   MEAN -0.00183 -0.0002906 0.0006427
  12    rs1006705     SD        0 0.005157 0.006848
  12     rs725029   GENO      G/G      G/A      A/A
  12     rs725029 COUNTS       10       27       11
  12     rs725029   FREQ   0.2083   0.5625   0.2292
  12     rs725029   MEAN -0.003473 0.0009784 0.002571
  12     rs725029     SD 0.003985 0.007214 0.005027
  12    rs4999382   GENO      C/C      C/T      T/T
  12    rs4999382 COUNTS        8       21       19
  12    rs4999382   FREQ   0.1667   0.4375   0.3958
  12    rs4999382   MEAN 0.002457 7.626e-05 -6.733e-05
  12    rs4999382     SD 0.003026 0.006128 0.007832
  12   rs11170800   GENO      A/A      A/C      C/C
  12   rs11170800 COUNTS        8       21       19
  12   rs11170800   FREQ   0.1667   0.4375   0.3958
  12   rs11170800   MEAN 0.0002481 -0.000542 0.001546
  12   rs11170800     SD 0.004401 0.005728 0.007902
  12    rs4103571   GENO      A/A      A/G      G/G
  12    rs4103571 COUNTS        2       24       22
  12    rs4103571   FREQ  0.04167      0.5   0.4583
  12    rs4103571   MEAN 0.002429 0.0009146 -0.0003106
  12    rs4103571     SD 0.002313  0.00742 0.005615
  12    rs4759330   GENO      G/G      G/C      C/C
  12    rs4759330 COUNTS        2       18       28
  12    rs4759330   FREQ  0.04167    0.375   0.5833
  12    rs4759330   MEAN -0.0003627 -0.0004516  0.00103
  12    rs4759330     SD 0.0008604 0.006205 0.006883
  12    rs7958304   GENO      A/A      A/C      C/C
  12    rs7958304 COUNTS        1       20       27
  12    rs7958304   FREQ  0.02083   0.4167   0.5625
  12    rs7958304   MEAN 0.0001323 0.001091 -7.339e-05
  12    rs7958304     SD        0 0.005549 0.007229
  12    rs3195797   GENO      G/G      G/T      T/T
  12    rs3195797 COUNTS        0        7       41
  12    rs3195797   FREQ        0   0.1458   0.8542
  12    rs3195797   MEAN       NA  0.00029 0.0004377
  12    rs3195797     SD       NA 0.003949  0.00683
  12   rs12820297   GENO      A/A      A/G      G/G
  12   rs12820297 COUNTS        8       26       13
  12   rs12820297   FREQ   0.1702   0.5532   0.2766
  12   rs12820297   MEAN 0.0002026 0.0006134 0.0006872
  12   rs12820297     SD  0.00632 0.007587 0.003981
  12    rs7137107   GENO      C/C      C/T      T/T
  12    rs7137107 COUNTS        8       29       11
  12    rs7137107   FREQ   0.1667   0.6042   0.2292
  12    rs7137107   MEAN -0.001795 0.001214 -8.05e-05
  12    rs7137107     SD 0.005885 0.007243 0.004337
  12   rs10506327   GENO      T/T      T/C      C/C
  12   rs10506327 COUNTS        2       19       27
  12   rs10506327   FREQ  0.04167   0.3958   0.5625
  12   rs10506327   MEAN -0.002628 -0.000778 0.001482
  12   rs10506327     SD 0.004794 0.004594 0.007546
  12   rs10161544   GENO      A/A      A/G      G/G
  12   rs10161544 COUNTS        2       17       29
  12   rs10161544   FREQ  0.04167   0.3542   0.6042
  12   rs10161544   MEAN -0.002628 -0.0004486 0.001133
  12   rs10161544     SD 0.004794 0.004574 0.007454
  12   rs11170826   GENO      C/C      C/T      T/T
  12   rs11170826 COUNTS        3       15       30
  12   rs11170826   FREQ   0.0625   0.3125    0.625
  12   rs11170826   MEAN 0.0004739 -0.0002104 0.0007237
  12   rs11170826     SD 0.006609 0.004575 0.007359
  12    rs7311216   GENO      A/A      A/C      C/C
  12    rs7311216 COUNTS        0        7       41
  12    rs7311216   FREQ        0   0.1458   0.8542
  12    rs7311216   MEAN       NA 0.0008652 0.0003395
  12    rs7311216     SD       NA 0.005315 0.006687
  12   rs10161161   GENO      T/T      T/C      C/C
  12   rs10161161 COUNTS        2       16       30
  12   rs10161161   FREQ  0.04167   0.3333    0.625
  12   rs10161161   MEAN -0.002886 0.0002523 0.0007237
  12   rs10161161     SD 0.004429 0.004792 0.007359
  12    rs1872636   GENO      G/G      G/C      C/C
  12    rs1872636 COUNTS        1       21       26
  12    rs1872636   FREQ  0.02083   0.4375   0.5417
  12    rs1872636   MEAN 0.002605 0.001191 -0.0002937
  12    rs1872636     SD        0 0.005177 0.007465
  12    rs7305512   GENO      A/A      A/G      G/G
  12    rs7305512 COUNTS        5       23       20
  12    rs7305512   FREQ   0.1042   0.4792   0.4167
  12    rs7305512   MEAN -0.0007421 -0.0003293 0.001563
  12    rs7305512     SD 0.004649 0.005862 0.007509
  12   rs12306172   GENO      G/G      G/A      A/A
  12   rs12306172 COUNTS        4       23       21
  12   rs12306172   FREQ  0.08333   0.4792   0.4375
  12   rs12306172   MEAN 0.004384 0.0001344 -3.087e-05
  12   rs12306172     SD  0.01492 0.005068 0.005733
  12   rs35786993   GENO      C/C      C/T      T/T
  12   rs35786993 COUNTS        4       23       20
  12   rs35786993   FREQ  0.08511   0.4894   0.4255
  12   rs35786993   MEAN 0.006618 1.623e-05 -4.717e-05
  12   rs35786993     SD  0.01408 0.004789 0.005884
  12   rs12299550   GENO      A/A      A/G      G/G
  12   rs12299550 COUNTS        2       15       31
  12   rs12299550   FREQ  0.04167   0.3125   0.6458
  12   rs12299550   MEAN -0.001616 -0.0009434 0.001205
  12   rs12299550     SD 0.006225 0.005406 0.006967
  12    rs3136397   GENO      C/C      C/T      T/T
  12    rs3136397 COUNTS        0        6       42
  12    rs3136397   FREQ        0    0.125    0.875
  12    rs3136397   MEAN       NA 0.0008397 0.0003557
  12    rs3136397     SD       NA 0.004915 0.006695
  12        rs971   GENO      T/T      T/C      C/C
  12        rs971 COUNTS        1       11       36
  12        rs971   FREQ  0.02083   0.2292     0.75
  12        rs971   MEAN  0.02631 0.002835 -0.001042
  12        rs971     SD        0 0.005882 0.004787
  12    rs2279402   GENO      G/G      G/A      A/A
  12    rs2279402 COUNTS        7       18       23
  12    rs2279402   FREQ   0.1458    0.375   0.4792
  12    rs2279402   MEAN -6.714e-05 -0.000508 0.001287
  12    rs2279402     SD 0.003827 0.004613 0.008189
  12    rs2279399   GENO      C/C      C/T      T/T
  12    rs2279399 COUNTS        7       18       23
  12    rs2279399   FREQ   0.1458    0.375   0.4792
  12    rs2279399   MEAN -6.714e-05 -0.000508 0.001287
  12    rs2279399     SD 0.003827 0.004613 0.008189
  12    rs4759345   GENO      T/T      T/C      C/C
  12    rs4759345 COUNTS        8       24       16
  12    rs4759345   FREQ   0.1667      0.5   0.3333
  12    rs4759345   MEAN -0.0006419 0.0006222 0.0006361
  12    rs4759345     SD 0.003898 0.007438 0.006163
  12    rs7296239   GENO      T/T      T/C      C/C
  12    rs7296239 COUNTS        7       17       24
  12    rs7296239   FREQ   0.1458   0.3542      0.5
  12    rs7296239   MEAN 0.005186 9.303e-05 -0.0007461
  12    rs7296239     SD  0.01122 0.006356 0.003981
  12     rs882383   GENO      A/A      A/G      G/G
  12     rs882383 COUNTS        1       25       22
  12     rs882383   FREQ  0.02083   0.5208   0.4583
  12     rs882383   MEAN 0.007194  0.00166 -0.001305
  12     rs882383     SD        0 0.007656  0.00438
  12   rs10876543   GENO      C/C      C/T      T/T
  12   rs10876543 COUNTS        5       20       23
  12   rs10876543   FREQ   0.1042   0.4167   0.4792
  12   rs10876543   MEAN 0.008126 -0.0008621 -0.0001484
  12   rs10876543     SD  0.01382  0.00482 0.004353
  12    rs7294533   GENO      C/C      C/T      T/T
  12    rs7294533 COUNTS        3       16       29
  12    rs7294533   FREQ   0.0625   0.3333   0.6042
  12    rs7294533   MEAN  0.01337 -0.0005173 -0.0004087
  12    rs7294533     SD  0.01284  0.00596 0.004473
  12   rs12425539   GENO      G/G      G/A      A/A
  12   rs12425539 COUNTS        6       20       22
  12   rs12425539   FREQ    0.125   0.4167   0.4583
  12   rs12425539   MEAN 0.007971 -0.001567 0.0001588
  12   rs12425539     SD  0.01237 0.004463 0.004331
  12   rs12427355   GENO      C/C      C/T      T/T
  12   rs12427355 COUNTS        4       15       29
  12   rs12427355   FREQ  0.08333   0.3125   0.6042
  12   rs12427355   MEAN 0.008527 0.001258 -0.001138
  12   rs12427355     SD  0.01427  0.00606 0.004186
  12   rs17109902   GENO      T/T      T/C      C/C
  12   rs17109902 COUNTS        2       12       34
  12   rs17109902   FREQ  0.04167     0.25   0.7083
  12   rs17109902   MEAN 0.003578 0.003228 -0.0007622
  12   rs17109902     SD  0.01354 0.009175 0.004566
  12    rs2071391   GENO      A/A      A/G      G/G
  12    rs2071391 COUNTS        1        8       39
  12    rs2071391   FREQ  0.02083   0.1667   0.8125
  12    rs2071391   MEAN 0.0007933 0.002468 -1.433e-05
  12    rs2071391     SD        0   0.0108 0.005386
  12   rs10876550   GENO      G/G      G/A      A/A
  12   rs10876550 COUNTS        0        7       41
  12   rs10876550   FREQ        0   0.1458   0.8542
  12   rs10876550   MEAN       NA 0.003848 -0.0001697
  12   rs10876550     SD       NA  0.01336  0.00445
  12   rs11829277   GENO      C/C      C/G      G/G
  12   rs11829277 COUNTS        4       15       29
  12   rs11829277   FREQ  0.08333   0.3125   0.6042
  12   rs11829277   MEAN -0.0006156 0.0006835 0.0004202
  12   rs11829277     SD 0.005485 0.005559  0.00715
  12    rs7972520   GENO      A/A      A/T      T/T
  12    rs7972520 COUNTS        3       12       33
  12    rs7972520   FREQ   0.0625     0.25   0.6875
  12    rs7972520   MEAN -0.000211 -0.0007478 0.0008965
  12    rs7972520     SD 0.006644 0.005972  0.00674
  12    rs3825192   GENO      A/A      A/G      G/G
  12    rs3825192 COUNTS        2       16       30
  12    rs3825192   FREQ  0.04167   0.3333    0.625
  12    rs3825192   MEAN 0.001375 0.001464 -0.0002067
  12    rs3825192     SD  0.01033 0.004544 0.007221
  12   rs10876558   GENO      A/A      A/C      C/C
  12   rs10876558 COUNTS        0        5       43
  12   rs10876558   FREQ        0   0.1042   0.8958
  12   rs10876558   MEAN       NA 0.000179 0.0004438
  12   rs10876558     SD       NA 0.006126 0.006563
  12   rs11170895   GENO      T/T      T/C      C/C
  12   rs11170895 COUNTS        0        5       43
  12   rs11170895   FREQ        0   0.1042   0.8958
  12   rs11170895   MEAN       NA 0.000179 0.0004438
  12   rs11170895     SD       NA 0.006126 0.006563
  12   rs12312272   GENO      C/C      C/T      T/T
  12   rs12312272 COUNTS        1        5       42
  12   rs12312272   FREQ  0.02083   0.1042    0.875
  12   rs12312272   MEAN -0.003045 0.0006797 0.0004672
  12   rs12312272     SD        0  0.00756 0.006474
  12    rs7304798   GENO      C/C      C/A      A/A
  12    rs7304798 COUNTS        0       15       33
  12    rs7304798   FREQ        0   0.3125   0.6875
  12    rs7304798   MEAN       NA 0.001678 -0.0001574
  12    rs7304798     SD       NA 0.005487 0.006854
  12    rs7135745   GENO      A/A      A/T      T/T
  12    rs7135745 COUNTS        0       15       33
  12    rs7135745   FREQ        0   0.3125   0.6875
  12    rs7135745   MEAN       NA 0.001678 -0.0001574
  12    rs7135745     SD       NA 0.005487 0.006854
  12    rs7298991   GENO      C/C      C/T      T/T
  12    rs7298991 COUNTS        4       24       20
  12    rs7298991   FREQ  0.08333      0.5   0.4167
  12    rs7298991   MEAN  0.00179 0.0001589 0.0004502
  12    rs7298991     SD 0.003991 0.005409 0.008044
  12    rs7299852   GENO      A/A      A/C      C/C
  12    rs7299852 COUNTS        2       20       26
  12    rs7299852   FREQ  0.04167   0.4167   0.5417
  12    rs7299852   MEAN 0.001375 0.0006166 0.0001882
  12    rs7299852     SD  0.01033 0.004905 0.007461
  12   rs11170937   GENO      G/G      G/A      A/A
  12   rs11170937 COUNTS        1       17       30
  12   rs11170937   FREQ  0.02083   0.3542    0.625
  12   rs11170937   MEAN -0.003045 0.003041 -0.0009561
  12   rs11170937     SD        0 0.008132 0.004968
  12   rs11170946   GENO      A/A      A/G      G/G
  12   rs11170946 COUNTS        0       10       38
  12   rs11170946   FREQ        0   0.2083   0.7917
  12   rs11170946   MEAN       NA 0.000796 0.0003162
  12   rs11170946     SD       NA  0.00401    0.007
  12    rs7955104   GENO      A/A      A/G      G/G
  12    rs7955104 COUNTS       10       27       11
  12    rs7955104   FREQ   0.2083   0.5625   0.2292
  12    rs7955104   MEAN  0.00214 0.0001512 -0.0005001
  12    rs7955104     SD 0.006015  0.00713 0.005208
  12    rs1691607   GENO      T/T      T/G      G/G
  12    rs1691607 COUNTS        0       14       34
  12    rs1691607   FREQ        0   0.2917   0.7083
  12    rs1691607   MEAN       NA -0.0004062 0.0007548
  12    rs1691607     SD       NA 0.004542 0.007131
  12    rs1795846   GENO      A/A      A/G      G/G
  12    rs1795846 COUNTS        8       27       13
  12    rs1795846   FREQ   0.1667   0.5625   0.2708
  12    rs1795846   MEAN 0.0004431 0.0001521 0.000948
  12    rs1795846     SD 0.005851 0.007111 0.005772
  12   rs17725737   GENO      T/T      T/C      C/C
  12   rs17725737 COUNTS        0       10       38
  12   rs17725737   FREQ        0   0.2083   0.7917
  12   rs17725737   MEAN       NA 0.000796 0.0003162
  12   rs17725737     SD       NA  0.00401    0.007
  12    rs7310321   GENO      A/A      A/G      G/G
  12    rs7310321 COUNTS       11       25       12
  12    rs7310321   FREQ   0.2292   0.5208     0.25
  12    rs7310321   MEAN 0.002434 0.0003542 -0.001304
  12    rs7310321     SD 0.005588 0.007064 0.005795
  12   rs11170960   GENO      A/A      A/G      G/G
  12   rs11170960 COUNTS        2       19       27
  12   rs11170960   FREQ  0.04167   0.3958   0.5625
  12   rs11170960   MEAN 0.0006947 0.001228 -0.0001759
  12   rs11170960     SD 0.009363  0.00501 0.007333
  12    rs1691630   GENO      G/G      G/A      A/A
  12    rs1691630 COUNTS        2       13       33
  12    rs1691630   FREQ  0.04167   0.2708   0.6875
  12    rs1691630   MEAN 0.004878 -0.002149 0.001156
  12    rs1691630     SD 0.002172 0.003417 0.007227
  12   rs12369172   GENO      T/T      T/C      C/C
  12   rs12369172 COUNTS        4       26       18
  12   rs12369172   FREQ  0.08333   0.5417    0.375
  12   rs12369172   MEAN 0.0006502 -0.0006303 0.001876
  12   rs12369172     SD 0.004552 0.005505 0.007944
  12    rs4759088   GENO      T/T      T/C      C/C
  12    rs4759088 COUNTS        7       25       16
  12    rs4759088   FREQ   0.1458   0.5208   0.3333
  12    rs4759088   MEAN -0.0003382 0.0008636 4.71e-05
  12    rs4759088     SD 0.005245 0.007352 0.005692
  12    rs2271476   GENO      G/G      G/T      T/T
  12    rs2271476 COUNTS        0       12       36
  12    rs2271476   FREQ        0     0.25     0.75
  12    rs2271476   MEAN       NA -0.0005499 0.0007382
  12    rs2271476     SD       NA 0.004802 0.006951
  12   rs17113238   GENO      A/A      A/G      G/G
  12   rs17113238 COUNTS       13       22       13
  12   rs17113238   FREQ   0.2708   0.4583   0.2708
  12   rs17113238   MEAN 0.001988 0.0005175 -0.001327
  12   rs17113238     SD  0.00903 0.005805 0.004098
  12   rs10506332   GENO      C/C      C/G      G/G
  12   rs10506332 COUNTS        3       18       27
  12   rs10506332   FREQ   0.0625    0.375   0.5625
  12   rs10506332   MEAN 0.004117 0.001063 -0.0004266
  12   rs10506332     SD 0.005916  0.00846 0.004824
  12    rs2036068   GENO      G/G      G/A      A/A
  12    rs2036068 COUNTS        3       18       27
  12    rs2036068   FREQ   0.0625    0.375   0.5625
  12    rs2036068   MEAN -0.0002637 -0.00058 0.001156
  12    rs2036068     SD 0.005019 0.005572 0.007199
  12    rs2036067   GENO      G/G      G/A      A/A
  12    rs2036067 COUNTS        3       18       27
  12    rs2036067   FREQ   0.0625    0.375   0.5625
  12    rs2036067   MEAN -0.0002637 -0.00058 0.001156
  12    rs2036067     SD 0.005019 0.005572 0.007199
  12    rs4758966   GENO      T/T      T/C      C/C
  12    rs4758966 COUNTS        3       17       28
  12    rs4758966   FREQ   0.0625   0.3542   0.5833
  12    rs4758966   MEAN -0.002464 -0.0007227 0.001416
  12    rs4758966     SD 0.007008   0.0048 0.007246
  12    rs1512906   GENO      G/G      G/C      C/C
  12    rs1512906 COUNTS        3       28       17
  12    rs1512906   FREQ   0.0625   0.5833   0.3542
  12    rs1512906   MEAN -0.0004378 0.001284 -0.0008631
  12    rs1512906     SD 0.0009348 0.007452 0.005046
  12    rs3741670   GENO      A/A      A/G      G/G
  12    rs3741670 COUNTS        3       24       21
  12    rs3741670   FREQ   0.0625      0.5   0.4375
  12    rs3741670   MEAN -0.0005812 -0.0001285 0.001181
  12    rs3741670     SD 0.008663  0.00761  0.00477
  12    rs1022232   GENO      G/G      G/T      T/T
  12    rs1022232 COUNTS        7       22       19
  12    rs1022232   FREQ   0.1458   0.4583   0.3958
  12    rs1022232   MEAN -0.0001433 0.001682 -0.0008436
  12    rs1022232     SD 0.004785 0.007699 0.005322
  12    rs1976823   GENO      T/T      T/C      C/C
  12    rs1976823 COUNTS        3       21       24
  12    rs1976823   FREQ   0.0625   0.4375      0.5
  12    rs1976823   MEAN 0.002459 0.001143 -0.0004752
  12    rs1976823     SD 0.004467 0.008034 0.005048
  12    rs7308435   GENO      T/T      T/C      C/C
  12    rs7308435 COUNTS        0       24       24
  12    rs7308435   FREQ        0      0.5      0.5
  12    rs7308435   MEAN       NA 0.001136 -0.0003033
  12    rs7308435     SD       NA 0.007618 0.005107
  12    rs1144995   GENO      G/G      G/A      A/A
  12    rs1144995 COUNTS        4       23       21
  12    rs1144995   FREQ  0.08333   0.4792   0.4375
  12    rs1144995   MEAN -0.0007353 0.001174 -0.0001942
  12    rs1144995     SD 0.003701 0.007631 0.005527
  12   rs11170973   GENO      A/A      A/C      C/C
  12   rs11170973 COUNTS        5       25       18
  12   rs11170973   FREQ   0.1042   0.5208    0.375
  12   rs11170973   MEAN 0.0002366 0.0008036 -7.202e-05
  12   rs11170973     SD 0.005964 0.007206 0.005755
  12    rs1619029   GENO      A/A      A/T      T/T
  12    rs1619029 COUNTS        0       11       37
  12    rs1619029   FREQ        0   0.2292   0.7708
  12    rs1619029   MEAN       NA -0.001896 0.001104
  12    rs1619029     SD       NA 0.005238 0.006685
  12    rs1249951   GENO      G/G      G/C      C/C
  12    rs1249951 COUNTS        8       24       16
  12    rs1249951   FREQ   0.1667      0.5   0.3333
  12    rs1249951   MEAN -0.0009218 0.0006666 0.0007095
  12    rs1249951     SD 0.003858 0.007798 0.005414
  12     rs884510   GENO      C/C      C/T      T/T
  12     rs884510 COUNTS        9       24       15
  12     rs884510   FREQ   0.1875      0.5   0.3125
  12     rs884510   MEAN -0.0004042 0.001868 -0.001414
  12     rs884510     SD 0.005193 0.007828 0.004032
  12    rs1144996   GENO      A/A      A/G      G/G
  12    rs1144996 COUNTS        0        8       40
  12    rs1144996   FREQ        0   0.1667   0.8333
  12    rs1144996   MEAN       NA -0.002568 0.001013
  12    rs1144996     SD       NA 0.005437 0.006538
  12    rs7297136   GENO      G/G      G/C      C/C
  12    rs7297136 COUNTS        1       16       31
  12    rs7297136   FREQ  0.02083   0.3333   0.6458
  12    rs7297136   MEAN -0.005996 -0.001165 0.001439
  12    rs7297136     SD        0 0.005429  0.00684
  12    rs1144998   GENO      G/G      G/C      C/C
  12    rs1144998 COUNTS        7       23       18
  12    rs1144998   FREQ   0.1458   0.4792    0.375
  12    rs1144998   MEAN 0.0002594 0.001672 -0.001127
  12    rs1144998     SD 0.005006 0.007405  0.00555
  12    rs1145000   GENO      T/T      T/A      A/A
  12    rs1145000 COUNTS        3       16       29
  12    rs1145000   FREQ   0.0625   0.3333   0.6042
  12    rs1145000   MEAN -0.002346 0.002373 -0.0003776
  12    rs1145000     SD 0.003853 0.008695 0.004976
  12    rs1795825   GENO      C/C      C/T      T/T
  12    rs1795825 COUNTS        3       21       24
  12    rs1795825   FREQ   0.0625   0.4375      0.5
  12    rs1795825   MEAN -0.00168 0.001183 7.438e-06
  12    rs1795825     SD 0.006582 0.005267 0.007485
  12     rs939462   GENO      C/C      C/G      G/G
  12     rs939462 COUNTS        4       16       28
  12     rs939462   FREQ  0.08333   0.3333   0.5833
  12     rs939462   MEAN -0.001094 -0.0009882 0.001434
  12     rs939462     SD 0.008123   0.0046 0.007135
  12    rs1610444   GENO      T/T      T/C      C/C
  12    rs1610444 COUNTS        4       10       34
  12    rs1610444   FREQ  0.08333   0.2083   0.7083
  12    rs1610444   MEAN 0.004819 0.0006013 -0.0001562
  12    rs1610444     SD  0.01467  0.00657 0.005034
  12   rs10876569   GENO      A/A      A/T      T/T
  12   rs10876569 COUNTS       12       22       14
  12   rs10876569   FREQ     0.25   0.4583   0.2917
  12   rs10876569   MEAN 0.001883 0.0001174 -0.000372
  12   rs10876569     SD 0.009673 0.004419   0.0061
  12    rs1879396   GENO      T/T      T/C      C/C
  12    rs1879396 COUNTS        1       20       27
  12    rs1879396   FREQ  0.02083   0.4167   0.5625
  12    rs1879396   MEAN 0.005893 -0.0002091 0.0006765
  12    rs1879396     SD        0 0.005476 0.007206
  12    rs6580983   GENO      T/T      T/C      C/C
  12    rs6580983 COUNTS        2       10       36
  12    rs6580983   FREQ  0.04167   0.2083     0.75
  12    rs6580983   MEAN 0.003798 -0.002599 0.001066
  12    rs6580983     SD  0.01011 0.004708 0.006609
  12    rs1691620   GENO      C/C      C/T      T/T
  12    rs1691620 COUNTS       10       20       18
  12    rs1691620   FREQ   0.2083   0.4167    0.375
  12    rs1691620   MEAN 0.002503 -0.0002567 4.368e-06
  12    rs1691620     SD  0.01033 0.004601 0.005647
  12    rs6580984   GENO      T/T      T/C      C/C
  12    rs6580984 COUNTS        2       10       36
  12    rs6580984   FREQ  0.04167   0.2083     0.75
  12    rs6580984   MEAN 0.003798 -0.002599 0.001066
  12    rs6580984     SD  0.01011 0.004708 0.006609
  12    rs1157485   GENO      C/C      C/T      T/T
  12    rs1157485 COUNTS        1       21       26
  12    rs1157485   FREQ  0.02083   0.4375   0.5417
  12    rs1157485   MEAN 0.005893 -0.0001613 0.000672
  12    rs1157485     SD        0 0.005342 0.007349
  12    rs1157484   GENO      G/G      G/A      A/A
  12    rs1157484 COUNTS       11       23       14
  12    rs1157484   FREQ   0.2292   0.4792   0.2917
  12    rs1157484   MEAN 0.002579 -9.422e-06 -0.0005844
  12    rs1157484     SD 0.009799 0.004536 0.006058
  12    rs1691621   GENO      G/G      G/A      A/A
  12    rs1691621 COUNTS       11       23       14
  12    rs1691621   FREQ   0.2292   0.4792   0.2917
  12    rs1691621   MEAN 0.002579 -9.422e-06 -0.0005844
  12    rs1691621     SD 0.009799 0.004536 0.006058
  12    rs1716342   GENO      A/A      A/G      G/G
  12    rs1716342 COUNTS       11       24       13
  12    rs1716342   FREQ   0.2292      0.5   0.2708
  12    rs1716342   MEAN 0.003357 -0.0004772 -0.0004233
  12    rs1716342     SD 0.009317 0.004643 0.006274
  12   rs10876571   GENO      A/A      A/G      G/G
  12   rs10876571 COUNTS        8       22       18
  12   rs10876571   FREQ   0.1667   0.4583    0.375
  12   rs10876571   MEAN 0.001313 7.216e-06 0.0005174
  12   rs10876571     SD  0.01047 0.006088 0.004869
  12     rs939463   GENO      A/A      A/G      G/G
  12     rs939463 COUNTS        1        9       38
  12     rs939463   FREQ  0.02083   0.1875   0.7917
  12     rs939463   MEAN -0.002678 0.0003419 0.0005152
  12     rs939463     SD        0 0.006144 0.006673
  12   rs10735854   GENO      A/A      A/G      G/G
  12   rs10735854 COUNTS        1       20       27
  12   rs10735854   FREQ  0.02083   0.4167   0.5625
  12   rs10735854   MEAN 0.0002457 0.0005187 0.0003465
  12   rs10735854     SD        0 0.008064 0.005276
  12   rs10747700   GENO      T/T      T/C      C/C
  12   rs10747700 COUNTS        0       10       38
  12   rs10747700   FREQ        0   0.2083   0.7917
  12   rs10747700   MEAN       NA 3.989e-05 0.0005152
  12   rs10747700     SD       NA 0.005871 0.006673
  12   rs11170991   GENO      G/G      G/A      A/A
  12   rs11170991 COUNTS        3       21       24
  12   rs11170991   FREQ   0.0625   0.4375      0.5
  12   rs11170991   MEAN 0.003745 0.001121 -0.0006163
  12   rs11170991     SD 0.008326 0.008084 0.004397
  12    rs1495354   GENO      G/G      G/A      A/A
  12    rs1495354 COUNTS        1       21       26
  12    rs1495354   FREQ  0.02083   0.4375   0.5417
  12    rs1495354   MEAN -0.002678 0.002105 -0.0008289
  12    rs1495354     SD        0 0.008272 0.004388
  12    rs7970032   GENO      C/C      C/G      G/G
  12    rs7970032 COUNTS       10       26       12
  12    rs7970032   FREQ   0.2083   0.5417     0.25
  12    rs7970032   MEAN 0.004592 -0.0005253 -0.001023
  12    rs7970032     SD 0.009448 0.005306 0.004571
  12   rs17114865   GENO      A/A      A/G      G/G
  12   rs17114865 COUNTS        0       11       37
  12   rs17114865   FREQ        0   0.2292   0.7708
  12   rs17114865   MEAN       NA 0.003117 -0.0003869
  12   rs17114865     SD       NA 0.009872 0.004946
  12     rs924070   GENO      A/A      A/G      G/G
  12     rs924070 COUNTS        7       22       19
  12     rs924070   FREQ   0.1458   0.4583   0.3958
  12     rs924070   MEAN 0.0002152 0.0002893 0.0006371
  12     rs924070     SD 0.005222 0.005122 0.008311
  12    rs7963328   GENO      T/T      T/C      C/C
  12    rs7963328 COUNTS        1       15       32
  12    rs7963328   FREQ  0.02083   0.3125   0.6667
  12    rs7963328   MEAN -0.002678 0.001828 -0.0001489
  12    rs7963328     SD        0 0.009276  0.00477
  12    rs7301225   GENO      T/T      T/G      G/G
  12    rs7301225 COUNTS        0       12       36
  12    rs7301225   FREQ        0     0.25     0.75
  12    rs7301225   MEAN       NA -0.0004388 0.0007012
  12    rs7301225     SD       NA 0.009074 0.005457
  12     rs868690   GENO      A/A      A/G      G/G
  12     rs868690 COUNTS        5       25       18
  12     rs868690   FREQ   0.1042   0.5208    0.375
  12     rs868690   MEAN -1.416e-05 -8.588e-06 0.001126
  12     rs868690     SD 0.005511 0.004666 0.008748
  12    rs2029851   GENO      C/C      C/T      T/T
  12    rs2029851 COUNTS        5       16       27
  12    rs2029851   FREQ   0.1042   0.3333   0.5625
  12    rs2029851   MEAN 0.001247  0.00225 -0.0008246
  12    rs2029851     SD 0.005873 0.008506 0.004951
  12   rs10876575   GENO      G/G      G/T      T/T
  12   rs10876575 COUNTS        1        9       38
  12   rs10876575   FREQ  0.02083   0.1875   0.7917
  12   rs10876575   MEAN -0.005996 -0.001229 0.0009745
  12   rs10876575     SD        0 0.005342 0.006686
  12   rs10783635   GENO      G/G      G/C      C/C
  12   rs10783635 COUNTS        1        9       38
  12   rs10783635   FREQ  0.02083   0.1875   0.7917
  12   rs10783635   MEAN -0.005996 -0.001229 0.0009745
  12   rs10783635     SD        0 0.005342 0.006686
  12   rs11171005   GENO      A/A      A/G      G/G
  12   rs11171005 COUNTS        0        6       42
  12   rs11171005   FREQ        0    0.125    0.875
  12   rs11171005   MEAN       NA -0.003648 0.0009968
  12   rs11171005     SD       NA 0.004144 0.006553
  12    rs6580988   GENO      C/C      C/T      T/T
  12    rs6580988 COUNTS        8       25       15
  12    rs6580988   FREQ   0.1667   0.5208   0.3125
  12    rs6580988   MEAN -0.0001731 -0.0001711 0.001709
  12    rs6580988     SD 0.005155 0.005024 0.008989
  12   rs10783637   GENO      T/T      T/A      A/A
  12   rs10783637 COUNTS        2       11       35
  12   rs10783637   FREQ  0.04167   0.2292   0.7292
  12   rs10783637   MEAN -0.004376 0.001525 0.0003414
  12   rs10783637     SD 0.002401 0.006523 0.006572
  12   rs10876578   GENO      G/G      G/A      A/A
  12   rs10876578 COUNTS        5       19       24
  12   rs10876578   FREQ   0.1042   0.3958      0.5
  12   rs10876578   MEAN 0.002691 0.0004127 -5.5e-05
  12   rs10876578     SD 0.007682 0.005621  0.00699
  12    rs2887886   GENO      A/A      A/G      G/G
  12    rs2887886 COUNTS        3       14       31
  12    rs2887886   FREQ   0.0625   0.2917   0.6458
  12    rs2887886   MEAN 0.002126 0.0003235 0.0002926
  12    rs2887886     SD 0.004941 0.006374 0.006765
  12    rs1145008   GENO      C/C      C/T      T/T
  12    rs1145008 COUNTS        0        9       39
  12    rs1145008   FREQ        0   0.1875   0.8125
  12    rs1145008   MEAN       NA 0.000532 0.0003894
  12    rs1145008     SD       NA 0.006299 0.006573
  12   rs11171007   GENO      T/T      T/C      C/C
  12   rs11171007 COUNTS        1       13       34
  12   rs11171007   FREQ  0.02083   0.2708   0.7083
  12   rs11171007   MEAN -0.005975 -0.0007387 0.001046
  12   rs11171007     SD        0 0.009201  0.00514
  12    rs9669676   GENO      G/G      G/A      A/A
  12    rs9669676 COUNTS        1        4       43
  12    rs9669676   FREQ  0.02083  0.08333   0.8958
  12    rs9669676   MEAN 0.007194 -0.0006127 0.0003543
  12    rs9669676     SD        0 0.003963 0.006658
  12   rs11171011   GENO      T/T      T/C      C/C
  12   rs11171011 COUNTS        0        9       39
  12   rs11171011   FREQ        0   0.1875   0.8125
  12   rs11171011   MEAN       NA -0.0004501 0.0006161
  12   rs11171011     SD       NA 0.004613 0.006846
  12   rs12309633   GENO      T/T      T/C      C/C
  12   rs12309633 COUNTS        5       27       16
  12   rs12309633   FREQ   0.1042   0.5625   0.3333
  12   rs12309633   MEAN 0.0008307 0.001007 -0.000711
  12   rs12309633     SD 0.004478 0.007613 0.004773
  12    rs1145009   GENO      A/A      A/G      G/G
  12    rs1145009 COUNTS        0       10       38
  12    rs1145009   FREQ        0   0.2083   0.7917
  12    rs1145009   MEAN       NA 0.0001743 0.0004798
  12    rs1145009     SD       NA 0.006046 0.006637
  12   rs17796632   GENO      G/G      G/A      A/A
  12   rs17796632 COUNTS        0        5       43
  12   rs17796632   FREQ        0   0.1042   0.8958
  12   rs17796632   MEAN       NA -0.001699 0.0006621
  12   rs17796632     SD       NA 0.005704 0.006555
  12    rs7312630   GENO      G/G      G/C      C/C
  12    rs7312630 COUNTS        1       14       33
  12    rs7312630   FREQ  0.02083   0.2917   0.6875
  12    rs7312630   MEAN -0.005975 -0.0001721 0.0008594
  12    rs7312630     SD        0 0.009091 0.005102
  12    rs1249961   GENO      C/C      C/T      T/T
  12    rs1249961 COUNTS        1        9       38
  12    rs1249961   FREQ  0.02083   0.1875   0.7917
  12    rs1249961   MEAN -0.00183 -9.425e-05 0.0005962
  12    rs1249961     SD        0 0.005857 0.006731
  12    rs1153152   GENO      T/T      T/C      C/C
  12    rs1153152 COUNTS        0       10       38
  12    rs1153152   FREQ        0   0.2083   0.7917
  12    rs1153152   MEAN       NA 0.0001743 0.0004798
  12    rs1153152     SD       NA 0.006046 0.006637
  12   rs11611653   GENO      A/A      A/G      G/G
  12   rs11611653 COUNTS        0       10       38
  12   rs11611653   FREQ        0   0.2083   0.7917
  12   rs11611653   MEAN       NA 0.001799 5.217e-05
  12   rs11611653     SD       NA  0.01039 0.005106
  12   rs10783639   GENO      C/C      C/T      T/T
  12   rs10783639 COUNTS        9       25       14
  12   rs10783639   FREQ   0.1875   0.5208   0.2917
  12   rs10783639   MEAN 0.0001708 0.002131 -0.002489
  12   rs10783639     SD 0.004326 0.007021 0.005782
  12    rs1145013   GENO      G/G      G/A      A/A
  12    rs1145013 COUNTS        8       29       11
  12    rs1145013   FREQ   0.1667   0.6042   0.2292
  12    rs1145013   MEAN -0.001117 0.001421 -0.001118
  12    rs1145013     SD 0.006663 0.006805 0.005274
  12   rs10747701   GENO      G/G      G/A      A/A
  12   rs10747701 COUNTS        6       25       17
  12   rs10747701   FREQ    0.125   0.5208   0.3542
  12   rs10747701   MEAN -0.002417 0.001345 5.015e-05
  12   rs10747701     SD  0.00577 0.005624 0.007754
  12   rs11834660   GENO      T/T      T/C      C/C
  12   rs11834660 COUNTS        0       10       38
  12   rs11834660   FREQ        0   0.2083   0.7917
  12   rs11834660   MEAN       NA 0.001799 5.217e-05
  12   rs11834660     SD       NA  0.01039 0.005106
  12    rs1153166   GENO      G/G      G/T      T/T
  12    rs1153166 COUNTS        9       19       20
  12    rs1153166   FREQ   0.1875   0.3958   0.4167
  12    rs1153166   MEAN 0.001249 -3.896e-05 0.0004736
  12    rs1153166     SD 0.005959 0.005164 0.007898
  12    rs7314116   GENO      C/C      C/T      T/T
  12    rs7314116 COUNTS        1        8       39
  12    rs7314116   FREQ  0.02083   0.1667   0.8125
  12    rs7314116   MEAN -0.006018  0.00196 0.0002645
  12    rs7314116     SD        0 0.005653 0.006638
  12     rs931586   GENO      G/G      G/C      C/C
  12     rs931586 COUNTS        2       19       27
  12     rs931586   FREQ  0.04167   0.3958   0.5625
  12     rs931586   MEAN 0.003882 0.001821 -0.0008288
  12     rs931586     SD 0.006781 0.007627 0.005417
  12    rs6580991   GENO      G/G      G/A      A/A
  12    rs6580991 COUNTS        2       19       27
  12    rs6580991   FREQ  0.04167   0.3958   0.5625
  12    rs6580991   MEAN 0.003882 0.001821 -0.0008288
  12    rs6580991     SD 0.006781 0.007627 0.005417
  12   rs17115699   GENO      T/T      T/C      C/C
  12   rs17115699 COUNTS        2       20       26
  12   rs17115699   FREQ  0.04167   0.4167   0.5417
  12   rs17115699   MEAN -0.003355 0.0003199 0.0007803
  12   rs17115699     SD 0.003636 0.004214 0.007942
  12   rs17115701   GENO      A/A      A/G      G/G
  12   rs17115701 COUNTS        0       10       38
  12   rs17115701   FREQ        0   0.2083   0.7917
  12   rs17115701   MEAN       NA  0.00311 -0.0002927
  12   rs17115701     SD       NA 0.009062 0.005523
  12    rs1250448   GENO      G/G      G/A      A/A
  12    rs1250448 COUNTS        5       17       26
  12    rs1250448   FREQ   0.1042   0.3542   0.5417
  12    rs1250448   MEAN 0.001969 0.002231 -0.001069
  12    rs1250448     SD 0.006058 0.007765 0.005376
  12   rs11171019   GENO      A/A      A/G      G/G
  12   rs11171019 COUNTS       10       23       15
  12   rs11171019   FREQ   0.2083   0.4792   0.3125
  12   rs11171019   MEAN 0.003883 -0.001588 0.001178
  12   rs11171019     SD  0.01028 0.004544 0.004872
  12    rs7953231   GENO      T/T      T/A      A/A
  12    rs7953231 COUNTS        2       20       26
  12    rs7953231   FREQ  0.04167   0.4167   0.5417
  12    rs7953231   MEAN -0.006126 0.002071 -0.0003539
  12    rs7953231     SD 0.006076 0.008252  0.00435
  12   rs11171021   GENO      T/T      T/C      C/C
  12   rs11171021 COUNTS        1       15       32
  12   rs11171021   FREQ  0.02083   0.3125   0.6667
  12   rs11171021   MEAN -0.005926 0.001911 -8.643e-05
  12   rs11171021     SD        0 0.003096 0.007499
  12    rs1153182   GENO      T/T      T/C      C/C
  12    rs1153182 COUNTS        5       23       20
  12    rs1153182   FREQ   0.1042   0.4792   0.4167
  12    rs1153182   MEAN 0.003998 2.585e-05 -3.052e-05
  12    rs1153182     SD  0.01397 0.005393 0.004959
  12   rs10506330   GENO      T/T      T/A      A/A
  12   rs10506330 COUNTS        1       14       33
  12   rs10506330   FREQ  0.02083   0.2917   0.6875
  12   rs10506330   MEAN -0.005926 0.001105 0.0003162
  12   rs10506330     SD        0 0.003736 0.007355
  12    rs1153183   GENO      C/C      C/T      T/T
  12    rs1153183 COUNTS        0       10       38
  12    rs1153183   FREQ        0   0.2083   0.7917
  12    rs1153183   MEAN       NA 0.0006439 0.0003562
  12    rs1153183     SD       NA 0.006116 0.006621
  12    rs1153184   GENO      C/C      C/G      G/G
  12    rs1153184 COUNTS        0       12       36
  12    rs1153184   FREQ        0     0.25     0.75
  12    rs1153184   MEAN       NA 0.001209 0.0001519
  12    rs1153184     SD       NA 0.005957 0.006674
  12   rs12304989   GENO      A/A      A/G      G/G
  12   rs12304989 COUNTS        4       20       24
  12   rs12304989   FREQ  0.08333   0.4167      0.5
  12   rs12304989   MEAN 0.002292 -0.0003615 0.0007517
  12   rs12304989     SD 0.005708 0.004393 0.007984
  12    rs1153188   GENO      T/T      T/A      A/A
  12    rs1153188 COUNTS        1       16       31
  12    rs1153188   FREQ  0.02083   0.3333   0.6458
  12    rs1153188   MEAN -0.007288 0.0006069 0.0005662
  12    rs1153188     SD        0 0.005597 0.006901
  12    rs7957551   GENO      T/T      T/C      C/C
  12    rs7957551 COUNTS        2       15       31
  12    rs7957551   FREQ  0.04167   0.3125   0.6458
  12    rs7957551   MEAN 0.003087 0.001058 -6.675e-05
  12    rs7957551     SD 0.003288 0.005503 0.007064
  12    rs1250437   GENO      T/T      T/C      C/C
  12    rs1250437 COUNTS        0        6       42
  12    rs1250437   FREQ        0    0.125    0.875
  12    rs1250437   MEAN       NA -0.0001686 0.0004997
  12    rs1250437     SD       NA 0.005002 0.006685
  12    rs1262052   GENO      C/C      C/T      T/T
  12    rs1262052 COUNTS        2       19       27
  12    rs1262052   FREQ  0.04167   0.3958   0.5625
  12    rs1262052   MEAN -0.004713 0.0003875 0.0008163
  12    rs1262052     SD 0.001924 0.006069 0.006895
  12     rs266676   GENO      A/A      A/G      G/G
  12     rs266676 COUNTS        2       13       33
  12     rs266676   FREQ  0.04167   0.2708   0.6875
  12     rs266676   MEAN -0.00568 0.0002276 0.0008599
  12     rs266676     SD 0.001435 0.005067    0.007
  12   rs10506329   GENO      A/A      A/T      T/T
  12   rs10506329 COUNTS        0        7       41
  12   rs10506329   FREQ        0   0.1458   0.8542
  12   rs10506329   MEAN       NA 0.000963 0.0003228
  12   rs10506329     SD       NA 0.005512 0.006661
  12     rs266655   GENO      T/T      T/C      C/C
  12     rs266655 COUNTS        0        8       40
  12     rs266655   FREQ        0   0.1667   0.8333
  12     rs266655   MEAN       NA 0.001742 0.000151
  12     rs266655     SD       NA 0.005558 0.006653
  12    rs7296402   GENO      T/T      T/C      C/C
  12    rs7296402 COUNTS        8       27       13
  12    rs7296402   FREQ   0.1667   0.5625   0.2708
  12    rs7296402   MEAN -0.001176 -0.0004446 0.003184
  12    rs7296402     SD 0.003416 0.007044  0.00611
  12     rs266650   GENO      A/A      A/T      T/T
  12     rs266650 COUNTS        0        5       43
  12     rs266650   FREQ        0   0.1042   0.8958
  12     rs266650   MEAN       NA -0.007076 0.001287
  12     rs266650     SD       NA 0.001911 0.006233
  12     rs266689   GENO      T/T      T/C      C/C
  12     rs266689 COUNTS        0        5       43
  12     rs266689   FREQ        0   0.1042   0.8958
  12     rs266689   MEAN       NA -0.007076 0.001287
  12     rs266689     SD       NA 0.001911 0.006233
  12     rs266687   GENO      A/A      A/T      T/T
  12     rs266687 COUNTS        0        7       41
  12     rs266687   FREQ        0   0.1458   0.8542
  12     rs266687   MEAN       NA -0.000429 0.0005605
  12     rs266687     SD       NA  0.00473 0.006744
  12    rs2124048   GENO      T/T      T/C      C/C
  12    rs2124048 COUNTS        3       13       32
  12    rs2124048   FREQ   0.0625   0.2708   0.6667
  12    rs2124048   MEAN -0.0003276 0.000365 0.0005067
  12    rs2124048     SD 0.005982 0.004739 0.007221
  12   rs17116299   GENO      T/T      T/C      C/C
  12   rs17116299 COUNTS        9       26       13
  12   rs17116299   FREQ   0.1875   0.5417   0.2708
  12   rs17116299   MEAN -0.0003719 -0.0003996 0.002593
  12   rs17116299     SD 0.005015  0.00555 0.008679
  12    rs1378070   GENO      A/A      A/G      G/G
  12    rs1378070 COUNTS        0        9       39
  12    rs1378070   FREQ        0   0.1875   0.8125
  12    rs1378070   MEAN       NA 0.0005103 0.0003944
  12    rs1378070     SD       NA 0.005747 0.006679
  12   rs12307718   GENO      T/T      T/C      C/C
  12   rs12307718 COUNTS        4       14       30
  12   rs12307718   FREQ  0.08333   0.2917    0.625
  12   rs12307718   MEAN -5.52e-05 0.0005513 0.000416
  12   rs12307718     SD 0.004915  0.00492 0.007361
  12   rs11171083   GENO      A/A      A/G      G/G
  12   rs11171083 COUNTS        0       11       37
  12   rs11171083   FREQ        0   0.2292   0.7708
  12   rs11171083   MEAN       NA 0.0002433 0.0004676
  12   rs11171083     SD       NA 0.005232 0.006842
  12    rs1542363   GENO      A/A      A/G      G/G
  12    rs1542363 COUNTS        0       11       37
  12    rs1542363   FREQ        0   0.2292   0.7708
  12    rs1542363   MEAN       NA 0.0002433 0.0004676
  12    rs1542363     SD       NA 0.005232 0.006842
  12    rs1542364   GENO      A/A      A/G      G/G
  12    rs1542364 COUNTS        0       11       37
  12    rs1542364   FREQ        0   0.2292   0.7708
  12    rs1542364   MEAN       NA 0.0002433 0.0004676
  12    rs1542364     SD       NA 0.005232 0.006842
  12    rs7971094   GENO      G/G      G/T      T/T
  12    rs7971094 COUNTS        0        5       43
  12    rs7971094   FREQ        0   0.1042   0.8958
  12    rs7971094   MEAN       NA -0.001234 0.000608
  12    rs7971094     SD       NA 0.004749 0.006644
  12   rs12297669   GENO      G/G      G/C      C/C
  12   rs12297669 COUNTS        2       11       35
  12   rs12297669   FREQ  0.04167   0.2292   0.7292
  12   rs12297669   MEAN -0.0005575 0.001444 0.0001489
  12   rs12297669     SD 0.008441 0.004288 0.007047
  12    rs4758979   GENO      G/G      G/A      A/A
  12    rs4758979 COUNTS       11       25       12
  12    rs4758979   FREQ   0.2292   0.5208     0.25
  12    rs4758979   MEAN 0.001533 0.0002939 -0.0003527
  12    rs4758979     SD 0.008966 0.005866 0.005295
  12    rs7298952   GENO      C/C      C/T      T/T
  12    rs7298952 COUNTS        0       11       37
  12    rs7298952   FREQ        0   0.2292   0.7708
  12    rs7298952   MEAN       NA 0.0002433 0.0004676
  12    rs7298952     SD       NA 0.005232 0.006842
  12     rs921723   GENO      G/G      G/T      T/T
  12     rs921723 COUNTS        0       11       37
  12     rs921723   FREQ        0   0.2292   0.7708
  12     rs921723   MEAN       NA 0.0002433 0.0004676
  12     rs921723     SD       NA 0.005232 0.006842
  12    rs7314053   GENO      C/C      C/T      T/T
  12    rs7314053 COUNTS        0        8       40
  12    rs7314053   FREQ        0   0.1667   0.8333
  12    rs7314053   MEAN       NA -0.002775 0.001054
  12    rs7314053     SD       NA 0.008306 0.005946
  12    rs6581007   GENO      G/G      G/A      A/A
  12    rs6581007 COUNTS        6       28       14
  12    rs6581007   FREQ    0.125   0.5833   0.2917
  12    rs6581007   MEAN -0.002106 0.001132 6.658e-05
  12    rs6581007     SD 0.007001 0.007379 0.003825
  12    rs6581008   GENO      C/C      C/T      T/T
  12    rs6581008 COUNTS        6       28       14
  12    rs6581008   FREQ    0.125   0.5833   0.2917
  12    rs6581008   MEAN -0.002106 0.001132 6.658e-05
  12    rs6581008     SD 0.007001 0.007379 0.003825
  12    rs7956890   GENO      A/A      A/G      G/G
  12    rs7956890 COUNTS        1        8       39
  12    rs7956890   FREQ  0.02083   0.1667   0.8125
  12    rs7956890   MEAN -0.0009839 -0.002319 0.001013
  12    rs7956890     SD        0  0.00405 0.006823
  12    rs1454640   GENO      C/C      C/T      T/T
  12    rs1454640 COUNTS        2       20       26
  12    rs1454640   FREQ  0.04167   0.4167   0.5417
  12    rs1454640   MEAN -0.0006736 -0.001233 0.001768
  12    rs1454640     SD 0.0004388 0.004854 0.007503
  12   rs10876632   GENO      T/T      T/C      C/C
  12   rs10876632 COUNTS        2       19       27
  12   rs10876632   FREQ  0.04167   0.3958   0.5625
  12   rs10876632   MEAN -0.0006736 -0.001176 0.001618
  12   rs10876632     SD 0.0004388 0.004981 0.007399
  12   rs10506333   GENO      G/G      G/C      C/C
  12   rs10506333 COUNTS        1       10       37
  12   rs10506333   FREQ  0.02083   0.2083   0.7708
  12   rs10506333   MEAN -0.0009839 9.288e-05 0.0005414
  12   rs10506333     SD        0 0.009965 0.005432
  12   rs11171139   GENO      G/G      G/A      A/A
  12   rs11171139 COUNTS        1       10       37
  12   rs11171139   FREQ  0.02083   0.2083   0.7708
  12   rs11171139   MEAN -0.0009839 9.288e-05 0.0005414
  12   rs11171139     SD        0 0.009965 0.005432
  12    rs2198604   GENO      G/G      G/T      T/T
  12    rs2198604 COUNTS        7       19       22
  12    rs2198604   FREQ   0.1458   0.3958   0.4583
  12    rs2198604   MEAN -0.001394 0.000319 0.001076
  12    rs2198604     SD 0.004483 0.007975 0.005612
  12    rs4759118   GENO      G/G      G/A      A/A
  12    rs4759118 COUNTS        0        5       43
  12    rs4759118   FREQ        0   0.1042   0.8958
  12    rs4759118   MEAN       NA -0.001622 0.0006531
  12    rs4759118     SD       NA 0.005677  0.00656
  12    rs2603573   GENO      C/C      C/A      A/A
  12    rs2603573 COUNTS        0       12       36
  12    rs2603573   FREQ        0     0.25     0.75
  12    rs2603573   MEAN       NA -8.93e-05 0.0005847
  12    rs2603573     SD       NA 0.004598 0.007016
  12    rs9943768   GENO      A/A      A/G      G/G
  12    rs9943768 COUNTS       10       25       13
  12    rs9943768   FREQ   0.2083   0.5208   0.2708
  12    rs9943768   MEAN -0.001457 0.0005848 0.001533
  12    rs9943768     SD 0.003889 0.007429 0.006103
  12    rs1349911   GENO      G/G      G/C      C/C
  12    rs1349911 COUNTS        6       16       26
  12    rs1349911   FREQ    0.125   0.3333   0.5417
  12    rs1349911   MEAN -0.0003012 0.003609 -0.001383
  12    rs1349911     SD 0.005697 0.008069 0.004776
  12   rs17116606   GENO      A/A      A/T      T/T
  12   rs17116606 COUNTS        3       17       28
  12   rs17116606   FREQ   0.0625   0.3542   0.5833
  12   rs17116606   MEAN 0.0004102 0.0007172 0.0002341
  12   rs17116606     SD 0.005549  0.00558 0.007194
  12   rs17116608   GENO      G/G      G/A      A/A
  12   rs17116608 COUNTS        3       17       28
  12   rs17116608   FREQ   0.0625   0.3542   0.5833
  12   rs17116608   MEAN 0.0004102 0.0007172 0.0002341
  12   rs17116608     SD 0.005549  0.00558 0.007194
  12   rs11829986   GENO      T/T      T/C      C/C
  12   rs11829986 COUNTS        4       11       33
  12   rs11829986   FREQ  0.08333   0.2292   0.6875
  12   rs11829986   MEAN 0.006655 -0.00424 0.001212
  12   rs11829986     SD  0.01527 0.003773 0.004686
  12    rs2248445   GENO      A/A      A/G      G/G
  12    rs2248445 COUNTS        1        8       39
  12    rs2248445   FREQ  0.02083   0.1667   0.8125
  12    rs2248445   MEAN  -0.0023 0.000989 0.0003683
  12    rs2248445     SD        0  0.00346 0.007007
  12    rs2243442   GENO      C/C      C/T      T/T
  12    rs2243442 COUNTS        5       13       30
  12    rs2243442   FREQ   0.1042   0.2708    0.625
  12    rs2243442   MEAN -0.000637 0.0007004 0.0004686
  12    rs2243442     SD  0.00732 0.009286 0.004926
  12    rs2248482   GENO      A/A      A/G      G/G
  12    rs2248482 COUNTS        7       21       20
  12    rs2248482   FREQ   0.1458   0.4375   0.4167
  12    rs2248482   MEAN 0.0005271 0.0009659 -0.0001998
  12    rs2248482     SD 0.004962 0.008404 0.004502
  12    rs7295884   GENO      T/T      T/C      C/C
  12    rs7295884 COUNTS        1       15       32
  12    rs7295884   FREQ  0.02083   0.3125   0.6667
  12    rs7295884   MEAN -0.006526 -0.001227 0.001403
  12    rs7295884     SD        0 0.004557 0.007069
  12   rs12369902   GENO      T/T      T/C      C/C
  12   rs12369902 COUNTS       10       24       14
  12   rs12369902   FREQ   0.2083      0.5   0.2917
  12   rs12369902   MEAN 0.001432 -0.0004177  0.00112
  12   rs12369902     SD 0.003638 0.005849 0.008856
  12   rs10876654   GENO      A/A      A/G      G/G
  12   rs10876654 COUNTS        1       11       36
  12   rs10876654   FREQ  0.02083   0.2292     0.75
  12   rs10876654   MEAN 0.006414 0.0005646 0.0002042
  12   rs10876654     SD        0 0.004165 0.007067
  12   rs11171169   GENO      T/T      T/G      G/G
  12   rs11171169 COUNTS        0       12       36
  12   rs11171169   FREQ        0     0.25     0.75
  12   rs11171169   MEAN       NA -0.002054  0.00124
  12   rs11171169     SD       NA 0.004252 0.006893
  12    rs2245028   GENO      A/A      A/G      G/G
  12    rs2245028 COUNTS        1        7       40
  12    rs2245028   FREQ  0.02083   0.1458   0.8333
  12    rs2245028   MEAN -0.0009839 0.001718 0.0002233
  12    rs2245028     SD        0  0.00751 0.006417
  12    rs7303230   GENO      G/G      G/T      T/T
  12    rs7303230 COUNTS       10       24       14
  12    rs7303230   FREQ   0.2083      0.5   0.2917
  12    rs7303230   MEAN 0.001432 -0.0004177  0.00112
  12    rs7303230     SD 0.003638 0.005849 0.008856
  12   rs12303393   GENO      A/A      A/G      G/G
  12   rs12303393 COUNTS        1       12       35
  12   rs12303393   FREQ  0.02083     0.25   0.7292
  12   rs12303393   MEAN 0.006414 2.374e-05 0.0003794
  12   rs12303393     SD        0 0.004391 0.007091
  12    rs7303807   GENO      G/G      G/C      C/C
  12    rs7303807 COUNTS        5       16       27
  12    rs7303807   FREQ   0.1042   0.3333   0.5625
  12    rs7303807   MEAN 0.002099 -0.00106 0.0009791
  12    rs7303807     SD 0.002818 0.006131 0.007088
  12    rs4759123   GENO      G/G      G/A      A/A
  12    rs4759123 COUNTS        7       19       22
  12    rs4759123   FREQ   0.1458   0.3958   0.4583
  12    rs4759123   MEAN 0.0009557 0.001585 -0.0007653
  12    rs4759123     SD 0.005188 0.007873  0.00545
  12    rs2264364   GENO      A/A      A/G      G/G
  12    rs2264364 COUNTS       12       24       12
  12    rs2264364   FREQ     0.25      0.5     0.25
  12    rs2264364   MEAN -0.001489 0.000532  0.00209
  12    rs2264364     SD 0.005374 0.007052 0.006183
  12    rs2264358   GENO      G/G      G/T      T/T
  12    rs2264358 COUNTS       12       21       15
  12    rs2264358   FREQ     0.25   0.4375   0.3125
  12    rs2264358   MEAN -0.000737 0.0009135 0.0006425
  12    rs2264358     SD 0.005684 0.007491 0.005731
  12    rs2252690   GENO      T/T      T/C      C/C
  12    rs2252690 COUNTS       11       26       11
  12    rs2252690   FREQ   0.2292   0.5417   0.2292
  12    rs2252690   MEAN -0.0008408 0.0004304  0.00164
  12    rs2252690     SD 0.005245 0.007387 0.005351
  12    rs2252786   GENO      C/C      C/T      T/T
  12    rs2252786 COUNTS        6       25       17
  12    rs2252786   FREQ    0.125   0.5208   0.3542
  12    rs2252786   MEAN  0.00245 0.0006475 -0.000642
  12    rs2252786     SD 0.005695 0.007252 0.005533
  12    rs2252795   GENO      A/A      A/G      G/G
  12    rs2252795 COUNTS        3       28       17
  12    rs2252795   FREQ   0.0625   0.5833   0.3542
  12    rs2252795   MEAN  0.00018 0.002024 -0.00219
  12    rs2252795     SD 0.004261 0.007023 0.005022
  12    rs1047039   GENO      T/T      T/A      A/A
  12    rs1047039 COUNTS        3       18       27
  12    rs1047039   FREQ   0.0625    0.375   0.5625
  12    rs1047039   MEAN -0.003465 -0.0009976  0.00179
  12    rs1047039     SD 0.009466 0.005085 0.006818
  12    rs7962801   GENO      T/T      T/C      C/C
  12    rs7962801 COUNTS        4       17       27
  12    rs7962801   FREQ  0.08333   0.3542   0.5625
  12    rs7962801   MEAN 0.0006892 -0.00183  0.00179
  12    rs7962801     SD  0.01135 0.003771 0.006818
  12    rs4466933   GENO      G/G      G/A      A/A
  12    rs4466933 COUNTS        4       17       27
  12    rs4466933   FREQ  0.08333   0.3542   0.5625
  12    rs4466933   MEAN 0.0006892 -0.00183  0.00179
  12    rs4466933     SD  0.01135 0.003771 0.006818
  12    rs2371053   GENO      C/C      C/T      T/T
  12    rs2371053 COUNTS        4       17       27
  12    rs2371053   FREQ  0.08333   0.3542   0.5625
  12    rs2371053   MEAN 0.0006892 -0.00183  0.00179
  12    rs2371053     SD  0.01135 0.003771 0.006818
  12     rs998401   GENO      A/A      A/G      G/G
  12     rs998401 COUNTS        0        6       42
  12     rs998401   FREQ        0    0.125    0.875
  12     rs998401   MEAN       NA -6.412e-05 0.0004848
  12     rs998401     SD       NA 0.006167 0.006566
  12   rs12301448   GENO      T/T      T/C      C/C
  12   rs12301448 COUNTS        4       26       18
  12   rs12301448   FREQ  0.08333   0.5417    0.375
  12   rs12301448   MEAN 0.001945 9.861e-05 0.0005352
  12   rs12301448     SD 0.003369 0.006827 0.006633
  12    rs1532051   GENO      A/A      A/C      C/C
  12    rs1532051 COUNTS        0       11       37
  12    rs1532051   FREQ        0   0.2292   0.7708
  12    rs1532051   MEAN       NA 0.000115 0.0005057
  12    rs1532051     SD       NA 0.006957 0.006399
  12   rs10783706   GENO      G/G      G/A      A/A
  12   rs10783706 COUNTS        5       27       16
  12   rs10783706   FREQ   0.1042   0.5625   0.3333
  12   rs10783706   MEAN 0.002833 -5.264e-05 0.0004521
  12   rs10783706     SD 0.003529   0.0068 0.006694
  12   rs10747733   GENO      A/A      A/G      G/G
  12   rs10747733 COUNTS        5       27       16
  12   rs10747733   FREQ   0.1042   0.5625   0.3333
  12   rs10747733   MEAN 0.002833 -5.264e-05 0.0004521
  12   rs10747733     SD 0.003529   0.0068 0.006694
  12   rs10876676   GENO      A/A      A/G      G/G
  12   rs10876676 COUNTS        4       30       14
  12   rs10876676   FREQ  0.08333    0.625   0.2917
  12   rs10876676   MEAN -0.002213 0.0006486 0.0006692
  12   rs10876676     SD  0.01051 0.006891 0.004122
  12    rs4759128   GENO      C/C      C/T      T/T
  12    rs4759128 COUNTS        0        6       42
  12    rs4759128   FREQ        0    0.125    0.875
  12    rs4759128   MEAN       NA -6.412e-05 0.0004848
  12    rs4759128     SD       NA 0.006167 0.006566
  12    rs4759129   GENO      C/C      C/A      A/A
  12    rs4759129 COUNTS        5       27       16
  12    rs4759129   FREQ   0.1042   0.5625   0.3333
  12    rs4759129   MEAN 0.002833 -5.264e-05 0.0004521
  12    rs4759129     SD 0.003529   0.0068 0.006694
  12    rs3782414   GENO      G/G      G/T      T/T
  12    rs3782414 COUNTS        5       27       16
  12    rs3782414   FREQ   0.1042   0.5625   0.3333
  12    rs3782414   MEAN 0.002833 -5.264e-05 0.0004521
  12    rs3782414     SD 0.003529   0.0068 0.006694
  12   rs11171203   GENO      A/A      A/G      G/G
  12   rs11171203 COUNTS        1       18       29
  12   rs11171203   FREQ  0.02083    0.375   0.6042
  12   rs11171203   MEAN -0.004665 0.001141 0.0001417
  12   rs11171203     SD        0 0.008827 0.004619
  12    rs7311161   GENO      A/A      A/G      G/G
  12    rs7311161 COUNTS        4       27       17
  12    rs7311161   FREQ  0.08333   0.5625   0.3542
  12    rs7311161   MEAN 0.001945 0.0003659 0.0001364
  12    rs7311161     SD 0.003369 0.006837 0.006611
  12   rs10876679   GENO      C/C      C/A      A/A
  12   rs10876679 COUNTS        8       31        9
  12   rs10876679   FREQ   0.1667   0.6458   0.1875
  12   rs10876679   MEAN 3.335e-05  0.00105 -0.001428
  12   rs10876679     SD 0.003587 0.006971 0.006776
  12   rs11171205   GENO      A/A      A/G      G/G
  12   rs11171205 COUNTS        6       30       12
  12   rs11171205   FREQ    0.125    0.625     0.25
  12   rs11171205   MEAN 0.0005622 0.0008728 -0.0007984
  12   rs11171205     SD 0.003921 0.006752 0.006985
  12    rs2251055   GENO      T/T      T/C      C/C
  12    rs2251055 COUNTS        1       15       32
  12    rs2251055   FREQ  0.02083   0.3125   0.6667
  12    rs2251055   MEAN 0.004065 -0.0008816 0.0009105
  12    rs2251055     SD        0 0.008182 0.005611
  12   rs11171207   GENO      G/G      G/T      T/T
  12   rs11171207 COUNTS        8       30       10
  12   rs11171207   FREQ   0.1667    0.625   0.2083
  12   rs11171207   MEAN 3.335e-05 0.0007627 -0.0003172
  12   rs11171207     SD 0.003587 0.007041 0.006845
  12   rs11171208   GENO      A/A      A/C      C/C
  12   rs11171208 COUNTS        0        8       40
  12   rs11171208   FREQ        0   0.1667   0.8333
  12   rs11171208   MEAN       NA -0.001384 0.0007762
  12   rs11171208     SD       NA 0.007115 0.006353
  12   rs10506334   GENO      T/T      T/G      G/G
  12   rs10506334 COUNTS        7       29       12
  12   rs10506334   FREQ   0.1458   0.6042     0.25
  12   rs10506334   MEAN 4.255e-05 0.000919 -0.0005811
  12   rs10506334     SD 0.006588 0.007414 0.003567
  12    rs7966243   GENO      G/G      G/C      C/C
  12    rs7966243 COUNTS        9       29       10
  12    rs7966243   FREQ   0.1875   0.6042   0.2083
  12    rs7966243   MEAN 0.0002367 0.0004464 0.0004901
  12    rs7966243     SD 0.003469 0.007222 0.006687
  12    rs3851604   GENO      G/G      G/A      A/A
  12    rs3851604 COUNTS        9       29       10
  12    rs3851604   FREQ   0.1875   0.6042   0.2083
  12    rs3851604   MEAN 0.0002367 0.0004464 0.0004901
  12    rs3851604     SD 0.003469 0.007222 0.006687
  12    rs7313456   GENO      T/T      T/C      C/C
  12    rs7313456 COUNTS        1       10       37
  12    rs7313456   FREQ  0.02083   0.2083   0.7708
  12    rs7313456   MEAN  0.01315 -0.002227 0.0007863
  12    rs7313456     SD        0 0.005936 0.006248
  12    rs3912598   GENO      A/A      A/T      T/T
  12    rs3912598 COUNTS        0        8       40
  12    rs3912598   FREQ        0   0.1667   0.8333
  12    rs3912598   MEAN       NA 0.0005788 0.0003837
  12    rs3912598     SD       NA 0.005932 0.006627
  12   rs11171211   GENO      G/G      G/A      A/A
  12   rs11171211 COUNTS        2       15       31
  12   rs11171211   FREQ  0.04167   0.3125   0.6458
  12   rs11171211   MEAN 0.001365 -0.000809 0.0009478
  12   rs11171211     SD  0.01667 0.005042 0.006564
  12   rs11171212   GENO      T/T      T/C      C/C
  12   rs11171212 COUNTS        2       17       29
  12   rs11171212   FREQ  0.04167   0.3542   0.6042
  12   rs11171212   MEAN 0.001365 -0.0006599 0.0009816
  12   rs11171212     SD  0.01667  0.00476 0.006783
  12   rs10876682   GENO      A/A      A/G      G/G
  12   rs10876682 COUNTS        5       30       13
  12   rs10876682   FREQ   0.1042    0.625   0.2708
  12   rs10876682   MEAN -0.002813 0.001414 -0.000644
  12   rs10876682     SD 0.008299 0.006736 0.004759
  12   rs10876684   GENO      G/G      G/A      A/A
  12   rs10876684 COUNTS        8       30       10
  12   rs10876684   FREQ   0.1667    0.625   0.2083
  12   rs10876684   MEAN -0.0007953 0.0005111 0.001101
  12   rs10876684     SD 0.008497 0.006692 0.003928
  12    rs2887935   GENO      A/A      A/G      G/G
  12    rs2887935 COUNTS        1       16       31
  12    rs2887935   FREQ  0.02083   0.3333   0.6458
  12    rs2887935   MEAN -0.01042 6.354e-05 0.0009478
  12    rs2887935     SD        0 0.005992 0.006564
  12     rs880980   GENO      A/A      A/G      G/G
  12     rs880980 COUNTS        5       22       21
  12     rs880980   FREQ   0.1042   0.4583   0.4375
  12     rs880980   MEAN -0.002813 0.0007671 0.0008174
  12     rs880980     SD 0.008299  0.00474 0.007596
  12    rs7315993   GENO      A/A      A/G      G/G
  12    rs7315993 COUNTS       11       21       16
  12    rs7315993   FREQ   0.2292   0.4375   0.3333
  12    rs7315993   MEAN 0.0009474 -0.00187 0.003052
  12    rs7315993     SD 0.008264 0.003329 0.007443
  12    rs7315938   GENO      T/T      T/C      C/C
  12    rs7315938 COUNTS        0       11       37
  12    rs7315938   FREQ        0   0.2292   0.7708
  12    rs7315938   MEAN       NA 0.000115 0.0005057
  12    rs7315938     SD       NA 0.006957 0.006399
  12    rs7315952   GENO      G/G      G/A      A/A
  12    rs7315952 COUNTS        0       11       37
  12    rs7315952   FREQ        0   0.2292   0.7708
  12    rs7315952   MEAN       NA 0.000115 0.0005057
  12    rs7315952     SD       NA 0.006957 0.006399
  12   rs11171216   GENO      A/A      A/G      G/G
  12   rs11171216 COUNTS        1       17       30
  12   rs11171216   FREQ  0.02083   0.3542    0.625
  12   rs11171216   MEAN -0.01042 -0.0002146 0.001135
  12   rs11171216     SD        0 0.005914 0.006592
  12    rs2710696   GENO      T/T      T/C      C/C
  12    rs2710696 COUNTS        1        9       38
  12    rs2710696   FREQ  0.02083   0.1875   0.7917
  12    rs2710696   MEAN 0.004065 0.0009663 0.0001898
  12    rs2710696     SD        0  0.01013 0.005503
  12    rs7978952   GENO      T/T      T/C      C/C
  12    rs7978952 COUNTS        3       22       23
  12    rs7978952   FREQ   0.0625   0.4583   0.4792
  12    rs7978952   MEAN 0.003203 0.0002757 0.000187
  12    rs7978952     SD 0.002743 0.007161 0.006189
  12    rs7953523   GENO      G/G      G/T      T/T
  12    rs7953523 COUNTS        1       17       30
  12    rs7953523   FREQ  0.02083   0.3542    0.625
  12    rs7953523   MEAN -0.01042 -0.0002146 0.001135
  12    rs7953523     SD        0 0.005914 0.006592
  12   rs10876688   GENO      T/T      T/C      C/C
  12   rs10876688 COUNTS        7       22       19
  12   rs10876688   FREQ   0.1458   0.4583   0.3958
  12   rs10876688   MEAN 0.001574 -0.001426 0.002123
  12   rs10876688     SD  0.00896 0.004391 0.007202
  12    rs1488047   GENO      A/A      A/C      C/C
  12    rs1488047 COUNTS        0        8       40
  12    rs1488047   FREQ        0   0.1667   0.8333
  12    rs1488047   MEAN       NA 0.0005788 0.0003837
  12    rs1488047     SD       NA 0.005932 0.006627
  12   rs10506337   GENO      C/C      C/T      T/T
  12   rs10506337 COUNTS        2       14       32
  12   rs10506337   FREQ  0.04167   0.2917   0.6667
  12   rs10506337   MEAN 0.001365 -0.001504 0.001197
  12   rs10506337     SD  0.01667 0.003835 0.006762
  12    rs1504908   GENO      T/T      T/A      A/A
  12    rs1504908 COUNTS        4       21       23
  12    rs1504908   FREQ  0.08333   0.4375   0.4792
  12    rs1504908   MEAN -0.006253 0.001378 0.0006979
  12    rs1504908     SD 0.003596 0.005184 0.007336
  12    rs2633422   GENO      G/G      G/C      C/C
  12    rs2633422 COUNTS        1       10       35
  12    rs2633422   FREQ  0.02174   0.2174   0.7609
  12    rs2633422   MEAN 0.004065 0.001008 0.0001985
  12    rs2633422     SD        0 0.009503 0.005571
  12   rs17116813   GENO      C/C      C/A      A/A
  12   rs17116813 COUNTS        6       27       15
  12   rs17116813   FREQ    0.125   0.5625   0.3125
  12   rs17116813   MEAN 0.006155 -0.000222 -0.0007306
  12   rs17116813     SD  0.01029 0.005892 0.004625
  12    rs7961072   GENO      C/C      C/T      T/T
  12    rs7961072 COUNTS        1       11       36
  12    rs7961072   FREQ  0.02083   0.2292     0.75
  12    rs7961072   MEAN -0.006074 0.001615 0.0002303
  12    rs7961072     SD        0 0.009232 0.005472
  12    rs4758996   GENO      G/G      G/A      A/A
  12    rs4758996 COUNTS        7       26       15
  12    rs4758996   FREQ   0.1458   0.5417   0.3125
  12    rs4758996   MEAN -0.003594 0.0009122 0.001428
  12    rs4758996     SD 0.003753 0.007088 0.005884
  12    rs1857766   GENO      C/C      C/G      G/G
  12    rs1857766 COUNTS        1       15       32
  12    rs1857766   FREQ  0.02083   0.3125   0.6667
  12    rs1857766   MEAN -0.00168 0.0005653 0.0004118
  12    rs1857766     SD        0 0.004663 0.007297
  12    rs1857764   GENO      A/A      A/C      C/C
  12    rs1857764 COUNTS        0       12       36
  12    rs1857764   FREQ        0     0.25     0.75
  12    rs1857764   MEAN       NA -0.0009552 0.0008733
  12    rs1857764     SD       NA 0.003986  0.00708
  12    rs1352328   GENO      T/T      T/C      C/C
  12    rs1352328 COUNTS        1       15       32
  12    rs1352328   FREQ  0.02083   0.3125   0.6667
  12    rs1352328   MEAN -0.00168 0.0005653 0.0004118
  12    rs1352328     SD        0 0.004663 0.007297
  12    rs2656804   GENO      C/C      C/T      T/T
  12    rs2656804 COUNTS        4       25       19
  12    rs2656804   FREQ  0.08333   0.5208   0.3958
  12    rs2656804   MEAN -0.002191 0.0002824 0.001141
  12    rs2656804     SD 0.002606 0.004781  0.00867
  12   rs10506339   GENO      G/G      G/A      A/A
  12   rs10506339 COUNTS        1       15       32
  12   rs10506339   FREQ  0.02083   0.3125   0.6667
  12   rs10506339   MEAN -0.00168 0.0005653 0.0004118
  12   rs10506339     SD        0 0.004663 0.007297
  12    rs2633415   GENO      C/C      C/T      T/T
  12    rs2633415 COUNTS        2       13       33
  12    rs2633415   FREQ  0.04167   0.2708   0.6875
  12    rs2633415   MEAN -0.00022 -0.0001816 0.0006902
  12    rs2633415     SD 0.003995 0.004881  0.00718
  12   rs11171227   GENO      C/C      C/T      T/T
  12   rs11171227 COUNTS        0       12       36
  12   rs11171227   FREQ        0     0.25     0.75
  12   rs11171227   MEAN       NA 0.0002332 0.0004772
  12   rs11171227     SD       NA 0.009757 0.005104
  12   rs11171228   GENO      G/G      G/A      A/A
  12   rs11171228 COUNTS        0       11       37
  12   rs11171228   FREQ        0   0.2292   0.7708
  12   rs11171228   MEAN       NA -0.002138 0.001175
  12   rs11171228     SD       NA 0.005524 0.006585
  12   rs17116863   GENO      A/A      A/G      G/G
  12   rs17116863 COUNTS        4       24       20
  12   rs17116863   FREQ  0.08333      0.5   0.4167
  12   rs17116863   MEAN -3.008e-05 -0.0008321 0.002003
  12   rs17116863     SD 0.006205  0.00434 0.008342
  12   rs10876695   GENO      A/A      A/C      C/C
  12   rs10876695 COUNTS        9       24       15
  12   rs10876695   FREQ   0.1875      0.5   0.3125
  12   rs10876695   MEAN -0.001439 -0.0006729 0.003272
  12   rs10876695     SD  0.00492 0.005554 0.007904
  12   rs10506340   GENO      T/T      T/A      A/A
  12   rs10506340 COUNTS        1       14       33
  12   rs10506340   FREQ  0.02083   0.2917   0.6875
  12   rs10506340   MEAN 0.001863 -0.0004535 0.0007413
  12   rs10506340     SD        0 0.005429 0.006983
  12   rs17116877   GENO      C/C      C/G      G/G
  12   rs17116877 COUNTS        5       22       21
  12   rs17116877   FREQ   0.1042   0.4583   0.4375
  12   rs17116877   MEAN -0.001116 9.581e-05 0.001117
  12   rs17116877     SD 0.004765 0.005687 0.007633
  12     rs716858   GENO      G/G      G/C      C/C
  12     rs716858 COUNTS        1       14       33
  12     rs716858   FREQ  0.02083   0.2917   0.6875
  12     rs716858   MEAN 0.001863 -0.0004535 0.0007413
  12     rs716858     SD        0 0.005429 0.006983
  12   rs12302345   GENO      T/T      T/C      C/C
  12   rs12302345 COUNTS        0       23       25
  12   rs12302345   FREQ        0   0.4792   0.5208
  12   rs12302345   MEAN       NA -0.001527 0.002204
  12   rs12302345     SD       NA 0.004504  0.00749
  12   rs11171246   GENO      A/A      A/G      G/G
  12   rs11171246 COUNTS        1       11       36
  12   rs11171246   FREQ  0.02083   0.2292     0.75
  12   rs11171246   MEAN -0.0009711 -0.001822 0.001139
  12   rs11171246     SD        0 0.004668 0.006899
  12   rs11171250   GENO      A/A      A/G      G/G
  12   rs11171250 COUNTS        6       28        9
  12   rs11171250   FREQ   0.1395   0.6512   0.2093
  12   rs11171250   MEAN -0.001183 -0.0005513 0.005876
  12   rs11171250     SD 0.005746 0.004921 0.009497
  12   rs17116897   GENO      A/A      A/G      G/G
  12   rs17116897 COUNTS        0       15       33
  12   rs17116897   FREQ        0   0.3125   0.6875
  12   rs17116897   MEAN       NA -0.00179 0.001419
  12   rs17116897     SD       NA 0.003892 0.007162
  12   rs41398244   GENO      G/G      G/A      A/A
  12   rs41398244 COUNTS        0       23       25
  12   rs41398244   FREQ        0   0.4792   0.5208
  12   rs41398244   MEAN       NA -0.001527 0.002204
  12   rs41398244     SD       NA 0.004504  0.00749
  12   rs11171257   GENO      A/A      A/C      C/C
  12   rs11171257 COUNTS        9       26       13
  12   rs11171257   FREQ   0.1875   0.5417   0.2708
  12   rs11171257   MEAN -0.0009631 -0.0004578 0.003119
  12   rs11171257     SD  0.00514 0.005033  0.00905
  12   rs12302326   GENO      T/T      T/A      A/A
  12   rs12302326 COUNTS        9       26       13
  12   rs12302326   FREQ   0.1875   0.5417   0.2708
  12   rs12302326   MEAN -0.0009631 -0.0004578 0.003119
  12   rs12302326     SD  0.00514 0.005033  0.00905
  12    rs7302796   GENO      T/T      T/C      C/C
  12    rs7302796 COUNTS        3       21       24
  12    rs7302796   FREQ   0.0625   0.4375      0.5
  12    rs7302796   MEAN 0.0004979 0.001155 -0.0002403
  12    rs7302796     SD 0.006156 0.007569  0.00558
  12    rs7135519   GENO      A/A      A/G      G/G
  12    rs7135519 COUNTS        9       25       14
  12    rs7135519   FREQ   0.1875   0.5208   0.2917
  12    rs7135519   MEAN -0.0009631 -0.0007315 0.003352
  12    rs7135519     SD  0.00514 0.004935 0.008739
  12   rs11171271   GENO      G/G      G/A      A/A
  12   rs11171271 COUNTS        0        5       43
  12   rs11171271   FREQ        0   0.1042   0.8958
  12   rs11171271   MEAN       NA -0.0007944 0.0005569
  12   rs11171271     SD       NA 0.005869 0.006571
  12   rs12303187   GENO      T/T      T/A      A/A
  12   rs12303187 COUNTS        9       25       14
  12   rs12303187   FREQ   0.1875   0.5208   0.2917
  12   rs12303187   MEAN -0.0009631 -0.0007315 0.003352
  12   rs12303187     SD  0.00514 0.004935 0.008739
  12   rs12318742   GENO      G/G      G/C      C/C
  12   rs12318742 COUNTS        9       25       14
  12   rs12318742   FREQ   0.1875   0.5208   0.2917
  12   rs12318742   MEAN -0.0009631 -0.0007315 0.003352
  12   rs12318742     SD  0.00514 0.004935 0.008739
  12   rs12299232   GENO      C/C      C/T      T/T
  12   rs12299232 COUNTS        9       25       14
  12   rs12299232   FREQ   0.1875   0.5208   0.2917
  12   rs12299232   MEAN -0.0009631 -0.0007315 0.003352
  12   rs12299232     SD  0.00514 0.004935 0.008739
  12    rs7137580   GENO      C/C      C/T      T/T
  12    rs7137580 COUNTS        9       25       14
  12    rs7137580   FREQ   0.1875   0.5208   0.2917
  12    rs7137580   MEAN -0.0009631 -0.0007315 0.003352
  12    rs7137580     SD  0.00514 0.004935 0.008739
  12   rs11838024   GENO      G/G      G/C      C/C
  12   rs11838024 COUNTS        9       25       14
  12   rs11838024   FREQ   0.1875   0.5208   0.2917
  12   rs11838024   MEAN -0.0009631 -0.0007315 0.003352
  12   rs11838024     SD  0.00514 0.004935 0.008739
  12   rs11833298   GENO      G/G      G/A      A/A
  12   rs11833298 COUNTS        8       26       14
  12   rs11833298   FREQ   0.1667   0.5417   0.2917
  12   rs11833298   MEAN -0.0004141 -0.0009094 0.003352
  12   rs11833298     SD 0.005205  0.00492 0.008739
  12    rs6581023   GENO      G/G      G/C      C/C
  12    rs6581023 COUNTS        9       25       14
  12    rs6581023   FREQ   0.1875   0.5208   0.2917
  12    rs6581023   MEAN -0.0009631 -0.0007315 0.003352
  12    rs6581023     SD  0.00514 0.004935 0.008739
  12   rs41523247   GENO      T/T      T/G      G/G
  12   rs41523247 COUNTS        2       16       29
  12   rs41523247   FREQ  0.04255   0.3404    0.617
  12   rs41523247   MEAN -0.003914 -0.0005757 0.001461
  12   rs41523247     SD 0.004243 0.004827 0.007255
  12    rs7954789   GENO      C/C      C/T      T/T
  12    rs7954789 COUNTS        2       18       28
  12    rs7954789   FREQ  0.04167    0.375   0.5833
  12    rs7954789   MEAN 0.003853 -0.0005041 0.0007623
  12    rs7954789     SD 0.006822 0.004921 0.007351
  12    rs7962641   GENO      G/G      G/C      C/C
  12    rs7962641 COUNTS        9       25       14
  12    rs7962641   FREQ   0.1875   0.5208   0.2917
  12    rs7962641   MEAN -0.0009631 -0.000403 0.002766
  12    rs7962641     SD  0.00514 0.005129 0.008795
  12    rs7294913   GENO      A/A      A/C      C/C
  12    rs7294913 COUNTS        1        8       39
  12    rs7294913   FREQ  0.02083   0.1667   0.8125
  12    rs7294913   MEAN -0.0009711 -0.0003971 0.0006186
  12    rs7294913     SD        0 0.004692 0.006876
  12    rs3886197   GENO      G/G      G/C      C/C
  12    rs3886197 COUNTS        6       25       17
  12    rs3886197   FREQ    0.125   0.5208   0.3542
  12    rs3886197   MEAN -0.002221 5.769e-05 0.001874
  12    rs3886197     SD 0.004574 0.005311  0.00828
  12   rs11171357   GENO      A/A      A/G      G/G
  12   rs11171357 COUNTS        6       26       16
  12   rs11171357   FREQ    0.125   0.5417   0.3333
  12   rs11171357   MEAN -0.002221 -1.49e-05 0.002106
  12   rs11171357     SD 0.004574 0.005216 0.008495
  12    rs7974526   GENO      C/C      C/T      T/T
  12    rs7974526 COUNTS        5       24       19
  12    rs7974526   FREQ   0.1042      0.5   0.3958
  12    rs7974526   MEAN -0.003479 -0.0004856  0.00258
  12    rs7974526     SD 0.003781 0.005024 0.007949
  12    rs7971786   GENO      G/G      G/C      C/C
  12    rs7971786 COUNTS        6       24       18
  12    rs7971786   FREQ    0.125      0.5    0.375
  12    rs7971786   MEAN -0.002221 -0.0001854 0.002098
  12    rs7971786     SD 0.004574 0.005281 0.008089
  12   rs11171366   GENO      C/C      C/G      G/G
  12   rs11171366 COUNTS        7       24       17
  12   rs11171366   FREQ   0.1458      0.5   0.3542
  12   rs11171366   MEAN -0.002751 0.0001545  0.00209
  12   rs11171366     SD 0.004404  0.00528 0.008225
  12    rs7975940   GENO      A/A      A/G      G/G
  12    rs7975940 COUNTS        7       24       17
  12    rs7975940   FREQ   0.1458      0.5   0.3542
  12    rs7975940   MEAN -0.002751 0.0001545  0.00209
  12    rs7975940     SD 0.004404  0.00528 0.008225
  12   rs11171367   GENO      G/G      G/A      A/A
  12   rs11171367 COUNTS        3       13       32
  12   rs11171367   FREQ   0.0625   0.2708   0.6667
  12   rs11171367   MEAN -0.004394 -0.001794 0.001765
  12   rs11171367     SD 0.003114 0.004417 0.006991
  12   rs12310254   GENO      T/T      T/A      A/A
  12   rs12310254 COUNTS        7       24       17
  12   rs12310254   FREQ   0.1458      0.5   0.3542
  12   rs12310254   MEAN -0.002751 0.0001545  0.00209
  12   rs12310254     SD 0.004404  0.00528 0.008225
  12    rs2086174   GENO      T/T      T/C      C/C
  12    rs2086174 COUNTS        7       26       15
  12    rs2086174   FREQ   0.1458   0.5417   0.3125
  12    rs2086174   MEAN -0.002751 0.0002399   0.0022
  12    rs2086174     SD 0.004404 0.005344 0.008496
  12    rs7976482   GENO      A/A      A/G      G/G
  12    rs7976482 COUNTS        0       15       33
  12    rs7976482   FREQ        0   0.3125   0.6875
  12    rs7976482   MEAN       NA 0.0006908 0.0002913
  12    rs7976482     SD       NA 0.005534 0.006913
  12    rs7301102   GENO      G/G      G/T      T/T
  12    rs7301102 COUNTS        7       24       17
  12    rs7301102   FREQ   0.1458      0.5   0.3542
  12    rs7301102   MEAN -0.002751 0.0005859  0.00148
  12    rs7301102     SD 0.004404 0.005388 0.008236
  12    rs7315945   GENO      A/A      A/G      G/G
  12    rs7315945 COUNTS        6       19       23
  12    rs7315945   FREQ    0.125   0.3958   0.4792
  12    rs7315945   MEAN -0.002197 -0.0005402 0.001888
  12    rs7315945     SD 0.004549 0.005647 0.007305
  12   rs11171387   GENO      A/A      A/G      G/G
  12   rs11171387 COUNTS        3       15       30
  12   rs11171387   FREQ   0.0625   0.3125    0.625
  12   rs11171387   MEAN -0.004394 -0.001438 0.001824
  12   rs11171387     SD 0.003114 0.004689 0.007076
  12    rs4388990   GENO      G/G      G/A      A/A
  12    rs4388990 COUNTS        1       12       35
  12    rs4388990   FREQ  0.02083     0.25   0.7292
  12    rs4388990   MEAN -0.005926 0.002881 -0.0002477
  12    rs4388990     SD        0 0.005035 0.006757
  12    rs6581025   GENO      A/A      A/G      G/G
  12    rs6581025 COUNTS        1       10       37
  12    rs6581025   FREQ  0.02083   0.2083   0.7708
  12    rs6581025   MEAN -0.005926 0.002099 0.0001326
  12    rs6581025     SD        0 0.005184 0.006762
  12   rs12297028   GENO      A/A      A/G      G/G
  12   rs12297028 COUNTS        6       22       20
  12   rs12297028   FREQ    0.125   0.4583   0.4167
  12   rs12297028   MEAN -0.002197 1.606e-05  0.00164
  12   rs12297028     SD 0.004549 0.005676 0.007626
  12    rs3922689   GENO      A/A      A/G      G/G
  12    rs3922689 COUNTS        6       23       18
  12    rs3922689   FREQ   0.1277   0.4894    0.383
  12    rs3922689   MEAN -0.002316 0.0005769 0.001442
  12    rs3922689     SD 0.004657 0.005509 0.007991
  12    rs7978555   GENO      A/A      A/G      G/G
  12    rs7978555 COUNTS        2       17       29
  12    rs7978555   FREQ  0.04167   0.3542   0.6042
  12    rs7978555   MEAN   0.0049 0.001604 -0.0005891
  12    rs7978555     SD  0.01167 0.007856 0.005149
  12    rs7294935   GENO      C/C      C/G      G/G
  12    rs7294935 COUNTS       10       21       17
  12    rs7294935   FREQ   0.2083   0.4375   0.3542
  12    rs7294935   MEAN -0.0006482 0.001972 -0.0008793
  12    rs7294935     SD 0.004643 0.007428 0.005976
  12   rs10783719   GENO      C/C      C/T      T/T
  12   rs10783719 COUNTS        2       20       26
  12   rs10783719   FREQ  0.04167   0.4167   0.5417
  12   rs10783719   MEAN   0.0049 0.001606 -0.0008438
  12   rs10783719     SD  0.01167 0.007321 0.005273
  12   rs12305653   GENO      C/C      C/T      T/T
  12   rs12305653 COUNTS        5       32       11
  12   rs12305653   FREQ   0.1042   0.6667   0.2292
  12   rs12305653   MEAN -0.0008586 0.0008062 -0.0001391
  12   rs12305653     SD 0.005389 0.006885 0.005979
  12   rs12579451   GENO      T/T      T/C      C/C
  12   rs12579451 COUNTS        4       17       27
  12   rs12579451   FREQ  0.08333   0.3542   0.5625
  12   rs12579451   MEAN 0.0001149 -1.772e-06 0.000724
  12   rs12579451     SD 0.005698 0.005203 0.007398
  12   rs12580194   GENO      A/A      A/G      G/G
  12   rs12580194 COUNTS        9       24       15
  12   rs12580194   FREQ   0.1875      0.5   0.3125
  12   rs12580194   MEAN 0.002856 0.0008584 -0.001755
  12   rs12580194     SD 0.006187 0.007252  0.00474
  12   rs12579915   GENO      T/T      T/C      C/C
  12   rs12579915 COUNTS        9       20       19
  12   rs12579915   FREQ   0.1875   0.4167   0.3958
  12   rs12579915   MEAN -0.00256 0.0008249 0.001396
  12   rs12579915     SD 0.005021 0.007762 0.005333
  12    rs7978062   GENO      C/C      C/T      T/T
  12    rs7978062 COUNTS        1       14       33
  12    rs7978062   FREQ  0.02083   0.2917   0.6875
  12    rs7978062   MEAN 0.003141 -0.0006253 0.0007754
  12    rs7978062     SD        0 0.004334 0.007264
  12   rs12308286   GENO      G/G      G/A      A/A
  12   rs12308286 COUNTS        1       15       32
  12   rs12308286   FREQ  0.02083   0.3125   0.6667
  12   rs12308286   MEAN 0.002786 -0.001178 0.001089
  12   rs12308286     SD        0 0.005323 0.006967
  12    rs7974512   GENO      A/A      A/G      G/G
  12    rs7974512 COUNTS        0       13       35
  12    rs7974512   FREQ        0   0.2708   0.7292
  12    rs7974512   MEAN       NA  -0.0017 0.001202
  12    rs7974512     SD       NA  0.00548 0.006685
  12   rs10783720   GENO      G/G      G/A      A/A
  12   rs10783720 COUNTS        0       20       28
  12   rs10783720   FREQ        0   0.4167   0.5833
  12   rs10783720   MEAN       NA 0.0008352 0.0001168
  12   rs10783720     SD       NA 0.008376 0.004793
  12    rs7132431   GENO      G/G      G/A      A/A
  12    rs7132431 COUNTS        2       13       33
  12    rs7132431   FREQ  0.04167   0.2708   0.6875
  12    rs7132431   MEAN -0.006024 0.001873 0.0002326
  12    rs7132431     SD 6.959e-05 0.006059 0.006632
  12    rs7132347   GENO      C/C      C/G      G/G
  12    rs7132347 COUNTS        2       12       34
  12    rs7132347   FREQ  0.04167     0.25   0.7083
  12    rs7132347   MEAN -0.006024 0.001877 0.0002796
  12    rs7132347     SD 6.959e-05 0.006329 0.006536
  12    rs7132600   GENO      T/T      T/C      C/C
  12    rs7132600 COUNTS        5       12       31
  12    rs7132600   FREQ   0.1042     0.25   0.6458
  12    rs7132600   MEAN 0.0005151 0.001109 0.0001321
  12    rs7132600     SD 0.005282 0.003666  0.00751
  12   rs11835321   GENO      C/C      C/T      T/T
  12   rs11835321 COUNTS        3       15       30
  12   rs11835321   FREQ   0.0625   0.3125    0.625
  12   rs11835321   MEAN -0.001888 0.0006905 0.0005094
  12   rs11835321     SD 0.007164 0.006306 0.006651
  12    rs7314118   GENO      A/A      A/C      C/C
  12    rs7314118 COUNTS       12       18       18
  12    rs7314118   FREQ     0.25    0.375    0.375
  12    rs7314118   MEAN 0.003127 0.001535 -0.00251
  12    rs7314118     SD 0.008312 0.005093 0.005389
  12   rs12296692   GENO      T/T      T/C      C/C
  12   rs12296692 COUNTS        7       20       21
  12   rs12296692   FREQ   0.1458   0.4167   0.4375
  12   rs12296692   MEAN 0.001215 0.002198 -0.001547
  12   rs12296692     SD 0.004476 0.006757 0.006415
  12   rs10876751   GENO      G/G      G/A      A/A
  12   rs10876751 COUNTS        0        6       42
  12   rs10876751   FREQ        0    0.125    0.875
  12   rs10876751   MEAN       NA -0.0003342 0.0005234
  12   rs10876751     SD       NA 0.003285 0.006811
  12   rs10783728   GENO      A/A      A/G      G/G
  12   rs10783728 COUNTS        4       22       22
  12   rs10783728   FREQ  0.08333   0.4583   0.4583
  12   rs10783728   MEAN 0.0006576 0.0007222 6.624e-05
  12   rs10783728     SD 0.005225 0.008087 0.004876
  12   rs11171440   GENO      T/T      T/C      C/C
  12   rs11171440 COUNTS        0       10       38
  12   rs11171440   FREQ        0   0.2083   0.7917
  12   rs11171440   MEAN       NA 0.004772 -0.0007302
  12   rs11171440     SD       NA  0.00958 0.004915
  12   rs10747747   GENO      G/G      G/T      T/T
  12   rs10747747 COUNTS        1        7       40
  12   rs10747747   FREQ  0.02083   0.1458   0.8333
  12   rs10747747   MEAN -0.005996  0.00078 0.0005128
  12   rs10747747     SD        0 0.003636 0.006865
  12   rs12582005   GENO      A/A      A/T      T/T
  12   rs12582005 COUNTS        3       12       33
  12   rs12582005   FREQ   0.0625     0.25   0.6875
  12   rs12582005   MEAN -0.0006704 -0.0009467 0.001011
  12   rs12582005     SD 0.007077 0.004826 0.006995
  12   rs11171446   GENO      A/A      A/G      G/G
  12   rs11171446 COUNTS        0       10       38
  12   rs11171446   FREQ        0   0.2083   0.7917
  12   rs11171446   MEAN       NA 0.004772 -0.0007302
  12   rs11171446     SD       NA  0.00958 0.004915
  12   rs10747750   GENO      C/C      C/T      T/T
  12   rs10747750 COUNTS       11       16       21
  12   rs10747750   FREQ   0.2292   0.3333   0.4375
  12   rs10747750   MEAN -0.0001699 0.001229 0.000104
  12   rs10747750     SD 0.005268 0.005737 0.007655
  12    rs7485979   GENO      A/A      A/T      T/T
  12    rs7485979 COUNTS        3       12       33
  12    rs7485979   FREQ   0.0625     0.25   0.6875
  12    rs7485979   MEAN -0.0006704 -0.0009467 0.001011
  12    rs7485979     SD 0.007077 0.004826 0.006995
  12   rs11830618   GENO      A/A      A/T      T/T
  12   rs11830618 COUNTS        0       11       37
  12   rs11830618   FREQ        0   0.2292   0.7708
  12   rs11830618   MEAN       NA -0.002117 0.001169
  12   rs11830618     SD       NA 0.005126 0.006678
  12   rs10876765   GENO      A/A      A/G      G/G
  12   rs10876765 COUNTS        8       20       20
  12   rs10876765   FREQ   0.1667   0.4167   0.4167
  12   rs10876765   MEAN -0.001673 -0.0004094 0.002077
  12   rs10876765     SD  0.00507 0.004786 0.008081
  12   rs10876766   GENO      T/T      T/C      C/C
  12   rs10876766 COUNTS        8       20       20
  12   rs10876766   FREQ   0.1667   0.4167   0.4167
  12   rs10876766   MEAN -0.001673 -0.0004094 0.002077
  12   rs10876766     SD  0.00507 0.004786 0.008081
  12    rs7954814   GENO      T/T      T/A      A/A
  12    rs7954814 COUNTS        8       20       20
  12    rs7954814   FREQ   0.1667   0.4167   0.4167
  12    rs7954814   MEAN -0.001673 -0.0004094 0.002077
  12    rs7954814     SD  0.00507 0.004786 0.008081
  12    rs6581042   GENO      T/T      T/G      G/G
  12    rs6581042 COUNTS        8       20       20
  12    rs6581042   FREQ   0.1667   0.4167   0.4167
  12    rs6581042   MEAN -0.001673 -0.0004094 0.002077
  12    rs6581042     SD  0.00507 0.004786 0.008081
  12   rs10747752   GENO      G/G      G/A      A/A
  12   rs10747752 COUNTS        0        7       41
  12   rs10747752   FREQ        0   0.1458   0.8542
  12   rs10747752   MEAN       NA -0.001146 0.0006829
  12   rs10747752     SD       NA 0.003688 0.006815
  12    rs6581045   GENO      G/G      G/T      T/T
  12    rs6581045 COUNTS        0       14       34
  12    rs6581045   FREQ        0   0.2917   0.7083
  12    rs6581045   MEAN       NA  0.00107 0.000147
  12    rs6581045     SD       NA 0.004385  0.00718
  12   rs11171456   GENO      G/G      G/A      A/A
  12   rs11171456 COUNTS        2       14       32
  12   rs11171456   FREQ  0.04167   0.2917   0.6667
  12   rs11171456   MEAN 0.003588 0.001151 -0.0001034
  12   rs11171456     SD  0.01352  0.00867 0.004962
  12    rs6581046   GENO      C/C      C/T      T/T
  12    rs6581046 COUNTS        5       15       28
  12    rs6581046   FREQ   0.1042   0.3125   0.5833
  12    rs6581046   MEAN 0.0001355 0.001553 -0.0001429
  12    rs6581046     SD 0.005372 0.005045 0.007351
  12    rs6581048   GENO      G/G      G/A      A/A
  12    rs6581048 COUNTS        0       15       33
  12    rs6581048   FREQ        0   0.3125   0.6875
  12    rs6581048   MEAN       NA 0.001424 -4.201e-05
  12    rs6581048     SD       NA 0.004442 0.007205
  12   rs11171462   GENO      T/T      T/G      G/G
  12   rs11171462 COUNTS       13       22       13
  12   rs11171462   FREQ   0.2708   0.4583   0.2708
  12   rs11171462   MEAN 0.001951 -0.0005326 0.0004873
  12   rs11171462     SD 0.009742 0.004987 0.004544
  12   rs11171464   GENO      T/T      T/C      C/C
  12   rs11171464 COUNTS        1        8       39
  12   rs11171464   FREQ  0.02083   0.1667   0.8125
  12   rs11171464   MEAN -0.005996  0.00191 0.0002741
  12   rs11171464     SD        0 0.005552 0.006657
  12    rs4396935   GENO      T/T      T/C      C/C
  12    rs4396935 COUNTS        3       15       30
  12    rs4396935   FREQ   0.0625   0.3125    0.625
  12    rs4396935   MEAN -0.006015 0.003926 -0.0006956
  12    rs4396935     SD 5.182e-05 0.008382 0.004661
  12    rs7138041   GENO      T/T      T/C      C/C
  12    rs7138041 COUNTS        1       14       33
  12    rs7138041   FREQ  0.02083   0.2917   0.6875
  12    rs7138041   MEAN -0.003352 0.004057 -0.001014
  12    rs7138041     SD        0 0.008081 0.005133
  12   rs10783746   GENO      A/A      A/G      G/G
  12   rs10783746 COUNTS        1       11       36
  12   rs10783746   FREQ  0.02083   0.2292     0.75
  12   rs10783746   MEAN 0.002605 -0.002422 0.001223
  12   rs10783746     SD        0 0.005594 0.006611
  12    rs7302568   GENO      A/A      A/G      G/G
  12    rs7302568 COUNTS        7       26       15
  12    rs7302568   FREQ   0.1458   0.5417   0.3125
  12    rs7302568   MEAN -0.001491 0.001916 -0.001294
  12    rs7302568     SD 0.005557 0.007067 0.005331
  12   rs10783748   GENO      T/T      T/A      A/A
  12   rs10783748 COUNTS        7       27       14
  12   rs10783748   FREQ   0.1458   0.5625   0.2917
  12   rs10783748   MEAN -0.001491 0.002167 -0.002006
  12   rs10783748     SD 0.005557 0.007051 0.004734
  12    rs4336160   GENO      T/T      T/C      C/C
  12    rs4336160 COUNTS        0        6       42
  12    rs4336160   FREQ        0    0.125    0.875
  12    rs4336160   MEAN       NA -0.002983 0.0009018
  12    rs4336160     SD       NA 0.005937 0.006447
  12   rs10783751   GENO      A/A      A/T      T/T
  12   rs10783751 COUNTS        6       20       22
  12   rs10783751   FREQ    0.125   0.4167   0.4583
  12   rs10783751   MEAN 0.0001524 -0.002234 0.002897
  12   rs10783751     SD 0.004848 0.004742 0.007363
  12   rs10876792   GENO      C/C      C/T      T/T
  12   rs10876792 COUNTS        6       20       22
  12   rs10876792   FREQ    0.125   0.4167   0.4583
  12   rs10876792   MEAN 0.0001524 -0.002234 0.002897
  12   rs10876792     SD 0.004848 0.004742 0.007363
  12    rs7304599   GENO      G/G      G/A      A/A
  12    rs7304599 COUNTS       11       23       14
  12    rs7304599   FREQ   0.2292   0.4792   0.2917
  12    rs7304599   MEAN 0.003006 0.0005548 -0.001846
  12    rs7304599     SD 0.008727 0.005839 0.004818
  12    rs7138601   GENO      T/T      T/A      A/A
  12    rs7138601 COUNTS        2        9       37
  12    rs7138601   FREQ  0.04167   0.1875   0.7708
  12    rs7138601   MEAN -0.002566 -0.00413 0.001683
  12    rs7138601     SD 0.004751 0.002943 0.006676
  12   rs11171513   GENO      A/A      A/G      G/G
  12   rs11171513 COUNTS       11       23       14
  12   rs11171513   FREQ   0.2292   0.4792   0.2917
  12   rs11171513   MEAN 0.003006 0.0005548 -0.001846
  12   rs11171513     SD 0.008727 0.005839 0.004818
  12   rs10876797   GENO      C/C      C/A      A/A
  12   rs10876797 COUNTS       10       23       14
  12   rs10876797   FREQ   0.2128   0.4894   0.2979
  12   rs10876797   MEAN 0.003842 0.0005548 -0.001846
  12   rs10876797     SD 0.008722 0.005839 0.004818
  12   rs10783753   GENO      C/C      C/G      G/G
  12   rs10783753 COUNTS       11       23       14
  12   rs10783753   FREQ   0.2292   0.4792   0.2917
  12   rs10783753   MEAN 0.003006 0.0005548 -0.001846
  12   rs10783753     SD 0.008727 0.005839 0.004818
  12    rs7135420   GENO      G/G      G/A      A/A
  12    rs7135420 COUNTS       11       23       14
  12    rs7135420   FREQ   0.2292   0.4792   0.2917
  12    rs7135420   MEAN 0.003006 0.0005548 -0.001846
  12    rs7135420     SD 0.008727 0.005839 0.004818
  12    rs7975388   GENO      T/T      T/C      C/C
  12    rs7975388 COUNTS        0       11       37
  12    rs7975388   FREQ        0   0.2292   0.7708
  12    rs7975388   MEAN       NA 0.004679 -0.000851
  12    rs7975388     SD       NA 0.009373 0.004778
  12    rs7304677   GENO      A/A      A/T      T/T
  12    rs7304677 COUNTS       11       23       14
  12    rs7304677   FREQ   0.2292   0.4792   0.2917
  12    rs7304677   MEAN 0.003006 0.0005548 -0.001846
  12    rs7304677     SD 0.008727 0.005839 0.004818
  12   rs11171542   GENO      A/A      A/G      G/G
  12   rs11171542 COUNTS        1       13       34
  12   rs11171542   FREQ  0.02083   0.2708   0.7083
  12   rs11171542   MEAN -0.00168 0.004649 -0.001141
  12   rs11171542     SD        0 0.008691 0.004715
  12   rs10876808   GENO      T/T      T/C      C/C
  12   rs10876808 COUNTS        3       19       26
  12   rs10876808   FREQ   0.0625   0.3958   0.5417
  12   rs10876808   MEAN -0.001394 -0.002226 0.002556
  12   rs10876808     SD 0.003925  0.00486 0.007048
  12   rs10783756   GENO      T/T      T/C      C/C
  12   rs10783756 COUNTS        3        8       37
  12   rs10783756   FREQ   0.0625   0.1667   0.7708
  12   rs10783756   MEAN -0.001394 -0.004765 0.001683
  12   rs10783756     SD 0.003925 0.002397 0.006676
  12   rs11171550   GENO      A/A      A/C      C/C
  12   rs11171550 COUNTS        3        8       37
  12   rs11171550   FREQ   0.0625   0.1667   0.7708
  12   rs11171550   MEAN -0.001394 -0.004765 0.001683
  12   rs11171550     SD 0.003925 0.002397 0.006676
  12    rs1896048   GENO      C/C      C/T      T/T
  12    rs1896048 COUNTS        9       25       14
  12    rs1896048   FREQ   0.1875   0.5208   0.2917
  12    rs1896048   MEAN -4.763e-05 -0.00133 0.003833
  12    rs1896048     SD 0.005058 0.004458 0.008928
  12   rs11833187   GENO      T/T      T/C      C/C
  12   rs11833187 COUNTS        7       28       13
  12   rs11833187   FREQ   0.1458   0.5833   0.2708
  12   rs11833187   MEAN -0.0005734 0.001094 -0.0005106
  12   rs11833187     SD 0.005205 0.007509 0.004505
  12   rs11171567   GENO      A/A      A/C      C/C
  12   rs11171567 COUNTS        1       11       36
  12   rs11171567   FREQ  0.02083   0.2292     0.75
  12   rs11171567   MEAN 0.006385  0.00356 -0.0007101
  12   rs11171567     SD        0  0.00987 0.004767
  12    rs2371189   GENO      A/A      A/C      C/C
  12    rs2371189 COUNTS        0        8       40
  12    rs2371189   FREQ        0   0.1667   0.8333
  12    rs2371189   MEAN       NA -0.003031 0.001106
  12    rs2371189     SD       NA 0.004563 0.006602
  12   rs11171569   GENO      G/G      G/C      C/C
  12   rs11171569 COUNTS        1       16       31
  12   rs11171569   FREQ  0.02083   0.3333   0.6458
  12   rs11171569   MEAN -0.003045 0.001393 2.35e-05
  12   rs11171569     SD        0 0.008483 0.005317
  12   rs17117696   GENO      T/T      T/C      C/C
  12   rs17117696 COUNTS        1        8       39
  12   rs17117696   FREQ  0.02083   0.1667   0.8125
  12   rs17117696   MEAN 0.001863 0.001469 0.0001631
  12   rs17117696     SD        0 0.005873 0.006698
  12    rs1896037   GENO      A/A      A/G      G/G
  12    rs1896037 COUNTS        8       22       18
  12    rs1896037   FREQ   0.1667   0.4583    0.375
  12    rs1896037   MEAN 0.0004999 0.001268 -0.0006619
  12    rs1896037     SD 0.006752 0.007576  0.00484
  12   rs12366432   GENO      T/T      T/C      C/C
  12   rs12366432 COUNTS        3       13       32
  12   rs12366432   FREQ   0.0625   0.2708   0.6667
  12   rs12366432   MEAN -0.001034  0.00105 0.0002946
  12   rs12366432     SD 0.003851 0.005038 0.007214
  12    rs7134292   GENO      A/A      A/G      G/G
  12    rs7134292 COUNTS       12       24       12
  12    rs7134292   FREQ     0.25      0.5     0.25
  12    rs7134292   MEAN 0.0004713 0.001192 -0.001191
  12    rs7134292     SD 0.004615 0.007437 0.006088
  12   rs10783760   GENO      G/G      G/A      A/A
  12   rs10783760 COUNTS        8       22       18
  12   rs10783760   FREQ   0.1667   0.4583    0.375
  12   rs10783760   MEAN 0.0004999 0.001268 -0.0006619
  12   rs10783760     SD 0.006752 0.007576  0.00484
  12    rs4759173   GENO      A/A      A/G      G/G
  12    rs4759173 COUNTS       12       24       12
  12    rs4759173   FREQ     0.25      0.5     0.25
  12    rs4759173   MEAN 0.0004713 0.001192 -0.001191
  12    rs4759173     SD 0.004615 0.007437 0.006088
  12   rs10747758   GENO      C/C      C/T      T/T
  12   rs10747758 COUNTS        0       10       38
  12   rs10747758   FREQ        0   0.2083   0.7917
  12   rs10747758   MEAN       NA -0.001707 0.0009748
  12   rs10747758     SD       NA 0.006656 0.006375
  12    rs2371188   GENO      T/T      T/A      A/A
  12    rs2371188 COUNTS        0        6       42
  12    rs2371188   FREQ        0    0.125    0.875
  12    rs2371188   MEAN       NA -0.004023  0.00105
  12    rs2371188     SD       NA 0.003207 0.006576
  12   rs11171615   GENO      C/C      C/T      T/T
  12   rs11171615 COUNTS        0       19       29
  12   rs11171615   FREQ        0   0.3958   0.6042
  12   rs11171615   MEAN       NA 0.002034 -0.0006439
  12   rs11171615     SD       NA 0.008043 0.005045
  12   rs17117799   GENO      T/T      T/G      G/G
  12   rs17117799 COUNTS        1        8       39
  12   rs17117799   FREQ  0.02083   0.1667   0.8125
  12   rs17117799   MEAN 0.001863 0.001469 0.0001631
  12   rs17117799     SD        0 0.005873 0.006698
  12   rs11171619   GENO      A/A      A/G      G/G
  12   rs11171619 COUNTS        0       19       29
  12   rs11171619   FREQ        0   0.3958   0.6042
  12   rs11171619   MEAN       NA  0.00201 -0.0006283
  12   rs11171619     SD       NA 0.008069 0.005027
  12   rs17117817   GENO      G/G      G/T      T/T
  12   rs17117817 COUNTS        0        6       42
  12   rs17117817   FREQ        0    0.125    0.875
  12   rs17117817   MEAN       NA -0.001332 0.0006658
  12   rs17117817     SD       NA 0.003662 0.006756
  12    rs3953273   GENO      G/G      G/C      C/C
  12    rs3953273 COUNTS        1       18       29
  12    rs3953273   FREQ  0.02083    0.375   0.6042
  12    rs3953273   MEAN 0.0009499 0.0004054 0.0004044
  12    rs3953273     SD        0 0.009098 0.004441
  12    rs1474447   GENO      A/A      A/C      C/C
  12    rs1474447 COUNTS        1       18       29
  12    rs1474447   FREQ  0.02083    0.375   0.6042
  12    rs1474447   MEAN 0.0009499 0.0004054 0.0004044
  12    rs1474447     SD        0 0.009098 0.004441
  12    rs2550671   GENO      G/G      G/T      T/T
  12    rs2550671 COUNTS        4       21       23
  12    rs2550671   FREQ  0.08333   0.4375   0.4792
  12    rs2550671   MEAN 0.0006979  0.00123 -0.0003763
  12    rs2550671     SD 0.004678 0.005173 0.007775
  12    rs2555035   GENO      T/T      T/C      C/C
  12    rs2555035 COUNTS        8       28       12
  12    rs2555035   FREQ   0.1667   0.5833     0.25
  12    rs2555035   MEAN 0.003397 -0.0006682 0.000959
  12    rs2555035     SD  0.01122 0.005325 0.004321
  12    rs7309433   GENO      G/G      G/A      A/A
  12    rs7309433 COUNTS        0       12       36
  12    rs7309433   FREQ        0     0.25     0.75
  12    rs7309433   MEAN       NA -0.001559 0.001075
  12    rs7309433     SD       NA 0.004215 0.006973
  12    rs2555037   GENO      A/A      A/G      G/G
  12    rs2555037 COUNTS        3       18       27
  12    rs2555037   FREQ   0.0625    0.375   0.5625
  12    rs2555037   MEAN 0.001254 0.0005722 0.000219
  12    rs2555037     SD 0.005565 0.004956 0.007536
  12    rs7978340   GENO      A/A      A/G      G/G
  12    rs7978340 COUNTS       10       22       16
  12    rs7978340   FREQ   0.2083   0.4583   0.3333
  12    rs7978340   MEAN -0.001386 0.001688 -0.0002065
  12    rs7978340     SD 0.003905  0.00764   0.0059
  12    rs1534232   GENO      C/C      C/A      A/A
  12    rs1534232 COUNTS        4       21       23
  12    rs1534232   FREQ  0.08333   0.4375   0.4792
  12    rs1534232   MEAN 0.004096 -6.712e-06 0.0001623
  12    rs1534232     SD 0.004147 0.005024 0.007815
  12   rs10876842   GENO      C/C      C/T      T/T
  12   rs10876842 COUNTS        0       21       27
  12   rs10876842   FREQ        0   0.4375   0.5625
  12   rs10876842   MEAN       NA -0.0001505 0.0008569
  12   rs10876842     SD       NA 0.007901 0.005185
  12   rs11171634   GENO      G/G      G/T      T/T
  12   rs11171634 COUNTS        6       24       18
  12   rs11171634   FREQ    0.125      0.5    0.375
  12   rs11171634   MEAN 0.001297 0.001196 -0.0009169
  12   rs11171634     SD 0.005494 0.005545  0.00786
  12   rs10783764   GENO      A/A      A/G      G/G
  12   rs10783764 COUNTS        0        9       39
  12   rs10783764   FREQ        0   0.1875   0.8125
  12   rs10783764   MEAN       NA -0.002167 0.001012
  12   rs10783764     SD       NA 0.004508 0.006734
  12   rs10783765   GENO      G/G      G/T      T/T
  12   rs10783765 COUNTS        1       22       25
  12   rs10783765   FREQ  0.02083   0.4583   0.5208
  12   rs10783765   MEAN -0.006695 3.96e-05 0.001032
  12   rs10783765     SD        0 0.007589  0.00535
  12   rs17117846   GENO      A/A      A/G      G/G
  12   rs17117846 COUNTS        6       23       19
  12   rs17117846   FREQ    0.125   0.4792   0.3958
  12   rs17117846   MEAN -0.002488 0.001518 -1.051e-06
  12   rs17117846     SD 0.004023  0.00761 0.005389
  12    rs7302443   GENO      G/G      G/T      T/T
  12    rs7302443 COUNTS        7       18       23
  12    rs7302443   FREQ   0.1458    0.375   0.4792
  12    rs7302443   MEAN 0.0006555 0.000439 0.0003255
  12    rs7302443     SD 0.005467 0.004606 0.008031
  12   rs10876844   GENO      C/C      C/A      A/A
  12   rs10876844 COUNTS       12       18       18
  12   rs10876844   FREQ     0.25    0.375    0.375
  12   rs10876844   MEAN 0.001313 -0.000713 0.0009474
  12   rs10876844     SD 0.005145 0.004924 0.008466
  12     rs941024   GENO      C/C      C/G      G/G
  12     rs941024 COUNTS        6       20       22
  12     rs941024   FREQ    0.125   0.4167   0.4583
  12     rs941024   MEAN 0.001211 -0.00014 0.000705
  12     rs941024     SD 0.005768 0.004333 0.008237
  12   rs10783767   GENO      T/T      T/C      C/C
  12   rs10783767 COUNTS        0       18       30
  12   rs10783767   FREQ        0    0.375    0.625
  12   rs10783767   MEAN       NA 0.001438 -0.0001971
  12   rs10783767     SD       NA 0.008508 0.004909
  12   rs10876845   GENO      A/A      A/C      C/C
  12   rs10876845 COUNTS        0       18       30
  12   rs10876845   FREQ        0    0.375    0.625
  12   rs10876845   MEAN       NA 0.001438 -0.0001971
  12   rs10876845     SD       NA 0.008508 0.004909
  12   rs10783768   GENO      C/C      C/A      A/A
  12   rs10783768 COUNTS        0        8       40
  12   rs10783768   FREQ        0   0.1667   0.8333
  12   rs10783768   MEAN       NA 0.003225 -0.0001456
  12   rs10783768     SD       NA  0.01056 0.005318
  12   rs10876848   GENO      C/C      C/T      T/T
  12   rs10876848 COUNTS        0       18       30
  12   rs10876848   FREQ        0    0.375    0.625
  12   rs10876848   MEAN       NA 0.001438 -0.0001971
  12   rs10876848     SD       NA 0.008508 0.004909
  12     rs950167   GENO      C/C      C/T      T/T
  12     rs950167 COUNTS        1        8       39
  12     rs950167   FREQ  0.02083   0.1667   0.8125
  12     rs950167   MEAN 0.0006417 -0.0009652 0.0006937
  12     rs950167     SD        0  0.00478 0.006846
  12   rs10876849   GENO      G/G      G/T      T/T
  12   rs10876849 COUNTS        1       17       30
  12   rs10876849   FREQ  0.02083   0.3542    0.625
  12   rs10876849   MEAN  0.02631 -2.482e-05 -0.0001971
  12   rs10876849     SD        0 0.005997 0.004909
  12    rs2694009   GENO      G/G      G/A      A/A
  12    rs2694009 COUNTS        1       17       30
  12    rs2694009   FREQ  0.02083   0.3542    0.625
  12    rs2694009   MEAN  0.02631 -2.482e-05 -0.0001971
  12    rs2694009     SD        0 0.005997 0.004909
  12    rs4759186   GENO      A/A      A/G      G/G
  12    rs4759186 COUNTS        2        9       37
  12    rs4759186   FREQ  0.04167   0.1875   0.7708
  12    rs4759186   MEAN -0.0001647 0.001848 9.936e-05
  12    rs4759186     SD  0.00114 0.004799 0.006974
  12    rs4533076   GENO      C/C      C/A      A/A
  12    rs4533076 COUNTS        2       25       21
  12    rs4533076   FREQ  0.04167   0.5208   0.4375
  12    rs4533076   MEAN -1.058e-05 0.001629 -0.0009873
  12    rs4533076     SD 0.001358 0.007469 0.005198
  12    rs4479028   GENO      T/T      T/C      C/C
  12    rs4479028 COUNTS        1        5       41
  12    rs4479028   FREQ  0.02128   0.1064   0.8723
  12    rs4479028   MEAN 0.003141 -0.001693 0.0007763
  12    rs4479028     SD        0  0.00548 0.006626
  12   rs11171656   GENO      A/A      A/T      T/T
  12   rs11171656 COUNTS        5       22       21
  12   rs11171656   FREQ   0.1042   0.4583   0.4375
  12   rs11171656   MEAN 0.001699 0.0008677 -0.0003624
  12   rs11171656     SD 0.004134 0.005448 0.007882
  12   rs12300427   GENO      C/C      C/G      G/G
  12   rs12300427 COUNTS        0        6       42
  12   rs12300427   FREQ        0    0.125    0.875
  12   rs12300427   MEAN       NA 0.0007191 0.0003729
  12   rs12300427     SD       NA 0.006012 0.006586
  12    rs6581079   GENO      A/A      A/G      G/G
  12    rs6581079 COUNTS        2        6       40
  12    rs6581079   FREQ  0.04167    0.125   0.8333
  12    rs6581079   MEAN 0.003111 0.0009934 0.0001948
  12    rs6581079     SD 0.005773 0.006549 0.006589
  12   rs10747759   GENO      C/C      C/T      T/T
  12   rs10747759 COUNTS        4       14       29
  12   rs10747759   FREQ  0.08511   0.2979    0.617
  12   rs10747759   MEAN 0.001903 -0.0001932 0.0007043
  12   rs10747759     SD 0.007452 0.004952 0.007132
  12    rs2293409   GENO      A/A      A/C      C/C
  12    rs2293409 COUNTS        2       22       24
  12    rs2293409   FREQ  0.04167   0.4583      0.5
  12    rs2293409   MEAN 0.003111 0.0007111 -7.873e-05
  12    rs2293409     SD 0.005773 0.005715 0.007277
  12    rs1048103   GENO      T/T      T/C      C/C
  12    rs1048103 COUNTS        7       20       21
  12    rs1048103   FREQ   0.1458   0.4167   0.4375
  12    rs1048103   MEAN 0.004046 0.001488 -0.001815
  12    rs1048103     SD  0.01079 0.005258 0.005077
  12   rs17117860   GENO      G/G      G/C      C/C
  12   rs17117860 COUNTS        0       13       35
  12   rs17117860   FREQ        0   0.2708   0.7292
  12   rs17117860   MEAN       NA  0.00107 0.0001731
  12   rs17117860     SD       NA 0.009129 0.005291
  12   rs17117863   GENO      C/C      C/T      T/T
  12   rs17117863 COUNTS        3       14       31
  12   rs17117863   FREQ   0.0625   0.2917   0.6458
  12   rs17117863   MEAN -0.004328 -0.0003257  0.00121
  12   rs17117863     SD 0.002897 0.004627 0.007233
  12    rs3782239   GENO      C/C      C/T      T/T
  12    rs3782239 COUNTS        6       27       15
  12    rs3782239   FREQ    0.125   0.5625   0.3125
  12    rs3782239   MEAN -0.002586 0.002348 -0.001859
  12    rs3782239     SD 0.005261 0.006931 0.004925
  12   rs11829739   GENO      C/C      C/G      G/G
  12   rs11829739 COUNTS        3       20       25
  12   rs11829739   FREQ   0.0625   0.4167   0.5208
  12   rs11829739   MEAN -0.002421 -0.0003726 0.001388
  12   rs11829739     SD 0.004809 0.005068 0.007542
  12    rs2293412   GENO      A/A      A/G      G/G
  12    rs2293412 COUNTS        3       22       23
  12    rs2293412   FREQ   0.0625   0.4583   0.4792
  12    rs2293412   MEAN -0.0003551 0.001712 -0.0007226
  12    rs2293412     SD  0.00726 0.007366 0.005419
  12    rs2293414   GENO      C/C      C/A      A/A
  12    rs2293414 COUNTS        6       33        9
  12    rs2293414   FREQ    0.125   0.6875   0.1875
  12    rs2293414   MEAN -0.00228  0.00186 -0.00308
  12    rs2293414     SD 0.005698 0.006641 0.004522
  12   rs17117895   GENO      T/T      T/C      C/C
  12   rs17117895 COUNTS        1        8       39
  12   rs17117895   FREQ  0.02083   0.1667   0.8125
  12   rs17117895   MEAN  -0.0023 1.139e-05 0.0005689
  12   rs17117895     SD        0  0.01102  0.00538
  12    rs3759097   GENO      T/T      T/C      C/C
  12    rs3759097 COUNTS        5       27       16
  12    rs3759097   FREQ   0.1042   0.5625   0.3333
  12    rs3759097   MEAN -0.001353 0.001752 -0.001286
  12    rs3759097     SD 0.005843 0.007055 0.005282
  12    rs7959622   GENO      C/C      C/T      T/T
  12    rs7959622 COUNTS        4       24       20
  12    rs7959622   FREQ  0.08333      0.5   0.4167
  12    rs7959622   MEAN 0.001271 0.001562 -0.00113
  12    rs7959622     SD 0.004375 0.007625  0.00504
  12   rs17117921   GENO      A/A      A/G      G/G
  12   rs17117921 COUNTS        0        6       42
  12   rs17117921   FREQ        0    0.125    0.875
  12   rs17117921   MEAN       NA -0.00191 0.0007484
  12   rs17117921     SD       NA 0.004489 0.006666
  12    rs3138144   GENO      C/C      C/G      G/G
  12    rs3138144 COUNTS        0        6       42
  12    rs3138144   FREQ        0    0.125    0.875
  12    rs3138144   MEAN       NA -0.0003295 0.0005227
  12    rs3138144     SD       NA 0.002837 0.006835
  12    rs3138140   GENO      T/T      T/C      C/C
  12    rs3138140 COUNTS        9       23       16
  12    rs3138140   FREQ   0.1875   0.4792   0.3333
  12    rs3138140   MEAN 0.000409 -0.0002968 0.001445
  12    rs3138140     SD 0.005352  0.00819 0.003881
  12    rs3138139   GENO      C/C      C/T      T/T
  12    rs3138139 COUNTS        9       24       14
  12    rs3138139   FREQ   0.1915   0.5106   0.2979
  12    rs3138139   MEAN -0.0004513 0.0003667  0.00128
  12    rs3138139     SD 0.006425 0.007748 0.004131
  12    rs3138134   GENO      A/A      A/G      G/G
  12    rs3138134 COUNTS        1        8       39
  12    rs3138134   FREQ  0.02083   0.1667   0.8125
  12    rs3138134   MEAN 0.0009499 0.002481 -2.097e-05
  12    rs3138134     SD        0 0.004586 0.006826
  12      rs13020   GENO      A/A      A/G      G/G
  12      rs13020 COUNTS        1       10       37
  12      rs13020   FREQ  0.02083   0.2083   0.7708
  12      rs13020   MEAN 0.0009499 0.001085 0.000221
  12      rs13020     SD        0 0.005107 0.006909
  12     rs772255   GENO      T/T      T/A      A/A
  12     rs772255 COUNTS        1       11       36
  12     rs772255   FREQ  0.02083   0.2292     0.75
  12     rs772255   MEAN 0.0009499 0.0005621 0.0003567
  12     rs772255     SD        0 0.005146 0.006957
  12   rs11171667   GENO      G/G      G/T      T/T
  12   rs11171667 COUNTS        1       20       27
  12   rs11171667   FREQ  0.02083   0.4167   0.5625
  12   rs11171667   MEAN -0.01042 0.001529 -6.961e-06
  12   rs11171667     SD        0 0.007837 0.004982
  12   rs13378024   GENO      C/C      C/T      T/T
  12   rs13378024 COUNTS        0       10       38
  12   rs13378024   FREQ        0   0.2083   0.7917
  12   rs13378024   MEAN       NA 0.001669 8.657e-05
  12   rs13378024     SD       NA  0.00459 0.006877
  12    rs7954619   GENO      C/C      C/G      G/G
  12    rs7954619 COUNTS        3       14       31
  12    rs7954619   FREQ   0.0625   0.2917   0.6458
  12    rs7954619   MEAN 0.001653 -0.0007793 0.0008363
  12    rs7954619     SD 0.002112 0.004022  0.00755
  12   rs17118032   GENO      C/C      C/G      G/G
  12   rs17118032 COUNTS        3       18       27
  12   rs17118032   FREQ   0.0625    0.375   0.5625
  12   rs17118032   MEAN  0.00442 -0.0007055 0.0007191
  12   rs17118032     SD  0.00553 0.007673 0.005631
  12    rs1463592   GENO      A/A      A/C      C/C
  12    rs1463592 COUNTS        6       23       19
  12    rs1463592   FREQ    0.125   0.4792   0.3958
  12    rs1463592   MEAN -0.001836 -0.0006247 0.002387
  12    rs1463592     SD 0.004021 0.007239 0.005758
  12    rs1273952   GENO      C/C      C/T      T/T
  12    rs1273952 COUNTS        1        7       40
  12    rs1273952   FREQ  0.02083   0.1458   0.8333
  12    rs1273952   MEAN  0.00183 -0.002096 0.0008205
  12    rs1273952     SD        0 0.003227 0.006877
  12    rs1689509   GENO      T/T      T/C      C/C
  12    rs1689509 COUNTS        2       13       33
  12    rs1689509   FREQ  0.04167   0.2708   0.6875
  12    rs1689509   MEAN 0.002485 -0.002144 0.001299
  12    rs1689509     SD 0.000927 0.003612 0.007251
  12     rs772464   GENO      T/T      T/G      G/G
  12     rs772464 COUNTS        2       13       33
  12     rs772464   FREQ  0.04167   0.2708   0.6875
  12     rs772464   MEAN 0.002485 -0.002144 0.001299
  12     rs772464     SD 0.000927 0.003612 0.007251
  12    rs2069399   GENO      C/C      C/T      T/T
  12    rs2069399 COUNTS        1       14       33
  12    rs2069399   FREQ  0.02083   0.2917   0.6875
  12    rs2069399   MEAN -0.005356 -0.0007921 0.001104
  12    rs2069399     SD        0 0.005097 0.006965
  12    rs3213122   GENO      A/A      A/C      C/C
  12    rs3213122 COUNTS        0       14       34
  12    rs3213122   FREQ        0   0.2917   0.7083
  12    rs3213122   MEAN       NA -0.0003961 0.0007506
  12    rs3213122     SD       NA 0.005707 0.006794
  12    rs2069408   GENO      G/G      G/A      A/A
  12    rs2069408 COUNTS        0        7       41
  12    rs2069408   FREQ        0   0.1458   0.8542
  12    rs2069408   MEAN       NA -0.001419 0.0007294
  12    rs2069408     SD       NA 0.007018 0.006396
  12   rs17118206   GENO      T/T      T/C      C/C
  12   rs17118206 COUNTS        0        6       42
  12   rs17118206   FREQ        0    0.125    0.875
  12   rs17118206   MEAN       NA 0.0002785 0.0004358
  12   rs17118206     SD       NA 0.007324 0.006423
  12    rs1873914   GENO      C/C      C/G      G/G
  12    rs1873914 COUNTS        1        8       39
  12    rs1873914   FREQ  0.02083   0.1667   0.8125
  12    rs1873914   MEAN -0.005926 -0.0009591 0.0008609
  12    rs1873914     SD        0 0.006761 0.006441
  12    rs1701706   GENO      G/G      G/A      A/A
  12    rs1701706 COUNTS        6       17       25
  12    rs1701706   FREQ    0.125   0.3542   0.5208
  12    rs1701706   MEAN -0.001363 9.952e-05 0.001059
  12    rs1701706     SD 0.004762 0.008279 0.005471
  12     rs772923   GENO      A/A      A/C      C/C
  12     rs772923 COUNTS        9       21       18
  12     rs772923   FREQ   0.1875   0.4375    0.375
  12     rs772923   MEAN 0.002237 0.001581 -0.001854
  12     rs772923     SD 0.005656 0.007874 0.004288
  12    rs1619653   GENO      A/A      A/G      G/G
  12    rs1619653 COUNTS        3       16       29
  12    rs1619653   FREQ   0.0625   0.3333   0.6042
  12    rs1619653   MEAN -0.0007663 0.002895 -0.0008291
  12    rs1619653     SD 0.005411 0.008761 0.004638
  12     rs772925   GENO      T/T      T/C      C/C
  12     rs772925 COUNTS        3       16       29
  12     rs772925   FREQ   0.0625   0.3333   0.6042
  12     rs772925   MEAN -0.0007663 0.002895 -0.0008291
  12     rs772925     SD 0.005411 0.008761 0.004638
  12    rs2456972   GENO      G/G      G/C      C/C
  12    rs2456972 COUNTS        6       17       25
  12    rs2456972   FREQ    0.125   0.3542   0.5208
  12    rs2456972   MEAN -0.001363 9.952e-05 0.001059
  12    rs2456972     SD 0.004762 0.008279 0.005471
  12    rs2456445   GENO      T/T      T/C      C/C
  12    rs2456445 COUNTS        3       16       29
  12    rs2456445   FREQ   0.0625   0.3333   0.6042
  12    rs2456445   MEAN -0.0007663 0.002895 -0.0008291
  12    rs2456445     SD 0.005411 0.008761 0.004638
  12    rs7312770   GENO      C/C      C/T      T/T
  12    rs7312770 COUNTS        9       29       10
  12    rs7312770   FREQ   0.1875   0.6042   0.2083
  12    rs7312770   MEAN 8.227e-05 0.0005543 0.0003161
  12    rs7312770     SD 0.006261 0.007267 0.004291
  12   rs11171739   GENO      T/T      T/C      C/C
  12   rs11171739 COUNTS        3       11       34
  12   rs11171739   FREQ   0.0625   0.2292   0.7083
  12   rs11171739   MEAN 0.0003868 0.001538 5.58e-05
  12   rs11171739     SD 0.006211 0.008836  0.00573
  12    rs2271195   GENO      T/T      T/G      G/G
  12    rs2271195 COUNTS        0       10       37
  12    rs2271195   FREQ        0   0.2128   0.7872
  12    rs2271195   MEAN       NA 0.001863 0.0002127
  12    rs2271195     SD       NA 0.004537 0.006879
  12    rs2292239   GENO      T/T      T/G      G/G
  12    rs2292239 COUNTS        9       24       15
  12    rs2292239   FREQ   0.1875      0.5   0.3125
  12    rs2292239   MEAN 0.001049 0.0003131 0.0002014
  12    rs2292239     SD 0.005928 0.007875 0.004205
  12     rs705708   GENO      A/A      A/G      G/G
  12     rs705708 COUNTS        3       19       26
  12     rs705708   FREQ   0.0625   0.3958   0.5417
  12     rs705708   MEAN -0.0004875 -0.001166 0.001677
  12     rs705708     SD 0.006309 0.004972 0.007331
  12     rs773122   GENO      C/C      C/T      T/T
  12     rs773122 COUNTS        2       13       33
  12     rs773122   FREQ  0.04167   0.2708   0.6875
  12     rs773122   MEAN 0.002818  0.00184 -0.0002904
  12     rs773122     SD 0.006361 0.005231 0.006929
  12    rs1689512   GENO      G/G      G/A      A/A
  12    rs1689512 COUNTS       10       25       13
  12    rs1689512   FREQ   0.2083   0.5208   0.2708
  12    rs1689512   MEAN 0.0006436 0.0001198 0.0008112
  12    rs1689512     SD 0.004401 0.005346 0.009551
  12   rs17118313   GENO      C/C      C/T      T/T
  12   rs17118313 COUNTS        4       20       24
  12   rs17118313   FREQ  0.08333   0.4167      0.5
  12   rs17118313   MEAN 0.002961 -0.0006546 0.0008843
  12   rs17118313     SD  0.00502 0.004877  0.00774
  12    rs2271192   GENO      C/C      C/T      T/T
  12    rs2271192 COUNTS       10       25       13
  12    rs2271192   FREQ   0.2083   0.5208   0.2708
  12    rs2271192   MEAN 0.0006436 0.0001198 0.0008112
  12    rs2271192     SD 0.004401 0.005346 0.009551
  12    rs7301099   GENO      G/G      G/T      T/T
  12    rs7301099 COUNTS        3       15       30
  12    rs7301099   FREQ   0.0625   0.3125    0.625
  12    rs7301099   MEAN -0.002181 0.004191 -0.001211
  12    rs7301099     SD 0.006704 0.008539 0.004297
  12    rs1274298   GENO      C/C      C/A      A/A
  12    rs1274298 COUNTS        0       12       36
  12    rs1274298   FREQ        0     0.25     0.75
  12    rs1274298   MEAN       NA    0.001 0.0002215
  12    rs1274298     SD       NA 0.005717  0.00675
  12   rs12306670   GENO      A/A      A/T      T/T
  12   rs12306670 COUNTS        0       10       38
  12   rs12306670   FREQ        0   0.2083   0.7917
  12   rs12306670   MEAN       NA 0.0005762 0.0003741
  12   rs12306670     SD       NA 0.004041 0.006999
  12    rs1290898   GENO      A/A      A/G      G/G
  12    rs1290898 COUNTS        0       12       36
  12    rs1290898   FREQ        0     0.25     0.75
  12    rs1290898   MEAN       NA    0.001 0.0002215
  12    rs1290898     SD       NA 0.005717  0.00675
  12    rs7311008   GENO      G/G      G/T      T/T
  12    rs7311008 COUNTS        4       20       24
  12    rs7311008   FREQ  0.08333   0.4167      0.5
  12    rs7311008   MEAN -0.003829 0.0002285  0.00128
  12    rs7311008     SD 0.002827 0.007803 0.005469
  12     rs773643   GENO      A/A      A/G      G/G
  12     rs773643 COUNTS        0       12       36
  12     rs773643   FREQ        0     0.25     0.75
  12     rs773643   MEAN       NA    0.001 0.0002215
  12     rs773643     SD       NA 0.005717  0.00675
  12     rs773644   GENO      T/T      T/G      G/G
  12     rs773644 COUNTS        3       13       32
  12     rs773644   FREQ   0.0625   0.2708   0.6667
  12     rs773644   MEAN -0.002181  0.00403 -0.0008085
  12     rs773644     SD 0.006704 0.008626 0.004882
  12    rs2930788   GENO      C/C      C/T      T/T
  12    rs2930788 COUNTS        7       27       14
  12    rs2930788   FREQ   0.1458   0.5625   0.2917
  12    rs2930788   MEAN -0.003636 0.001252 0.0008303
  12    rs2930788     SD 0.002917  0.00727 0.005532
  12    rs2629453   GENO      G/G      G/A      A/A
  12    rs2629453 COUNTS        8       27       13
  12    rs2629453   FREQ   0.1667   0.5625   0.2708
  12    rs2629453   MEAN -0.003931 0.001692 0.0004408
  12    rs2629453     SD 0.002826 0.007174 0.005555
  12    rs2695784   GENO      C/C      C/T      T/T
  12    rs2695784 COUNTS        7       27       14
  12    rs2695784   FREQ   0.1458   0.5625   0.2917
  12    rs2695784   MEAN -0.003636 0.001252 0.0008303
  12    rs2695784     SD 0.002917  0.00727 0.005532
  12    rs2463365   GENO      T/T      T/C      C/C
  12    rs2463365 COUNTS        8       27       13
  12    rs2463365   FREQ   0.1667   0.5625   0.2708
  12    rs2463365   MEAN -0.003931 0.001692 0.0004408
  12    rs2463365     SD 0.002826 0.007174 0.005555
  12    rs7489249   GENO      A/A      A/G      G/G
  12    rs7489249 COUNTS        8       27       13
  12    rs7489249   FREQ   0.1667   0.5625   0.2708
  12    rs7489249   MEAN -0.003931 0.001692 0.0004408
  12    rs7489249     SD 0.002826 0.007174 0.005555
  12     rs773663   GENO      G/G      G/T      T/T
  12     rs773663 COUNTS        8       26       14
  12     rs773663   FREQ   0.1667   0.5417   0.2917
  12     rs773663   MEAN -0.0003687 0.002174 -0.002401
  12     rs773663     SD 0.006564 0.007161 0.003717
  12     rs773658   GENO      C/C      C/G      G/G
  12     rs773658 COUNTS        7       27       14
  12     rs773658   FREQ   0.1458   0.5625   0.2917
  12     rs773658   MEAN -0.003636 0.001252 0.0008303
  12     rs773658     SD 0.002917  0.00727 0.005532
  12    rs7962107   GENO      C/C      C/T      T/T
  12    rs7962107 COUNTS        1       11       36
  12    rs7962107   FREQ  0.02083   0.2292     0.75
  12    rs7962107   MEAN 0.0007619 0.0004452 0.0003977
  12    rs7962107     SD        0 0.004671 0.007053
  12    rs4759218   GENO      T/T      T/C      C/C
  12    rs4759218 COUNTS        4       21       23
  12    rs4759218   FREQ  0.08333   0.4375   0.4792
  12    rs4759218   MEAN -0.003829 7.26e-05 0.001468
  12    rs4759218     SD 0.002827 0.007639 0.005512
  12     rs901073   GENO      C/C      C/A      A/A
  12     rs901073 COUNTS       12       22       14
  12     rs901073   FREQ     0.25   0.4583   0.2917
  12     rs901073   MEAN -0.001963 0.001511 0.0007349
  12     rs901073     SD 0.004741 0.007754 0.005218
  12     rs808919   GENO      C/C      C/G      G/G
  12     rs808919 COUNTS        8       26       14
  12     rs808919   FREQ   0.1667   0.5417   0.2917
  12     rs808919   MEAN -0.003517 0.001455 0.0007349
  12     rs808919     SD 0.002722 0.007485 0.005218
  12   rs11171791   GENO      C/C      C/T      T/T
  12   rs11171791 COUNTS        1       10       37
  12   rs11171791   FREQ  0.02083   0.2083   0.7708
  12   rs11171791   MEAN -0.006526 0.0002204 0.0006567
  12   rs11171791     SD        0 0.005908 0.006656
  12    rs2629445   GENO      G/G      G/A      A/A
  12    rs2629445 COUNTS        7       21       20
  12    rs2629445   FREQ   0.1458   0.4375   0.4167
  12    rs2629445   MEAN  0.00113 0.001777 -0.001262
  12    rs2629445     SD 0.005851 0.007312 0.005554
  12    rs4759017   GENO      C/C      C/T      T/T
  12    rs4759017 COUNTS        1       13       34
  12    rs4759017   FREQ  0.02083   0.2708   0.7083
  12    rs4759017   MEAN -0.005975 -0.0003388 0.0008928
  12    rs4759017     SD        0 0.005571 0.006812
  12    rs1918496   GENO      G/G      G/T      T/T
  12    rs1918496 COUNTS        7       25       16
  12    rs1918496   FREQ   0.1458   0.5208   0.3333
  12    rs1918496   MEAN -0.003317 0.0001523 0.002462
  12    rs1918496     SD 0.002876 0.005697  0.00802
  12    rs2695782   GENO      T/T      T/C      C/C
  12    rs2695782 COUNTS        7       25       16
  12    rs2695782   FREQ   0.1458   0.5208   0.3333
  12    rs2695782   MEAN -0.003317 0.0001523 0.002462
  12    rs2695782     SD 0.002876 0.005697  0.00802
  12    rs2643626   GENO      A/A      A/G      G/G
  12    rs2643626 COUNTS        7       25       16
  12    rs2643626   FREQ   0.1458   0.5208   0.3333
  12    rs2643626   MEAN -0.003317 0.0001523 0.002462
  12    rs2643626     SD 0.002876 0.005697  0.00802
  12   rs11575218   GENO      C/C      C/T      T/T
  12   rs11575218 COUNTS        4       14       30
  12   rs11575218   FREQ  0.08333   0.2917    0.625
  12   rs11575218   MEAN -0.001475 0.0009267 0.0004301
  12   rs11575218     SD 0.005653 0.006034 0.006879
  12   rs12311878   GENO      G/G      G/A      A/A
  12   rs12311878 COUNTS       10       19       19
  12   rs12311878   FREQ   0.2083   0.3958   0.3958
  12   rs12311878   MEAN 0.0009811 0.001659 -0.001124
  12   rs12311878     SD 0.007106  0.00818 0.003519
  12   rs11830379   GENO      C/C      C/A      A/A
  12   rs11830379 COUNTS        9       21       18
  12   rs11830379   FREQ   0.1875   0.4375    0.375
  12   rs11830379   MEAN 0.0008007 0.001758 -0.001341
  12   rs11830379     SD 0.007513 0.007767 0.003487
  12    rs7979812   GENO      C/C      C/A      A/A
  12    rs7979812 COUNTS       12       21       15
  12    rs7979812   FREQ     0.25   0.4375   0.3125
  12    rs7979812   MEAN -0.0009193 0.0009582 0.0007257
  12    rs7979812     SD  0.00312 0.007978 0.006269
  12     rs774025   GENO      A/A      A/G      G/G
  12     rs774025 COUNTS        1        6       41
  12     rs774025   FREQ  0.02083    0.125   0.8542
  12     rs774025   MEAN -0.006526 -0.002152 0.0009614
  12     rs774025     SD        0 0.003316 0.006717
  12    rs2643630   GENO      C/C      C/T      T/T
  12    rs2643630 COUNTS        0        9       39
  12    rs2643630   FREQ        0   0.1875   0.8125
  12    rs2643630   MEAN       NA 0.002946 -0.0001676
  12    rs2643630     SD       NA 0.009869 0.005403
  12    rs4759206   GENO      A/A      A/G      G/G
  12    rs4759206 COUNTS        0        6       42
  12    rs4759206   FREQ        0    0.125    0.875
  12    rs4759206   MEAN       NA -0.001513 0.0006918
  12    rs4759206     SD       NA 0.005181 0.006625
  12    rs2643629   GENO      A/A      A/G      G/G
  12    rs2643629 COUNTS        0        9       39
  12    rs2643629   FREQ        0   0.1875   0.8125
  12    rs2643629   MEAN       NA 0.002946 -0.0001676
  12    rs2643629     SD       NA 0.009869 0.005403
  12   rs17118576   GENO      A/A      A/G      G/G
  12   rs17118576 COUNTS        1       13       34
  12   rs17118576   FREQ  0.02083   0.2708   0.7083
  12   rs17118576   MEAN -0.007288 0.0002994 0.0006874
  12   rs17118576     SD        0 0.005691 0.006762
  12    rs2291738   GENO      C/C      C/T      T/T
  12    rs2291738 COUNTS        0        6       42
  12    rs2291738   FREQ        0    0.125    0.875
  12    rs2291738   MEAN       NA -0.00269 0.0008599
  12    rs2291738     SD       NA 0.003842 0.006662
  12     rs774047   GENO      T/T      T/C      C/C
  12     rs774047 COUNTS        2       17       29
  12     rs774047   FREQ  0.04167   0.3542   0.6042
  12     rs774047   MEAN -0.002932 0.0003937 0.0006603
  12     rs774047     SD 0.004334 0.005334 0.007224
  12     rs774028   GENO      G/G      G/C      C/C
  12     rs774028 COUNTS        1       11       36
  12     rs774028   FREQ  0.02083   0.2292     0.75
  12     rs774028   MEAN -0.006914 0.001553 0.0002723
  12     rs774028     SD        0 0.005997 0.006614
  12    rs6581093   GENO      C/C      C/T      T/T
  12    rs6581093 COUNTS        3       15       30
  12    rs6581093   FREQ   0.0625   0.3125    0.625
  12    rs6581093   MEAN 0.0002042 0.002425 -0.0005669
  12    rs6581093     SD 0.006201 0.008226   0.0054
  12     rs774033   GENO      T/T      T/C      C/C
  12     rs774033 COUNTS        5       15       28
  12     rs774033   FREQ   0.1042   0.3125   0.5833
  12     rs774033   MEAN 0.001857 -0.0007873 0.0008036
  12     rs774033     SD 0.005577  0.00503 0.007315
  12     rs774039   GENO      G/G      G/A      A/A
  12     rs774039 COUNTS        5       15       28
  12     rs774039   FREQ   0.1042   0.3125   0.5833
  12     rs774039   MEAN 0.001857 -0.0007873 0.0008036
  12     rs774039     SD 0.005577  0.00503 0.007315
  12     rs774040   GENO      G/G      G/A      A/A
  12     rs774040 COUNTS        1       14       33
  12     rs774040   FREQ  0.02083   0.2917   0.6875
  12     rs774040   MEAN -0.006914 0.0005676 0.0005741
  12     rs774040     SD        0  0.00574 0.006792
  12    rs2279665   GENO      C/C      C/G      G/G
  12    rs2279665 COUNTS        9       19       20
  12    rs2279665   FREQ   0.1875   0.3958   0.4167
  12    rs2279665   MEAN 0.0008062 9.229e-06 0.0006273
  12    rs2279665     SD    0.007 0.004158 0.008114
  12    rs2638312   GENO      C/C      C/T      T/T
  12    rs2638312 COUNTS        1       11       36
  12    rs2638312   FREQ  0.02083   0.2292     0.75
  12    rs2638312   MEAN -0.006914 0.001553 0.0002723
  12    rs2638312     SD        0 0.005997 0.006614
  12    rs7312888   GENO      C/C      C/G      G/G
  12    rs7312888 COUNTS        6       23       19
  12    rs7312888   FREQ    0.125   0.4792   0.3958
  12    rs7312888   MEAN -0.002406 0.001274 0.0002687
  12    rs7312888     SD 0.004317 0.007597 0.005434
  12    rs7302060   GENO      C/C      C/T      T/T
  12    rs7302060 COUNTS        0        6       42
  12    rs7302060   FREQ        0    0.125    0.875
  12    rs7302060   MEAN       NA -0.0004592 0.0005412
  12    rs7302060     SD       NA  0.00481 0.006697
  12   rs12299614   GENO      A/A      A/G      G/G
  12   rs12299614 COUNTS        9       19       20
  12   rs12299614   FREQ   0.1875   0.3958   0.4167
  12   rs12299614   MEAN 0.0008062 9.229e-06 0.0006273
  12   rs12299614     SD    0.007 0.004158 0.008114
  12   rs17118644   GENO      G/G      G/C      C/C
  12   rs17118644 COUNTS        6       19       23
  12   rs17118644   FREQ    0.125   0.3958   0.4792
  12   rs17118644   MEAN 0.001106 0.002398 -0.001401
  12   rs17118644     SD 0.003102 0.008017 0.005228
  12   rs17118647   GENO      A/A      A/C      C/C
  12   rs17118647 COUNTS        6       19       23
  12   rs17118647   FREQ    0.125   0.3958   0.4792
  12   rs17118647   MEAN 0.001106 0.002398 -0.001401
  12   rs17118647     SD 0.003102 0.008017 0.005228
  12     rs774045   GENO      A/A      A/G      G/G
  12     rs774045 COUNTS        0        7       41
  12     rs774045   FREQ        0   0.1458   0.8542
  12     rs774045   MEAN       NA -0.002206 0.0008638
  12     rs774045     SD       NA 0.006579  0.00641
  12    rs9737784   GENO      A/A      A/T      T/T
  12    rs9737784 COUNTS        1       10       37
  12    rs9737784   FREQ  0.02083   0.2083   0.7708
  12    rs9737784   MEAN 0.0001323 0.001042 0.0002548
  12    rs9737784     SD        0 0.006138 0.006699
  12   rs17118655   GENO      T/T      T/C      C/C
  12   rs17118655 COUNTS        1       12       35
  12   rs17118655   FREQ  0.02083     0.25   0.7292
  12   rs17118655   MEAN 0.0002457 0.004148 -0.0008585
  12   rs17118655     SD        0 0.008161 0.005431
  12    rs1082214   GENO      T/T      T/C      C/C
  12    rs1082214 COUNTS        2       14       32
  12    rs1082214   FREQ  0.04167   0.2917   0.6667
  12    rs1082214   MEAN -0.003248 -0.0001775 0.0009049
  12    rs1082214     SD 0.005713 0.006332 0.006639
  12    rs2638328   GENO      A/A      A/G      G/G
  12    rs2638328 COUNTS        1       11       36
  12    rs2638328   FREQ  0.02083   0.2292     0.75
  12    rs2638328   MEAN 0.008677 -0.0008729 0.0005806
  12    rs2638328     SD        0 0.006181 0.006525
  12    rs7313455   GENO      A/A      A/C      C/C
  12    rs7313455 COUNTS        0        7       41
  12    rs7313455   FREQ        0   0.1458   0.8542
  12    rs7313455   MEAN       NA -0.0005323 0.0005781
  12    rs7313455     SD       NA 0.004395 0.006775
  12    rs2638319   GENO      T/T      T/C      C/C
  12    rs2638319 COUNTS        2       14       32
  12    rs2638319   FREQ  0.04167   0.2917   0.6667
  12    rs2638319   MEAN 0.0001524 0.002338 -0.0004083
  12    rs2638319     SD 0.003469 0.007832 0.005893
  12    rs7137402   GENO      G/G      G/C      C/C
  12    rs7137402 COUNTS        0        5       43
  12    rs7137402   FREQ        0   0.1042   0.8958
  12    rs7137402   MEAN       NA 0.0002541 0.000435
  12    rs7137402     SD       NA 0.004033 0.006716
  12   rs11171862   GENO      A/A      A/G      G/G
  12   rs11171862 COUNTS        3       18       27
  12   rs11171862   FREQ   0.0625    0.375   0.5625
  12   rs11171862   MEAN 0.007216 0.0004742 -0.0003781
  12   rs11171862     SD  0.01706  0.00393 0.006073
  12    rs2638335   GENO      G/G      G/A      A/A
  12    rs2638335 COUNTS        1        8       39
  12    rs2638335   FREQ  0.02083   0.1667   0.8125
  12    rs2638335   MEAN -0.0009711 0.002251 7.545e-05
  12    rs2638335     SD        0 0.006881 0.006478
  12    rs2657877   GENO      T/T      T/C      C/C
  12    rs2657877 COUNTS        3       16       29
  12    rs2657877   FREQ   0.0625   0.3333   0.6042
  12    rs2657877   MEAN 0.001484 -0.001466 0.001344
  12    rs2657877     SD 0.009138 0.005468 0.006705
  12    rs2657908   GENO      G/G      G/A      A/A
  12    rs2657908 COUNTS       11       24       13
  12    rs2657908   FREQ   0.2292      0.5   0.2708
  12    rs2657908   MEAN -0.002235 -0.0002037 0.003804
  12    rs2657908     SD 0.005463 0.005717 0.007492
  12    rs7299115   GENO      C/C      C/T      T/T
  12    rs7299115 COUNTS        5       16       27
  12    rs7299115   FREQ   0.1042   0.3333   0.5625
  12    rs7299115   MEAN 0.002012 0.0002818 0.0002003
  12    rs7299115     SD 0.006568 0.005687 0.007037
  12    rs7310284   GENO      A/A      A/G      G/G
  12    rs7310284 COUNTS        4       21       23
  12    rs7310284   FREQ  0.08333   0.4375   0.4792
  12    rs7310284   MEAN -0.001329 0.0008029 0.0003665
  12    rs7310284     SD 0.004484 0.007065 0.006345
  12    rs2657888   GENO      G/G      G/T      T/T
  12    rs2657888 COUNTS       10       21       17
  12    rs2657888   FREQ   0.2083   0.4375   0.3542
  12    rs2657888   MEAN 0.001602 -0.0008704 0.001308
  12    rs2657888     SD  0.00635 0.005189 0.007889
  12    rs3759091   GENO      C/C      C/T      T/T
  12    rs3759091 COUNTS        6       21       21
  12    rs3759091   FREQ    0.125   0.4375   0.4375
  12    rs3759091   MEAN -0.002642 0.002251 -0.0005452
  12    rs3759091     SD  0.00423 0.007396 0.005611
  12   rs10783793   GENO      A/A      A/C      C/C
  12   rs10783793 COUNTS        3       14       31
  12   rs10783793   FREQ   0.0625   0.2917   0.6458
  12   rs10783793   MEAN -0.004799 0.0003102 0.0009687
  12   rs10783793     SD 0.001552 0.003549 0.007527
  12    rs2030909   GENO      G/G      G/A      A/A
  12    rs2030909 COUNTS        3       19       26
  12    rs2030909   FREQ   0.0625   0.3958   0.5417
  12    rs2030909   MEAN  0.00622 0.0001344 -4.765e-05
  12    rs2030909     SD  0.01774 0.005948 0.004837
  12    rs2470385   GENO      C/C      C/T      T/T
  12    rs2470385 COUNTS        1        7       40
  12    rs2470385   FREQ  0.02083   0.1458   0.8333
  12    rs2470385   MEAN -0.002678 -0.0002324 0.000607
  12    rs2470385     SD        0  0.00747 0.006427
  12      rs10450   GENO      T/T      T/C      C/C
  12      rs10450 COUNTS        7       21       19
  12      rs10450   FREQ   0.1489   0.4468   0.4043
  12      rs10450   MEAN -0.001891 0.0007722 0.001238
  12      rs10450     SD 0.004336 0.005675 0.007823
  12   rs10783794   GENO      G/G      G/A      A/A
  12   rs10783794 COUNTS        9       21       18
  12   rs10783794   FREQ   0.1875   0.4375    0.375
  12   rs10783794   MEAN -0.0005925 0.0007087 0.0005793
  12   rs10783794     SD 0.004813 0.008011  0.00531
  12       rs9368   GENO      C/C      C/A      A/A
  12       rs9368 COUNTS        6       20       22
  12       rs9368   FREQ    0.125   0.4167   0.4583
  12       rs9368   MEAN -0.003291 0.001218 0.0006988
  12       rs9368     SD  0.00312 0.005586 0.007625
  12   rs11829918   GENO      A/A      A/C      C/C
  12   rs11829918 COUNTS        0        5       43
  12   rs11829918   FREQ        0   0.1042   0.8958
  12   rs11829918   MEAN       NA -0.003959 0.0009249
  12   rs11829918     SD       NA 0.003347 0.006561
  12     rs941210   GENO      G/G      G/A      A/A
  12     rs941210 COUNTS       10       23       15
  12     rs941210   FREQ   0.2083   0.4792   0.3125
  12     rs941210   MEAN 0.001824 0.001306 -0.001888
  12     rs941210     SD   0.0102 0.005444 0.004257
  12   rs12312913   GENO      G/G      G/A      A/A
  12   rs12312913 COUNTS        8       25       15
  12   rs12312913   FREQ   0.1667   0.5208   0.3125
  12   rs12312913   MEAN 0.002547 0.001117 -0.001888
  12   rs12312913     SD  0.01125  0.00537 0.004257
  12   rs12306723   GENO      G/G      G/T      T/T
  12   rs12306723 COUNTS        0       16       32
  12   rs12306723   FREQ        0   0.3333   0.6667
  12   rs12306723   MEAN       NA 0.001845 -0.0002985
  12   rs12306723     SD       NA 0.008722 0.004982
  12   rs12314491   GENO      C/C      C/A      A/A
  12   rs12314491 COUNTS        8       25       15
  12   rs12314491   FREQ   0.1667   0.5208   0.3125
  12   rs12314491   MEAN 0.002547 0.001117 -0.001888
  12   rs12314491     SD  0.01125  0.00537 0.004257
  12   rs12318580   GENO      G/G      G/A      A/A
  12   rs12318580 COUNTS        0       17       31
  12   rs12318580   FREQ        0   0.3542   0.6458
  12   rs12318580   MEAN       NA  0.00138 -0.0001122
  12   rs12318580     SD       NA  0.00866  0.00495
  12    rs2950390   GENO      T/T      T/C      C/C
  12    rs2950390 COUNTS        2       16       30
  12    rs2950390   FREQ  0.04167   0.3333    0.625
  12    rs2950390   MEAN 0.000198 -0.0005175 0.0009287
  12    rs2950390     SD  0.00879 0.004236 0.007407
  12   rs17444799   GENO      T/T      T/C      C/C
  12   rs17444799 COUNTS        1        6       41
  12   rs17444799   FREQ  0.02083    0.125   0.8542
  12   rs17444799   MEAN 0.006414 0.001594 9.757e-05
  12   rs17444799     SD        0 0.003593 0.006794
  12    rs2958155   GENO      T/T      T/G      G/G
  12    rs2958155 COUNTS        8       29       11
  12    rs2958155   FREQ   0.1667   0.6042   0.2292
  12    rs2958155   MEAN -9.764e-05 0.001145 -0.001132
  12    rs2958155     SD 0.005154 0.007124 0.005557
  12    rs2958154   GENO      C/C      C/T      T/T
  12    rs2958154 COUNTS        2       16       30
  12    rs2958154   FREQ  0.04167   0.3333    0.625
  12    rs2958154   MEAN 0.000198 -0.0005175 0.0009287
  12    rs2958154     SD  0.00879 0.004236 0.007407
  12    rs2926743   GENO      A/A      A/G      G/G
  12    rs2926743 COUNTS        0        5       43
  12    rs2926743   FREQ        0   0.1042   0.8958
  12    rs2926743   MEAN       NA -0.001591 0.0006495
  12    rs2926743     SD       NA 0.004957 0.006617
  12    rs2958127   GENO      T/T      T/A      A/A
  12    rs2958127 COUNTS        5       25       18
  12    rs2958127   FREQ   0.1042   0.5208    0.375
  12    rs2958127   MEAN -0.004102 0.001226 0.0005466
  12    rs2958127     SD 0.002691 0.005153 0.008312
  12   rs17118953   GENO      C/C      C/T      T/T
  12   rs17118953 COUNTS        2       21       25
  12   rs17118953   FREQ  0.04167   0.4375   0.5208
  12   rs17118953   MEAN -0.002789 0.002721 -0.001263
  12   rs17118953     SD 0.002653 0.007635 0.004933
  12    rs1466382   GENO      G/G      G/A      A/A
  12    rs1466382 COUNTS        8       30       10
  12    rs1466382   FREQ   0.1667    0.625   0.2083
  12    rs1466382   MEAN -9.764e-05 0.001133 -0.001322
  12    rs1466382     SD 0.005154    0.007  0.00582
  12   rs11837790   GENO      T/T      T/A      A/A
  12   rs11837790 COUNTS        2       21       25
  12   rs11837790   FREQ  0.04167   0.4375   0.5208
  12   rs11837790   MEAN -0.002789 0.002721 -0.001263
  12   rs11837790     SD 0.002653 0.007635 0.004933
  12    rs1131514   GENO      G/G      G/T      T/T
  12    rs1131514 COUNTS        5       25       18
  12    rs1131514   FREQ   0.1042   0.5208    0.375
  12    rs1131514   MEAN -0.004102 0.001226 0.0005466
  12    rs1131514     SD 0.002691 0.005153 0.008312
  12   rs12299016   GENO      T/T      T/C      C/C
  12   rs12299016 COUNTS        0        5       43
  12   rs12299016   FREQ        0   0.1042   0.8958
  12   rs12299016   MEAN       NA -0.001649 0.0006563
  12   rs12299016     SD       NA 0.005717 0.006556
  12   rs12300453   GENO      T/T      T/G      G/G
  12   rs12300453 COUNTS        0       14       34
  12   rs12300453   FREQ        0   0.2917   0.7083
  12   rs12300453   MEAN       NA 0.0007655 0.0002723
  12   rs12300453     SD       NA 0.009377 0.004966
  12    rs1026565   GENO      T/T      T/A      A/A
  12    rs1026565 COUNTS        8       30       10
  12    rs1026565   FREQ   0.1667    0.625   0.2083
  12    rs1026565   MEAN -9.764e-05 0.001133 -0.001322
  12    rs1026565     SD 0.005154    0.007  0.00582
  12    rs7313074   GENO      G/G      G/A      A/A
  12    rs7313074 COUNTS        0        5       43
  12    rs7313074   FREQ        0   0.1042   0.8958
  12    rs7313074   MEAN       NA -0.001591 0.0006495
  12    rs7313074     SD       NA 0.004957 0.006617
  12     rs898611   GENO      T/T      T/C      C/C
  12     rs898611 COUNTS        4       29       15
  12     rs898611   FREQ  0.08333   0.6042   0.3125
  12     rs898611   MEAN -0.003305 0.001394 -0.0004828
  12     rs898611     SD  0.00233 0.005041  0.00901
  12   rs12809466   GENO      G/G      G/A      A/A
  12   rs12809466 COUNTS        3        5       40
  12   rs12809466   FREQ   0.0625   0.1042   0.8333
  12   rs12809466   MEAN 0.0007233 0.001547 0.0002518
  12   rs12809466     SD 0.006317 0.004015 0.006808
  12   rs10876920   GENO      C/C      C/T      T/T
  12   rs10876920 COUNTS        5       25       18
  12   rs10876920   FREQ   0.1042   0.5208    0.375
  12   rs10876920   MEAN -0.00286 0.001401 -4.187e-05
  12   rs10876920     SD 0.005783 0.007298 0.005234
  12   rs11171978   GENO      A/A      A/G      G/G
  12   rs11171978 COUNTS        1        9       38
  12   rs11171978   FREQ  0.02083   0.1875   0.7917
  12   rs11171978   MEAN -0.006018 -0.002292 0.001227
  12   rs11171978     SD        0 0.004162 0.006756
  12   rs11171979   GENO      G/G      G/C      C/C
  12   rs11171979 COUNTS        1        9       38
  12   rs11171979   FREQ  0.02083   0.1875   0.7917
  12   rs11171979   MEAN -0.006018 -0.002292 0.001227
  12   rs11171979     SD        0 0.004162 0.006756
  12   rs12299901   GENO      A/A      A/G      G/G
  12   rs12299901 COUNTS        0       15       33
  12   rs12299901   FREQ        0   0.3125   0.6875
  12   rs12299901   MEAN       NA 0.001964 -0.0002874
  12   rs12299901     SD       NA 0.009034 0.004888
  12   rs10876929   GENO      G/G      G/C      C/C
  12   rs10876929 COUNTS        2       15       31
  12   rs10876929   FREQ  0.04167   0.3125   0.6458
  12   rs10876929   MEAN -0.004786 -0.0001058 0.001004
  12   rs10876929     SD 0.002462 0.005121 0.007112
  12     rs747906   GENO      G/G      G/C      C/C
  12     rs747906 COUNTS        2        9       37
  12     rs747906   FREQ  0.04167   0.1875   0.7708
  12     rs747906   MEAN -0.001004 -0.000427 0.000698
  12     rs747906     SD 0.007169  0.00341 0.007074
  12   rs11171998   GENO      T/T      T/C      C/C
  12   rs11171998 COUNTS       11       25       12
  12   rs11171998   FREQ   0.2292   0.5208     0.25
  12   rs11171998   MEAN -1.285e-05 0.0005245 0.0005838
  12   rs11171998     SD 0.006381 0.004898  0.00941
  12    rs4759035   GENO      A/A      A/G      G/G
  12    rs4759035 COUNTS        4       15       29
  12    rs4759035   FREQ  0.08333   0.3125   0.6042
  12    rs4759035   MEAN 0.002836 0.0008219 -0.0001275
  12    rs4759035     SD 0.005959 0.005313  0.00713
  12    rs7954692   GENO      T/T      T/C      C/C
  12    rs7954692 COUNTS        4       15       29
  12    rs7954692   FREQ  0.08333   0.3125   0.6042
  12    rs7954692   MEAN 0.002836 0.0008219 -0.0001275
  12    rs7954692     SD 0.005959 0.005313  0.00713
  12    rs9919772   GENO      T/T      T/C      C/C
  12    rs9919772 COUNTS        4       20       24
  12    rs9919772   FREQ  0.08333   0.4167      0.5
  12    rs9919772   MEAN 0.0007542 0.0002219 0.0005217
  12    rs9919772     SD 0.006762  0.00545 0.007391
  12   rs10783807   GENO      C/C      C/T      T/T
  12   rs10783807 COUNTS       10       23       15
  12   rs10783807   FREQ   0.2083   0.4792   0.3125
  12   rs10783807   MEAN -0.001035 -0.0003934 0.002625
  12   rs10783807     SD 0.005543 0.004255 0.009163
  12    rs6581110   GENO      G/G      G/T      T/T
  12    rs6581110 COUNTS       11       22       15
  12    rs6581110   FREQ   0.2292   0.4583   0.3125
  12    rs6581110   MEAN -0.002282 0.001307 0.001088
  12    rs6581110     SD 0.004622 0.008149 0.004202
  12   rs11172028   GENO      T/T      T/C      C/C
  12   rs11172028 COUNTS        2       19       26
  12   rs11172028   FREQ  0.04255   0.4043   0.5532
  12   rs11172028   MEAN  -0.0041 -0.0001431 0.001439
  12   rs11172028     SD 0.004508 0.005791 0.006967
  12    rs6581112   GENO      A/A      A/T      T/T
  12    rs6581112 COUNTS        8       27       13
  12    rs6581112   FREQ   0.1667   0.5625   0.2708
  12    rs6581112   MEAN 0.0002366 -0.0002492 0.001909
  12    rs6581112     SD 0.005918  0.00755 0.003993
  12    rs7959654   GENO      G/G      G/A      A/A
  12    rs7959654 COUNTS        0        6       42
  12    rs7959654   FREQ        0    0.125    0.875
  12    rs7959654   MEAN       NA -0.0007773 0.0005867
  12    rs7959654     SD       NA  0.00569 0.006603
  12   rs12321987   GENO      G/G      G/A      A/A
  12   rs12321987 COUNTS        8       16       24
  12   rs12321987   FREQ   0.1667   0.3333      0.5
  12   rs12321987   MEAN 0.0002366 -0.001121 0.001501
  12   rs12321987     SD 0.005918 0.005957 0.006965
  12    rs7315229   GENO      T/T      T/C      C/C
  12    rs7315229 COUNTS        6       21       21
  12    rs7315229   FREQ    0.125   0.4375   0.4375
  12    rs7315229   MEAN 0.001682 -0.000172 0.0006426
  12    rs7315229     SD  0.00591 0.008123 0.004728
  12    rs4415812   GENO      C/C      C/T      T/T
  12    rs4415812 COUNTS        2       18       28
  12    rs4415812   FREQ  0.04167    0.375   0.5833
  12    rs4415812   MEAN 0.003667 0.001148 -0.0002862
  12    rs4415812     SD 0.003843 0.005137 0.007332
  12   rs11172040   GENO      C/C      C/G      G/G
  12   rs11172040 COUNTS        1        8       39
  12   rs11172040   FREQ  0.02083   0.1667   0.8125
  12   rs11172040   MEAN -0.007288 -0.0006177 0.0008258
  12   rs11172040     SD        0 0.004807 0.006734
  12    rs4468384   GENO      C/C      C/G      G/G
  12    rs4468384 COUNTS        2       20       25
  12    rs4468384   FREQ  0.04255   0.4255   0.5319
  12    rs4468384   MEAN 0.002873 -0.0005931 0.001305
  12    rs4468384     SD 0.0003787  0.00812 0.005026
  12   rs11172046   GENO      C/C      C/G      G/G
  12   rs11172046 COUNTS        2       18       28
  12   rs11172046   FREQ  0.04167    0.375   0.5833
  12   rs11172046   MEAN 0.003667 0.001148 -0.0002862
  12   rs11172046     SD 0.003843 0.005137 0.007332
  12   rs11172047   GENO      T/T      T/C      C/C
  12   rs11172047 COUNTS        0       20       28
  12   rs11172047   FREQ        0   0.4167   0.5833
  12   rs11172047   MEAN       NA 0.0008457 0.0001094
  12   rs11172047     SD       NA 0.008424 0.004733
  12   rs10506349   GENO      T/T      T/C      C/C
  12   rs10506349 COUNTS        8       29       11
  12   rs10506349   FREQ   0.1667   0.6042   0.2292
  12   rs10506349   MEAN -0.001193 0.0007369 0.0007412
  12   rs10506349     SD  0.00449 0.007357 0.005271
  12   rs10876951   GENO      T/T      T/G      G/G
  12   rs10876951 COUNTS        1       18       29
  12   rs10876951   FREQ  0.02083    0.375   0.6042
  12   rs10876951   MEAN 0.0007619 0.001032 2.201e-05
  12   rs10876951     SD        0 0.008353 0.005216
  12   rs17119149   GENO      A/A      A/G      G/G
  12   rs17119149 COUNTS        0       22       26
  12   rs17119149   FREQ        0   0.4583   0.5417
  12   rs17119149   MEAN       NA  0.00196 -0.0008901
  12   rs17119149     SD       NA  0.00737 0.005374
  12   rs10876954   GENO      G/G      G/C      C/C
  12   rs10876954 COUNTS        9       30        9
  12   rs10876954   FREQ   0.1875    0.625   0.1875
  12   rs10876954   MEAN -0.0009727 0.0007472 0.0007016
  12   rs10876954     SD 0.004252 0.007415 0.004988
  12   rs11834021   GENO      A/A      A/C      C/C
  12   rs11834021 COUNTS        4       18       26
  12   rs11834021   FREQ  0.08333    0.375   0.5417
  12   rs11834021   MEAN 0.0008698 -0.001759 0.001852
  12   rs11834021     SD 0.0006769 0.005583 0.007179
  12   rs17119173   GENO      A/A      A/C      C/C
  12   rs17119173 COUNTS        6       20       22
  12   rs17119173   FREQ    0.125   0.4167   0.4583
  12   rs17119173   MEAN 0.001841 -0.0001495 0.0005417
  12   rs17119173     SD 0.005499 0.008572 0.004328
  12    rs7314055   GENO      A/A      A/G      G/G
  12    rs7314055 COUNTS        3       19       26
  12    rs7314055   FREQ   0.0625   0.3958   0.5417
  12    rs7314055   MEAN -0.0002951 0.001156 -4.213e-05
  12    rs7314055     SD 0.007321 0.007821 0.005418
  12   rs10876956   GENO      C/C      C/A      A/A
  12   rs10876956 COUNTS        3       16       29
  12   rs10876956   FREQ   0.0625   0.3333   0.6042
  12   rs10876956   MEAN 0.003203 0.0001174 0.0002927
  12   rs10876956     SD 0.002743 0.004851 0.007479
  12    rs7296999   GENO      T/T      T/C      C/C
  12    rs7296999 COUNTS        0       10       37
  12    rs7296999   FREQ        0   0.2128   0.7872
  12    rs7296999   MEAN       NA 0.0009331 0.0001779
  12    rs7296999     SD       NA 0.005453 0.006819
  12    rs1872436   GENO      T/T      T/C      C/C
  12    rs1872436 COUNTS       11       25       12
  12    rs1872436   FREQ   0.2292   0.5208     0.25
  12    rs1872436   MEAN -0.001075 0.001303 -6.385e-05
  12    rs1872436     SD 0.005401 0.007734 0.004103
  12   rs10506346   GENO      A/A      A/G      G/G
  12   rs10506346 COUNTS        8       22       18
  12   rs10506346   FREQ   0.1667   0.4583    0.375
  12   rs10506346   MEAN -0.001566 0.002028 -0.0006734
  12   rs10506346     SD 0.005997 0.007032 0.005737
  12   rs10506347   GENO      C/C      C/T      T/T
  12   rs10506347 COUNTS        2       13       33
  12   rs10506347   FREQ  0.04167   0.2708   0.6875
  12   rs10506347   MEAN 0.0006556 0.001385 2.014e-05
  12   rs10506347     SD 0.003515 0.006679 0.006601
  12   rs11172071   GENO      A/A      A/C      C/C
  12   rs11172071 COUNTS        7       21       20
  12   rs11172071   FREQ   0.1458   0.4375   0.4167
  12   rs11172071   MEAN -0.0004963  0.00108 3.864e-05
  12   rs11172071     SD 0.005245 0.007554 0.005782
  12   rs10506348   GENO      G/G      G/A      A/A
  12   rs10506348 COUNTS        9       24       15
  12   rs10506348   FREQ   0.1875      0.5   0.3125
  12   rs10506348   MEAN -0.001286 0.001398 -0.0001336
  12   rs10506348     SD 0.005672 0.007014 0.006076
  12   rs12810024   GENO      T/T      T/C      C/C
  12   rs12810024 COUNTS        4       12       32
  12   rs12810024   FREQ  0.08333     0.25   0.6667
  12   rs12810024   MEAN 0.0001272 0.0009908 0.0002368
  12   rs12810024     SD 0.005559 0.006853 0.006586
  12     rs725957   GENO      A/A      A/G      G/G
  12     rs725957 COUNTS        2        7       39
  12     rs725957   FREQ  0.04167   0.1458   0.8125
  12     rs725957   MEAN  -0.0041 -0.0007363 0.0008547
  12     rs725957     SD 0.004508 0.004543 0.006801
  12    rs7314151   GENO      G/G      G/C      C/C
  12    rs7314151 COUNTS        7       20       21
  12    rs7314151   FREQ   0.1458   0.4167   0.4375
  12    rs7314151   MEAN 0.003375 -0.0007098 0.0005024
  12    rs7314151     SD  0.01139 0.005288 0.005304
  12   rs17119301   GENO      T/T      T/C      C/C
  12   rs17119301 COUNTS        4       22       22
  12   rs17119301   FREQ  0.08333   0.4583   0.4583
  12   rs17119301   MEAN 0.0003027 0.002467 -0.001614
  12   rs17119301     SD 0.005801 0.007154 0.005347
  12    rs4759042   GENO      T/T      T/C      C/C
  12    rs4759042 COUNTS        1       11       36
  12    rs4759042   FREQ  0.02083   0.2292     0.75
  12    rs4759042   MEAN 0.003141 0.001097 0.0001323
  12    rs4759042     SD        0 0.006858 0.006489
  12    rs2279743   GENO      T/T      T/C      C/C
  12    rs2279743 COUNTS       12       23       13
  12    rs2279743   FREQ     0.25   0.4792   0.2708
  12    rs2279743   MEAN -6.729e-05 0.001026 -0.000216
  12    rs2279743     SD 0.006291 0.007053 0.005869
  12   rs11832004   GENO      C/C      C/G      G/G
  12   rs11832004 COUNTS        0       15       33
  12   rs11832004   FREQ        0   0.3125   0.6875
  12   rs11832004   MEAN       NA 0.000488 0.0003835
  12   rs11832004     SD       NA 0.004599  0.00721
  12   rs10506350   GENO      G/G      G/C      C/C
  12   rs10506350 COUNTS        4       26       18
  12   rs10506350   FREQ  0.08333   0.5417    0.375
  12   rs10506350   MEAN 0.0003027 0.001413 -0.000999
  12   rs10506350     SD 0.005801 0.007208 0.005411
  12     rs697222   GENO      A/A      A/G      G/G
  12     rs697222 COUNTS        1       18       29
  12     rs697222   FREQ  0.02083    0.375   0.6042
  12     rs697222   MEAN -0.00183 -1.673e-05 0.0007623
  12     rs697222     SD        0 0.005158 0.007308
  12   rs17119386   GENO      C/C      C/T      T/T
  12   rs17119386 COUNTS        0        7       41
  12   rs17119386   FREQ        0   0.1458   0.8542
  12   rs17119386   MEAN       NA -4.78e-06 0.000488
  12   rs17119386     SD       NA 0.004603 0.006766
  12    rs2270737   GENO      G/G      G/A      A/A
  12    rs2270737 COUNTS        0        7       41
  12    rs2270737   FREQ        0   0.1458   0.8542
  12    rs2270737   MEAN       NA -4.78e-06 0.000488
  12    rs2270737     SD       NA 0.004603 0.006766
  12    rs1044931   GENO      T/T      T/C      C/C
  12    rs1044931 COUNTS        1       11       36
  12    rs1044931   FREQ  0.02083   0.2292     0.75
  12    rs1044931   MEAN 0.003141 0.001097 0.0001323
  12    rs1044931     SD        0 0.006858 0.006489
  12   rs17119416   GENO      G/G      G/A      A/A
  12   rs17119416 COUNTS        0        7       41
  12   rs17119416   FREQ        0   0.1458   0.8542
  12   rs17119416   MEAN       NA -4.78e-06 0.000488
  12   rs17119416     SD       NA 0.004603 0.006766
  12     rs324019   GENO      A/A      A/G      G/G
  12     rs324019 COUNTS        5       11       32
  12     rs324019   FREQ   0.1042   0.2292   0.6667
  12     rs324019   MEAN -0.001005 0.003762 -0.000512
  12     rs324019     SD 0.005265 0.008981 0.005332
  12    rs3024953   GENO      A/A      A/T      T/T
  12    rs3024953 COUNTS        0       10       38
  12    rs3024953   FREQ        0   0.2083   0.7917
  12    rs3024953   MEAN       NA 0.001937 1.591e-05
  12    rs3024953     SD       NA  0.01034 0.005115
  12   rs17119482   GENO      T/T      T/C      C/C
  12   rs17119482 COUNTS        0       14       34
  12   rs17119482   FREQ        0   0.2917   0.7083
  12   rs17119482   MEAN       NA 0.001538 -4.573e-05
  12   rs17119482     SD       NA 0.009508 0.004797
  12     rs324013   GENO      C/C      C/T      T/T
  12     rs324013 COUNTS        7       29       12
  12     rs324013   FREQ   0.1458   0.6042     0.25
  12     rs324013   MEAN -0.000614 -0.0002489 0.002624
  12     rs324013     SD 0.006247 0.004779 0.009569
  12   rs12368672   GENO      G/G      G/C      C/C
  12   rs12368672 COUNTS        2       12       34
  12   rs12368672   FREQ  0.04167     0.25   0.7083
  12   rs12368672   MEAN -0.0002189 0.0006373 0.0003755
  12   rs12368672     SD 0.002944 0.009262 0.005521
  12   rs12307379   GENO      T/T      T/C      C/C
  12   rs12307379 COUNTS        0       18       30
  12   rs12307379   FREQ        0    0.375    0.625
  12   rs12307379   MEAN       NA 0.0003518 0.0004548
  12   rs12307379     SD       NA  0.00613 0.006748
  12    rs4759277   GENO      C/C      C/A      A/A
  12    rs4759277 COUNTS        7       28       13
  12    rs4759277   FREQ   0.1458   0.5833   0.2708
  12    rs4759277   MEAN 0.002513 -0.0005781 0.001429
  12    rs4759277     SD  0.00702  0.00433 0.009513
  12    rs1466535   GENO      A/A      A/G      G/G
  12    rs1466535 COUNTS        3       12       33
  12    rs1466535   FREQ   0.0625     0.25   0.6875
  12    rs1466535   MEAN 0.0007225 0.0001408 0.0004884
  12    rs1466535     SD 0.002644 0.009306 0.005566
  12    rs1799986   GENO      T/T      T/C      C/C
  12    rs1799986 COUNTS        1        5       42
  12    rs1799986   FREQ  0.02083   0.1042    0.875
  12    rs1799986   MEAN 0.005411 -0.002182 0.0006066
  12    rs1799986     SD        0 0.003771 0.006703
  12    rs2306692   GENO      T/T      T/C      C/C
  12    rs2306692 COUNTS        2       19       27
  12    rs2306692   FREQ  0.04167   0.3958   0.5625
  12    rs2306692   MEAN 0.003025 0.0004656 0.0001881
  12    rs2306692     SD 0.004792  0.00555 0.007251
  12    rs7975818   GENO      G/G      G/C      C/C
  12    rs7975818 COUNTS        1       18       29
  12    rs7975818   FREQ  0.02083    0.375   0.6042
  12    rs7975818   MEAN -0.006526 0.0004335 0.0006448
  12    rs7975818     SD        0 0.005952 0.006834
  12    rs1800176   GENO      C/C      C/T      T/T
  12    rs1800176 COUNTS        1       20       27
  12    rs1800176   FREQ  0.02083   0.4167   0.5625
  12    rs1800176   MEAN -0.006526 0.001438 -8.359e-05
  12    rs1800176     SD        0 0.008225 0.004798
  12    rs4074308   GENO      C/C      C/T      T/T
  12    rs4074308 COUNTS        2       26       20
  12    rs4074308   FREQ  0.04167   0.5417   0.4167
  12    rs4074308   MEAN -0.006261 0.001244 8.398e-06
  12    rs4074308     SD 0.0003749 0.007279 0.005254
  12    rs1800168   GENO      T/T      T/C      C/C
  12    rs1800168 COUNTS        1       26       21
  12    rs1800168   FREQ  0.02083   0.5417   0.4375
  12    rs1800168   MEAN -0.006526 0.001083 -7.913e-05
  12    rs1800168     SD        0 0.007394 0.005136
  12    rs7301155   GENO      G/G      G/A      A/A
  12    rs7301155 COUNTS        6       20       22
  12    rs7301155   FREQ    0.125   0.4167   0.4583
  12    rs7301155   MEAN -0.001533 0.0007017 0.0006882
  12    rs7301155     SD 0.002842 0.006016 0.007576
  12   rs10783817   GENO      A/A      A/G      G/G
  12   rs10783817 COUNTS        0       14       34
  12   rs10783817   FREQ        0   0.2917   0.7083
  12   rs10783817   MEAN       NA 0.001687 -0.0001071
  12   rs10783817     SD       NA 0.005463  0.00683
  12   rs11172139   GENO      C/C      C/A      A/A
  12   rs11172139 COUNTS        2        9       37
  12   rs11172139   FREQ  0.04167   0.1875   0.7708
  12   rs11172139   MEAN -0.002332 -0.0004232 0.0007689
  12   rs11172139     SD 0.005932 0.002875 0.007134
  12    rs7135142   GENO      A/A      A/G      G/G
  12    rs7135142 COUNTS        3       20       25
  12    rs7135142   FREQ   0.0625   0.4167   0.5208
  12    rs7135142   MEAN  0.00804 -0.00178 0.001259
  12    rs7135142     SD  0.01584  0.00463 0.005634
  12   rs12296766   GENO      G/G      G/A      A/A
  12   rs12296766 COUNTS        3       20       25
  12   rs12296766   FREQ   0.0625   0.4167   0.5208
  12   rs12296766   MEAN  0.00804 -0.00178 0.001259
  12   rs12296766     SD  0.01584  0.00463 0.005634
  12   rs11832661   GENO      C/C      C/T      T/T
  12   rs11832661 COUNTS        6       13       29
  12   rs11832661   FREQ    0.125   0.2708   0.6042
  12   rs11832661   MEAN -0.0005009 -0.0005509 0.001039
  12   rs11832661     SD 0.006928 0.004558 0.007176
  12   rs11172156   GENO      T/T      T/C      C/C
  12   rs11172156 COUNTS        3       17       28
  12   rs11172156   FREQ   0.0625   0.3542   0.5833
  12   rs11172156   MEAN 0.002829 -3.28e-05 0.0004302
  12   rs11172156     SD 0.009874 0.004849 0.007117
  12    rs7307059   GENO      T/T      T/C      C/C
  12    rs7307059 COUNTS        3       23       22
  12    rs7307059   FREQ   0.0625   0.4792   0.4583
  12    rs7307059   MEAN  0.00804 -0.001771 0.001663
  12    rs7307059     SD  0.01584 0.004449 0.005788
  12    rs7309659   GENO      C/C      C/T      T/T
  12    rs7309659 COUNTS        1       19       28
  12    rs7309659   FREQ  0.02083   0.3958   0.5833
  12    rs7309659   MEAN  0.02631 -0.00113 0.0005402
  12    rs7309659     SD        0 0.004514 0.005697
  12    rs1463241   GENO      C/C      C/A      A/A
  12    rs1463241 COUNTS        6       13       29
  12    rs1463241   FREQ    0.125   0.2708   0.6042
  12    rs1463241   MEAN -0.0005009 -0.0005509 0.001039
  12    rs1463241     SD 0.006928 0.004558 0.007176
  12   rs11172184   GENO      T/T      T/C      C/C
  12   rs11172184 COUNTS        2        9       37
  12   rs11172184   FREQ  0.04167   0.1875   0.7708
  12   rs11172184   MEAN -0.002332 -0.0004232 0.0007689
  12   rs11172184     SD 0.005932 0.002875 0.007134
  12     rs537482   GENO      C/C      C/T      T/T
  12     rs537482 COUNTS        1       19       28
  12     rs537482   FREQ  0.02083   0.3958   0.5833
  12     rs537482   MEAN  0.02631 -0.00113 0.0005402
  12     rs537482     SD        0 0.004514 0.005697
  12    rs2063778   GENO      G/G      G/T      T/T
  12    rs2063778 COUNTS        2       15       31
  12    rs2063778   FREQ  0.04167   0.3125   0.6458
  12    rs2063778   MEAN -0.002332 0.0008235 0.0003964
  12    rs2063778     SD 0.005932  0.00449 0.007359
  12    rs1798710   GENO      G/G      G/C      C/C
  12    rs1798710 COUNTS        3       23       22
  12    rs1798710   FREQ   0.0625   0.4792   0.4583
  12    rs1798710   MEAN  0.00804 -0.001771 0.001663
  12    rs1798710     SD  0.01584 0.004449 0.005788
  12     rs567895   GENO      T/T      T/C      C/C
  12     rs567895 COUNTS        0       13       35
  12     rs567895   FREQ        0   0.2708   0.7292
  12     rs567895   MEAN       NA  0.00134 7.305e-05
  12     rs567895     SD       NA 0.008585 0.005583
  12     rs511225   GENO      A/A      A/G      G/G
  12     rs511225 COUNTS        0       12       36
  12     rs511225   FREQ        0     0.25     0.75
  12     rs511225   MEAN       NA 0.002345 -0.0002269
  12     rs511225     SD       NA 0.004457 0.006931
  12    rs1669300   GENO      T/T      T/A      A/A
  12    rs1669300 COUNTS        0       11       37
  12    rs1669300   FREQ        0   0.2292   0.7708
  12    rs1669300   MEAN       NA 0.001976 -4.746e-05
  12    rs1669300     SD       NA 0.004477 0.006921
  12   rs12579911   GENO      C/C      C/T      T/T
  12   rs12579911 COUNTS        6       21       21
  12   rs12579911   FREQ    0.125   0.4375   0.4375
  12   rs12579911   MEAN -0.00118 4.942e-05 0.001239
  12   rs12579911     SD 0.007763  0.00421 0.007973
  12     rs776037   GENO      T/T      T/C      C/C
  12     rs776037 COUNTS        7       24       17
  12     rs776037   FREQ   0.1458      0.5   0.3542
  12     rs776037   MEAN 0.0005759 0.0001191 0.0007698
  12     rs776037     SD 0.004177 0.007355 0.006155
  12    rs2228225   GENO      A/A      A/G      G/G
  12    rs2228225 COUNTS        2        9       37
  12    rs2228225   FREQ  0.04167   0.1875   0.7708
  12    rs2228225   MEAN 0.003312 0.002272 -0.0001919
  12    rs2228225     SD  0.01391  0.01087 0.004595
  12    rs2292657   GENO      A/A      A/G      G/G
  12    rs2292657 COUNTS        2        9       37
  12    rs2292657   FREQ  0.04167   0.1875   0.7708
  12    rs2292657   MEAN 0.003312 0.002272 -0.0001919
  12    rs2292657     SD  0.01391  0.01087 0.004595
  12    rs7973381   GENO      T/T      T/C      C/C
  12    rs7973381 COUNTS        1       10       37
  12    rs7973381   FREQ  0.02083   0.2083   0.7708
  12    rs7973381   MEAN -0.007288 6.01e-05 0.0007206
  12    rs7973381     SD        0 0.005618  0.00669
  12   rs10783828   GENO      A/A      A/G      G/G
  12   rs10783828 COUNTS        3       15       30
  12   rs10783828   FREQ   0.0625   0.3125    0.625
  12   rs10783828   MEAN -0.002305 0.001856 -3.184e-05
  12   rs10783828     SD 0.003422 0.007753 0.005975
  12    rs2672571   GENO      G/G      G/A      A/A
  12    rs2672571 COUNTS        6       20       22
  12    rs2672571   FREQ    0.125   0.4167   0.4583
  12    rs2672571   MEAN 0.0002992 3.172e-05 0.0007976
  12    rs2672571     SD 0.005574 0.005186 0.007828
  12     rs537161   GENO      T/T      T/C      C/C
  12     rs537161 COUNTS        0        6       42
  12     rs537161   FREQ        0    0.125    0.875
  12     rs537161   MEAN       NA -0.0004049 0.0005335
  12     rs537161     SD       NA 0.003429   0.0068
  12    rs1678537   GENO      A/A      A/G      G/G
  12    rs1678537 COUNTS        5       17       26
  12    rs1678537   FREQ   0.1042   0.3542   0.5417
  12    rs1678537   MEAN 0.001558 -0.0006747 0.0009098
  12    rs1678537     SD 0.005191 0.004518 0.007725
  12    rs1284467   GENO      A/A      A/G      G/G
  12    rs1284467 COUNTS        0        7       41
  12    rs1284467   FREQ        0   0.1458   0.8542
  12    rs1284467   MEAN       NA -0.0005871 0.0005875
  12    rs1284467     SD       NA 0.003167 0.006876
  12    rs7965140   GENO      G/G      G/C      C/C
  12    rs7965140 COUNTS        3       18       27
  12    rs7965140   FREQ   0.0625    0.375   0.5625
  12    rs7965140   MEAN -0.004584 0.001629 0.0001635
  12    rs7965140     SD 0.003133 0.008253  0.00511
  12    rs1284605   GENO      T/T      T/C      C/C
  12    rs1284605 COUNTS        6       19       23
  12    rs1284605   FREQ    0.125   0.3958   0.4792
  12    rs1284605   MEAN 0.0002992 0.0002319 0.0005989
  12    rs1284605     SD 0.005574 0.004837 0.007924
  12     rs703840   GENO      T/T      T/A      A/A
  12     rs703840 COUNTS        7       22       19
  12     rs703840   FREQ   0.1458   0.4583   0.3958
  12     rs703840   MEAN 0.002453 3.03e-05 0.0001126
  12     rs703840     SD  0.01177 0.004969 0.005656
  12    rs1148552   GENO      T/T      T/C      C/C
  12    rs1148552 COUNTS        0       25       23
  12    rs1148552   FREQ        0   0.5208   0.4792
  12    rs1148552   MEAN       NA 0.0001162 0.0007422
  12    rs1148552     SD       NA 0.005026 0.007829
  12    rs1678542   GENO      G/G      G/C      C/C
  12    rs1678542 COUNTS        9       27       12
  12    rs1678542   FREQ   0.1875   0.5625     0.25
  12    rs1678542   MEAN 0.000656 -0.0005513 0.002413
  12    rs1678542     SD 0.004028 0.005154 0.009841
  12   rs11172254   GENO      A/A      A/G      G/G
  12   rs11172254 COUNTS        0        9       39
  12   rs11172254   FREQ        0   0.1875   0.8125
  12   rs11172254   MEAN       NA -0.002442 0.001076
  12   rs11172254     SD       NA 0.006931 0.006251
  12     rs775244   GENO      A/A      A/G      G/G
  12     rs775244 COUNTS       10       22       16
  12     rs775244   FREQ   0.2083   0.4583   0.3333
  12     rs775244   MEAN 0.004029 0.0002212 -0.001574
  12     rs775244     SD  0.01005 0.004921 0.004815
  12    rs2888334   GENO      G/G      G/C      C/C
  12    rs2888334 COUNTS        2       21       25
  12    rs2888334   FREQ  0.04167   0.4375   0.5208
  12    rs2888334   MEAN -0.0008643 0.0002571 0.0006523
  12    rs2888334     SD 0.002566 0.004698 0.007922
  12     rs775250   GENO      A/A      A/C      C/C
  12     rs775250 COUNTS        2       13       33
  12     rs775250   FREQ  0.04167   0.2708   0.6875
  12     rs775250   MEAN -0.0004433 -0.001164 0.001091
  12     rs775250     SD 0.001749 0.004518 0.007208
  12     rs775251   GENO      T/T      T/C      C/C
  12     rs775251 COUNTS        5       17       26
  12     rs775251   FREQ   0.1042   0.3542   0.5417
  12     rs775251   MEAN -0.0002351 -0.001159 0.001571
  12     rs775251     SD 0.008163 0.004732 0.007087
  12    rs7313599   GENO      G/G      G/A      A/A
  12    rs7313599 COUNTS        0       10       38
  12    rs7313599   FREQ        0   0.2083   0.7917
  12    rs7313599   MEAN       NA -0.001722 0.0009789
  12    rs7313599     SD       NA 0.006968 0.006292
  12    rs1545783   GENO      G/G      G/T      T/T
  12    rs1545783 COUNTS        2       19       27
  12    rs1545783   FREQ  0.04167   0.3958   0.5625
  12    rs1545783   MEAN -0.00655 2.349e-06 0.001223
  12    rs1545783     SD 0.005475 0.006117 0.006616
  12    rs1284185   GENO      T/T      T/C      C/C
  12    rs1284185 COUNTS        1       16       31
  12    rs1284185   FREQ  0.02083   0.3333   0.6458
  12    rs1284185   MEAN -0.006074 0.001509 6.151e-05
  12    rs1284185     SD        0 0.008094 0.005513
  12     rs812315   GENO      G/G      G/A      A/A
  12     rs812315 COUNTS        9       28       11
  12     rs812315   FREQ   0.1875   0.5833   0.2292
  12     rs812315   MEAN 0.002283 -2.112e-05 2.147e-06
  12     rs812315     SD 0.002701 0.006945 0.007484
  12    rs2277323   GENO      A/A      A/G      G/G
  12    rs2277323 COUNTS        0        7       41
  12    rs2277323   FREQ        0   0.1458   0.8542
  12    rs2277323   MEAN       NA 0.002218 0.0001086
  12    rs2277323     SD       NA 0.006173 0.006527
  12    rs1564374   GENO      A/A      A/G      G/G
  12    rs1564374 COUNTS       11       22       15
  12    rs1564374   FREQ   0.2292   0.4583   0.3125
  12    rs1564374   MEAN 0.0005114 0.000816 -0.00024
  12    rs1564374     SD  0.00501 0.005179 0.009005
  12    rs1871417   GENO      T/T      T/C      C/C
  12    rs1871417 COUNTS        8       20       20
  12    rs1871417   FREQ   0.1667   0.4167   0.4167
  12    rs1871417   MEAN -0.002248 0.0005953 0.001303
  12    rs1871417     SD 0.005344 0.005295 0.007793
  12     rs715930   GENO      A/A      A/C      C/C
  12     rs715930 COUNTS        5       17       26
  12     rs715930   FREQ   0.1042   0.3542   0.5417
  12     rs715930   MEAN 0.001686 0.001381 -0.0004586
  12     rs715930     SD  0.01402  0.00602 0.004689
  12    rs1082502   GENO      A/A      A/G      G/G
  12    rs1082502 COUNTS        9       24       15
  12    rs1082502   FREQ   0.1875      0.5   0.3125
  12    rs1082502   MEAN 0.002867 0.0008586 -0.001763
  12    rs1082502     SD  0.01062 0.005391 0.004307
  12    rs1678514   GENO      C/C      C/T      T/T
  12    rs1678514 COUNTS        9       24       15
  12    rs1678514   FREQ   0.1875      0.5   0.3125
  12    rs1678514   MEAN 0.002867 0.0008586 -0.001763
  12    rs1678514     SD  0.01062 0.005391 0.004307
  12    rs1689595   GENO      T/T      T/C      C/C
  12    rs1689595 COUNTS        5       25       18
  12    rs1689595   FREQ   0.1042   0.5208    0.375
  12    rs1689595   MEAN 0.005865 0.0003745 -0.00104
  12    rs1689595     SD   0.0135 0.005412  0.00448
  12    rs2640629   GENO      T/T      T/C      C/C
  12    rs2640629 COUNTS       10       26       12
  12    rs2640629   FREQ   0.2083   0.5417     0.25
  12    rs2640629   MEAN  0.00213 0.0002993 -0.0007589
  12    rs2640629     SD   0.0103 0.005438 0.004459
  12    rs2640631   GENO      T/T      T/A      A/A
  12    rs2640631 COUNTS       11       22       15
  12    rs2640631   FREQ   0.2292   0.4583   0.3125
  12    rs2640631   MEAN -0.001411 0.0006624 0.001395
  12    rs2640631     SD 0.004032 0.005725 0.008686
  12    rs1689585   GENO      C/C      C/T      T/T
  12    rs1689585 COUNTS       10       21       17
  12    rs1689585   FREQ   0.2083   0.4375   0.3542
  12    rs1689585   MEAN -0.001369 0.0005125 0.001347
  12    rs1689585     SD 0.004247 0.005366 0.008568
  12   rs11836228   GENO      C/C      C/G      G/G
  12   rs11836228 COUNTS        0       10       38
  12   rs11836228   FREQ        0   0.2083   0.7917
  12   rs11836228   MEAN       NA 0.0002952 0.000448
  12   rs11836228     SD       NA 0.007053 0.006392
  12     rs701006   GENO      G/G      G/A      A/A
  12     rs701006 COUNTS       11       22       15
  12     rs701006   FREQ   0.2292   0.4583   0.3125
  12     rs701006   MEAN 0.003079 -9.175e-05 -0.000792
  12     rs701006     SD 0.008915 0.006282 0.004056
  12    rs7307835   GENO      T/T      T/C      C/C
  12    rs7307835 COUNTS        0        9       38
  12    rs7307835   FREQ        0   0.1915   0.8085
  12    rs7307835   MEAN       NA 0.0006874 0.0005038
  12    rs7307835     SD       NA 0.005534 0.006739
  12    rs1050045   GENO      C/C      C/T      T/T
  12    rs1050045 COUNTS        5       22       21
  12    rs1050045   FREQ   0.1042   0.4583   0.4375
  12    rs1050045   MEAN 0.005115 5.114e-05 -0.0003202
  12    rs1050045     SD  0.01233 0.005734 0.005177
