# Supplementary material for: Cell-to-cell expression dispersion of B-cell surface proteins is linked to genetic variants in humans
Source: Commun Biol. 2020 Jul 3;3:346. doi: 10.1038/s42003-020-1075-1 (PMC7335051; doi:10.1038/s42003-020-1075-1)
Supplement: Supplementary file 4 — Supplementary Data 2 [file 42003_2020_1075_MOESM4_ESM.zip › Supplementary_Data_S2/plink-results-48LCLs/CD63_chr12_cv.loess/CD63_cv.loess_48_LCLs.qassoc.mperm]

 CHR          SNP         EMP1         EMP2 
  12   rs17102261       0.5598            1 
  12   rs12227447       0.5598            1 
  12   rs17102356       0.9897            1 
  12   rs17102368       0.6456            1 
  12    rs7980783       0.2025            1 
  12    rs7980880        0.513            1 
  12    rs7133633       0.7384            1 
  12   rs17102640       0.1037            1 
  12    rs7968810       0.3558            1 
  12    rs7968870       0.0319            1 
  12    rs6580960       0.5735            1 
  12   rs10783597       0.6771            1 
  12   rs10783598       0.0406            1 
  12   rs12303628     0.007299       0.9847 
  12   rs11170685       0.0349            1 
  12   rs17102916       0.4084            1 
  12   rs10783599        0.413            1 
  12   rs12307091       0.1531            1 
  12   rs11612817     0.005599       0.9516 
  12     rs876351       0.1955            1 
  12   rs12811467       0.0491            1 
  12    rs4608125       0.1955            1 
  12   rs11170701       0.0264            1 
  12    rs7295111       0.1716            1 
  12    rs7308567        0.134            1 
  12   rs10506320       0.5585            1 
  12   rs10506321       0.0323            1 
  12   rs12822602       0.0323            1 
  12   rs11170709       0.8466            1 
  12    rs1445395       0.5269            1 
  12    rs4290273        0.349            1 
  12   rs11170725       0.7004            1 
  12   rs10506322       0.9173            1 
  12    rs7303149      0.09419            1 
  12    rs7963300      0.06559            1 
  12     rs796720       0.1821            1 
  12    rs7306498       0.5953            1 
  12   rs10506323       0.1246            1 
  12    rs2120297       0.4211            1 
  12    rs6580965       0.4825            1 
  12    rs6580967       0.3461            1 
  12   rs10506325        0.243            1 
  12    rs7979372       0.2712            1 
  12   rs12311931     0.005499       0.9167 
  12    rs2120991       0.7004            1 
  12    rs2120992      0.09419            1 
  12    rs4759303       0.7841            1 
  12    rs2577864       0.5886            1 
  12    rs2577865      0.09419            1 
  12    rs2590712       0.5886            1 
  12    rs2204785      0.09419            1 
  12   rs11170751     0.008199       0.9443 
  12    rs1443508       0.3501            1 
  12    rs1443507       0.3501            1 
  12    rs1947021       0.6657            1 
  12    rs1470321       0.0476            1 
  12   rs11170760       0.1256            1 
  12    rs7312914       0.4343            1 
  12    rs1443504       0.6572            1 
  12     rs894734       0.9761            1 
  12    rs2366144       0.6489            1 
  12    rs7301643        0.222            1 
  12    rs2366148       0.5737            1 
  12    rs1561987       0.6346            1 
  12    rs1822437       0.1743            1 
  12    rs1822438       0.4296            1 
  12    rs1838173        0.146            1 
  12    rs2120296      0.09279            1 
  12   rs17105613       0.1963            1 
  12    rs4512901       0.6953            1 
  12   rs12422555       0.0202       0.9997 
  12   rs17105765      0.09119            1 
  12   rs12300425       0.0101       0.9908 
  12   rs11170787       0.6239            1 
  12     rs894738       0.6359            1 
  12     rs754133       0.6359            1 
  12   rs17106472       0.6357            1 
  12   rs10876531       0.7017            1 
  12    rs2171216       0.4709            1 
  12    rs2067554       0.9305            1 
  12   rs11170795       0.0477            1 
  12    rs1006705        0.601            1 
  12     rs725029       0.0341            1 
  12    rs4999382       0.4325            1 
  12   rs11170800        0.488            1 
  12    rs4103571       0.4476            1 
  12    rs4759330       0.4804            1 
  12    rs7958304       0.6027            1 
  12    rs3195797       0.9569            1 
  12   rs12820297       0.8849            1 
  12    rs7137107       0.6672            1 
  12   rs10506327       0.1724            1 
  12   rs10161544       0.2976            1 
  12   rs11170826       0.7385            1 
  12    rs7311216       0.8499            1 
  12   rs10161161       0.5397            1 
  12    rs1872636       0.4041            1 
  12    rs7305512        0.326            1 
  12   rs12306172       0.3731            1 
  12   rs35786993       0.1932            1 
  12   rs12299550       0.2673            1 
  12    rs3136397       0.8566            1 
  12        rs971       0.0004       0.1191 
  12    rs2279402       0.4686            1 
  12    rs2279399       0.4686            1 
  12    rs4759345       0.7084            1 
  12    rs7296239      0.05789            1 
  12     rs882383      0.06009            1 
  12   rs10876543      0.08039            1 
  12    rs7294533       0.0184       0.9993 
  12   rs12425539      0.09609            1 
  12   rs12427355     0.006399       0.9365 
  12   rs17109902      0.06069            1 
  12    rs2071391       0.3802            1 
  12   rs10876550       0.1265            1 
  12   rs11829277       0.8827            1 
  12    rs7972520       0.5058            1 
  12    rs3825192        0.426            1 
  12   rs10876558       0.9271            1 
  12   rs11170895       0.9271            1 
  12   rs12312272        0.751            1 
  12    rs7304798       0.3725            1 
  12    rs7135745       0.3725            1 
  12    rs7298991       0.8674            1 
  12    rs7299852       0.7708            1 
  12   rs11170937       0.1114            1 
  12   rs11170946       0.8363            1 
  12    rs7955104       0.3682            1 
  12    rs1691607       0.5851            1 
  12    rs1795846       0.8272            1 
  12   rs17725737       0.8363            1 
  12    rs7310321       0.1726            1 
  12   rs11170960       0.5345            1 
  12    rs1691630       0.5378            1 
  12   rs12369172       0.3541            1 
  12    rs4759088       0.9845            1 
  12    rs2271476       0.5537            1 
  12   rs17113238       0.1916            1 
  12   rs10506332       0.2288            1 
  12    rs2036068       0.4392            1 
  12    rs2036067       0.4392            1 
  12    rs4758966       0.1806            1 
  12    rs1512906       0.4695            1 
  12    rs3741670         0.49            1 
  12    rs1022232       0.5306            1 
  12    rs1976823       0.3181            1 
  12    rs7308435       0.4631            1 
  12    rs1144995       0.7792            1 
  12   rs11170973       0.7905            1 
  12    rs1619029       0.1835            1 
  12    rs1249951       0.6277            1 
  12     rs884510       0.5326            1 
  12    rs1144996       0.1604            1 
  12    rs7297136       0.1037            1 
  12    rs1144998       0.3927            1 
  12    rs1145000       0.6006            1 
  12    rs1795825       0.8971            1 
  12     rs939462       0.2423            1 
  12    rs1610444       0.1945            1 
  12   rs10876569       0.3934            1 
  12    rs1879396       0.9515            1 
  12    rs6580983       0.4909            1 
  12    rs1691620       0.4086            1 
  12    rs6580984       0.4909            1 
  12    rs1157485       0.9617            1 
  12    rs1157484       0.2457            1 
  12    rs1691621       0.2457            1 
  12    rs1716342       0.1716            1 
  12   rs10876571       0.8704            1 
  12     rs939463       0.7434            1 
  12   rs10735854       0.9458            1 
  12   rs10747700       0.8421            1 
  12   rs11170991       0.2043            1 
  12    rs1495354       0.2368            1 
  12    rs7970032      0.05069            1 
  12   rs17114865       0.1155            1 
  12     rs924070       0.8623            1 
  12    rs7963328       0.5325            1 
  12    rs7301225       0.6012            1 
  12     rs868690        0.606            1 
  12    rs2029851       0.2168            1 
  12   rs10876575       0.1852            1 
  12   rs10783635       0.1852            1 
  12   rs11171005      0.09629            1 
  12    rs6580988       0.4387            1 
  12   rs10783637       0.7698            1 
  12   rs10876578       0.4518            1 
  12    rs2887886       0.7496            1 
  12    rs1145008       0.9536            1 
  12   rs11171007       0.2188            1 
  12    rs9669676       0.5774            1 
  12   rs11171011       0.6644            1 
  12   rs12309633        0.484            1 
  12    rs1145009       0.8942            1 
  12   rs17796632       0.4171            1 
  12    rs7312630        0.359            1 
  12    rs1249961       0.6655            1 
  12    rs1153152       0.8942            1 
  12   rs11611653       0.4582            1 
  12   rs10783639       0.2171            1 
  12    rs1145013       0.8677            1 
  12   rs10747701       0.7223            1 
  12   rs11834660       0.4582            1 
  12    rs1153166       0.8597            1 
  12    rs7314116       0.9803            1 
  12     rs931586       0.1249            1 
  12    rs6580991       0.1249            1 
  12   rs17115699       0.5212            1 
  12   rs17115701       0.1415            1 
  12    rs1250448       0.1334            1 
  12   rs11171019       0.4874            1 
  12    rs7953231       0.7951            1 
  12   rs11171021       0.6855            1 
  12    rs1153182       0.3602            1 
  12   rs10506330       0.8941            1 
  12    rs1153183       0.9048            1 
  12    rs1153184       0.6334            1 
  12   rs12304989       0.9838            1 
  12    rs1153188       0.6102            1 
  12    rs7957551       0.4324            1 
  12    rs1250437       0.8111            1 
  12    rs1262052       0.4262            1 
  12     rs266676       0.2874            1 
  12   rs10506329       0.8093            1 
  12     rs266655       0.5298            1 
  12    rs7296402      0.09469            1 
  12     rs266650     0.009699         0.91 
  12     rs266689     0.009699         0.91 
  12     rs266687       0.7057            1 
  12    rs2124048       0.8549            1 
  12   rs17116299       0.2504            1 
  12    rs1378070        0.959            1 
  12   rs12307718       0.9491            1 
  12   rs11171083       0.9257            1 
  12    rs1542363       0.9257            1 
  12    rs1542364       0.9257            1 
  12    rs7971094       0.5328            1 
  12   rs12297669       0.7628            1 
  12    rs4758979       0.4959            1 
  12    rs7298952       0.9257            1 
  12     rs921723       0.9257            1 
  12    rs7314053       0.1246            1 
  12    rs6581007       0.7171            1 
  12    rs6581008       0.7171            1 
  12    rs7956890       0.2208            1 
  12    rs1454640       0.1539            1 
  12   rs10876632       0.1812            1 
  12   rs10506333        0.786            1 
  12   rs11171139        0.786            1 
  12    rs2198604       0.4053            1 
  12    rs4759118       0.4399            1 
  12    rs2603573       0.7652            1 
  12    rs9943768       0.2929            1 
  12    rs1349911       0.1781            1 
  12   rs17116606       0.8509            1 
  12   rs17116608       0.8509            1 
  12   rs11829986       0.9641            1 
  12    rs2248445       0.9624            1 
  12    rs2243442       0.8256            1 
  12    rs2248482       0.6855            1 
  12    rs7295884      0.09699            1 
  12   rs12369902       0.9918            1 
  12   rs10876654        0.532            1 
  12   rs11171169       0.1245            1 
  12    rs2245028        0.746            1 
  12    rs7303230       0.9918            1 
  12   rs12303393       0.7444            1 
  12    rs7303807       0.8317            1 
  12    rs4759123       0.3567            1 
  12    rs2264364       0.1809            1 
  12    rs2264358       0.6209            1 
  12    rs2252690       0.3809            1 
  12    rs2252786       0.3154            1 
  12    rs2252795      0.09739            1 
  12    rs1047039      0.07799            1 
  12    rs7962801       0.2177            1 
  12    rs4466933       0.2177            1 
  12    rs2371053       0.2177            1 
  12     rs998401       0.8403            1 
  12   rs12301448       0.8889            1 
  12    rs1532051       0.8679            1 
  12   rs10783706       0.6829            1 
  12   rs10747733       0.6829            1 
  12   rs10876676       0.5946            1 
  12    rs4759128       0.8403            1 
  12    rs4759129       0.6829            1 
  12    rs3782414       0.6829            1 
  12   rs11171203       0.9104            1 
  12    rs7311161       0.6943            1 
  12   rs10876679       0.6123            1 
  12   rs11171205       0.5734            1 
  12    rs2251055         0.61            1 
  12   rs11171207       0.8752            1 
  12   rs11171208       0.3925            1 
  12   rs10506334       0.7337            1 
  12    rs7966243       0.9326            1 
  12    rs3851604       0.9326            1 
  12    rs7313456       0.9633            1 
  12    rs3912598       0.9405            1 
  12   rs11171211       0.5719            1 
  12   rs11171212       0.5871            1 
  12   rs10876682       0.9289            1 
  12   rs10876684       0.5455            1 
  12    rs2887935       0.2488            1 
  12     rs880980        0.413            1 
  12    rs7315993       0.2888            1 
  12    rs7315938       0.8679            1 
  12    rs7315952       0.8679            1 
  12   rs11171216       0.1726            1 
  12    rs2710696        0.549            1 
  12    rs7978952       0.6208            1 
  12    rs7953523       0.1726            1 
  12   rs10876688       0.4412            1 
  12    rs1488047       0.9405            1 
  12   rs10506337       0.3607            1 
  12    rs1504908       0.2446            1 
  12    rs2633422       0.5475            1 
  12   rs17116813      0.06979            1 
  12    rs7961072       0.9933            1 
  12    rs4758996       0.1425            1 
  12    rs1857766       0.9331            1 
  12    rs1857764       0.4121            1 
  12    rs1352328       0.9331            1 
  12    rs2656804       0.3944            1 
  12   rs10506339       0.9331            1 
  12    rs2633415        0.691            1 
  12   rs11171227       0.9116            1 
  12   rs11171228       0.1339            1 
  12   rs17116863       0.2465            1 
  12   rs10876695      0.05659            1 
  12   rs10506340       0.6949            1 
  12   rs17116877       0.4489            1 
  12     rs716858       0.6949            1 
  12   rs12302345       0.0421            1 
  12   rs11171246       0.2112            1 
  12   rs11171250       0.0224       0.9993 
  12   rs17116897       0.1046            1 
  12   rs41398244       0.0421            1 
  12   rs11171257        0.117            1 
  12   rs12302326        0.117            1 
  12    rs7302796       0.5615            1 
  12    rs7135519      0.07929            1 
  12   rs11171271       0.6506            1 
  12   rs12303187      0.07929            1 
  12   rs12318742      0.07929            1 
  12   rs12299232      0.07929            1 
  12    rs7137580      0.07929            1 
  12   rs11838024      0.07929            1 
  12   rs11833298       0.1095            1 
  12    rs6581023      0.07929            1 
  12   rs41523247       0.1597            1 
  12    rs7954789       0.9164            1 
  12    rs7962641       0.1454            1 
  12    rs7294913        0.645            1 
  12    rs3886197       0.1648            1 
  12   rs11171357        0.138            1 
  12    rs7974526       0.0314            1 
  12    rs7971786        0.119            1 
  12   rs11171366      0.09269            1 
  12    rs7975940      0.09269            1 
  12   rs11171367       0.0279            1 
  12   rs12310254      0.09269            1 
  12    rs2086174      0.09429            1 
  12    rs7976482        0.852            1 
  12    rs7301102       0.1862            1 
  12    rs7315945       0.1107            1 
  12   rs11171387       0.0352            1 
  12    rs4388990       0.4576            1 
  12    rs6581025       0.8445            1 
  12   rs12297028       0.1919            1 
  12    rs3922689       0.2605            1 
  12    rs7978555       0.1378            1 
  12    rs7294935       0.7357            1 
  12   rs10783719        0.108            1 
  12   rs12305653       0.9918            1 
  12   rs12579451       0.7458            1 
  12   rs12580194      0.07689            1 
  12   rs12579915       0.1715            1 
  12    rs7978062       0.6946            1 
  12   rs12308286       0.4114            1 
  12    rs7974512       0.1736            1 
  12   rs10783720        0.724            1 
  12    rs7132431       0.7886            1 
  12    rs7132347       0.7319            1 
  12    rs7132600       0.7598            1 
  12   rs11835321       0.7292            1 
  12    rs7314118       0.0121        0.995 
  12   rs12296692       0.1407            1 
  12   rs10876751       0.7535            1 
  12   rs10783728       0.7713            1 
  12   rs11171440       0.0165       0.9972 
  12   rs10747747       0.6029            1 
  12   rs12582005       0.3917            1 
  12   rs11171446       0.0165       0.9972 
  12   rs10747750       0.9976            1 
  12    rs7485979       0.3917            1 
  12   rs11830618       0.1388            1 
  12   rs10876765       0.1189            1 
  12   rs10876766       0.1189            1 
  12    rs7954814       0.1189            1 
  12    rs6581042       0.1189            1 
  12   rs10747752       0.4814            1 
  12    rs6581045       0.6617            1 
  12   rs11171456       0.3629            1 
  12    rs6581046       0.6531            1 
  12    rs6581048       0.4814            1 
  12   rs11171462       0.5692            1 
  12   rs11171464       0.9674            1 
  12    rs4396935       0.6134            1 
  12    rs7138041      0.06109            1 
  12   rs10783746       0.2183            1 
  12    rs7302568       0.6834            1 
  12   rs10783748        0.485            1 
  12    rs4336160       0.1597            1 
  12   rs10783751      0.06679            1 
  12   rs10876792      0.06679            1 
  12    rs7304599      0.06009            1 
  12    rs7138601       0.0257       0.9999 
  12   rs11171513      0.06009            1 
  12   rs10876797       0.0313            1 
  12   rs10783753      0.06009            1 
  12    rs7135420      0.06009            1 
  12    rs7975388       0.0118       0.9912 
  12    rs7304677      0.06009            1 
  12   rs11171542       0.0217       0.9997 
  12   rs10876808       0.0233       0.9999 
  12   rs10783756       0.0416            1 
  12   rs11171550       0.0416            1 
  12    rs1896048      0.09039            1 
  12   rs11833187       0.8613            1 
  12   rs11171567        0.035            1 
  12    rs2371189      0.09709            1 
  12   rs11171569       0.7185            1 
  12   rs17117696       0.5756            1 
  12    rs1896037        0.539            1 
  12   rs12366432       0.9868            1 
  12    rs7134292       0.5428            1 
  12   rs10783760        0.539            1 
  12    rs4759173       0.5428            1 
  12   rs10747758       0.2416            1 
  12    rs2371188      0.07129            1 
  12   rs11171615       0.1687            1 
  12   rs17117799       0.5756            1 
  12   rs11171619       0.1725            1 
  12   rs17117817         0.47            1 
  12    rs3953273       0.9694            1 
  12    rs1474447       0.9694            1 
  12    rs2550671       0.5013            1 
  12    rs2555035       0.5475            1 
  12    rs7309433       0.2255            1 
  12    rs2555037        0.778            1 
  12    rs7978340       0.8085            1 
  12    rs1534232       0.4743            1 
  12   rs10876842       0.6066            1 
  12   rs11171634       0.3228            1 
  12   rs10783764       0.1821            1 
  12   rs10783765       0.3591            1 
  12   rs17117846       0.7556            1 
  12    rs7302443       0.9053            1 
  12   rs10876844       0.9733            1 
  12     rs941024       0.9555            1 
  12   rs10783767       0.4144            1 
  12   rs10876845       0.4144            1 
  12   rs10783768       0.1783            1 
  12   rs10876848       0.4144            1 
  12     rs950167       0.5888            1 
  12   rs10876849      0.06049            1 
  12    rs2694009      0.06049            1 
  12    rs4759186       0.6602            1 
  12    rs4533076       0.2708            1 
  12    rs4479028       0.7297            1 
  12   rs11171656       0.4493            1 
  12   rs12300427       0.9008            1 
  12    rs6581079       0.4981            1 
  12   rs10747759       0.9833            1 
  12    rs2293409       0.5088            1 
  12    rs1048103       0.0199       0.9993 
  12   rs17117860       0.6814            1 
  12   rs17117863       0.1487            1 
  12    rs3782239        0.576            1 
  12   rs11829739       0.2317            1 
  12    rs2293412       0.3842            1 
  12    rs2293414       0.5368            1 
  12   rs17117895       0.6584            1 
  12    rs3759097       0.5116            1 
  12    rs7959622       0.2222            1 
  12   rs17117921       0.3308            1 
  12    rs3138144       0.7623            1 
  12    rs3138140        0.618            1 
  12    rs3138139       0.5395            1 
  12    rs3138134       0.3779            1 
  12      rs13020       0.7187            1 
  12     rs772255       0.9078            1 
  12   rs11171667       0.9813            1 
  12   rs13378024       0.4876            1 
  12    rs7954619       0.7264            1 
  12   rs17118032       0.8914            1 
  12    rs1463592      0.09049            1 
  12    rs1273952       0.4499            1 
  12    rs1689509       0.3201            1 
  12     rs772464       0.3201            1 
  12    rs2069399       0.2254            1 
  12    rs3213122       0.5875            1 
  12    rs2069408       0.4152            1 
  12   rs17118206       0.9536            1 
  12    rs1873914       0.2391            1 
  12    rs1701706       0.4076            1 
  12     rs772923      0.07499            1 
  12    rs1619653        0.229            1 
  12     rs772925        0.229            1 
  12    rs2456972       0.4076            1 
  12    rs2456445        0.229            1 
  12    rs7312770       0.9424            1 
  12   rs11171739       0.6508            1 
  12    rs2271195       0.4742            1 
  12    rs2292239         0.78            1 
  12     rs705708       0.2034            1 
  12     rs773122       0.2595            1 
  12    rs1689512       0.9262            1 
  12   rs17118313       0.9723            1 
  12    rs2271192       0.9262            1 
  12    rs7301099       0.1315            1 
  12    rs1274298       0.7234            1 
  12   rs12306670       0.9288            1 
  12    rs1290898       0.7234            1 
  12    rs7311008       0.1964            1 
  12     rs773643       0.7234            1 
  12     rs773644       0.2444            1 
  12    rs2930788       0.2463            1 
  12    rs2629453       0.2386            1 
  12    rs2695784       0.2463            1 
  12    rs2463365       0.2386            1 
  12    rs7489249       0.2386            1 
  12     rs773663       0.2807            1 
  12     rs773658       0.2463            1 
  12    rs7962107       0.9629            1 
  12    rs4759218        0.155            1 
  12     rs901073       0.3272            1 
  12     rs808919       0.2315            1 
  12   rs11171791       0.4585            1 
  12    rs2629445       0.2265            1 
  12    rs4759017       0.3203            1 
  12    rs1918496       0.0468            1 
  12    rs2695782       0.0468            1 
  12    rs2643626       0.0468            1 
  12   rs11575218       0.7868            1 
  12   rs12311878       0.3195            1 
  12   rs11830379       0.2955            1 
  12    rs7979812       0.5478            1 
  12     rs774025       0.1165            1 
  12    rs2643630       0.1954            1 
  12    rs4759206       0.4348            1 
  12    rs2643629       0.1954            1 
  12   rs17118576         0.46            1 
  12    rs2291738       0.2009            1 
  12     rs774047       0.5922            1 
  12     rs774028       0.9186            1 
  12    rs6581093       0.2877            1 
  12     rs774033       0.9023            1 
  12     rs774039       0.9023            1 
  12     rs774040       0.5927            1 
  12    rs2279665       0.9843            1 
  12    rs2638312       0.9186            1 
  12    rs7312888       0.6487            1 
  12    rs7302060        0.719            1 
  12   rs12299614       0.9843            1 
  12   rs17118644       0.1357            1 
  12   rs17118647       0.1357            1 
  12     rs774045        0.244            1 
  12    rs9737784       0.7906            1 
  12   rs17118655       0.0434            1 
  12    rs1082214        0.367            1 
  12    rs2638328       0.9176            1 
  12    rs7313455       0.6756            1 
  12    rs2638319       0.3109            1 
  12    rs7137402       0.9488            1 
  12   rs11171862       0.1223            1 
  12    rs2638335         0.55            1 
  12    rs2657877       0.3873            1 
  12    rs2657908       0.0204       0.9989 
  12    rs7299115       0.6553            1 
  12    rs7310284        0.841            1 
  12    rs2657888       0.9182            1 
  12    rs3759091       0.9565            1 
  12   rs10783793       0.2301            1 
  12    rs2030909       0.2877            1 
  12    rs2470385        0.584            1 
  12      rs10450       0.3344            1 
  12   rs10783794       0.7223            1 
  12       rs9368       0.3544            1 
  12   rs11829918       0.1011            1 
  12     rs941210        0.126            1 
  12   rs12312913      0.08329            1 
  12   rs12306723       0.2915            1 
  12   rs12314491      0.08329            1 
  12   rs12318580       0.4595            1 
  12    rs2950390       0.5453            1 
  12   rs17444799       0.3089            1 
  12    rs2958155       0.6515            1 
  12    rs2958154       0.5453            1 
  12    rs2926743       0.4373            1 
  12    rs2958127       0.3823            1 
  12   rs17118953       0.1661            1 
  12    rs1466382       0.6384            1 
  12   rs11837790       0.1661            1 
  12    rs1131514       0.3823            1 
  12   rs12299016       0.4337            1 
  12   rs12300453       0.8162            1 
  12    rs1026565       0.6384            1 
  12    rs7313074       0.4373            1 
  12     rs898611       0.9583            1 
  12   rs12809466       0.7593            1 
  12   rs10876920       0.7721            1 
  12   rs11171978      0.07459            1 
  12   rs11171979      0.07459            1 
  12   rs12299901       0.2737            1 
  12   rs10876929       0.2632            1 
  12     rs747906        0.573            1 
  12   rs11171998       0.8331            1 
  12    rs4759035       0.3852            1 
  12    rs7954692       0.3852            1 
  12    rs9919772       0.9709            1 
  12   rs10783807       0.1271            1 
  12    rs6581110       0.2314            1 
  12   rs11172028       0.2205            1 
  12    rs6581112       0.4868            1 
  12    rs7959654       0.6251            1 
  12   rs12321987        0.419            1 
  12    rs7315229       0.9256            1 
  12    rs4415812       0.3106            1 
  12   rs11172040       0.2404            1 
  12    rs4468384       0.5914            1 
  12   rs11172046       0.3106            1 
  12   rs11172047       0.7111            1 
  12   rs10506349       0.5536            1 
  12   rs10876951       0.6272            1 
  12   rs17119149       0.1267            1 
  12   rs10876954       0.5902            1 
  12   rs11834021       0.2179            1 
  12   rs17119173       0.8563            1 
  12    rs7314055       0.7172            1 
  12   rs10876956       0.6687            1 
  12    rs7296999       0.7539            1 
  12    rs1872436       0.7313            1 
  12   rs10506346       0.9078            1 
  12   rs10506347       0.5947            1 
  12   rs11172071       0.9703            1 
  12   rs10506348       0.8258            1 
  12   rs12810024       0.8742            1 
  12     rs725957       0.2477            1 
  12    rs7314151        0.552            1 
  12   rs17119301       0.1167            1 
  12    rs4759042       0.5575            1 
  12    rs2279743         0.94            1 
  12   rs11832004       0.9646            1 
  12   rs10506350        0.365            1 
  12     rs697222       0.6159            1 
  12   rs17119386       0.8502            1 
  12    rs2270737       0.8502            1 
  12    rs1044931       0.5575            1 
  12   rs17119416       0.8502            1 
  12     rs324019       0.4662            1 
  12    rs3024953       0.4043            1 
  12   rs17119482       0.4595            1 
  12     rs324013       0.2287            1 
  12   rs12368672       0.9974            1 
  12   rs12307379       0.9575            1 
  12    rs4759277       0.9565            1 
  12    rs1466535       0.9574            1 
  12    rs1799986        0.866            1 
  12    rs2306692       0.6659            1 
  12    rs7975818       0.5789            1 
  12    rs1800176       0.7904            1 
  12    rs4074308       0.8418            1 
  12    rs1800168       0.8892            1 
  12    rs7301155       0.5758            1 
  12   rs10783817       0.3938            1 
  12   rs11172139       0.4355            1 
  12    rs7135142       0.9463            1 
  12   rs12296766       0.9463            1 
  12   rs11832661       0.4667            1 
  12   rs11172156       0.8074            1 
  12    rs7307059       0.8651            1 
  12    rs7309659       0.3614            1 
  12    rs1463241       0.4667            1 
  12   rs11172184       0.4355            1 
  12     rs537482       0.3614            1 
  12    rs2063778       0.8505            1 
  12    rs1798710       0.8651            1 
  12     rs567895       0.5588            1 
  12     rs511225       0.2377            1 
  12    rs1669300        0.371            1 
  12   rs12579911       0.4057            1 
  12     rs776037       0.8739            1 
  12    rs2228225       0.2252            1 
  12    rs2292657       0.2252            1 
  12    rs7973381       0.3761            1 
  12   rs10783828       0.8466            1 
  12    rs2672571       0.7744            1 
  12     rs537161       0.7364            1 
  12    rs1678537       0.8142            1 
  12    rs1284467       0.6534            1 
  12    rs7965140       0.7675            1 
  12    rs1284605       0.8681            1 
  12     rs703840       0.5256            1 
  12    rs1148552       0.7526            1 
  12    rs1678542        0.465            1 
  12   rs11172254       0.1369            1 
  12     rs775244       0.0316            1 
  12    rs2888334       0.7487            1 
  12     rs775250       0.3421            1 
  12     rs775251       0.2728            1 
  12    rs7313599       0.2463            1 
  12    rs1545783       0.1682            1 
  12    rs1284185       0.8524            1 
  12     rs812315       0.4672            1 
  12    rs2277323       0.4203            1 
  12    rs1564374       0.7523            1 
  12    rs1871417       0.2323            1 
  12     rs715930       0.3417            1 
  12    rs1082502      0.07969            1 
  12    rs1678514      0.07969            1 
  12    rs1689595      0.06379            1 
  12    rs2640629       0.3126            1 
  12    rs2640631       0.2968            1 
  12    rs1689585       0.3179            1 
  12   rs11836228       0.9498            1 
  12     rs701006       0.1562            1 
  12    rs7307835        0.938            1 
  12    rs1050045       0.1935            1 
