# Supplementary material for: Cell-to-cell expression dispersion of B-cell surface proteins is linked to genetic variants in humans
Source: Commun Biol. 2020 Jul 3;3:346. doi: 10.1038/s42003-020-1075-1 (PMC7335051; doi:10.1038/s42003-020-1075-1)
Supplement: Supplementary file 4 — Supplementary Data 2 [file 42003_2020_1075_MOESM4_ESM.zip › Supplementary_Data_S2/plink-results-48LCLs/CD63_chr12_cv.loess/CD63_cv.loess_48_LCLs.txt]

NA19098 0.00638457527725739
NA19099 -0.00607352181656278
NA19107 0.000245702623063905
NA19108 0.000791898907000299
NA19141 -0.00182963409299087
NA19204 0.00182973706226438
NA19238 0.00013229524503287
NA19239 0.00719354756530011
NA18486 -0.000971051474041583
NA18488 -0.006695236123302
NA18489 -0.00601754755914539
NA18498 0.00186261040943598
NA18499 -0.00036332459921168
NA18501 0.000641655642301193
NA18502 -0.00728769809488797
NA18504 -0.00167985956290239
NA18505 -0.00491582881781509
NA18507 -0.000912948094365663
NA18508 -0.00599620306869274
NA18516 -0.00466524325167952
NA18517 -0.00597509736766744
NA18519 -0.0104220258053603
NA18520 -0.00691406679334797
NA18522 -0.00230048620209415
NA18523 0.00641360023545358
NA18853 0.00589285541629945
NA18856 0.000761904418238375
NA18858 0.00731526317510211
NA18861 0.000949884022593391
NA18867 -0.00304520581688865
NA18868 0.0263123683211045
NA18870 0.0109480378236066
NA18871 0.00334256340885053
NA18873 0.0026052389464194
NA18874 0.0131513265871089
NA18912 -0.000784079191034069
NA18916 -0.000983856681645219
NA18917 0.00314075637091224
NA18933 0.00278569264330191
NA18934 0.00867657764300773
NA19140 -0.00335222798875611
NA19203 -0.00535567034617772
NA18487 -0.00267849424153977
NA18852 -0.00592577555407722
NA18855 0.000793294690756792
NA18859 0.00406506196369013
NA18862 -0.00652641098244358
NA18913 0.00541141640810059
