# Supplementary material for: Cell-to-cell expression dispersion of B-cell surface proteins is linked to genetic variants in humans
Source: Commun Biol. 2020 Jul 3;3:346. doi: 10.1038/s42003-020-1075-1 (PMC7335051; doi:10.1038/s42003-020-1075-1)
Supplement: Supplementary file 4 — Supplementary Data 2 [file 42003_2020_1075_MOESM4_ESM.zip › Supplementary_Data_S2/plink-results-48LCLs/CD63_chr12_mean/CD63_mean_48_LCLs.log]

PLINK v1.90b3.46 64-bit (13 Feb 2017)
Options in effect:
  --adjust
  --assoc qt-means
  --bfile ./plink-intermediates/CD63_chr12_mean_48_LCLs
  --mperm 10000
  --out ./plink-results-48LCLs/CD63_chr12_mean/CD63_mean_48_LCLs

Hostname: cremone
Working directory: /home/gael/analyses/lcl/results/2020-01-16
Start time: Fri Jan 17 10:12:15 2020

Note: --mperm flag deprecated.  Use e.g. '--model mperm=[value]'.
Random number seed: 1579252335
128896 MB RAM detected; reserving 64448 MB for main workspace.
730 variants loaded from .bim file.
48 people (24 males, 24 females) loaded from .fam.
48 phenotype values loaded from .fam.
Using up to 15 threads (change this with --threads).
Before main variant filters, 48 founders and 0 nonfounders present.
Calculating allele frequencies... done.
Total genotyping rate is 0.999401.
730 variants and 48 people pass filters and QC.
Phenotype data is quantitative.
Writing QT --assoc report to
./plink-results-48LCLs/CD63_chr12_mean/CD63_mean_48_LCLs.qassoc ... done.
QT means report saved to
./plink-results-48LCLs/CD63_chr12_mean/CD63_mean_48_LCLs.qassoc.means .
--adjust: Genomic inflation est. lambda (based on median chisq) = 1.
--adjust values (730 variants) written to
./plink-results-48LCLs/CD63_chr12_mean/CD63_mean_48_LCLs.qassoc.adjusted .
10000 max(T) permutations complete.
Permutation test report written to
./plink-results-48LCLs/CD63_chr12_mean/CD63_mean_48_LCLs.qassoc.mperm .

End time: Fri Jan 17 10:12:15 2020
