# Supplementary material for: Cell-to-cell expression dispersion of B-cell surface proteins is linked to genetic variants in humans
Source: Commun Biol. 2020 Jul 3;3:346. doi: 10.1038/s42003-020-1075-1 (PMC7335051; doi:10.1038/s42003-020-1075-1)
Supplement: Supplementary file 4 — Supplementary Data 2 [file 42003_2020_1075_MOESM4_ESM.zip › Supplementary_Data_S2/plink-results-48LCLs/CD63_chr12_mean/CD63_mean_48_LCLs.qassoc]

 CHR          SNP         BP    NMISS       BETA         SE         R2        T            P 
  12   rs17102261   54126732       48    0.03291    0.04603    0.01099    0.715       0.4782 
  12   rs12227447   54128892       48    0.03291    0.04603    0.01099    0.715       0.4782 
  12   rs17102356   54130427       48    0.02444    0.09871   0.001331   0.2476       0.8056 
  12   rs17102368   54130757       48    0.08043    0.06169    0.03563    1.304       0.1988 
  12    rs7980783   54134291       48    -0.1292    0.05474     0.1081   -2.361      0.02252 
  12    rs7980880   54134319       48      0.127    0.05929    0.09066    2.141      0.03757 
  12    rs7133633   54139932       48    0.05811    0.05345    0.02505    1.087       0.2826 
  12   rs17102640   54155736       48    0.03958    0.07328   0.006303   0.5402       0.5917 
  12    rs7968810   54158993       48    0.02018    0.05481   0.002937   0.3681       0.7145 
  12    rs7968870   54159249       48    0.02474     0.0565   0.004149   0.4378       0.6636 
  12    rs6580960   54159380       48   -0.09107    0.04882    0.07032   -1.865      0.06852 
  12   rs10783597   54162144       48    -0.1132     0.0478     0.1087   -2.369      0.02211 
  12   rs10783598   54165001       48    0.03603     0.0427    0.01524   0.8438       0.4032 
  12   rs12303628   54166482       48    0.08692    0.06709     0.0352    1.296       0.2016 
  12   rs11170685   54179602       48    0.06272    0.04258    0.04504    1.473       0.1476 
  12   rs17102916   54181171       48  -0.005772    0.05795  0.0002156  -0.0996       0.9211 
  12   rs10783599   54185879       48    -0.1647     0.0801     0.0842   -2.057      0.04543 
  12   rs12307091   54190733       48    0.03063     0.0426    0.01111    0.719       0.4758 
  12   rs11612817   54193583       48   -0.02067    0.04372   0.004837  -0.4729       0.6385 
  12     rs876351   54198842       48    -0.1192    0.08183    0.04408   -1.456       0.1521 
  12   rs12811467   54201335       48     0.0129    0.04716   0.001624   0.2735       0.7857 
  12    rs4608125   54203866       48    -0.1192    0.08183    0.04408   -1.456       0.1521 
  12   rs11170701   54210842       48    0.01445    0.04749   0.002009   0.3043       0.7623 
  12    rs7295111   54217322       48     0.0773    0.04942     0.0505    1.564       0.1246 
  12    rs7308567   54220640       48   -0.08905    0.06804     0.0359   -1.309       0.1971 
  12   rs10506320   54224179       48    0.04376    0.06962   0.008516   0.6286       0.5327 
  12   rs10506321   54224324       48    0.07553    0.05878    0.03465    1.285       0.2053 
  12   rs12822602   54224680       48    0.07553    0.05878    0.03465    1.285       0.2053 
  12   rs11170709   54226835       48    0.02305    0.05117   0.004392   0.4504       0.6545 
  12    rs1445395   54231159       48    -0.1631    0.08938    0.06749   -1.825      0.07457 
  12    rs4290273   54246348       48    0.01057    0.04907   0.001007   0.2154       0.8304 
  12   rs11170725   54246522       48  -0.004924    0.08766   6.86e-05 -0.05618       0.9554 
  12   rs10506322   54255207       48   -0.01051    0.05842   0.000703  -0.1799        0.858 
  12    rs7303149   54256094       48   -0.02162    0.07682   0.001719  -0.2814       0.7796 
  12    rs7963300   54257941       48   -0.02269    0.06984   0.002289  -0.3249       0.7468 
  12     rs796720   54259609       48   0.004365    0.06991  8.474e-05  0.06244       0.9505 
  12    rs7306498   54259701       48   0.003086    0.04317  0.0001111  0.07148       0.9433 
  12   rs10506323   54260120       48  -0.004593    0.05662   0.000143 -0.08112       0.9357 
  12    rs2120297   54260150       48    -0.0236     0.0447   0.006021  -0.5279       0.6001 
  12    rs6580965   54260786       48   -0.01048    0.04465   0.001195  -0.2346       0.8155 
  12    rs6580967   54261156       48   -0.01237    0.04451   0.001676  -0.2779       0.7823 
  12   rs10506325   54261760       48   0.007249    0.04354  0.0006021   0.1665       0.8685 
  12    rs7979372   54261772       48   -0.00848    0.04826  0.0006707  -0.1757       0.8613 
  12   rs12311931   54269092       48   0.002034    0.08044  1.389e-05  0.02528       0.9799 
  12    rs2120991   54270228       48  -0.004924    0.08766   6.86e-05 -0.05618       0.9554 
  12    rs2120992   54275125       48   -0.02162    0.07682   0.001719  -0.2814       0.7796 
  12    rs4759303   54284787       48    0.03646    0.06971   0.005913   0.5231       0.6034 
  12    rs2577864   54287161       48   -0.02398    0.04369   0.006505  -0.5488       0.5858 
  12    rs2577865   54287178       48   -0.02162    0.07682   0.001719  -0.2814       0.7796 
  12    rs2590712   54287445       48   -0.02398    0.04369   0.006505  -0.5488       0.5858 
  12    rs2204785   54288652       48   -0.02162    0.07682   0.001719  -0.2814       0.7796 
  12   rs11170751   54290840       48    -0.0369    0.08749   0.003851  -0.4217       0.6752 
  12    rs1443508   54296893       48   -0.02735     0.0467   0.007403  -0.5857       0.5609 
  12    rs1443507   54297077       48   -0.02735     0.0467   0.007403  -0.5857       0.5609 
  12    rs1947021   54300785       48  0.0002105    0.04825  4.135e-07 0.004361       0.9965 
  12    rs1470321   54301044       48   0.007781    0.04693  0.0005974   0.1658        0.869 
  12   rs11170760   54304214       48    0.05107     0.0442     0.0282    1.155       0.2539 
  12    rs7312914   54309622       48   -0.08731    0.04711    0.06948   -1.853      0.07026 
  12    rs1443504   54316307       48    0.03815    0.04705    0.01409   0.8107       0.4217 
  12     rs894734   54319727       48   -0.04453    0.05307    0.01508  -0.8391       0.4057 
  12    rs2366144   54324069       48  0.0007459    0.05753  3.654e-06  0.01297       0.9897 
  12    rs7301643   54325796       48   -0.01063    0.04003   0.001531  -0.2656       0.7917 
  12    rs2366148   54331903       48   0.006227    0.06991  0.0001724  0.08907       0.9294 
  12    rs1561987   54335268       48    -0.1117    0.06346    0.06313   -1.761      0.08494 
  12    rs1822437   54340077       48   -0.07587    0.05581    0.03863    -1.36       0.1806 
  12    rs1822438   54342326       48   -0.08581    0.05195    0.05599   -1.652       0.1054 
  12    rs1838173   54342822       48    0.02856    0.04735   0.007847   0.6032       0.5494 
  12    rs2120296   54352645       48   -0.03108    0.06036   0.005729  -0.5148       0.6091 
  12   rs17105613   54362194       48    0.07009    0.05054    0.04013    1.387       0.1722 
  12    rs4512901   54365236       48   -0.00396    0.05575  0.0001097 -0.07103       0.9437 
  12   rs12422555   54376264       48    0.07733    0.04654    0.05662    1.662       0.1034 
  12   rs17105765   54385992       48    -0.0555      0.053    0.02328   -1.047       0.3005 
  12   rs12300425   54395082       48    -0.0613    0.05338    0.02787   -1.148       0.2567 
  12   rs11170787   54414160       48   -0.09227    0.06414    0.04306   -1.439        0.157 
  12     rs894738   54417525       48  -0.007899    0.07772  0.0002245  -0.1016       0.9195 
  12     rs754133   54418920       48  -0.007899    0.07772  0.0002245  -0.1016       0.9195 
  12   rs17106472   54436656       48    0.03262     0.0473    0.01023   0.6896       0.4939 
  12   rs10876531   54443718       48    0.06739    0.04616    0.04429     1.46       0.1511 
  12    rs2171216   54451625       48    0.05108    0.05211    0.02046   0.9802       0.3321 
  12    rs2067554   54455129       48    0.02685    0.04737   0.006934   0.5667       0.5736 
  12   rs11170795   54457695       48    0.01346    0.09876  0.0004037   0.1363       0.8922 
  12    rs1006705   54458930       48     0.1337    0.06708    0.07955    1.994      0.05211 
  12     rs725029   54466095       48     0.0425    0.04902    0.01608    0.867       0.3904 
  12    rs4999382   54469026       48   0.002364    0.04574  5.805e-05  0.05168        0.959 
  12   rs11170800   54476237       48  -0.007508    0.04573  0.0005855  -0.1642       0.8703 
  12    rs4103571   54478618       48    -0.0306      0.057   0.006227  -0.5369       0.5939 
  12    rs4759330   54479067       48   -0.09421      0.055    0.05995   -1.713       0.0935 
  12    rs7958304   54482206       48    0.03619    0.06044   0.007736   0.5988       0.5522 
  12    rs3195797   54496166       48   -0.01254    0.09254  0.0003987  -0.1355       0.8928 
  12   rs12820297   54508761       47   -0.08769    0.04776    0.06967   -1.836        0.073 
  12    rs7137107   54512001       48    -0.1649    0.04617     0.2171   -3.571    0.0008463 
  12   rs10506327   54525073       48    0.09696    0.05479    0.06375     1.77      0.08339 
  12   rs10161544   54528445       48    0.07633    0.05579     0.0391    1.368       0.1779 
  12   rs11170826   54531952       48    0.03659    0.05336    0.01012   0.6857       0.4963 
  12    rs7311216   54534592       48    -0.1759    0.08885    0.07855    -1.98      0.05368 
  12   rs10161161   54534721       48    0.03227    0.05698   0.006925   0.5664       0.5739 
  12    rs1872636   54536534       48    0.07621    0.05948    0.03445    1.281       0.2066 
  12    rs7305512   54538162       48   -0.06901    0.04918    0.04105   -1.403       0.1673 
  12   rs12306172   54539005       48    -0.0504    0.05142    0.02046  -0.9803       0.3321 
  12   rs35786993   54550734       47   -0.05739    0.05191    0.02644   -1.106       0.2748 
  12   rs12299550   54554700       48    0.01488    0.05749   0.001454   0.2588       0.7969 
  12    rs3136397   54574213       48    0.09383    0.09781    0.01962   0.9594       0.3424 
  12        rs971   54575458       48    -0.1012    0.06511    0.04992   -1.555       0.1269 
  12    rs2279402   54581064       48   0.005898    0.04556  0.0003641   0.1294       0.8976 
  12    rs2279399   54581483       48   0.005898    0.04556  0.0003641   0.1294       0.8976 
  12    rs4759345   54583204       48   -0.02261    0.04742   0.004917  -0.4767       0.6358 
  12    rs7296239   54591704       48   -0.09199    0.04321    0.08971   -2.129      0.03863 
  12     rs882383   54601031       48    0.02381     0.0608   0.003322   0.3915       0.6972 
  12   rs10876543   54604666       48    -0.0199    0.04901   0.003571   -0.406       0.6866 
  12    rs7294533   54612774       48   -0.06914    0.05249    0.03635   -1.317       0.1943 
  12   rs12425539   54612871       48   -0.02975    0.04734   0.008514  -0.6285       0.5328 
  12   rs12427355   54623650       48   -0.01424    0.05059   0.001719  -0.2815       0.7796 
  12   rs17109902   54661102       48    0.01384    0.05906   0.001192   0.2343       0.8158 
  12    rs2071391   54675113       48   -0.07973    0.07091    0.02675   -1.124       0.2667 
  12   rs10876550   54712308       48    -0.1406    0.09021    0.05019   -1.559       0.1258 
  12   rs11829277   54754218       48    0.09943    0.04847    0.08383    2.052      0.04593 
  12    rs7972520   54754864       48    0.04717    0.05405    0.01629   0.8727       0.3874 
  12    rs3825192   54778823       48   0.007157    0.05717  0.0003405   0.1252       0.9009 
  12   rs10876558   54802090       48   -0.04173     0.1068   0.003311  -0.3909       0.6977 
  12   rs11170895   54811708       48   -0.04173     0.1068   0.003311  -0.3909       0.6977 
  12   rs12312272   54834568       48    0.04714    0.07982   0.007525   0.5906       0.5577 
  12    rs7304798   54867184       48     0.0534    0.07004    0.01248   0.7625       0.4497 
  12    rs7135745   54867251       48     0.0534    0.07004    0.01248   0.7625       0.4497 
  12    rs7298991   54869149       48    0.08537    0.05085    0.05773    1.679      0.09996 
  12    rs7299852   54872938       48   -0.03955    0.05628    0.01062  -0.7027       0.4858 
  12   rs11170937   54884972       48    0.04957    0.06121    0.01405   0.8098       0.4222 
  12   rs11170946   54888050       48    0.05884    0.07997    0.01163   0.7357       0.4656 
  12    rs7955104   54888139       48   -0.01604    0.04936   0.002291   -0.325       0.7467 
  12    rs1691607   54889020       48    0.02675    0.07176   0.003011   0.3727       0.7111 
  12    rs1795846   54889080       48    0.04537    0.04956    0.01789   0.9153       0.3648 
  12   rs17725737   54890140       48    0.05884    0.07997    0.01163   0.7357       0.4656 
  12    rs7310321   54893027       48   -0.03217    0.04698    0.01009  -0.6849       0.4969 
  12   rs11170960   54905021       48   -0.02427    0.05651   0.003993  -0.4294       0.6696 
  12    rs1691630   54910837       48   -0.01314    0.05845   0.001097  -0.2248       0.8232 
  12   rs12369172   54920566       48    0.03181    0.05327   0.007695   0.5973       0.5533 
  12    rs4759088   54924504       48   -0.09908     0.0468     0.0888   -2.117      0.03968 
  12    rs2271476   54925674       48   -0.09843    0.07404      0.037   -1.329       0.1902 
  12   rs17113238   54926329       48   -0.01175    0.04435   0.001523  -0.2649       0.7923 
  12   rs10506332   54927248       48    0.06838    0.05239    0.03571    1.305       0.1983 
  12    rs2036068   54930531       48   -0.03254    0.05313   0.008087  -0.6124       0.5433 
  12    rs2036067   54930914       48   -0.03254    0.05313   0.008087  -0.6124       0.5433 
  12    rs4758966   54932788       48     0.0339    0.05314   0.008769   0.6379       0.5267 
  12    rs1512906   54933057       48   -0.05277     0.0562    0.01881   -0.939       0.3526 
  12    rs3741670   54941839       48  -0.004716    0.05449  0.0001628 -0.08655       0.9314 
  12    rs1022232   54945065       48   -0.01148    0.04716   0.001287  -0.2434       0.8087 
  12    rs1976823   54945847       48   -0.05899    0.05292    0.02631   -1.115       0.2707 
  12    rs7308435   54948783       48   -0.05147    0.06489    0.01349  -0.7931       0.4318 
  12    rs1144995   54959937       48     0.0397    0.05162    0.01269    0.769       0.4458 
  12   rs11170973   54965197       48    0.07628    0.05003    0.04809    1.524       0.1342 
  12    rs1619029   54967289       48    0.01303     0.0777  0.0006111   0.1677       0.8675 
  12    rs1249951   54971347       48    0.06584    0.04654     0.0417    1.415       0.1639 
  12     rs884510   54972299       48   -0.05744    0.04617    0.03255   -1.244       0.2198 
  12    rs1144996   54972636       48    0.08825    0.08669    0.02203    1.018        0.314 
  12    rs7297136   54977871       48   -0.07663    0.06114    0.03302   -1.253       0.2164 
  12    rs1144998   54979393       48    0.03243     0.0475    0.01003   0.6828       0.4981 
  12    rs1145000   54979759       48  -0.002002    0.05347  3.046e-05 -0.03743       0.9703 
  12    rs1795825   54984333       48    0.04307    0.05325    0.01402   0.8089       0.4227 
  12     rs939462   54985372       48   -0.05716     0.0499    0.02773   -1.145       0.2579 
  12    rs1610444   54987545       48   -0.01898    0.05151   0.002944  -0.3686       0.7141 
  12   rs10876569   54990949       48    0.01292    0.04442   0.001835   0.2908       0.7725 
  12    rs1879396   54995204       48    0.07321     0.0597    0.03165    1.226       0.2264 
  12    rs6580983   54995768       48    -0.1026    0.05875     0.0622   -1.747      0.08737 
  12    rs1691620   54995816       48      0.022    0.04371   0.005478   0.5034       0.6171 
  12    rs6580984   54995872       48    -0.1026    0.05875     0.0622   -1.747      0.08737 
  12    rs1157485   54997372       48    0.05808    0.05993    0.02001   0.9691       0.3376 
  12    rs1157484   54997389       48    0.04141    0.04503    0.01805   0.9196       0.3626 
  12    rs1691621   54997834       48    0.04141    0.04503    0.01805   0.9196       0.3626 
  12    rs1716342   54998214       48    0.04345    0.04583    0.01916   0.9481       0.3481 
  12   rs10876571   55003657       48    -0.0734      0.045    0.05468   -1.631       0.1097 
  12     rs939463   55003931       48   -0.08207    0.06886    0.02995   -1.192       0.2395 
  12   rs10735854   55005977       48   -0.02619    0.06055   0.004052  -0.4326       0.6673 
  12   rs10747700   55006026       48   -0.06665    0.07984    0.01492  -0.8348       0.4081 
  12   rs11170991   55008813       48     0.0042    0.05362  0.0001334  0.07833       0.9379 
  12    rs1495354   55017020       48   -0.05074    0.06007    0.01528  -0.8447       0.4026 
  12    rs7970032   55022663       48 -2.044e-05    0.04835  3.885e-09 -0.0004227       0.9997 
  12   rs17114865   55027212       48    0.02628    0.07763   0.002484   0.3385       0.7365 
  12     rs924070   55034908       48    0.03764    0.04687    0.01382    0.803       0.4261 
  12    rs7963328   55036650       48   -0.07017    0.06197    0.02712   -1.132       0.2633 
  12    rs7301225   55038704       48    -0.1164    0.07347    0.05177   -1.585       0.1199 
  12     rs868690   55041275       48    0.08091    0.04987    0.05412    1.622       0.1116 
  12    rs2029851   55041437       48   -0.03144    0.04812   0.009193  -0.6533       0.5168 
  12   rs10876575   55043233       48    -0.0183    0.06987   0.001489  -0.2619       0.7945 
  12   rs10783635   55043685       48    -0.0183    0.06987   0.001489  -0.2619       0.7945 
  12   rs11171005   55047126       48   -0.05506    0.09845   0.006754  -0.5593       0.5787 
  12    rs6580988   55047189       48    0.01596    0.04822   0.002375   0.3309       0.7422 
  12   rs10783637   55047956       48   -0.06239    0.05911    0.02364   -1.055       0.2967 
  12   rs10876578   55048199       48  -0.008401    0.04882  0.0006433  -0.1721       0.8641 
  12    rs2887886   55049390       48   -0.04656    0.05341    0.01625  -0.8717       0.3879 
  12    rs1145008   55052795       48  -0.002942     0.0837  2.686e-05 -0.03515       0.9721 
  12   rs11171007   55053543       48   -0.08265    0.06334    0.03569   -1.305       0.1985 
  12    rs9669676   55054194       48   0.005759    0.08405   0.000102  0.06852       0.9457 
  12   rs11171011   55054601       48   -0.05927    0.08324     0.0109   -0.712       0.4801 
  12   rs12309633   55055200       48     0.0666    0.05173    0.03478    1.287       0.2044 
  12    rs1145009   55055400       48  0.0003284    0.08044  3.623e-07 0.004082       0.9968 
  12   rs17796632   55056011       48    0.08257     0.1062    0.01296   0.7771       0.4411 
  12    rs7312630   55057442       48    -0.0688    0.06278    0.02545   -1.096       0.2788 
  12    rs1249961   55064114       48    0.07011    0.06915    0.02186    1.014       0.3159 
  12    rs1153152   55064356       48  0.0003284    0.08044  3.623e-07 0.004082       0.9968 
  12   rs11611653   55064489       48    -0.2103    0.07423     0.1486   -2.833     0.006823 
  12   rs10783639   55065114       48    0.07791    0.04633    0.05791    1.682      0.09943 
  12    rs1145013   55068702       48   -0.05006    0.05166    0.02001   -0.969       0.3376 
  12   rs10747701   55071890       48    -0.0143    0.04997   0.001777  -0.2861       0.7761 
  12   rs11834660   55072214       48    -0.2103    0.07423     0.1486   -2.833     0.006823 
  12    rs1153166   55073161       48    0.01079    0.04396   0.001308   0.2455       0.8072 
  12    rs7314116   55073579       48   -0.06568    0.07122    0.01815  -0.9222       0.3612 
  12     rs931586   55074436       48   -0.03166    0.05643   0.006795   -0.561       0.5775 
  12    rs6580991   55074587       48   -0.03166    0.05643   0.006795   -0.561       0.5775 
  12   rs17115699   55079182       48    0.09882    0.05468     0.0663    1.807      0.07725 
  12   rs17115701   55079354       48   -0.06323     0.0799    0.01343  -0.7914       0.4328 
  12    rs1250448   55079989       48   0.005416    0.04845  0.0002715   0.1118       0.9115 
  12   rs11171019   55080862       48   -0.03441    0.04546     0.0123   -0.757       0.4529 
  12    rs7953231   55083020       48    0.01215    0.05656   0.001003   0.2149       0.8308 
  12   rs11171021   55083349       48    0.07191    0.06192    0.02848    1.161       0.2515 
  12    rs1153182   55090572       48   -0.08865    0.04849    0.06775   -1.828      0.07399 
  12   rs10506330   55091281       48    0.05224    0.06313    0.01467   0.8275       0.4122 
  12    rs1153183   55091438       48   -0.06064    0.07994    0.01235  -0.7585        0.452 
  12    rs1153184   55092024       48    0.08433    0.07441    0.02716    1.133        0.263 
  12   rs12304989   55098515       48    0.03522    0.05077    0.01035   0.6937       0.4914 
  12    rs1153188   55098996       48    0.06633     0.0614    0.02474     1.08       0.2857 
  12    rs7957551   55107001       48     0.1599    0.05247      0.168    3.047     0.003818 
  12    rs1250437   55107035       48     -0.112    0.09739    0.02796    -1.15       0.2559 
  12    rs1262052   55107103       48   -0.04009    0.05631     0.0109   -0.712       0.4801 
  12     rs266676   55117176       48    -0.0525    0.05797    0.01752  -0.9057       0.3698 
  12   rs10506329   55126225       48    0.03165    0.09244   0.002542   0.3424       0.7336 
  12     rs266655   55136404       48     0.0503    0.08734   0.007157   0.5758       0.5675 
  12    rs7296402   55138507       48    0.01881    0.04994   0.003073   0.3766       0.7082 
  12     rs266650   55153651       48  -0.005983     0.1069  6.805e-05 -0.05595       0.9556 
  12     rs266689   55156531       48  -0.005983     0.1069  6.805e-05 -0.05595       0.9556 
  12     rs266687   55158709       48   -0.02972    0.09246   0.002241  -0.3215       0.7493 
  12    rs2124048   55159374       48   -0.01852    0.05407   0.002544  -0.3425       0.7335 
  12   rs17116299   55160710       48   -0.04527    0.04816    0.01885    -0.94       0.3521 
  12    rs1378070   55169467       48   -0.09648    0.08248    0.02889    -1.17       0.2481 
  12   rs12307718   55169738       48   -0.01115    0.05069   0.001052  -0.2201       0.8268 
  12   rs11171083   55192689       48   -0.07429    0.07695    0.01986  -0.9654       0.3394 
  12    rs1542363   55213678       48   -0.07429    0.07695    0.01986  -0.9654       0.3394 
  12    rs1542364   55213701       48   -0.07429    0.07695    0.01986  -0.9654       0.3394 
  12    rs7971094   55214145       48    0.01957     0.1069  0.0007282   0.1831       0.8555 
  12   rs12297669   55214165       48   -0.02394    0.05972   0.003481  -0.4009       0.6904 
  12    rs4758979   55214279       48    0.01775    0.04714   0.003072   0.3765       0.7083 
  12    rs7298952   55216415       48   -0.07429    0.07695    0.01986  -0.9654       0.3394 
  12     rs921723   55221359       48   -0.07429    0.07695    0.01986  -0.9654       0.3394 
  12    rs7314053   55221524       48    0.04982    0.08735   0.007023   0.5704       0.5712 
  12    rs6581007   55237034       48  -0.002003    0.05239  3.177e-05 -0.03823       0.9697 
  12    rs6581008   55237371       48  -0.002003    0.05239  3.177e-05 -0.03823       0.9697 
  12    rs7956890   55237467       48     0.1146    0.06986    0.05524     1.64       0.1078 
  12    rs1454640   55238922       48 -0.0009947    0.05658  6.718e-06 -0.01758       0.9861 
  12   rs10876632   55241606       48    0.03357     0.0564   0.007643   0.5952       0.5546 
  12   rs10506333   55272662       48   0.003306    0.06824  5.102e-05  0.04845       0.9616 
  12   rs11171139   55273390       48   0.003306    0.06824  5.102e-05  0.04845       0.9616 
  12    rs2198604   55273926       48  -0.002426     0.0459  6.074e-05 -0.05286       0.9581 
  12    rs4759118   55274103       48    0.01589     0.1069  0.0004798   0.1486       0.8825 
  12    rs2603573   55276396       48    0.03467    0.07527   0.004591   0.4606       0.6472 
  12    rs9943768   55287990       48    0.01109    0.04736   0.001191   0.2342       0.8159 
  12    rs1349911   55291474       48    0.01169    0.04649   0.001372   0.2514       0.8026 
  12   rs17116606   55314601       48    0.04653    0.05294    0.01652    0.879        0.384 
  12   rs17116608   55314679       48    0.04653    0.05294    0.01652    0.879        0.384 
  12   rs11829986   55314829       48   -0.08938    0.04956    0.06603   -1.803      0.07788 
  12    rs2248445   55318485       48   -0.04883    0.07151    0.01003  -0.6828       0.4982 
  12    rs2243442   55319061       48    -0.0508    0.04769    0.02407   -1.065       0.2923 
  12    rs2248482   55319240       48    -0.0371    0.04639    0.01371  -0.7997        0.428 
  12    rs7295884   55321014       48   -0.02014    0.06275   0.002233  -0.3209       0.7498 
  12   rs12369902   55322767       48    0.05469    0.04582    0.03004    1.194       0.2387 
  12   rs10876654   55323236       48    0.04132    0.06652   0.008318   0.6212       0.5376 
  12   rs11171169   55323435       48    0.02393    0.07536   0.002187   0.3175       0.7523 
  12    rs2245028   55323513       48    0.06946    0.07346    0.01907   0.9456       0.3493 
  12    rs7303230   55327830       48    0.05469    0.04582    0.03004    1.194       0.2387 
  12   rs12303393   55327946       48    0.02214    0.06548   0.002479   0.3381       0.7368 
  12    rs7303807   55328236       48    0.05851    0.04757    0.03184     1.23        0.225 
  12    rs4759123   55335999       48   -0.05611    0.04515    0.03248   -1.243       0.2203 
  12    rs2264364   55339100       48   -0.04151    0.04579    0.01755  -0.9065       0.3694 
  12    rs2264358   55342369       48   -0.02259    0.04358   0.005806  -0.5183       0.6067 
  12    rs2252690   55343083       48    0.03542    0.04797    0.01171   0.7383       0.4641 
  12    rs2252786   55343316       48   -0.05594    0.04933     0.0272   -1.134       0.2627 
  12    rs2252795   55343628       48    0.01299     0.0567   0.001139   0.2291       0.8198 
  12    rs1047039   55343928       48    0.04214    0.05298    0.01357   0.7954       0.4305 
  12    rs7962801   55346235       48    0.04999     0.0501    0.02119   0.9978       0.3236 
  12    rs4466933   55346297       48    0.04999     0.0501    0.02119   0.9978       0.3236 
  12    rs2371053   55346421       48    0.04999     0.0501    0.02119   0.9978       0.3236 
  12     rs998401   55355233       48   -0.08587    0.09797    0.01643  -0.8765       0.3853 
  12   rs12301448   55358691       48     0.0425     0.0531    0.01373   0.8003       0.4277 
  12    rs1532051   55361294       48     0.1146    0.07587    0.04724     1.51       0.1378 
  12   rs10783706   55362002       48    0.03069    0.05246   0.007385    0.585       0.5614 
  12   rs10747733   55364970       48    0.03069    0.05246   0.007385    0.585       0.5614 
  12   rs10876676   55365134       48    0.04365    0.05637    0.01287   0.7745       0.4426 
  12    rs4759128   55365220       48   -0.08587    0.09797    0.01643  -0.8765       0.3853 
  12    rs4759129   55365335       48    0.03069    0.05246   0.007385    0.585       0.5614 
  12    rs3782414   55366303       48    0.03069    0.05246   0.007385    0.585       0.5614 
  12   rs11171203   55368588       48   -0.03314    0.06103   0.006371  -0.5431       0.5897 
  12    rs7311161   55370479       48     0.0491    0.05365    0.01789   0.9153       0.3648 
  12   rs10876679   55371263       48    0.05184    0.05439    0.01937   0.9531       0.3455 
  12   rs11171205   55372239       48     0.1033    0.05232    0.07805    1.973      0.05447 
  12    rs2251055   55376736       48   0.005774    0.06282  0.0001836  0.09191       0.9272 
  12   rs11171207   55376810       48    0.08022    0.05215    0.04893    1.538       0.1308 
  12   rs11171208   55377777       48     0.1341     0.0854    0.05088     1.57       0.1232 
  12   rs10506334   55377875       48   -0.08732    0.05105    0.05979    -1.71      0.09395 
  12    rs7966243   55380263       48     0.1271    0.04845     0.1302    2.624      0.01176 
  12    rs3851604   55381991       48     0.1271    0.04845     0.1302    2.624      0.01176 
  12    rs7313456   55383028       48   0.001129    0.06824  5.949e-06  0.01654       0.9869 
  12    rs3912598   55384110       48    -0.1359    0.08534    0.05228   -1.593        0.118 
  12   rs11171211   55384308       48    0.01219     0.0575  0.0009757    0.212       0.8331 
  12   rs11171212   55385395       48    0.01523    0.05687   0.001557   0.2678       0.7901 
  12   rs10876682   55389667       48   -0.03885    0.05514    0.01068  -0.7046       0.4846 
  12   rs10876684   55390214       48  0.0009858    0.05347  7.389e-06  0.01844       0.9854 
  12    rs2887935   55391096       48  -0.003886    0.06218  8.491e-05  -0.0625       0.9504 
  12     rs880980   55391416       48   0.001096    0.04979  1.054e-05  0.02202       0.9825 
  12    rs7315993   55395712       48   -0.02967    0.04377   0.009893  -0.6779       0.5012 
  12    rs7315938   55395876       48     0.1146    0.07587    0.04724     1.51       0.1378 
  12    rs7315952   55395948       48     0.1146    0.07587    0.04724     1.51       0.1378 
  12   rs11171216   55396339       48   0.003713    0.06165  7.885e-05  0.06023       0.9522 
  12    rs2710696   55397074       48   -0.02466    0.06982   0.002705  -0.3532       0.7255 
  12    rs7978952   55397643       48     0.0259    0.05371   0.005028   0.4821        0.632 
  12    rs7953523   55397736       48   0.003713    0.06165  7.885e-05  0.06023       0.9522 
  12   rs10876688   55402623       48   -0.09252    0.04518    0.08355   -2.048      0.04631 
  12    rs1488047   55403194       48    -0.1359    0.08534    0.05228   -1.593        0.118 
  12   rs10506337   55405829       48    0.05637    0.05736    0.02056   0.9827       0.3309 
  12    rs1504908   55408892       48    0.03293    0.05105   0.008964    0.645       0.5221 
  12    rs2633422   55409682       46    0.02235    0.06843   0.002417   0.3265       0.7456 
  12   rs17116813   55411716       48    0.09616    0.04951    0.07579    1.942      0.05825 
  12    rs7961072   55412550       48   -0.03823    0.06656   0.007121  -0.5744       0.5685 
  12    rs4758996   55413004       48   -0.05941    0.04901    0.03096   -1.212       0.2316 
  12    rs1857766   55417471       48    0.01782    0.06277    0.00175   0.2839       0.7777 
  12    rs1857764   55417725       48   -0.03922    0.07522   0.005875  -0.5214       0.6046 
  12    rs1352328   55418382       48    0.01782    0.06277    0.00175   0.2839       0.7777 
  12    rs2656804   55421250       48    0.02557    0.05276    0.00508   0.4847       0.6302 
  12   rs10506339   55430402       48    0.01782    0.06277    0.00175   0.2839       0.7777 
  12    rs2633415   55430980       48   -0.02334    0.05838   0.003464  -0.3999       0.6911 
  12   rs11171227   55443170       48  -0.003683    0.07544  5.179e-05 -0.04881       0.9613 
  12   rs11171228   55443874       48    0.02229    0.07766   0.001787    0.287       0.7754 
  12   rs17116863   55444736       48    0.04646    0.05194     0.0171   0.8946       0.3757 
  12   rs10876695   55447614       48    0.05055    0.04634    0.02521    1.091       0.2811 
  12   rs10506340   55448392       48    0.03701    0.06336   0.007363   0.5841        0.562 
  12   rs17116877   55451189       48    0.08288    0.04826    0.06025    1.717      0.09265 
  12     rs716858   55454316       48    0.03701    0.06336   0.007363   0.5841        0.562 
  12   rs12302345   55468103       48    0.04574    0.06505    0.01063   0.7031       0.4855 
  12   rs11171246   55472556       48   -0.04862    0.06642    0.01151   -0.732       0.4679 
  12   rs11171250   55474834       43   -0.01726    0.05926   0.002066  -0.2913       0.7723 
  12   rs17116897   55482258       48    0.06445    0.06984    0.01818   0.9228       0.3609 
  12   rs41398244   55482848       48    0.04574    0.06505    0.01063   0.7031       0.4855 
  12   rs11171257   55500501       48  -0.005682    0.04862  0.0002968  -0.1169       0.9075 
  12   rs12302326   55505494       48  -0.005682    0.04862  0.0002968  -0.1169       0.9075 
  12    rs7302796   55507465       48    0.05083     0.0531    0.01953   0.9572       0.3435 
  12    rs7135519   55507876       48   0.001348    0.04774  1.734e-05  0.02825       0.9776 
  12   rs11171271   55508087       48    0.02677     0.1069   0.001362   0.2505       0.8033 
  12   rs12303187   55510725       48   0.001348    0.04774  1.734e-05  0.02825       0.9776 
  12   rs12318742   55511897       48   0.001348    0.04774  1.734e-05  0.02825       0.9776 
  12   rs12299232   55512232       48   0.001348    0.04774  1.734e-05  0.02825       0.9776 
  12    rs7137580   55517376       48   0.001348    0.04774  1.734e-05  0.02825       0.9776 
  12   rs11838024   55518710       48   0.001348    0.04774  1.734e-05  0.02825       0.9776 
  12   rs11833298   55518732       48   0.001666     0.0491  2.503e-05  0.03394       0.9731 
  12    rs6581023   55525469       48   0.001348    0.04774  1.734e-05  0.02825       0.9776 
  12   rs41523247   55539159       47  -0.004263    0.05814  0.0001195 -0.07332       0.9419 
  12    rs7954789   55540834       48  -0.003082    0.05673  6.415e-05 -0.05433       0.9569 
  12    rs7962641   55562613       48   -0.02443     0.0476   0.005695  -0.5133       0.6102 
  12    rs7294913   55566903       48   -0.05483    0.07142    0.01265  -0.7678       0.4465 
  12    rs3886197   55572428       48  -0.004281    0.05001  0.0001593  -0.0856       0.9322 
  12   rs11171357   55572770       48    0.01699    0.05065   0.002441   0.3355       0.7388 
  12    rs7974526   55579258       48  -0.003741    0.05071  0.0001183 -0.07377       0.9415 
  12    rs7971786   55582450       48   0.000292    0.04939    7.6e-07 0.005913       0.9953 
  12   rs11171366   55583138       48   0.001269    0.04835  1.499e-05  0.02626       0.9792 
  12    rs7975940   55583423       48   0.001269    0.04835  1.499e-05  0.02626       0.9792 
  12   rs11171367   55584276       48   0.004178    0.05413  0.0001295  0.07719       0.9388 
  12   rs12310254   55584697       48   0.001269    0.04835  1.499e-05  0.02626       0.9792 
  12    rs2086174   55627664       48    0.01333    0.04975   0.001557   0.2679         0.79 
  12    rs7976482   55630815       48  -0.001321    0.07048  7.634e-06 -0.01874       0.9851 
  12    rs7301102   55637349       48  -0.006733    0.04834  0.0004217  -0.1393       0.8898 
  12    rs7315945   55637505       48   0.004824    0.04721   0.000227   0.1022        0.919 
  12   rs11171387   55641218       48    0.01126     0.0536  0.0009578     0.21       0.8346 
  12    rs4388990   55641295       48    -0.0276    0.06544   0.003853  -0.4218       0.6751 
  12    rs6581025   55641328       48   -0.02923    0.06811   0.003989  -0.4292       0.6698 
  12   rs12297028   55644973       48   0.003582    0.04834  0.0001193  0.07408       0.9413 
  12    rs3922689   55647750       47   0.003141    0.05001  8.764e-05   0.0628       0.9502 
  12    rs7978555   55656617       48   -0.03267    0.05671    0.00716   -0.576       0.5674 
  12    rs7294935   55662006       48    0.02272    0.04428    0.00569   0.5131       0.6103 
  12   rs10783719   55677756       48   -0.02444    0.05647   0.004057  -0.4329       0.6671 
  12   rs12305653   55686433       48    0.04338     0.0576    0.01218   0.7531       0.4552 
  12   rs12579451   55694116       48   -0.02048    0.05055   0.003555  -0.4051       0.6873 
  12   rs12580194   55696558       48   -0.03612    0.04664    0.01287  -0.7744       0.4427 
  12   rs12579915   55696789       48    0.04622    0.04393     0.0235    1.052       0.2982 
  12    rs7978062   55697745       48   -0.02829    0.06346   0.004301  -0.4458       0.6579 
  12   rs12308286   55707326       48    0.06792    0.06202    0.02541    1.095       0.2792 
  12    rs7974512   55713606       48    0.02775     0.0734   0.003098   0.3781       0.7071 
  12   rs10783720   55714027       48     0.1251    0.06364    0.07751    1.966      0.05535 
  12    rs7132431   55714772       48    0.03187    0.05829   0.006455   0.5467       0.5872 
  12    rs7132347   55714876       48    0.02572    0.05898   0.004117   0.4361       0.6648 
  12    rs7132600   55715048       48    0.05136    0.04775    0.02453    1.076       0.2877 
  12   rs11835321   55725882       48 -0.0002704    0.05363  5.528e-07 -0.005043        0.996 
  12    rs7314118   55737403       48    0.06274    0.04081    0.04886    1.537       0.1311 
  12   rs12296692   55756851       48    0.08021    0.04474     0.0653    1.793       0.0796 
  12   rs10876751   55759878       48    0.09317    0.09782    0.01934   0.9524       0.3459 
  12   rs10783728   55762519       48   -0.02329    0.05147    0.00443  -0.4524       0.6531 
  12   rs11171440   55765530       48   -0.04168    0.08021   0.005835  -0.5196       0.6058 
  12   rs10747747   55772188       48    0.02091     0.0741   0.001728   0.2822       0.7791 
  12   rs12582005   55772837       48   -0.08211    0.05313    0.04936   -1.545       0.1291 
  12   rs11171446   55773286       48   -0.04168    0.08021   0.005835  -0.5196       0.6058 
  12   rs10747750   55781214       48    0.03553    0.04105    0.01602   0.8655       0.3912 
  12    rs7485979   55789043       48   -0.08211    0.05313    0.04936   -1.545       0.1291 
  12   rs11830618   55789250       48  -0.004879    0.07772  8.564e-05 -0.06277       0.9502 
  12   rs10876765   55789546       48   -0.02089    0.04516   0.004628  -0.4625       0.6459 
  12   rs10876766   55789598       48   -0.02089    0.04516   0.004628  -0.4625       0.6459 
  12    rs7954814   55790750       48   -0.02089    0.04516   0.004628  -0.4625       0.6459 
  12    rs6581042   55793092       48   -0.02089    0.04516   0.004628  -0.4625       0.6459 
  12   rs10747752   55793235       48    0.05091    0.09226   0.006576   0.5518       0.5837 
  12    rs6581045   55809968       48     0.1302    0.06926    0.07137     1.88      0.06641 
  12   rs11171456   55814442       48   -0.02147    0.05787   0.002982  -0.3709       0.7124 
  12    rs6581046   55820121       48    0.05308    0.04764    0.02628    1.114        0.271 
  12    rs6581048   55833861       48     0.1104    0.06858     0.0533    1.609       0.1144 
  12   rs11171462   55838718       48   -0.01924     0.0443   0.004083  -0.4343       0.6661 
  12   rs11171464   55840822       48   0.002883    0.07187  3.498e-05  0.04011       0.9682 
  12    rs4396935   55844172       48    0.00136    0.05363  1.398e-05  0.02536       0.9799 
  12    rs7138041   55851878       48    0.01875    0.06353   0.001891   0.2952       0.7692 
  12   rs10783746   55861030       48   0.002091     0.0668   2.13e-05   0.0313       0.9752 
  12    rs7302568   55869990       48    0.02878    0.04961   0.007263   0.5801       0.5647 
  12   rs10783748   55870632       48    0.02719    0.05048   0.006268   0.5386       0.5927 
  12    rs4336160   55891377       48    -0.1241    0.09707    0.03431   -1.278       0.2075 
  12   rs10783751   55892143       48    -0.1104    0.04467     0.1172   -2.471      0.01725 
  12   rs10876792   55892963       48    -0.1104    0.04467     0.1172   -2.471      0.01725 
  12    rs7304599   55895579       48    0.02526    0.04528   0.006716   0.5577       0.5797 
  12    rs7138601   55895730       48   -0.07513    0.06064    0.03228   -1.239       0.2217 
  12   rs11171513   55896521       48    0.02526    0.04528   0.006716   0.5577       0.5797 
  12   rs10876797   55897312       47    0.02672    0.04688   0.007169     0.57       0.5715 
  12   rs10783753   55897354       48    0.02526    0.04528   0.006716   0.5577       0.5797 
  12    rs7135420   55897552       48    0.02526    0.04528   0.006716   0.5577       0.5797 
  12    rs7975388   55907675       48   -0.03022     0.0776   0.003286  -0.3894       0.6988 
  12    rs7304677   55909265       48    0.02526    0.04528   0.006716   0.5577       0.5797 
  12   rs11171542   55918991       48   -0.02754    0.06437   0.003963  -0.4278       0.6708 
  12   rs10876808   55920273       48   -0.04078    0.05304    0.01269  -0.7688       0.4459 
  12   rs10783756   55920314       48   -0.05713     0.0561    0.02204   -1.018       0.3139 
  12   rs11171550   55933641       48   -0.05713     0.0561    0.02204   -1.018       0.3139 
  12    rs1896048   55943026       48   -0.01532    0.04768    0.00224  -0.3214       0.7494 
  12   rs11833187   55944999       48    0.03121    0.05138   0.007955   0.6073       0.5466 
  12   rs11171567   55965223       48   -0.05402    0.06633    0.01422  -0.8145       0.4196 
  12    rs2371189   55966357       48   -0.03873    0.08747   0.004244  -0.4428         0.66 
  12   rs11171569   55967018       48    0.05072    0.06173    0.01447   0.8218       0.4155 
  12   rs17117696   55969028       48    0.03389     0.0717   0.004834   0.4727       0.6387 
  12    rs1896037   55969963       48  -0.005844    0.04627  0.0003467  -0.1263          0.9 
  12   rs12366432   55974078       48   -0.02855    0.05397   0.006047   -0.529       0.5993 
  12    rs7134292   55974629       48    0.01259    0.04616   0.001615   0.2727       0.7863 
  12   rs10783760   55975963       48  -0.005844    0.04627  0.0003467  -0.1263          0.9 
  12    rs4759173   56001186       48    0.01259    0.04616   0.001615   0.2727       0.7863 
  12   rs10747758   56001327       48   -0.02088    0.08038   0.001464  -0.2597       0.7962 
  12    rs2371188   56004866       48   -0.03071    0.09868   0.002102  -0.3113        0.757 
  12   rs11171615   56011101       48    0.05342    0.06634     0.0139   0.8053       0.4248 
  12   rs17117799   56011561       48    0.03389     0.0717   0.004834   0.4727       0.6387 
  12   rs11171619   56015919       48    0.02898    0.06667   0.004091   0.4347       0.6658 
  12   rs17117817   56022983       48    0.04374    0.09857   0.004262   0.4437       0.6593 
  12    rs3953273   56026712       48   -0.01647    0.06118   0.001573  -0.2692       0.7889 
  12    rs1474447   56029584       48   -0.01647    0.06118   0.001573  -0.2692       0.7889 
  12    rs2550671   56030092       48     0.0311    0.05108   0.007993   0.6088       0.5457 
  12    rs2555035   56031704       48    0.02046    0.05095   0.003494   0.4016       0.6898 
  12    rs7309433   56031837       48    -0.1029     0.0739    0.04047   -1.393       0.1703 
  12    rs2555037   56032364       48    0.04307    0.05297    0.01417   0.8132       0.4203 
  12    rs7978340   56032766       48   -0.00384    0.04504   0.000158 -0.08526       0.9324 
  12    rs1534232   56035129       48    0.03203    0.05106   0.008481   0.6273       0.5336 
  12   rs10876842   56037259       48   -0.01902    0.06579   0.001813   -0.289       0.7739 
  12   rs11171634   56038482       48    0.02445    0.04926    0.00533   0.4965       0.6219 
  12   rs10783764   56038593       48     0.0211    0.08364   0.001382   0.2523        0.802 
  12   rs10783765   56039025       48   -0.08158    0.05928    0.03954   -1.376       0.1755 
  12   rs17117846   56039381       48    0.02375    0.04871   0.005143   0.4877       0.6281 
  12    rs7302443   56047707       48    0.03208    0.04533    0.01077   0.7077       0.4827 
  12   rs10876844   56050706       48    0.04088    0.04141    0.02074   0.9871       0.3287 
  12     rs941024   56052867       48    0.05605    0.04682    0.03021    1.197       0.2374 
  12   rs10783767   56054767       48   -0.04392    0.06717    0.00921  -0.6539       0.5164 
  12   rs10876845   56054791       48   -0.04392    0.06717    0.00921  -0.6539       0.5164 
  12   rs10783768   56054853       48   -0.03408    0.08751   0.003287  -0.3895       0.6987 
  12   rs10876848   56056156       48   -0.04392    0.06717    0.00921  -0.6539       0.5164 
  12     rs950167   56056184       48     0.0754    0.07101    0.02393    1.062       0.2938 
  12   rs10876849   56056859       48   -0.05313    0.06115    0.01615   -0.869       0.3894 
  12    rs2694009   56057025       48   -0.05313    0.06115    0.01615   -0.869       0.3894 
  12    rs4759186   56064079       48     0.0813    0.06047    0.03781    1.344       0.1854 
  12    rs4533076   56069231       48    0.06155    0.05681    0.02488    1.083       0.2843 
  12    rs4479028   56070917       47   -0.04802     0.0791   0.008124  -0.6071       0.5468 
  12   rs11171656   56073546       48     0.0636     0.0489    0.03548    1.301       0.1998 
  12   rs12300427   56076688       48    -0.0835    0.09801    0.01553   -0.852       0.3987 
  12    rs6581079   56076919       48   -0.00759    0.06556  0.0002913  -0.1158       0.9083 
  12   rs10747759   56077418       47   -0.03759    0.05125    0.01181  -0.7334       0.4671 
  12    rs2293409   56077964       48   -0.04291    0.05638    0.01244  -0.7611       0.4505 
  12    rs1048103   56078189       48   0.008832    0.04626  0.0007916   0.1909       0.8494 
  12   rs17117860   56079465       48    0.01214    0.07349  0.0005925   0.1651       0.8696 
  12   rs17117863   56079697       48   -0.05564    0.05322    0.02321   -1.046       0.3012 
  12    rs3782239   56080148       48    0.02727    0.05135   0.006097   0.5312       0.5978 
  12   rs11829739   56080612       48   -0.01045    0.05345  0.0008298  -0.1955       0.8459 
  12    rs2293412   56091617       48   -0.07373    0.05274    0.04076   -1.398       0.1688 
  12    rs2293414   56097025       48    0.08093    0.05758    0.04117    1.405       0.1666 
  12   rs17117895   56098038       48    -0.1933    0.06598     0.1573    -2.93     0.005255 
  12    rs3759097   56103803       48    0.03467     0.0524   0.009426   0.6616       0.5115 
  12    rs7959622   56107691       48    0.05424    0.05177     0.0233    1.048       0.3003 
  12   rs17117921   56113485       48     -0.242    0.09211     0.1305   -2.627      0.01166 
  12    rs3138144   56114769       48   0.002509    0.09878  1.403e-05   0.0254       0.9798 
  12    rs3138140   56115785       48   -0.02952    0.04601   0.008865  -0.6415       0.5244 
  12    rs3138139   56115883       47   -0.01007    0.04708   0.001015  -0.2138       0.8317 
  12    rs3138134   56118833       48    0.09853    0.07039    0.04086      1.4       0.1683 
  12      rs13020   56120523       48    0.01389    0.06821  0.0009008   0.2037       0.8395 
  12     rs772255   56124048       48    0.02216    0.06672   0.002391   0.3321       0.7413 
  12   rs11171667   56131052       48   -0.03043     0.0605    0.00547   -0.503       0.6174 
  12   rs13378024   56198436       48   -0.05134    0.08008   0.008856  -0.6411       0.5246 
  12    rs7954619   56209976       48     0.1422     0.0496     0.1515    2.866     0.006246 
  12   rs17118032   56224732       48   -0.05412    0.05275    0.02237   -1.026       0.3103 
  12    rs1463592   56257292       48    -0.0466    0.04835    0.01979  -0.9638       0.3402 
  12    rs1273952   56300748       48   -0.05184    0.07377    0.01062  -0.7026       0.4858 
  12    rs1689509   56303271       48   -0.01418    0.05844   0.001278  -0.2427       0.8094 
  12     rs772464   56308562       48   -0.01418    0.05844   0.001278  -0.2427       0.8094 
  12    rs2069399   56361371       48    0.01428    0.06356   0.001096   0.2246       0.8233 
  12    rs3213122   56363666       48   -0.02394    0.07179   0.002411  -0.3335       0.7403 
  12    rs2069408   56364321       48  -0.007906    0.09255  0.0001586 -0.08542       0.9323 
  12   rs17118206   56379298       48    -0.1049    0.09756    0.02452   -1.075       0.2878 
  12    rs1873914   56379427       48   -0.03014    0.07174   0.003823  -0.4202       0.6763 
  12    rs1701706   56402204       48   -0.08445    0.04502    0.07107   -1.876      0.06702 
  12     rs772923   56404566       48    0.04602    0.04447    0.02275    1.035       0.3061 
  12    rs1619653   56426577       48    0.03636     0.0532    0.01005   0.6835       0.4977 
  12     rs772925   56440069       48    0.03636     0.0532    0.01005   0.6835       0.4977 
  12    rs2456972   56442728       48   -0.08445    0.04502    0.07107   -1.876      0.06702 
  12    rs2456445   56450577       48    0.03636     0.0532    0.01005   0.6835       0.4977 
  12    rs7312770   56467587       48  0.0002459    0.05195  4.868e-07 0.004732       0.9962 
  12   rs11171739   56470625       48   -0.06447     0.0541    0.02995   -1.192       0.2395 
  12    rs2271195   56477489       47     0.1238    0.07769    0.05345    1.594       0.1179 
  12    rs2292239   56482180       48    0.05239     0.0463    0.02708    1.132       0.2637 
  12     rs705708   56488913       48   0.009372    0.05336  0.0006702   0.1756       0.8613 
  12     rs773122   56497619       48   0.003917    0.05848  9.751e-05  0.06698       0.9469 
  12    rs1689512   56510637       48  -0.007323    0.04738  0.0005192  -0.1546       0.8778 
  12   rs17118313   56520009       48   -0.04704    0.05056    0.01847  -0.9303       0.3571 
  12    rs2271192   56531154       48  -0.007323    0.04738  0.0005192  -0.1546       0.8778 
  12    rs7301099   56543698       48    0.01946    0.05355   0.002861   0.3633        0.718 
  12    rs1274298   56555022       48    -0.1806    0.07059     0.1246   -2.558      0.01387 
  12   rs12306670   56557828       48     0.0231    0.08037   0.001793   0.2874       0.7751 
  12    rs1290898   56559840       48    -0.1806    0.07059     0.1246   -2.558      0.01387 
  12    rs7311008   56565392       48   0.008067    0.05102  0.0005431   0.1581       0.8751 
  12     rs773643   56575188       48    -0.1806    0.07059     0.1246   -2.558      0.01387 
  12     rs773644   56575742       48     0.0251    0.05401   0.004675   0.4648       0.6443 
  12    rs2930788   56586249       48   -0.07221     0.0495     0.0442   -1.459       0.1515 
  12    rs2629453   56586298       48   -0.07518    0.04877    0.04912   -1.541       0.1301 
  12    rs2695784   56586444       48   -0.07221     0.0495     0.0442   -1.459       0.1515 
  12    rs2463365   56587576       48   -0.07518    0.04877    0.04912   -1.541       0.1301 
  12    rs7489249   56593031       48   -0.07518    0.04877    0.04912   -1.541       0.1301 
  12     rs773663   56601739       48    0.04464    0.04866    0.01797   0.9176       0.3636 
  12     rs773658   56603834       48   -0.07221     0.0495     0.0442   -1.459       0.1515 
  12    rs7962107   56604489       48    0.04303     0.0665   0.009019    0.647       0.5208 
  12    rs4759218   56607927       48   0.009383    0.05126  0.0007277    0.183       0.8556 
  12     rs901073   56629276       48   -0.09397    0.04224    0.09713   -2.225      0.03106 
  12     rs808919   56647911       48   -0.07548    0.04782    0.05137   -1.578       0.1213 
  12   rs11171791   56682816       48   -0.03954    0.06799   0.007298  -0.5815       0.5637 
  12    rs2629445   56689848       48    0.01215    0.04668   0.001471   0.2603       0.7958 
  12    rs4759017   56691600       48   -0.06947    0.06368    0.02522   -1.091        0.281 
  12    rs1918496   56722060       48   -0.06972    0.04794    0.04396   -1.454       0.1526 
  12    rs2695782   56722830       48   -0.06972    0.04794    0.04396   -1.454       0.1526 
  12    rs2643626   56726518       48   -0.06972    0.04794    0.04396   -1.454       0.1526 
  12   rs11575218   56755120       48   -0.01122    0.05069   0.001064  -0.2214       0.8258 
  12   rs12311878   56758083       48     0.0167    0.04324   0.003233   0.3862       0.7011 
  12   rs11830379   56771576       48    0.02266    0.04486   0.005516   0.5051       0.6159 
  12    rs7979812   56781444       48    0.01337    0.04367   0.002033   0.3061       0.7609 
  12     rs774025   56791230       48     0.0388    0.07667   0.005537   0.5061       0.6152 
  12    rs2643630   56808036       48   -0.02907    0.08359   0.002622  -0.3477       0.7296 
  12    rs4759206   56808264       48    0.00369    0.09878  3.034e-05  0.03736       0.9704 
  12    rs2643629   56809993       48   -0.02907    0.08359   0.002622  -0.3477       0.7296 
  12   rs17118576   56810996       48   -0.03961    0.06424   0.008199  -0.6167       0.5405 
  12    rs2291738   56815281       48    -0.1744    0.09538    0.06774   -1.828        0.074 
  12     rs774047   56815922       48      0.109     0.0546    0.07971    1.996      0.05187 
  12     rs774028   56822641       48    0.05526     0.0663    0.01487   0.8334       0.4089 
  12    rs6581093   56824788       48   -0.07245    0.05255    0.03968   -1.379       0.1747 
  12     rs774033   56825311       48    0.08499    0.04662    0.06738    1.823       0.0748 
  12     rs774039   56825981       48    0.08499    0.04662    0.06738    1.823       0.0748 
  12     rs774040   56826061       48    0.09996    0.06186    0.05372    1.616        0.113 
  12    rs2279665   56827694       48    0.09067     0.0419    0.09238    2.164      0.03571 
  12    rs2638312   56827974       48    0.05526     0.0663    0.01487   0.8334       0.4089 
  12    rs7312888   56828548       48   -0.09703    0.04669    0.08582   -2.078      0.04331 
  12    rs7302060   56829092       48     0.1051    0.09756     0.0246    1.077        0.287 
  12   rs12299614   56831182       48    0.09067     0.0419    0.09238    2.164      0.03571 
  12   rs17118644   56837638       48     0.1003    0.04484    0.09813    2.237      0.03015 
  12   rs17118647   56838137       48     0.1003    0.04484    0.09813    2.237      0.03015 
  12     rs774045   56838745       48   -0.09365    0.09153    0.02225   -1.023       0.3115 
  12    rs9737784   56838831       48     0.1478    0.06467      0.102    2.285      0.02696 
  12   rs17118655   56841167       48   0.005786    0.06556  0.0001693  0.08826       0.9301 
  12    rs1082214   56846490       48   -0.06228    0.05723     0.0251   -1.088       0.2822 
  12    rs2638328   56849407       48    0.03185    0.06664   0.004943    0.478       0.6349 
  12    rs7313455   56853231       48    0.07078    0.09197    0.01271   0.7696       0.4455 
  12    rs2638319   56857057       48    0.03252    0.05776   0.006843    0.563       0.5762 
  12    rs7137402   56871007       48   -0.01219     0.1069  0.0002822   -0.114       0.9098 
  12   rs11171862   56871314       48     0.0855    0.05184    0.05584    1.649       0.1059 
  12    rs2638335   56880672       48    0.03451    0.07169   0.005013   0.4814       0.6325 
  12    rs2657877   56881352       48   -0.02976    0.05329   0.006734  -0.5584       0.5793 
  12    rs2657908   56907446       48   -0.06303    0.04534    0.04032    -1.39       0.1711 
  12    rs7299115   56928777       48    0.01956    0.04826   0.003557   0.4052       0.6872 
  12    rs7310284   56935652       48    0.07558    0.05006    0.04722     1.51       0.1379 
  12    rs2657888   56938383       48   -0.02139    0.04429   0.005046   -0.483       0.6314 
  12    rs3759091   56956213       48    0.04806    0.04739    0.02187    1.014       0.3158 
  12   rs10783793   56964730       48    0.09234     0.0521    0.06392    1.772      0.08296 
  12    rs2030909   56981698       48   -0.08598    0.05185    0.05641   -1.658       0.1041 
  12    rs2470385   56982290       48    0.04748    0.07384   0.008909   0.6431       0.5234 
  12      rs10450   56984606       47    0.01428    0.04673   0.002071   0.3056       0.7613 
  12   rs10783794   56987179       48   -0.01037    0.04496   0.001155  -0.2307       0.8186 
  12       rs9368   56988342       48  -0.008792    0.04752  0.0007435   -0.185        0.854 
  12   rs11829918   56996002       48   -0.05818     0.1066   0.006435  -0.5458       0.5878 
  12     rs941210   56996715       48   0.005168    0.04574  0.0002775    0.113       0.9105 
  12   rs12312913   57007469       48   0.001022    0.04828  9.742e-06  0.02117       0.9832 
  12   rs12306723   57007612       48   -0.05509    0.06882    0.01374  -0.8005       0.4275 
  12   rs12314491   57007933       48   0.001022    0.04828  9.742e-06  0.02117       0.9832 
  12   rs12318580   57010442       48   -0.05614     0.0678    0.01469   -0.828       0.4119 
  12    rs2950390   57055291       48    0.01283    0.05715   0.001095   0.2246       0.8233 
  12   rs17444799   57064399       48   -0.01655    0.07684   0.001008  -0.2154       0.8304 
  12    rs2958155   57064545       48    0.04312    0.05179    0.01484   0.8325       0.4094 
  12    rs2958154   57065713       48    0.01283    0.05715   0.001095   0.2246       0.8233 
  12    rs2926743   57114100       48     0.1119     0.1057    0.02379    1.059       0.2953 
  12    rs2958127   57114307       48  -0.008221    0.05127  0.0005587  -0.1604       0.8733 
  12   rs17118953   57114869       48    0.06551    0.05579    0.02911    1.174       0.2463 
  12    rs1466382   57116834       48    0.06805    0.05252    0.03521    1.296       0.2016 
  12   rs11837790   57117485       48    0.06551    0.05579    0.02911    1.174       0.2463 
  12    rs1131514   57133140       48  -0.008221    0.05127  0.0005587  -0.1604       0.8733 
  12   rs12299016   57137638       48   -0.04337     0.1068   0.003576  -0.4063       0.6864 
  12   rs12300453   57137765       48    -0.1215     0.0696    0.06215   -1.746       0.0875 
  12    rs1026565   57137828       48    0.06805    0.05252    0.03521    1.296       0.2016 
  12    rs7313074   57154489       48     0.1119     0.1057    0.02379    1.059       0.2953 
  12     rs898611   57163316       48   -0.05569    0.05515    0.02169    -1.01       0.3178 
  12   rs12809466   57167510       48   -0.00696    0.05947  0.0002977   -0.117       0.9073 
  12   rs10876920   57176175       48   -0.04196    0.05091    0.01456  -0.8243        0.414 
  12   rs11171978   57193799       48   0.009796     0.0699  0.0004267   0.1401       0.8892 
  12   rs11171979   57195983       48   0.009796     0.0699  0.0004267   0.1401       0.8892 
  12   rs12299901   57207760       48   -0.03574    0.07028   0.005589  -0.5085       0.6136 
  12   rs10876929   57208230       48   0.006688    0.05752  0.0002938   0.1163       0.9079 
  12     rs747906   57233350       48  -0.007264    0.06164  0.0003019  -0.1179       0.9067 
  12   rs11171998   57240444       48    0.01137    0.04719   0.001262    0.241       0.8106 
  12    rs4759035   57255135       48    0.01488    0.05059   0.001877   0.2941         0.77 
  12    rs7954692   57259162       48    0.01488    0.05059   0.001877   0.2941         0.77 
  12    rs9919772   57260027       48  -0.008951    0.05102  0.0006686  -0.1754       0.8615 
  12   rs10783807   57266313       48   0.008003    0.04573  0.0006654    0.175       0.8618 
  12    rs6581110   57267095       48   -0.03684    0.04434    0.01478  -0.8307       0.4104 
  12   rs11172028   57271339       47    0.01781     0.0564   0.002211   0.3158       0.7536 
  12    rs6581112   57274084       48    0.01879    0.04994   0.003069   0.3763       0.7084 
  12    rs7959654   57277839       48   -0.04512    0.09856   0.004535  -0.4578       0.6493 
  12   rs12321987   57288449       48    0.02167    0.04371   0.005315   0.4958       0.6224 
  12    rs7315229   57288668       48    0.01402    0.04787    0.00186   0.2928        0.771 
  12    rs4415812   57288900       48  -0.001624    0.05673  1.782e-05 -0.02863       0.9773 
  12   rs11172040   57289238       48    0.00727    0.07187  0.0002224   0.1012       0.9199 
  12    rs4468384   57296047       47   -0.05937    0.05576    0.02457   -1.065       0.2927 
  12   rs11172046   57297540       48  -0.001624    0.05673  1.782e-05 -0.02863       0.9773 
  12   rs11172047   57298080       48 -0.0003772    0.06626  7.045e-07 -0.005693       0.9955 
  12   rs10506349   57306412       48    0.04618    0.05174    0.01702   0.8926       0.3767 
  12   rs10876951   57306430       48    0.05423     0.0607    0.01705   0.8934       0.3763 
  12   rs17119149   57310085       48    0.01158    0.06554  0.0006784   0.1767       0.8605 
  12   rs10876954   57310688       48    0.02771    0.05319   0.005864   0.5209       0.6049 
  12   rs11834021   57313770       48    0.03595    0.05044    0.01093   0.7129       0.4795 
  12   rs17119173   57317393       48   0.009543    0.04752   0.000876   0.2008       0.8417 
  12    rs7314055   57317903       48   -0.03036    0.05319   0.007035  -0.5709       0.5709 
  12   rs10876956   57318731       48    0.04897    0.05298    0.01823   0.9243       0.3601 
  12    rs7296999   57321212       47   -0.04929    0.08083   0.008197  -0.6098        0.545 
  12    rs1872436   57322492       48   -0.01311    0.04718   0.001676  -0.2779       0.7823 
  12   rs10506346   57330858       48  -0.005085    0.04627  0.0002625  -0.1099        0.913 
  12   rs10506347   57331087       48    0.04431    0.05811    0.01248   0.7625       0.4496 
  12   rs11172071   57331271       48  0.0006937    0.04671  4.795e-06  0.01485       0.9882 
  12   rs10506348   57331370       48   -0.03044    0.04672   0.009145  -0.6516       0.5179 
  12   rs12810024   57331444       48    0.03272    0.05081   0.008938   0.6441       0.5227 
  12     rs725957   57331741       48    0.02109    0.06399   0.002356   0.3296       0.7432 
  12    rs7314151   57347886       48   -0.01596    0.04622   0.002586  -0.3454       0.7314 
  12   rs17119301   57375554       48     0.0533    0.05098    0.02321    1.046       0.3013 
  12    rs4759042   57377347       48   -0.02773    0.06668   0.003747  -0.4159       0.6794 
  12    rs2279743   57377509       48    -0.0426    0.04485    0.01924    -0.95       0.3471 
  12   rs11832004   57381147       48    0.04455    0.07017   0.008684   0.6348       0.5287 
  12   rs10506350   57381675       48    0.05106    0.05294    0.01982   0.9645       0.3398 
  12     rs697222   57435122       48    0.01787    0.06117   0.001852   0.2921       0.7715 
  12   rs17119386   57439217       48    0.03608    0.09241   0.003304   0.3905        0.698 
  12    rs2270737   57442139       48    0.03608    0.09241   0.003304   0.3905        0.698 
  12    rs1044931   57449810       48   -0.02773    0.06668   0.003747  -0.4159       0.6794 
  12   rs17119416   57464316       48    0.03608    0.09241   0.003304   0.3905        0.698 
  12     rs324019   57486647       48  -0.001819    0.04846  3.061e-05 -0.03753       0.9702 
  12    rs3024953   57499857       48    -0.1367    0.07788    0.06274   -1.755      0.08595 
  12   rs17119482   57509766       48   -0.03146    0.07172   0.004166  -0.4387       0.6629 
  12     rs324013   57510661       48    0.07636    0.05143    0.04573    1.485       0.1444 
  12   rs12368672   57512470       48   -0.06873    0.05822     0.0294    -1.18       0.2439 
  12   rs12307379   57518665       48   0.008264    0.06747  0.0003261   0.1225        0.903 
  12    rs4759277   57533690       48    0.08928    0.04988    0.06511     1.79      0.08005 
  12    rs1466535   57534470       48   -0.06457    0.05366    0.03052   -1.203        0.235 
  12    rs1799986   57535266       48    0.05364    0.07973   0.009742   0.6727       0.5045 
  12    rs2306692   57541265       48   0.004598    0.05662  0.0001434  0.08121       0.9356 
  12    rs7975818   57558505       48   -0.02582    0.06111   0.003866  -0.4225       0.6746 
  12    rs1800176   57561451       48   -0.04168    0.06036    0.01026  -0.6906       0.4933 
  12    rs4074308   57580414       48   -0.03733     0.0577   0.009017   -0.647       0.5209 
  12    rs1800168   57592557       48    -0.0726    0.06028    0.03057   -1.204       0.2346 
  12    rs7301155   57622821       48     0.0103    0.04752    0.00102   0.2167       0.8294 
  12   rs10783817   57651254       48   -0.03689    0.07167   0.005728  -0.5148       0.6092 
  12   rs11172139   57656705       48    -0.0614    0.06098    0.02156   -1.007       0.3193 
  12    rs7135142   57672913       48    0.01485    0.05343   0.001676   0.2779       0.7823 
  12   rs12296766   57684943       48    0.01485    0.05343   0.001676   0.2779       0.7823 
  12   rs11832661   57704109       48   0.007252    0.04621  0.0005352   0.1569        0.876 
  12   rs11172156   57705853       48   -0.02623    0.05324   0.005248  -0.4926       0.6246 
  12    rs7307059   57729889       48    0.04633     0.0537    0.01592   0.8626       0.3928 
  12    rs7309659   57739634       48   0.007205    0.06089  0.0003043   0.1183       0.9063 
  12    rs1463241   57763295       48   0.007252    0.04621  0.0005352   0.1569        0.876 
  12   rs11172184   57763520       48    -0.0614    0.06098    0.02156   -1.007       0.3193 
  12     rs537482   57810254       48   0.007205    0.06089  0.0003043   0.1183       0.9063 
  12    rs2063778   57811414       48   -0.08361    0.05619    0.04592   -1.488       0.1436 
  12    rs1798710   57815922       48    0.04633     0.0537    0.01592   0.8626       0.3928 
  12     rs567895   57823192       48    0.03182    0.07336   0.004072   0.4337       0.6666 
  12     rs511225   57827042       48  -0.008756    0.07543  0.0002928  -0.1161       0.9081 
  12    rs1669300   57832438       48   -0.01235    0.07771   0.000549   -0.159       0.8744 
  12   rs12579911   57834427       48    0.01678    0.04785   0.002666   0.3506       0.7275 
  12     rs776037   57843014       48   -0.04548    0.04788    0.01923  -0.9498       0.3472 
  12    rs2228225   57859431       48   -0.02471    0.06154   0.003493  -0.4015       0.6899 
  12    rs2292657   57859932       48   -0.02471    0.06154   0.003493  -0.4015       0.6899 
  12    rs7973381   57860046       48   -0.04996    0.06784    0.01165  -0.7364       0.4652 
  12   rs10783828   57861484       48   0.003113    0.05363  7.326e-05  0.05805        0.954 
  12    rs2672571   57886609       48     0.0689    0.04644    0.04566    1.484       0.1448 
  12     rs537161   57891804       48  -0.008317    0.09877  0.0001541 -0.08421       0.9333 
  12    rs1678537   57900341       48    0.02924    0.04827   0.007913   0.6057       0.5477 
  12    rs1284467   57905687       48   -0.06941    0.09199    0.01222  -0.7545       0.4544 
  12    rs7965140   57918002       48   -0.02081    0.05326   0.003308  -0.3907       0.6978 
  12    rs1284605   57921188       48    0.05097    0.04661    0.02533    1.093       0.2799 
  12     rs703840   57934185       48   -0.04325    0.04676    0.01826  -0.9249       0.3598 
  12    rs1148552   57942972       48    0.07524    0.06445    0.02878    1.168        0.249 
  12    rs1678542   57968715       48     0.0119    0.04958   0.001251     0.24       0.8114 
  12   rs11172254   57968738       48   -0.05515     0.0833   0.009437   -0.662       0.5113 
  12     rs775244   57973990       48     0.0148    0.04499   0.002348    0.329       0.7436 
  12    rs2888334   57976647       48  -0.005738    0.05661  0.0002232  -0.1013       0.9197 
  12     rs775250   57977040       48   -0.02441    0.05837   0.003787  -0.4182       0.6778 
  12     rs775251   57978740       48  -0.001499    0.04846  2.079e-05 -0.03093       0.9755 
  12    rs7313599   57979555       48    0.03112    0.08031   0.003253   0.3875       0.7002 
  12    rs1545783   57982254       48   -0.09585    0.05483     0.0623   -1.748      0.08711 
  12    rs1284185   57989043       48   -0.01627    0.06213   0.001489  -0.2619       0.7946 
  12     rs812315   57993490       48    0.04202    0.05034    0.01493   0.8349       0.4081 
  12    rs2277323   58009372       48   -0.08775    0.09165    0.01954  -0.9574       0.3434 
  12    rs1564374   58010163       48    0.06679    0.04358    0.04859    1.533       0.1322 
  12    rs1871417   58018979       48   -0.03702    0.04494    0.01454  -0.8238       0.4143 
  12     rs715930   58023981       48    0.01054    0.04844   0.001029   0.2177       0.8286 
  12    rs1082502   58035706       48   0.005354    0.04693  0.0002828   0.1141       0.9097 
  12    rs1678514   58046717       48   0.005354    0.04693  0.0002828   0.1141       0.9097 
  12    rs1689595   58056763       48   -0.03737    0.05099    0.01154   -0.733       0.4673 
  12    rs2640629   58065448       48   -0.05501    0.04766    0.02814   -1.154       0.2544 
  12    rs2640631   58067532       48    0.03036    0.04445    0.01004   0.6831        0.498 
  12    rs1689585   58080140       48    0.02604    0.04424   0.007477   0.5887        0.559 
  12   rs11836228   58084344       48    0.07217    0.07973     0.0175   0.9051       0.3701 
  12     rs701006   58106836       48   -0.00469    0.04467  0.0002396   -0.105       0.9168 
  12    rs7307835   58108419       47    0.07257    0.08414    0.01626   0.8625        0.393 
  12    rs1050045   58115271       48   -0.04961    0.04925    0.02158   -1.007        0.319 
