# Supplementary material for: Cell-to-cell expression dispersion of B-cell surface proteins is linked to genetic variants in humans
Source: Commun Biol. 2020 Jul 3;3:346. doi: 10.1038/s42003-020-1075-1 (PMC7335051; doi:10.1038/s42003-020-1075-1)
Supplement: Supplementary file 4 — Supplementary Data 2 [file 42003_2020_1075_MOESM4_ESM.zip › Supplementary_Data_S2/plink-results-48LCLs/CD63_chr12_mean/CD63_mean_48_LCLs.qassoc.adjusted]

 CHR          SNP      UNADJ         GC       BONF       HOLM   SIDAK_SS   SIDAK_SD     FDR_BH     FDR_BY
  12    rs7137107  0.0008463  0.0008463     0.6178     0.6178      0.461      0.461     0.6178          1 
  12    rs7957551   0.003818   0.003818          1          1     0.9387     0.9385     0.8301          1 
  12   rs17117895   0.005255   0.005255          1          1     0.9786     0.9784     0.8301          1 
  12    rs7954619   0.006246   0.006246          1          1     0.9897     0.9895     0.8301          1 
  12   rs11611653   0.006823   0.006823          1          1     0.9932     0.9931     0.8301          1 
  12   rs11834660   0.006823   0.006823          1          1     0.9932     0.9931     0.8301          1 
  12   rs17117921    0.01166    0.01166          1          1     0.9998     0.9998     0.8439          1 
  12    rs7966243    0.01176    0.01176          1          1     0.9998     0.9998     0.8439          1 
  12    rs3851604    0.01176    0.01176          1          1     0.9998     0.9998     0.8439          1 
  12    rs1274298    0.01387    0.01387          1          1          1          1     0.8439          1 
  12    rs1290898    0.01387    0.01387          1          1          1          1     0.8439          1 
  12     rs773643    0.01387    0.01387          1          1          1          1     0.8439          1 
  12   rs10783751    0.01725    0.01725          1          1          1          1     0.8994          1 
  12   rs10876792    0.01725    0.01725          1          1          1          1     0.8994          1 
  12   rs10783597    0.02211    0.02211          1          1          1          1     0.9981          1 
  12    rs7980783    0.02252    0.02252          1          1          1          1     0.9981          1 
  12    rs9737784    0.02696    0.02696          1          1          1          1     0.9981          1 
  12   rs17118644    0.03015    0.03015          1          1          1          1     0.9981          1 
  12   rs17118647    0.03015    0.03015          1          1          1          1     0.9981          1 
  12     rs901073    0.03106    0.03106          1          1          1          1     0.9981          1 
  12    rs2279665    0.03571    0.03571          1          1          1          1     0.9981          1 
  12   rs12299614    0.03571    0.03571          1          1          1          1     0.9981          1 
  12    rs7980880    0.03757    0.03757          1          1          1          1     0.9981          1 
  12    rs7296239    0.03863    0.03863          1          1          1          1     0.9981          1 
  12    rs4759088    0.03968    0.03968          1          1          1          1     0.9981          1 
  12    rs7312888    0.04331    0.04331          1          1          1          1     0.9981          1 
  12   rs10783599    0.04543    0.04543          1          1          1          1     0.9981          1 
  12   rs11829277    0.04593    0.04593          1          1          1          1     0.9981          1 
  12   rs10876688    0.04631    0.04631          1          1          1          1     0.9981          1 
  12     rs774047    0.05187    0.05187          1          1          1          1     0.9981          1 
  12    rs1006705    0.05211    0.05211          1          1          1          1     0.9981          1 
  12    rs7311216    0.05368    0.05368          1          1          1          1     0.9981          1 
  12   rs11171205    0.05447    0.05447          1          1          1          1     0.9981          1 
  12   rs10783720    0.05535    0.05535          1          1          1          1     0.9981          1 
  12   rs17116813    0.05825    0.05825          1          1          1          1     0.9981          1 
  12    rs6581045    0.06641    0.06641          1          1          1          1     0.9981          1 
  12    rs1701706    0.06702    0.06702          1          1          1          1     0.9981          1 
  12    rs2456972    0.06702    0.06702          1          1          1          1     0.9981          1 
  12    rs6580960    0.06852    0.06852          1          1          1          1     0.9981          1 
  12    rs7312914    0.07026    0.07026          1          1          1          1     0.9981          1 
  12   rs12820297      0.073      0.073          1          1          1          1     0.9981          1 
  12    rs1153182    0.07399    0.07399          1          1          1          1     0.9981          1 
  12    rs2291738      0.074      0.074          1          1          1          1     0.9981          1 
  12    rs1445395    0.07457    0.07457          1          1          1          1     0.9981          1 
  12     rs774033     0.0748     0.0748          1          1          1          1     0.9981          1 
  12     rs774039     0.0748     0.0748          1          1          1          1     0.9981          1 
  12   rs17115699    0.07725    0.07725          1          1          1          1     0.9981          1 
  12   rs11829986    0.07788    0.07788          1          1          1          1     0.9981          1 
  12   rs12296692     0.0796     0.0796          1          1          1          1     0.9981          1 
  12    rs4759277    0.08005    0.08005          1          1          1          1     0.9981          1 
  12   rs10783793    0.08296    0.08296          1          1          1          1     0.9981          1 
  12   rs10506327    0.08339    0.08339          1          1          1          1     0.9981          1 
  12    rs1561987    0.08494    0.08494          1          1          1          1     0.9981          1 
  12    rs3024953    0.08595    0.08595          1          1          1          1     0.9981          1 
  12    rs1545783    0.08711    0.08711          1          1          1          1     0.9981          1 
  12    rs6580983    0.08737    0.08737          1          1          1          1     0.9981          1 
  12    rs6580984    0.08737    0.08737          1          1          1          1     0.9981          1 
  12   rs12300453     0.0875     0.0875          1          1          1          1     0.9981          1 
  12   rs17116877    0.09265    0.09265          1          1          1          1     0.9981          1 
  12    rs4759330     0.0935     0.0935          1          1          1          1     0.9981          1 
  12   rs10506334    0.09395    0.09395          1          1          1          1     0.9981          1 
  12   rs10783639    0.09943    0.09943          1          1          1          1     0.9981          1 
  12    rs7298991    0.09996    0.09996          1          1          1          1     0.9981          1 
  12   rs12422555     0.1034     0.1034          1          1          1          1     0.9981          1 
  12    rs2030909     0.1041     0.1041          1          1          1          1     0.9981          1 
  12    rs1822438     0.1054     0.1054          1          1          1          1     0.9981          1 
  12   rs11171862     0.1059     0.1059          1          1          1          1     0.9981          1 
  12    rs7956890     0.1078     0.1078          1          1          1          1     0.9981          1 
  12   rs10876571     0.1097     0.1097          1          1          1          1     0.9981          1 
  12     rs868690     0.1116     0.1116          1          1          1          1     0.9981          1 
  12     rs774040      0.113      0.113          1          1          1          1     0.9981          1 
  12    rs6581048     0.1144     0.1144          1          1          1          1     0.9981          1 
  12    rs2271195     0.1179     0.1179          1          1          1          1     0.9981          1 
  12    rs3912598      0.118      0.118          1          1          1          1     0.9981          1 
  12    rs1488047      0.118      0.118          1          1          1          1     0.9981          1 
  12    rs7301225     0.1199     0.1199          1          1          1          1     0.9981          1 
  12     rs808919     0.1213     0.1213          1          1          1          1     0.9981          1 
  12   rs11171208     0.1232     0.1232          1          1          1          1     0.9981          1 
  12    rs7295111     0.1246     0.1246          1          1          1          1     0.9981          1 
  12   rs10876550     0.1258     0.1258          1          1          1          1     0.9981          1 
  12        rs971     0.1269     0.1269          1          1          1          1     0.9981          1 
  12   rs12582005     0.1291     0.1291          1          1          1          1     0.9981          1 
  12    rs7485979     0.1291     0.1291          1          1          1          1     0.9981          1 
  12    rs2629453     0.1301     0.1301          1          1          1          1     0.9981          1 
  12    rs2463365     0.1301     0.1301          1          1          1          1     0.9981          1 
  12    rs7489249     0.1301     0.1301          1          1          1          1     0.9981          1 
  12   rs11171207     0.1308     0.1308          1          1          1          1     0.9981          1 
  12    rs7314118     0.1311     0.1311          1          1          1          1     0.9981          1 
  12    rs1564374     0.1322     0.1322          1          1          1          1     0.9981          1 
  12   rs11170973     0.1342     0.1342          1          1          1          1     0.9981          1 
  12    rs1532051     0.1378     0.1378          1          1          1          1     0.9981          1 
  12    rs7315938     0.1378     0.1378          1          1          1          1     0.9981          1 
  12    rs7315952     0.1378     0.1378          1          1          1          1     0.9981          1 
  12    rs7310284     0.1379     0.1379          1          1          1          1     0.9981          1 
  12    rs2063778     0.1436     0.1436          1          1          1          1     0.9981          1 
  12     rs324013     0.1444     0.1444          1          1          1          1     0.9981          1 
  12    rs2672571     0.1448     0.1448          1          1          1          1     0.9981          1 
  12   rs11170685     0.1476     0.1476          1          1          1          1     0.9981          1 
  12   rs10876531     0.1511     0.1511          1          1          1          1     0.9981          1 
  12    rs2930788     0.1515     0.1515          1          1          1          1     0.9981          1 
  12    rs2695784     0.1515     0.1515          1          1          1          1     0.9981          1 
  12     rs773658     0.1515     0.1515          1          1          1          1     0.9981          1 
  12     rs876351     0.1521     0.1521          1          1          1          1     0.9981          1 
  12    rs4608125     0.1521     0.1521          1          1          1          1     0.9981          1 
  12    rs1918496     0.1526     0.1526          1          1          1          1     0.9981          1 
  12    rs2695782     0.1526     0.1526          1          1          1          1     0.9981          1 
  12    rs2643626     0.1526     0.1526          1          1          1          1     0.9981          1 
  12   rs11170787      0.157      0.157          1          1          1          1     0.9981          1 
  12    rs1249951     0.1639     0.1639          1          1          1          1     0.9981          1 
  12    rs2293414     0.1666     0.1666          1          1          1          1     0.9981          1 
  12    rs7305512     0.1673     0.1673          1          1          1          1     0.9981          1 
  12    rs3138134     0.1683     0.1683          1          1          1          1     0.9981          1 
  12    rs2293412     0.1688     0.1688          1          1          1          1     0.9981          1 
  12    rs7309433     0.1703     0.1703          1          1          1          1     0.9981          1 
  12    rs2657908     0.1711     0.1711          1          1          1          1     0.9981          1 
  12   rs17105613     0.1722     0.1722          1          1          1          1     0.9981          1 
  12    rs6581093     0.1747     0.1747          1          1          1          1     0.9981          1 
  12   rs10783765     0.1755     0.1755          1          1          1          1     0.9981          1 
  12   rs10161544     0.1779     0.1779          1          1          1          1     0.9981          1 
  12    rs1822437     0.1806     0.1806          1          1          1          1     0.9981          1 
  12    rs4759186     0.1854     0.1854          1          1          1          1     0.9981          1 
  12    rs2271476     0.1902     0.1902          1          1          1          1     0.9981          1 
  12    rs7294533     0.1943     0.1943          1          1          1          1     0.9981          1 
  12    rs7308567     0.1971     0.1971          1          1          1          1     0.9981          1 
  12   rs10506332     0.1983     0.1983          1          1          1          1     0.9981          1 
  12   rs11171007     0.1985     0.1985          1          1          1          1     0.9981          1 
  12   rs17102368     0.1988     0.1988          1          1          1          1     0.9981          1 
  12   rs11171656     0.1998     0.1998          1          1          1          1     0.9981          1 
  12    rs1466382     0.2016     0.2016          1          1          1          1     0.9981          1 
  12    rs1026565     0.2016     0.2016          1          1          1          1     0.9981          1 
  12   rs12303628     0.2016     0.2016          1          1          1          1     0.9981          1 
  12   rs12309633     0.2044     0.2044          1          1          1          1     0.9981          1 
  12   rs10506321     0.2053     0.2053          1          1          1          1     0.9981          1 
  12   rs12822602     0.2053     0.2053          1          1          1          1     0.9981          1 
  12    rs1872636     0.2066     0.2066          1          1          1          1     0.9981          1 
  12    rs4336160     0.2075     0.2075          1          1          1          1     0.9981          1 
  12    rs7297136     0.2164     0.2164          1          1          1          1     0.9981          1 
  12     rs884510     0.2198     0.2198          1          1          1          1     0.9981          1 
  12    rs4759123     0.2203     0.2203          1          1          1          1     0.9981          1 
  12    rs7138601     0.2217     0.2217          1          1          1          1     0.9981          1 
  12    rs7303807      0.225      0.225          1          1          1          1     0.9981          1 
  12    rs1879396     0.2264     0.2264          1          1          1          1     0.9981          1 
  12    rs4758996     0.2316     0.2316          1          1          1          1     0.9981          1 
  12    rs1800168     0.2346     0.2346          1          1          1          1     0.9981          1 
  12    rs1466535      0.235      0.235          1          1          1          1     0.9981          1 
  12     rs941024     0.2374     0.2374          1          1          1          1     0.9981          1 
  12   rs12369902     0.2387     0.2387          1          1          1          1     0.9981          1 
  12    rs7303230     0.2387     0.2387          1          1          1          1     0.9981          1 
  12     rs939463     0.2395     0.2395          1          1          1          1     0.9981          1 
  12   rs11171739     0.2395     0.2395          1          1          1          1     0.9981          1 
  12   rs12368672     0.2439     0.2439          1          1          1          1     0.9981          1 
  12   rs17118953     0.2463     0.2463          1          1          1          1     0.9981          1 
  12   rs11837790     0.2463     0.2463          1          1          1          1     0.9981          1 
  12    rs1378070     0.2481     0.2481          1          1          1          1     0.9981          1 
  12    rs1148552      0.249      0.249          1          1          1          1     0.9981          1 
  12   rs11171021     0.2515     0.2515          1          1          1          1     0.9981          1 
  12   rs11170760     0.2539     0.2539          1          1          1          1     0.9981          1 
  12    rs2640629     0.2544     0.2544          1          1          1          1     0.9981          1 
  12    rs1250437     0.2559     0.2559          1          1          1          1     0.9981          1 
  12   rs12300425     0.2567     0.2567          1          1          1          1     0.9981          1 
  12     rs939462     0.2579     0.2579          1          1          1          1     0.9981          1 
  12    rs2252786     0.2627     0.2627          1          1          1          1     0.9981          1 
  12    rs1153184      0.263      0.263          1          1          1          1     0.9981          1 
  12    rs7963328     0.2633     0.2633          1          1          1          1     0.9981          1 
  12    rs2292239     0.2637     0.2637          1          1          1          1     0.9981          1 
  12    rs2071391     0.2667     0.2667          1          1          1          1     0.9981          1 
  12    rs1976823     0.2707     0.2707          1          1          1          1     0.9981          1 
  12    rs6581046      0.271      0.271          1          1          1          1     0.9981          1 
  12   rs35786993     0.2748     0.2748          1          1          1          1     0.9981          1 
  12    rs7312630     0.2788     0.2788          1          1          1          1     0.9981          1 
  12   rs12308286     0.2792     0.2792          1          1          1          1     0.9981          1 
  12    rs1284605     0.2799     0.2799          1          1          1          1     0.9981          1 
  12    rs4759017      0.281      0.281          1          1          1          1     0.9981          1 
  12   rs10876695     0.2811     0.2811          1          1          1          1     0.9981          1 
  12    rs1082214     0.2822     0.2822          1          1          1          1     0.9981          1 
  12    rs7133633     0.2826     0.2826          1          1          1          1     0.9981          1 
  12    rs4533076     0.2843     0.2843          1          1          1          1     0.9981          1 
  12    rs1153188     0.2857     0.2857          1          1          1          1     0.9981          1 
  12    rs7302060      0.287      0.287          1          1          1          1     0.9981          1 
  12    rs7132600     0.2877     0.2877          1          1          1          1     0.9981          1 
  12   rs17118206     0.2878     0.2878          1          1          1          1     0.9981          1 
  12    rs2243442     0.2923     0.2923          1          1          1          1     0.9981          1 
  12    rs4468384     0.2927     0.2927          1          1          1          1     0.9981          1 
  12     rs950167     0.2938     0.2938          1          1          1          1     0.9981          1 
  12    rs2926743     0.2953     0.2953          1          1          1          1     0.9981          1 
  12    rs7313074     0.2953     0.2953          1          1          1          1     0.9981          1 
  12   rs10783637     0.2967     0.2967          1          1          1          1     0.9981          1 
  12   rs12579915     0.2982     0.2982          1          1          1          1     0.9981          1 
  12    rs7959622     0.3003     0.3003          1          1          1          1     0.9981          1 
  12   rs17105765     0.3005     0.3005          1          1          1          1     0.9981          1 
  12   rs17117863     0.3012     0.3012          1          1          1          1     0.9981          1 
  12   rs17119301     0.3013     0.3013          1          1          1          1     0.9981          1 
  12     rs772923     0.3061     0.3061          1          1          1          1     0.9981          1 
  12   rs17118032     0.3103     0.3103          1          1          1          1     0.9981          1 
  12     rs774045     0.3115     0.3115          1          1          1          1     0.9981          1 
  12   rs10783756     0.3139     0.3139          1          1          1          1     0.9981          1 
  12   rs11171550     0.3139     0.3139          1          1          1          1     0.9981          1 
  12    rs1144996      0.314      0.314          1          1          1          1     0.9981          1 
  12    rs3759091     0.3158     0.3158          1          1          1          1     0.9981          1 
  12    rs1249961     0.3159     0.3159          1          1          1          1     0.9981          1 
  12     rs898611     0.3178     0.3178          1          1          1          1     0.9981          1 
  12    rs1050045      0.319      0.319          1          1          1          1     0.9981          1 
  12   rs11172139     0.3193     0.3193          1          1          1          1     0.9981          1 
  12   rs11172184     0.3193     0.3193          1          1          1          1     0.9981          1 
  12    rs7962801     0.3236     0.3236          1          1          1          1     0.9981          1 
  12    rs4466933     0.3236     0.3236          1          1          1          1     0.9981          1 
  12    rs2371053     0.3236     0.3236          1          1          1          1     0.9981          1 
  12   rs10876844     0.3287     0.3287          1          1          1          1     0.9981          1 
  12   rs10506337     0.3309     0.3309          1          1          1          1     0.9981          1 
  12   rs12306172     0.3321     0.3321          1          1          1          1     0.9981          1 
  12    rs2171216     0.3321     0.3321          1          1          1          1     0.9981          1 
  12    rs1157485     0.3376     0.3376          1          1          1          1     0.9981          1 
  12    rs1145013     0.3376     0.3376          1          1          1          1     0.9981          1 
  12   rs11171083     0.3394     0.3394          1          1          1          1     0.9981          1 
  12    rs1542363     0.3394     0.3394          1          1          1          1     0.9981          1 
  12    rs1542364     0.3394     0.3394          1          1          1          1     0.9981          1 
  12    rs7298952     0.3394     0.3394          1          1          1          1     0.9981          1 
  12     rs921723     0.3394     0.3394          1          1          1          1     0.9981          1 
  12   rs10506350     0.3398     0.3398          1          1          1          1     0.9981          1 
  12    rs1463592     0.3402     0.3402          1          1          1          1     0.9981          1 
  12    rs3136397     0.3424     0.3424          1          1          1          1     0.9981          1 
  12    rs2277323     0.3434     0.3434          1          1          1          1     0.9981          1 
  12    rs7302796     0.3435     0.3435          1          1          1          1     0.9981          1 
  12   rs10876679     0.3455     0.3455          1          1          1          1     0.9981          1 
  12   rs10876751     0.3459     0.3459          1          1          1          1     0.9981          1 
  12    rs2279743     0.3471     0.3471          1          1          1          1     0.9981          1 
  12     rs776037     0.3472     0.3472          1          1          1          1     0.9981          1 
  12    rs1716342     0.3481     0.3481          1          1          1          1     0.9981          1 
  12    rs2245028     0.3493     0.3493          1          1          1          1     0.9981          1 
  12   rs17116299     0.3521     0.3521          1          1          1          1     0.9981          1 
  12    rs1512906     0.3526     0.3526          1          1          1          1     0.9981          1 
  12   rs17118313     0.3571     0.3571          1          1          1          1     0.9981          1 
  12     rs703840     0.3598     0.3598          1          1          1          1     0.9981          1 
  12   rs10876956     0.3601     0.3601          1          1          1          1     0.9981          1 
  12   rs17116897     0.3609     0.3609          1          1          1          1     0.9981          1 
  12    rs7314116     0.3612     0.3612          1          1          1          1     0.9981          1 
  12    rs1157484     0.3626     0.3626          1          1          1          1     0.9981          1 
  12    rs1691621     0.3626     0.3626          1          1          1          1     0.9981          1 
  12     rs773663     0.3636     0.3636          1          1          1          1     0.9981          1 
  12    rs1795846     0.3648     0.3648          1          1          1          1     0.9981          1 
  12    rs7311161     0.3648     0.3648          1          1          1          1     0.9981          1 
  12    rs2264364     0.3694     0.3694          1          1          1          1     0.9981          1 
  12     rs266676     0.3698     0.3698          1          1          1          1     0.9981          1 
  12   rs11836228     0.3701     0.3701          1          1          1          1     0.9981          1 
  12   rs17116863     0.3757     0.3757          1          1          1          1     0.9981          1 
  12   rs10876951     0.3763     0.3763          1          1          1          1     0.9981          1 
  12   rs10506349     0.3767     0.3767          1          1          1          1     0.9981          1 
  12   rs17116606      0.384      0.384          1          1          1          1     0.9981          1 
  12   rs17116608      0.384      0.384          1          1          1          1     0.9981          1 
  12     rs998401     0.3853     0.3853          1          1          1          1     0.9981          1 
  12    rs4759128     0.3853     0.3853          1          1          1          1     0.9981          1 
  12    rs7972520     0.3874     0.3874          1          1          1          1     0.9981          1 
  12    rs2887886     0.3879     0.3879          1          1          1          1     0.9981          1 
  12   rs10876849     0.3894     0.3894          1          1          1          1     0.9981          1 
  12    rs2694009     0.3894     0.3894          1          1          1          1     0.9981          1 
  12     rs725029     0.3904     0.3904          1          1          1          1     0.9981          1 
  12   rs10747750     0.3912     0.3912          1          1          1          1     0.9981          1 
  12    rs7307059     0.3928     0.3928          1          1          1          1     0.9981          1 
  12    rs1798710     0.3928     0.3928          1          1          1          1     0.9981          1 
  12    rs7307835      0.393      0.393          1          1          1          1     0.9981          1 
  12   rs12300427     0.3987     0.3987          1          1          1          1     0.9981          1 
  12    rs1495354     0.4026     0.4026          1          1          1          1     0.9981          1 
  12   rs10783598     0.4032     0.4032          1          1          1          1     0.9981          1 
  12     rs894734     0.4057     0.4057          1          1          1          1     0.9981          1 
  12     rs812315     0.4081     0.4081          1          1          1          1     0.9981          1 
  12   rs10747700     0.4081     0.4081          1          1          1          1     0.9981          1 
  12     rs774028     0.4089     0.4089          1          1          1          1     0.9981          1 
  12    rs2638312     0.4089     0.4089          1          1          1          1     0.9981          1 
  12    rs2958155     0.4094     0.4094          1          1          1          1     0.9981          1 
  12    rs6581110     0.4104     0.4104          1          1          1          1     0.9981          1 
  12   rs12318580     0.4119     0.4119          1          1          1          1     0.9981          1 
  12   rs10506330     0.4122     0.4122          1          1          1          1     0.9981          1 
  12   rs10876920      0.414      0.414          1          1          1          1     0.9981          1 
  12    rs1871417     0.4143     0.4143          1          1          1          1     0.9981          1 
  12   rs11171569     0.4155     0.4155          1          1          1          1     0.9981          1 
  12   rs11171567     0.4196     0.4196          1          1          1          1     0.9981          1 
  12    rs2555037     0.4203     0.4203          1          1          1          1     0.9981          1 
  12    rs1443504     0.4217     0.4217          1          1          1          1     0.9981          1 
  12   rs11170937     0.4222     0.4222          1          1          1          1     0.9981          1 
  12    rs1795825     0.4227     0.4227          1          1          1          1     0.9981          1 
  12   rs11171615     0.4248     0.4248          1          1          1          1     0.9981          1 
  12     rs924070     0.4261     0.4261          1          1          1          1     0.9981          1 
  12   rs12306723     0.4275     0.4275          1          1          1          1     0.9981          1 
  12   rs12301448     0.4277     0.4277          1          1          1          1     0.9981          1 
  12    rs2248482      0.428      0.428          1          1          1          1     0.9981          1 
  12    rs1047039     0.4305     0.4305          1          1          1          1     0.9981          1 
  12    rs7308435     0.4318     0.4318          1          1          1          1     0.9981          1 
  12   rs17115701     0.4328     0.4328          1          1          1          1     0.9981          1 
  12   rs17796632     0.4411     0.4411          1          1          1          1     0.9981          1 
  12   rs10876676     0.4426     0.4426          1          1          1          1     0.9981          1 
  12   rs12580194     0.4427     0.4427          1          1          1          1     0.9981          1 
  12    rs7313455     0.4455     0.4455          1          1          1          1     0.9981          1 
  12    rs1144995     0.4458     0.4458          1          1          1          1     0.9981          1 
  12   rs10876808     0.4459     0.4459          1          1          1          1     0.9981          1 
  12    rs7294913     0.4465     0.4465          1          1          1          1     0.9981          1 
  12   rs10506347     0.4496     0.4496          1          1          1          1     0.9981          1 
  12    rs7304798     0.4497     0.4497          1          1          1          1     0.9981          1 
  12    rs7135745     0.4497     0.4497          1          1          1          1     0.9981          1 
  12    rs2293409     0.4505     0.4505          1          1          1          1     0.9981          1 
  12    rs1153183      0.452      0.452          1          1          1          1     0.9981          1 
  12   rs11171019     0.4529     0.4529          1          1          1          1     0.9981          1 
  12    rs1284467     0.4544     0.4544          1          1          1          1     0.9981          1 
  12   rs12305653     0.4552     0.4552          1          1          1          1     0.9981          1 
  12    rs2252690     0.4641     0.4641          1          1          1          1     0.9981          1 
  12    rs7973381     0.4652     0.4652          1          1          1          1     0.9981          1 
  12   rs11170946     0.4656     0.4656          1          1          1          1     0.9981          1 
  12   rs17725737     0.4656     0.4656          1          1          1          1     0.9981          1 
  12   rs10747759     0.4671     0.4671          1          1          1          1     0.9981          1 
  12    rs1689595     0.4673     0.4673          1          1          1          1     0.9981          1 
  12   rs11171246     0.4679     0.4679          1          1          1          1     0.9981          1 
  12   rs12307091     0.4758     0.4758          1          1          1          1     0.9981          1 
  12   rs17102261     0.4782     0.4782          1          1          1          1     0.9981          1 
  12   rs12227447     0.4782     0.4782          1          1          1          1     0.9981          1 
  12   rs11834021     0.4795     0.4795          1          1          1          1     0.9981          1 
  12    rs1262052     0.4801     0.4801          1          1          1          1     0.9981          1 
  12   rs11171011     0.4801     0.4801          1          1          1          1     0.9981          1 
  12    rs7302443     0.4827     0.4827          1          1          1          1     0.9981          1 
  12   rs10876682     0.4846     0.4846          1          1          1          1     0.9981          1 
  12   rs12302345     0.4855     0.4855          1          1          1          1     0.9981          1 
  12   rs41398244     0.4855     0.4855          1          1          1          1     0.9981          1 
  12    rs7299852     0.4858     0.4858          1          1          1          1     0.9981          1 
  12    rs1273952     0.4858     0.4858          1          1          1          1     0.9981          1 
  12   rs12304989     0.4914     0.4914          1          1          1          1     0.9981          1 
  12    rs1800176     0.4933     0.4933          1          1          1          1     0.9981          1 
  12   rs17106472     0.4939     0.4939          1          1          1          1     0.9981          1 
  12   rs11170826     0.4963     0.4963          1          1          1          1     0.9981          1 
  12    rs7310321     0.4969     0.4969          1          1          1          1     0.9981          1 
  12    rs1619653     0.4977     0.4977          1          1          1          1     0.9981          1 
  12     rs772925     0.4977     0.4977          1          1          1          1     0.9981          1 
  12    rs2456445     0.4977     0.4977          1          1          1          1     0.9981          1 
  12    rs2640631      0.498      0.498          1          1          1          1     0.9981          1 
  12    rs1144998     0.4981     0.4981          1          1          1          1     0.9981          1 
  12    rs2248445     0.4982     0.4982          1          1          1          1     0.9981          1 
  12    rs7315993     0.5012     0.5012          1          1          1          1     0.9981          1 
  12    rs1799986     0.5045     0.5045          1          1          1          1     0.9981          1 
  12   rs11172254     0.5113     0.5113          1          1          1          1     0.9981          1 
  12    rs3759097     0.5115     0.5115          1          1          1          1     0.9981          1 
  12   rs10783767     0.5164     0.5164          1          1          1          1     0.9981          1 
  12   rs10876845     0.5164     0.5164          1          1          1          1     0.9981          1 
  12   rs10876848     0.5164     0.5164          1          1          1          1     0.9981          1 
  12    rs2029851     0.5168     0.5168          1          1          1          1     0.9981          1 
  12   rs10506348     0.5179     0.5179          1          1          1          1     0.9981          1 
  12    rs7962107     0.5208     0.5208          1          1          1          1     0.9981          1 
  12    rs4074308     0.5209     0.5209          1          1          1          1     0.9981          1 
  12    rs1504908     0.5221     0.5221          1          1          1          1     0.9981          1 
  12   rs12810024     0.5227     0.5227          1          1          1          1     0.9981          1 
  12    rs2470385     0.5234     0.5234          1          1          1          1     0.9981          1 
  12    rs3138140     0.5244     0.5244          1          1          1          1     0.9981          1 
  12   rs13378024     0.5246     0.5246          1          1          1          1     0.9981          1 
  12    rs4758966     0.5267     0.5267          1          1          1          1     0.9981          1 
  12   rs11832004     0.5287     0.5287          1          1          1          1     0.9981          1 
  12   rs10506320     0.5327     0.5327          1          1          1          1     0.9981          1 
  12   rs12425539     0.5328     0.5328          1          1          1          1     0.9981          1 
  12    rs1534232     0.5336     0.5336          1          1          1          1     0.9981          1 
  12   rs10876654     0.5376     0.5376          1          1          1          1     0.9981          1 
  12   rs17118576     0.5405     0.5405          1          1          1          1     0.9981          1 
  12    rs2036068     0.5433     0.5433          1          1          1          1     0.9981          1 
  12    rs2036067     0.5433     0.5433          1          1          1          1     0.9981          1 
  12    rs7296999      0.545      0.545          1          1          1          1     0.9981          1 
  12    rs2550671     0.5457     0.5457          1          1          1          1     0.9981          1 
  12   rs11833187     0.5466     0.5466          1          1          1          1     0.9981          1 
  12    rs4479028     0.5468     0.5468          1          1          1          1     0.9981          1 
  12    rs1678537     0.5477     0.5477          1          1          1          1     0.9981          1 
  12    rs1838173     0.5494     0.5494          1          1          1          1     0.9981          1 
  12    rs7958304     0.5522     0.5522          1          1          1          1     0.9981          1 
  12   rs12369172     0.5533     0.5533          1          1          1          1     0.9981          1 
  12   rs10876632     0.5546     0.5546          1          1          1          1     0.9981          1 
  12   rs12312272     0.5577     0.5577          1          1          1          1     0.9981          1 
  12    rs1689585      0.559      0.559          1          1          1          1     0.9981          1 
  12    rs1443508     0.5609     0.5609          1          1          1          1     0.9981          1 
  12    rs1443507     0.5609     0.5609          1          1          1          1     0.9981          1 
  12   rs10783706     0.5614     0.5614          1          1          1          1     0.9981          1 
  12   rs10747733     0.5614     0.5614          1          1          1          1     0.9981          1 
  12    rs4759129     0.5614     0.5614          1          1          1          1     0.9981          1 
  12    rs3782414     0.5614     0.5614          1          1          1          1     0.9981          1 
  12   rs10506340      0.562      0.562          1          1          1          1     0.9981          1 
  12     rs716858      0.562      0.562          1          1          1          1     0.9981          1 
  12   rs11171791     0.5637     0.5637          1          1          1          1     0.9981          1 
  12    rs7302568     0.5647     0.5647          1          1          1          1     0.9981          1 
  12    rs7978555     0.5674     0.5674          1          1          1          1     0.9981          1 
  12     rs266655     0.5675     0.5675          1          1          1          1     0.9981          1 
  12    rs7961072     0.5685     0.5685          1          1          1          1     0.9981          1 
  12    rs7314055     0.5709     0.5709          1          1          1          1     0.9981          1 
  12    rs7314053     0.5712     0.5712          1          1          1          1     0.9981          1 
  12   rs10876797     0.5715     0.5715          1          1          1          1     0.9981          1 
  12    rs2067554     0.5736     0.5736          1          1          1          1     0.9981          1 
  12   rs10161161     0.5739     0.5739          1          1          1          1     0.9981          1 
  12    rs2638319     0.5762     0.5762          1          1          1          1     0.9981          1 
  12     rs931586     0.5775     0.5775          1          1          1          1     0.9981          1 
  12    rs6580991     0.5775     0.5775          1          1          1          1     0.9981          1 
  12   rs11171005     0.5787     0.5787          1          1          1          1     0.9981          1 
  12    rs2657877     0.5793     0.5793          1          1          1          1     0.9981          1 
  12    rs7304599     0.5797     0.5797          1          1          1          1     0.9981          1 
  12   rs11171513     0.5797     0.5797          1          1          1          1     0.9981          1 
  12   rs10783753     0.5797     0.5797          1          1          1          1     0.9981          1 
  12    rs7135420     0.5797     0.5797          1          1          1          1     0.9981          1 
  12    rs7304677     0.5797     0.5797          1          1          1          1     0.9981          1 
  12   rs10747752     0.5837     0.5837          1          1          1          1     0.9981          1 
  12    rs2577864     0.5858     0.5858          1          1          1          1     0.9981          1 
  12    rs2590712     0.5858     0.5858          1          1          1          1     0.9981          1 
  12    rs7132431     0.5872     0.5872          1          1          1          1     0.9981          1 
  12   rs11829918     0.5878     0.5878          1          1          1          1     0.9981          1 
  12   rs11171203     0.5897     0.5897          1          1          1          1     0.9981          1 
  12   rs17102640     0.5917     0.5917          1          1          1          1     0.9981          1 
  12   rs10783748     0.5927     0.5927          1          1          1          1     0.9981          1 
  12    rs4103571     0.5939     0.5939          1          1          1          1     0.9981          1 
  12    rs3782239     0.5978     0.5978          1          1          1          1     0.9981          1 
  12   rs12366432     0.5993     0.5993          1          1          1          1     0.9981          1 
  12    rs2120297     0.6001     0.6001          1          1          1          1     0.9981          1 
  12    rs4759303     0.6034     0.6034          1          1          1          1     0.9981          1 
  12    rs1857764     0.6046     0.6046          1          1          1          1     0.9981          1 
  12   rs10876954     0.6049     0.6049          1          1          1          1     0.9981          1 
  12   rs11171440     0.6058     0.6058          1          1          1          1     0.9981          1 
  12   rs11171446     0.6058     0.6058          1          1          1          1     0.9981          1 
  12    rs2264358     0.6067     0.6067          1          1          1          1     0.9981          1 
  12    rs2120296     0.6091     0.6091          1          1          1          1     0.9981          1 
  12   rs10783817     0.6092     0.6092          1          1          1          1     0.9981          1 
  12    rs7962641     0.6102     0.6102          1          1          1          1     0.9981          1 
  12    rs7294935     0.6103     0.6103          1          1          1          1     0.9981          1 
  12   rs12299901     0.6136     0.6136          1          1          1          1     0.9981          1 
  12     rs774025     0.6152     0.6152          1          1          1          1     0.9981          1 
  12   rs11830379     0.6159     0.6159          1          1          1          1     0.9981          1 
  12    rs1691620     0.6171     0.6171          1          1          1          1     0.9981          1 
  12   rs11171667     0.6174     0.6174          1          1          1          1     0.9981          1 
  12   rs11171634     0.6219     0.6219          1          1          1          1     0.9981          1 
  12   rs12321987     0.6224     0.6224          1          1          1          1     0.9981          1 
  12   rs11172156     0.6246     0.6246          1          1          1          1     0.9981          1 
  12   rs17117846     0.6281     0.6281          1          1          1          1     0.9981          1 
  12    rs2656804     0.6302     0.6302          1          1          1          1     0.9981          1 
  12    rs2657888     0.6314     0.6314          1          1          1          1     0.9981          1 
  12    rs7978952      0.632      0.632          1          1          1          1     0.9981          1 
  12    rs2638335     0.6325     0.6325          1          1          1          1     0.9981          1 
  12    rs2638328     0.6349     0.6349          1          1          1          1     0.9981          1 
  12    rs4759345     0.6358     0.6358          1          1          1          1     0.9981          1 
  12   rs11612817     0.6385     0.6385          1          1          1          1     0.9981          1 
  12   rs17117696     0.6387     0.6387          1          1          1          1     0.9981          1 
  12   rs17117799     0.6387     0.6387          1          1          1          1     0.9981          1 
  12     rs773644     0.6443     0.6443          1          1          1          1     0.9981          1 
  12   rs10876765     0.6459     0.6459          1          1          1          1     0.9981          1 
  12   rs10876766     0.6459     0.6459          1          1          1          1     0.9981          1 
  12    rs7954814     0.6459     0.6459          1          1          1          1     0.9981          1 
  12    rs6581042     0.6459     0.6459          1          1          1          1     0.9981          1 
  12    rs2603573     0.6472     0.6472          1          1          1          1     0.9981          1 
  12    rs7959654     0.6493     0.6493          1          1          1          1     0.9981          1 
  12   rs10783728     0.6531     0.6531          1          1          1          1     0.9981          1 
  12   rs11170709     0.6545     0.6545          1          1          1          1     0.9981          1 
  12    rs7978062     0.6579     0.6579          1          1          1          1     0.9981          1 
  12   rs17117817     0.6593     0.6593          1          1          1          1     0.9981          1 
  12    rs2371189       0.66       0.66          1          1          1          1     0.9981          1 
  12   rs17119482     0.6629     0.6629          1          1          1          1     0.9981          1 
  12    rs7968870     0.6636     0.6636          1          1          1          1     0.9981          1 
  12    rs7132347     0.6648     0.6648          1          1          1          1     0.9981          1 
  12   rs11171619     0.6658     0.6658          1          1          1          1     0.9981          1 
  12   rs11171462     0.6661     0.6661          1          1          1          1     0.9981          1 
  12     rs567895     0.6666     0.6666          1          1          1          1     0.9981          1 
  12   rs10783719     0.6671     0.6671          1          1          1          1     0.9981          1 
  12   rs10735854     0.6673     0.6673          1          1          1          1     0.9981          1 
  12   rs11170960     0.6696     0.6696          1          1          1          1     0.9981          1 
  12    rs6581025     0.6698     0.6698          1          1          1          1     0.9981          1 
  12   rs11171542     0.6708     0.6708          1          1          1          1     0.9981          1 
  12    rs7975818     0.6746     0.6746          1          1          1          1     0.9981          1 
  12    rs4388990     0.6751     0.6751          1          1          1          1     0.9981          1 
  12   rs11170751     0.6752     0.6752          1          1          1          1     0.9981          1 
  12    rs1873914     0.6763     0.6763          1          1          1          1     0.9981          1 
  12     rs775250     0.6778     0.6778          1          1          1          1     0.9981          1 
  12    rs4759042     0.6794     0.6794          1          1          1          1     0.9981          1 
  12    rs1044931     0.6794     0.6794          1          1          1          1     0.9981          1 
  12   rs12299016     0.6864     0.6864          1          1          1          1     0.9981          1 
  12   rs10876543     0.6866     0.6866          1          1          1          1     0.9981          1 
  12    rs7299115     0.6872     0.6872          1          1          1          1     0.9981          1 
  12   rs12579451     0.6873     0.6873          1          1          1          1     0.9981          1 
  12    rs2555035     0.6898     0.6898          1          1          1          1     0.9981          1 
  12    rs2228225     0.6899     0.6899          1          1          1          1     0.9981          1 
  12    rs2292657     0.6899     0.6899          1          1          1          1     0.9981          1 
  12   rs12297669     0.6904     0.6904          1          1          1          1     0.9981          1 
  12    rs2633415     0.6911     0.6911          1          1          1          1     0.9981          1 
  12     rs882383     0.6972     0.6972          1          1          1          1     0.9981          1 
  12   rs10876558     0.6977     0.6977          1          1          1          1     0.9981          1 
  12   rs11170895     0.6977     0.6977          1          1          1          1     0.9981          1 
  12    rs7965140     0.6978     0.6978          1          1          1          1     0.9981          1 
  12   rs17119386      0.698      0.698          1          1          1          1     0.9981          1 
  12    rs2270737      0.698      0.698          1          1          1          1     0.9981          1 
  12   rs17119416      0.698      0.698          1          1          1          1     0.9981          1 
  12   rs10783768     0.6987     0.6987          1          1          1          1     0.9981          1 
  12    rs7975388     0.6988     0.6988          1          1          1          1     0.9981          1 
  12    rs7313599     0.7002     0.7002          1          1          1          1     0.9981          1 
  12   rs12311878     0.7011     0.7011          1          1          1          1     0.9981          1 
  12    rs7974512     0.7071     0.7071          1          1          1          1     0.9981          1 
  12    rs7296402     0.7082     0.7082          1          1          1          1     0.9981          1 
  12    rs4758979     0.7083     0.7083          1          1          1          1     0.9981          1 
  12    rs6581112     0.7084     0.7084          1          1          1          1     0.9981          1 
  12    rs1691607     0.7111     0.7111          1          1          1          1     0.9981          1 
  12   rs11171456     0.7124     0.7124          1          1          1          1     0.9981          1 
  12    rs1610444     0.7141     0.7141          1          1          1          1     0.9981          1 
  12    rs7968810     0.7145     0.7145          1          1          1          1     0.9981          1 
  12    rs7301099      0.718      0.718          1          1          1          1     0.9981          1 
  12    rs2710696     0.7255     0.7255          1          1          1          1     0.9981          1 
  12   rs12579911     0.7275     0.7275          1          1          1          1     0.9981          1 
  12    rs2643630     0.7296     0.7296          1          1          1          1     0.9981          1 
  12    rs2643629     0.7296     0.7296          1          1          1          1     0.9981          1 
  12    rs7314151     0.7314     0.7314          1          1          1          1     0.9981          1 
  12    rs2124048     0.7335     0.7335          1          1          1          1     0.9981          1 
  12   rs10506329     0.7336     0.7336          1          1          1          1     0.9981          1 
  12   rs17114865     0.7365     0.7365          1          1          1          1     0.9981          1 
  12   rs12303393     0.7368     0.7368          1          1          1          1     0.9981          1 
  12   rs11171357     0.7388     0.7388          1          1          1          1     0.9981          1 
  12    rs3213122     0.7403     0.7403          1          1          1          1     0.9981          1 
  12     rs772255     0.7413     0.7413          1          1          1          1     0.9981          1 
  12    rs6580988     0.7422     0.7422          1          1          1          1     0.9981          1 
  12     rs725957     0.7432     0.7432          1          1          1          1     0.9981          1 
  12     rs775244     0.7436     0.7436          1          1          1          1     0.9981          1 
  12    rs2633422     0.7456     0.7456          1          1          1          1     0.9981          1 
  12    rs7955104     0.7467     0.7467          1          1          1          1     0.9981          1 
  12    rs7963300     0.7468     0.7468          1          1          1          1     0.9981          1 
  12     rs266687     0.7493     0.7493          1          1          1          1     0.9981          1 
  12    rs1896048     0.7494     0.7494          1          1          1          1     0.9981          1 
  12    rs7295884     0.7498     0.7498          1          1          1          1     0.9981          1 
  12   rs11171169     0.7523     0.7523          1          1          1          1     0.9981          1 
  12   rs11172028     0.7536     0.7536          1          1          1          1     0.9981          1 
  12    rs2371188      0.757      0.757          1          1          1          1     0.9981          1 
  12    rs7979812     0.7609     0.7609          1          1          1          1     0.9981          1 
  12      rs10450     0.7613     0.7613          1          1          1          1     0.9981          1 
  12   rs11170701     0.7623     0.7623          1          1          1          1     0.9981          1 
  12    rs7138041     0.7692     0.7692          1          1          1          1     0.9981          1 
  12    rs4759035       0.77       0.77          1          1          1          1     0.9981          1 
  12    rs7954692       0.77       0.77          1          1          1          1     0.9981          1 
  12    rs7315229      0.771      0.771          1          1          1          1     0.9981          1 
  12     rs697222     0.7715     0.7715          1          1          1          1     0.9981          1 
  12   rs11171250     0.7723     0.7723          1          1          1          1     0.9981          1 
  12   rs10876569     0.7725     0.7725          1          1          1          1     0.9981          1 
  12   rs10876842     0.7739     0.7739          1          1          1          1     0.9981          1 
  12   rs12306670     0.7751     0.7751          1          1          1          1     0.9981          1 
  12   rs11171228     0.7754     0.7754          1          1          1          1     0.9981          1 
  12   rs10747701     0.7761     0.7761          1          1          1          1     0.9981          1 
  12    rs1857766     0.7777     0.7777          1          1          1          1     0.9981          1 
  12    rs1352328     0.7777     0.7777          1          1          1          1     0.9981          1 
  12   rs10506339     0.7777     0.7777          1          1          1          1     0.9981          1 
  12   rs10747747     0.7791     0.7791          1          1          1          1     0.9981          1 
  12   rs12427355     0.7796     0.7796          1          1          1          1     0.9981          1 
  12    rs7303149     0.7796     0.7796          1          1          1          1     0.9981          1 
  12    rs2120992     0.7796     0.7796          1          1          1          1     0.9981          1 
  12    rs2577865     0.7796     0.7796          1          1          1          1     0.9981          1 
  12    rs2204785     0.7796     0.7796          1          1          1          1     0.9981          1 
  12    rs6580967     0.7823     0.7823          1          1          1          1     0.9981          1 
  12    rs7135142     0.7823     0.7823          1          1          1          1     0.9981          1 
  12   rs12296766     0.7823     0.7823          1          1          1          1     0.9981          1 
  12    rs1872436     0.7823     0.7823          1          1          1          1     0.9981          1 
  12   rs12811467     0.7857     0.7857          1          1          1          1     0.9981          1 
  12    rs7134292     0.7863     0.7863          1          1          1          1     0.9981          1 
  12    rs4759173     0.7863     0.7863          1          1          1          1     0.9981          1 
  12    rs3953273     0.7889     0.7889          1          1          1          1     0.9981          1 
  12    rs1474447     0.7889     0.7889          1          1          1          1     0.9981          1 
  12    rs2086174       0.79       0.79          1          1          1          1     0.9981          1 
  12   rs11171212     0.7901     0.7901          1          1          1          1     0.9981          1 
  12    rs7301643     0.7917     0.7917          1          1          1          1     0.9981          1 
  12   rs17113238     0.7923     0.7923          1          1          1          1     0.9981          1 
  12   rs10876575     0.7945     0.7945          1          1          1          1     0.9981          1 
  12   rs10783635     0.7945     0.7945          1          1          1          1     0.9981          1 
  12    rs1284185     0.7946     0.7946          1          1          1          1     0.9981          1 
  12    rs2629445     0.7958     0.7958          1          1          1          1     0.9981          1 
  12   rs10747758     0.7962     0.7962          1          1          1          1     0.9981          1 
  12   rs12299550     0.7969     0.7969          1          1          1          1     0.9981          1 
  12   rs10783764      0.802      0.802          1          1          1          1     0.9981          1 
  12    rs1349911     0.8026     0.8026          1          1          1          1     0.9981          1 
  12   rs11171271     0.8033     0.8033          1          1          1          1     0.9981          1 
  12   rs17102356     0.8056     0.8056          1          1          1          1     0.9981          1 
  12    rs1153166     0.8072     0.8072          1          1          1          1     0.9981          1 
  12    rs1022232     0.8087     0.8087          1          1          1          1     0.9981          1 
  12    rs1689509     0.8094     0.8094          1          1          1          1     0.9981          1 
  12     rs772464     0.8094     0.8094          1          1          1          1     0.9981          1 
  12   rs11171998     0.8106     0.8106          1          1          1          1     0.9981          1 
  12    rs1678542     0.8114     0.8114          1          1          1          1     0.9981          1 
  12    rs6580965     0.8155     0.8155          1          1          1          1     0.9981          1 
  12   rs17109902     0.8158     0.8158          1          1          1          1     0.9981          1 
  12    rs9943768     0.8159     0.8159          1          1          1          1     0.9981          1 
  12   rs10783794     0.8186     0.8186          1          1          1          1     0.9981          1 
  12    rs2252795     0.8198     0.8198          1          1          1          1     0.9981          1 
  12    rs1691630     0.8232     0.8232          1          1          1          1     0.9981          1 
  12    rs2069399     0.8233     0.8233          1          1          1          1     0.9981          1 
  12    rs2950390     0.8233     0.8233          1          1          1          1     0.9981          1 
  12    rs2958154     0.8233     0.8233          1          1          1          1     0.9981          1 
  12   rs11575218     0.8258     0.8258          1          1          1          1     0.9981          1 
  12   rs12307718     0.8268     0.8268          1          1          1          1     0.9981          1 
  12     rs715930     0.8286     0.8286          1          1          1          1     0.9981          1 
  12    rs7301155     0.8294     0.8294          1          1          1          1     0.9981          1 
  12   rs17444799     0.8304     0.8304          1          1          1          1     0.9981          1 
  12    rs4290273     0.8304     0.8304          1          1          1          1     0.9981          1 
  12    rs7953231     0.8308     0.8308          1          1          1          1     0.9981          1 
  12    rs3138139     0.8317     0.8317          1          1          1          1     0.9981          1 
  12   rs11171211     0.8331     0.8331          1          1          1          1     0.9981          1 
  12   rs11171387     0.8346     0.8346          1          1          1          1     0.9981          1 
  12      rs13020     0.8395     0.8395          1          1          1          1     0.9981          1 
  12   rs17119173     0.8417     0.8417          1          1          1          1     0.9981          1 
  12   rs11829739     0.8459     0.8459          1          1          1          1     0.9981          1 
  12    rs1048103     0.8494     0.8494          1          1          1          1     0.9981          1 
  12       rs9368      0.854      0.854          1          1          1          1     0.9981          1 
  12    rs7971094     0.8555     0.8555          1          1          1          1     0.9981          1 
  12    rs4759218     0.8556     0.8556          1          1          1          1     0.9981          1 
  12   rs10506322      0.858      0.858          1          1          1          1     0.9981          1 
  12   rs17119149     0.8605     0.8605          1          1          1          1     0.9981          1 
  12    rs7979372     0.8613     0.8613          1          1          1          1     0.9981          1 
  12     rs705708     0.8613     0.8613          1          1          1          1     0.9981          1 
  12    rs9919772     0.8615     0.8615          1          1          1          1     0.9981          1 
  12   rs10783807     0.8618     0.8618          1          1          1          1     0.9981          1 
  12   rs10876578     0.8641     0.8641          1          1          1          1     0.9981          1 
  12    rs1619029     0.8675     0.8675          1          1          1          1     0.9981          1 
  12   rs10506325     0.8685     0.8685          1          1          1          1     0.9981          1 
  12    rs1470321      0.869      0.869          1          1          1          1     0.9981          1 
  12   rs17117860     0.8696     0.8696          1          1          1          1     0.9981          1 
  12   rs11170800     0.8703     0.8703          1          1          1          1     0.9981          1 
  12    rs2958127     0.8733     0.8733          1          1          1          1     0.9981          1 
  12    rs1131514     0.8733     0.8733          1          1          1          1     0.9981          1 
  12    rs1669300     0.8744     0.8744          1          1          1          1     0.9981          1 
  12    rs7311008     0.8751     0.8751          1          1          1          1     0.9981          1 
  12   rs11832661      0.876      0.876          1          1          1          1     0.9981          1 
  12    rs1463241      0.876      0.876          1          1          1          1     0.9981          1 
  12    rs1689512     0.8778     0.8778          1          1          1          1     0.9981          1 
  12    rs2271192     0.8778     0.8778          1          1          1          1     0.9981          1 
  12    rs4759118     0.8825     0.8825          1          1          1          1     0.9981          1 
  12   rs11171978     0.8892     0.8892          1          1          1          1     0.9981          1 
  12   rs11171979     0.8892     0.8892          1          1          1          1     0.9981          1 
  12    rs7301102     0.8898     0.8898          1          1          1          1     0.9981          1 
  12   rs11170795     0.8922     0.8922          1          1          1          1     0.9981          1 
  12    rs3195797     0.8928     0.8928          1          1          1          1     0.9981          1 
  12    rs2279402     0.8976     0.8976          1          1          1          1     0.9981          1 
  12    rs2279399     0.8976     0.8976          1          1          1          1     0.9981          1 
  12    rs1896037        0.9        0.9          1          1          1          1     0.9981          1 
  12   rs10783760        0.9        0.9          1          1          1          1     0.9981          1 
  12    rs3825192     0.9009     0.9009          1          1          1          1     0.9981          1 
  12   rs12307379      0.903      0.903          1          1          1          1     0.9981          1 
  12    rs7309659     0.9063     0.9063          1          1          1          1     0.9981          1 
  12     rs537482     0.9063     0.9063          1          1          1          1     0.9981          1 
  12     rs747906     0.9067     0.9067          1          1          1          1     0.9981          1 
  12   rs12809466     0.9073     0.9073          1          1          1          1     0.9981          1 
  12   rs11171257     0.9075     0.9075          1          1          1          1     0.9981          1 
  12   rs12302326     0.9075     0.9075          1          1          1          1     0.9981          1 
  12   rs10876929     0.9079     0.9079          1          1          1          1     0.9981          1 
  12     rs511225     0.9081     0.9081          1          1          1          1     0.9981          1 
  12    rs6581079     0.9083     0.9083          1          1          1          1     0.9981          1 
  12    rs1082502     0.9097     0.9097          1          1          1          1     0.9981          1 
  12    rs1678514     0.9097     0.9097          1          1          1          1     0.9981          1 
  12    rs7137402     0.9098     0.9098          1          1          1          1     0.9981          1 
  12     rs941210     0.9105     0.9105          1          1          1          1     0.9981          1 
  12    rs1250448     0.9115     0.9115          1          1          1          1     0.9981          1 
  12   rs10506346      0.913      0.913          1          1          1          1     0.9981          1 
  12     rs701006     0.9168     0.9168          1          1          1          1     0.9981          1 
  12    rs7315945      0.919      0.919          1          1          1          1     0.9981          1 
  12     rs894738     0.9195     0.9195          1          1          1          1     0.9981          1 
  12     rs754133     0.9195     0.9195          1          1          1          1     0.9981          1 
  12    rs2888334     0.9197     0.9197          1          1          1          1     0.9981          1 
  12   rs11172040     0.9199     0.9199          1          1          1          1     0.9981          1 
  12   rs17102916     0.9211     0.9211          1          1          1          1     0.9981          1 
  12    rs2251055     0.9272     0.9272          1          1          1          1     0.9981          1 
  12    rs2366148     0.9294     0.9294          1          1          1          1     0.9981          1 
  12   rs17118655     0.9301     0.9301          1          1          1          1     0.9981          1 
  12    rs3741670     0.9314     0.9314          1          1          1          1     0.9981          1 
  12    rs3886197     0.9322     0.9322          1          1          1          1     0.9981          1 
  12    rs2069408     0.9323     0.9323          1          1          1          1     0.9981          1 
  12    rs7978340     0.9324     0.9324          1          1          1          1     0.9981          1 
  12     rs537161     0.9333     0.9333          1          1          1          1     0.9981          1 
  12    rs2306692     0.9356     0.9356          1          1          1          1     0.9981          1 
  12   rs10506323     0.9357     0.9357          1          1          1          1     0.9981          1 
  12   rs11170991     0.9379     0.9379          1          1          1          1     0.9981          1 
  12   rs11171367     0.9388     0.9388          1          1          1          1     0.9981          1 
  12   rs12297028     0.9413     0.9413          1          1          1          1     0.9981          1 
  12    rs7974526     0.9415     0.9415          1          1          1          1     0.9981          1 
  12   rs41523247     0.9419     0.9419          1          1          1          1     0.9981          1 
  12    rs7306498     0.9433     0.9433          1          1          1          1     0.9981          1 
  12    rs4512901     0.9437     0.9437          1          1          1          1     0.9981          1 
  12    rs9669676     0.9457     0.9457          1          1          1          1     0.9981          1 
  12     rs773122     0.9469     0.9469          1          1          1          1     0.9981          1 
  12    rs3922689     0.9502     0.9502          1          1          1          1     0.9981          1 
  12   rs11830618     0.9502     0.9502          1          1          1          1     0.9981          1 
  12    rs2887935     0.9504     0.9504          1          1          1          1     0.9981          1 
  12     rs796720     0.9505     0.9505          1          1          1          1     0.9981          1 
  12   rs11171216     0.9522     0.9522          1          1          1          1     0.9981          1 
  12    rs7953523     0.9522     0.9522          1          1          1          1     0.9981          1 
  12   rs10783828      0.954      0.954          1          1          1          1     0.9981          1 
  12   rs11170725     0.9554     0.9554          1          1          1          1     0.9981          1 
  12    rs2120991     0.9554     0.9554          1          1          1          1     0.9981          1 
  12     rs266650     0.9556     0.9556          1          1          1          1     0.9981          1 
  12     rs266689     0.9556     0.9556          1          1          1          1     0.9981          1 
  12    rs7954789     0.9569     0.9569          1          1          1          1     0.9981          1 
  12    rs2198604     0.9581     0.9581          1          1          1          1     0.9981          1 
  12    rs4999382      0.959      0.959          1          1          1          1     0.9981          1 
  12   rs11171227     0.9613     0.9613          1          1          1          1     0.9981          1 
  12   rs10506333     0.9616     0.9616          1          1          1          1     0.9981          1 
  12   rs11171139     0.9616     0.9616          1          1          1          1     0.9981          1 
  12   rs11171464     0.9682     0.9682          1          1          1          1     0.9981          1 
  12    rs6581007     0.9697     0.9697          1          1          1          1     0.9981          1 
  12    rs6581008     0.9697     0.9697          1          1          1          1     0.9981          1 
  12     rs324019     0.9702     0.9702          1          1          1          1     0.9981          1 
  12    rs1145000     0.9703     0.9703          1          1          1          1     0.9981          1 
  12    rs4759206     0.9704     0.9704          1          1          1          1     0.9981          1 
  12    rs1145008     0.9721     0.9721          1          1          1          1     0.9981          1 
  12   rs11833298     0.9731     0.9731          1          1          1          1     0.9981          1 
  12   rs10783746     0.9752     0.9752          1          1          1          1     0.9981          1 
  12     rs775251     0.9755     0.9755          1          1          1          1     0.9981          1 
  12    rs4415812     0.9773     0.9773          1          1          1          1     0.9981          1 
  12   rs11172046     0.9773     0.9773          1          1          1          1     0.9981          1 
  12    rs7135519     0.9776     0.9776          1          1          1          1     0.9981          1 
  12   rs12303187     0.9776     0.9776          1          1          1          1     0.9981          1 
  12   rs12318742     0.9776     0.9776          1          1          1          1     0.9981          1 
  12   rs12299232     0.9776     0.9776          1          1          1          1     0.9981          1 
  12    rs7137580     0.9776     0.9776          1          1          1          1     0.9981          1 
  12   rs11838024     0.9776     0.9776          1          1          1          1     0.9981          1 
  12    rs6581023     0.9776     0.9776          1          1          1          1     0.9981          1 
  12   rs11171366     0.9792     0.9792          1          1          1          1     0.9981          1 
  12    rs7975940     0.9792     0.9792          1          1          1          1     0.9981          1 
  12   rs12310254     0.9792     0.9792          1          1          1          1     0.9981          1 
  12    rs3138144     0.9798     0.9798          1          1          1          1     0.9981          1 
  12    rs4396935     0.9799     0.9799          1          1          1          1     0.9981          1 
  12   rs12311931     0.9799     0.9799          1          1          1          1     0.9981          1 
  12     rs880980     0.9825     0.9825          1          1          1          1     0.9981          1 
  12   rs12312913     0.9832     0.9832          1          1          1          1     0.9981          1 
  12   rs12314491     0.9832     0.9832          1          1          1          1     0.9981          1 
  12    rs7976482     0.9851     0.9851          1          1          1          1     0.9981          1 
  12   rs10876684     0.9854     0.9854          1          1          1          1     0.9981          1 
  12    rs1454640     0.9861     0.9861          1          1          1          1     0.9981          1 
  12    rs7313456     0.9869     0.9869          1          1          1          1     0.9981          1 
  12   rs11172071     0.9882     0.9882          1          1          1          1     0.9981          1 
  12    rs2366144     0.9897     0.9897          1          1          1          1     0.9981          1 
  12    rs7971786     0.9953     0.9953          1          1          1          1     0.9981          1 
  12   rs11172047     0.9955     0.9955          1          1          1          1     0.9981          1 
  12   rs11835321      0.996      0.996          1          1          1          1     0.9981          1 
  12    rs7312770     0.9962     0.9962          1          1          1          1     0.9981          1 
  12    rs1947021     0.9965     0.9965          1          1          1          1     0.9981          1 
  12    rs1145009     0.9968     0.9968          1          1          1          1     0.9981          1 
  12    rs1153152     0.9968     0.9968          1          1          1          1     0.9981          1 
  12    rs7970032     0.9997     0.9997          1          1          1          1     0.9997          1 
