# Supplementary material for: Cell-to-cell expression dispersion of B-cell surface proteins is linked to genetic variants in humans
Source: Commun Biol. 2020 Jul 3;3:346. doi: 10.1038/s42003-020-1075-1 (PMC7335051; doi:10.1038/s42003-020-1075-1)
Supplement: Supplementary file 4 — Supplementary Data 2 [file 42003_2020_1075_MOESM4_ESM.zip › Supplementary_Data_S2/plink-results-48LCLs/CD63_chr12_mean/CD63_mean_48_LCLs.qassoc.means]

 CHR          SNP  VALUE      G11      G12      G22
  12   rs17102261   GENO      G/G      G/T      T/T
  12   rs17102261 COUNTS        8       22       18
  12   rs17102261   FREQ   0.1667   0.4583    0.375
  12   rs17102261   MEAN    7.847    7.836    7.788
  12   rs17102261     SD   0.2097   0.2527   0.1997
  12   rs12227447   GENO      T/T      T/C      C/C
  12   rs12227447 COUNTS        8       22       18
  12   rs12227447   FREQ   0.1667   0.4583    0.375
  12   rs12227447   MEAN    7.847    7.836    7.788
  12   rs12227447     SD   0.2097   0.2527   0.1997
  12   rs17102356   GENO      A/A      A/G      G/G
  12   rs17102356 COUNTS        0        6       42
  12   rs17102356   FREQ        0    0.125    0.875
  12   rs17102356   MEAN       NA    7.841    7.817
  12   rs17102356     SD       NA   0.3453    0.207
  12   rs17102368   GENO      G/G      G/T      T/T
  12   rs17102368 COUNTS        1       15       32
  12   rs17102368   FREQ  0.02083   0.3125   0.6667
  12   rs17102368   MEAN    7.966     7.87    7.792
  12   rs17102368     SD        0   0.2059   0.2327
  12    rs7980783   GENO      G/G      G/A      A/A
  12    rs7980783 COUNTS        2       14       32
  12    rs7980783   FREQ  0.04167   0.2917   0.6667
  12    rs7980783   MEAN    7.591    7.744    7.867
  12    rs7980783     SD   0.1146   0.2054   0.2228
  12    rs7980880   GENO      C/C      C/G      G/G
  12    rs7980880 COUNTS        1       16       31
  12    rs7980880   FREQ  0.02083   0.3333   0.6458
  12    rs7980880   MEAN    7.944    7.909    7.769
  12    rs7980880     SD        0   0.2451   0.2028
  12    rs7133633   GENO      G/G      G/A      A/A
  12    rs7133633 COUNTS        3       23       22
  12    rs7133633   FREQ   0.0625   0.4792   0.4583
  12    rs7133633   MEAN    8.053    7.803    7.805
  12    rs7133633     SD   0.1673     0.25   0.1891
  12   rs17102640   GENO      G/G      G/C      C/C
  12   rs17102640 COUNTS        0       13       35
  12   rs17102640   FREQ        0   0.2708   0.7292
  12   rs17102640   MEAN       NA    7.849    7.809
  12   rs17102640     SD       NA   0.2564   0.2137
  12    rs7968810   GENO      A/A      A/G      G/G
  12    rs7968810 COUNTS        4       28       16
  12    rs7968810   FREQ  0.08333   0.5833   0.3333
  12    rs7968810   MEAN    7.802    7.837    7.794
  12    rs7968810     SD   0.2347   0.2385   0.2056
  12    rs7968870   GENO      G/G      G/A      A/A
  12    rs7968870 COUNTS        2       21       25
  12    rs7968870   FREQ  0.04167   0.4375   0.5208
  12    rs7968870   MEAN    7.802    7.842    7.802
  12    rs7968870     SD   0.1921   0.2423   0.2167
  12    rs6580960   GENO      A/A      A/C      C/C
  12    rs6580960 COUNTS        4       17       27
  12    rs6580960   FREQ  0.08333   0.3542   0.5625
  12    rs6580960   MEAN    7.691    7.773    7.868
  12    rs6580960     SD   0.2065   0.2166   0.2246
  12   rs10783597   GENO      C/C      C/T      T/T
  12   rs10783597 COUNTS        4       15       29
  12   rs10783597   FREQ  0.08333   0.3125   0.6042
  12   rs10783597   MEAN    7.691    7.737     7.88
  12   rs10783597     SD   0.2065   0.2014   0.2226
  12   rs10783598   GENO      C/C      C/T      T/T
  12   rs10783598 COUNTS       12       20       16
  12   rs10783598   FREQ     0.25   0.4167   0.3333
  12   rs10783598   MEAN    7.795    7.899    7.739
  12   rs10783598     SD   0.2094   0.2286   0.2074
  12   rs12303628   GENO      T/T      T/C      C/C
  12   rs12303628 COUNTS        0       17       31
  12   rs12303628   FREQ        0   0.3542   0.6458
  12   rs12303628   MEAN       NA    7.876    7.789
  12   rs12303628     SD       NA   0.1915   0.2371
  12   rs11170685   GENO      T/T      T/C      C/C
  12   rs11170685 COUNTS       13       21       14
  12   rs11170685   FREQ   0.2708   0.4375   0.2917
  12   rs11170685   MEAN     7.94    7.751     7.81
  12   rs11170685     SD   0.2066   0.2104   0.2272
  12   rs17102916   GENO      T/T      T/G      G/G
  12   rs17102916 COUNTS        2       14       32
  12   rs17102916   FREQ  0.04167   0.2917   0.6667
  12   rs17102916   MEAN    7.876    7.797    7.826
  12   rs17102916     SD   0.2619   0.2384   0.2225
  12   rs10783599   GENO      A/A      A/G      G/G
  12   rs10783599 COUNTS        0        9       39
  12   rs10783599   FREQ        0   0.1875   0.8125
  12   rs10783599   MEAN       NA    7.686    7.851
  12   rs10783599     SD       NA   0.2325   0.2131
  12   rs12307091   GENO      G/G      G/A      A/A
  12   rs12307091 COUNTS       10       18       20
  12   rs12307091   FREQ   0.2083    0.375   0.4167
  12   rs12307091   MEAN    7.902    7.776    7.818
  12   rs12307091     SD   0.2042   0.2522    0.205
  12   rs11612817   GENO      G/G      G/A      A/A
  12   rs11612817 COUNTS       10       20       18
  12   rs11612817   FREQ   0.2083   0.4167    0.375
  12   rs11612817   MEAN    7.843    7.769    7.863
  12   rs11612817     SD   0.2409   0.2372   0.1991
  12     rs876351   GENO      A/A      A/T      T/T
  12     rs876351 COUNTS        0        9       39
  12     rs876351   FREQ        0   0.1875   0.8125
  12     rs876351   MEAN       NA    7.723    7.842
  12     rs876351     SD       NA   0.1585   0.2324
  12   rs12811467   GENO      C/C      C/T      T/T
  12   rs12811467 COUNTS        7       22       19
  12   rs12811467   FREQ   0.1458   0.4583   0.3958
  12   rs12811467   MEAN    7.847    7.816    7.814
  12   rs12811467     SD   0.2618   0.2071   0.2401
  12    rs4608125   GENO      A/A      A/G      G/G
  12    rs4608125 COUNTS        0        9       39
  12    rs4608125   FREQ        0   0.1875   0.8125
  12    rs4608125   MEAN       NA    7.723    7.842
  12    rs4608125     SD       NA   0.1585   0.2324
  12   rs11170701   GENO      C/C      C/G      G/G
  12   rs11170701 COUNTS        8       24       16
  12   rs11170701   FREQ   0.1667      0.5   0.3333
  12   rs11170701   MEAN    7.838    7.821    7.808
  12   rs11170701     SD   0.2438   0.2032   0.2563
  12    rs7295111   GENO      G/G      G/A      A/A
  12    rs7295111 COUNTS        4       18       26
  12    rs7295111   FREQ  0.08333    0.375   0.5417
  12    rs7295111   MEAN    7.991    7.829    7.787
  12    rs7295111     SD   0.2313   0.2105   0.2276
  12    rs7308567   GENO      G/G      G/C      C/C
  12    rs7308567 COUNTS        0       16       32
  12    rs7308567   FREQ        0   0.3333   0.6667
  12    rs7308567   MEAN       NA     7.76    7.849
  12    rs7308567     SD       NA   0.1786   0.2405
  12   rs10506320   GENO      A/A      A/G      G/G
  12   rs10506320 COUNTS        1        9       38
  12   rs10506320   FREQ  0.02083   0.1875   0.7917
  12   rs10506320   MEAN    8.246    7.776    7.819
  12   rs10506320     SD        0   0.1604   0.2297
  12   rs10506321   GENO      A/A      A/G      G/G
  12   rs10506321 COUNTS        2       11       35
  12   rs10506321   FREQ  0.04167   0.2292   0.7292
  12   rs10506321   MEAN    7.876    7.897    7.792
  12   rs10506321     SD   0.2619   0.2254   0.2223
  12   rs12822602   GENO      T/T      T/C      C/C
  12   rs12822602 COUNTS        2       11       35
  12   rs12822602   FREQ  0.04167   0.2292   0.7292
  12   rs12822602   MEAN    7.876    7.897    7.792
  12   rs12822602     SD   0.2619   0.2254   0.2223
  12   rs11170709   GENO      T/T      T/C      C/C
  12   rs11170709 COUNTS        4       11       33
  12   rs11170709   FREQ  0.08333   0.2292   0.6875
  12   rs11170709   MEAN    7.875     7.82    7.813
  12   rs11170709     SD   0.2552   0.1619   0.2427
  12    rs1445395   GENO      A/A      A/G      G/G
  12    rs1445395 COUNTS        0        7       41
  12    rs1445395   FREQ        0   0.1458   0.8542
  12    rs1445395   MEAN       NA     7.68    7.843
  12    rs1445395     SD       NA    0.237   0.2157
  12    rs4290273   GENO      A/A      A/C      C/C
  12    rs4290273 COUNTS        5       20       23
  12    rs4290273   FREQ   0.1042   0.4167   0.4792
  12    rs4290273   MEAN    7.839    7.821    7.814
  12    rs4290273     SD   0.3572   0.2533   0.1684
  12   rs11170725   GENO      T/T      T/G      G/G
  12   rs11170725 COUNTS        0        8       40
  12   rs11170725   FREQ        0   0.1667   0.8333
  12   rs11170725   MEAN       NA    7.816    7.821
  12   rs11170725     SD       NA   0.2454   0.2227
  12   rs10506322   GENO      T/T      T/C      C/C
  12   rs10506322 COUNTS        3        6       39
  12   rs10506322   FREQ   0.0625    0.125   0.8125
  12   rs10506322   MEAN    7.823     7.79    7.824
  12   rs10506322     SD   0.2178   0.2222   0.2299
  12    rs7303149   GENO      C/C      C/T      T/T
  12    rs7303149 COUNTS        1        6       41
  12    rs7303149   FREQ  0.02083    0.125   0.8542
  12    rs7303149   MEAN    7.892    7.764    7.826
  12    rs7303149     SD        0   0.1296    0.237
  12    rs7963300   GENO      A/A      A/G      G/G
  12    rs7963300 COUNTS        1        9       38
  12    rs7963300   FREQ  0.02083   0.1875   0.7917
  12    rs7963300   MEAN    7.892    7.777    7.828
  12    rs7963300     SD        0   0.1723   0.2379
  12     rs796720   GENO      A/A      A/G      G/G
  12     rs796720 COUNTS        1        9       38
  12     rs796720   FREQ  0.02083   0.1875   0.7917
  12     rs796720   MEAN    7.892    7.809     7.82
  12     rs796720     SD        0   0.2255   0.2292
  12    rs7306498   GENO      A/A      A/G      G/G
  12    rs7306498 COUNTS        9       17       22
  12    rs7306498   FREQ   0.1875   0.3542   0.4583
  12    rs7306498   MEAN    7.862     7.78    7.833
  12    rs7306498     SD   0.3226   0.2029   0.1975
  12   rs10506323   GENO      A/A      A/T      T/T
  12   rs10506323 COUNTS        2       19       27
  12   rs10506323   FREQ  0.04167   0.3958   0.5625
  12   rs10506323   MEAN    7.722    7.836    7.815
  12   rs10506323     SD   0.1754    0.197   0.2482
  12    rs2120297   GENO      C/C      C/G      G/G
  12    rs2120297 COUNTS        7       15       26
  12    rs2120297   FREQ   0.1458   0.3125   0.5417
  12    rs2120297   MEAN      7.8    7.798    7.837
  12    rs2120297     SD   0.1814   0.2314   0.2359
  12    rs6580965   GENO      T/T      T/C      C/C
  12    rs6580965 COUNTS        7       14       27
  12    rs6580965   FREQ   0.1458   0.2917   0.5625
  12    rs6580965   MEAN      7.8    7.821    7.824
  12    rs6580965     SD   0.1814   0.2229    0.241
  12    rs6580967   GENO      A/A      A/C      C/C
  12    rs6580967 COUNTS        7       13       28
  12    rs6580967   FREQ   0.1458   0.2708   0.5833
  12    rs6580967   MEAN      7.8    7.817    7.826
  12    rs6580967     SD   0.1814   0.2443   0.2308
  12   rs10506325   GENO      C/C      C/T      T/T
  12   rs10506325 COUNTS        9       18       21
  12   rs10506325   FREQ   0.1875    0.375   0.4375
  12   rs10506325   MEAN    7.814    7.837    7.808
  12   rs10506325     SD   0.1785    0.239   0.2368
  12    rs7979372   GENO      G/G      G/A      A/A
  12    rs7979372 COUNTS        5       15       28
  12    rs7979372   FREQ   0.1042   0.3125   0.5833
  12    rs7979372   MEAN    7.857    7.783    7.833
  12    rs7979372     SD   0.1613   0.2343   0.2319
  12   rs12311931   GENO      T/T      T/A      A/A
  12   rs12311931 COUNTS        0       10       38
  12   rs12311931   FREQ        0   0.2083   0.7917
  12   rs12311931   MEAN       NA    7.821    7.819
  12   rs12311931     SD       NA   0.1404   0.2427
  12    rs2120991   GENO      A/A      A/C      C/C
  12    rs2120991 COUNTS        0        8       40
  12    rs2120991   FREQ        0   0.1667   0.8333
  12    rs2120991   MEAN       NA    7.816    7.821
  12    rs2120991     SD       NA   0.2454   0.2227
  12    rs2120992   GENO      T/T      T/A      A/A
  12    rs2120992 COUNTS        1        6       41
  12    rs2120992   FREQ  0.02083    0.125   0.8542
  12    rs2120992   MEAN    7.892    7.764    7.826
  12    rs2120992     SD        0   0.1296    0.237
  12    rs4759303   GENO      C/C      C/T      T/T
  12    rs4759303 COUNTS        1        9       38
  12    rs4759303   FREQ  0.02083   0.1875   0.7917
  12    rs4759303   MEAN    7.942    7.835    7.813
  12    rs4759303     SD        0   0.2356   0.2262
  12    rs2577864   GENO      T/T      T/C      C/C
  12    rs2577864 COUNTS       10       20       18
  12    rs2577864   FREQ   0.2083   0.4167    0.375
  12    rs2577864   MEAN    7.837    7.771    7.865
  12    rs2577864     SD   0.3142   0.2043   0.1858
  12    rs2577865   GENO      T/T      T/C      C/C
  12    rs2577865 COUNTS        1        6       41
  12    rs2577865   FREQ  0.02083    0.125   0.8542
  12    rs2577865   MEAN    7.892    7.764    7.826
  12    rs2577865     SD        0   0.1296    0.237
  12    rs2590712   GENO      G/G      G/C      C/C
  12    rs2590712 COUNTS       10       20       18
  12    rs2590712   FREQ   0.2083   0.4167    0.375
  12    rs2590712   MEAN    7.837    7.771    7.865
  12    rs2590712     SD   0.3142   0.2043   0.1858
  12    rs2204785   GENO      T/T      T/C      C/C
  12    rs2204785 COUNTS        1        6       41
  12    rs2204785   FREQ  0.02083    0.125   0.8542
  12    rs2204785   MEAN    7.892    7.764    7.826
  12    rs2204785     SD        0   0.1296    0.237
  12   rs11170751   GENO      G/G      G/T      T/T
  12   rs11170751 COUNTS        0        8       40
  12   rs11170751   FREQ        0   0.1667   0.8333
  12   rs11170751   MEAN       NA    7.789    7.826
  12   rs11170751     SD       NA   0.1264   0.2394
  12    rs1443508   GENO      C/C      C/T      T/T
  12    rs1443508 COUNTS        8       23       17
  12    rs1443508   FREQ   0.1667   0.4792   0.3542
  12    rs1443508   MEAN    7.799    7.806    7.847
  12    rs1443508     SD   0.2889    0.252   0.1488
  12    rs1443507   GENO      A/A      A/T      T/T
  12    rs1443507 COUNTS        8       23       17
  12    rs1443507   FREQ   0.1667   0.4792   0.3542
  12    rs1443507   MEAN    7.799    7.806    7.847
  12    rs1443507     SD   0.2889    0.252   0.1488
  12    rs1947021   GENO      G/G      G/A      A/A
  12    rs1947021 COUNTS       11       26       11
  12    rs1947021   FREQ   0.2292   0.5417   0.2292
  12    rs1947021   MEAN    7.811    7.828     7.81
  12    rs1947021     SD   0.2388   0.2207   0.2378
  12    rs1470321   GENO      A/A      A/G      G/G
  12    rs1470321 COUNTS        6       18       24
  12    rs1470321   FREQ    0.125    0.375      0.5
  12    rs1470321   MEAN    7.802    7.842    7.808
  12    rs1470321     SD   0.1811    0.207   0.2511
  12   rs11170760   GENO      C/C      C/G      G/G
  12   rs11170760 COUNTS        7       15       26
  12   rs11170760   FREQ   0.1458   0.3125   0.5417
  12   rs11170760   MEAN    7.872    7.858    7.784
  12   rs11170760     SD   0.2867   0.2183   0.2118
  12    rs7312914   GENO      G/G      G/A      A/A
  12    rs7312914 COUNTS        6       23       19
  12    rs7312914   FREQ    0.125   0.4792   0.3958
  12    rs7312914   MEAN    7.763    7.768    7.901
  12    rs7312914     SD   0.1911    0.204   0.2418
  12    rs1443504   GENO      G/G      G/T      T/T
  12    rs1443504 COUNTS       10       25       13
  12    rs1443504   FREQ   0.2083   0.5208   0.2708
  12    rs1443504   MEAN     7.94    7.759    7.845
  12    rs1443504     SD   0.2226   0.1952     0.25
  12     rs894734   GENO      G/G      G/A      A/A
  12     rs894734 COUNTS        3       20       25
  12     rs894734   FREQ   0.0625   0.4167   0.5208
  12     rs894734   MEAN     7.73    7.807    7.841
  12     rs894734     SD   0.2486   0.2555   0.1994
  12    rs2366144   GENO      A/A      A/C      C/C
  12    rs2366144 COUNTS        2       15       31
  12    rs2366144   FREQ  0.04167   0.3125   0.6458
  12    rs2366144   MEAN    8.016    7.768    7.832
  12    rs2366144     SD  0.06478   0.2369   0.2195
  12    rs7301643   GENO      T/T      T/G      G/G
  12    rs7301643 COUNTS       15       16       17
  12    rs7301643   FREQ   0.3125   0.3333   0.3542
  12    rs7301643   MEAN     7.85    7.741    7.867
  12    rs7301643     SD   0.1999   0.2108   0.2475
  12    rs2366148   GENO      G/G      G/A      A/A
  12    rs2366148 COUNTS        1        9       38
  12    rs2366148   FREQ  0.02083   0.1875   0.7917
  12    rs2366148   MEAN     7.92    7.805    7.821
  12    rs2366148     SD        0   0.1561    0.241
  12    rs1561987   GENO      A/A      A/G      G/G
  12    rs1561987 COUNTS        1       12       35
  12    rs1561987   FREQ  0.02083     0.25   0.7292
  12    rs1561987   MEAN    8.062    7.668    7.865
  12    rs1561987     SD        0   0.2767   0.1807
  12    rs1822437   GENO      A/A      A/G      G/G
  12    rs1822437 COUNTS        2       17       29
  12    rs1822437   FREQ  0.04167   0.3542   0.6042
  12    rs1822437   MEAN    8.198     7.66    7.887
  12    rs1822437     SD   0.1932   0.1874   0.1798
  12    rs1822438   GENO      C/C      C/A      A/A
  12    rs1822438 COUNTS        3       20       25
  12    rs1822438   FREQ   0.0625   0.4167   0.5208
  12    rs1822438   MEAN    7.638    7.797    7.859
  12    rs1822438     SD  0.02688   0.2567   0.1995
  12    rs1838173   GENO      T/T      T/C      C/C
  12    rs1838173 COUNTS        8       24       16
  12    rs1838173   FREQ   0.1667      0.5   0.3333
  12    rs1838173   MEAN    7.936    7.769    7.837
  12    rs1838173     SD   0.1877   0.2399    0.202
  12    rs2120296   GENO      A/A      A/C      C/C
  12    rs2120296 COUNTS        1       21       26
  12    rs2120296   FREQ  0.02083   0.4375   0.5417
  12    rs2120296   MEAN    7.613    7.819    7.828
  12    rs2120296     SD        0   0.2293   0.2245
  12   rs17105613   GENO      C/C      C/T      T/T
  12   rs17105613 COUNTS        7       28       13
  12   rs17105613   FREQ   0.1458   0.5833   0.2708
  12   rs17105613   MEAN    7.908    7.824    7.764
  12   rs17105613     SD   0.2389   0.2425   0.1659
  12    rs4512901   GENO      A/A      A/C      C/C
  12    rs4512901 COUNTS        6       31       11
  12    rs4512901   FREQ    0.125   0.6458   0.2292
  12    rs4512901   MEAN    7.819    7.818    7.825
  12    rs4512901     SD    0.137   0.2594    0.156
  12   rs12422555   GENO      A/A      A/T      T/T
  12   rs12422555 COUNTS        6       21       21
  12   rs12422555   FREQ    0.125   0.4375   0.4375
  12   rs12422555   MEAN    7.926    7.841    7.768
  12   rs12422555     SD  0.07864   0.2894   0.1607
  12   rs17105765   GENO      G/G      G/C      C/C
  12   rs17105765 COUNTS        3       15       30
  12   rs17105765   FREQ   0.0625   0.3125    0.625
  12   rs17105765   MEAN    7.647    7.823    7.835
  12   rs17105765     SD   0.1812   0.2182   0.2295
  12   rs12300425   GENO      T/T      T/G      G/G
  12   rs12300425 COUNTS        3       23       22
  12   rs12300425   FREQ   0.0625   0.4792   0.4583
  12   rs12300425   MEAN    7.582    7.835    7.836
  12   rs12300425     SD  0.03134   0.2205   0.2293
  12   rs11170787   GENO      T/T      T/C      C/C
  12   rs11170787 COUNTS        1       12       35
  12   rs11170787   FREQ  0.02083     0.25   0.7292
  12   rs11170787   MEAN     7.51     7.78    7.842
  12   rs11170787     SD        0    0.245   0.2145
  12     rs894738   GENO      A/A      A/G      G/G
  12     rs894738 COUNTS        0       11       37
  12     rs894738   FREQ        0   0.2292   0.7708
  12     rs894738   MEAN       NA    7.814    7.822
  12     rs894738     SD       NA   0.2071   0.2314
  12     rs754133   GENO      A/A      A/G      G/G
  12     rs754133 COUNTS        0       11       37
  12     rs754133   FREQ        0   0.2292   0.7708
  12     rs754133   MEAN       NA    7.814    7.822
  12     rs754133     SD       NA   0.2071   0.2314
  12   rs17106472   GENO      C/C      C/T      T/T
  12   rs17106472 COUNTS        6       20       22
  12   rs17106472   FREQ    0.125   0.4167   0.4583
  12   rs17106472   MEAN    7.837    7.846    7.791
  12   rs17106472     SD   0.2195   0.2393   0.2175
  12   rs10876531   GENO      C/C      C/A      A/A
  12   rs10876531 COUNTS        6       19       23
  12   rs10876531   FREQ    0.125   0.3958   0.4792
  12   rs10876531   MEAN     7.99    7.794    7.797
  12   rs10876531     SD   0.2513   0.1742   0.2426
  12    rs2171216   GENO      C/C      C/T      T/T
  12    rs2171216 COUNTS        7       29       12
  12    rs2171216   FREQ   0.1458   0.6042     0.25
  12    rs2171216   MEAN    7.908     7.81    7.793
  12    rs2171216     SD   0.2989   0.1978   0.2447
  12    rs2067554   GENO      C/C      C/T      T/T
  12    rs2067554 COUNTS        8       24       16
  12    rs2067554   FREQ   0.1667      0.5   0.3333
  12    rs2067554   MEAN     7.84    7.831    7.792
  12    rs2067554     SD   0.2166   0.2706   0.1472
  12   rs11170795   GENO      G/G      G/A      A/A
  12   rs11170795 COUNTS        0        6       42
  12   rs11170795   FREQ        0    0.125    0.875
  12   rs11170795   MEAN       NA    7.831    7.818
  12   rs11170795     SD       NA   0.3077   0.2143
  12    rs1006705   GENO      A/A      A/G      G/G
  12    rs1006705 COUNTS        1        9       38
  12    rs1006705   FREQ  0.02083   0.1875   0.7917
  12    rs1006705   MEAN    8.246    7.881    7.794
  12    rs1006705     SD        0   0.1664   0.2263
  12     rs725029   GENO      G/G      G/A      A/A
  12     rs725029 COUNTS       10       27       11
  12     rs725029   FREQ   0.2083   0.5625   0.2292
  12     rs725029   MEAN    7.849    7.831    7.765
  12     rs725029     SD   0.2376   0.2406   0.1731
  12    rs4999382   GENO      C/C      C/T      T/T
  12    rs4999382 COUNTS        8       21       19
  12    rs4999382   FREQ   0.1667   0.4375   0.3958
  12    rs4999382   MEAN     7.84    7.807    7.825
  12    rs4999382     SD   0.2665   0.1809    0.258
  12   rs11170800   GENO      A/A      A/C      C/C
  12   rs11170800 COUNTS        8       21       19
  12   rs11170800   FREQ   0.1667   0.4375   0.3958
  12   rs11170800   MEAN    7.893    7.755     7.86
  12   rs11170800     SD   0.2476   0.2495   0.1697
  12    rs4103571   GENO      A/A      A/G      G/G
  12    rs4103571 COUNTS        2       24       22
  12    rs4103571   FREQ  0.04167      0.5   0.4583
  12    rs4103571   MEAN    7.791    7.804    7.839
  12    rs4103571     SD   0.2526    0.224   0.2312
  12    rs4759330   GENO      G/G      G/C      C/C
  12    rs4759330 COUNTS        2       18       28
  12    rs4759330   FREQ  0.04167    0.375   0.5833
  12    rs4759330   MEAN    7.756    7.751    7.869
  12    rs4759330     SD  0.09182   0.2069   0.2325
  12    rs7958304   GENO      A/A      A/C      C/C
  12    rs7958304 COUNTS        1       20       27
  12    rs7958304   FREQ  0.02083   0.4167   0.5625
  12    rs7958304   MEAN     8.14    7.813    7.813
  12    rs7958304     SD        0    0.198   0.2407
  12    rs3195797   GENO      G/G      G/T      T/T
  12    rs3195797 COUNTS        0        7       41
  12    rs3195797   FREQ        0   0.1458   0.8542
  12    rs3195797   MEAN       NA    7.809    7.822
  12    rs3195797     SD       NA   0.1834    0.232
  12   rs12820297   GENO      A/A      A/G      G/G
  12   rs12820297 COUNTS        8       26       13
  12   rs12820297   FREQ   0.1702   0.5532   0.2766
  12   rs12820297   MEAN    7.718    7.824    7.898
  12   rs12820297     SD   0.1405   0.2622    0.142
  12    rs7137107   GENO      C/C      C/T      T/T
  12    rs7137107 COUNTS        8       29       11
  12    rs7137107   FREQ   0.1667   0.6042   0.2292
  12    rs7137107   MEAN    7.697     7.78    8.013
  12    rs7137107     SD   0.1918   0.2061    0.183
  12   rs10506327   GENO      T/T      T/C      C/C
  12   rs10506327 COUNTS        2       19       27
  12   rs10506327   FREQ  0.04167   0.3958   0.5625
  12   rs10506327   MEAN    7.931    7.878    7.771
  12   rs10506327     SD   0.4191   0.1882   0.2312
  12   rs10161544   GENO      A/A      A/G      G/G
  12   rs10161544 COUNTS        2       17       29
  12   rs10161544   FREQ  0.04167   0.3542   0.6042
  12   rs10161544   MEAN    7.931    7.864    7.786
  12   rs10161544     SD   0.4191   0.1878   0.2333
  12   rs11170826   GENO      C/C      C/T      T/T
  12   rs11170826 COUNTS        3       15       30
  12   rs11170826   FREQ   0.0625   0.3125    0.625
  12   rs11170826   MEAN    7.807    7.868    7.797
  12   rs11170826     SD   0.1658   0.2375   0.2244
  12    rs7311216   GENO      A/A      A/C      C/C
  12    rs7311216 COUNTS        0        7       41
  12    rs7311216   FREQ        0   0.1458   0.8542
  12    rs7311216   MEAN       NA    7.669    7.845
  12    rs7311216     SD       NA   0.2117   0.2181
  12   rs10161161   GENO      T/T      T/C      C/C
  12   rs10161161 COUNTS        2       16       30
  12   rs10161161   FREQ  0.04167   0.3333    0.625
  12   rs10161161   MEAN    7.728    7.874    7.797
  12   rs10161161     SD   0.1316   0.2307   0.2244
  12    rs1872636   GENO      G/G      G/C      C/C
  12    rs1872636 COUNTS        1       21       26
  12    rs1872636   FREQ  0.02083   0.4375   0.5417
  12    rs1872636   MEAN    7.944    7.859    7.784
  12    rs1872636     SD        0   0.2124   0.2343
  12    rs7305512   GENO      A/A      A/G      G/G
  12    rs7305512 COUNTS        5       23       20
  12    rs7305512   FREQ   0.1042   0.4792   0.4167
  12    rs7305512   MEAN    7.681    7.819    7.855
  12    rs7305512     SD  0.08723   0.2348   0.2285
  12   rs12306172   GENO      G/G      G/A      A/A
  12   rs12306172 COUNTS        4       23       21
  12   rs12306172   FREQ  0.08333   0.4792   0.4375
  12   rs12306172   MEAN    7.641     7.84    7.831
  12   rs12306172     SD   0.1424     0.23   0.2227
  12   rs35786993   GENO      C/C      C/T      T/T
  12   rs35786993 COUNTS        4       23       20
  12   rs35786993   FREQ  0.08511   0.4894   0.4255
  12   rs35786993   MEAN    7.612    7.852    7.835
  12   rs35786993     SD   0.0885   0.2257   0.2256
  12   rs12299550   GENO      A/A      A/G      G/G
  12   rs12299550 COUNTS        2       15       31
  12   rs12299550   FREQ  0.04167   0.3125   0.6458
  12   rs12299550   MEAN    7.848    7.827    7.814
  12   rs12299550     SD   0.3017   0.2412   0.2197
  12    rs3136397   GENO      C/C      C/T      T/T
  12    rs3136397 COUNTS        0        6       42
  12    rs3136397   FREQ        0    0.125    0.875
  12    rs3136397   MEAN       NA    7.902    7.808
  12    rs3136397     SD       NA   0.2847   0.2156
  12        rs971   GENO      T/T      T/C      C/C
  12        rs971 COUNTS        1       11       36
  12        rs971   FREQ  0.02083   0.2292     0.75
  12        rs971   MEAN    7.598    7.754    7.846
  12        rs971     SD        0   0.1849   0.2326
  12    rs2279402   GENO      G/G      G/A      A/A
  12    rs2279402 COUNTS        7       18       23
  12    rs2279402   FREQ   0.1458    0.375   0.4792
  12    rs2279402   MEAN    7.786    7.854    7.803
  12    rs2279402     SD   0.1754   0.2081   0.2523
  12    rs2279399   GENO      C/C      C/T      T/T
  12    rs2279399 COUNTS        7       18       23
  12    rs2279399   FREQ   0.1458    0.375   0.4792
  12    rs2279399   MEAN    7.786    7.854    7.803
  12    rs2279399     SD   0.1754   0.2081   0.2523
  12    rs4759345   GENO      T/T      T/C      C/C
  12    rs4759345 COUNTS        8       24       16
  12    rs4759345   FREQ   0.1667      0.5   0.3333
  12    rs4759345   MEAN    7.803    7.809    7.843
  12    rs4759345     SD   0.1692   0.2473   0.2214
  12    rs7296239   GENO      T/T      T/C      C/C
  12    rs7296239 COUNTS        7       17       24
  12    rs7296239   FREQ   0.1458   0.3542      0.5
  12    rs7296239   MEAN    7.724    7.763    7.888
  12    rs7296239     SD   0.1878   0.1795   0.2468
  12     rs882383   GENO      A/A      A/G      G/G
  12     rs882383 COUNTS        1       25       22
  12     rs882383   FREQ  0.02083   0.5208   0.4583
  12     rs882383   MEAN    7.966    7.821    7.811
  12     rs882383     SD        0   0.2628   0.1794
  12   rs10876543   GENO      C/C      C/T      T/T
  12   rs10876543 COUNTS        5       20       23
  12   rs10876543   FREQ   0.1042   0.4167   0.4792
  12   rs10876543   MEAN    7.752    7.833    7.823
  12   rs10876543     SD   0.2383   0.2928   0.1467
  12    rs7294533   GENO      C/C      C/T      T/T
  12    rs7294533 COUNTS        3       16       29
  12    rs7294533   FREQ   0.0625   0.3333   0.6042
  12    rs7294533   MEAN     7.87    7.724    7.868
  12    rs7294533     SD   0.2418   0.2448   0.1998
  12   rs12425539   GENO      G/G      G/A      A/A
  12   rs12425539 COUNTS        6       20       22
  12   rs12425539   FREQ    0.125   0.4167   0.4583
  12   rs12425539   MEAN    7.787    7.805    7.842
  12   rs12425539     SD   0.2304   0.2941   0.1426
  12   rs12427355   GENO      C/C      C/T      T/T
  12   rs12427355 COUNTS        4       15       29
  12   rs12427355   FREQ  0.08333   0.3125   0.6042
  12   rs12427355   MEAN    7.856    7.781    7.835
  12   rs12427355     SD   0.1992   0.1916   0.2456
  12   rs17109902   GENO      T/T      T/C      C/C
  12   rs17109902 COUNTS        2       12       34
  12   rs17109902   FREQ  0.04167     0.25   0.7083
  12   rs17109902   MEAN    7.938    7.797    7.821
  12   rs17109902     SD    0.172   0.1986   0.2373
  12    rs2071391   GENO      A/A      A/G      G/G
  12    rs2071391 COUNTS        1        8       39
  12    rs2071391   FREQ  0.02083   0.1667   0.8125
  12    rs2071391   MEAN    7.613    7.773    7.835
  12    rs2071391     SD        0   0.2153   0.2273
  12   rs10876550   GENO      G/G      G/A      A/A
  12   rs10876550 COUNTS        0        7       41
  12   rs10876550   FREQ        0   0.1458   0.8542
  12   rs10876550   MEAN       NA      7.7     7.84
  12   rs10876550     SD       NA   0.1891   0.2249
  12   rs11829277   GENO      C/C      C/G      G/G
  12   rs11829277 COUNTS        4       15       29
  12   rs11829277   FREQ  0.08333   0.3125   0.6042
  12   rs11829277   MEAN     8.01     7.85    7.777
  12   rs11829277     SD   0.2659   0.1737   0.2323
  12    rs7972520   GENO      A/A      A/T      T/T
  12    rs7972520 COUNTS        3       12       33
  12    rs7972520   FREQ   0.0625     0.25   0.6875
  12    rs7972520   MEAN    7.932    7.831    7.805
  12    rs7972520     SD   0.2628     0.21   0.2296
  12    rs3825192   GENO      A/A      A/G      G/G
  12    rs3825192 COUNTS        2       16       30
  12    rs3825192   FREQ  0.04167   0.3333    0.625
  12    rs3825192   MEAN    7.689    7.859    7.807
  12    rs3825192     SD   0.1124   0.1806   0.2485
  12   rs10876558   GENO      A/A      A/C      C/C
  12   rs10876558 COUNTS        0        5       43
  12   rs10876558   FREQ        0   0.1042   0.8958
  12   rs10876558   MEAN       NA    7.782    7.824
  12   rs10876558     SD       NA   0.2129   0.2272
  12   rs11170895   GENO      T/T      T/C      C/C
  12   rs11170895 COUNTS        0        5       43
  12   rs11170895   FREQ        0   0.1042   0.8958
  12   rs11170895   MEAN       NA    7.782    7.824
  12   rs11170895     SD       NA   0.2129   0.2272
  12   rs12312272   GENO      C/C      C/T      T/T
  12   rs12312272 COUNTS        1        5       42
  12   rs12312272   FREQ  0.02083   0.1042    0.875
  12   rs12312272   MEAN    7.844    7.885    7.811
  12   rs12312272     SD        0   0.1463    0.234
  12    rs7304798   GENO      C/C      C/A      A/A
  12    rs7304798 COUNTS        0       15       33
  12    rs7304798   FREQ        0   0.3125   0.6875
  12    rs7304798   MEAN       NA    7.856    7.803
  12    rs7304798     SD       NA   0.1737    0.244
  12    rs7135745   GENO      A/A      A/T      T/T
  12    rs7135745 COUNTS        0       15       33
  12    rs7135745   FREQ        0   0.3125   0.6875
  12    rs7135745   MEAN       NA    7.856    7.803
  12    rs7135745     SD       NA   0.1737    0.244
  12    rs7298991   GENO      C/C      C/T      T/T
  12    rs7298991 COUNTS        4       24       20
  12    rs7298991   FREQ  0.08333      0.5   0.4167
  12    rs7298991   MEAN     7.84    7.879    7.744
  12    rs7298991     SD   0.1005   0.2313    0.217
  12    rs7299852   GENO      A/A      A/C      C/C
  12    rs7299852 COUNTS        2       20       26
  12    rs7299852   FREQ  0.04167   0.4167   0.5417
  12    rs7299852   MEAN    7.689    7.814    7.834
  12    rs7299852     SD   0.1124   0.1884   0.2553
  12   rs11170937   GENO      G/G      G/A      A/A
  12   rs11170937 COUNTS        1       17       30
  12   rs11170937   FREQ  0.02083   0.3542    0.625
  12   rs11170937   MEAN    7.844    7.856    7.798
  12   rs11170937     SD        0   0.1752   0.2511
  12   rs11170946   GENO      A/A      A/G      G/G
  12   rs11170946 COUNTS        0       10       38
  12   rs11170946   FREQ        0   0.2083   0.7917
  12   rs11170946   MEAN       NA    7.866    7.807
  12   rs11170946     SD       NA   0.1875   0.2332
  12    rs7955104   GENO      A/A      A/G      G/G
  12    rs7955104 COUNTS       10       27       11
  12    rs7955104   FREQ   0.2083   0.5625   0.2292
  12    rs7955104   MEAN    7.852    7.783     7.88
  12    rs7955104     SD   0.1557   0.1834    0.343
  12    rs1691607   GENO      T/T      T/G      G/G
  12    rs1691607 COUNTS        0       14       34
  12    rs1691607   FREQ        0   0.2917   0.7083
  12    rs1691607   MEAN       NA    7.839    7.812
  12    rs1691607     SD       NA   0.1747   0.2432
  12    rs1795846   GENO      A/A      A/G      G/G
  12    rs1795846 COUNTS        8       27       13
  12    rs1795846   FREQ   0.1667   0.5625   0.2708
  12    rs1795846   MEAN    7.936    7.785     7.82
  12    rs1795846     SD   0.2935   0.2256   0.1556
  12   rs17725737   GENO      T/T      T/C      C/C
  12   rs17725737 COUNTS        0       10       38
  12   rs17725737   FREQ        0   0.2083   0.7917
  12   rs17725737   MEAN       NA    7.866    7.807
  12   rs17725737     SD       NA   0.1875   0.2332
  12    rs7310321   GENO      A/A      A/G      G/G
  12    rs7310321 COUNTS       11       25       12
  12    rs7310321   FREQ   0.2292   0.5208     0.25
  12    rs7310321   MEAN    7.833    7.778    7.893
  12    rs7310321     SD   0.1709   0.2094   0.2864
  12   rs11170960   GENO      A/A      A/G      G/G
  12   rs11170960 COUNTS        2       19       27
  12   rs11170960   FREQ  0.04167   0.3958   0.5625
  12   rs11170960   MEAN    7.763    7.811     7.83
  12   rs11170960     SD   0.2174   0.1939   0.2498
  12    rs1691630   GENO      G/G      G/A      A/A
  12    rs1691630 COUNTS        2       13       33
  12    rs1691630   FREQ  0.04167   0.2708   0.6875
  12    rs1691630   MEAN     7.95    7.764    7.834
  12    rs1691630     SD   0.1477   0.1542   0.2481
  12   rs12369172   GENO      T/T      T/C      C/C
  12   rs12369172 COUNTS        4       26       18
  12   rs12369172   FREQ  0.08333   0.5417    0.375
  12   rs12369172   MEAN     7.85    7.832    7.795
  12   rs12369172     SD   0.2938   0.2232   0.2213
  12    rs4759088   GENO      T/T      T/C      C/C
  12    rs4759088 COUNTS        7       25       16
  12    rs4759088   FREQ   0.1458   0.5208   0.3333
  12    rs4759088   MEAN    7.737    7.782    7.915
  12    rs4759088     SD   0.1687   0.1997    0.258
  12    rs2271476   GENO      G/G      G/T      T/T
  12    rs2271476 COUNTS        0       12       36
  12    rs2271476   FREQ        0     0.25     0.75
  12    rs2271476   MEAN       NA    7.746    7.844
  12    rs2271476     SD       NA   0.2256    0.221
  12   rs17113238   GENO      A/A      A/G      G/G
  12   rs17113238 COUNTS       13       22       13
  12   rs17113238   FREQ   0.2708   0.4583   0.2708
  12   rs17113238   MEAN    7.762    7.874    7.786
  12   rs17113238     SD   0.2369   0.1871   0.2622
  12   rs10506332   GENO      C/C      C/G      G/G
  12   rs10506332 COUNTS        3       18       27
  12   rs10506332   FREQ   0.0625    0.375   0.5625
  12   rs10506332   MEAN    7.901    7.861    7.783
  12   rs10506332     SD   0.3556   0.2299   0.2074
  12    rs2036068   GENO      G/G      G/A      A/A
  12    rs2036068 COUNTS        3       18       27
  12    rs2036068   FREQ   0.0625    0.375   0.5625
  12    rs2036068   MEAN    7.921    7.753    7.853
  12    rs2036068     SD   0.1216   0.2147   0.2324
  12    rs2036067   GENO      G/G      G/A      A/A
  12    rs2036067 COUNTS        3       18       27
  12    rs2036067   FREQ   0.0625    0.375   0.5625
  12    rs2036067   MEAN    7.921    7.753    7.853
  12    rs2036067     SD   0.1216   0.2147   0.2324
  12    rs4758966   GENO      T/T      T/C      C/C
  12    rs4758966 COUNTS        3       17       28
  12    rs4758966   FREQ   0.0625   0.3542   0.5833
  12    rs4758966   MEAN    7.836     7.85      7.8
  12    rs4758966     SD    0.218   0.2808   0.1898
  12    rs1512906   GENO      G/G      G/C      C/C
  12    rs1512906 COUNTS        3       28       17
  12    rs1512906   FREQ   0.0625   0.5833   0.3542
  12    rs1512906   MEAN    7.855    7.782    7.875
  12    rs1512906     SD   0.1428   0.2277   0.2263
  12    rs3741670   GENO      A/A      A/G      G/G
  12    rs3741670 COUNTS        3       24       21
  12    rs3741670   FREQ   0.0625      0.5   0.4375
  12    rs3741670   MEAN    7.805     7.82    7.821
  12    rs3741670     SD    0.228   0.2302   0.2272
  12    rs1022232   GENO      G/G      G/T      T/T
  12    rs1022232 COUNTS        7       22       19
  12    rs1022232   FREQ   0.1458   0.4583   0.3958
  12    rs1022232   MEAN    7.816     7.81    7.832
  12    rs1022232     SD   0.1859   0.2124   0.2579
  12    rs1976823   GENO      T/T      T/C      C/C
  12    rs1976823 COUNTS        3       21       24
  12    rs1976823   FREQ   0.0625   0.4375      0.5
  12    rs1976823   MEAN    7.769    7.784    7.857
  12    rs1976823     SD   0.2799   0.2028   0.2386
  12    rs7308435   GENO      T/T      T/C      C/C
  12    rs7308435 COUNTS        0       24       24
  12    rs7308435   FREQ        0      0.5      0.5
  12    rs7308435   MEAN       NA    7.794    7.845
  12    rs7308435     SD       NA   0.2291   0.2204
  12    rs1144995   GENO      G/G      G/A      A/A
  12    rs1144995 COUNTS        4       23       21
  12    rs1144995   FREQ  0.08333   0.4792   0.4375
  12    rs1144995   MEAN    7.815    7.854    7.783
  12    rs1144995     SD   0.1356   0.2375   0.2242
  12   rs11170973   GENO      A/A      A/C      C/C
  12   rs11170973 COUNTS        5       25       18
  12   rs11170973   FREQ   0.1042   0.5208    0.375
  12   rs11170973   MEAN    7.797    7.888    7.731
  12   rs11170973     SD    0.128   0.2244   0.2195
  12    rs1619029   GENO      A/A      A/T      T/T
  12    rs1619029 COUNTS        0       11       37
  12    rs1619029   FREQ        0   0.2292   0.7708
  12    rs1619029   MEAN       NA     7.83    7.817
  12    rs1619029     SD       NA   0.2184   0.2284
  12    rs1249951   GENO      G/G      G/C      C/C
  12    rs1249951 COUNTS        8       24       16
  12    rs1249951   FREQ   0.1667      0.5   0.3333
  12    rs1249951   MEAN    7.933    7.807    7.783
  12    rs1249951     SD   0.1988   0.1729   0.2903
  12     rs884510   GENO      C/C      C/T      T/T
  12     rs884510 COUNTS        9       24       15
  12     rs884510   FREQ   0.1875      0.5   0.3125
  12     rs884510   MEAN    7.704    7.851    7.839
  12     rs884510     SD   0.2021   0.2304   0.2169
  12    rs1144996   GENO      A/A      A/G      G/G
  12    rs1144996 COUNTS        0        8       40
  12    rs1144996   FREQ        0   0.1667   0.8333
  12    rs1144996   MEAN       NA    7.893    7.805
  12    rs1144996     SD       NA   0.2633    0.216
  12    rs7297136   GENO      G/G      G/C      C/C
  12    rs7297136 COUNTS        1       16       31
  12    rs7297136   FREQ  0.02083   0.3333   0.6458
  12    rs7297136   MEAN    7.817    7.757    7.852
  12    rs7297136     SD        0   0.2291   0.2215
  12    rs1144998   GENO      G/G      G/C      C/C
  12    rs1144998 COUNTS        7       23       18
  12    rs1144998   FREQ   0.1458   0.4792    0.375
  12    rs1144998   MEAN    7.764    7.885    7.757
  12    rs1144998     SD   0.2095   0.2289     0.21
  12    rs1145000   GENO      T/T      T/A      A/A
  12    rs1145000 COUNTS        3       16       29
  12    rs1145000   FREQ   0.0625   0.3333   0.6042
  12    rs1145000   MEAN    7.807    7.822     7.82
  12    rs1145000     SD   0.2253   0.2314   0.2277
  12    rs1795825   GENO      C/C      C/T      T/T
  12    rs1795825 COUNTS        3       21       24
  12    rs1795825   FREQ   0.0625   0.4375      0.5
  12    rs1795825   MEAN    7.681    7.896     7.77
  12    rs1795825     SD  0.04547   0.2389   0.2057
  12     rs939462   GENO      C/C      C/G      G/G
  12     rs939462 COUNTS        4       16       28
  12     rs939462   FREQ  0.08333   0.3333   0.5833
  12     rs939462   MEAN     7.65    7.833    7.836
  12     rs939462     SD   0.1268   0.2359   0.2234
  12    rs1610444   GENO      T/T      T/C      C/C
  12    rs1610444 COUNTS        4       10       34
  12    rs1610444   FREQ  0.08333   0.2083   0.7083
  12    rs1610444   MEAN    7.755    7.835    7.823
  12    rs1610444     SD   0.2118   0.2589   0.2201
  12   rs10876569   GENO      A/A      A/T      T/T
  12   rs10876569 COUNTS       12       22       14
  12   rs10876569   FREQ     0.25   0.4583   0.2917
  12   rs10876569   MEAN    7.821    7.834    7.797
  12   rs10876569     SD   0.2013   0.2448   0.2219
  12    rs1879396   GENO      T/T      T/C      C/C
  12    rs1879396 COUNTS        1       20       27
  12    rs1879396   FREQ  0.02083   0.4167   0.5625
  12    rs1879396   MEAN    7.726     7.88    7.778
  12    rs1879396     SD        0   0.2343   0.2136
  12    rs6580983   GENO      T/T      T/C      C/C
  12    rs6580983 COUNTS        2       10       36
  12    rs6580983   FREQ  0.04167   0.2083     0.75
  12    rs6580983   MEAN    7.556    7.782    7.845
  12    rs6580983     SD  0.04754   0.1894   0.2303
  12    rs1691620   GENO      C/C      C/T      T/T
  12    rs1691620 COUNTS       10       20       18
  12    rs1691620   FREQ   0.2083   0.4167    0.375
  12    rs1691620   MEAN    7.799     7.87    7.775
  12    rs1691620     SD   0.1664   0.2543   0.2153
  12    rs6580984   GENO      T/T      T/C      C/C
  12    rs6580984 COUNTS        2       10       36
  12    rs6580984   FREQ  0.04167   0.2083     0.75
  12    rs6580984   MEAN    7.556    7.782    7.845
  12    rs6580984     SD  0.04754   0.1894   0.2303
  12    rs1157485   GENO      C/C      C/T      T/T
  12    rs1157485 COUNTS        1       21       26
  12    rs1157485   FREQ  0.02083   0.4375   0.5417
  12    rs1157485   MEAN    7.726    7.867    7.785
  12    rs1157485     SD        0   0.2357   0.2152
  12    rs1157484   GENO      G/G      G/A      A/A
  12    rs1157484 COUNTS       11       23       14
  12    rs1157484   FREQ   0.2292   0.4792   0.2917
  12    rs1157484   MEAN    7.822    7.862    7.748
  12    rs1157484     SD   0.1757   0.2613   0.1823
  12    rs1691621   GENO      G/G      G/A      A/A
  12    rs1691621 COUNTS       11       23       14
  12    rs1691621   FREQ   0.2292   0.4792   0.2917
  12    rs1691621   MEAN    7.822    7.862    7.748
  12    rs1691621     SD   0.1757   0.2613   0.1823
  12    rs1716342   GENO      A/A      A/G      G/G
  12    rs1716342 COUNTS       11       24       13
  12    rs1716342   FREQ   0.2292      0.5   0.2708
  12    rs1716342   MEAN    7.853    7.832    7.768
  12    rs1716342     SD    0.151   0.2734    0.173
  12   rs10876571   GENO      A/A      A/G      G/G
  12   rs10876571 COUNTS        8       22       18
  12   rs10876571   FREQ   0.1667   0.4583    0.375
  12   rs10876571   MEAN    7.716    7.815    7.871
  12   rs10876571     SD   0.1715   0.2244   0.2375
  12     rs939463   GENO      A/A      A/G      G/G
  12     rs939463 COUNTS        1        9       38
  12     rs939463   FREQ  0.02083   0.1875   0.7917
  12     rs939463   MEAN    7.487    7.798    7.834
  12     rs939463     SD        0   0.2293   0.2214
  12   rs10735854   GENO      A/A      A/G      G/G
  12   rs10735854 COUNTS        1       20       27
  12   rs10735854   FREQ  0.02083   0.4167   0.5625
  12   rs10735854   MEAN    7.821    7.801    7.833
  12   rs10735854     SD        0   0.2005   0.2466
  12   rs10747700   GENO      T/T      T/C      C/C
  12   rs10747700 COUNTS        0       10       38
  12   rs10747700   FREQ        0   0.2083   0.7917
  12   rs10747700   MEAN       NA    7.767    7.834
  12   rs10747700     SD       NA   0.2375   0.2214
  12   rs11170991   GENO      G/G      G/A      A/A
  12   rs11170991 COUNTS        3       21       24
  12   rs11170991   FREQ   0.0625   0.4375      0.5
  12   rs11170991   MEAN    7.925    7.793     7.83
  12   rs11170991     SD   0.3882   0.1634   0.2528
  12    rs1495354   GENO      G/G      G/A      A/A
  12    rs1495354 COUNTS        1       21       26
  12    rs1495354   FREQ  0.02083   0.4375   0.5417
  12    rs1495354   MEAN    7.487    7.818    7.834
  12    rs1495354     SD        0   0.1929   0.2446
  12    rs7970032   GENO      C/C      C/G      G/G
  12    rs7970032 COUNTS       10       26       12
  12    rs7970032   FREQ   0.2083   0.5417     0.25
  12    rs7970032   MEAN    7.795    7.839    7.799
  12    rs7970032     SD    0.239   0.1834   0.2986
  12   rs17114865   GENO      A/A      A/G      G/G
  12   rs17114865 COUNTS        0       11       37
  12   rs17114865   FREQ        0   0.2292   0.7708
  12   rs17114865   MEAN       NA     7.84    7.814
  12   rs17114865     SD       NA   0.2212   0.2274
  12     rs924070   GENO      A/A      A/G      G/G
  12     rs924070 COUNTS        7       22       19
  12     rs924070   FREQ   0.1458   0.4583   0.3958
  12     rs924070   MEAN    7.826    7.855    7.776
  12     rs924070     SD   0.3423   0.2091   0.1931
  12    rs7963328   GENO      T/T      T/C      C/C
  12    rs7963328 COUNTS        1       15       32
  12    rs7963328   FREQ  0.02083   0.3125   0.6667
  12    rs7963328   MEAN    7.487    7.803    7.838
  12    rs7963328     SD        0   0.1924   0.2351
  12    rs7301225   GENO      T/T      T/G      G/G
  12    rs7301225 COUNTS        0       12       36
  12    rs7301225   FREQ        0     0.25     0.75
  12    rs7301225   MEAN       NA    7.732    7.849
  12    rs7301225     SD       NA   0.2024   0.2258
  12     rs868690   GENO      A/A      A/G      G/G
  12     rs868690 COUNTS        5       25       18
  12     rs868690   FREQ   0.1042   0.5208    0.375
  12     rs868690   MEAN    7.907    7.848    7.756
  12     rs868690     SD   0.2765   0.2455    0.167
  12    rs2029851   GENO      C/C      C/T      T/T
  12    rs2029851 COUNTS        5       16       27
  12    rs2029851   FREQ   0.1042   0.3333   0.5625
  12    rs2029851   MEAN    7.704    7.849    7.824
  12    rs2029851     SD   0.2178   0.2404   0.2166
  12   rs10876575   GENO      G/G      G/T      T/T
  12   rs10876575 COUNTS        1        9       38
  12   rs10876575   FREQ  0.02083   0.1875   0.7917
  12   rs10876575   MEAN    7.817    7.799    7.825
  12   rs10876575     SD        0   0.1481   0.2425
  12   rs10783635   GENO      G/G      G/C      C/C
  12   rs10783635 COUNTS        1        9       38
  12   rs10783635   FREQ  0.02083   0.1875   0.7917
  12   rs10783635   MEAN    7.817    7.799    7.825
  12   rs10783635     SD        0   0.1481   0.2425
  12   rs11171005   GENO      A/A      A/G      G/G
  12   rs11171005 COUNTS        0        6       42
  12   rs11171005   FREQ        0    0.125    0.875
  12   rs11171005   MEAN       NA    7.772    7.827
  12   rs11171005     SD       NA    0.211   0.2273
  12    rs6580988   GENO      C/C      C/T      T/T
  12    rs6580988 COUNTS        8       25       15
  12    rs6580988   FREQ   0.1667   0.5208   0.3125
  12    rs6580988   MEAN    7.846    7.817     7.81
  12    rs6580988     SD   0.2358     0.26   0.1553
  12   rs10783637   GENO      T/T      T/A      A/A
  12   rs10783637 COUNTS        2       11       35
  12   rs10783637   FREQ  0.04167   0.2292   0.7292
  12   rs10783637   MEAN    7.639    7.804    7.835
  12   rs10783637     SD   0.2147   0.1814   0.2367
  12   rs10876578   GENO      G/G      G/A      A/A
  12   rs10876578 COUNTS        5       19       24
  12   rs10876578   FREQ   0.1042   0.3958      0.5
  12   rs10876578   MEAN    7.839      7.8    7.831
  12   rs10876578     SD     0.22   0.2191   0.2365
  12    rs2887886   GENO      A/A      A/G      G/G
  12    rs2887886 COUNTS        3       14       31
  12    rs2887886   FREQ   0.0625   0.2917   0.6458
  12    rs2887886   MEAN    7.782    7.777    7.843
  12    rs2887886     SD   0.2576   0.2257   0.2248
  12    rs1145008   GENO      C/C      C/T      T/T
  12    rs1145008 COUNTS        0        9       39
  12    rs1145008   FREQ        0   0.1875   0.8125
  12    rs1145008   MEAN       NA    7.817     7.82
  12    rs1145008     SD       NA   0.1778   0.2353
  12   rs11171007   GENO      T/T      T/C      C/C
  12   rs11171007 COUNTS        1       13       34
  12   rs11171007   FREQ  0.02083   0.2708   0.7083
  12   rs11171007   MEAN    7.672    7.764    7.845
  12   rs11171007     SD        0   0.2118   0.2292
  12    rs9669676   GENO      G/G      G/A      A/A
  12    rs9669676 COUNTS        1        4       43
  12    rs9669676   FREQ  0.02083  0.08333   0.8958
  12    rs9669676   MEAN    7.966    7.757    7.822
  12    rs9669676     SD        0   0.3415   0.2165
  12   rs11171011   GENO      T/T      T/C      C/C
  12   rs11171011 COUNTS        0        9       39
  12   rs11171011   FREQ        0   0.1875   0.8125
  12   rs11171011   MEAN       NA    7.772    7.831
  12   rs11171011     SD       NA   0.2432   0.2211
  12   rs12309633   GENO      T/T      T/C      C/C
  12   rs12309633 COUNTS        5       27       16
  12   rs12309633   FREQ   0.1042   0.5625   0.3333
  12   rs12309633   MEAN    7.906    7.833     7.77
  12   rs12309633     SD   0.2764   0.2144    0.227
  12    rs1145009   GENO      A/A      A/G      G/G
  12    rs1145009 COUNTS        0       10       38
  12    rs1145009   FREQ        0   0.2083   0.7917
  12    rs1145009   MEAN       NA     7.82     7.82
  12    rs1145009     SD       NA   0.1679   0.2384
  12   rs17796632   GENO      G/G      G/A      A/A
  12   rs17796632 COUNTS        0        5       43
  12   rs17796632   FREQ        0   0.1042   0.8958
  12   rs17796632   MEAN       NA    7.894    7.811
  12   rs17796632     SD       NA   0.1841   0.2284
  12    rs7312630   GENO      G/G      G/C      C/C
  12    rs7312630 COUNTS        1       14       33
  12    rs7312630   FREQ  0.02083   0.2917   0.6875
  12    rs7312630   MEAN    7.672    7.778    7.842
  12    rs7312630     SD        0   0.2105   0.2318
  12    rs1249961   GENO      C/C      C/T      T/T
  12    rs1249961 COUNTS        1        9       38
  12    rs1249961   FREQ  0.02083   0.1875   0.7917
  12    rs1249961   MEAN    8.246    7.807    7.812
  12    rs1249961     SD        0   0.2627   0.2092
  12    rs1153152   GENO      T/T      T/C      C/C
  12    rs1153152 COUNTS        0       10       38
  12    rs1153152   FREQ        0   0.2083   0.7917
  12    rs1153152   MEAN       NA     7.82     7.82
  12    rs1153152     SD       NA   0.1679   0.2384
  12   rs11611653   GENO      A/A      A/G      G/G
  12   rs11611653 COUNTS        0       10       38
  12   rs11611653   FREQ        0   0.2083   0.7917
  12   rs11611653   MEAN       NA    7.653    7.864
  12   rs11611653     SD       NA   0.1754   0.2162
  12   rs10783639   GENO      C/C      C/T      T/T
  12   rs10783639 COUNTS        9       25       14
  12   rs10783639   FREQ   0.1875   0.5208   0.2917
  12   rs10783639   MEAN    7.852    7.867    7.715
  12   rs10783639     SD    0.214   0.2255   0.2062
  12    rs1145013   GENO      G/G      G/A      A/A
  12    rs1145013 COUNTS        8       29       11
  12    rs1145013   FREQ   0.1667   0.6042   0.2292
  12    rs1145013   MEAN     7.86    7.765    7.935
  12    rs1145013     SD   0.2624   0.2062   0.2091
  12   rs10747701   GENO      G/G      G/A      A/A
  12   rs10747701 COUNTS        6       25       17
  12   rs10747701   FREQ    0.125   0.5208   0.3542
  12   rs10747701   MEAN    7.755    7.839    7.814
  12   rs10747701     SD   0.2507   0.2246   0.2231
  12   rs11834660   GENO      T/T      T/C      C/C
  12   rs11834660 COUNTS        0       10       38
  12   rs11834660   FREQ        0   0.2083   0.7917
  12   rs11834660   MEAN       NA    7.653    7.864
  12   rs11834660     SD       NA   0.1754   0.2162
  12    rs1153166   GENO      G/G      G/T      T/T
  12    rs1153166 COUNTS        9       19       20
  12    rs1153166   FREQ   0.1875   0.3958   0.4167
  12    rs1153166   MEAN    7.892    7.766    7.838
  12    rs1153166     SD   0.1688   0.1885   0.2696
  12    rs7314116   GENO      C/C      C/T      T/T
  12    rs7314116 COUNTS        1        8       39
  12    rs7314116   FREQ  0.02083   0.1667   0.8125
  12    rs7314116   MEAN    7.635    7.784    7.832
  12    rs7314116     SD        0   0.2523   0.2213
  12     rs931586   GENO      G/G      G/C      C/C
  12     rs931586 COUNTS        2       19       27
  12     rs931586   FREQ  0.04167   0.3958   0.5625
  12     rs931586   MEAN     7.77    7.804    7.835
  12     rs931586     SD 0.002503   0.2265   0.2334
  12    rs6580991   GENO      G/G      G/A      A/A
  12    rs6580991 COUNTS        2       19       27
  12    rs6580991   FREQ  0.04167   0.3958   0.5625
  12    rs6580991   MEAN     7.77    7.804    7.835
  12    rs6580991     SD 0.002503   0.2265   0.2334
  12   rs17115699   GENO      T/T      T/C      C/C
  12   rs17115699 COUNTS        2       20       26
  12   rs17115699   FREQ  0.04167   0.4167   0.5417
  12   rs17115699   MEAN    7.972    7.868    7.771
  12   rs17115699     SD    0.513   0.1873   0.2254
  12   rs17115701   GENO      A/A      A/G      G/G
  12   rs17115701 COUNTS        0       10       38
  12   rs17115701   FREQ        0   0.2083   0.7917
  12   rs17115701   MEAN       NA     7.77    7.833
  12   rs17115701     SD       NA   0.1613   0.2377
  12    rs1250448   GENO      G/G      G/A      A/A
  12    rs1250448 COUNTS        5       17       26
  12    rs1250448   FREQ   0.1042   0.3542   0.5417
  12    rs1250448   MEAN      7.9    7.779    7.831
  12    rs1250448     SD   0.1926   0.2151    0.237
  12   rs11171019   GENO      A/A      A/G      G/G
  12   rs11171019 COUNTS       10       23       15
  12   rs11171019   FREQ   0.2083   0.4792   0.3125
  12   rs11171019   MEAN     7.79    7.809    7.856
  12   rs11171019     SD   0.1524   0.2481   0.2332
  12    rs7953231   GENO      T/T      T/A      A/A
  12    rs7953231 COUNTS        2       20       26
  12    rs7953231   FREQ  0.04167   0.4167   0.5417
  12    rs7953231   MEAN    7.936    7.806    7.821
  12    rs7953231     SD    0.438   0.2134   0.2252
  12   rs11171021   GENO      T/T      T/C      C/C
  12   rs11171021 COUNTS        1       15       32
  12   rs11171021   FREQ  0.02083   0.3125   0.6667
  12   rs11171021   MEAN    7.609     7.91    7.784
  12   rs11171021     SD        0   0.2106    0.222
  12    rs1153182   GENO      T/T      T/C      C/C
  12    rs1153182 COUNTS        5       23       20
  12    rs1153182   FREQ   0.1042   0.4792   0.4167
  12    rs1153182   MEAN    7.636    7.821    7.864
  12    rs1153182     SD   0.2422   0.2084   0.2246
  12   rs10506330   GENO      T/T      T/A      A/A
  12   rs10506330 COUNTS        1       14       33
  12   rs10506330   FREQ  0.02083   0.2917   0.6875
  12   rs10506330   MEAN    7.609    7.897    7.793
  12   rs10506330     SD        0   0.2189   0.2224
  12    rs1153183   GENO      C/C      C/T      T/T
  12    rs1153183 COUNTS        0       10       38
  12    rs1153183   FREQ        0   0.2083   0.7917
  12    rs1153183   MEAN       NA    7.772    7.832
  12    rs1153183     SD       NA   0.2293   0.2239
  12    rs1153184   GENO      C/C      C/G      G/G
  12    rs1153184 COUNTS        0       12       36
  12    rs1153184   FREQ        0     0.25     0.75
  12    rs1153184   MEAN       NA    7.883    7.799
  12    rs1153184     SD       NA   0.1266   0.2459
  12   rs12304989   GENO      A/A      A/G      G/G
  12   rs12304989 COUNTS        4       20       24
  12   rs12304989   FREQ  0.08333   0.4167      0.5
  12   rs12304989   MEAN    7.811    7.858    7.789
  12   rs12304989     SD   0.1932   0.2526   0.2065
  12    rs1153188   GENO      T/T      T/A      A/A
  12    rs1153188 COUNTS        1       16       31
  12    rs1153188   FREQ  0.02083   0.3333   0.6458
  12    rs1153188   MEAN    7.842    7.872    7.792
  12    rs1153188     SD        0   0.1971   0.2385
  12    rs7957551   GENO      T/T      T/C      C/C
  12    rs7957551 COUNTS        2       15       31
  12    rs7957551   FREQ  0.04167   0.3125   0.6458
  12    rs7957551   MEAN    8.085    7.914    7.757
  12    rs7957551     SD   0.2021   0.2308   0.1978
  12    rs1250437   GENO      T/T      T/C      C/C
  12    rs1250437 COUNTS        0        6       42
  12    rs1250437   FREQ        0    0.125    0.875
  12    rs1250437   MEAN       NA    7.722    7.834
  12    rs1250437     SD       NA   0.2007   0.2257
  12    rs1262052   GENO      C/C      C/T      T/T
  12    rs1262052 COUNTS        2       19       27
  12    rs1262052   FREQ  0.04167   0.3958   0.5625
  12    rs1262052   MEAN     7.69    7.813    7.834
  12    rs1262052     SD   0.1425   0.2078   0.2417
  12     rs266676   GENO      A/A      A/G      G/G
  12     rs266676 COUNTS        2       13       33
  12     rs266676   FREQ  0.04167   0.2708   0.6875
  12     rs266676   MEAN    7.735    7.785    7.838
  12     rs266676     SD   0.2641   0.2509   0.2158
  12   rs10506329   GENO      A/A      A/T      T/T
  12   rs10506329 COUNTS        0        7       41
  12   rs10506329   FREQ        0   0.1458   0.8542
  12   rs10506329   MEAN       NA    7.847    7.815
  12   rs10506329     SD       NA   0.2353   0.2246
  12     rs266655   GENO      T/T      T/C      C/C
  12     rs266655 COUNTS        0        8       40
  12     rs266655   FREQ        0   0.1667   0.8333
  12     rs266655   MEAN       NA    7.862    7.811
  12     rs266655     SD       NA   0.2218   0.2262
  12    rs7296402   GENO      T/T      T/C      C/C
  12    rs7296402 COUNTS        8       27       13
  12    rs7296402   FREQ   0.1667   0.5625   0.2708
  12    rs7296402   MEAN    7.899    7.787    7.839
  12    rs7296402     SD   0.2845   0.2206   0.1915
  12     rs266650   GENO      A/A      A/T      T/T
  12     rs266650 COUNTS        0        5       43
  12     rs266650   FREQ        0   0.1042   0.8958
  12     rs266650   MEAN       NA    7.814     7.82
  12     rs266650     SD       NA   0.2116   0.2277
  12     rs266689   GENO      T/T      T/C      C/C
  12     rs266689 COUNTS        0        5       43
  12     rs266689   FREQ        0   0.1042   0.8958
  12     rs266689   MEAN       NA    7.814     7.82
  12     rs266689     SD       NA   0.2116   0.2277
  12     rs266687   GENO      A/A      A/T      T/T
  12     rs266687 COUNTS        0        7       41
  12     rs266687   FREQ        0   0.1458   0.8542
  12     rs266687   MEAN       NA    7.794    7.824
  12     rs266687     SD       NA   0.1146   0.2383
  12    rs2124048   GENO      T/T      T/C      C/C
  12    rs2124048 COUNTS        3       13       32
  12    rs2124048   FREQ   0.0625   0.2708   0.6667
  12    rs2124048   MEAN    7.864    7.774    7.834
  12    rs2124048     SD    0.322   0.2605   0.2044
  12   rs17116299   GENO      T/T      T/C      C/C
  12   rs17116299 COUNTS        9       26       13
  12   rs17116299   FREQ   0.1875   0.5417   0.2708
  12   rs17116299   MEAN    7.791    7.802    7.875
  12   rs17116299     SD   0.2676   0.2058   0.2361
  12    rs1378070   GENO      A/A      A/G      G/G
  12    rs1378070 COUNTS        0        9       39
  12    rs1378070   FREQ        0   0.1875   0.8125
  12    rs1378070   MEAN       NA    7.741    7.838
  12    rs1378070     SD       NA   0.1456   0.2361
  12   rs12307718   GENO      T/T      T/C      C/C
  12   rs12307718 COUNTS        4       14       30
  12   rs12307718   FREQ  0.08333   0.2917    0.625
  12   rs12307718   MEAN    7.955    7.726    7.845
  12   rs12307718     SD   0.3196   0.2261    0.201
  12   rs11171083   GENO      A/A      A/G      G/G
  12   rs11171083 COUNTS        0       11       37
  12   rs11171083   FREQ        0   0.2292   0.7708
  12   rs11171083   MEAN       NA    7.762    7.837
  12   rs11171083     SD       NA   0.2158   0.2263
  12    rs1542363   GENO      A/A      A/G      G/G
  12    rs1542363 COUNTS        0       11       37
  12    rs1542363   FREQ        0   0.2292   0.7708
  12    rs1542363   MEAN       NA    7.762    7.837
  12    rs1542363     SD       NA   0.2158   0.2263
  12    rs1542364   GENO      A/A      A/G      G/G
  12    rs1542364 COUNTS        0       11       37
  12    rs1542364   FREQ        0   0.2292   0.7708
  12    rs1542364   MEAN       NA    7.762    7.837
  12    rs1542364     SD       NA   0.2158   0.2263
  12    rs7971094   GENO      G/G      G/T      T/T
  12    rs7971094 COUNTS        0        5       43
  12    rs7971094   FREQ        0   0.1042   0.8958
  12    rs7971094   MEAN       NA    7.837    7.818
  12    rs7971094     SD       NA   0.1722   0.2307
  12   rs12297669   GENO      G/G      G/C      C/C
  12   rs12297669 COUNTS        2       11       35
  12   rs12297669   FREQ  0.04167   0.2292   0.7292
  12   rs12297669   MEAN    7.726    7.823    7.824
  12   rs12297669     SD   0.3051   0.2969   0.2002
  12    rs4758979   GENO      G/G      G/A      A/A
  12    rs4758979 COUNTS       11       25       12
  12    rs4758979   FREQ   0.2292   0.5208     0.25
  12    rs4758979   MEAN     7.84    7.818    7.804
  12    rs4758979     SD    0.256   0.2145   0.2315
  12    rs7298952   GENO      C/C      C/T      T/T
  12    rs7298952 COUNTS        0       11       37
  12    rs7298952   FREQ        0   0.2292   0.7708
  12    rs7298952   MEAN       NA    7.762    7.837
  12    rs7298952     SD       NA   0.2158   0.2263
  12     rs921723   GENO      G/G      G/T      T/T
  12     rs921723 COUNTS        0       11       37
  12     rs921723   FREQ        0   0.2292   0.7708
  12     rs921723   MEAN       NA    7.762    7.837
  12     rs921723     SD       NA   0.2158   0.2263
  12    rs7314053   GENO      C/C      C/T      T/T
  12    rs7314053 COUNTS        0        8       40
  12    rs7314053   FREQ        0   0.1667   0.8333
  12    rs7314053   MEAN       NA    7.861    7.811
  12    rs7314053     SD       NA   0.1824   0.2324
  12    rs6581007   GENO      G/G      G/A      A/A
  12    rs6581007 COUNTS        6       28       14
  12    rs6581007   FREQ    0.125   0.5833   0.2917
  12    rs6581007   MEAN    7.863      7.8    7.841
  12    rs6581007     SD   0.2995   0.2416   0.1529
  12    rs6581008   GENO      C/C      C/T      T/T
  12    rs6581008 COUNTS        6       28       14
  12    rs6581008   FREQ    0.125   0.5833   0.2917
  12    rs6581008   MEAN    7.863      7.8    7.841
  12    rs6581008     SD   0.2995   0.2416   0.1529
  12    rs7956890   GENO      A/A      A/G      G/G
  12    rs7956890 COUNTS        1        8       39
  12    rs7956890   FREQ  0.02083   0.1667   0.8125
  12    rs7956890   MEAN    7.923    7.936    7.793
  12    rs7956890     SD        0   0.2444   0.2172
  12    rs1454640   GENO      C/C      C/T      T/T
  12    rs1454640 COUNTS        2       20       26
  12    rs1454640   FREQ  0.04167   0.4167   0.5417
  12    rs1454640   MEAN    7.825    7.818    7.821
  12    rs1454640     SD   0.1387   0.2571    0.208
  12   rs10876632   GENO      T/T      T/C      C/C
  12   rs10876632 COUNTS        2       19       27
  12   rs10876632   FREQ  0.04167   0.3958   0.5625
  12   rs10876632   MEAN    7.825    7.847      7.8
  12   rs10876632     SD   0.1387   0.2281   0.2301
  12   rs10506333   GENO      G/G      G/C      C/C
  12   rs10506333 COUNTS        1       10       37
  12   rs10506333   FREQ  0.02083   0.2083   0.7708
  12   rs10506333   MEAN    7.923    7.803    7.821
  12   rs10506333     SD        0   0.2025   0.2341
  12   rs11171139   GENO      G/G      G/A      A/A
  12   rs11171139 COUNTS        1       10       37
  12   rs11171139   FREQ  0.02083   0.2083   0.7708
  12   rs11171139   MEAN    7.923    7.803    7.821
  12   rs11171139     SD        0   0.2025   0.2341
  12    rs2198604   GENO      G/G      G/T      T/T
  12    rs2198604 COUNTS        7       19       22
  12    rs2198604   FREQ   0.1458   0.3958   0.4583
  12    rs2198604   MEAN     7.83    7.809    7.826
  12    rs2198604     SD   0.3664   0.2147   0.1849
  12    rs4759118   GENO      G/G      G/A      A/A
  12    rs4759118 COUNTS        0        5       43
  12    rs4759118   FREQ        0   0.1042   0.8958
  12    rs4759118   MEAN       NA    7.834    7.818
  12    rs4759118     SD       NA   0.2142   0.2274
  12    rs2603573   GENO      C/C      C/A      A/A
  12    rs2603573 COUNTS        0       12       36
  12    rs2603573   FREQ        0     0.25     0.75
  12    rs2603573   MEAN       NA    7.846    7.811
  12    rs2603573     SD       NA   0.2249   0.2261
  12    rs9943768   GENO      A/A      A/G      G/G
  12    rs9943768 COUNTS       10       25       13
  12    rs9943768   FREQ   0.2083   0.5208   0.2708
  12    rs9943768   MEAN    7.873    7.787    7.841
  12    rs9943768     SD   0.3261   0.2054   0.1651
  12    rs1349911   GENO      G/G      G/C      C/C
  12    rs1349911 COUNTS        6       16       26
  12    rs1349911   FREQ    0.125   0.3333   0.5417
  12    rs1349911   MEAN    7.748    7.891    7.792
  12    rs1349911     SD   0.1879   0.1918   0.2447
  12   rs17116606   GENO      A/A      A/T      T/T
  12   rs17116606 COUNTS        3       17       28
  12   rs17116606   FREQ   0.0625   0.3542   0.5833
  12   rs17116606   MEAN     7.86    7.855    7.794
  12   rs17116606     SD   0.1633   0.2124   0.2386
  12   rs17116608   GENO      G/G      G/A      A/A
  12   rs17116608 COUNTS        3       17       28
  12   rs17116608   FREQ   0.0625   0.3542   0.5833
  12   rs17116608   MEAN     7.86    7.855    7.794
  12   rs17116608     SD   0.1633   0.2124   0.2386
  12   rs11829986   GENO      T/T      T/C      C/C
  12   rs11829986 COUNTS        4       11       33
  12   rs11829986   FREQ  0.08333   0.2292   0.6875
  12   rs11829986   MEAN    7.638    7.794     7.85
  12   rs11829986     SD   0.1401   0.2097   0.2296
  12    rs2248445   GENO      A/A      A/G      G/G
  12    rs2248445 COUNTS        1        8       39
  12    rs2248445   FREQ  0.02083   0.1667   0.8125
  12    rs2248445   MEAN    7.267    7.897    7.818
  12    rs2248445     SD        0   0.2268   0.2079
  12    rs2243442   GENO      C/C      C/T      T/T
  12    rs2243442 COUNTS        5       13       30
  12    rs2243442   FREQ   0.1042   0.2708    0.625
  12    rs2243442   MEAN    7.732    7.801    7.842
  12    rs2243442     SD   0.1649   0.2735   0.2111
  12    rs2248482   GENO      A/A      A/G      G/G
  12    rs2248482 COUNTS        7       21       20
  12    rs2248482   FREQ   0.1458   0.4375   0.4167
  12    rs2248482   MEAN    7.815    7.781    7.862
  12    rs2248482     SD     0.31   0.2117   0.2074
  12    rs7295884   GENO      T/T      T/C      C/C
  12    rs7295884 COUNTS        1       15       32
  12    rs7295884   FREQ  0.02083   0.3125   0.6667
  12    rs7295884   MEAN     7.51    7.844    7.818
  12    rs7295884     SD        0   0.2604    0.205
  12   rs12369902   GENO      T/T      T/C      C/C
  12   rs12369902 COUNTS       10       24       14
  12   rs12369902   FREQ   0.2083      0.5   0.2917
  12   rs12369902   MEAN    7.822    7.872    7.729
  12   rs12369902     SD    0.166   0.2346   0.2256
  12   rs10876654   GENO      A/A      A/G      G/G
  12   rs10876654 COUNTS        1       11       36
  12   rs10876654   FREQ  0.02083   0.2292     0.75
  12   rs10876654   MEAN    7.846    7.858    7.807
  12   rs10876654     SD        0   0.3137   0.1964
  12   rs11171169   GENO      T/T      T/G      G/G
  12   rs11171169 COUNTS        0       12       36
  12   rs11171169   FREQ        0     0.25     0.75
  12   rs11171169   MEAN       NA    7.838    7.814
  12   rs11171169     SD       NA   0.2967   0.1988
  12    rs2245028   GENO      A/A      A/G      G/G
  12    rs2245028 COUNTS        1        7       40
  12    rs2245028   FREQ  0.02083   0.1458   0.8333
  12    rs2245028   MEAN    7.923    7.883    7.806
  12    rs2245028     SD        0   0.1632   0.2348
  12    rs7303230   GENO      G/G      G/T      T/T
  12    rs7303230 COUNTS       10       24       14
  12    rs7303230   FREQ   0.2083      0.5   0.2917
  12    rs7303230   MEAN    7.822    7.872    7.729
  12    rs7303230     SD    0.166   0.2346   0.2256
  12   rs12303393   GENO      A/A      A/G      G/G
  12   rs12303393 COUNTS        1       12       35
  12   rs12303393   FREQ  0.02083     0.25   0.7292
  12   rs12303393   MEAN    7.846    7.837    7.813
  12   rs12303393     SD        0   0.3076   0.1963
  12    rs7303807   GENO      G/G      G/C      C/C
  12    rs7303807 COUNTS        5       16       27
  12    rs7303807   FREQ   0.1042   0.3333   0.5625
  12    rs7303807   MEAN    7.875    7.865    7.782
  12    rs7303807     SD   0.1445   0.1622   0.2625
  12    rs4759123   GENO      G/G      G/A      A/A
  12    rs4759123 COUNTS        7       19       22
  12    rs4759123   FREQ   0.1458   0.3958   0.4583
  12    rs4759123   MEAN    7.689    7.844     7.84
  12    rs4759123     SD    0.247   0.2276   0.2091
  12    rs2264364   GENO      A/A      A/G      G/G
  12    rs2264364 COUNTS       12       24       12
  12    rs2264364   FREQ     0.25      0.5     0.25
  12    rs2264364   MEAN    7.814    7.784    7.897
  12    rs2264364     SD   0.2401   0.2326   0.1851
  12    rs2264358   GENO      G/G      G/T      T/T
  12    rs2264358 COUNTS       12       21       15
  12    rs2264358   FREQ     0.25   0.4375   0.3125
  12    rs2264358   MEAN    7.774    7.843    7.823
  12    rs2264358     SD   0.2909   0.1836   0.2259
  12    rs2252690   GENO      T/T      T/C      C/C
  12    rs2252690 COUNTS       11       26       11
  12    rs2252690   FREQ   0.2292   0.5417   0.2292
  12    rs2252690   MEAN    7.911    7.773     7.84
  12    rs2252690     SD   0.2699   0.2196    0.164
  12    rs2252786   GENO      C/C      C/T      T/T
  12    rs2252786 COUNTS        6       25       17
  12    rs2252786   FREQ    0.125   0.5208   0.3542
  12    rs2252786   MEAN    7.767    7.799    7.869
  12    rs2252786     SD   0.2289   0.2203   0.2322
  12    rs2252795   GENO      A/A      A/G      G/G
  12    rs2252795 COUNTS        3       28       17
  12    rs2252795   FREQ   0.0625   0.5833   0.3542
  12    rs2252795   MEAN    7.956    7.798    7.832
  12    rs2252795     SD   0.0866    0.218   0.2483
  12    rs1047039   GENO      T/T      T/A      A/A
  12    rs1047039 COUNTS        3       18       27
  12    rs1047039   FREQ   0.0625    0.375   0.5625
  12    rs1047039   MEAN    7.795     7.87    7.789
  12    rs1047039     SD   0.1506   0.2301   0.2268
  12    rs7962801   GENO      T/T      T/C      C/C
  12    rs7962801 COUNTS        4       17       27
  12    rs7962801   FREQ  0.08333   0.3542   0.5625
  12    rs7962801   MEAN    7.861    7.859    7.789
  12    rs7962801     SD   0.1808   0.2321   0.2268
  12    rs4466933   GENO      G/G      G/A      A/A
  12    rs4466933 COUNTS        4       17       27
  12    rs4466933   FREQ  0.08333   0.3542   0.5625
  12    rs4466933   MEAN    7.861    7.859    7.789
  12    rs4466933     SD   0.1808   0.2321   0.2268
  12    rs2371053   GENO      C/C      C/T      T/T
  12    rs2371053 COUNTS        4       17       27
  12    rs2371053   FREQ  0.08333   0.3542   0.5625
  12    rs2371053   MEAN    7.861    7.859    7.789
  12    rs2371053     SD   0.1808   0.2321   0.2268
  12     rs998401   GENO      A/A      A/G      G/G
  12     rs998401 COUNTS        0        6       42
  12     rs998401   FREQ        0    0.125    0.875
  12     rs998401   MEAN       NA    7.745     7.83
  12     rs998401     SD       NA   0.1695   0.2303
  12   rs12301448   GENO      T/T      T/C      C/C
  12   rs12301448 COUNTS        4       26       18
  12   rs12301448   FREQ  0.08333   0.5417    0.375
  12   rs12301448   MEAN    8.074    7.771    7.834
  12   rs12301448     SD    0.144   0.2337   0.1884
  12    rs1532051   GENO      A/A      A/C      C/C
  12    rs1532051 COUNTS        0       11       37
  12    rs1532051   FREQ        0   0.2292   0.7708
  12    rs1532051   MEAN       NA    7.908    7.793
  12    rs1532051     SD       NA   0.1482   0.2372
  12   rs10783706   GENO      G/G      G/A      A/A
  12   rs10783706 COUNTS        5       27       16
  12   rs10783706   FREQ   0.1042   0.5625   0.3333
  12   rs10783706   MEAN    7.993    7.777    7.838
  12   rs10783706     SD   0.2211   0.2306   0.1955
  12   rs10747733   GENO      A/A      A/G      G/G
  12   rs10747733 COUNTS        5       27       16
  12   rs10747733   FREQ   0.1042   0.5625   0.3333
  12   rs10747733   MEAN    7.993    7.777    7.838
  12   rs10747733     SD   0.2211   0.2306   0.1955
  12   rs10876676   GENO      A/A      A/G      G/G
  12   rs10876676 COUNTS        4       30       14
  12   rs10876676   FREQ  0.08333    0.625   0.2917
  12   rs10876676   MEAN    7.943     7.81    7.805
  12   rs10876676     SD   0.2336   0.2216   0.2323
  12    rs4759128   GENO      C/C      C/T      T/T
  12    rs4759128 COUNTS        0        6       42
  12    rs4759128   FREQ        0    0.125    0.875
  12    rs4759128   MEAN       NA    7.745     7.83
  12    rs4759128     SD       NA   0.1695   0.2303
  12    rs4759129   GENO      C/C      C/A      A/A
  12    rs4759129 COUNTS        5       27       16
  12    rs4759129   FREQ   0.1042   0.5625   0.3333
  12    rs4759129   MEAN    7.993    7.777    7.838
  12    rs4759129     SD   0.2211   0.2306   0.1955
  12    rs3782414   GENO      G/G      G/T      T/T
  12    rs3782414 COUNTS        5       27       16
  12    rs3782414   FREQ   0.1042   0.5625   0.3333
  12    rs3782414   MEAN    7.993    7.777    7.838
  12    rs3782414     SD   0.2211   0.2306   0.1955
  12   rs11171203   GENO      A/A      A/G      G/G
  12   rs11171203 COUNTS        1       18       29
  12   rs11171203   FREQ  0.02083    0.375   0.6042
  12   rs11171203   MEAN    7.921    7.783    7.839
  12   rs11171203     SD        0   0.2871   0.1803
  12    rs7311161   GENO      A/A      A/G      G/G
  12    rs7311161 COUNTS        4       27       17
  12    rs7311161   FREQ  0.08333   0.5625   0.3542
  12    rs7311161   MEAN    8.074    7.776    7.829
  12    rs7311161     SD    0.144   0.2308    0.193
  12   rs10876679   GENO      C/C      C/A      A/A
  12   rs10876679 COUNTS        8       31        9
  12   rs10876679   FREQ   0.1667   0.6458   0.1875
  12   rs10876679   MEAN    7.931    7.791    7.821
  12   rs10876679     SD   0.2024   0.2433   0.1455
  12   rs11171205   GENO      A/A      A/G      G/G
  12   rs11171205 COUNTS        6       30       12
  12   rs11171205   FREQ    0.125    0.625     0.25
  12   rs11171205   MEAN    8.006    7.805    7.764
  12   rs11171205     SD   0.1578   0.2364   0.1807
  12    rs2251055   GENO      T/T      T/C      C/C
  12    rs2251055 COUNTS        1       15       32
  12    rs2251055   FREQ  0.02083   0.3125   0.6667
  12    rs2251055   MEAN     7.97    7.805    7.822
  12    rs2251055     SD        0   0.2472   0.2181
  12   rs11171207   GENO      G/G      G/T      T/T
  12   rs11171207 COUNTS        8       30       10
  12   rs11171207   FREQ   0.1667    0.625   0.2083
  12   rs11171207   MEAN    7.931    7.808    7.765
  12   rs11171207     SD   0.2024   0.2269    0.222
  12   rs11171208   GENO      A/A      A/C      C/C
  12   rs11171208 COUNTS        0        8       40
  12   rs11171208   FREQ        0   0.1667   0.8333
  12   rs11171208   MEAN       NA    7.931    7.797
  12   rs11171208     SD       NA   0.3196   0.1975
  12   rs10506334   GENO      T/T      T/G      G/G
  12   rs10506334 COUNTS        7       29       12
  12   rs10506334   FREQ   0.1458   0.6042     0.25
  12   rs10506334   MEAN    7.768    7.789    7.924
  12   rs10506334     SD   0.2581    0.228   0.1717
  12    rs7966243   GENO      G/G      G/C      C/C
  12    rs7966243 COUNTS        9       29       10
  12    rs7966243   FREQ   0.1875   0.6042   0.2083
  12    rs7966243   MEAN    7.985      7.8    7.727
  12    rs7966243     SD     0.14   0.2145   0.2515
  12    rs3851604   GENO      G/G      G/A      A/A
  12    rs3851604 COUNTS        9       29       10
  12    rs3851604   FREQ   0.1875   0.6042   0.2083
  12    rs3851604   MEAN    7.985      7.8    7.727
  12    rs3851604     SD     0.14   0.2145   0.2515
  12    rs7313456   GENO      T/T      T/C      C/C
  12    rs7313456 COUNTS        1       10       37
  12    rs7313456   FREQ  0.02083   0.2083   0.7708
  12    rs7313456   MEAN     8.06    7.773    7.826
  12    rs7313456     SD        0   0.3656   0.1726
  12    rs3912598   GENO      A/A      A/T      T/T
  12    rs3912598 COUNTS        0        8       40
  12    rs3912598   FREQ        0   0.1667   0.8333
  12    rs3912598   MEAN       NA    7.706    7.842
  12    rs3912598     SD       NA   0.2358   0.2174
  12   rs11171211   GENO      G/G      G/A      A/A
  12   rs11171211 COUNTS        2       15       31
  12   rs11171211   FREQ  0.04167   0.3125   0.6458
  12   rs11171211   MEAN    7.843    7.826    7.815
  12   rs11171211     SD   0.3065   0.3018   0.1812
  12   rs11171212   GENO      T/T      T/C      C/C
  12   rs11171212 COUNTS        2       17       29
  12   rs11171212   FREQ  0.04167   0.3542   0.6042
  12   rs11171212   MEAN    7.843    7.828    7.813
  12   rs11171212     SD   0.3065   0.2836   0.1864
  12   rs10876682   GENO      A/A      A/G      G/G
  12   rs10876682 COUNTS        5       30       13
  12   rs10876682   FREQ   0.1042    0.625   0.2708
  12   rs10876682   MEAN    7.716    7.833     7.83
  12   rs10876682     SD   0.2868   0.2136   0.2315
  12   rs10876684   GENO      G/G      G/A      A/A
  12   rs10876684 COUNTS        8       30       10
  12   rs10876684   FREQ   0.1667    0.625   0.2083
  12   rs10876684   MEAN    7.862    7.798    7.852
  12   rs10876684     SD   0.3167   0.1872   0.2579
  12    rs2887935   GENO      A/A      A/G      G/G
  12    rs2887935 COUNTS        1       16       31
  12    rs2887935   FREQ  0.02083   0.3333   0.6458
  12    rs2887935   MEAN    7.626    7.841    7.815
  12    rs2887935     SD        0   0.2973   0.1812
  12     rs880980   GENO      A/A      A/G      G/G
  12     rs880980 COUNTS        5       22       21
  12     rs880980   FREQ   0.1042   0.4583   0.4375
  12     rs880980   MEAN    7.716    7.868    7.794
  12     rs880980     SD   0.2868   0.2283   0.2017
  12    rs7315993   GENO      A/A      A/G      G/G
  12    rs7315993 COUNTS       11       21       16
  12    rs7315993   FREQ   0.2292   0.4375   0.3333
  12    rs7315993   MEAN    7.771    7.834    7.835
  12    rs7315993     SD   0.2741   0.2163   0.2058
  12    rs7315938   GENO      T/T      T/C      C/C
  12    rs7315938 COUNTS        0       11       37
  12    rs7315938   FREQ        0   0.2292   0.7708
  12    rs7315938   MEAN       NA    7.908    7.793
  12    rs7315938     SD       NA   0.1482   0.2372
  12    rs7315952   GENO      G/G      G/A      A/A
  12    rs7315952 COUNTS        0       11       37
  12    rs7315952   FREQ        0   0.2292   0.7708
  12    rs7315952   MEAN       NA    7.908    7.793
  12    rs7315952     SD       NA   0.1482   0.2372
  12   rs11171216   GENO      A/A      A/G      G/G
  12   rs11171216 COUNTS        1       17       30
  12   rs11171216   FREQ  0.02083   0.3542    0.625
  12   rs11171216   MEAN    7.626    7.845    7.812
  12   rs11171216     SD        0   0.2886   0.1832
  12    rs2710696   GENO      T/T      T/C      C/C
  12    rs2710696 COUNTS        1        9       38
  12    rs2710696   FREQ  0.02083   0.1875   0.7917
  12    rs2710696   MEAN     7.97    7.758     7.83
  12    rs2710696     SD        0   0.2049   0.2301
  12    rs7978952   GENO      T/T      T/C      C/C
  12    rs7978952 COUNTS        3       22       23
  12    rs7978952   FREQ   0.0625   0.4583   0.4792
  12    rs7978952   MEAN    8.017    7.787    7.826
  12    rs7978952     SD   0.1073   0.2091   0.2406
  12    rs7953523   GENO      G/G      G/T      T/T
  12    rs7953523 COUNTS        1       17       30
  12    rs7953523   FREQ  0.02083   0.3542    0.625
  12    rs7953523   MEAN    7.626    7.845    7.812
  12    rs7953523     SD        0   0.2886   0.1832
  12   rs10876688   GENO      T/T      T/C      C/C
  12   rs10876688 COUNTS        7       22       19
  12   rs10876688   FREQ   0.1458   0.4583   0.3958
  12   rs10876688   MEAN    7.665    7.821    7.875
  12   rs10876688     SD   0.2796   0.2318   0.1722
  12    rs1488047   GENO      A/A      A/C      C/C
  12    rs1488047 COUNTS        0        8       40
  12    rs1488047   FREQ        0   0.1667   0.8333
  12    rs1488047   MEAN       NA    7.706    7.842
  12    rs1488047     SD       NA   0.2358   0.2174
  12   rs10506337   GENO      C/C      C/T      T/T
  12   rs10506337 COUNTS        2       14       32
  12   rs10506337   FREQ  0.04167   0.2917   0.6667
  12   rs10506337   MEAN    7.843    7.874    7.794
  12   rs10506337     SD   0.3065   0.2884   0.1899
  12    rs1504908   GENO      T/T      T/A      A/A
  12    rs1504908 COUNTS        4       21       23
  12    rs1504908   FREQ  0.08333   0.4375   0.4792
  12    rs1504908   MEAN    7.764    7.871    7.782
  12    rs1504908     SD   0.3068   0.2348    0.199
  12    rs2633422   GENO      G/G      G/C      C/C
  12    rs2633422 COUNTS        1       10       35
  12    rs2633422   FREQ  0.02174   0.2174   0.7609
  12    rs2633422   MEAN     7.97    7.819    7.821
  12    rs2633422     SD        0   0.2393   0.2241
  12   rs17116813   GENO      C/C      C/A      A/A
  12   rs17116813 COUNTS        6       27       15
  12   rs17116813   FREQ    0.125   0.5625   0.3125
  12   rs17116813   MEAN    7.919    7.845    7.735
  12   rs17116813     SD   0.2554   0.2332   0.1762
  12    rs7961072   GENO      C/C      C/T      T/T
  12    rs7961072 COUNTS        1       11       36
  12    rs7961072   FREQ  0.02083   0.2292     0.75
  12    rs7961072   MEAN    7.791    7.785    7.831
  12    rs7961072     SD        0    0.249   0.2215
  12    rs4758996   GENO      G/G      G/A      A/A
  12    rs4758996 COUNTS        7       26       15
  12    rs4758996   FREQ   0.1458   0.5417   0.3125
  12    rs4758996   MEAN    7.793    7.787    7.889
  12    rs4758996     SD   0.1584   0.2453   0.2064
  12    rs1857766   GENO      C/C      C/G      G/G
  12    rs1857766 COUNTS        1       15       32
  12    rs1857766   FREQ  0.02083   0.3125   0.6667
  12    rs1857766   MEAN    7.448    7.885    7.801
  12    rs1857766     SD        0   0.1942   0.2283
  12    rs1857764   GENO      A/A      A/C      C/C
  12    rs1857764 COUNTS        0       12       36
  12    rs1857764   FREQ        0     0.25     0.75
  12    rs1857764   MEAN       NA     7.79     7.83
  12    rs1857764     SD       NA   0.1673   0.2411
  12    rs1352328   GENO      T/T      T/C      C/C
  12    rs1352328 COUNTS        1       15       32
  12    rs1352328   FREQ  0.02083   0.3125   0.6667
  12    rs1352328   MEAN    7.448    7.885    7.801
  12    rs1352328     SD        0   0.1942   0.2283
  12    rs2656804   GENO      C/C      C/T      T/T
  12    rs2656804 COUNTS        4       25       19
  12    rs2656804   FREQ  0.08333   0.5208   0.3958
  12    rs2656804   MEAN    7.668    7.887    7.763
  12    rs2656804     SD   0.2363   0.1715   0.2601
  12   rs10506339   GENO      G/G      G/A      A/A
  12   rs10506339 COUNTS        1       15       32
  12   rs10506339   FREQ  0.02083   0.3125   0.6667
  12   rs10506339   MEAN    7.448    7.885    7.801
  12   rs10506339     SD        0   0.1942   0.2283
  12    rs2633415   GENO      C/C      C/T      T/T
  12    rs2633415 COUNTS        2       13       33
  12    rs2633415   FREQ  0.04167   0.2708   0.6875
  12    rs2633415   MEAN    7.894     7.77    7.835
  12    rs2633415     SD  0.07089   0.1668   0.2479
  12   rs11171227   GENO      C/C      C/T      T/T
  12   rs11171227 COUNTS        0       12       36
  12   rs11171227   FREQ        0     0.25     0.75
  12   rs11171227   MEAN       NA    7.817    7.821
  12   rs11171227     SD       NA   0.2257   0.2265
  12   rs11171228   GENO      G/G      G/A      A/A
  12   rs11171228 COUNTS        0       11       37
  12   rs11171228   FREQ        0   0.2292   0.7708
  12   rs11171228   MEAN       NA    7.837    7.815
  12   rs11171228     SD       NA   0.2253   0.2264
  12   rs17116863   GENO      A/A      A/G      G/G
  12   rs17116863 COUNTS        4       24       20
  12   rs17116863   FREQ  0.08333      0.5   0.4167
  12   rs17116863   MEAN     7.88    7.836    7.788
  12   rs17116863     SD    0.249   0.2384   0.2082
  12   rs10876695   GENO      A/A      A/C      C/C
  12   rs10876695 COUNTS        9       24       15
  12   rs10876695   FREQ   0.1875      0.5   0.3125
  12   rs10876695   MEAN    7.934    7.783     7.81
  12   rs10876695     SD   0.2359   0.2171   0.2197
  12   rs10506340   GENO      T/T      T/A      A/A
  12   rs10506340 COUNTS        1       14       33
  12   rs10506340   FREQ  0.02083   0.2917   0.6875
  12   rs10506340   MEAN    7.892    7.843    7.808
  12   rs10506340     SD        0   0.2386   0.2235
  12   rs17116877   GENO      C/C      C/G      G/G
  12   rs17116877 COUNTS        5       22       21
  12   rs17116877   FREQ   0.1042   0.4583   0.4375
  12   rs17116877   MEAN    8.014    7.809    7.784
  12   rs17116877     SD   0.1769   0.2212   0.2221
  12     rs716858   GENO      G/G      G/C      C/C
  12     rs716858 COUNTS        1       14       33
  12     rs716858   FREQ  0.02083   0.2917   0.6875
  12     rs716858   MEAN    7.892    7.843    7.808
  12     rs716858     SD        0   0.2386   0.2235
  12   rs12302345   GENO      T/T      T/C      C/C
  12   rs12302345 COUNTS        0       23       25
  12   rs12302345   FREQ        0   0.4792   0.5208
  12   rs12302345   MEAN       NA    7.844    7.798
  12   rs12302345     SD       NA   0.2138    0.235
  12   rs11171246   GENO      A/A      A/G      G/G
  12   rs11171246 COUNTS        1       11       36
  12   rs11171246   FREQ  0.02083   0.2292     0.75
  12   rs11171246   MEAN    7.691    7.792    7.832
  12   rs11171246     SD        0   0.2245   0.2282
  12   rs11171250   GENO      A/A      A/G      G/G
  12   rs11171250 COUNTS        6       28        9
  12   rs11171250   FREQ   0.1395   0.6512   0.2093
  12   rs11171250   MEAN    7.779    7.848    7.825
  12   rs11171250     SD   0.1182     0.25   0.2097
  12   rs17116897   GENO      A/A      A/G      G/G
  12   rs17116897 COUNTS        0       15       33
  12   rs17116897   FREQ        0   0.3125   0.6875
  12   rs17116897   MEAN       NA    7.864      7.8
  12   rs17116897     SD       NA   0.2067   0.2315
  12   rs41398244   GENO      G/G      G/A      A/A
  12   rs41398244 COUNTS        0       23       25
  12   rs41398244   FREQ        0   0.4792   0.5208
  12   rs41398244   MEAN       NA    7.844    7.798
  12   rs41398244     SD       NA   0.2138    0.235
  12   rs11171257   GENO      A/A      A/C      C/C
  12   rs11171257 COUNTS        9       26       13
  12   rs11171257   FREQ   0.1875   0.5417   0.2708
  12   rs11171257   MEAN    7.856     7.79    7.855
  12   rs11171257     SD   0.1405   0.2408    0.241
  12   rs12302326   GENO      T/T      T/A      A/A
  12   rs12302326 COUNTS        9       26       13
  12   rs12302326   FREQ   0.1875   0.5417   0.2708
  12   rs12302326   MEAN    7.856     7.79    7.855
  12   rs12302326     SD   0.1405   0.2408    0.241
  12    rs7302796   GENO      T/T      T/C      C/C
  12    rs7302796 COUNTS        3       21       24
  12    rs7302796   FREQ   0.0625   0.4375      0.5
  12    rs7302796   MEAN    7.994    7.813    7.804
  12    rs7302796     SD   0.3273   0.2381   0.1989
  12    rs7135519   GENO      A/A      A/G      G/G
  12    rs7135519 COUNTS        9       25       14
  12    rs7135519   FREQ   0.1875   0.5208   0.2917
  12    rs7135519   MEAN    7.856    7.794    7.841
  12    rs7135519     SD   0.1405   0.2444    0.237
  12   rs11171271   GENO      G/G      G/A      A/A
  12   rs11171271 COUNTS        0        5       43
  12   rs11171271   FREQ        0   0.1042   0.8958
  12   rs11171271   MEAN       NA    7.844    7.817
  12   rs11171271     SD       NA   0.2829     0.22
  12   rs12303187   GENO      T/T      T/A      A/A
  12   rs12303187 COUNTS        9       25       14
  12   rs12303187   FREQ   0.1875   0.5208   0.2917
  12   rs12303187   MEAN    7.856    7.794    7.841
  12   rs12303187     SD   0.1405   0.2444    0.237
  12   rs12318742   GENO      G/G      G/C      C/C
  12   rs12318742 COUNTS        9       25       14
  12   rs12318742   FREQ   0.1875   0.5208   0.2917
  12   rs12318742   MEAN    7.856    7.794    7.841
  12   rs12318742     SD   0.1405   0.2444    0.237
  12   rs12299232   GENO      C/C      C/T      T/T
  12   rs12299232 COUNTS        9       25       14
  12   rs12299232   FREQ   0.1875   0.5208   0.2917
  12   rs12299232   MEAN    7.856    7.794    7.841
  12   rs12299232     SD   0.1405   0.2444    0.237
  12    rs7137580   GENO      C/C      C/T      T/T
  12    rs7137580 COUNTS        9       25       14
  12    rs7137580   FREQ   0.1875   0.5208   0.2917
  12    rs7137580   MEAN    7.856    7.794    7.841
  12    rs7137580     SD   0.1405   0.2444    0.237
  12   rs11838024   GENO      G/G      G/C      C/C
  12   rs11838024 COUNTS        9       25       14
  12   rs11838024   FREQ   0.1875   0.5208   0.2917
  12   rs11838024   MEAN    7.856    7.794    7.841
  12   rs11838024     SD   0.1405   0.2444    0.237
  12   rs11833298   GENO      G/G      G/A      A/A
  12   rs11833298 COUNTS        8       26       14
  12   rs11833298   FREQ   0.1667   0.5417   0.2917
  12   rs11833298   MEAN    7.862    7.795    7.841
  12   rs11833298     SD   0.1493   0.2395    0.237
  12    rs6581023   GENO      G/G      G/C      C/C
  12    rs6581023 COUNTS        9       25       14
  12    rs6581023   FREQ   0.1875   0.5208   0.2917
  12    rs6581023   MEAN    7.856    7.794    7.841
  12    rs6581023     SD   0.1405   0.2444    0.237
  12   rs41523247   GENO      T/T      T/G      G/G
  12   rs41523247 COUNTS        2       16       29
  12   rs41523247   FREQ  0.04255   0.3404    0.617
  12   rs41523247   MEAN    7.968    7.779    7.832
  12   rs41523247     SD   0.2782   0.1558   0.2563
  12    rs7954789   GENO      C/C      C/T      T/T
  12    rs7954789 COUNTS        2       18       28
  12    rs7954789   FREQ  0.04167    0.375   0.5833
  12    rs7954789   MEAN     7.73    7.837    7.815
  12    rs7954789     SD  0.05446   0.2584   0.2105
  12    rs7962641   GENO      G/G      G/C      C/C
  12    rs7962641 COUNTS        9       25       14
  12    rs7962641   FREQ   0.1875   0.5208   0.2917
  12    rs7962641   MEAN    7.856    7.771    7.883
  12    rs7962641     SD   0.1405   0.2267   0.2541
  12    rs7294913   GENO      A/A      A/C      C/C
  12    rs7294913 COUNTS        1        8       39
  12    rs7294913   FREQ  0.02083   0.1667   0.8125
  12    rs7294913   MEAN    7.691    7.784     7.83
  12    rs7294913     SD        0   0.2597   0.2208
  12    rs3886197   GENO      G/G      G/C      C/C
  12    rs3886197 COUNTS        6       25       17
  12    rs3886197   FREQ    0.125   0.5208   0.3542
  12    rs3886197   MEAN    7.901    7.777    7.853
  12    rs3886197     SD    0.149   0.2177   0.2506
  12   rs11171357   GENO      A/A      A/G      G/G
  12   rs11171357 COUNTS        6       26       16
  12   rs11171357   FREQ    0.125   0.5417   0.3333
  12   rs11171357   MEAN    7.901    7.795    7.829
  12   rs11171357     SD    0.149   0.2322   0.2368
  12    rs7974526   GENO      C/C      C/T      T/T
  12    rs7974526 COUNTS        5       24       19
  12    rs7974526   FREQ   0.1042      0.5   0.3958
  12    rs7974526   MEAN    7.887    7.789    7.841
  12    rs7974526     SD   0.1622    0.227   0.2371
  12    rs7971786   GENO      G/G      G/C      C/C
  12    rs7971786 COUNTS        6       24       18
  12    rs7971786   FREQ    0.125      0.5    0.375
  12    rs7971786   MEAN    7.901    7.779    7.846
  12    rs7971786     SD    0.149   0.2221   0.2449
  12   rs11171366   GENO      C/C      C/G      G/G
  12   rs11171366 COUNTS        7       24       17
  12   rs11171366   FREQ   0.1458      0.5   0.3542
  12   rs11171366   MEAN    7.859    7.798    7.834
  12   rs11171366     SD    0.175   0.2376   0.2303
  12    rs7975940   GENO      A/A      A/G      G/G
  12    rs7975940 COUNTS        7       24       17
  12    rs7975940   FREQ   0.1458      0.5   0.3542
  12    rs7975940   MEAN    7.859    7.798    7.834
  12    rs7975940     SD    0.175   0.2376   0.2303
  12   rs11171367   GENO      G/G      G/A      A/A
  12   rs11171367 COUNTS        3       13       32
  12   rs11171367   FREQ   0.0625   0.2708   0.6667
  12   rs11171367   MEAN    7.917     7.78    7.827
  12   rs11171367     SD   0.2159   0.1655   0.2466
  12   rs12310254   GENO      T/T      T/A      A/A
  12   rs12310254 COUNTS        7       24       17
  12   rs12310254   FREQ   0.1458      0.5   0.3542
  12   rs12310254   MEAN    7.859    7.798    7.834
  12   rs12310254     SD    0.175   0.2376   0.2303
  12    rs2086174   GENO      T/T      T/C      C/C
  12    rs2086174 COUNTS        7       26       15
  12    rs2086174   FREQ   0.1458   0.5417   0.3125
  12    rs2086174   MEAN    7.859    7.809     7.82
  12    rs2086174     SD    0.175   0.2313   0.2421
  12    rs7976482   GENO      A/A      A/G      G/G
  12    rs7976482 COUNTS        0       15       33
  12    rs7976482   FREQ        0   0.3125   0.6875
  12    rs7976482   MEAN       NA    7.819     7.82
  12    rs7976482     SD       NA   0.2461   0.2171
  12    rs7301102   GENO      G/G      G/T      T/T
  12    rs7301102 COUNTS        7       24       17
  12    rs7301102   FREQ   0.1458      0.5   0.3542
  12    rs7301102   MEAN    7.859    7.791    7.845
  12    rs7301102     SD    0.175   0.2225    0.249
  12    rs7315945   GENO      A/A      A/G      G/G
  12    rs7315945 COUNTS        6       19       23
  12    rs7315945   FREQ    0.125   0.3958   0.4792
  12    rs7315945   MEAN     7.87    7.793    7.828
  12    rs7315945     SD   0.1889   0.1936   0.2588
  12   rs11171387   GENO      A/A      A/G      G/G
  12   rs11171387 COUNTS        3       15       30
  12   rs11171387   FREQ   0.0625   0.3125    0.625
  12   rs11171387   MEAN    7.917    7.794    7.823
  12   rs11171387     SD   0.2159   0.1581   0.2543
  12    rs4388990   GENO      G/G      G/A      A/A
  12    rs4388990 COUNTS        1       12       35
  12    rs4388990   FREQ  0.02083     0.25   0.7292
  12    rs4388990   MEAN    7.609    7.827    7.823
  12    rs4388990     SD        0   0.2757   0.2083
  12    rs6581025   GENO      A/A      A/G      G/G
  12    rs6581025 COUNTS        1       10       37
  12    rs6581025   FREQ  0.02083   0.2083   0.7708
  12    rs6581025   MEAN    7.609     7.83    7.823
  12    rs6581025     SD        0   0.2964   0.2055
  12   rs12297028   GENO      A/A      A/G      G/G
  12   rs12297028 COUNTS        6       22       20
  12   rs12297028   FREQ    0.125   0.4583   0.4167
  12   rs12297028   MEAN     7.87    7.796    7.831
  12   rs12297028     SD   0.1889   0.2273   0.2364
  12    rs3922689   GENO      A/A      A/G      G/G
  12    rs3922689 COUNTS        6       23       18
  12    rs3922689   FREQ   0.1277   0.4894    0.383
  12    rs3922689   MEAN    7.867    7.798    7.832
  12    rs3922689     SD   0.1905   0.2242   0.2477
  12    rs7978555   GENO      A/A      A/G      G/G
  12    rs7978555 COUNTS        2       17       29
  12    rs7978555   FREQ  0.04167   0.3542   0.6042
  12    rs7978555   MEAN    7.825    7.788    7.838
  12    rs7978555     SD   0.3327   0.2302   0.2213
  12    rs7294935   GENO      C/C      C/G      G/G
  12    rs7294935 COUNTS       10       21       17
  12    rs7294935   FREQ   0.2083   0.4375   0.3542
  12    rs7294935   MEAN    7.828     7.84     7.79
  12    rs7294935     SD   0.2924   0.2173   0.1965
  12   rs10783719   GENO      C/C      C/T      T/T
  12   rs10783719 COUNTS        2       20       26
  12   rs10783719   FREQ  0.04167   0.4167   0.5417
  12   rs10783719   MEAN    7.825    7.799    7.835
  12   rs10783719     SD   0.3327   0.2395   0.2137
  12   rs12305653   GENO      C/C      C/T      T/T
  12   rs12305653 COUNTS        5       32       11
  12   rs12305653   FREQ   0.1042   0.6667   0.2292
  12   rs12305653   MEAN    7.887    7.819     7.79
  12   rs12305653     SD  0.07209   0.2453   0.2094
  12   rs12579451   GENO      T/T      T/C      C/C
  12   rs12579451 COUNTS        4       17       27
  12   rs12579451   FREQ  0.08333   0.3542   0.5625
  12   rs12579451   MEAN    7.768     7.82    7.827
  12   rs12579451     SD   0.2067   0.2149   0.2383
  12   rs12580194   GENO      A/A      A/G      G/G
  12   rs12580194 COUNTS        9       24       15
  12   rs12580194   FREQ   0.1875      0.5   0.3125
  12   rs12580194   MEAN    7.785    7.811    7.855
  12   rs12580194     SD   0.1983    0.253   0.1962
  12   rs12579915   GENO      T/T      T/C      C/C
  12   rs12579915 COUNTS        9       20       19
  12   rs12579915   FREQ   0.1875   0.4167   0.3958
  12   rs12579915   MEAN    7.845    7.856    7.769
  12   rs12579915     SD   0.1881    0.217   0.2468
  12    rs7978062   GENO      C/C      C/T      T/T
  12    rs7978062 COUNTS        1       14       33
  12    rs7978062   FREQ  0.02083   0.2917   0.6875
  12    rs7978062   MEAN    7.938    7.777    7.834
  12    rs7978062     SD        0   0.2822   0.1996
  12   rs12308286   GENO      G/G      G/A      A/A
  12   rs12308286 COUNTS        1       15       32
  12   rs12308286   FREQ  0.02083   0.3125   0.6667
  12   rs12308286   MEAN    8.062    7.846      7.8
  12   rs12308286     SD        0   0.2355   0.2199
  12    rs7974512   GENO      A/A      A/G      G/G
  12    rs7974512 COUNTS        0       13       35
  12    rs7974512   FREQ        0   0.2708   0.7292
  12    rs7974512   MEAN       NA     7.84    7.812
  12    rs7974512     SD       NA   0.2475   0.2179
  12   rs10783720   GENO      G/G      G/A      A/A
  12   rs10783720 COUNTS        0       20       28
  12   rs10783720   FREQ        0   0.4167   0.5833
  12   rs10783720   MEAN       NA    7.893    7.768
  12   rs10783720     SD       NA   0.2212   0.2146
  12    rs7132431   GENO      G/G      G/A      A/A
  12    rs7132431 COUNTS        2       13       33
  12    rs7132431   FREQ  0.04167   0.2708   0.6875
  12    rs7132431   MEAN    7.732    7.883      7.8
  12    rs7132431     SD  0.08378   0.1856   0.2408
  12    rs7132347   GENO      C/C      C/G      G/G
  12    rs7132347 COUNTS        2       12       34
  12    rs7132347   FREQ  0.04167     0.25   0.7083
  12    rs7132347   MEAN    7.732     7.88    7.803
  12    rs7132347     SD  0.08378   0.1935    0.238
  12    rs7132600   GENO      T/T      T/C      C/C
  12    rs7132600 COUNTS        5       12       31
  12    rs7132600   FREQ   0.1042     0.25   0.6458
  12    rs7132600   MEAN    7.773    7.952    7.776
  12    rs7132600     SD   0.1225    0.193   0.2314
  12   rs11835321   GENO      C/C      C/T      T/T
  12   rs11835321 COUNTS        3       15       30
  12   rs11835321   FREQ   0.0625   0.3125    0.625
  12   rs11835321   MEAN     7.71    7.863    7.809
  12   rs11835321     SD  0.07027   0.2181   0.2358
  12    rs7314118   GENO      A/A      A/C      C/C
  12    rs7314118 COUNTS       12       18       18
  12    rs7314118   FREQ     0.25    0.375    0.375
  12    rs7314118   MEAN    7.866     7.86    7.748
  12    rs7314118     SD   0.1666    0.254    0.218
  12   rs12296692   GENO      T/T      T/C      C/C
  12   rs12296692 COUNTS        7       20       21
  12   rs12296692   FREQ   0.1458   0.4167   0.4375
  12   rs12296692   MEAN    7.838    7.903    7.734
  12   rs12296692     SD   0.1532   0.2131   0.2302
  12   rs10876751   GENO      G/G      G/A      A/A
  12   rs10876751 COUNTS        0        6       42
  12   rs10876751   FREQ        0    0.125    0.875
  12   rs10876751   MEAN       NA    7.901    7.808
  12   rs10876751     SD       NA   0.2312   0.2233
  12   rs10783728   GENO      A/A      A/G      G/G
  12   rs10783728 COUNTS        4       22       22
  12   rs10783728   FREQ  0.08333   0.4583   0.4583
  12   rs10783728   MEAN    7.788    7.811    7.834
  12   rs10783728     SD   0.1208   0.2488   0.2185
  12   rs11171440   GENO      T/T      T/C      C/C
  12   rs11171440 COUNTS        0       10       38
  12   rs11171440   FREQ        0   0.2083   0.7917
  12   rs11171440   MEAN       NA    7.787    7.828
  12   rs11171440     SD       NA   0.2409   0.2218
  12   rs10747747   GENO      G/G      G/T      T/T
  12   rs10747747 COUNTS        1        7       40
  12   rs10747747   FREQ  0.02083   0.1458   0.8333
  12   rs10747747   MEAN    7.817    7.848    7.815
  12   rs10747747     SD        0   0.2394   0.2268
  12   rs12582005   GENO      A/A      A/T      T/T
  12   rs12582005 COUNTS        3       12       33
  12   rs12582005   FREQ   0.0625     0.25   0.6875
  12   rs12582005   MEAN    7.654    7.784    7.848
  12   rs12582005     SD   0.2698   0.3071   0.1812
  12   rs11171446   GENO      A/A      A/G      G/G
  12   rs11171446 COUNTS        0       10       38
  12   rs11171446   FREQ        0   0.2083   0.7917
  12   rs11171446   MEAN       NA    7.787    7.828
  12   rs11171446     SD       NA   0.2409   0.2218
  12   rs10747750   GENO      C/C      C/T      T/T
  12   rs10747750 COUNTS       11       16       21
  12   rs10747750   FREQ   0.2292   0.3333   0.4375
  12   rs10747750   MEAN    7.807    7.904    7.762
  12   rs10747750     SD   0.1342   0.2252   0.2482
  12    rs7485979   GENO      A/A      A/T      T/T
  12    rs7485979 COUNTS        3       12       33
  12    rs7485979   FREQ   0.0625     0.25   0.6875
  12    rs7485979   MEAN    7.654    7.784    7.848
  12    rs7485979     SD   0.2698   0.3071   0.1812
  12   rs11830618   GENO      A/A      A/T      T/T
  12   rs11830618 COUNTS        0       11       37
  12   rs11830618   FREQ        0   0.2292   0.7708
  12   rs11830618   MEAN       NA    7.816    7.821
  12   rs11830618     SD       NA   0.2246   0.2268
  12   rs10876765   GENO      A/A      A/G      G/G
  12   rs10876765 COUNTS        8       20       20
  12   rs10876765   FREQ   0.1667   0.4167   0.4167
  12   rs10876765   MEAN    7.782    7.823    7.831
  12   rs10876765     SD   0.2801   0.2588   0.1655
  12   rs10876766   GENO      T/T      T/C      C/C
  12   rs10876766 COUNTS        8       20       20
  12   rs10876766   FREQ   0.1667   0.4167   0.4167
  12   rs10876766   MEAN    7.782    7.823    7.831
  12   rs10876766     SD   0.2801   0.2588   0.1655
  12    rs7954814   GENO      T/T      T/A      A/A
  12    rs7954814 COUNTS        8       20       20
  12    rs7954814   FREQ   0.1667   0.4167   0.4167
  12    rs7954814   MEAN    7.782    7.823    7.831
  12    rs7954814     SD   0.2801   0.2588   0.1655
  12    rs6581042   GENO      T/T      T/G      G/G
  12    rs6581042 COUNTS        8       20       20
  12    rs6581042   FREQ   0.1667   0.4167   0.4167
  12    rs6581042   MEAN    7.782    7.823    7.831
  12    rs6581042     SD   0.2801   0.2588   0.1655
  12   rs10747752   GENO      G/G      G/A      A/A
  12   rs10747752 COUNTS        0        7       41
  12   rs10747752   FREQ        0   0.1458   0.8542
  12   rs10747752   MEAN       NA    7.863    7.812
  12   rs10747752     SD       NA   0.2338   0.2243
  12    rs6581045   GENO      G/G      G/T      T/T
  12    rs6581045 COUNTS        0       14       34
  12    rs6581045   FREQ        0   0.2917   0.7083
  12    rs6581045   MEAN       NA    7.912    7.782
  12    rs6581045     SD       NA    0.195   0.2266
  12   rs11171456   GENO      G/G      G/A      A/A
  12   rs11171456 COUNTS        2       14       32
  12   rs11171456   FREQ  0.04167   0.2917   0.6667
  12   rs11171456   MEAN    7.866    7.783    7.833
  12   rs11171456     SD   0.2739   0.2187   0.2294
  12    rs6581046   GENO      C/C      C/T      T/T
  12    rs6581046 COUNTS        5       15       28
  12    rs6581046   FREQ   0.1042   0.3125   0.5833
  12    rs6581046   MEAN    7.822    7.896    7.778
  12    rs6581046     SD   0.1604    0.208   0.2368
  12    rs6581048   GENO      G/G      G/A      A/A
  12    rs6581048 COUNTS        0       15       33
  12    rs6581048   FREQ        0   0.3125   0.6875
  12    rs6581048   MEAN       NA    7.896    7.785
  12    rs6581048     SD       NA   0.1983   0.2292
  12   rs11171462   GENO      T/T      T/G      G/G
  12   rs11171462 COUNTS       13       22       13
  12   rs11171462   FREQ   0.2708   0.4583   0.2708
  12   rs11171462   MEAN    7.803    7.817    7.841
  12   rs11171462     SD   0.1864   0.2357   0.2522
  12   rs11171464   GENO      T/T      T/C      C/C
  12   rs11171464 COUNTS        1        8       39
  12   rs11171464   FREQ  0.02083   0.1667   0.8125
  12   rs11171464   MEAN    7.817    7.824    7.819
  12   rs11171464     SD        0   0.1932   0.2348
  12    rs4396935   GENO      T/T      T/C      C/C
  12    rs4396935 COUNTS        3       15       30
  12    rs4396935   FREQ   0.0625   0.3125    0.625
  12    rs4396935   MEAN     7.76    7.845    7.813
  12    rs4396935     SD  0.07686   0.1974   0.2475
  12    rs7138041   GENO      T/T      T/C      C/C
  12    rs7138041 COUNTS        1       14       33
  12    rs7138041   FREQ  0.02083   0.2917   0.6875
  12    rs7138041   MEAN    7.589     7.87    7.806
  12    rs7138041     SD        0    0.225   0.2239
  12   rs10783746   GENO      A/A      A/G      G/G
  12   rs10783746 COUNTS        1       11       36
  12   rs10783746   FREQ  0.02083   0.2292     0.75
  12   rs10783746   MEAN    7.944    7.799    7.822
  12   rs10783746     SD        0   0.2721   0.2135
  12    rs7302568   GENO      A/A      A/G      G/G
  12    rs7302568 COUNTS        7       26       15
  12    rs7302568   FREQ   0.1458   0.5417   0.3125
  12    rs7302568   MEAN    7.832    7.836    7.786
  12    rs7302568     SD   0.1355    0.233   0.2485
  12   rs10783748   GENO      T/T      T/A      A/A
  12   rs10783748 COUNTS        7       27       14
  12   rs10783748   FREQ   0.1458   0.5625   0.2917
  12   rs10783748   MEAN    7.832    7.833    7.787
  12   rs10783748     SD   0.1355   0.2288   0.2578
  12    rs4336160   GENO      T/T      T/C      C/C
  12    rs4336160 COUNTS        0        6       42
  12    rs4336160   FREQ        0    0.125    0.875
  12    rs4336160   MEAN       NA    7.711    7.835
  12    rs4336160     SD       NA   0.1525   0.2295
  12   rs10783751   GENO      A/A      A/T      T/T
  12   rs10783751 COUNTS        6       20       22
  12   rs10783751   FREQ    0.125   0.4167   0.4583
  12   rs10783751   MEAN     7.65    7.796    7.887
  12   rs10783751     SD   0.2264   0.2085   0.2172
  12   rs10876792   GENO      C/C      C/T      T/T
  12   rs10876792 COUNTS        6       20       22
  12   rs10876792   FREQ    0.125   0.4167   0.4583
  12   rs10876792   MEAN     7.65    7.796    7.887
  12   rs10876792     SD   0.2264   0.2085   0.2172
  12    rs7304599   GENO      G/G      G/A      A/A
  12    rs7304599 COUNTS       11       23       14
  12    rs7304599   FREQ   0.2292   0.4792   0.2917
  12    rs7304599   MEAN    7.786    7.879    7.749
  12    rs7304599     SD   0.1809   0.2343   0.2247
  12    rs7138601   GENO      T/T      T/A      A/A
  12    rs7138601 COUNTS        2        9       37
  12    rs7138601   FREQ  0.04167   0.1875   0.7708
  12    rs7138601   MEAN    7.611      7.8    7.836
  12    rs7138601     SD 0.002531   0.2065   0.2307
  12   rs11171513   GENO      A/A      A/G      G/G
  12   rs11171513 COUNTS       11       23       14
  12   rs11171513   FREQ   0.2292   0.4792   0.2917
  12   rs11171513   MEAN    7.786    7.879    7.749
  12   rs11171513     SD   0.1809   0.2343   0.2247
  12   rs10876797   GENO      C/C      C/A      A/A
  12   rs10876797 COUNTS       10       23       14
  12   rs10876797   FREQ   0.2128   0.4894   0.2979
  12   rs10876797   MEAN    7.783    7.879    7.749
  12   rs10876797     SD   0.1904   0.2343   0.2247
  12   rs10783753   GENO      C/C      C/G      G/G
  12   rs10783753 COUNTS       11       23       14
  12   rs10783753   FREQ   0.2292   0.4792   0.2917
  12   rs10783753   MEAN    7.786    7.879    7.749
  12   rs10783753     SD   0.1809   0.2343   0.2247
  12    rs7135420   GENO      G/G      G/A      A/A
  12    rs7135420 COUNTS       11       23       14
  12    rs7135420   FREQ   0.2292   0.4792   0.2917
  12    rs7135420   MEAN    7.786    7.879    7.749
  12    rs7135420     SD   0.1809   0.2343   0.2247
  12    rs7975388   GENO      T/T      T/C      C/C
  12    rs7975388 COUNTS        0       11       37
  12    rs7975388   FREQ        0   0.2292   0.7708
  12    rs7975388   MEAN       NA    7.796    7.827
  12    rs7975388     SD       NA   0.2231   0.2268
  12    rs7304677   GENO      A/A      A/T      T/T
  12    rs7304677 COUNTS       11       23       14
  12    rs7304677   FREQ   0.2292   0.4792   0.2917
  12    rs7304677   MEAN    7.786    7.879    7.749
  12    rs7304677     SD   0.1809   0.2343   0.2247
  12   rs11171542   GENO      A/A      A/G      G/G
  12   rs11171542 COUNTS        1       13       34
  12   rs11171542   FREQ  0.02083   0.2708   0.7083
  12   rs11171542   MEAN    7.448    7.851    7.819
  12   rs11171542     SD        0   0.1801   0.2346
  12   rs10876808   GENO      T/T      T/C      C/C
  12   rs10876808 COUNTS        3       19       26
  12   rs10876808   FREQ   0.0625   0.3958   0.5417
  12   rs10876808   MEAN    7.715    7.814    7.836
  12   rs10876808     SD   0.1802   0.2018   0.2464
  12   rs10783756   GENO      T/T      T/C      C/C
  12   rs10783756 COUNTS        3        8       37
  12   rs10783756   FREQ   0.0625   0.1667   0.7708
  12   rs10783756   MEAN    7.715    7.785    7.836
  12   rs10783756     SD   0.1802   0.2151   0.2307
  12   rs11171550   GENO      A/A      A/C      C/C
  12   rs11171550 COUNTS        3        8       37
  12   rs11171550   FREQ   0.0625   0.1667   0.7708
  12   rs11171550   MEAN    7.715    7.785    7.836
  12   rs11171550     SD   0.1802   0.2151   0.2307
  12    rs1896048   GENO      C/C      C/T      T/T
  12    rs1896048 COUNTS        9       25       14
  12    rs1896048   FREQ   0.1875   0.5208   0.2917
  12    rs1896048   MEAN    7.764    7.846    7.809
  12    rs1896048     SD   0.1604   0.2327   0.2488
  12   rs11833187   GENO      T/T      T/C      C/C
  12   rs11833187 COUNTS        7       28       13
  12   rs11833187   FREQ   0.1458   0.5833   0.2708
  12   rs11833187   MEAN    7.782     7.86    7.753
  12   rs11833187     SD   0.2736   0.2326   0.1664
  12   rs11171567   GENO      A/A      A/C      C/C
  12   rs11171567 COUNTS        1       11       36
  12   rs11171567   FREQ  0.02083   0.2292     0.75
  12   rs11171567   MEAN    7.666    7.791    7.833
  12   rs11171567     SD        0    0.227   0.2269
  12    rs2371189   GENO      A/A      A/C      C/C
  12    rs2371189 COUNTS        0        8       40
  12    rs2371189   FREQ        0   0.1667   0.8333
  12    rs2371189   MEAN       NA    7.787    7.826
  12    rs2371189     SD       NA   0.2282   0.2254
  12   rs11171569   GENO      G/G      G/C      C/C
  12   rs11171569 COUNTS        1       16       31
  12   rs11171569   FREQ  0.02083   0.3333   0.6458
  12   rs11171569   MEAN    7.844    7.859    7.799
  12   rs11171569     SD        0   0.2241   0.2284
  12   rs17117696   GENO      T/T      T/C      C/C
  12   rs17117696 COUNTS        1        8       39
  12   rs17117696   FREQ  0.02083   0.1667   0.8125
  12   rs17117696   MEAN    7.892    7.844    7.813
  12   rs17117696     SD        0   0.2384   0.2264
  12    rs1896037   GENO      A/A      A/G      G/G
  12    rs1896037 COUNTS        8       22       18
  12    rs1896037   FREQ   0.1667   0.4583    0.375
  12    rs1896037   MEAN    7.783     7.84    7.811
  12    rs1896037     SD   0.2009   0.2053   0.2621
  12   rs12366432   GENO      T/T      T/C      C/C
  12   rs12366432 COUNTS        3       13       32
  12   rs12366432   FREQ   0.0625   0.2708   0.6667
  12   rs12366432   MEAN    7.812    7.785    7.835
  12   rs12366432     SD   0.2166   0.2786   0.2055
  12    rs7134292   GENO      A/A      A/G      G/G
  12    rs7134292 COUNTS       12       24       12
  12    rs7134292   FREQ     0.25      0.5     0.25
  12    rs7134292   MEAN    7.787    7.865    7.762
  12    rs7134292     SD   0.1939   0.2525   0.1843
  12   rs10783760   GENO      G/G      G/A      A/A
  12   rs10783760 COUNTS        8       22       18
  12   rs10783760   FREQ   0.1667   0.4583    0.375
  12   rs10783760   MEAN    7.783     7.84    7.811
  12   rs10783760     SD   0.2009   0.2053   0.2621
  12    rs4759173   GENO      A/A      A/G      G/G
  12    rs4759173 COUNTS       12       24       12
  12    rs4759173   FREQ     0.25      0.5     0.25
  12    rs4759173   MEAN    7.787    7.865    7.762
  12    rs4759173     SD   0.1939   0.2525   0.1843
  12   rs10747758   GENO      C/C      C/T      T/T
  12   rs10747758 COUNTS        0       10       38
  12   rs10747758   FREQ        0   0.2083   0.7917
  12   rs10747758   MEAN       NA    7.803    7.824
  12   rs10747758     SD       NA   0.2235   0.2268
  12    rs2371188   GENO      T/T      T/A      A/A
  12    rs2371188 COUNTS        0        6       42
  12    rs2371188   FREQ        0    0.125    0.875
  12    rs2371188   MEAN       NA    7.793    7.824
  12    rs2371188     SD       NA   0.2682   0.2204
  12   rs11171615   GENO      C/C      C/T      T/T
  12   rs11171615 COUNTS        0       19       29
  12   rs11171615   FREQ        0   0.3958   0.6042
  12   rs11171615   MEAN       NA    7.852    7.799
  12   rs11171615     SD       NA   0.2194   0.2281
  12   rs17117799   GENO      T/T      T/G      G/G
  12   rs17117799 COUNTS        1        8       39
  12   rs17117799   FREQ  0.02083   0.1667   0.8125
  12   rs17117799   MEAN    7.892    7.844    7.813
  12   rs17117799     SD        0   0.2384   0.2264
  12   rs11171619   GENO      A/A      A/G      G/G
  12   rs11171619 COUNTS        0       19       29
  12   rs11171619   FREQ        0   0.3958   0.6042
  12   rs11171619   MEAN       NA    7.837    7.808
  12   rs11171619     SD       NA   0.2328   0.2213
  12   rs17117817   GENO      G/G      G/T      T/T
  12   rs17117817 COUNTS        0        6       42
  12   rs17117817   FREQ        0    0.125    0.875
  12   rs17117817   MEAN       NA    7.858    7.814
  12   rs17117817     SD       NA   0.2217   0.2264
  12    rs3953273   GENO      G/G      G/C      C/C
  12    rs3953273 COUNTS        1       18       29
  12    rs3953273   FREQ  0.02083    0.375   0.6042
  12    rs3953273   MEAN    7.923    7.796    7.831
  12    rs3953273     SD        0   0.2386   0.2207
  12    rs1474447   GENO      A/A      A/C      C/C
  12    rs1474447 COUNTS        1       18       29
  12    rs1474447   FREQ  0.02083    0.375   0.6042
  12    rs1474447   MEAN    7.923    7.796    7.831
  12    rs1474447     SD        0   0.2386   0.2207
  12    rs2550671   GENO      G/G      G/T      T/T
  12    rs2550671 COUNTS        4       21       23
  12    rs2550671   FREQ  0.08333   0.4375   0.4792
  12    rs2550671   MEAN     7.79     7.86    7.788
  12    rs2550671     SD   0.1819   0.2095   0.2449
  12    rs2555035   GENO      T/T      T/C      C/C
  12    rs2555035 COUNTS        8       28       12
  12    rs2555035   FREQ   0.1667   0.5833     0.25
  12    rs2555035   MEAN    7.821    7.833    7.787
  12    rs2555035     SD   0.2537   0.2395   0.1757
  12    rs7309433   GENO      G/G      G/A      A/A
  12    rs7309433 COUNTS        0       12       36
  12    rs7309433   FREQ        0     0.25     0.75
  12    rs7309433   MEAN       NA    7.742    7.845
  12    rs7309433     SD       NA   0.2506   0.2118
  12    rs2555037   GENO      A/A      A/G      G/G
  12    rs2555037 COUNTS        3       18       27
  12    rs2555037   FREQ   0.0625    0.375   0.5625
  12    rs2555037   MEAN    7.823    7.862    7.791
  12    rs2555037     SD   0.2077   0.2134   0.2355
  12    rs7978340   GENO      A/A      A/G      G/G
  12    rs7978340 COUNTS       10       22       16
  12    rs7978340   FREQ   0.2083   0.4583   0.3333
  12    rs7978340   MEAN    7.828    7.808    7.831
  12    rs7978340     SD   0.2891   0.1979   0.2275
  12    rs1534232   GENO      C/C      C/A      A/A
  12    rs1534232 COUNTS        4       21       23
  12    rs1534232   FREQ  0.08333   0.4375   0.4792
  12    rs1534232   MEAN    7.812    7.852    7.791
  12    rs1534232     SD   0.1695   0.2127   0.2453
  12   rs10876842   GENO      C/C      C/T      T/T
  12   rs10876842 COUNTS        0       21       27
  12   rs10876842   FREQ        0   0.4375   0.5625
  12   rs10876842   MEAN       NA    7.809    7.828
  12   rs10876842     SD       NA   0.2394   0.2154
  12   rs11171634   GENO      G/G      G/T      T/T
  12   rs11171634 COUNTS        6       24       18
  12   rs11171634   FREQ    0.125      0.5    0.375
  12   rs11171634   MEAN    7.724    7.889    7.759
  12   rs11171634     SD    0.193   0.1836   0.2611
  12   rs10783764   GENO      A/A      A/G      G/G
  12   rs10783764 COUNTS        0        9       39
  12   rs10783764   FREQ        0   0.1875   0.8125
  12   rs10783764   MEAN       NA    7.837    7.816
  12   rs10783764     SD       NA   0.3114   0.2037
  12   rs10783765   GENO      G/G      G/T      T/T
  12   rs10783765 COUNTS        1       22       25
  12   rs10783765   FREQ  0.02083   0.4583   0.5208
  12   rs10783765   MEAN    7.548    7.793    7.855
  12   rs10783765     SD        0   0.2556   0.1897
  12   rs17117846   GENO      A/A      A/G      G/G
  12   rs17117846 COUNTS        6       23       19
  12   rs17117846   FREQ    0.125   0.4792   0.3958
  12   rs17117846   MEAN    7.917    7.791    7.824
  12   rs17117846     SD   0.2357   0.2237   0.2238
  12    rs7302443   GENO      G/G      G/T      T/T
  12    rs7302443 COUNTS        7       18       23
  12    rs7302443   FREQ   0.1458    0.375   0.4792
  12    rs7302443   MEAN    7.832    7.854    7.789
  12    rs7302443     SD    0.251    0.191   0.2444
  12   rs10876844   GENO      C/C      C/A      A/A
  12   rs10876844 COUNTS       12       18       18
  12   rs10876844   FREQ     0.25    0.375    0.375
  12   rs10876844   MEAN    7.903    7.775    7.809
  12   rs10876844     SD   0.2161    0.192   0.2538
  12     rs941024   GENO      C/C      C/G      G/G
  12     rs941024 COUNTS        6       20       22
  12     rs941024   FREQ    0.125   0.4167   0.4583
  12     rs941024   MEAN    7.889    7.842    7.781
  12     rs941024     SD   0.2189   0.2161   0.2348
  12   rs10783767   GENO      T/T      T/C      C/C
  12   rs10783767 COUNTS        0       18       30
  12   rs10783767   FREQ        0    0.375    0.625
  12   rs10783767   MEAN       NA    7.792    7.836
  12   rs10783767     SD       NA   0.2348   0.2195
  12   rs10876845   GENO      A/A      A/C      C/C
  12   rs10876845 COUNTS        0       18       30
  12   rs10876845   FREQ        0    0.375    0.625
  12   rs10876845   MEAN       NA    7.792    7.836
  12   rs10876845     SD       NA   0.2348   0.2195
  12   rs10783768   GENO      C/C      C/A      A/A
  12   rs10783768 COUNTS        0        8       40
  12   rs10783768   FREQ        0   0.1667   0.8333
  12   rs10783768   MEAN       NA    7.791    7.825
  12   rs10783768     SD       NA   0.2348   0.2243
  12   rs10876848   GENO      C/C      C/T      T/T
  12   rs10876848 COUNTS        0       18       30
  12   rs10876848   FREQ        0    0.375    0.625
  12   rs10876848   MEAN       NA    7.792    7.836
  12   rs10876848     SD       NA   0.2348   0.2195
  12     rs950167   GENO      C/C      C/T      T/T
  12     rs950167 COUNTS        1        8       39
  12     rs950167   FREQ  0.02083   0.1667   0.8125
  12     rs950167   MEAN    7.952     7.88    7.804
  12     rs950167     SD        0   0.2006   0.2305
  12   rs10876849   GENO      G/G      G/T      T/T
  12   rs10876849 COUNTS        1       17       30
  12   rs10876849   FREQ  0.02083   0.3542    0.625
  12   rs10876849   MEAN    7.598    7.804    7.836
  12   rs10876849     SD        0   0.2368   0.2195
  12    rs2694009   GENO      G/G      G/A      A/A
  12    rs2694009 COUNTS        1       17       30
  12    rs2694009   FREQ  0.02083   0.3542    0.625
  12    rs2694009   MEAN    7.598    7.804    7.836
  12    rs2694009     SD        0   0.2368   0.2195
  12    rs4759186   GENO      A/A      A/G      G/G
  12    rs4759186 COUNTS        2        9       37
  12    rs4759186   FREQ  0.04167   0.1875   0.7708
  12    rs4759186   MEAN    7.822    7.941     7.79
  12    rs4759186     SD   0.1843   0.1557   0.2336
  12    rs4533076   GENO      C/C      C/A      A/A
  12    rs4533076 COUNTS        2       25       21
  12    rs4533076   FREQ  0.04167   0.5208   0.4375
  12    rs4533076   MEAN    7.807     7.86    7.773
  12    rs4533076     SD    0.164   0.2343   0.2152
  12    rs4479028   GENO      T/T      T/C      C/C
  12    rs4479028 COUNTS        1        5       41
  12    rs4479028   FREQ  0.02128   0.1064   0.8723
  12    rs4479028   MEAN    7.938    7.705    7.838
  12    rs4479028     SD        0   0.1548   0.2275
  12   rs11171656   GENO      A/A      A/T      T/T
  12   rs11171656 COUNTS        5       22       21
  12   rs11171656   FREQ   0.1042   0.4583   0.4375
  12   rs11171656   MEAN    7.756    7.908    7.742
  12   rs11171656     SD   0.2026   0.1997   0.2274
  12   rs12300427   GENO      C/C      C/G      G/G
  12   rs12300427 COUNTS        0        6       42
  12   rs12300427   FREQ        0    0.125    0.875
  12   rs12300427   MEAN       NA    7.747     7.83
  12   rs12300427     SD       NA   0.2145   0.2258
  12    rs6581079   GENO      A/A      A/G      G/G
  12    rs6581079 COUNTS        2        6       40
  12    rs6581079   FREQ  0.04167    0.125   0.8333
  12    rs6581079   MEAN    7.828    7.799    7.822
  12    rs6581079     SD   0.1942   0.1818   0.2348
  12   rs10747759   GENO      C/C      C/T      T/T
  12   rs10747759 COUNTS        4       14       29
  12   rs10747759   FREQ  0.08511   0.2979    0.617
  12   rs10747759   MEAN    7.817    7.769    7.845
  12   rs10747759     SD   0.1168   0.2391   0.2328
  12    rs2293409   GENO      A/A      A/C      C/C
  12    rs2293409 COUNTS        2       22       24
  12    rs2293409   FREQ  0.04167   0.4583      0.5
  12    rs2293409   MEAN    7.828    7.787    7.849
  12    rs2293409     SD   0.1942   0.2289    0.226
  12    rs1048103   GENO      T/T      T/C      C/C
  12    rs1048103 COUNTS        7       20       21
  12    rs1048103   FREQ   0.1458   0.4167   0.4375
  12    rs1048103   MEAN    7.743    7.884    7.784
  12    rs1048103     SD   0.1843   0.2168   0.2353
  12   rs17117860   GENO      G/G      G/C      C/C
  12   rs17117860 COUNTS        0       13       35
  12   rs17117860   FREQ        0   0.2708   0.7292
  12   rs17117860   MEAN       NA    7.829    7.816
  12   rs17117860     SD       NA   0.2837   0.2021
  12   rs17117863   GENO      C/C      C/T      T/T
  12   rs17117863 COUNTS        3       14       31
  12   rs17117863   FREQ   0.0625   0.2917   0.6458
  12   rs17117863   MEAN    7.774    7.769    7.847
  12   rs17117863     SD   0.1574   0.2465     0.22
  12    rs3782239   GENO      C/C      C/T      T/T
  12    rs3782239 COUNTS        6       27       15
  12    rs3782239   FREQ    0.125   0.5625   0.3125
  12    rs3782239   MEAN    7.787    7.854    7.771
  12    rs3782239     SD    0.236   0.2181   0.2342
  12   rs11829739   GENO      C/C      C/G      G/G
  12   rs11829739 COUNTS        3       20       25
  12   rs11829739   FREQ   0.0625   0.4167   0.5208
  12   rs11829739   MEAN    7.733    7.836    7.817
  12   rs11829739     SD   0.2854    0.231    0.219
  12    rs2293412   GENO      A/A      A/G      G/G
  12    rs2293412 COUNTS        3       22       23
  12    rs2293412   FREQ   0.0625   0.4583   0.4792
  12    rs2293412   MEAN    7.833    7.757    7.878
  12    rs2293412     SD   0.1375   0.2065   0.2391
  12    rs2293414   GENO      C/C      C/A      A/A
  12    rs2293414 COUNTS        6       33        9
  12    rs2293414   FREQ    0.125   0.6875   0.1875
  12    rs2293414   MEAN     7.88    7.834    7.726
  12    rs2293414     SD    0.273   0.2181   0.2107
  12   rs17117895   GENO      T/T      T/C      C/C
  12   rs17117895 COUNTS        1        8       39
  12   rs17117895   FREQ  0.02083   0.1667   0.8125
  12   rs17117895   MEAN    7.267    7.718    7.855
  12   rs17117895     SD        0   0.1407   0.2166
  12    rs3759097   GENO      T/T      T/C      C/C
  12    rs3759097 COUNTS        5       27       16
  12    rs3759097   FREQ   0.1042   0.5625   0.3333
  12    rs3759097   MEAN    7.823    7.842    7.781
  12    rs3759097     SD   0.2621   0.2197   0.2292
  12    rs7959622   GENO      C/C      C/T      T/T
  12    rs7959622 COUNTS        4       24       20
  12    rs7959622   FREQ  0.08333      0.5   0.4167
  12    rs7959622   MEAN    7.946     7.82    7.794
  12    rs7959622     SD   0.2231   0.2179   0.2338
  12   rs17117921   GENO      A/A      A/G      G/G
  12   rs17117921 COUNTS        0        6       42
  12   rs17117921   FREQ        0    0.125    0.875
  12   rs17117921   MEAN       NA    7.608     7.85
  12   rs17117921     SD       NA   0.1878   0.2137
  12    rs3138144   GENO      C/C      C/G      G/G
  12    rs3138144 COUNTS        0        6       42
  12    rs3138144   FREQ        0    0.125    0.875
  12    rs3138144   MEAN       NA    7.822    7.819
  12    rs3138144     SD       NA   0.1308   0.2353
  12    rs3138140   GENO      T/T      T/C      C/C
  12    rs3138140 COUNTS        9       23       16
  12    rs3138140   FREQ   0.1875   0.4792   0.3333
  12    rs3138140   MEAN    7.806      7.8    7.856
  12    rs3138140     SD   0.2358   0.2192   0.2342
  12    rs3138139   GENO      C/C      C/T      T/T
  12    rs3138139 COUNTS        9       24       14
  12    rs3138139   FREQ   0.1915   0.5106   0.2979
  12    rs3138139   MEAN    7.821    7.821    7.839
  12    rs3138139     SD    0.216   0.2176   0.2446
  12    rs3138134   GENO      A/A      A/G      G/G
  12    rs3138134 COUNTS        1        8       39
  12    rs3138134   FREQ  0.02083   0.1667   0.8125
  12    rs3138134   MEAN    7.923    7.916    7.797
  12    rs3138134     SD        0   0.1732   0.2318
  12      rs13020   GENO      A/A      A/G      G/G
  12      rs13020 COUNTS        1       10       37
  12      rs13020   FREQ  0.02083   0.2083   0.7708
  12      rs13020   MEAN    7.923    7.814    7.818
  12      rs13020     SD        0   0.2714   0.2162
  12     rs772255   GENO      T/T      T/A      A/A
  12     rs772255 COUNTS        1       11       36
  12     rs772255   FREQ  0.02083   0.2292     0.75
  12     rs772255   MEAN    7.923    7.824    7.816
  12     rs772255     SD        0   0.2595   0.2185
  12   rs11171667   GENO      G/G      G/T      T/T
  12   rs11171667 COUNTS        1       20       27
  12   rs11171667   FREQ  0.02083   0.4167   0.5625
  12   rs11171667   MEAN    7.626    7.818    7.828
  12   rs11171667     SD        0   0.2589   0.2003
  12   rs13378024   GENO      C/C      C/T      T/T
  12   rs13378024 COUNTS        0       10       38
  12   rs13378024   FREQ        0   0.2083   0.7917
  12   rs13378024   MEAN       NA    7.779     7.83
  12   rs13378024     SD       NA   0.1638   0.2379
  12    rs7954619   GENO      C/C      C/G      G/G
  12    rs7954619 COUNTS        3       14       31
  12    rs7954619   FREQ   0.0625   0.2917   0.6458
  12    rs7954619   MEAN    8.113    7.874    7.767
  12    rs7954619     SD   0.1311   0.1683   0.2288
  12   rs17118032   GENO      C/C      C/G      G/G
  12   rs17118032 COUNTS        3       18       27
  12   rs17118032   FREQ   0.0625    0.375   0.5625
  12   rs17118032   MEAN    7.953    7.721    7.871
  12   rs17118032     SD   0.2563   0.1706   0.2347
  12    rs1463592   GENO      A/A      A/C      C/C
  12    rs1463592 COUNTS        6       23       19
  12    rs1463592   FREQ    0.125   0.4792   0.3958
  12    rs1463592   MEAN    7.859    7.756    7.885
  12    rs1463592     SD   0.1979   0.2266    0.217
  12    rs1273952   GENO      C/C      C/T      T/T
  12    rs1273952 COUNTS        1        7       40
  12    rs1273952   FREQ  0.02083   0.1458   0.8333
  12    rs1273952   MEAN     7.92    7.722    7.834
  12    rs1273952     SD        0   0.2612   0.2185
  12    rs1689509   GENO      T/T      T/C      C/C
  12    rs1689509 COUNTS        2       13       33
  12    rs1689509   FREQ  0.04167   0.2708   0.6875
  12    rs1689509   MEAN    7.929     7.77    7.833
  12    rs1689509     SD  0.01284   0.2579   0.2162
  12     rs772464   GENO      T/T      T/G      G/G
  12     rs772464 COUNTS        2       13       33
  12     rs772464   FREQ  0.04167   0.2708   0.6875
  12     rs772464   MEAN    7.929     7.77    7.833
  12     rs772464     SD  0.01284   0.2579   0.2162
  12    rs2069399   GENO      C/C      C/T      T/T
  12    rs2069399 COUNTS        1       14       33
  12    rs2069399   FREQ  0.02083   0.2917   0.6875
  12    rs2069399   MEAN    7.815    7.833    7.814
  12    rs2069399     SD        0   0.2377   0.2249
  12    rs3213122   GENO      A/A      A/C      C/C
  12    rs3213122 COUNTS        0       14       34
  12    rs3213122   FREQ        0   0.2917   0.7083
  12    rs3213122   MEAN       NA    7.803    7.827
  12    rs3213122     SD       NA   0.1953   0.2371
  12    rs2069408   GENO      G/G      G/A      A/A
  12    rs2069408 COUNTS        0        7       41
  12    rs2069408   FREQ        0   0.1458   0.8542
  12    rs2069408   MEAN       NA    7.813    7.821
  12    rs2069408     SD       NA   0.3295   0.2064
  12   rs17118206   GENO      T/T      T/C      C/C
  12   rs17118206 COUNTS        0        6       42
  12   rs17118206   FREQ        0    0.125    0.875
  12   rs17118206   MEAN       NA    7.728    7.833
  12   rs17118206     SD       NA   0.1488    0.231
  12    rs1873914   GENO      C/C      C/G      G/G
  12    rs1873914 COUNTS        1        8       39
  12    rs1873914   FREQ  0.02083   0.1667   0.8125
  12    rs1873914   MEAN    7.609    7.835    7.822
  12    rs1873914     SD        0   0.2704   0.2175
  12    rs1701706   GENO      G/G      G/A      A/A
  12    rs1701706 COUNTS        6       17       25
  12    rs1701706   FREQ    0.125   0.3542   0.5208
  12    rs1701706   MEAN    7.765    7.741    7.886
  12    rs1701706     SD   0.2723   0.2269   0.1969
  12     rs772923   GENO      A/A      A/C      C/C
  12     rs772923 COUNTS        9       21       18
  12     rs772923   FREQ   0.1875   0.4375    0.375
  12     rs772923   MEAN     7.88    7.823    7.785
  12     rs772923     SD   0.1211   0.2293   0.2582
  12    rs1619653   GENO      A/A      A/G      G/G
  12    rs1619653 COUNTS        3       16       29
  12    rs1619653   FREQ   0.0625   0.3333   0.6042
  12    rs1619653   MEAN    7.902    7.829    7.806
  12    rs1619653     SD  0.05172    0.174   0.2584
  12     rs772925   GENO      T/T      T/C      C/C
  12     rs772925 COUNTS        3       16       29
  12     rs772925   FREQ   0.0625   0.3333   0.6042
  12     rs772925   MEAN    7.902    7.829    7.806
  12     rs772925     SD  0.05172    0.174   0.2584
  12    rs2456972   GENO      G/G      G/C      C/C
  12    rs2456972 COUNTS        6       17       25
  12    rs2456972   FREQ    0.125   0.3542   0.5208
  12    rs2456972   MEAN    7.765    7.741    7.886
  12    rs2456972     SD   0.2723   0.2269   0.1969
  12    rs2456445   GENO      T/T      T/C      C/C
  12    rs2456445 COUNTS        3       16       29
  12    rs2456445   FREQ   0.0625   0.3333   0.6042
  12    rs2456445   MEAN    7.902    7.829    7.806
  12    rs2456445     SD  0.05172    0.174   0.2584
  12    rs7312770   GENO      C/C      C/T      T/T
  12    rs7312770 COUNTS        9       29       10
  12    rs7312770   FREQ   0.1875   0.6042   0.2083
  12    rs7312770   MEAN    7.793    7.837    7.795
  12    rs7312770     SD   0.1817   0.2465   0.2026
  12   rs11171739   GENO      T/T      T/C      C/C
  12   rs11171739 COUNTS        3       11       34
  12   rs11171739   FREQ   0.0625   0.2292   0.7083
  12   rs11171739   MEAN    7.638    7.819    7.836
  12   rs11171739     SD  0.02688   0.2191   0.2314
  12    rs2271195   GENO      T/T      T/G      G/G
  12    rs2271195 COUNTS        0       10       37
  12    rs2271195   FREQ        0   0.2128   0.7872
  12    rs2271195   MEAN       NA    7.924      7.8
  12    rs2271195     SD       NA   0.2585   0.2066
  12    rs2292239   GENO      T/T      T/G      G/G
  12    rs2292239 COUNTS        9       24       15
  12    rs2292239   FREQ   0.1875      0.5   0.3125
  12    rs2292239   MEAN    7.857    7.843    7.761
  12    rs2292239     SD   0.1508   0.2484     0.22
  12     rs705708   GENO      A/A      A/G      G/G
  12     rs705708 COUNTS        3       19       26
  12     rs705708   FREQ   0.0625   0.3958   0.5417
  12     rs705708   MEAN    7.849    7.819    7.817
  12     rs705708     SD    0.344   0.2331   0.2135
  12     rs773122   GENO      C/C      C/T      T/T
  12     rs773122 COUNTS        2       13       33
  12     rs773122   FREQ  0.04167   0.2708   0.6875
  12     rs773122   MEAN    7.682    7.866     7.81
  12     rs773122     SD   0.3311   0.2866    0.193
  12    rs1689512   GENO      G/G      G/A      A/A
  12    rs1689512 COUNTS       10       25       13
  12    rs1689512   FREQ   0.2083   0.5208   0.2708
  12    rs1689512   MEAN    7.784    7.841    7.805
  12    rs1689512     SD   0.2831   0.2033   0.2266
  12   rs17118313   GENO      C/C      C/T      T/T
  12   rs17118313 COUNTS        4       20       24
  12   rs17118313   FREQ  0.08333   0.4167      0.5
  12   rs17118313   MEAN    7.719    7.814    7.841
  12   rs17118313     SD   0.3183   0.2001   0.2321
  12    rs2271192   GENO      C/C      C/T      T/T
  12    rs2271192 COUNTS       10       25       13
  12    rs2271192   FREQ   0.2083   0.5208   0.2708
  12    rs2271192   MEAN    7.784    7.841    7.805
  12    rs2271192     SD   0.2831   0.2033   0.2266
  12    rs7301099   GENO      G/G      G/T      T/T
  12    rs7301099 COUNTS        3       15       30
  12    rs7301099   FREQ   0.0625   0.3125    0.625
  12    rs7301099   MEAN    7.902     7.81    7.816
  12    rs7301099     SD  0.05295   0.2013   0.2465
  12    rs1274298   GENO      C/C      C/A      A/A
  12    rs1274298 COUNTS        0       12       36
  12    rs1274298   FREQ        0     0.25     0.75
  12    rs1274298   MEAN       NA    7.684    7.865
  12    rs1274298     SD       NA   0.2106   0.2121
  12   rs12306670   GENO      A/A      A/T      T/T
  12   rs12306670 COUNTS        0       10       38
  12   rs12306670   FREQ        0   0.2083   0.7917
  12   rs12306670   MEAN       NA    7.838    7.815
  12   rs12306670     SD       NA   0.2833   0.2099
  12    rs1290898   GENO      A/A      A/G      G/G
  12    rs1290898 COUNTS        0       12       36
  12    rs1290898   FREQ        0     0.25     0.75
  12    rs1290898   MEAN       NA    7.684    7.865
  12    rs1290898     SD       NA   0.2106   0.2121
  12    rs7311008   GENO      G/G      G/T      T/T
  12    rs7311008 COUNTS        4       20       24
  12    rs7311008   FREQ  0.08333   0.4167      0.5
  12    rs7311008   MEAN    7.838     7.82    7.816
  12    rs7311008     SD   0.3205    0.223   0.2189
  12     rs773643   GENO      A/A      A/G      G/G
  12     rs773643 COUNTS        0       12       36
  12     rs773643   FREQ        0     0.25     0.75
  12     rs773643   MEAN       NA    7.684    7.865
  12     rs773643     SD       NA   0.2106   0.2121
  12     rs773644   GENO      T/T      T/G      G/G
  12     rs773644 COUNTS        3       13       32
  12     rs773644   FREQ   0.0625   0.2708   0.6667
  12     rs773644   MEAN    7.902    7.816    7.814
  12     rs773644     SD  0.05295   0.1826   0.2495
  12    rs2930788   GENO      C/C      C/T      T/T
  12    rs2930788 COUNTS        7       27       14
  12    rs2930788   FREQ   0.1458   0.5625   0.2917
  12    rs2930788   MEAN    7.754      7.8     7.89
  12    rs2930788     SD   0.2502   0.2362   0.1798
  12    rs2629453   GENO      G/G      G/A      A/A
  12    rs2629453 COUNTS        8       27       13
  12    rs2629453   FREQ   0.1667   0.5625   0.2708
  12    rs2629453   MEAN    7.762    7.797    7.903
  12    rs2629453     SD   0.2327   0.2366   0.1806
  12    rs2695784   GENO      C/C      C/T      T/T
  12    rs2695784 COUNTS        7       27       14
  12    rs2695784   FREQ   0.1458   0.5625   0.2917
  12    rs2695784   MEAN    7.754      7.8     7.89
  12    rs2695784     SD   0.2502   0.2362   0.1798
  12    rs2463365   GENO      T/T      T/C      C/C
  12    rs2463365 COUNTS        8       27       13
  12    rs2463365   FREQ   0.1667   0.5625   0.2708
  12    rs2463365   MEAN    7.762    7.797    7.903
  12    rs2463365     SD   0.2327   0.2366   0.1806
  12    rs7489249   GENO      A/A      A/G      G/G
  12    rs7489249 COUNTS        8       27       13
  12    rs7489249   FREQ   0.1667   0.5625   0.2708
  12    rs7489249   MEAN    7.762    7.797    7.903
  12    rs7489249     SD   0.2327   0.2366   0.1806
  12     rs773663   GENO      G/G      G/T      T/T
  12     rs773663 COUNTS        8       26       14
  12     rs773663   FREQ   0.1667   0.5417   0.2917
  12     rs773663   MEAN    7.898    7.808    7.797
  12     rs773663     SD   0.1601   0.2077   0.2826
  12     rs773658   GENO      C/C      C/G      G/G
  12     rs773658 COUNTS        7       27       14
  12     rs773658   FREQ   0.1458   0.5625   0.2917
  12     rs773658   MEAN    7.754      7.8     7.89
  12     rs773658     SD   0.2502   0.2362   0.1798
  12    rs7962107   GENO      C/C      C/T      T/T
  12    rs7962107 COUNTS        1       11       36
  12    rs7962107   FREQ  0.02083   0.2292     0.75
  12    rs7962107   MEAN    8.228     7.79    7.817
  12    rs7962107     SD        0   0.2363   0.2153
  12    rs4759218   GENO      T/T      T/C      C/C
  12    rs4759218 COUNTS        4       21       23
  12    rs4759218   FREQ  0.08333   0.4375   0.4792
  12    rs4759218   MEAN    7.838    7.821    7.815
  12    rs4759218     SD   0.3205   0.2174   0.2237
  12     rs901073   GENO      C/C      C/A      A/A
  12     rs901073 COUNTS       12       22       14
  12     rs901073   FREQ     0.25   0.4583   0.2917
  12     rs901073   MEAN    7.685    7.856    7.878
  12     rs901073     SD    0.256   0.2282   0.1377
  12     rs808919   GENO      C/C      C/G      G/G
  12     rs808919 COUNTS        8       26       14
  12     rs808919   FREQ   0.1667   0.5417   0.2917
  12     rs808919   MEAN    7.721    7.819    7.878
  12     rs808919     SD   0.2502   0.2487   0.1377
  12   rs11171791   GENO      C/C      C/T      T/T
  12   rs11171791 COUNTS        1       10       37
  12   rs11171791   FREQ  0.02083   0.2083   0.7708
  12   rs11171791   MEAN     7.51    7.838    7.823
  12   rs11171791     SD        0   0.2841   0.2062
  12    rs2629445   GENO      G/G      G/A      A/A
  12    rs2629445 COUNTS        7       21       20
  12    rs2629445   FREQ   0.1458   0.4375   0.4167
  12    rs2629445   MEAN    7.821    7.832    7.806
  12    rs2629445     SD  0.08742   0.2467   0.2391
  12    rs4759017   GENO      C/C      C/T      T/T
  12    rs4759017 COUNTS        1       13       34
  12    rs4759017   FREQ  0.02083   0.2708   0.7083
  12    rs4759017   MEAN    7.672    7.777    7.841
  12    rs4759017     SD        0    0.262   0.2112
  12    rs1918496   GENO      G/G      G/T      T/T
  12    rs1918496 COUNTS        7       25       16
  12    rs1918496   FREQ   0.1458   0.5208   0.3333
  12    rs1918496   MEAN    7.727    7.812    7.872
  12    rs1918496     SD   0.2697   0.2464   0.1545
  12    rs2695782   GENO      T/T      T/C      C/C
  12    rs2695782 COUNTS        7       25       16
  12    rs2695782   FREQ   0.1458   0.5208   0.3333
  12    rs2695782   MEAN    7.727    7.812    7.872
  12    rs2695782     SD   0.2697   0.2464   0.1545
  12    rs2643626   GENO      A/A      A/G      G/G
  12    rs2643626 COUNTS        7       25       16
  12    rs2643626   FREQ   0.1458   0.5208   0.3333
  12    rs2643626   MEAN    7.727    7.812    7.872
  12    rs2643626     SD   0.2697   0.2464   0.1545
  12   rs11575218   GENO      C/C      C/T      T/T
  12   rs11575218 COUNTS        4       14       30
  12   rs11575218   FREQ  0.08333   0.2917    0.625
  12   rs11575218   MEAN    7.914     7.75     7.84
  12   rs11575218     SD     0.05   0.1905   0.2464
  12   rs12311878   GENO      G/G      G/A      A/A
  12   rs12311878 COUNTS       10       19       19
  12   rs12311878   FREQ   0.2083   0.3958   0.3958
  12   rs12311878   MEAN    7.878    7.782    7.826
  12   rs12311878     SD   0.1384    0.179   0.2931
  12   rs11830379   GENO      C/C      C/A      A/A
  12   rs11830379 COUNTS        9       21       18
  12   rs11830379   FREQ   0.1875   0.4375    0.375
  12   rs11830379   MEAN    7.871    7.803    7.813
  12   rs11830379     SD   0.1447   0.1833   0.2958
  12    rs7979812   GENO      C/C      C/A      A/A
  12    rs7979812 COUNTS       12       21       15
  12    rs7979812   FREQ     0.25   0.4375   0.3125
  12    rs7979812   MEAN    7.852      7.8    7.822
  12    rs7979812     SD   0.3455    0.178   0.1666
  12     rs774025   GENO      A/A      A/G      G/G
  12     rs774025 COUNTS        1        6       41
  12     rs774025   FREQ  0.02083    0.125   0.8542
  12     rs774025   MEAN     7.51    7.979    7.804
  12     rs774025     SD        0   0.2703   0.2082
  12    rs2643630   GENO      C/C      C/T      T/T
  12    rs2643630 COUNTS        0        9       39
  12    rs2643630   FREQ        0   0.1875   0.8125
  12    rs2643630   MEAN       NA    7.796    7.825
  12    rs2643630     SD       NA   0.2288   0.2255
  12    rs4759206   GENO      A/A      A/G      G/G
  12    rs4759206 COUNTS        0        6       42
  12    rs4759206   FREQ        0    0.125    0.875
  12    rs4759206   MEAN       NA    7.823    7.819
  12    rs4759206     SD       NA   0.2712   0.2202
  12    rs2643629   GENO      A/A      A/G      G/G
  12    rs2643629 COUNTS        0        9       39
  12    rs2643629   FREQ        0   0.1875   0.8125
  12    rs2643629   MEAN       NA    7.796    7.825
  12    rs2643629     SD       NA   0.2288   0.2255
  12   rs17118576   GENO      A/A      A/G      G/G
  12   rs17118576 COUNTS        1       13       34
  12   rs17118576   FREQ  0.02083   0.2708   0.7083
  12   rs17118576   MEAN    7.842    7.779    7.835
  12   rs17118576     SD        0   0.1882   0.2401
  12    rs2291738   GENO      C/C      C/T      T/T
  12    rs2291738 COUNTS        0        6       42
  12    rs2291738   FREQ        0    0.125    0.875
  12    rs2291738   MEAN       NA    7.667    7.841
  12    rs2291738     SD       NA   0.1865   0.2221
  12     rs774047   GENO      T/T      T/C      C/C
  12     rs774047 COUNTS        2       17       29
  12     rs774047   FREQ  0.04167   0.3542   0.6042
  12     rs774047   MEAN    7.978    7.884    7.771
  12     rs774047     SD   0.2288   0.2424   0.2049
  12     rs774028   GENO      G/G      G/C      C/C
  12     rs774028 COUNTS        1       11       36
  12     rs774028   FREQ  0.02083   0.2292     0.75
  12     rs774028   MEAN    8.165    7.815    7.812
  12     rs774028     SD        0    0.233   0.2198
  12    rs6581093   GENO      C/C      C/T      T/T
  12    rs6581093 COUNTS        3       15       30
  12    rs6581093   FREQ   0.0625   0.3125    0.625
  12    rs6581093   MEAN    7.707    7.779    7.851
  12    rs6581093     SD  0.09962   0.2391   0.2231
  12     rs774033   GENO      T/T      T/C      C/C
  12     rs774033 COUNTS        5       15       28
  12     rs774033   FREQ   0.1042   0.3125   0.5833
  12     rs774033   MEAN    7.958    7.852    7.778
  12     rs774033     SD   0.1173   0.2672   0.2056
  12     rs774039   GENO      G/G      G/A      A/A
  12     rs774039 COUNTS        5       15       28
  12     rs774039   FREQ   0.1042   0.3125   0.5833
  12     rs774039   MEAN    7.958    7.852    7.778
  12     rs774039     SD   0.1173   0.2672   0.2056
  12     rs774040   GENO      G/G      G/A      A/A
  12     rs774040 COUNTS        1       14       33
  12     rs774040   FREQ  0.02083   0.2917   0.6875
  12     rs774040   MEAN    8.165    7.861    7.792
  12     rs774040     SD        0   0.2858   0.1875
  12    rs2279665   GENO      C/C      C/G      G/G
  12    rs2279665 COUNTS        9       19       20
  12    rs2279665   FREQ   0.1875   0.3958   0.4167
  12    rs2279665   MEAN    7.921     7.85    7.745
  12    rs2279665     SD   0.1962   0.2657   0.1712
  12    rs2638312   GENO      C/C      C/T      T/T
  12    rs2638312 COUNTS        1       11       36
  12    rs2638312   FREQ  0.02083   0.2292     0.75
  12    rs2638312   MEAN    8.165    7.815    7.812
  12    rs2638312     SD        0    0.233   0.2198
  12    rs7312888   GENO      C/C      C/G      G/G
  12    rs7312888 COUNTS        6       23       19
  12    rs7312888   FREQ    0.125   0.4792   0.3958
  12    rs7312888   MEAN     7.81    7.734    7.926
  12    rs7312888     SD   0.2167   0.1863   0.2327
  12    rs7302060   GENO      C/C      C/T      T/T
  12    rs7302060 COUNTS        0        6       42
  12    rs7302060   FREQ        0    0.125    0.875
  12    rs7302060   MEAN       NA    7.912    7.807
  12    rs7302060     SD       NA   0.2248   0.2234
  12   rs12299614   GENO      A/A      A/G      G/G
  12   rs12299614 COUNTS        9       19       20
  12   rs12299614   FREQ   0.1875   0.3958   0.4167
  12   rs12299614   MEAN    7.921     7.85    7.745
  12   rs12299614     SD   0.1962   0.2657   0.1712
  12   rs17118644   GENO      G/G      G/C      C/C
  12   rs17118644 COUNTS        6       19       23
  12   rs17118644   FREQ    0.125   0.3958   0.4792
  12   rs17118644   MEAN    7.989    7.834    7.764
  12   rs17118644     SD   0.2119   0.2223   0.2126
  12   rs17118647   GENO      A/A      A/C      C/C
  12   rs17118647 COUNTS        6       19       23
  12   rs17118647   FREQ    0.125   0.3958   0.4792
  12   rs17118647   MEAN    7.989    7.834    7.764
  12   rs17118647     SD   0.2119   0.2223   0.2126
  12     rs774045   GENO      A/A      A/G      G/G
  12     rs774045 COUNTS        0        7       41
  12     rs774045   FREQ        0   0.1458   0.8542
  12     rs774045   MEAN       NA     7.74    7.833
  12     rs774045     SD       NA   0.1075   0.2364
  12    rs9737784   GENO      A/A      A/T      T/T
  12    rs9737784 COUNTS        1       10       37
  12    rs9737784   FREQ  0.02083   0.2083   0.7708
  12    rs9737784   MEAN     8.14    7.918    7.784
  12    rs9737784     SD        0   0.1808   0.2246
  12   rs17118655   GENO      T/T      T/C      C/C
  12   rs17118655 COUNTS        1       12       35
  12   rs17118655   FREQ  0.02083     0.25   0.7292
  12   rs17118655   MEAN    7.821    7.825    7.818
  12   rs17118655     SD        0   0.2147   0.2332
  12    rs1082214   GENO      T/T      T/C      C/C
  12    rs1082214 COUNTS        2       14       32
  12    rs1082214   FREQ  0.04167   0.2917   0.6667
  12    rs1082214   MEAN    7.879    7.735    7.853
  12    rs1082214     SD  0.05317   0.1669   0.2442
  12    rs2638328   GENO      A/A      A/G      G/G
  12    rs2638328 COUNTS        1       11       36
  12    rs2638328   FREQ  0.02083   0.2292     0.75
  12    rs2638328   MEAN    7.768    7.862    7.808
  12    rs2638328     SD        0   0.2387   0.2242
  12    rs7313455   GENO      A/A      A/C      C/C
  12    rs7313455 COUNTS        0        7       41
  12    rs7313455   FREQ        0   0.1458   0.8542
  12    rs7313455   MEAN       NA     7.88    7.809
  12    rs7313455     SD       NA   0.2215   0.2254
  12    rs2638319   GENO      T/T      T/C      C/C
  12    rs2638319 COUNTS        2       14       32
  12    rs2638319   FREQ  0.04167   0.2917   0.6667
  12    rs2638319   MEAN    7.606    7.916    7.791
  12    rs2638319     SD   0.4785   0.2395   0.1912
  12    rs7137402   GENO      G/G      G/C      C/C
  12    rs7137402 COUNTS        0        5       43
  12    rs7137402   FREQ        0   0.1042   0.8958
  12    rs7137402   MEAN       NA    7.809    7.821
  12    rs7137402     SD       NA   0.1977   0.2288
  12   rs11171862   GENO      A/A      A/G      G/G
  12   rs11171862 COUNTS        3       18       27
  12   rs11171862   FREQ   0.0625    0.375   0.5625
  12   rs11171862   MEAN    7.667    7.956    7.746
  12   rs11171862     SD      0.2   0.1998   0.2004
  12    rs2638335   GENO      G/G      G/A      A/A
  12    rs2638335 COUNTS        1        8       39
  12    rs2638335   FREQ  0.02083   0.1667   0.8125
  12    rs2638335   MEAN    7.691    7.895    7.808
  12    rs2638335     SD        0   0.2047   0.2292
  12    rs2657877   GENO      T/T      T/C      C/C
  12    rs2657877 COUNTS        3       16       29
  12    rs2657877   FREQ   0.0625   0.3333   0.6042
  12    rs2657877   MEAN     7.76    7.809    7.832
  12    rs2657877     SD   0.2095    0.206   0.2402
  12    rs2657908   GENO      G/G      G/A      A/A
  12    rs2657908 COUNTS       11       24       13
  12    rs2657908   FREQ   0.2292      0.5   0.2708
  12    rs2657908   MEAN    7.683    7.882     7.82
  12    rs2657908     SD   0.2229   0.2279   0.1744
  12    rs7299115   GENO      C/C      C/T      T/T
  12    rs7299115 COUNTS        5       16       27
  12    rs7299115   FREQ   0.1042   0.3333   0.5625
  12    rs7299115   MEAN    7.797     7.86      7.8
  12    rs7299115     SD   0.2375   0.2332   0.2215
  12    rs7310284   GENO      A/A      A/G      G/G
  12    rs7310284 COUNTS        4       21       23
  12    rs7310284   FREQ  0.08333   0.4375   0.4792
  12    rs7310284   MEAN    7.914    7.854    7.772
  12    rs7310284     SD   0.0695   0.2769    0.178
  12    rs2657888   GENO      G/G      G/T      T/T
  12    rs2657888 COUNTS       10       21       17
  12    rs2657888   FREQ   0.2083   0.4375   0.3542
  12    rs2657888   MEAN    7.792     7.82    7.836
  12    rs2657888     SD    0.178   0.2775   0.1801
  12    rs3759091   GENO      C/C      C/T      T/T
  12    rs3759091 COUNTS        6       21       21
  12    rs3759091   FREQ    0.125   0.4375   0.4375
  12    rs3759091   MEAN    7.758    7.906    7.751
  12    rs3759091     SD   0.2115   0.2445   0.1817
  12   rs10783793   GENO      A/A      A/C      C/C
  12   rs10783793 COUNTS        3       14       31
  12   rs10783793   FREQ   0.0625   0.2917   0.6458
  12   rs10783793   MEAN    7.825    7.934    7.768
  12   rs10783793     SD  0.01633   0.2685   0.1959
  12    rs2030909   GENO      G/G      G/A      A/A
  12    rs2030909 COUNTS        3       19       26
  12    rs2030909   FREQ   0.0625   0.3958   0.5417
  12    rs2030909   MEAN    7.722    7.769    7.868
  12    rs2030909     SD   0.1221   0.2337   0.2197
  12    rs2470385   GENO      C/C      C/T      T/T
  12    rs2470385 COUNTS        1        7       40
  12    rs2470385   FREQ  0.02083   0.1458   0.8333
  12    rs2470385   MEAN    7.487    7.978      7.8
  12    rs2470385     SD        0   0.1988    0.216
  12      rs10450   GENO      T/T      T/C      C/C
  12      rs10450 COUNTS        7       21       19
  12      rs10450   FREQ   0.1489   0.4468   0.4043
  12      rs10450   MEAN    7.878    7.808    7.828
  12      rs10450     SD   0.2039   0.2531   0.1975
  12   rs10783794   GENO      G/G      G/A      A/A
  12   rs10783794 COUNTS        9       21       18
  12   rs10783794   FREQ   0.1875   0.4375    0.375
  12   rs10783794   MEAN     7.81    7.815     7.83
  12   rs10783794     SD   0.2608   0.2197   0.2228
  12       rs9368   GENO      C/C      C/A      A/A
  12       rs9368 COUNTS        6       20       22
  12       rs9368   FREQ    0.125   0.4167   0.4583
  12       rs9368   MEAN    7.767    7.841    7.814
  12       rs9368     SD   0.2733   0.2128   0.2284
  12   rs11829918   GENO      A/A      A/C      C/C
  12   rs11829918 COUNTS        0        5       43
  12   rs11829918   FREQ        0   0.1042   0.8958
  12   rs11829918   MEAN       NA    7.768    7.826
  12   rs11829918     SD       NA   0.2779     0.22
  12     rs941210   GENO      G/G      G/A      A/A
  12     rs941210 COUNTS       10       23       15
  12     rs941210   FREQ   0.2083   0.4792   0.3125
  12     rs941210   MEAN    7.781    7.859    7.785
  12     rs941210     SD   0.1519   0.2422   0.2374
  12   rs12312913   GENO      G/G      G/A      A/A
  12   rs12312913 COUNTS        8       25       15
  12   rs12312913   FREQ   0.1667   0.5208   0.3125
  12   rs12312913   MEAN    7.758     7.86    7.785
  12   rs12312913     SD   0.1281   0.2383   0.2374
  12   rs12306723   GENO      G/G      G/T      T/T
  12   rs12306723 COUNTS        0       16       32
  12   rs12306723   FREQ        0   0.3333   0.6667
  12   rs12306723   MEAN       NA    7.783    7.838
  12   rs12306723     SD       NA   0.2145   0.2296
  12   rs12314491   GENO      C/C      C/A      A/A
  12   rs12314491 COUNTS        8       25       15
  12   rs12314491   FREQ   0.1667   0.5208   0.3125
  12   rs12314491   MEAN    7.758     7.86    7.785
  12   rs12314491     SD   0.1281   0.2383   0.2374
  12   rs12318580   GENO      G/G      G/A      A/A
  12   rs12318580 COUNTS        0       17       31
  12   rs12318580   FREQ        0   0.3542   0.6458
  12   rs12318580   MEAN       NA    7.783     7.84
  12   rs12318580     SD       NA   0.2077   0.2332
  12    rs2950390   GENO      T/T      T/C      C/C
  12    rs2950390 COUNTS        2       16       30
  12    rs2950390   FREQ  0.04167   0.3333    0.625
  12    rs2950390   MEAN     7.74    7.852    7.808
  12    rs2950390     SD    0.149   0.2796   0.1972
  12   rs17444799   GENO      T/T      T/C      C/C
  12   rs17444799 COUNTS        1        6       41
  12   rs17444799   FREQ  0.02083    0.125   0.8542
  12   rs17444799   MEAN    7.846    7.787    7.824
  12   rs17444799     SD        0   0.2683    0.223
  12    rs2958155   GENO      T/T      T/G      G/G
  12    rs2958155 COUNTS        8       29       11
  12    rs2958155   FREQ   0.1667   0.6042   0.2292
  12    rs2958155   MEAN    7.896    7.806    7.801
  12    rs2958155     SD   0.2245   0.2266   0.2258
  12    rs2958154   GENO      C/C      C/T      T/T
  12    rs2958154 COUNTS        2       16       30
  12    rs2958154   FREQ  0.04167   0.3333    0.625
  12    rs2958154   MEAN     7.74    7.852    7.808
  12    rs2958154     SD    0.149   0.2796   0.1972
  12    rs2926743   GENO      A/A      A/G      G/G
  12    rs2926743 COUNTS        0        5       43
  12    rs2926743   FREQ        0   0.1042   0.8958
  12    rs2926743   MEAN       NA     7.92    7.808
  12    rs2926743     SD       NA   0.3319   0.2104
  12    rs2958127   GENO      T/T      T/A      A/A
  12    rs2958127 COUNTS        5       25       18
  12    rs2958127   FREQ   0.1042   0.5208    0.375
  12    rs2958127   MEAN    7.675    7.871    7.788
  12    rs2958127     SD   0.1724   0.2232    0.224
  12   rs17118953   GENO      C/C      C/T      T/T
  12   rs17118953 COUNTS        2       21       25
  12   rs17118953   FREQ  0.04167   0.4375   0.5208
  12   rs17118953   MEAN    7.846    7.864     7.78
  12   rs17118953     SD   0.1057   0.2326   0.2218
  12    rs1466382   GENO      G/G      G/A      A/A
  12    rs1466382 COUNTS        8       30       10
  12    rs1466382   FREQ   0.1667    0.625   0.2083
  12    rs1466382   MEAN    7.896     7.82    7.759
  12    rs1466382     SD   0.2245   0.2356   0.1856
  12   rs11837790   GENO      T/T      T/A      A/A
  12   rs11837790 COUNTS        2       21       25
  12   rs11837790   FREQ  0.04167   0.4375   0.5208
  12   rs11837790   MEAN    7.846    7.864     7.78
  12   rs11837790     SD   0.1057   0.2326   0.2218
  12    rs1131514   GENO      G/G      G/T      T/T
  12    rs1131514 COUNTS        5       25       18
  12    rs1131514   FREQ   0.1042   0.5208    0.375
  12    rs1131514   MEAN    7.675    7.871    7.788
  12    rs1131514     SD   0.1724   0.2232    0.224
  12   rs12299016   GENO      T/T      T/C      C/C
  12   rs12299016 COUNTS        0        5       43
  12   rs12299016   FREQ        0   0.1042   0.8958
  12   rs12299016   MEAN       NA    7.781    7.824
  12   rs12299016     SD       NA   0.1221   0.2334
  12   rs12300453   GENO      T/T      T/G      G/G
  12   rs12300453 COUNTS        0       14       34
  12   rs12300453   FREQ        0   0.2917   0.7083
  12   rs12300453   MEAN       NA    7.734    7.855
  12   rs12300453     SD       NA   0.1901   0.2296
  12    rs1026565   GENO      T/T      T/A      A/A
  12    rs1026565 COUNTS        8       30       10
  12    rs1026565   FREQ   0.1667    0.625   0.2083
  12    rs1026565   MEAN    7.896     7.82    7.759
  12    rs1026565     SD   0.2245   0.2356   0.1856
  12    rs7313074   GENO      G/G      G/A      A/A
  12    rs7313074 COUNTS        0        5       43
  12    rs7313074   FREQ        0   0.1042   0.8958
  12    rs7313074   MEAN       NA     7.92    7.808
  12    rs7313074     SD       NA   0.3319   0.2104
  12     rs898611   GENO      T/T      T/C      C/C
  12     rs898611 COUNTS        4       29       15
  12     rs898611   FREQ  0.08333   0.6042   0.3125
  12     rs898611   MEAN    7.633     7.84    7.831
  12     rs898611     SD   0.1674   0.2341   0.2044
  12   rs12809466   GENO      G/G      G/A      A/A
  12   rs12809466 COUNTS        3        5       40
  12   rs12809466   FREQ   0.0625   0.1042   0.8333
  12   rs12809466   MEAN    7.852    7.761    7.825
  12   rs12809466     SD  0.06468   0.2911   0.2258
  12   rs10876920   GENO      C/C      C/T      T/T
  12   rs10876920 COUNTS        5       25       18
  12   rs10876920   FREQ   0.1042   0.5208    0.375
  12   rs10876920   MEAN    7.749    7.815    7.846
  12   rs10876920     SD   0.1851   0.2553   0.1907
  12   rs11171978   GENO      A/A      A/G      G/G
  12   rs11171978 COUNTS        1        9       38
  12   rs11171978   FREQ  0.02083   0.1875   0.7917
  12   rs11171978   MEAN    7.635    7.872    7.812
  12   rs11171978     SD        0    0.304   0.2051
  12   rs11171979   GENO      G/G      G/C      C/C
  12   rs11171979 COUNTS        1        9       38
  12   rs11171979   FREQ  0.02083   0.1875   0.7917
  12   rs11171979   MEAN    7.635    7.872    7.812
  12   rs11171979     SD        0    0.304   0.2051
  12   rs12299901   GENO      A/A      A/G      G/G
  12   rs12299901 COUNTS        0       15       33
  12   rs12299901   FREQ        0   0.3125   0.6875
  12   rs12299901   MEAN       NA    7.795    7.831
  12   rs12299901     SD       NA   0.1772   0.2439
  12   rs10876929   GENO      G/G      G/C      C/C
  12   rs10876929 COUNTS        2       15       31
  12   rs10876929   FREQ  0.04167   0.3125   0.6458
  12   rs10876929   MEAN    7.677    7.865    7.807
  12   rs10876929     SD   0.2357   0.2552   0.2092
  12     rs747906   GENO      G/G      G/C      C/C
  12     rs747906 COUNTS        2        9       37
  12     rs747906   FREQ  0.04167   0.1875   0.7708
  12     rs747906   MEAN     7.88    7.782    7.826
  12     rs747906     SD   0.1266   0.3068   0.2086
  12   rs11171998   GENO      T/T      T/C      C/C
  12   rs11171998 COUNTS       11       25       12
  12   rs11171998   FREQ   0.2292   0.5208     0.25
  12   rs11171998   MEAN    7.734    7.906    7.719
  12   rs11171998     SD    0.159   0.2224   0.2188
  12    rs4759035   GENO      A/A      A/G      G/G
  12    rs4759035 COUNTS        4       15       29
  12    rs4759035   FREQ  0.08333   0.3125   0.6042
  12    rs4759035   MEAN     7.82     7.84    7.809
  12    rs4759035     SD   0.1254   0.2608   0.2194
  12    rs7954692   GENO      T/T      T/C      C/C
  12    rs7954692 COUNTS        4       15       29
  12    rs7954692   FREQ  0.08333   0.3125   0.6042
  12    rs7954692   MEAN     7.82     7.84    7.809
  12    rs7954692     SD   0.1254   0.2608   0.2194
  12    rs9919772   GENO      T/T      T/C      C/C
  12    rs9919772 COUNTS        4       20       24
  12    rs9919772   FREQ  0.08333   0.4167      0.5
  12    rs9919772   MEAN    7.754    7.837    7.816
  12    rs9919772     SD    0.329   0.2543   0.1841
  12   rs10783807   GENO      C/C      C/T      T/T
  12   rs10783807 COUNTS       10       23       15
  12   rs10783807   FREQ   0.2083   0.4792   0.3125
  12   rs10783807   MEAN    7.815    7.832    7.803
  12   rs10783807     SD    0.202   0.2094   0.2695
  12    rs6581110   GENO      G/G      G/T      T/T
  12    rs6581110 COUNTS       11       22       15
  12    rs6581110   FREQ   0.2292   0.4583   0.3125
  12    rs6581110   MEAN    7.792    7.804    7.863
  12    rs6581110     SD   0.2438   0.1968   0.2546
  12   rs11172028   GENO      T/T      T/C      C/C
  12   rs11172028 COUNTS        2       19       26
  12   rs11172028   FREQ  0.04255   0.4043   0.5532
  12   rs11172028   MEAN    7.807    7.845    7.814
  12   rs11172028     SD  0.04942   0.2473   0.2139
  12    rs6581112   GENO      A/A      A/T      T/T
  12    rs6581112 COUNTS        8       27       13
  12    rs6581112   FREQ   0.1667   0.5625   0.2708
  12    rs6581112   MEAN    7.948    7.758    7.869
  12    rs6581112     SD   0.1408   0.2413   0.1905
  12    rs7959654   GENO      G/G      G/A      A/A
  12    rs7959654 COUNTS        0        6       42
  12    rs7959654   FREQ        0    0.125    0.875
  12    rs7959654   MEAN       NA     7.78    7.825
  12    rs7959654     SD       NA   0.1211   0.2354
  12   rs12321987   GENO      G/G      G/A      A/A
  12   rs12321987 COUNTS        8       16       24
  12   rs12321987   FREQ   0.1667   0.3333      0.5
  12   rs12321987   MEAN    7.948    7.727    7.839
  12   rs12321987     SD   0.1408   0.2742   0.1879
  12    rs7315229   GENO      T/T      T/C      C/C
  12    rs7315229 COUNTS        6       21       21
  12    rs7315229   FREQ    0.125   0.4375   0.4375
  12    rs7315229   MEAN    7.996    7.734    7.855
  12    rs7315229     SD   0.1286   0.1966   0.2382
  12    rs4415812   GENO      C/C      C/T      T/T
  12    rs4415812 COUNTS        2       18       28
  12    rs4415812   FREQ  0.04167    0.375   0.5833
  12    rs4415812   MEAN    7.795    7.824    7.819
  12    rs4415812     SD   0.1816   0.2735   0.1972
  12   rs11172040   GENO      C/C      C/G      G/G
  12   rs11172040 COUNTS        1        8       39
  12   rs11172040   FREQ  0.02083   0.1667   0.8125
  12   rs11172040   MEAN    7.842    7.823    7.818
  12   rs11172040     SD        0   0.3152    0.209
  12    rs4468384   GENO      C/C      C/G      G/G
  12    rs4468384 COUNTS        2       20       25
  12    rs4468384   FREQ  0.04255   0.4255   0.5319
  12    rs4468384   MEAN    7.941    7.757    7.873
  12    rs4468384     SD 0.004299   0.1953   0.2377
  12   rs11172046   GENO      C/C      C/G      G/G
  12   rs11172046 COUNTS        2       18       28
  12   rs11172046   FREQ  0.04167    0.375   0.5833
  12   rs11172046   MEAN    7.795    7.824    7.819
  12   rs11172046     SD   0.1816   0.2735   0.1972
  12   rs11172047   GENO      T/T      T/C      C/C
  12   rs11172047 COUNTS        0       20       28
  12   rs11172047   FREQ        0   0.4167   0.5833
  12   rs11172047   MEAN       NA    7.819     7.82
  12   rs11172047     SD       NA   0.2326   0.2218
  12   rs10506349   GENO      T/T      T/C      C/C
  12   rs10506349 COUNTS        8       29       11
  12   rs10506349   FREQ   0.1667   0.6042   0.2292
  12   rs10506349   MEAN    7.928     7.79    7.819
  12   rs10506349     SD   0.1773   0.2433   0.1895
  12   rs10876951   GENO      T/T      T/G      G/G
  12   rs10876951 COUNTS        1       18       29
  12   rs10876951   FREQ  0.02083    0.375   0.6042
  12   rs10876951   MEAN    8.228    7.816    7.808
  12   rs10876951     SD        0   0.2279   0.2157
  12   rs17119149   GENO      A/A      A/G      G/G
  12   rs17119149 COUNTS        0       22       26
  12   rs17119149   FREQ        0   0.4583   0.5417
  12   rs17119149   MEAN       NA    7.826    7.814
  12   rs17119149     SD       NA   0.2568   0.1969
  12   rs10876954   GENO      G/G      G/C      C/C
  12   rs10876954 COUNTS        9       30        9
  12   rs10876954   FREQ   0.1875    0.625   0.1875
  12   rs10876954   MEAN    7.893    7.792    7.837
  12   rs10876954     SD   0.1963   0.2402   0.1941
  12   rs11834021   GENO      A/A      A/C      C/C
  12   rs11834021 COUNTS        4       18       26
  12   rs11834021   FREQ  0.08333    0.375   0.5417
  12   rs11834021   MEAN     7.98    7.788    7.817
  12   rs11834021     SD   0.1742   0.2256   0.2262
  12   rs17119173   GENO      A/A      A/C      C/C
  12   rs17119173 COUNTS        6       20       22
  12   rs17119173   FREQ    0.125   0.4167   0.4583
  12   rs17119173   MEAN    7.853    7.811    7.819
  12   rs17119173     SD   0.2365   0.2126     0.24
  12    rs7314055   GENO      A/A      A/G      G/G
  12    rs7314055 COUNTS        3       19       26
  12    rs7314055   FREQ   0.0625   0.3958   0.5417
  12    rs7314055   MEAN    7.843    7.784    7.843
  12    rs7314055     SD  0.07243   0.2668   0.2023
  12   rs10876956   GENO      C/C      C/A      A/A
  12   rs10876956 COUNTS        3       16       29
  12   rs10876956   FREQ   0.0625   0.3333   0.6042
  12   rs10876956   MEAN    8.017      7.8     7.81
  12   rs10876956     SD   0.1073    0.256   0.2091
  12    rs7296999   GENO      T/T      T/C      C/C
  12    rs7296999 COUNTS        0       10       37
  12    rs7296999   FREQ        0   0.2128   0.7872
  12    rs7296999   MEAN       NA    7.778    7.827
  12    rs7296999     SD       NA   0.1851    0.236
  12    rs1872436   GENO      T/T      T/C      C/C
  12    rs1872436 COUNTS       11       25       12
  12    rs1872436   FREQ   0.2292   0.5208     0.25
  12    rs1872436   MEAN    7.861    7.771    7.883
  12    rs1872436     SD   0.2499      0.2   0.2425
  12   rs10506346   GENO      A/A      A/G      G/G
  12   rs10506346 COUNTS        8       22       18
  12   rs10506346   FREQ   0.1667   0.4583    0.375
  12   rs10506346   MEAN    7.847    7.795    7.838
  12   rs10506346     SD   0.2285   0.1791   0.2756
  12   rs10506347   GENO      C/C      C/T      T/T
  12   rs10506347 COUNTS        2       13       33
  12   rs10506347   FREQ  0.04167   0.2708   0.6875
  12   rs10506347   MEAN    8.092    7.787    7.816
  12   rs10506347     SD   0.2177   0.1631    0.239
  12   rs11172071   GENO      A/A      A/C      C/C
  12   rs11172071 COUNTS        7       21       20
  12   rs11172071   FREQ   0.1458   0.4375   0.4167
  12   rs11172071   MEAN    7.822    7.819     7.82
  12   rs11172071     SD   0.3205    0.213   0.2094
  12   rs10506348   GENO      G/G      G/A      A/A
  12   rs10506348 COUNTS        9       24       15
  12   rs10506348   FREQ   0.1875      0.5   0.3125
  12   rs10506348   MEAN    7.855    7.764    7.888
  12   rs10506348     SD   0.2152   0.1876   0.2698
  12   rs12810024   GENO      T/T      T/C      C/C
  12   rs12810024 COUNTS        4       12       32
  12   rs12810024   FREQ  0.08333     0.25   0.6667
  12   rs12810024   MEAN    7.864    7.844    7.805
  12   rs12810024     SD   0.3002   0.1817   0.2343
  12     rs725957   GENO      A/A      A/G      G/G
  12     rs725957 COUNTS        2        7       39
  12     rs725957   FREQ  0.04167   0.1458   0.8125
  12     rs725957   MEAN    7.807    7.865    7.812
  12     rs725957     SD  0.04942  0.09386   0.2452
  12    rs7314151   GENO      G/G      G/C      C/C
  12    rs7314151 COUNTS        7       20       21
  12    rs7314151   FREQ   0.1458   0.4167   0.4375
  12    rs7314151   MEAN    7.717    7.873    7.804
  12    rs7314151     SD   0.2333   0.2403   0.1997
  12   rs17119301   GENO      T/T      T/C      C/C
  12   rs17119301 COUNTS        4       22       22
  12   rs17119301   FREQ  0.08333   0.4583   0.4583
  12   rs17119301   MEAN    7.907    7.835    7.789
  12   rs17119301     SD   0.2455   0.1766   0.2641
  12    rs4759042   GENO      T/T      T/C      C/C
  12    rs4759042 COUNTS        1       11       36
  12    rs4759042   FREQ  0.02083   0.2292     0.75
  12    rs4759042   MEAN    7.938    7.769    7.832
  12    rs4759042     SD        0   0.1784   0.2385
  12    rs2279743   GENO      T/T      T/C      C/C
  12    rs2279743 COUNTS       12       23       13
  12    rs2279743   FREQ     0.25   0.4792   0.2708
  12    rs2279743   MEAN    7.763    7.833    7.849
  12    rs2279743     SD   0.2334   0.2203   0.2301
  12   rs11832004   GENO      C/C      C/G      G/G
  12   rs11832004 COUNTS        0       15       33
  12   rs11832004   FREQ        0   0.3125   0.6875
  12   rs11832004   MEAN       NA     7.85    7.806
  12   rs11832004     SD       NA    0.194   0.2378
  12   rs10506350   GENO      G/G      G/C      C/C
  12   rs10506350 COUNTS        4       26       18
  12   rs10506350   FREQ  0.08333   0.5417    0.375
  12   rs10506350   MEAN    7.907    7.828    7.788
  12   rs10506350     SD   0.2455   0.1962   0.2616
  12     rs697222   GENO      A/A      A/G      G/G
  12     rs697222 COUNTS        1       18       29
  12     rs697222   FREQ  0.02083    0.375   0.6042
  12     rs697222   MEAN    8.246    7.786    7.826
  12     rs697222     SD        0   0.1603   0.2476
  12   rs17119386   GENO      C/C      C/T      T/T
  12   rs17119386 COUNTS        0        7       41
  12   rs17119386   FREQ        0   0.1458   0.8542
  12   rs17119386   MEAN       NA    7.851    7.814
  12   rs17119386     SD       NA   0.2352   0.2245
  12    rs2270737   GENO      G/G      G/A      A/A
  12    rs2270737 COUNTS        0        7       41
  12    rs2270737   FREQ        0   0.1458   0.8542
  12    rs2270737   MEAN       NA    7.851    7.814
  12    rs2270737     SD       NA   0.2352   0.2245
  12    rs1044931   GENO      T/T      T/C      C/C
  12    rs1044931 COUNTS        1       11       36
  12    rs1044931   FREQ  0.02083   0.2292     0.75
  12    rs1044931   MEAN    7.938    7.769    7.832
  12    rs1044931     SD        0   0.1784   0.2385
  12   rs17119416   GENO      G/G      G/A      A/A
  12   rs17119416 COUNTS        0        7       41
  12   rs17119416   FREQ        0   0.1458   0.8542
  12   rs17119416   MEAN       NA    7.851    7.814
  12   rs17119416     SD       NA   0.2352   0.2245
  12     rs324019   GENO      A/A      A/G      G/G
  12     rs324019 COUNTS        5       11       32
  12     rs324019   FREQ   0.1042   0.2292   0.6667
  12     rs324019   MEAN    7.823    7.813    7.821
  12     rs324019     SD   0.1014   0.1505   0.2595
  12    rs3024953   GENO      A/A      A/T      T/T
  12    rs3024953 COUNTS        0       10       38
  12    rs3024953   FREQ        0   0.2083   0.7917
  12    rs3024953   MEAN       NA    7.712    7.848
  12    rs3024953     SD       NA    0.219   0.2192
  12   rs17119482   GENO      T/T      T/C      C/C
  12   rs17119482 COUNTS        0       14       34
  12   rs17119482   FREQ        0   0.2917   0.7083
  12   rs17119482   MEAN       NA    7.797    7.829
  12   rs17119482     SD       NA   0.2659    0.208
  12     rs324013   GENO      C/C      C/T      T/T
  12     rs324013 COUNTS        7       29       12
  12     rs324013   FREQ   0.1458   0.6042     0.25
  12     rs324013   MEAN    7.897    7.831    7.747
  12     rs324013     SD   0.1575   0.2192   0.2617
  12   rs12368672   GENO      G/G      G/C      C/C
  12   rs12368672 COUNTS        2       12       34
  12   rs12368672   FREQ  0.04167     0.25   0.7083
  12   rs12368672   MEAN     7.58    7.816    7.835
  12   rs12368672     SD   0.4417   0.2173   0.2145
  12   rs12307379   GENO      T/T      T/C      C/C
  12   rs12307379 COUNTS        0       18       30
  12   rs12307379   FREQ        0    0.375    0.625
  12   rs12307379   MEAN       NA    7.825    7.817
  12   rs12307379     SD       NA   0.2406   0.2175
  12    rs4759277   GENO      C/C      C/A      A/A
  12    rs4759277 COUNTS        7       28       13
  12    rs4759277   FREQ   0.1458   0.5833   0.2708
  12    rs4759277   MEAN    7.836    7.873    7.696
  12    rs4759277     SD   0.1913   0.2295   0.1906
  12    rs1466535   GENO      A/A      A/G      G/G
  12    rs1466535 COUNTS        3       12       33
  12    rs1466535   FREQ   0.0625     0.25   0.6875
  12    rs1466535   MEAN    7.701    7.786    7.843
  12    rs1466535     SD   0.3766   0.2223   0.2133
  12    rs1799986   GENO      T/T      T/C      C/C
  12    rs1799986 COUNTS        1        5       42
  12    rs1799986   FREQ  0.02083   0.1042    0.875
  12    rs1799986   MEAN    7.942    7.856    7.812
  12    rs1799986     SD        0   0.3169    0.217
  12    rs2306692   GENO      T/T      T/C      C/C
  12    rs2306692 COUNTS        2       19       27
  12    rs2306692   FREQ  0.04167   0.3958   0.5625
  12    rs2306692   MEAN    7.786    7.831    7.814
  12    rs2306692     SD  0.08422   0.2098   0.2443
  12    rs7975818   GENO      G/G      G/C      C/C
  12    rs7975818 COUNTS        1       18       29
  12    rs7975818   FREQ  0.02083    0.375   0.6042
  12    rs7975818   MEAN     7.51    7.834    7.821
  12    rs7975818     SD        0   0.2329   0.2183
  12    rs1800176   GENO      C/C      C/T      T/T
  12    rs1800176 COUNTS        1       20       27
  12    rs1800176   FREQ  0.02083   0.4167   0.5625
  12    rs1800176   MEAN     7.51    7.822     7.83
  12    rs1800176     SD        0   0.2265   0.2221
  12    rs4074308   GENO      C/C      C/T      T/T
  12    rs4074308 COUNTS        2       26       20
  12    rs4074308   FREQ  0.04167   0.5417   0.4167
  12    rs4074308   MEAN    7.663    7.822    7.833
  12    rs4074308     SD   0.2165   0.2514   0.1888
  12    rs1800168   GENO      T/T      T/C      C/C
  12    rs1800168 COUNTS        1       26       21
  12    rs1800168   FREQ  0.02083   0.5417   0.4375
  12    rs1800168   MEAN     7.51    7.805    7.852
  12    rs1800168     SD        0    0.236    0.205
  12    rs7301155   GENO      G/G      G/A      A/A
  12    rs7301155 COUNTS        6       20       22
  12    rs7301155   FREQ    0.125   0.4167   0.4583
  12    rs7301155   MEAN    7.823    7.829     7.81
  12    rs7301155     SD   0.2884    0.262   0.1736
  12   rs10783817   GENO      A/A      A/G      G/G
  12   rs10783817 COUNTS        0       14       34
  12   rs10783817   FREQ        0   0.2917   0.7083
  12   rs10783817   MEAN       NA    7.794     7.83
  12   rs10783817     SD       NA   0.2445   0.2178
  12   rs11172139   GENO      C/C      C/A      A/A
  12   rs11172139 COUNTS        2        9       37
  12   rs11172139   FREQ  0.04167   0.1875   0.7708
  12   rs11172139   MEAN    7.701     7.78    7.836
  12   rs11172139     SD   0.2698   0.2503   0.2193
  12    rs7135142   GENO      A/A      A/G      G/G
  12    rs7135142 COUNTS        3       20       25
  12    rs7135142   FREQ   0.0625   0.4167   0.5208
  12    rs7135142   MEAN    7.857    7.822    7.813
  12    rs7135142     SD   0.3432   0.2126   0.2288
  12   rs12296766   GENO      G/G      G/A      A/A
  12   rs12296766 COUNTS        3       20       25
  12   rs12296766   FREQ   0.0625   0.4167   0.5208
  12   rs12296766   MEAN    7.857    7.822    7.813
  12   rs12296766     SD   0.3432   0.2126   0.2288
  12   rs11832661   GENO      C/C      C/T      T/T
  12   rs11832661 COUNTS        6       13       29
  12   rs11832661   FREQ    0.125   0.2708   0.6042
  12   rs11832661   MEAN    7.822    7.831    7.814
  12   rs11832661     SD  0.08961   0.1848   0.2608
  12   rs11172156   GENO      T/T      T/C      C/C
  12   rs11172156 COUNTS        3       17       28
  12   rs11172156   FREQ   0.0625   0.3542   0.5833
  12   rs11172156   MEAN    7.821    7.792    7.837
  12   rs11172156     SD   0.2816   0.2295   0.2223
  12    rs7307059   GENO      T/T      T/C      C/C
  12    rs7307059 COUNTS        3       23       22
  12    rs7307059   FREQ   0.0625   0.4792   0.4583
  12    rs7307059   MEAN    7.857    7.845    7.788
  12    rs7307059     SD   0.3432   0.2284   0.2107
  12    rs7309659   GENO      C/C      C/T      T/T
  12    rs7309659 COUNTS        1       19       28
  12    rs7309659   FREQ  0.02083   0.3958   0.5833
  12    rs7309659   MEAN    7.598    7.848    7.808
  12    rs7309659     SD        0   0.2135   0.2331
  12    rs1463241   GENO      C/C      C/A      A/A
  12    rs1463241 COUNTS        6       13       29
  12    rs1463241   FREQ    0.125   0.2708   0.6042
  12    rs1463241   MEAN    7.822    7.831    7.814
  12    rs1463241     SD  0.08961   0.1848   0.2608
  12   rs11172184   GENO      T/T      T/C      C/C
  12   rs11172184 COUNTS        2        9       37
  12   rs11172184   FREQ  0.04167   0.1875   0.7708
  12   rs11172184   MEAN    7.701     7.78    7.836
  12   rs11172184     SD   0.2698   0.2503   0.2193
  12     rs537482   GENO      C/C      C/T      T/T
  12     rs537482 COUNTS        1       19       28
  12     rs537482   FREQ  0.02083   0.3958   0.5833
  12     rs537482   MEAN    7.598    7.848    7.808
  12     rs537482     SD        0   0.2135   0.2331
  12    rs2063778   GENO      G/G      G/T      T/T
  12    rs2063778 COUNTS        2       15       31
  12    rs2063778   FREQ  0.04167   0.3125   0.6458
  12    rs2063778   MEAN    7.701    7.765    7.854
  12    rs2063778     SD   0.2698   0.2223   0.2223
  12    rs1798710   GENO      G/G      G/C      C/C
  12    rs1798710 COUNTS        3       23       22
  12    rs1798710   FREQ   0.0625   0.4792   0.4583
  12    rs1798710   MEAN    7.857    7.845    7.788
  12    rs1798710     SD   0.3432   0.2284   0.2107
  12     rs567895   GENO      T/T      T/C      C/C
  12     rs567895 COUNTS        0       13       35
  12     rs567895   FREQ        0   0.2708   0.7292
  12     rs567895   MEAN       NA    7.843    7.811
  12     rs567895     SD       NA   0.1965   0.2354
  12     rs511225   GENO      A/A      A/G      G/G
  12     rs511225 COUNTS        0       12       36
  12     rs511225   FREQ        0     0.25     0.75
  12     rs511225   MEAN       NA    7.813    7.822
  12     rs511225     SD       NA   0.2593   0.2149
  12    rs1669300   GENO      T/T      T/A      A/A
  12    rs1669300 COUNTS        0       11       37
  12    rs1669300   FREQ        0   0.2292   0.7708
  12    rs1669300   MEAN       NA     7.81    7.823
  12    rs1669300     SD       NA   0.2718   0.2119
  12   rs12579911   GENO      C/C      C/T      T/T
  12   rs12579911 COUNTS        6       21       21
  12   rs12579911   FREQ    0.125   0.4375   0.4375
  12   rs12579911   MEAN    7.798     7.85    7.796
  12   rs12579911     SD   0.2854   0.2427    0.192
  12     rs776037   GENO      T/T      T/C      C/C
  12     rs776037 COUNTS        7       24       17
  12     rs776037   FREQ   0.1458      0.5   0.3542
  12     rs776037   MEAN    7.803    7.788    7.871
  12     rs776037     SD   0.1786   0.2478   0.2064
  12    rs2228225   GENO      A/A      A/G      G/G
  12    rs2228225 COUNTS        2        9       37
  12    rs2228225   FREQ  0.04167   0.1875   0.7708
  12    rs2228225   MEAN    7.785    7.798    7.827
  12    rs2228225     SD   0.3885   0.2066    0.227
  12    rs2292657   GENO      A/A      A/G      G/G
  12    rs2292657 COUNTS        2        9       37
  12    rs2292657   FREQ  0.04167   0.1875   0.7708
  12    rs2292657   MEAN    7.785    7.798    7.827
  12    rs2292657     SD   0.3885   0.2066    0.227
  12    rs7973381   GENO      T/T      T/C      C/C
  12    rs7973381 COUNTS        1       10       37
  12    rs7973381   FREQ  0.02083   0.2083   0.7708
  12    rs7973381   MEAN    7.842     7.76    7.835
  12    rs7973381     SD        0    0.142   0.2433
  12   rs10783828   GENO      A/A      A/G      G/G
  12   rs10783828 COUNTS        3       15       30
  12   rs10783828   FREQ   0.0625   0.3125    0.625
  12   rs10783828   MEAN    7.831    7.819    7.819
  12   rs10783828     SD   0.3899   0.2858    0.177
  12    rs2672571   GENO      G/G      G/A      A/A
  12    rs2672571 COUNTS        6       20       22
  12    rs2672571   FREQ    0.125   0.4167   0.4583
  12    rs2672571   MEAN    7.896    7.852    7.769
  12    rs2672571     SD   0.1657   0.2634   0.1939
  12     rs537161   GENO      T/T      T/C      C/C
  12     rs537161 COUNTS        0        6       42
  12     rs537161   FREQ        0    0.125    0.875
  12     rs537161   MEAN       NA    7.812    7.821
  12     rs537161     SD       NA   0.3431   0.2076
  12    rs1678537   GENO      A/A      A/G      G/G
  12    rs1678537 COUNTS        5       17       26
  12    rs1678537   FREQ   0.1042   0.3542   0.5417
  12    rs1678537   MEAN    7.911    7.803    7.813
  12    rs1678537     SD   0.1802   0.2381   0.2255
  12    rs1284467   GENO      A/A      A/G      G/G
  12    rs1284467 COUNTS        0        7       41
  12    rs1284467   FREQ        0   0.1458   0.8542
  12    rs1284467   MEAN       NA     7.76     7.83
  12    rs1284467     SD       NA   0.3421   0.2016
  12    rs7965140   GENO      G/G      G/C      C/C
  12    rs7965140 COUNTS        3       18       27
  12    rs7965140   FREQ   0.0625    0.375   0.5625
  12    rs7965140   MEAN    7.754    7.821    7.826
  12    rs7965140     SD   0.1902   0.2267   0.2318
  12    rs1284605   GENO      T/T      T/C      C/C
  12    rs1284605 COUNTS        6       19       23
  12    rs1284605   FREQ    0.125   0.3958   0.4792
  12    rs1284605   MEAN    7.896    7.833    7.789
  12    rs1284605     SD   0.1657   0.2733   0.1924
  12     rs703840   GENO      T/T      T/A      A/A
  12     rs703840 COUNTS        7       22       19
  12     rs703840   FREQ   0.1458   0.4583   0.3958
  12     rs703840   MEAN    7.784    7.797    7.859
  12     rs703840     SD   0.2027   0.2621   0.1853
  12    rs1148552   GENO      T/T      T/C      C/C
  12    rs1148552 COUNTS        0       25       23
  12    rs1148552   FREQ        0   0.5208   0.4792
  12    rs1148552   MEAN       NA    7.856    7.781
  12    rs1148552     SD       NA   0.2414   0.2011
  12    rs1678542   GENO      G/G      G/C      C/C
  12    rs1678542 COUNTS        9       27       12
  12    rs1678542   FREQ   0.1875   0.5625     0.25
  12    rs1678542   MEAN    7.818     7.83    7.798
  12    rs1678542     SD   0.2366   0.2093   0.2631
  12   rs11172254   GENO      A/A      A/G      G/G
  12   rs11172254 COUNTS        0        9       39
  12   rs11172254   FREQ        0   0.1875   0.8125
  12   rs11172254   MEAN       NA    7.775     7.83
  12   rs11172254     SD       NA   0.2159   0.2272
  12     rs775244   GENO      A/A      A/G      G/G
  12     rs775244 COUNTS       10       22       16
  12     rs775244   FREQ   0.2083   0.4583   0.3333
  12     rs775244   MEAN    7.809    7.847     7.79
  12     rs775244     SD   0.2875   0.1995   0.2229
  12    rs2888334   GENO      G/G      G/C      C/C
  12    rs2888334 COUNTS        2       21       25
  12    rs2888334   FREQ  0.04167   0.4375   0.5208
  12    rs2888334   MEAN    7.705    7.837    7.814
  12    rs2888334     SD   0.3081   0.1856   0.2533
  12     rs775250   GENO      A/A      A/C      C/C
  12     rs775250 COUNTS        2       13       33
  12     rs775250   FREQ  0.04167   0.2708   0.6875
  12     rs775250   MEAN    7.531    7.881    7.813
  12     rs775250     SD   0.1162   0.2089   0.2238
  12     rs775251   GENO      T/T      T/C      C/C
  12     rs775251 COUNTS        5       17       26
  12     rs775251   FREQ   0.1042   0.3542   0.5417
  12     rs775251   MEAN    7.759    7.853    7.809
  12     rs775251     SD   0.3298   0.2046   0.2201
  12    rs7313599   GENO      G/G      G/A      A/A
  12    rs7313599 COUNTS        0       10       38
  12    rs7313599   FREQ        0   0.2083   0.7917
  12    rs7313599   MEAN       NA    7.844    7.813
  12    rs7313599     SD       NA    0.226   0.2259
  12    rs1545783   GENO      G/G      G/T      T/T
  12    rs1545783 COUNTS        2       19       27
  12    rs1545783   FREQ  0.04167   0.3958   0.5625
  12    rs1545783   MEAN    7.557    7.794    7.857
  12    rs1545783     SD  0.09838   0.2031   0.2334
  12    rs1284185   GENO      T/T      T/C      C/C
  12    rs1284185 COUNTS        1       16       31
  12    rs1284185   FREQ  0.02083   0.3333   0.6458
  12    rs1284185   MEAN    7.791     7.81    7.826
  12    rs1284185     SD        0   0.1957   0.2435
  12     rs812315   GENO      G/G      G/A      A/A
  12     rs812315 COUNTS        9       28       11
  12     rs812315   FREQ   0.1875   0.5833   0.2292
  12     rs812315   MEAN    7.875    7.814    7.789
  12     rs812315     SD   0.2295   0.2422   0.1769
  12    rs2277323   GENO      A/A      A/G      G/G
  12    rs2277323 COUNTS        0        7       41
  12    rs2277323   FREQ        0   0.1458   0.8542
  12    rs2277323   MEAN       NA    7.745    7.832
  12    rs2277323     SD       NA   0.2527   0.2195
  12    rs1564374   GENO      A/A      A/G      G/G
  12    rs1564374 COUNTS       11       22       15
  12    rs1564374   FREQ   0.2292   0.4583   0.3125
  12    rs1564374   MEAN    7.835    7.883    7.716
  12    rs1564374     SD   0.1961   0.2414   0.1887
  12    rs1871417   GENO      T/T      T/C      C/C
  12    rs1871417 COUNTS        8       20       20
  12    rs1871417   FREQ   0.1667   0.4167   0.4167
  12    rs1871417   MEAN    7.775     7.81    7.848
  12    rs1871417     SD   0.2403    0.226   0.2233
  12     rs715930   GENO      A/A      A/C      C/C
  12     rs715930 COUNTS        5       17       26
  12     rs715930   FREQ   0.1042   0.3542   0.5417
  12     rs715930   MEAN    7.755    7.872    7.798
  12     rs715930     SD   0.2292   0.2077   0.2347
  12    rs1082502   GENO      A/A      A/G      G/G
  12    rs1082502 COUNTS        9       24       15
  12    rs1082502   FREQ   0.1875      0.5   0.3125
  12    rs1082502   MEAN    7.783    7.852     7.79
  12    rs1082502     SD    0.208   0.1897   0.2844
  12    rs1678514   GENO      C/C      C/T      T/T
  12    rs1678514 COUNTS        9       24       15
  12    rs1678514   FREQ   0.1875      0.5   0.3125
  12    rs1678514   MEAN    7.783    7.852     7.79
  12    rs1678514     SD    0.208   0.1897   0.2844
  12    rs1689595   GENO      T/T      T/C      C/C
  12    rs1689595 COUNTS        5       25       18
  12    rs1689595   FREQ   0.1042   0.5208    0.375
  12    rs1689595   MEAN    7.698    7.839    7.826
  12    rs1689595     SD   0.1813   0.1825   0.2809
  12    rs2640629   GENO      T/T      T/C      C/C
  12    rs2640629 COUNTS       10       26       12
  12    rs2640629   FREQ   0.2083   0.5417     0.25
  12    rs2640629   MEAN     7.79    7.796    7.895
  12    rs2640629     SD    0.159   0.2232   0.2683
  12    rs2640631   GENO      T/T      T/A      A/A
  12    rs2640631 COUNTS       11       22       15
  12    rs2640631   FREQ   0.2292   0.4583   0.3125
  12    rs2640631   MEAN      7.9    7.775    7.827
  12    rs2640631     SD   0.2809   0.2236   0.1694
  12    rs1689585   GENO      C/C      C/T      T/T
  12    rs1689585 COUNTS       10       21       17
  12    rs1689585   FREQ   0.2083   0.4375   0.3542
  12    rs1689585   MEAN    7.865    7.808    7.807
  12    rs1689585     SD   0.2703   0.2446   0.1725
  12   rs11836228   GENO      C/C      C/G      G/G
  12   rs11836228 COUNTS        0       10       38
  12   rs11836228   FREQ        0   0.2083   0.7917
  12   rs11836228   MEAN       NA    7.877    7.805
  12   rs11836228     SD       NA   0.2414     0.22
  12     rs701006   GENO      G/G      G/A      A/A
  12     rs701006 COUNTS       11       22       15
  12     rs701006   FREQ   0.2292   0.4583   0.3125
  12     rs701006   MEAN    7.858    7.776    7.856
  12     rs701006     SD   0.1525   0.2333   0.2541
  12    rs7307835   GENO      T/T      T/C      C/C
  12    rs7307835 COUNTS        0        9       38
  12    rs7307835   FREQ        0   0.1915   0.8085
  12    rs7307835   MEAN       NA    7.878    7.806
  12    rs7307835     SD       NA   0.2219    0.228
  12    rs1050045   GENO      C/C      C/T      T/T
  12    rs1050045 COUNTS        5       22       21
  12    rs1050045   FREQ   0.1042   0.4583   0.4375
  12    rs1050045   MEAN    7.833    7.767    7.872
  12    rs1050045     SD   0.1401   0.2002   0.2566
