# Supplementary material for: Cell-to-cell expression dispersion of B-cell surface proteins is linked to genetic variants in humans
Source: Commun Biol. 2020 Jul 3;3:346. doi: 10.1038/s42003-020-1075-1 (PMC7335051; doi:10.1038/s42003-020-1075-1)
Supplement: Supplementary file 4 — Supplementary Data 2 [file 42003_2020_1075_MOESM4_ESM.zip › Supplementary_Data_S2/plink-results-48LCLs/CD63_chr12_mean/CD63_mean_48_LCLs.qassoc.mperm]

 CHR          SNP         EMP1         EMP2 
  12   rs17102261        0.475            1 
  12   rs12227447        0.475            1 
  12   rs17102356       0.8049            1 
  12   rs17102368       0.1958            1 
  12    rs7980783       0.0216            1 
  12    rs7980880       0.0357            1 
  12    rs7133633       0.2824            1 
  12   rs17102640       0.5924            1 
  12    rs7968810       0.7184            1 
  12    rs7968870       0.6638            1 
  12    rs6580960      0.07049            1 
  12   rs10783597       0.0268       0.9998 
  12   rs10783598        0.401            1 
  12   rs12303628        0.203            1 
  12   rs11170685       0.1492            1 
  12   rs17102916       0.9257            1 
  12   rs10783599       0.0462            1 
  12   rs12307091       0.4771            1 
  12   rs11612817       0.6354            1 
  12     rs876351       0.1572            1 
  12   rs12811467       0.7884            1 
  12    rs4608125       0.1572            1 
  12   rs11170701       0.7647            1 
  12    rs7295111       0.1251            1 
  12    rs7308567       0.2042            1 
  12   rs10506320       0.5426            1 
  12   rs10506321       0.2021            1 
  12   rs12822602       0.2021            1 
  12   rs11170709       0.6547            1 
  12    rs1445395      0.07839            1 
  12    rs4290273       0.8284            1 
  12   rs11170725       0.9565            1 
  12   rs10506322       0.8549            1 
  12    rs7303149       0.7805            1 
  12    rs7963300       0.7441            1 
  12     rs796720        0.949            1 
  12    rs7306498       0.9414            1 
  12   rs10506323       0.9347            1 
  12    rs2120297       0.6062            1 
  12    rs6580965       0.8199            1 
  12    rs6580967       0.7799            1 
  12   rs10506325       0.8661            1 
  12    rs7979372       0.8604            1 
  12   rs12311931       0.9768            1 
  12    rs2120991       0.9565            1 
  12    rs2120992       0.7805            1 
  12    rs4759303       0.5968            1 
  12    rs2577864       0.5811            1 
  12    rs2577865       0.7805            1 
  12    rs2590712       0.5811            1 
  12    rs2204785       0.7805            1 
  12   rs11170751       0.6633            1 
  12    rs1443508       0.5617            1 
  12    rs1443507       0.5617            1 
  12    rs1947021       0.9971            1 
  12    rs1470321       0.8722            1 
  12   rs11170760       0.2519            1 
  12    rs7312914      0.06889            1 
  12    rs1443504       0.4271            1 
  12     rs894734       0.3981            1 
  12    rs2366144       0.9914            1 
  12    rs7301643       0.7953            1 
  12    rs2366148       0.9303            1 
  12    rs1561987      0.08519            1 
  12    rs1822437       0.1863            1 
  12    rs1822438       0.1084            1 
  12    rs1838173       0.5409            1 
  12    rs2120296        0.619            1 
  12   rs17105613       0.1775            1 
  12    rs4512901       0.9424            1 
  12   rs12422555      0.09999            1 
  12   rs17105765       0.3018            1 
  12   rs12300425       0.2468            1 
  12   rs11170787       0.1521            1 
  12     rs894738       0.9239            1 
  12     rs754133       0.9239            1 
  12   rs17106472       0.4931            1 
  12   rs10876531        0.153            1 
  12    rs2171216       0.3312            1 
  12    rs2067554       0.5701            1 
  12   rs11170795       0.8926            1 
  12    rs1006705      0.05279            1 
  12     rs725029       0.3917            1 
  12    rs4999382       0.9615            1 
  12   rs11170800        0.873            1 
  12    rs4103571       0.5892            1 
  12    rs4759330      0.09519            1 
  12    rs7958304       0.5583            1 
  12    rs3195797       0.8902            1 
  12   rs12820297      0.07379            1 
  12    rs7137107    0.0006999        0.335 
  12   rs10506327      0.08159            1 
  12   rs10161544       0.1773            1 
  12   rs11170826       0.4961            1 
  12    rs7311216      0.05789            1 
  12   rs10161161       0.5792            1 
  12    rs1872636       0.2075            1 
  12    rs7305512       0.1619            1 
  12   rs12306172       0.3373            1 
  12   rs35786993       0.2707            1 
  12   rs12299550       0.8002            1 
  12    rs3136397       0.3461            1 
  12        rs971        0.125            1 
  12    rs2279402       0.8963            1 
  12    rs2279399       0.8963            1 
  12    rs4759345       0.6368            1 
  12    rs7296239       0.0347            1 
  12     rs882383       0.6975            1 
  12   rs10876543        0.679            1 
  12    rs7294533       0.1868            1 
  12   rs12425539       0.5308            1 
  12   rs12427355         0.78            1 
  12   rs17109902       0.8151            1 
  12    rs2071391       0.2592            1 
  12   rs10876550       0.1285            1 
  12   rs11829277       0.0458            1 
  12    rs7972520       0.3777            1 
  12    rs3825192       0.8972            1 
  12   rs10876558       0.6968            1 
  12   rs11170895       0.6968            1 
  12   rs12312272       0.5607            1 
  12    rs7304798       0.4424            1 
  12    rs7135745       0.4424            1 
  12    rs7298991      0.09659            1 
  12    rs7299852       0.4899            1 
  12   rs11170937       0.4236            1 
  12   rs11170946       0.4601            1 
  12    rs7955104       0.7557            1 
  12    rs1691607       0.7143            1 
  12    rs1795846       0.3677            1 
  12   rs17725737       0.4601            1 
  12    rs7310321       0.5035            1 
  12   rs11170960       0.6725            1 
  12    rs1691630       0.8325            1 
  12   rs12369172       0.5559            1 
  12    rs4759088       0.0436            1 
  12    rs2271476        0.195            1 
  12   rs17113238       0.7907            1 
  12   rs10506332       0.1928            1 
  12    rs2036068       0.5395            1 
  12    rs2036067       0.5395            1 
  12    rs4758966       0.5238            1 
  12    rs1512906       0.3578            1 
  12    rs3741670       0.9362            1 
  12    rs1022232       0.8114            1 
  12    rs1976823       0.2727            1 
  12    rs7308435       0.4307            1 
  12    rs1144995       0.4499            1 
  12   rs11170973       0.1384            1 
  12    rs1619029        0.864            1 
  12    rs1249951       0.1601            1 
  12     rs884510       0.2223            1 
  12    rs1144996       0.3078            1 
  12    rs7297136       0.2229            1 
  12    rs1144998       0.4995            1 
  12    rs1145000       0.9699            1 
  12    rs1795825       0.4192            1 
  12     rs939462       0.2606            1 
  12    rs1610444       0.7182            1 
  12   rs10876569       0.7694            1 
  12    rs1879396       0.2162            1 
  12    rs6580983      0.08459            1 
  12    rs1691620       0.6142            1 
  12    rs6580984      0.08459            1 
  12    rs1157485       0.3334            1 
  12    rs1157484       0.3588            1 
  12    rs1691621       0.3588            1 
  12    rs1716342        0.344            1 
  12   rs10876571        0.109            1 
  12     rs939463       0.2358            1 
  12   rs10735854       0.6699            1 
  12   rs10747700       0.4004            1 
  12   rs11170991       0.9327            1 
  12    rs1495354       0.4023            1 
  12    rs7970032       0.9997            1 
  12   rs17114865       0.7278            1 
  12     rs924070       0.4189            1 
  12    rs7963328       0.2657            1 
  12    rs7301225       0.1157            1 
  12     rs868690       0.1023            1 
  12    rs2029851       0.5201            1 
  12   rs10876575       0.7945            1 
  12   rs10783635       0.7945            1 
  12   rs11171005       0.5755            1 
  12    rs6580988       0.7318            1 
  12   rs10783637       0.2968            1 
  12   rs10876578       0.8652            1 
  12    rs2887886       0.3938            1 
  12    rs1145008       0.9743            1 
  12   rs11171007       0.1969            1 
  12    rs9669676       0.9461            1 
  12   rs11171011       0.4739            1 
  12   rs12309633       0.1936            1 
  12    rs1145009       0.9968            1 
  12   rs17796632        0.438            1 
  12    rs7312630       0.2784            1 
  12    rs1249961       0.3158            1 
  12    rs1153152       0.9968            1 
  12   rs11611653     0.006199       0.9448 
  12   rs10783639       0.1015            1 
  12    rs1145013       0.3325            1 
  12   rs10747701       0.7738            1 
  12   rs11834660     0.006199       0.9448 
  12    rs1153166       0.8091            1 
  12    rs7314116       0.3595            1 
  12     rs931586        0.582            1 
  12    rs6580991        0.582            1 
  12   rs17115699      0.07359            1 
  12   rs17115701       0.4269            1 
  12    rs1250448       0.9089            1 
  12   rs11171019       0.4515            1 
  12    rs7953231       0.8333            1 
  12   rs11171021        0.252            1 
  12    rs1153182      0.07279            1 
  12   rs10506330       0.4193            1 
  12    rs1153183       0.4444            1 
  12    rs1153184       0.2647            1 
  12   rs12304989       0.4942            1 
  12    rs1153188       0.2847            1 
  12    rs7957551       0.0035       0.8224 
  12    rs1250437       0.2545            1 
  12    rs1262052       0.4784            1 
  12     rs266676        0.365            1 
  12   rs10506329       0.7335            1 
  12     rs266655       0.5734            1 
  12    rs7296402       0.7118            1 
  12     rs266650       0.9582            1 
  12     rs266689       0.9582            1 
  12     rs266687       0.7505            1 
  12    rs2124048       0.7302            1 
  12   rs17116299       0.3554            1 
  12    rs1378070       0.2489            1 
  12   rs12307718        0.823            1 
  12   rs11171083        0.343            1 
  12    rs1542363        0.343            1 
  12    rs1542364        0.343            1 
  12    rs7971094       0.8556            1 
  12   rs12297669       0.6902            1 
  12    rs4758979       0.7139            1 
  12    rs7298952        0.343            1 
  12     rs921723        0.343            1 
  12    rs7314053       0.5656            1 
  12    rs6581007       0.9675            1 
  12    rs6581008       0.9675            1 
  12    rs7956890       0.1098            1 
  12    rs1454640       0.9864            1 
  12   rs10876632       0.5482            1 
  12   rs10506333       0.9602            1 
  12   rs11171139       0.9602            1 
  12    rs2198604        0.958            1 
  12    rs4759118       0.8822            1 
  12    rs2603573       0.6399            1 
  12    rs9943768       0.8171            1 
  12    rs1349911       0.7974            1 
  12   rs17116606       0.3813            1 
  12   rs17116608       0.3813            1 
  12   rs11829986      0.08219            1 
  12    rs2248445       0.4972            1 
  12    rs2243442       0.3006            1 
  12    rs2248482       0.4331            1 
  12    rs7295884       0.7499            1 
  12   rs12369902       0.2317            1 
  12   rs10876654       0.5433            1 
  12   rs11171169       0.7573            1 
  12    rs2245028       0.3492            1 
  12    rs7303230       0.2317            1 
  12   rs12303393       0.7427            1 
  12    rs7303807       0.2238            1 
  12    rs4759123       0.2178            1 
  12    rs2264364       0.3778            1 
  12    rs2264358       0.6105            1 
  12    rs2252690       0.4606            1 
  12    rs2252786        0.266            1 
  12    rs2252795       0.8261            1 
  12    rs1047039        0.427            1 
  12    rs7962801       0.3235            1 
  12    rs4466933       0.3235            1 
  12    rs2371053       0.3235            1 
  12     rs998401        0.387            1 
  12   rs12301448       0.4329            1 
  12    rs1532051       0.1436            1 
  12   rs10783706       0.5653            1 
  12   rs10747733       0.5653            1 
  12   rs10876676       0.4484            1 
  12    rs4759128        0.387            1 
  12    rs4759129       0.5653            1 
  12    rs3782414       0.5653            1 
  12   rs11171203       0.5843            1 
  12    rs7311161       0.3662            1 
  12   rs10876679       0.3464            1 
  12   rs11171205      0.05779            1 
  12    rs2251055       0.9311            1 
  12   rs11171207       0.1323            1 
  12   rs11171208       0.1216            1 
  12   rs10506334      0.09569            1 
  12    rs7966243        0.011       0.9918 
  12    rs3851604        0.011       0.9918 
  12    rs7313456       0.9869            1 
  12    rs3912598       0.1166            1 
  12   rs11171211       0.8413            1 
  12   rs11171212       0.7904            1 
  12   rs10876682       0.4832            1 
  12   rs10876684       0.9859            1 
  12    rs2887935       0.9538            1 
  12     rs880980       0.9813            1 
  12    rs7315993        0.508            1 
  12    rs7315938       0.1436            1 
  12    rs7315952       0.1436            1 
  12   rs11171216       0.9501            1 
  12    rs2710696       0.7257            1 
  12    rs7978952       0.6305            1 
  12    rs7953523       0.9501            1 
  12   rs10876688       0.0457            1 
  12    rs1488047       0.1166            1 
  12   rs10506337       0.3285            1 
  12    rs1504908       0.5223            1 
  12    rs2633422       0.7444            1 
  12   rs17116813      0.05719            1 
  12    rs7961072       0.5712            1 
  12    rs4758996       0.2312            1 
  12    rs1857766       0.7805            1 
  12    rs1857764       0.6023            1 
  12    rs1352328       0.7805            1 
  12    rs2656804       0.6243            1 
  12   rs10506339       0.7805            1 
  12    rs2633415       0.6918            1 
  12   rs11171227       0.9635            1 
  12   rs11171228       0.7801            1 
  12   rs17116863       0.3662            1 
  12   rs10876695        0.281            1 
  12   rs10506340       0.5607            1 
  12   rs17116877      0.09229            1 
  12     rs716858       0.5607            1 
  12   rs12302345       0.4836            1 
  12   rs11171246       0.4715            1 
  12   rs11171250       0.7669            1 
  12   rs17116897       0.3609            1 
  12   rs41398244       0.4836            1 
  12   rs11171257       0.9047            1 
  12   rs12302326       0.9047            1 
  12    rs7302796       0.3412            1 
  12    rs7135519       0.9765            1 
  12   rs11171271         0.81            1 
  12   rs12303187       0.9765            1 
  12   rs12318742       0.9765            1 
  12   rs12299232       0.9765            1 
  12    rs7137580       0.9765            1 
  12   rs11838024       0.9765            1 
  12   rs11833298       0.9723            1 
  12    rs6581023       0.9765            1 
  12   rs41523247       0.9418            1 
  12    rs7954789       0.9593            1 
  12    rs7962641       0.6078            1 
  12    rs7294913       0.4497            1 
  12    rs3886197       0.9344            1 
  12   rs11171357       0.7445            1 
  12    rs7974526       0.9446            1 
  12    rs7971786       0.9949            1 
  12   rs11171366       0.9791            1 
  12    rs7975940       0.9791            1 
  12   rs11171367       0.9379            1 
  12   rs12310254       0.9791            1 
  12    rs2086174       0.7928            1 
  12    rs7976482       0.9854            1 
  12    rs7301102       0.8951            1 
  12    rs7315945       0.9196            1 
  12   rs11171387       0.8405            1 
  12    rs4388990       0.6779            1 
  12    rs6581025       0.6646            1 
  12   rs12297028       0.9365            1 
  12    rs3922689       0.9489            1 
  12    rs7978555       0.5699            1 
  12    rs7294935       0.6102            1 
  12   rs10783719       0.6723            1 
  12   rs12305653       0.4577            1 
  12   rs12579451       0.6942            1 
  12   rs12580194       0.4435            1 
  12   rs12579915       0.3008            1 
  12    rs7978062       0.6568            1 
  12   rs12308286       0.2789            1 
  12    rs7974512       0.7123            1 
  12   rs10783720      0.06029            1 
  12    rs7132431        0.587            1 
  12    rs7132347       0.6614            1 
  12    rs7132600        0.283            1 
  12   rs11835321       0.9963            1 
  12    rs7314118       0.1318            1 
  12   rs12296692      0.07989            1 
  12   rs10876751       0.3501            1 
  12   rs10783728       0.6524            1 
  12   rs11171440       0.6043            1 
  12   rs10747747       0.7815            1 
  12   rs12582005       0.1321            1 
  12   rs11171446       0.6043            1 
  12   rs10747750       0.3991            1 
  12    rs7485979       0.1321            1 
  12   rs11830618       0.9486            1 
  12   rs10876765       0.6476            1 
  12   rs10876766       0.6476            1 
  12    rs7954814       0.6476            1 
  12    rs6581042       0.6476            1 
  12   rs10747752       0.5888            1 
  12    rs6581045      0.06819            1 
  12   rs11171456       0.7141            1 
  12    rs6581046       0.2775            1 
  12    rs6581048       0.1161            1 
  12   rs11171462       0.6672            1 
  12   rs11171464       0.9642            1 
  12    rs4396935       0.9795            1 
  12    rs7138041       0.7647            1 
  12   rs10783746       0.9767            1 
  12    rs7302568       0.5626            1 
  12   rs10783748       0.5934            1 
  12    rs4336160       0.1998            1 
  12   rs10783751       0.0185       0.9988 
  12   rs10876792       0.0185       0.9988 
  12    rs7304599       0.5832            1 
  12    rs7138601       0.2263            1 
  12   rs11171513       0.5832            1 
  12   rs10876797       0.5754            1 
  12   rs10783753       0.5832            1 
  12    rs7135420       0.5832            1 
  12    rs7975388       0.7007            1 
  12    rs7304677       0.5832            1 
  12   rs11171542       0.6689            1 
  12   rs10876808       0.4593            1 
  12   rs10783756       0.3179            1 
  12   rs11171550       0.3179            1 
  12    rs1896048       0.7591            1 
  12   rs11833187       0.5474            1 
  12   rs11171567       0.4259            1 
  12    rs2371189       0.6604            1 
  12   rs11171569       0.4199            1 
  12   rs17117696       0.6364            1 
  12    rs1896037       0.8991            1 
  12   rs12366432       0.6022            1 
  12    rs7134292       0.7908            1 
  12   rs10783760       0.8991            1 
  12    rs4759173       0.7908            1 
  12   rs10747758       0.7945            1 
  12    rs2371188         0.76            1 
  12   rs11171615       0.4319            1 
  12   rs17117799       0.6364            1 
  12   rs11171619       0.6699            1 
  12   rs17117817        0.663            1 
  12    rs3953273        0.788            1 
  12    rs1474447        0.788            1 
  12    rs2550671        0.543            1 
  12    rs2555035       0.6936            1 
  12    rs7309433       0.1686            1 
  12    rs2555037       0.4224            1 
  12    rs7978340       0.9331            1 
  12    rs1534232       0.5433            1 
  12   rs10876842       0.7739            1 
  12   rs11171634         0.63            1 
  12   rs10783764       0.7998            1 
  12   rs10783765       0.1721            1 
  12   rs17117846       0.6283            1 
  12    rs7302443       0.4831            1 
  12   rs10876844       0.3344            1 
  12     rs941024        0.237            1 
  12   rs10783767       0.5143            1 
  12   rs10876845       0.5143            1 
  12   rs10783768       0.7008            1 
  12   rs10876848       0.5143            1 
  12     rs950167       0.2849            1 
  12   rs10876849       0.3856            1 
  12    rs2694009       0.3856            1 
  12    rs4759186        0.179            1 
  12    rs4533076       0.2869            1 
  12    rs4479028       0.5443            1 
  12   rs11171656       0.1956            1 
  12   rs12300427       0.3994            1 
  12    rs6581079       0.9091            1 
  12   rs10747759       0.4603            1 
  12    rs2293409       0.4524            1 
  12    rs1048103        0.852            1 
  12   rs17117860       0.8722            1 
  12   rs17117863       0.2994            1 
  12    rs3782239       0.5984            1 
  12   rs11829739       0.8446            1 
  12    rs2293412       0.1655            1 
  12    rs2293414       0.1658            1 
  12   rs17117895     0.006299       0.8992 
  12    rs3759097        0.509            1 
  12    rs7959622        0.296            1 
  12   rs17117921       0.0117       0.9917 
  12    rs3138144       0.9802            1 
  12    rs3138140       0.5233            1 
  12    rs3138139       0.8269            1 
  12    rs3138134       0.1695            1 
  12      rs13020       0.8393            1 
  12     rs772255       0.7476            1 
  12   rs11171667       0.6135            1 
  12   rs13378024       0.5193            1 
  12    rs7954619     0.006499       0.9302 
  12   rs17118032       0.3063            1 
  12    rs1463592       0.3339            1 
  12    rs1273952       0.4851            1 
  12    rs1689509       0.8182            1 
  12     rs772464       0.8182            1 
  12    rs2069399       0.8296            1 
  12    rs3213122       0.7464            1 
  12    rs2069408       0.9364            1 
  12   rs17118206       0.2834            1 
  12    rs1873914       0.6845            1 
  12    rs1701706      0.06769            1 
  12     rs772923       0.3007            1 
  12    rs1619653       0.4906            1 
  12     rs772925       0.4906            1 
  12    rs2456972      0.06769            1 
  12    rs2456445       0.4906            1 
  12    rs7312770       0.9958            1 
  12   rs11171739       0.2436            1 
  12    rs2271195       0.1212            1 
  12    rs2292239        0.261            1 
  12     rs705708       0.8578            1 
  12     rs773122       0.9483            1 
  12    rs1689512       0.8851            1 
  12   rs17118313       0.3544            1 
  12    rs2271192       0.8851            1 
  12    rs7301099       0.7207            1 
  12    rs1274298       0.0149       0.9963 
  12   rs12306670       0.7766            1 
  12    rs1290898       0.0149       0.9963 
  12    rs7311008       0.8708            1 
  12     rs773643       0.0149       0.9963 
  12     rs773644       0.6421            1 
  12    rs2930788       0.1516            1 
  12    rs2629453       0.1281            1 
  12    rs2695784       0.1516            1 
  12    rs2463365       0.1281            1 
  12    rs7489249       0.1281            1 
  12     rs773663       0.3689            1 
  12     rs773658       0.1516            1 
  12    rs7962107       0.5227            1 
  12    rs4759218       0.8576            1 
  12     rs901073       0.0297            1 
  12     rs808919       0.1184            1 
  12   rs11171791       0.5654            1 
  12    rs2629445       0.7946            1 
  12    rs4759017       0.2765            1 
  12    rs1918496       0.1527            1 
  12    rs2695782       0.1527            1 
  12    rs2643626       0.1527            1 
  12   rs11575218       0.8174            1 
  12   rs12311878       0.7029            1 
  12   rs11830379       0.6194            1 
  12    rs7979812       0.7564            1 
  12     rs774025        0.621            1 
  12    rs2643630       0.7386            1 
  12    rs4759206       0.9719            1 
  12    rs2643629       0.7386            1 
  12   rs17118576       0.5457            1 
  12    rs2291738      0.07809            1 
  12     rs774047      0.05139            1 
  12     rs774028       0.4092            1 
  12    rs6581093        0.175            1 
  12     rs774033      0.07309            1 
  12     rs774039      0.07309            1 
  12     rs774040       0.1124            1 
  12    rs2279665       0.0333            1 
  12    rs2638312       0.4092            1 
  12    rs7312888       0.0451            1 
  12    rs7302060       0.2853            1 
  12   rs12299614       0.0333            1 
  12   rs17118644       0.0317            1 
  12   rs17118647       0.0317            1 
  12     rs774045       0.3111            1 
  12    rs9737784       0.0269            1 
  12   rs17118655       0.9304            1 
  12    rs1082214       0.2845            1 
  12    rs2638328       0.6365            1 
  12    rs7313455       0.4439            1 
  12    rs2638319       0.5716            1 
  12    rs7137402       0.9105            1 
  12   rs11171862       0.1035            1 
  12    rs2638335       0.6359            1 
  12    rs2657877       0.5687            1 
  12    rs2657908       0.1724            1 
  12    rs7299115       0.6852            1 
  12    rs7310284        0.141            1 
  12    rs2657888        0.623            1 
  12    rs3759091       0.3114            1 
  12   rs10783793      0.08479            1 
  12    rs2030909        0.111            1 
  12    rs2470385       0.5061            1 
  12      rs10450       0.7615            1 
  12   rs10783794       0.8184            1 
  12       rs9368       0.8464            1 
  12   rs11829918       0.5876            1 
  12     rs941210       0.9143            1 
  12   rs12312913       0.9849            1 
  12   rs12306723       0.4247            1 
  12   rs12314491       0.9849            1 
  12   rs12318580       0.4136            1 
  12    rs2950390       0.8204            1 
  12   rs17444799       0.8323            1 
  12    rs2958155       0.4103            1 
  12    rs2958154       0.8204            1 
  12    rs2926743        0.293            1 
  12    rs2958127       0.8765            1 
  12   rs17118953       0.2504            1 
  12    rs1466382       0.2051            1 
  12   rs11837790       0.2504            1 
  12    rs1131514       0.8765            1 
  12   rs12299016       0.6832            1 
  12   rs12300453      0.09119            1 
  12    rs1026565       0.2051            1 
  12    rs7313074        0.293            1 
  12     rs898611       0.3189            1 
  12   rs12809466       0.8997            1 
  12   rs10876920       0.4133            1 
  12   rs11171978       0.8847            1 
  12   rs11171979       0.8847            1 
  12   rs12299901       0.6032            1 
  12   rs10876929       0.9069            1 
  12     rs747906       0.9031            1 
  12   rs11171998       0.8097            1 
  12    rs4759035       0.7702            1 
  12    rs7954692       0.7702            1 
  12    rs9919772       0.8657            1 
  12   rs10783807       0.8608            1 
  12    rs6581110       0.4074            1 
  12   rs11172028       0.7544            1 
  12    rs6581112       0.7103            1 
  12    rs7959654       0.6439            1 
  12   rs12321987       0.6225            1 
  12    rs7315229       0.7704            1 
  12    rs4415812       0.9769            1 
  12   rs11172040       0.9225            1 
  12    rs4468384       0.2906            1 
  12   rs11172046       0.9769            1 
  12   rs11172047       0.9962            1 
  12   rs10506349       0.3819            1 
  12   rs10876951       0.3808            1 
  12   rs17119149       0.8615            1 
  12   rs10876954       0.6038            1 
  12   rs11834021       0.4821            1 
  12   rs17119173       0.8451            1 
  12    rs7314055        0.574            1 
  12   rs10876956       0.3674            1 
  12    rs7296999       0.5526            1 
  12    rs1872436       0.7783            1 
  12   rs10506346       0.9114            1 
  12   rs10506347       0.4485            1 
  12   rs11172071       0.9879            1 
  12   rs10506348       0.5213            1 
  12   rs12810024       0.5171            1 
  12     rs725957       0.7414            1 
  12    rs7314151       0.7273            1 
  12   rs17119301       0.2994            1 
  12    rs4759042       0.6777            1 
  12    rs2279743       0.3447            1 
  12   rs11832004       0.5223            1 
  12   rs10506350       0.3381            1 
  12     rs697222       0.7704            1 
  12   rs17119386       0.7055            1 
  12    rs2270737       0.7055            1 
  12    rs1044931       0.6777            1 
  12   rs17119416       0.7055            1 
  12     rs324019       0.9693            1 
  12    rs3024953      0.09169            1 
  12   rs17119482       0.6601            1 
  12     rs324013       0.1444            1 
  12   rs12368672       0.2464            1 
  12   rs12307379        0.898            1 
  12    rs4759277      0.08039            1 
  12    rs1466535       0.2403            1 
  12    rs1799986       0.4967            1 
  12    rs2306692       0.9351            1 
  12    rs7975818       0.6765            1 
  12    rs1800176       0.4956            1 
  12    rs4074308       0.5154            1 
  12    rs1800168       0.2282            1 
  12    rs7301155       0.8238            1 
  12   rs10783817       0.6193            1 
  12   rs11172139       0.3221            1 
  12    rs7135142       0.7882            1 
  12   rs12296766       0.7882            1 
  12   rs11832661       0.8798            1 
  12   rs11172156       0.6259            1 
  12    rs7307059       0.3998            1 
  12    rs7309659       0.9025            1 
  12    rs1463241       0.8798            1 
  12   rs11172184       0.3221            1 
  12     rs537482       0.9025            1 
  12    rs2063778       0.1454            1 
  12    rs1798710       0.3998            1 
  12     rs567895       0.6637            1 
  12     rs511225       0.9067            1 
  12    rs1669300       0.8748            1 
  12   rs12579911       0.7314            1 
  12     rs776037       0.3507            1 
  12    rs2228225        0.686            1 
  12    rs2292657        0.686            1 
  12    rs7973381       0.4569            1 
  12   rs10783828       0.9566            1 
  12    rs2672571       0.1459            1 
  12     rs537161        0.933            1 
  12    rs1678537       0.5511            1 
  12    rs1284467        0.458            1 
  12    rs7965140        0.705            1 
  12    rs1284605       0.2839            1 
  12     rs703840       0.3679            1 
  12    rs1148552       0.2498            1 
  12    rs1678542       0.8106            1 
  12   rs11172254       0.5083            1 
  12     rs775244        0.749            1 
  12    rs2888334       0.9159            1 
  12     rs775250       0.6684            1 
  12     rs775251       0.9736            1 
  12    rs7313599       0.6978            1 
  12    rs1545783      0.08979            1 
  12    rs1284185       0.8005            1 
  12     rs812315       0.4061            1 
  12    rs2277323       0.3454            1 
  12    rs1564374       0.1354            1 
  12    rs1871417       0.4111            1 
  12     rs715930       0.8323            1 
  12    rs1082502         0.91            1 
  12    rs1678514         0.91            1 
  12    rs1689595        0.474            1 
  12    rs2640629       0.2545            1 
  12    rs2640631       0.4978            1 
  12    rs1689585       0.5574            1 
  12   rs11836228       0.3707            1 
  12     rs701006        0.911            1 
  12    rs7307835       0.3998            1 
  12    rs1050045       0.3141            1 
