# Supplementary material for: Cell-to-cell expression dispersion of B-cell surface proteins is linked to genetic variants in humans
Source: Commun Biol. 2020 Jul 3;3:346. doi: 10.1038/s42003-020-1075-1 (PMC7335051; doi:10.1038/s42003-020-1075-1)
Supplement: Supplementary file 4 — Supplementary Data 2 [file 42003_2020_1075_MOESM4_ESM.zip › Supplementary_Data_S2/plink-results-48LCLs/CD63_chr12_mean/CD63_mean_48_LCLs.txt]

NA19098 7.66628028745275
NA19099 7.79097031686414
NA19107 7.82103488294049
NA19108 7.91681664834229
NA19141 8.24583266368906
NA19204 7.91983413693748
NA19238 8.14013853943349
NA19239 7.9657463468123
NA18486 7.69117715445027
NA18488 7.54779099862837
NA18489 7.63496396364713
NA18498 7.89202645741141
NA18499 7.72653073426469
NA18501 7.95181792766425
NA18502 7.8416280173701
NA18504 7.4483697762494
NA18505 7.68188969786037
NA18507 7.77174211990734
NA18508 7.81653553602503
NA18516 7.92122820078394
NA18517 7.67249143373429
NA18519 7.62645299853164
NA18520 8.16522731383305
NA18522 7.26732157847525
NA18523 7.84562848252954
NA18853 7.72589209827365
NA18856 8.22770868239915
NA18858 7.91658452148446
NA18861 7.92308668942025
NA18867 7.84381469418352
NA18868 7.59759241925493
NA18870 7.52216864816537
NA18871 8.05448199872574
NA18873 7.94407470533521
NA18874 8.05983669728468
NA18912 8.33473889366349
NA18916 7.92263626326281
NA18917 7.93798724783693
NA18933 8.06155875556008
NA18934 7.7682003849879
NA19140 7.5894034478445
NA19203 7.81460281545483
NA18487 7.48731540066465
NA18852 7.60918737685999
NA18855 7.61276736721887
NA18859 7.96994756568805
NA18862 7.51041685023777
NA18913 7.94191789624352
