# Supplementary material for: Cell-to-cell expression dispersion of B-cell surface proteins is linked to genetic variants in humans
Source: Commun Biol. 2020 Jul 3;3:346. doi: 10.1038/s42003-020-1075-1 (PMC7335051; doi:10.1038/s42003-020-1075-1)
Supplement: Supplementary file 4 — Supplementary Data 2 [file 42003_2020_1075_MOESM4_ESM.zip › Supplementary_Data_S2/plink-results-48LCLs/CD86_chr3_cv/CD86_cv_48_LCLs.qassoc]

 CHR         SNP         BP    NMISS       BETA         SE         R2        T            P 
   3   rs4687891  119775177       48  -0.003116   0.004888   0.008757  -0.6375        0.527 
   3    rs334536  119790712       48  -0.001404   0.002728   0.005722  -0.5145       0.6094 
   3    rs334535  119792304       48   0.003596   0.002505    0.04288    1.436       0.1579 
   3    rs334534  119792609       48  -0.002975   0.003649    0.01424  -0.8151       0.4192 
   3  rs17811013  119816986       48  -0.001322   0.003393   0.003288  -0.3895       0.6987 
   3    rs184576  119822006       48   -0.00194   0.002764     0.0106   -0.702       0.4862 
   3  rs11925868  119822335       48  -0.001322   0.003393   0.003288  -0.3895       0.6987 
   3  rs11927974  119824037       48   0.007951   0.005106    0.05007    1.557       0.1263 
   3    rs334538  119825211       48  -0.001242   0.003293   0.003084  -0.3772       0.7077 
   3  rs17205536  119825368       48   0.007951   0.005106    0.05007    1.557       0.1263 
   3  rs12053912  119826164       48  -0.001998   0.002987   0.009636   -0.669       0.5068 
   3    rs334543  119832621       48  -0.000961   0.004907  0.0008331  -0.1958       0.8456 
   3   rs6804929  119833578       48  0.0009149   0.003244   0.001726    0.282       0.7792 
   3    rs334545  119834921       48  0.0001253   0.003738  2.441e-05  0.03351       0.9734 
   3    rs334547  119839869       48   0.001604   0.003221   0.005364   0.4981       0.6208 
   3   rs9849392  119840359       48  -0.001629   0.002861   0.006997  -0.5693       0.5719 
   3    rs334548  119840409       48  -0.002356   0.004897   0.005008  -0.4812       0.6327 
   3    rs334549  119840713       48 -9.426e-05   0.003332   1.74e-05 -0.02829       0.9776 
   3   rs3112282  119842377       48 -9.426e-05   0.003332   1.74e-05 -0.02829       0.9776 
   3   rs6438558  119847792       48  -0.003171   0.002797    0.02718   -1.134       0.2628 
   3   rs6781470  119851394       48  -0.001206   0.003046   0.003394  -0.3958       0.6941 
   3   rs2035674  119862702       48  -0.001189   0.003293   0.002827  -0.3611       0.7197 
   3   rs6804257  119862961       48  -0.001324   0.003733   0.002726  -0.3546       0.7245 
   3   rs4676703  119864157       48   0.007913   0.002819     0.1462    2.807     0.007314 
   3  rs13317104  119864770       48  -0.003677   0.003668    0.02137   -1.002       0.3215 
   3  rs13073885  119865160       48   0.008167   0.002784     0.1576    2.934     0.005205 
   3   rs6438559  119867015       48  -0.001157   0.003069   0.003082  -0.3771       0.7078 
   3  rs10934511  119867927       48  -0.001092   0.002412   0.004439  -0.4529       0.6528 
   3   rs7641727  119868575       48   0.002084   0.002586    0.01392   0.8059       0.4245 
   3   rs4488869  119869509       48  -0.001157   0.003069   0.003082  -0.3771       0.7078 
   3  rs11712811  119877871       48   0.002281   0.002811    0.01411   0.8114       0.4213 
   3  rs10514764  119883131       48  9.779e-05   0.002401  3.607e-05  0.04073       0.9677 
   3   rs9853082  119885430       48   0.001984   0.003409   0.007314   0.5822       0.5633 
   3    rs902790  119886776       48  -0.001157   0.003069   0.003082  -0.3771       0.7078 
   3  rs10934512  119887646       48  -0.001157   0.003069   0.003082  -0.3771       0.7078 
   3  rs11719262  119889300       48   7.69e-05    0.00245  2.141e-05  0.03138       0.9751 
   3  rs13064815  119892121       48   0.003257   0.003973     0.0144   0.8199       0.4165 
   3   rs9289142  119892779       48  -0.001157   0.003069   0.003082  -0.3771       0.7078 
   3   rs9835042  119901774       48 -0.0003992   0.004122  0.0002039 -0.09685       0.9233 
   3   rs2319542  119905641       48  -0.001157   0.003069   0.003082  -0.3771       0.7078 
   3   rs2874021  119905880       48  0.0007761   0.002695     0.0018    0.288       0.7746 
   3   rs4676809  119907244       48  -0.001157   0.003069   0.003082  -0.3771       0.7078 
   3   rs7637828  119907510       48  -0.001157   0.003069   0.003082  -0.3771       0.7078 
   3    rs902793  119912297       48   7.69e-05    0.00245  2.141e-05  0.03138       0.9751 
   3   rs2014142  119914609       48  -0.001533   0.004644   0.002365  -0.3302       0.7427 
   3   rs2035669  119915437       48     0.0016   0.003668   0.004119   0.4362       0.6647 
   3   rs4549306  119916615       48  0.0007761   0.002695     0.0018    0.288       0.7746 
   3    rs923728  119918149       48  -0.002274   0.003014    0.01222  -0.7544       0.4544 
   3   rs9842302  119918358       48  -0.002274   0.003014    0.01222  -0.7544       0.4544 
   3   rs9289143  119918661       48  -0.002274   0.003014    0.01222  -0.7544       0.4544 
   3  rs10934519  119923018       48  -0.001533   0.004644   0.002365  -0.3302       0.7427 
   3   rs6803669  119924378       48 -0.0002089   0.004649   4.39e-05 -0.04494       0.9643 
   3   rs4676832  119935080       48  -0.003743   0.003052    0.03165   -1.226       0.2264 
   3   rs6778180  119936483       48  0.0003687   0.002753  0.0003897   0.1339        0.894 
   3   rs9858897  119942724       48  -0.001589   0.003615    0.00418  -0.4394       0.6624 
   3   rs6787458  119944395       48  -0.003743   0.003052    0.03165   -1.226       0.2264 
   3   rs6785180  119947503       48   -0.00538   0.004581    0.02911   -1.174       0.2463 
   3   rs1907683  119950617       48   0.003415   0.004046    0.01525    0.844        0.403 
   3   rs1492271  119961596       48  -0.003743   0.003052    0.03165   -1.226       0.2264 
   3   rs9816153  119967886       48 -0.0009129   0.002366   0.003227  -0.3859       0.7013 
   3   rs9878591  119981798       48  -0.001167   0.002265   0.005735  -0.5151       0.6089 
   3   rs1873652  119984085       48  0.0002623   0.003543  0.0001191  0.07403       0.9413 
   3   rs6774960  119999058       48 -0.0008785   0.002751   0.002212  -0.3193       0.7509 
   3    rs787202  119999621       48 -0.0003091   0.003899  0.0001366 -0.07928       0.9372 
   3   rs4146299  119999820       48    0.01099   0.004634      0.109    2.373       0.0219 
   3  rs10934526  119999834       48  0.0002623   0.003543  0.0001191  0.07403       0.9413 
   3   rs2319669  119999954       48  0.0002623   0.003543  0.0001191  0.07403       0.9413 
   3   rs4146300  120000196       48    0.01099   0.004634      0.109    2.373       0.0219 
   3   rs9843220  120003144       48 -0.0008785   0.002751   0.002212  -0.3193       0.7509 
   3    rs787203  120018214       48  0.0006423   0.002912   0.001057   0.2206       0.8264 
   3   rs1515574  120020489       47   0.001465   0.002473   0.007739   0.5924       0.5565 
   3   rs9851825  120020555       47   0.001183   0.002847   0.003819   0.4153       0.6799 
   3    rs787198  120026579       48  -0.003335   0.002675    0.03269   -1.247       0.2188 
   3   rs7632516  120039375       48  -0.002455   0.002579    0.01932   -0.952       0.3461 
   3  rs11554681  120045966       48   0.003714   0.002738    0.03846    1.356       0.1816 
   3   rs9850986  120050284       48  0.0009004   0.005671  0.0005479   0.1588       0.8745 
   3   rs6803428  120051323       48  -0.001182   0.002555   0.004634  -0.4628       0.6457 
   3   rs6803206  120058096       48   0.004051   0.002793    0.04374     1.45       0.1537 
   3   rs7622363  120071567       48  -0.003878   0.003574    0.02495   -1.085       0.2836 
   3  rs13100050  120079033       48   0.003714   0.002738    0.03846    1.356       0.1816 
   3  rs12495760  120079894       48  -0.002075   0.003407   0.008001  -0.6091       0.5455 
   3   rs2030413  120082782       48   0.003379    0.00271    0.03268    1.247       0.2188 
   3   rs1147689  120086785       48  -0.005019   0.003543     0.0418   -1.417       0.1633 
   3  rs16831074  120088002       48   0.003858   0.003248    0.02975    1.188       0.2411 
   3   rs1606871  120090445       48  -0.001469    0.00292   0.005474  -0.5032       0.6172 
   3   rs1716838  120106521       48   0.001027   0.002867   0.002778    0.358        0.722 
   3   rs4676776  120106539       48  -0.004283   0.004869    0.01655  -0.8798       0.3836 
   3   rs2702158  120108004       48 -0.0004347   0.004909  0.0001704 -0.08855       0.9298 
   3     rs13709  120114128       48  -0.003903   0.002525    0.04936   -1.545       0.1291 
   3      rs1700  120114637       48   -0.01179   0.005399    0.09398   -2.184      0.03407 
   3   rs1147696  120119479       48  -0.004554   0.002612    0.06199   -1.744      0.08792 
   3   rs9860676  120122495       48  -0.003081   0.002564    0.03042   -1.201       0.2358 
   3   rs9880550  120122624       48  -0.003991   0.002511    0.05205   -1.589       0.1188 
   3   rs1147700  120123556       48   0.004065   0.002618    0.04979    1.553       0.1274 
   3   rs1147702  120126377       48  -0.005218   0.002573    0.08207   -2.028      0.04837 
   3   rs1105220  120126736       48   0.004834   0.002923     0.0561    1.654        0.105 
   3   rs6799005  120127340       48  -0.003081   0.002564    0.03042   -1.201       0.2358 
   3   rs1515577  120128940       48  -0.003409   0.002529    0.03799   -1.348       0.1843 
   3   rs2272515  120134883       48  -0.006605   0.003151    0.08721   -2.096      0.04157 
   3   rs2272516  120134901       48  -0.001765   0.004432   0.003436  -0.3982       0.6923 
   3   rs1259293  120139861       48  -0.006276   0.003136    0.08009   -2.001      0.05129 
   3   rs6775994  120145545       48  -0.004008   0.005206    0.01273    -0.77       0.4452 
   3   rs1402372  120148298       48   0.001646   0.002709   0.007958   0.6075       0.5465 
   3   rs1627473  120151890       48   0.001273   0.002597   0.005194   0.4901       0.6264 
   3   rs1716835  120153464       48 -0.0001751   0.002686  9.244e-05 -0.06521       0.9483 
   3   rs1733302  120154181       48   0.001838   0.002507    0.01155   0.7331       0.4672 
   3   rs6764364  120154643       48  -0.001705   0.002743   0.008332  -0.6217       0.5372 
   3   rs1733304  120154833       48 -0.0001261   0.002684  4.796e-05 -0.04697       0.9627 
   3   rs6791913  120155043       48  -0.001926   0.002778    0.01034  -0.6932       0.4917 
   3   rs1520881  120155200       48 -0.0001261   0.002684  4.796e-05 -0.04697       0.9627 
   3   rs1123897  120157034       48  0.0004171   0.002706   0.000516   0.1541       0.8782 
   3   rs1267675  120165097       48 -5.398e-05   0.002697   8.71e-06 -0.02002       0.9841 
   3   rs1259334  120165235       48 -5.398e-05   0.002697   8.71e-06 -0.02002       0.9841 
   3   rs1259337  120165394       48 -5.398e-05   0.002697   8.71e-06 -0.02002       0.9841 
   3  rs13326852  120166480       48  2.862e-05   0.002686  2.469e-06  0.01066       0.9915 
   3   rs1259339  120167006       48  2.817e-05   0.002856  2.115e-06 0.009864       0.9922 
   3   rs1147709  120171720       48  7.593e-05    0.00269  1.732e-05  0.02823       0.9776 
   3   rs9289145  120174306       48  -0.003144   0.002548    0.03202   -1.234       0.2236 
   3   rs1733319  120174761       48  0.0006444   0.002688   0.001248   0.2397       0.8116 
   3   rs2702155  120175917       48  0.0001472   0.003738   3.37e-05  0.03937       0.9688 
   3   rs1259309  120179752       48 -0.0001983   0.003543  6.807e-05 -0.05596       0.9556 
   3   rs9854846  120181419       48 -0.0008804   0.002687   0.002329  -0.3277       0.7446 
   3   rs1259342  120194615       47  -0.001748   0.002803   0.008564  -0.6235       0.5361 
   3   rs1267693  120199467       48 -0.0007176   0.002661   0.001578  -0.2696       0.7887 
   3   rs1259457  120200667       48  -0.001348   0.002771   0.005115  -0.4863       0.6291 
   3   rs1147720  120206372       48  -0.004266   0.003071    0.04027   -1.389       0.1714 
   3   rs3914889  120219620       48  -0.001838    0.00255    0.01117  -0.7209       0.4746 
   3  rs11713908  120220775       48  -0.002922   0.002803    0.02307   -1.042       0.3027 
   3   rs1259340  120225355       48  -0.002194   0.005663   0.003254  -0.3875       0.7002 
   3   rs1259475  120234219       48   0.002111   0.003565   0.007559   0.5919       0.5568 
   3   rs1259474  120234541       48  0.0007936   0.003419    0.00117   0.2321       0.8175 
   3   rs3850569  120235017       48  -0.007061   0.002892     0.1147   -2.441      0.01854 
   3   rs9289146  120236329       48  0.0005386   0.003477  0.0005214   0.1549       0.8776 
   3   rs1259494  120238431       48  -0.002556   0.003457    0.01174  -0.7394       0.4634 
   3   rs2319822  120239317       48   0.002851    0.00232    0.03178    1.229       0.2254 
   3   rs2319823  120239344       48   0.002851    0.00232    0.03178    1.229       0.2254 
   3   rs1259488  120246568       48  -0.002022   0.002814     0.0111  -0.7184       0.4761 
   3   rs1259487  120246636       48  -0.003322   0.003233    0.02244   -1.027       0.3096 
   3   rs1272777  120247278       48   0.001458   0.003263   0.004325    0.447        0.657 
   3   rs1259486  120247815       48   0.001986   0.003217    0.00822   0.6175         0.54 
   3   rs6787337  120254145       48  0.0003304   0.002504  0.0003784    0.132       0.8956 
   3   rs2319827  120263186       48  0.0009473   0.002351   0.003517   0.4029       0.6889 
   3   rs1370741  120265486       48 -0.0001574    0.00327   5.04e-05 -0.04815       0.9618 
   3   rs4676799  120269643       48   0.001421   0.003201   0.004266   0.4439       0.6592 
   3  rs17232163  120272027       48   -0.00772   0.004508    0.05993   -1.712      0.09354 
   3   rs9853121  120272358       48   0.001554   0.002322   0.009649   0.6695       0.5066 
   3    rs701989  120277583       48   -0.00192   0.002721    0.01071  -0.7056        0.484 
   3    rs805011  120277718       48   0.000773   0.003001    0.00144   0.2576       0.7979 
   3    rs805010  120280160       48  -0.008241   0.004757    0.06126   -1.733      0.08988 
   3  rs16831500  120280374       48  7.254e-05   0.005239  4.168e-06  0.01385        0.989 
   3    rs805009  120280776       48  -0.002313   0.002509    0.01814   -0.922       0.3614 
   3    rs805002  120282250       48  -0.003136   0.003039    0.02263   -1.032       0.3075 
   3  rs17140276  120283825       48   0.001386   0.004645   0.001933   0.2985       0.7667 
   3    rs804998  120283945       48   0.001168   0.003028   0.003222   0.3856       0.7016 
   3    rs810867  120284782       48   0.001168   0.003028   0.003222   0.3856       0.7016 
   3    rs804996  120285772       48  -0.002512   0.003458    0.01134  -0.7264       0.4713 
   3  rs16831503  120286574       48  0.0002791   0.005239   6.17e-05  0.05328       0.9577 
   3  rs16831512  120287683       48  -0.001781   0.005666   0.002144  -0.3144       0.7547 
   3   rs6438585  120305500       48   0.001462   0.004905   0.001928   0.2981        0.767 
   3    rs804987  120315044       48  -0.001374   0.002393   0.007118  -0.5743       0.5686 
   3    rs804968  120323968       48   -0.00188   0.004901   0.003188  -0.3836       0.7031 
   3    rs804980  120343766       48   0.001783   0.002441    0.01147   0.7304       0.4688 
   3    rs804977  120346869       48    0.00178   0.002396    0.01187   0.7432       0.4611 
   3   rs7613732  120350505       48   0.000186   0.003708   5.47e-05  0.05017       0.9602 
   3    rs804974  120351791       48    0.00178   0.002396    0.01187   0.7432       0.4611 
   3    rs388554  120353541       48  -0.007619   0.004779    0.05236   -1.594       0.1177 
   3  rs10511396  120363773       48 -0.0003264    0.00294  0.0002679   -0.111       0.9121 
   3    rs909078  120364307       48   0.008792   0.005522    0.05223    1.592       0.1182 
   3   rs1862942  120365010       48  -0.001131   0.002484   0.004483  -0.4551       0.6512 
   3   rs3817627  120369575       48   0.001183   0.002558   0.004631   0.4626       0.6458 
   3  rs17140342  120372540       48  -0.005779   0.005169    0.02645   -1.118       0.2694 
   3  rs17140347  120374205       48  -0.001131   0.002484   0.004483  -0.4551       0.6512 
   3   rs2551598  120376395       48  -0.004563   0.002411    0.07223   -1.892      0.06474 
   3   rs2098781  120377450       48  -0.001389   0.002393    0.00727  -0.5804       0.5645 
   3   rs4676817  120392471       48  -0.001636   0.002478   0.009383  -0.6601       0.5125 
   3   rs4676818  120392504       48  -0.001771   0.002438    0.01134  -0.7264       0.4713 
   3  rs17140408  120396868       48  0.0001183   0.003247  2.883e-05  0.03642       0.9711 
   3   rs2141991  120396975       48  -0.001258   0.002584   0.005129   -0.487       0.6286 
   3   rs1862937  120400415       48   0.003051   0.002809    0.02502    1.086        0.283 
   3   rs1105765  120402388       48  -0.003265   0.005652   0.007203  -0.5777       0.5663 
   3   rs2113469  120402736       48   0.003386   0.002463    0.03945    1.374        0.176 
   3   rs2320009  120403810       48   0.004658   0.002477    0.07138     1.88      0.06639 
   3  rs41374647  120410020       48   0.000565   0.002791  0.0008898   0.2024       0.8405 
   3   rs4676824  120422136       48   0.008122   0.003416     0.1095    2.378      0.02162 
   3  rs16831597  120464660       48 -8.924e-05   0.003009  1.912e-05 -0.02966       0.9765 
   3  rs17183618  120473719       48  -0.003386   0.002639    0.03455   -1.283       0.2059 
   3  rs11709661  120477158       48  -0.002695   0.002548    0.02374   -1.058       0.2958 
   3  rs41367044  120481778       48   0.003113   0.005219   0.007676   0.5965       0.5538 
   3  rs41365345  120483237       48  -0.003386   0.002639    0.03455   -1.283       0.2059 
   3    rs447978  120491086       48  -0.004915    0.00438    0.02664   -1.122       0.2676 
   3   rs2292170  120496042       48  -0.003181   0.002643    0.03053   -1.204       0.2349 
   3  rs17184204  120503468       48  -0.005086     0.0042     0.0309   -1.211       0.2321 
   3    rs624496  120506737       48   0.007919   0.003345     0.1086    2.367      0.02219 
   3  rs17243933  120507412       48  -0.009214   0.005507    0.05736   -1.673       0.1011 
   3  rs11718363  120513409       48  -0.009214   0.005507    0.05736   -1.673       0.1011 
   3    rs607953  120513484       48 -0.0005902   0.002688   0.001047  -0.2195       0.8272 
   3    rs424413  120517834       48   0.004086   0.002571    0.05205    1.589       0.1188 
   3    rs618642  120520129       48 -0.0006831   0.002602   0.001496  -0.2625       0.7941 
   3    rs401385  120524169       48   0.000224   0.002652   0.000155  0.08446       0.9331 
   3    rs434559  120524205       48  0.0005406   0.002689  0.0008779    0.201       0.8415 
   3   rs2675549  120530225       47    0.00281   0.004056    0.01055   0.6928        0.492 
   3    rs630743  120530390       48   0.002218   0.003282   0.009831   0.6758       0.5025 
   3    rs412962  120533884       48   0.004793   0.002935    0.05481    1.633       0.1093 
   3    rs530979  120534059       48   0.002042   0.002408    0.01539    0.848       0.4008 
   3    rs556346  120534264       48   0.004908   0.004205    0.02876    1.167       0.2492 
   3    rs701999  120538797       48  -0.001734   0.002222    0.01307  -0.7805       0.4391 
   3   rs2971384  120542949       48  -0.001904   0.002202    0.01599  -0.8646       0.3918 
   3    rs836343  120545376       48  -0.003283   0.002216    0.04553   -1.481       0.1453 
   3  rs12107541  120545712       48  0.0002831   0.003899  0.0001146  0.07262       0.9424 
   3  rs10049328  120547647       48   -0.00162   0.002593   0.008416  -0.6248       0.5352 
   3    rs836341  120548051       48  0.0008674   0.002414     0.0028   0.3594        0.721 
   3  rs16831811  120551519       48   -0.00618   0.005598    0.02581   -1.104       0.2754 
   3   rs2971381  120553956       48 -6.277e-05   0.002684  1.189e-05 -0.02339       0.9814 
   3    rs383218  120554425       48 -6.277e-05   0.002684  1.189e-05 -0.02339       0.9814 
   3   rs2220254  120555505       48  -0.004674   0.003196    0.04441   -1.462       0.1505 
   3  rs17245198  120555652       48   -0.00173   0.003667   0.004817  -0.4719       0.6393 
   3    rs538488  120555813       48   0.002164   0.002544    0.01549   0.8507       0.3994 
   3    rs586820  120570730       48   0.002164   0.002544    0.01549   0.8507       0.3994 
   3   rs2171168  120571604       48   0.003666   0.002565    0.04254     1.43       0.1596 
   3    rs408378  120573295       48  0.0003404    0.00257  0.0003813   0.1325       0.8952 
   3    rs603847  120575852       48  -0.000907   0.003267   0.001673  -0.2776       0.7825 
   3    rs697011  120577143       48  0.0006216   0.003209  0.0008148   0.1937       0.8473 
   3   rs9812927  120587590       48   0.004302   0.003208    0.03764    1.341       0.1864 
   3    rs322457  120589727       48  -0.000127   0.002805  4.456e-05 -0.04527       0.9641 
   3    rs450614  120592338       48 -0.0008953   0.002841   0.002154  -0.3151       0.7541 
   3   rs9289149  120593461       48   0.003958   0.002976    0.03703     1.33       0.1901 
   3   rs1814869  120614421       48   0.006489   0.002878    0.09951    2.255      0.02896 
   3    rs662110  120636473       48  -0.002741   0.003273    0.01501  -0.8374       0.4067 
   3    rs648570  120637253       48    0.00279   0.003244    0.01583   0.8602       0.3941 
   3    rs471031  120644953       48  0.0004024   0.002706  0.0004804   0.1487       0.8824 
   3    rs657578  120657777       48  0.0003873   0.002504  0.0005199   0.1547       0.8777 
   3    rs662467  120674527       48   0.006489   0.002878    0.09951    2.255      0.02896 
   3  rs11916300  120674779       48  -0.003178   0.004626    0.01016   -0.687       0.4955 
   3   rs9822141  120689828       48   0.006489   0.002878    0.09951    2.255      0.02896 
   3    rs663363  120690269       48  -0.002741   0.003273    0.01501  -0.8374       0.4067 
   3   rs7624461  120690386       48   0.006489   0.002878    0.09951    2.255      0.02896 
   3    rs603635  120690760       48  -0.002741   0.003273    0.01501  -0.8374       0.4067 
   3    rs954569  120700719       48  0.0003873   0.002504  0.0005199   0.1547       0.8777 
   3    rs954568  120700950       48   0.006489   0.002878    0.09951    2.255      0.02896 
   3   rs4444652  120701451       48   0.006489   0.002878    0.09951    2.255      0.02896 
   3   rs9862407  120702096       48   0.006489   0.002878    0.09951    2.255      0.02896 
   3   rs9877038  120708093       48   0.006489   0.002878    0.09951    2.255      0.02896 
   3   rs9850079  120715848       48   0.006489   0.002878    0.09951    2.255      0.02896 
   3    rs645045  120716854       48  -0.004456   0.002319    0.07431   -1.922      0.06085 
   3    rs605537  120728401       48 -0.0005368   0.005672  0.0001947 -0.09465        0.925 
   3   rs9884037  120734252       48   0.006489   0.002878    0.09951    2.255      0.02896 
   3   rs9861282  120735271       48   0.006489   0.002878    0.09951    2.255      0.02896 
   3   rs1403722  120735332       48   0.006489   0.002878    0.09951    2.255      0.02896 
   3   rs9849187  120736406       48   0.006489   0.002878    0.09951    2.255      0.02896 
   3    rs680233  120738007       48  -0.004218   0.002613    0.05363   -1.615       0.1132 
   3   rs6809201  120749969       48   0.001576   0.004116   0.003178    0.383       0.7035 
   3   rs9875544  120750452       48   0.006489   0.002878    0.09951    2.255      0.02896 
   3   rs7628419  120766920       48   0.006489   0.002878    0.09951    2.255      0.02896 
   3   rs7615991  120792926       48  -0.004321   0.002586     0.0572   -1.671       0.1016 
   3   rs7627802  120793191       48   0.006489   0.002878    0.09951    2.255      0.02896 
   3   rs2331522  120817040       48    0.00279   0.003244    0.01583   0.8602       0.3941 
   3   rs9829512  120831500       48  -0.006165    0.00516    0.03011   -1.195       0.2382 
   3   rs7635903  120841607       48  -0.004218   0.002613    0.05363   -1.615       0.1132 
   3   rs3914741  120844986       48   0.006489   0.002878    0.09951    2.255      0.02896 
   3   rs9289161  120845293       48   0.006489   0.002878    0.09951    2.255      0.02896 
   3   rs3856576  120845812       48  -0.003178   0.004626    0.01016   -0.687       0.4955 
   3   rs3934093  120847062       48  0.0004024   0.002706  0.0004804   0.1487       0.8824 
   3   rs9289162  120847181       48   0.006489   0.002878    0.09951    2.255      0.02896 
   3   rs3856577  120853090       48   0.006489   0.002878    0.09951    2.255      0.02896 
   3   rs7634173  120860316       48   0.006489   0.002878    0.09951    2.255      0.02896 
   3   rs2331538  120863958       48  0.0003873   0.002504  0.0005199   0.1547       0.8777 
   3   rs9826818  120865887       48   0.006489   0.002878    0.09951    2.255      0.02896 
   3   rs9289165  120872276       48   0.006489   0.002878    0.09951    2.255      0.02896 
   3   rs6781645  120872725       48   0.006489   0.002878    0.09951    2.255      0.02896 
   3   rs1191296  120924204       48  -0.002741   0.003273    0.01501  -0.8374       0.4067 
   3    rs234996  120945359       48   -0.00111   0.002574   0.004029  -0.4314       0.6682 
   3    rs338979  120950098       48  -0.003041   0.002683    0.02718   -1.134       0.2628 
   3  rs13324223  121015557       48   0.006489   0.002878    0.09951    2.255      0.02896 
   3   rs1604881  121016679       48   0.006489   0.002878    0.09951    2.255      0.02896 
   3   rs6438615  121038314       48 -0.0005368   0.005672  0.0001947 -0.09465        0.925 
   3   rs9834891  121038469       48   0.006489   0.002878    0.09951    2.255      0.02896 
   3   rs6784156  121038805       48  -0.002741   0.003273    0.01501  -0.8374       0.4067 
   3   rs1108170  121040149       48  0.0004024   0.002706  0.0004804   0.1487       0.8824 
   3  rs16832258  121047942       48 -0.0005224   0.004649  0.0002745  -0.1124        0.911 
   3  rs13067941  121054605       48  -0.002741   0.003273    0.01501  -0.8374       0.4067 
   3  rs12489855  121084087       48   0.006489   0.002878    0.09951    2.255      0.02896 
   3  rs11707293  121084467       48 -0.0009689   0.002485   0.003293  -0.3898       0.6985 
   3  rs12494335  121094592       48  0.0005077   0.002488   0.000904    0.204       0.8392 
   3   rs3914164  121103502       48  -0.002612   0.004894   0.006153  -0.5337       0.5961 
   3   rs6766105  121119101       48  -0.002701   0.003048    0.01679  -0.8862       0.3801 
   3   rs9878946  121121958       48   0.006122   0.002915    0.08751      2.1      0.04121 
   3  rs11914436  121123223       48   0.004015   0.002624    0.04844     1.53       0.1328 
   3   rs2331921  121125407       48 -0.0005727   0.002662   0.001005  -0.2151       0.8306 
   3   rs7627978  121131137       48  -0.002043   0.003233   0.008604  -0.6318       0.5306 
   3   rs7650658  121131376       48   -0.00275   0.002653    0.02282   -1.036       0.3054 
   3   rs9849118  121132268       48  -0.002043   0.003233   0.008604  -0.6318       0.5306 
   3   rs7609781  121132817       48 -0.0004986    0.00342  0.0004617  -0.1458       0.8847 
   3  rs11709797  121137663       48  -0.001441   0.004117   0.002654  -0.3499        0.728 
   3   rs6787048  121141036       48  -0.003373   0.002644    0.03418   -1.276       0.2084 
   3   rs7632907  121141718       48   -0.00275   0.002653    0.02282   -1.036       0.3054 
   3  rs12186062  121143879       48  -0.003698   0.002681    0.03972   -1.379       0.1745 
   3    rs716688  121149556       48   0.006122   0.002915    0.08751      2.1      0.04121 
   3   rs1381057  121154974       48   0.002867    0.00245    0.02891     1.17       0.2479 
   3   rs3218628  121192156       48  -0.005218   0.004585    0.02738   -1.138        0.261 
   3   rs3772122  121197068       48   -0.00143   0.002556   0.006761  -0.5596       0.5785 
   3   rs3218637  121202345       48  -0.005218   0.004585    0.02738   -1.138        0.261 
   3   rs4555467  121210622       48   -0.00143   0.002556   0.006761  -0.5596       0.5785 
   3   rs6793252  121222184       48   0.002867    0.00245    0.02891     1.17       0.2479 
   3   rs2877516  121233873       48  -0.003988   0.005206     0.0126  -0.7661       0.4475 
   3  rs13077305  121236908       47   0.002487   0.002492    0.02166    0.998       0.3236 
   3  rs11717597  121246685       48  -0.003263   0.004239    0.01271  -0.7697       0.4454 
   3  rs41390550  121251924       48   0.001162   0.003998   0.001834   0.2907       0.7726 
   3    rs702017  121263720       48  -0.004863   0.005627    0.01598  -0.8642        0.392 
   3  rs16832372  121264886       48  -0.003387   0.003675    0.01814  -0.9219       0.3614 
   3   rs3806614  121265176       48   -0.00143   0.002556   0.006761  -0.5596       0.5785 
   3    rs616966  121280791       48   0.001137   0.002702   0.003834   0.4208       0.6759 
   3  rs12485719  121289499       48  0.0004413   0.003675  0.0003134   0.1201       0.9049 
   3  rs11715640  121313535       48   0.001944   0.002682     0.0113   0.7249       0.4722 
   3   rs4676732  121314320       48  0.0008691   0.002717   0.002219   0.3199       0.7505 
   3  rs11719547  121314946       48   0.001944   0.002682     0.0113   0.7249       0.4722 
   3   rs6775899  121319824       48 -0.0001968   0.002564   0.000128 -0.07673       0.9392 
   3   rs4676736  121320486       48   -0.00145   0.002512   0.007188  -0.5771       0.5667 
   3   rs3845865  121323008       48  -0.001802   0.005232   0.002572  -0.3444       0.7321 
   3   rs3845864  121323360       48 -0.0005145   0.002563  0.0008751  -0.2007       0.8418 
   3   rs6808258  121323465       48  0.0003846   0.002835  0.0003999   0.1357       0.8927 
   3   rs1464099  121324643       48  -0.001802   0.005232   0.002572  -0.3444       0.7321 
   3   rs6781825  121326771       48  -0.001888   0.002549    0.01179  -0.7407       0.4626 
   3   rs7611277  121328007       48   0.002211   0.002388     0.0183   0.9261       0.3592 
   3   rs4676738  121328800       48  -0.007432   0.004785    0.04982   -1.553       0.1273 
   3  rs12491882  121329372       48   0.002998   0.002649    0.02709    1.132       0.2636 
   3   rs4444653  121334740       48  0.0003425   0.002836  0.0003171   0.1208       0.9044 
   3   rs4286380  121334786       48 -0.0003302   0.004122  0.0001395  -0.0801       0.9365 
   3   rs1567990  121335461       48  0.0003425   0.002836  0.0003171   0.1208       0.9044 
   3   rs4676683  121339020       48   0.002755   0.002975     0.0183   0.9261       0.3592 
   3   rs7631939  121340016       48   0.003735   0.002389    0.05045    1.563       0.1248 
   3   rs2840143  121345874       48   0.004229    0.00315    0.03771    1.343        0.186 
   3   rs6789527  121346116       48  -0.002314   0.003315    0.01049  -0.6982       0.4886 
   3   rs9844563  121346454       48  -0.006419   0.005593    0.02784   -1.148        0.257 
   3   rs2141488  121346656       48   0.002854   0.003651     0.0131   0.7815       0.4385 
   3   rs7375038  121347927       48  -0.001428   0.002676   0.006156  -0.5338       0.5961 
   3   rs2070180  121351338       48   0.004916    0.00438    0.02666    1.122       0.2675 
   3   rs9809114  121355723       48  -0.001428   0.002676   0.006156  -0.5338       0.5961 
   3  rs10049060  121358448       48  -0.002014     0.0038   0.006066  -0.5298       0.5988 
   3   rs9873644  121364236       48   0.002854   0.003651     0.0131   0.7815       0.4385 
   3   rs9864907  121371063       48  -0.001428   0.002676   0.006156  -0.5338       0.5961 
   3  rs11719458  121382005       48   0.004417   0.004216     0.0233    1.048       0.3003 
   3      rs1169  121382204       48  -0.001495    0.00277   0.006293  -0.5397        0.592 
   3   rs4048699  121404483       48   0.003839   0.005208    0.01167   0.7371       0.4648 
   3  rs10934557  121412394       48  -0.003144   0.002983    0.02358   -1.054       0.2973 
   3   rs1127412  121414061       48  -0.002014     0.0038   0.006066  -0.5298       0.5988 
   3  rs11919421  121439592       48  -0.001542   0.003043   0.005552  -0.5068       0.6147 
   3   rs1919557  121443754       47  7.301e-05    0.00263  1.713e-05  0.02776        0.978 
   3   rs9849087  121465220       48   0.003271   0.005217   0.008472   0.6269       0.5338 
   3   rs4472078  121477634       48 -0.0005135   0.002855  0.0007027  -0.1799       0.8581 
   3  rs10934559  121480038       48  -0.001037   0.002999   0.002594  -0.3459        0.731 
   3   rs4413346  121486310       48  0.0009226   0.002841   0.002287   0.3248       0.7468 
   3   rs1135750  121488995       48 -0.0009455      0.003   0.002155  -0.3152        0.754 
   3   rs4311252  121514161       48  0.0009226   0.002841   0.002287   0.3248       0.7468 
   3  rs12491109  121520254       48   0.001986    0.00443   0.004351   0.4483        0.656 
   3   rs7623901  121529011       48      0.004   0.004874    0.01443   0.8208        0.416 
   3   rs6802715  121538798       48 -0.0009455      0.003   0.002155  -0.3152        0.754 
   3   rs2331964  121542898       48 -0.0002478   0.002579  0.0002007  -0.0961       0.9239 
   3   rs6776670  121543120       48  0.0009226   0.002841   0.002287   0.3248       0.7468 
   3   rs2331963  121546059       48 -7.403e-05   0.002836  1.481e-05  -0.0261       0.9793 
   3   rs9826473  121556219       48  0.0009226   0.002841   0.002287   0.3248       0.7468 
   3   rs1920321  121557251       48 -0.0009455      0.003   0.002155  -0.3152        0.754 
   3   rs1920322  121557533       48 -0.0002154    0.00264  0.0001446 -0.08157       0.9353 
   3  rs12496318  121561500       48      0.004   0.004874    0.01443   0.8208        0.416 
   3   rs7637495  121573850       48   0.004767    0.00387    0.03192    1.232       0.2244 
   3   rs2700413  121584999       48 -0.0008856   0.003006   0.001883  -0.2946       0.7696 
   3   rs2689290  121585146       48   0.004767    0.00387    0.03192    1.232       0.2244 
   3   rs1920299  121593769       48   0.004596   0.003875    0.02967    1.186       0.2417 
   3   rs7620562  121597022       48  -0.005132   0.004374    0.02905   -1.173       0.2468 
   3   rs9877591  121597782       48   0.002713   0.003398    0.01367   0.7984       0.4288 
   3   rs2332056  121598297       48 -3.983e-05   0.002664  4.862e-06 -0.01495       0.9881 
   3   rs4676761  121600111       48  -0.005702   0.005609    0.02197   -1.016       0.3147 
   3  rs13321798  121603571       48   -0.00194   0.003361   0.007188  -0.5771       0.5667 
   3   rs7650341  121606738       48  -0.002285   0.003404   0.009698  -0.6712       0.5055 
   3   rs9289180  121607909       48  0.0008594   0.003215    0.00155   0.2673       0.7905 
   3   rs9822660  121607979       48   0.002964    0.00302    0.02052   0.9817       0.3314 
   3   rs1920307  121610395       48  0.0003843   0.002504   0.000512   0.1535       0.8787 
   3   rs1881997  121614489       48  0.0003843   0.002504   0.000512   0.1535       0.8787 
   3   rs1881995  121615951       48  -0.003367   0.002686    0.03303   -1.254       0.2163 
   3   rs3805134  121618056       48   9.01e-05   0.002468  2.898e-05  0.03651        0.971 
   3   rs9289182  121628360       48  -0.002626   0.002591    0.02185   -1.014       0.3161 
   3   rs2877568  121629634       48   9.01e-05   0.002468  2.898e-05  0.03651        0.971 
   3   rs9289183  121629928       48   9.01e-05   0.002468  2.898e-05  0.03651        0.971 
   3   rs1523519  121631841       48  -0.004883   0.003638     0.0377   -1.342       0.1861 
   3   rs2877566  121637178       48 -0.0001785    0.00241  0.0001193 -0.07408       0.9413 
   3   rs2293614  121642246       48 -0.0001785    0.00241  0.0001193 -0.07408       0.9413 
   3   rs2293613  121642336       48  -0.005702   0.005609    0.02197   -1.016       0.3147 
   3   rs2257115  121643303       48 -0.0001785    0.00241  0.0001193 -0.07408       0.9413 
   3   rs2257119  121643337       48 -0.0001785    0.00241  0.0001193 -0.07408       0.9413 
   3    rs874741  121658082       48 -0.0001785    0.00241  0.0001193 -0.07408       0.9413 
   3   rs1920315  121658376       48   0.004185   0.003316    0.03347    1.262       0.2133 
   3   rs1920311  121662350       48   0.004185   0.003316    0.03347    1.262       0.2133 
   3   rs9829181  121663962       48  -0.004893    0.00252    0.07579   -1.942      0.05826 
   3   rs9867460  121664112       48  0.0007005   0.003207   0.001036   0.2184       0.8281 
   3   rs9871743  121670405       48  -0.003587   0.002587     0.0401   -1.386       0.1723 
   3   rs9811389  121672948       48  -0.003587   0.002587     0.0401   -1.386       0.1723 
   3  rs12637351  121694412       48  -0.004883   0.005189    0.01888  -0.9409       0.3517 
   3   rs9289185  121705900       48  -0.005119     0.0026    0.07773   -1.969      0.05499 
   3  rs12491991  121706021       48  -0.004883   0.005189    0.01888  -0.9409       0.3517 
   3   rs2332036  121714391       48   0.001496   0.003222   0.004666   0.4644       0.6446 
   3   rs9816720  121714684       48   0.000679   0.002619   0.001459   0.2593       0.7966 
   3   rs1523517  121726991       48  -0.002994   0.002801    0.02423   -1.069       0.2908 
   3  rs11929235  121730049       47  -0.004514    0.00297    0.04883    -1.52       0.1355 
   3   rs7627252  121740065       48  -0.001627   0.003469   0.004761  -0.4691       0.6412 
   3   rs9289186  121740304       48  -0.002198   0.002666    0.01456  -0.8245       0.4139 
   3   rs1962532  121751531       48  0.0006207   0.003246  0.0007943   0.1912       0.8492 
   3  rs12488766  121757789       48  0.0006207   0.003246  0.0007943   0.1912       0.8492 
   3   rs2681404  121778970       48   0.002386   0.003279    0.01138   0.7276       0.4705 
   3   rs2715277  121781150       48  -0.004525   0.004389    0.02258   -1.031        0.308 
   3  rs17203397  121781426       48  -0.001476   0.003536   0.003774  -0.4175       0.6783 
   3   rs2715275  121781689       48  -0.004525   0.004389    0.02258   -1.031        0.308 
   3   rs4678186  121793462       48  -0.001432   0.005668   0.001386  -0.2527       0.8017 
   3   rs2715260  121793490       48  -0.005567   0.004576    0.03116   -1.216         0.23 
   3   rs6808869  121793929       48   0.005448   0.003529    0.04925    1.544       0.1295 
   3   rs2681414  121812628       48   0.003405   0.003033    0.02667    1.123       0.2674 
   3   rs9289187  121815461       48  -0.001747   0.002403    0.01136  -0.7269       0.4709 
   3   rs2681417  121825197       48   0.003519   0.002412    0.04421    1.459       0.1515 
   3   rs2001750  121826517       48   0.003405   0.003033    0.02667    1.123       0.2674 
   3   rs2681400  121837377       48   0.002742   0.003653     0.0121   0.7507       0.4567 
   3   rs1129055  121838319       48  -0.001929   0.004257   0.004442  -0.4531       0.6526 
   3   rs1915087  121838791       48   -0.00368   0.004087    0.01732  -0.9004       0.3726 
   3   rs9839875  121854657       48  -0.001929   0.003801   0.005569  -0.5075       0.6142 
   3    rs937629  121865014       48  0.0009446   0.002828    0.00242    0.334       0.7399 
   3    rs937630  121865059       48  0.0007662   0.002827   0.001594    0.271       0.7876 
   3   rs7639056  121867191       48   0.008108   0.004493    0.06611    1.805      0.07769 
   3  rs11721321  121873433       48   0.004622   0.003943    0.02901    1.172       0.2471 
   3   rs7630625  121889205       48  0.0005418   0.002453   0.001059   0.2208       0.8262 
   3   rs6762782  121905657       48   0.002492   0.002595    0.01965   0.9601        0.342 
   3   rs6438705  121906653       48  -0.001557    0.00255    0.00804  -0.6106       0.5445 
   3   rs1847029  121907494       48   0.002492   0.002595    0.01965   0.9601        0.342 
   3   rs1501900  121910628       48  -0.005992   0.003903    0.04875   -1.535       0.1315 
   3   rs7652244  121922253       48 -0.0006575   0.002559   0.001433   -0.257       0.7983 
   3   rs4678122  121930974       48   -0.00229   0.004253   0.006263  -0.5384       0.5929 
   3  rs16832795  121932582       48  -0.001745    0.00407   0.003982  -0.4288         0.67 
   3   rs7647612  121933066       48  -0.001514   0.002569   0.007495  -0.5894       0.5585 
   3   rs9820206  121933833       48  -0.001514   0.002569   0.007495  -0.5894       0.5585 
   3   rs4678126  121934161       48  0.0002174   0.003102  0.0001068  0.07009       0.9444 
   3   rs6783368  121934177       48  -0.001514   0.002569   0.007495  -0.5894       0.5585 
   3   rs6783556  121934360       48  -0.001514   0.002569   0.007495  -0.5894       0.5585 
   3  rs13327652  121936370       48   0.004968   0.004854    0.02227    1.023       0.3114 
   3   rs7613238  121936532       48 -0.0002332    0.00231  0.0002214  -0.1009         0.92 
   3  rs17203523  121939414       48  0.0002174   0.003102  0.0001068  0.07009       0.9444 
   3   rs4336054  121951055       48   -0.00229   0.004253   0.006263  -0.5384       0.5929 
   3   rs4677900  121953794       48  0.0002174   0.003102  0.0001068  0.07009       0.9444 
   3   rs2134223  121956953       48   0.001708   0.003412    0.00542   0.5007        0.619 
   3   rs2134221  121962246       48  0.0009847   0.002413   0.003608   0.4081       0.6851 
   3   rs3851982  121964374       48  0.0002444   0.003373  0.0001141  0.07246       0.9426 
   3  rs13326577  121965246       48  0.0002613   0.002434  0.0002503   0.1073        0.915 
   3   rs9875101  121968090       48  0.0002613   0.002434  0.0002503   0.1073        0.915 
   3   rs2173961  121968847       48  0.0002613   0.002434  0.0002503   0.1073        0.915 
   3   rs7644981  121969712       48   0.001708   0.003412    0.00542   0.5007        0.619 
   3   rs1463890  121969937       48   0.001708   0.003412    0.00542   0.5007        0.619 
   3   rs7647446  121970020       48 -0.0009627   0.003071   0.002132  -0.3135       0.7553 
   3   rs1463892  121970386       48  0.0002613   0.002434  0.0002503   0.1073        0.915 
   3    rs937625  121971512       48  -0.003137   0.004626   0.009898  -0.6781       0.5011 
   3  rs10222633  121976926       48   0.004658   0.002707     0.0605    1.721      0.09196 
   3   rs3804592  121979229       48  -0.002423   0.002808    0.01593  -0.8628       0.3927 
   3  rs12485716  121979690       48  -0.001116   0.002774    0.00351  -0.4025       0.6892 
   3   rs7652243  121982338       48  -0.005653   0.002885    0.07704   -1.959      0.05613 
   3  rs11716910  121987619       48  0.0004984   0.003898  0.0003553   0.1279       0.8988 
   3  rs13324814  121988120       48   0.004227   0.002664    0.05187    1.586       0.1195 
   3   rs2202127  121988355       48    0.00633   0.003501    0.06636    1.808      0.07713 
   3   rs4678173  121991139       48  0.0004984   0.003898  0.0003553   0.1279       0.8988 
   3   rs3792288  121993432       48   0.001811   0.004902   0.002958   0.3694       0.7135 
   3   rs7652858  121998105       48  -0.004548   0.002933    0.04968   -1.551       0.1278 
   3   rs4678174  122000871       48    0.00633   0.003501    0.06636    1.808      0.07713 
   3   rs2134224  122002178       48  -0.003088   0.002651    0.02865   -1.165       0.2501 
   3   rs2134225  122002253       48  -0.004548   0.002933    0.04968   -1.551       0.1278 
   3   rs2036400  122003045       48  -0.003119   0.003513    0.01685  -0.8879       0.3792 
   3   rs3966037  122006880       48  -0.004548   0.002933    0.04968   -1.551       0.1278 
   3   rs7614328  122010340       48    0.00633   0.003501    0.06636    1.808      0.07713 
   3   rs9985291  122010554       48   0.005029   0.002514    0.08004        2      0.05137 
   3  rs10934581  122011154       48 -0.0006508      0.004   0.000575  -0.1627       0.8715 
   3   rs7633800  122011665       48 -0.0006508      0.004   0.000575  -0.1627       0.8715 
   3   rs7633667  122011726       48 -0.0006508      0.004   0.000575  -0.1627       0.8715 
   3   rs4638910  122011957       48   -0.00343    0.00251    0.03902   -1.367       0.1784 
   3  rs13083990  122014566       48      0.013   0.004025     0.1849     3.23     0.002288 
   3   rs6808422  122017186       48  0.0002137    0.00209  0.0002272   0.1022        0.919 
   3  rs16832956  122017508       48   0.005313   0.003134    0.05882    1.696      0.09673 
   3  rs17252533  122022207       48  0.0009994   0.002686   0.003001   0.3721       0.7115 
   3   rs1402200  122022417       48 -0.0001041    0.00241  4.056e-05  -0.0432       0.9657 
   3    rs884095  122026494       48   0.001811   0.004902   0.002958   0.3694       0.7135 
   3   rs6438721  122029338       48  -0.003928   0.004082    0.01974  -0.9624       0.3409 
   3   rs1393202  122030601       48  -0.002495   0.002462    0.02183   -1.013       0.3162 
   3   rs4359760  122030807       48  -0.002904   0.002417    0.03042   -1.201       0.2358 
   3  rs11929485  122031627       48    0.00132   0.004073   0.002277    0.324       0.7474 
   3   rs4264673  122032128       48    0.00132   0.004073   0.002277    0.324       0.7474 
   3  rs11718426  122032436       48  0.0001359   0.003019  4.408e-05  0.04503       0.9643 
   3   rs2001547  122032834       48 -0.0003963   0.003543   0.000272  -0.1119       0.9114 
   3   rs4678180  122037797       48 -0.0005506   0.002559   0.001005  -0.2151       0.8306 
   3   rs2049101  122038393       48  -0.003675    0.00296    0.03243   -1.242       0.2206 
   3   rs9864290  122040062       48 -0.0005506   0.002559   0.001005  -0.2151       0.8306 
   3   rs6803098  122040610       48 -0.0005506   0.002559   0.001005  -0.2151       0.8306 
   3   rs9811434  122044555       48   0.002396   0.003081    0.01297   0.7776       0.4408 
   3   rs4443111  122044728       48  -0.003928   0.004082    0.01974  -0.9624       0.3409 
   3   rs9289190  122050623       48  -0.002904   0.002417    0.03042   -1.201       0.2358 
   3   rs6807958  122052759       48  -0.003675    0.00296    0.03243   -1.242       0.2206 
   3   rs6438722  122053715       48 -0.0007808   0.002475   0.002159  -0.3155       0.7538 
   3   rs7628094  122055495       48  -0.000795   0.002398   0.002384  -0.3315       0.7418 
   3     rs17589  122056432       48  -0.001046    0.00256   0.003619  -0.4088       0.6846 
   3   rs9842752  122056863       48   0.001811   0.004902   0.002958   0.3694       0.7135 
   3   rs9856248  122063811       48 -0.0005006   0.002454   0.000904   -0.204       0.8392 
   3   rs4315641  122068875       48  0.0002048   0.002564  0.0001387  0.07987       0.9367 
   3   rs9859774  122069529       48   0.006132    0.00417     0.0449    1.471       0.1482 
   3   rs7616785  122072879       48  0.0004609   0.002454  0.0007665   0.1878       0.8518 
   3   rs4491840  122080747       48  -0.001296   0.002997   0.004047  -0.4323       0.6675 
   3   rs6807375  122082275       48  -0.002148   0.002469    0.01619    -0.87       0.3888 
   3  rs12488155  122082838       48  0.0009755    0.00266   0.002916   0.3668       0.7155 
   3  rs16833080  122100907       48  -0.001296   0.002997   0.004047  -0.4323       0.6675 
   3   rs6791616  122107235       48  -0.002974   0.002494       0.03   -1.193       0.2391 
   3   rs6767140  122107344       48  -0.000615    0.00342  0.0007025  -0.1798       0.8581 
   3   rs6438726  122110921       48 -0.0003189   0.004649  0.0001022 -0.06858       0.9456 
   3   rs2002594  122111561       48  -0.004263   0.002334    0.06763   -1.827      0.07424 
   3   rs1986617  122116557       48 -0.0004243   0.004439  0.0001986  -0.0956       0.9243 
   3   rs4678190  122117038       48  -0.002673   0.002668    0.02136   -1.002       0.3216 
   3  rs13325755  122117381       48   0.006132    0.00417     0.0449    1.471       0.1482 
   3   rs6768280  122125052       48  -0.001354   0.002729   0.005326  -0.4963        0.622 
   3   rs7615930  122125750       48  -0.002933   0.005221   0.006811  -0.5616       0.5771 
   3  rs11553085  122130751       48  -0.001365   0.002556   0.006162  -0.5341       0.5959 
   3     rs11932  122141135       48  -0.001409   0.003211    0.00417  -0.4389       0.6628 
   3  rs16833132  122142664       48 -0.0007581   0.005238  0.0004552  -0.1447       0.8856 
   3   rs7648255  122167680       48 -0.0003189   0.004649  0.0001022 -0.06858       0.9456 
   3   rs6769837  122197984       48 -0.0003189   0.004649  0.0001022 -0.06858       0.9456 
   3   rs6438732  122198255       48  -0.004049   0.004225    0.01958  -0.9584       0.3429 
   3   rs9809886  122216290       48  -0.001365   0.002556   0.006162  -0.5341       0.5959 
   3   rs7645862  122221139       48  0.0001198   0.005672  9.702e-06  0.02113       0.9832 
   3  rs10934602  122223182       48 -0.0005329   0.003297  0.0005676  -0.1616       0.8723 
   3   rs6438737  122228974       48   -0.00126   0.002884   0.004133  -0.4369       0.6642 
   3   rs4485669  122234615       48  -0.001365   0.002556   0.006162  -0.5341       0.5959 
   3   rs6810306  122248710       48  -0.002579   0.003195    0.01396   -0.807       0.4238 
   3  rs11921027  122252204       48  -0.001365   0.002556   0.006162  -0.5341       0.5959 
   3   rs6780543  122255840       48 -0.0009956   0.003616   0.001645  -0.2753       0.7843 
   3   rs9851180  122259606       48  0.0008702    0.00251   0.002606   0.3467       0.7304 
   3  rs13326103  122260841       48    0.00575   0.004034    0.04229    1.425       0.1609 
   3   rs7629285  122265739       48  -0.002014     0.0049   0.003659   -0.411        0.683 
   3   rs1500530  122275472       48    0.00248   0.004896   0.005547   0.5065       0.6149 
   3   rs9811581  122280746       48   0.001416   0.002771   0.005645    0.511       0.6118 
   3   rs2332285  122288210       48   0.003473   0.002868     0.0309    1.211       0.2321 
   3   rs9289200  122289921       48  0.0009409   0.002556   0.002938   0.3682       0.7144 
   3    rs964852  122302673       48 -0.0002264   0.003373  9.792e-05 -0.06712       0.9468 
   3    rs964851  122302706       48 -0.0001959   0.002358    0.00015 -0.08308       0.9341 
   3   rs6785609  122302815       48 -0.0006648   0.002453   0.001594   -0.271       0.7876 
   3   rs9880647  122306920       48 -0.0006648   0.002453   0.001594   -0.271       0.7876 
   3   rs1553249  122313344       48  -0.003297   0.002653     0.0325   -1.243       0.2202 
   3   rs1553247  122313712       48   -0.00252   0.002563    0.02057   -0.983       0.3307 
   3   rs4678202  122314374       48  0.0004806   0.002652  0.0007136   0.1812        0.857 
   3   rs9820905  122315678       48  -0.003297   0.002653     0.0325   -1.243       0.2202 
   3   rs9882797  122315893       48  0.0004806   0.002652  0.0007136   0.1812        0.857 
   3   rs9810050  122320643       48    0.00216   0.002381    0.01757   0.9071       0.3691 
   3   rs6804282  122321980       48   0.001824   0.002818   0.009019    0.647       0.5208 
   3  rs16833242  122325735       48  -0.002792   0.002571    0.02499   -1.086       0.2832 
   3   rs9812755  122325957       48 -0.0002746   0.003543  0.0001306 -0.07751       0.9386 
   3  rs16833255  122326151       48   -0.00366   0.002455    0.04611   -1.491       0.1428 
   3   rs9833545  122326578       48   0.002662   0.004422   0.007815   0.6019       0.5502 
   3   rs9823535  122327950       48   0.002662   0.004422   0.007815   0.6019       0.5502 
   3   rs2173764  122328753       48  -0.003916   0.002437    0.05316   -1.607       0.1149 
   3   rs2173763  122329160       48   0.003111   0.002479     0.0331    1.255       0.2159 
   3  rs41354150  122338183       48  -0.006301   0.004556    0.03993   -1.383       0.1733 
   3   rs6792882  122338408       48  -0.003245    0.00279    0.02856   -1.163       0.2509 
   3   rs6793271  122338637       48  -0.003245    0.00279    0.02856   -1.163       0.2509 
   3   rs9827225  122341401       47  -0.001625   0.002587   0.008694  -0.6282        0.533 
   3   rs9837753  122343361       48   0.004074   0.002851     0.0425    1.429       0.1598 
   3   rs4677967  122346908       48    0.00531   0.004583    0.02835    1.159       0.2526 
   3  rs12632799  122348423       48   0.001903   0.003503   0.006372   0.5431       0.5897 
   3  rs10511412  122349115       48  -0.001075   0.004264    0.00138  -0.2521       0.8021 
   3   rs6791085  122349878       48 -0.0002642   0.003812  0.0001044  -0.0693        0.945 
   3   rs2877628  122352678       48   0.002878   0.002687    0.02433    1.071       0.2897 
   3  rs11716890  122353361       48  -0.001075   0.004264    0.00138  -0.2521       0.8021 
   3   rs1106345  122354052       48   0.001856   0.003161   0.007437   0.5871         0.56 
   3  rs12489170  122354792       48  -0.001075   0.004264    0.00138  -0.2521       0.8021 
   3   rs2650954  122355736       48  -0.001701   0.002442    0.01044  -0.6967       0.4895 
   3   rs7611002  122379295       48  0.0008026   0.002448   0.002332   0.3279       0.7445 
   3   rs6438753  122380722       48  -0.001237   0.002395   0.005763  -0.5164       0.6081 
   3    rs790115  122381117       48  0.0002352    0.00245  0.0002003  0.09599       0.9239 
   3  rs10514765  122381776       48   0.004131   0.004609    0.01716   0.8961       0.3748 
   3  rs16833367  122381988       48  -0.001299   0.003324   0.003311  -0.3909       0.6977 
   3   rs2650950  122382048       48  0.0002352    0.00245  0.0002003  0.09599       0.9239 
   3    rs812047  122382074       48  -0.005116   0.003158    0.05397    -1.62       0.1121 
   3    rs790129  122385170       48  -0.001384   0.002822   0.005199  -0.4903       0.6262 
   3    rs796892  122385402       48  -0.001384   0.002822   0.005199  -0.4903       0.6262 
   3    rs867781  122393891       48  0.0003847   0.002271  0.0006232   0.1694       0.8662 
   3   rs2650961  122396818       48   0.002858   0.004229   0.009835   0.6759       0.5025 
   3   rs2280070  122397717       48  -0.005803    0.00418    0.04022   -1.388       0.1717 
   3    rs790109  122397886       48  0.0005053   0.002289   0.001058   0.2207       0.8263 
   3    rs812048  122406859       48  -0.002244   0.002922    0.01266  -0.7681       0.4464 
   3   rs1266994  122412755       48  -0.002496   0.002534    0.02066   -0.985       0.3298 
   3  rs16833403  122416178       48  -0.001761   0.004902   0.002796  -0.3591       0.7211 
   3    rs812046  122416425       48 -0.0001755   0.002604  9.872e-05 -0.06739       0.9466 
   3  rs13062151  122424613       48  -0.003693   0.002804    0.03635   -1.317       0.1943 
   3   rs1030530  122425218       48  0.0006168   0.002433   0.001395   0.2535        0.801 
   3   rs2063516  122435729       48  -0.003693   0.002804    0.03635   -1.317       0.1943 
   3   rs2063515  122435750       48  -0.003693   0.002804    0.03635   -1.317       0.1943 
   3   rs6774933  122448914       48   0.002626   0.002656     0.0208   0.9885       0.3281 
   3  rs13086236  122460470       48  -0.003352   0.002574    0.03556   -1.302       0.1993 
   3  rs13085939  122460513       48  -0.003854   0.005644    0.01004   -0.683       0.4981 
   3   rs6438763  122463126       48  -0.004052   0.003853    0.02348   -1.052       0.2984 
   3   rs7631922  122471986       48  -0.002728    0.00269    0.02187   -1.014       0.3158 
   3   rs7431638  122474540       48     0.0024   0.002814    0.01557   0.8531        0.398 
   3   rs2137210  122477795       48   0.002623   0.002805    0.01866   0.9352       0.3546 
   3   rs7618995  122478815       48  -0.001858   0.002672    0.01041  -0.6956       0.4902 
   3  rs16833512  122479371       48   0.001192   0.002584   0.004601   0.4611       0.6469 
   3  rs41445046  122479499       48  -0.001858   0.002672    0.01041  -0.6956       0.4902 
   3   rs1877379  122479687       48   0.002623   0.002805    0.01866   0.9352       0.3546 
   3   rs7630740  122484015       48 -0.0003351   0.002194  0.0005067  -0.1527       0.8793 
   3   rs9289204  122495447       48   0.004025   0.003426    0.02912    1.175       0.2462 
   3   rs6438766  122521576       48   0.001218   0.002235   0.006418   0.5451       0.5883 
   3  rs16833532  122523350       47 -0.0009269   0.002845   0.002353  -0.3258       0.7461 
   3  rs16833535  122524265       48  0.0009521   0.003706   0.001433   0.2569       0.7984 
   3  rs10511415  122529035       48  -0.003145   0.004241    0.01181  -0.7415       0.4621 
   3   rs4678217  122529408       48  -0.004052   0.003853    0.02348   -1.052       0.2984 
   3   rs9830096  122530569       48 -0.0003351   0.002194  0.0005067  -0.1527       0.8793 
   3   rs9841111  122532829       48  -0.001066   0.004436   0.001254  -0.2403       0.8111 
   3   rs2175536  122533612       48   0.001218   0.002235   0.006418   0.5451       0.5883 
   3  rs16833564  122544127       48  -0.002393   0.002667     0.0172  -0.8973       0.3742 
   3   rs9853452  122545494       48   0.006214   0.003246    0.07378    1.914      0.06183 
   3   rs1318840  122548182       48 -0.0002485   0.004439  6.813e-05 -0.05598       0.9556 
   3   rs7637860  122574451       48   0.005546   0.002921    0.07269    1.899      0.06385 
   3  rs12494271  122585784       48 -0.0007879   0.002854   0.001655  -0.2761       0.7837 
   3  rs12107825  122589865       48  -0.003178   0.005218   0.007999   -0.609       0.5455 
   3   rs2288677  122598291       48   0.002721   0.002489    0.02532    1.093         0.28 
   3   rs9859701  122601270       48  -0.003043   0.002795    0.02511   -1.089        0.282 
   3   rs9864868  122605544       48   0.005544   0.002921    0.07263    1.898      0.06397 
   3  rs12638324  122607098       48  0.0009521   0.003809   0.001356   0.2499       0.8038 
   3  rs13091327  122607469       48 -0.0007879   0.002854   0.001655  -0.2761       0.7837 
   3   rs9289207  122609206       48   0.006214   0.003246    0.07378    1.914      0.06183 
   3   rs9289208  122611380       48  -0.001368   0.002864   0.004934  -0.4776       0.6352 
   3   rs9681491  122612470       48 -0.0001127   0.003619  2.107e-05 -0.03113       0.9753 
   3   rs7647110  122630062       48 -8.439e-05   0.004439  7.855e-06 -0.01901       0.9849 
   3   rs9813853  122636148       48 -0.0008265   0.003049   0.001595  -0.2711       0.7875 
   3   rs1011151  122638589       48  -0.003348   0.002829    0.02956   -1.184       0.2426 
   3   rs2116322  122639000       48 -0.0008265   0.003049   0.001595  -0.2711       0.7875 
   3   rs7619187  122642294       48 -0.0002838   0.003218  0.0001691 -0.08821       0.9301 
   3   rs2276779  122642415       48   0.008534    0.00369     0.1041    2.312      0.02528 
   3   rs1431544  122643098       48  -0.001753   0.003163   0.006638  -0.5544        0.582 
   3   rs2276774  122646828       48 -0.0005086   0.003002  0.0006235  -0.1694       0.8662 
   3   rs6800437  122650516       48  3.788e-05   0.003033  3.391e-06  0.01249       0.9901 
   3  rs13099843  122650890       48 -3.716e-05   0.002844   3.71e-06 -0.01306       0.9896 
   3  rs11718661  122652533       48  -0.002143   0.002545    0.01519  -0.8423        0.404 
   3   rs2060090  122657204       48   0.005991   0.003798    0.05132    1.577       0.1215 
   3  rs12492372  122657569       48  -0.002569   0.002576    0.02116  -0.9971       0.3239 
   3   rs3732826  122658598       48  -0.000638   0.002453   0.001469  -0.2601       0.7959 
   3   rs7644061  122659287       48  0.0002278   0.003619  8.614e-05  0.06295       0.9501 
   3   rs2043172  122662755       48   0.007535   0.003364    0.09831     2.24         0.03 
   3   rs1346945  122663604       48  -0.004134   0.002532    0.05479   -1.633       0.1093 
   3   rs1367785  122663965       48   0.004783   0.002402    0.07938    1.992      0.05237 
   3   rs4677869  122664907       48   -0.00273   0.002472    0.02584   -1.105        0.275 
   3   rs4677981  122665555       48   0.001506   0.002555   0.007495   0.5894       0.5585 
   3   rs4677984  122669629       48  -0.002225   0.002985    0.01193  -0.7453       0.4599 
   3  rs11707039  122670139       48  -0.002217   0.003084    0.01111  -0.7188       0.4759 
   3  rs13084461  122673612       48   0.001035   0.002446   0.003881   0.4234        0.674 
   3  rs11719167  122674040       48   0.002358   0.002999    0.01326   0.7864       0.4357 
   3  rs11711303  122679716       48  0.0002468   0.002829  0.0001654  0.08722       0.9309 
   3   rs6438770  122680749       48  -0.001124   0.002679   0.003814  -0.4197       0.6767 
   3     rs17171  122681930       48   0.003203   0.004414    0.01132   0.7257       0.4717 
   3   rs4677872  122684039       48 -0.0008092   0.002661   0.002006  -0.3041       0.7624 
   3   rs6438773  122686513       48   -0.00172   0.003124   0.006543  -0.5504       0.5847 
   3   rs9968193  122694930       48  0.0006659    0.00253   0.001504   0.2632       0.7936 
   3   rs1470399  122698761       48  -0.002842   0.002469    0.02801   -1.151       0.2556 
   3   rs6766347  122709031       48  -0.002199   0.005663   0.003266  -0.3883       0.6996 
   3  rs10084650  122709743       48  -0.001698    0.00252   0.009777  -0.6739       0.5037 
   3   rs6769548  122709853       48 -0.0004189   0.002503  0.0006082  -0.1673       0.8679 
   3  rs10934633  122709972       48   0.001557   0.004644   0.002439   0.3354       0.7389 
   3  rs16833744  122710817       48    0.00112   0.003047   0.002928   0.3675       0.7149 
   3   rs1867532  122717969       48   0.003051   0.002326    0.03605    1.312       0.1962 
   3  rs16833753  122718021       48   0.002111   0.002485    0.01545   0.8496       0.3999 
   3   rs9834538  122719728       48  0.0004485   0.002589  0.0006517   0.1732       0.8633 
   3   rs9868873  122730910       48   0.002432   0.003985   0.008032   0.6103       0.5447 
   3    rs895079  122731585       48  -0.001609   0.003239   0.005335  -0.4967       0.6218 
   3   rs7629297  122737178       48   0.002432   0.003985   0.008032   0.6103       0.5447 
   3   rs1470400  122738004       48  0.0006121   0.002425   0.001383   0.2524       0.8018 
   3   rs7632505  122738307       48   0.002847   0.004891   0.007311    0.582       0.5634 
   3   rs1123613  122753973       48   0.001149   0.002787   0.003682   0.4123        0.682 
   3  rs16833788  122754010       48  -0.005934   0.003516    0.05833   -1.688      0.09818 
   3   rs1123614  122754103       48 -0.0002957    0.00294  0.0002198  -0.1006       0.9203 
   3   rs1444812  122756601       48   0.003261   0.004239     0.0127   0.7693       0.4457 
   3   rs9873041  122758199       48 -0.0008441   0.005671  0.0004815  -0.1489       0.8823 
   3   rs6799522  122759622       48   0.002847   0.004891   0.007311    0.582       0.5634 
   3  rs16833805  122760536       48   4.56e-05   0.002468  7.422e-06  0.01848       0.9853 
   3   rs1348595  122761507       48   0.001175   0.002967   0.003396   0.3959        0.694 
   3   rs6791346  122762440       48   0.007663   0.004293    0.06477    1.785      0.08087 
   3  rs11917463  122765105       48   0.001869   0.002818   0.009478   0.6634       0.5104 
   3  rs16833812  122765196       48 -0.0007186   0.002568   0.001699  -0.2798       0.7809 
   3   rs7648192  122766106       48  0.0007681   0.005238  0.0004672   0.1466       0.8841 
   3   rs6786346  122773371       48  -0.006358   0.005594    0.02731   -1.137       0.2616 
   3  rs17217085  122777781       48   0.001938   0.004068   0.004913   0.4766       0.6359 
   3  rs10934636  122778636       47   0.002346   0.002885    0.01447    0.813       0.4205 
   3   rs6809947  122780164       48   0.003945   0.002346    0.05791    1.682      0.09943 
   3  rs10934637  122780413       48  4.555e-05   0.004909  1.872e-06 0.009279       0.9926 
   3   rs9850019  122782715       48  -0.001187   0.003473   0.002535  -0.3419        0.734 
   3   rs6781240  122783953       48  -0.004716   0.002749    0.06011   -1.715      0.09304 
   3  rs12492773  122788006       48   0.002122   0.005663   0.003042   0.3746       0.7097 
   3   rs7617935  122788622       48  -0.001985   0.002487    0.01366  -0.7981       0.4289 
   3  rs11709496  122809400       48  0.0008381   0.003267   0.001428   0.2565       0.7987 
   3   rs9827310  122809583       48   0.002122   0.005663   0.003042   0.3746       0.7097 
   3  rs11714064  122809976       48  0.0003505   0.003009  0.0002949   0.1165       0.9078 
   3    rs836861  122810191       48   0.002193   0.002992    0.01155   0.7332       0.4672 
   3    rs895071  122812496       48    0.00378    0.00253    0.04629    1.494        0.142 
   3   rs3792361  122815872       48   0.002122   0.005663   0.003042   0.3746       0.7097 
   3   rs2589597  122819587       48   0.005314   0.002899    0.06806    1.833       0.0733 
   3   rs2717235  122822294       48   0.003729   0.002293    0.05435    1.626       0.1108 
   3   rs2717236  122822325       48   0.004404   0.002797    0.05115    1.575       0.1222 
   3   rs1545324  122822685       48    0.00458   0.002515    0.06724    1.821      0.07511 
   3   rs2717237  122823057       48   0.005624   0.003122     0.0659    1.802      0.07818 
   3   rs1808987  122823803       48   0.005624   0.003122     0.0659    1.802      0.07818 
   3   rs2589600  122826869       48  -0.002377   0.002546    0.01859  -0.9336       0.3554 
   3   rs2589596  122828749       48   0.001421   0.002477   0.007103   0.5736        0.569 
   3   rs6797673  122828990       48   0.001502   0.002747   0.006455   0.5467       0.5872 
   3    rs863219  122832074       48   -0.00283   0.004631   0.008056  -0.6112       0.5441 
   3   rs3804749  122833003       47   0.002631   0.003239    0.01445   0.8122       0.4209 
   3   rs2245542  122834618       48 -0.0002574   0.003812   9.91e-05 -0.06752       0.9465 
   3   rs2245540  122834746       48  -0.003716   0.003377    0.02564     -1.1       0.2769 
   3    rs836838  122834810       48  -0.003716   0.003377    0.02564     -1.1       0.2769 
   3    rs836839  122834887       48 -4.657e-05   0.002256  9.261e-06 -0.02064       0.9836 
   3   rs2667461  122836798       48   0.001283   0.002303   0.006696   0.5569       0.5803 
   3    rs836846  122838999       48  -0.001157   0.002615    0.00424  -0.4426       0.6601 
   3    rs836847  122839090       48  -0.002628   0.003399    0.01283  -0.7732       0.4434 
   3   rs3792369  122840731       48  0.0008931   0.002238   0.003449    0.399       0.6917 
   3    rs836852  122841099       48  -0.000731   0.002217   0.002358  -0.3297       0.7431 
   3    rs836853  122841794       48  0.0005037   0.002323   0.001021   0.2168       0.8293 
   3    rs920900  122845671       48  0.0008931   0.002238   0.003449    0.399       0.6917 
   3    rs836858  122846339       48   0.001377   0.002124   0.009057   0.6484         0.52 
   3    rs702030  122848468       48  -0.005004    0.00459    0.02518    -1.09       0.2813 
   3   rs3804753  122851840       48  -0.001969   0.002821    0.01048   -0.698       0.4887 
   3    rs864476  122852329       48  0.0009888   0.002152   0.004569   0.4595        0.648 
   3    rs836832  122853805       48  7.961e-05   0.002325  2.549e-05  0.03425       0.9728 
   3   rs9877911  122853965       48   0.003574   0.003504    0.02212     1.02        0.313 
   3   rs9858381  122854057       48   0.003574   0.003504    0.02212     1.02        0.313 
   3   rs3804755  122857849       48   0.002995   0.003516    0.01553   0.8518       0.3987 
   3    rs920899  122858671       48  -0.001807   0.002723   0.009478  -0.6634       0.5104 
   3   rs1533394  122862779       48    0.00361   0.003174    0.02736    1.138       0.2612 
   3   rs1969262  122863027       48  -0.002354   0.004108   0.007086   -0.573       0.5695 
   3   rs2717225  122873923       48   0.001575   0.002313   0.009973   0.6807       0.4995 
   3   rs1107377  122877006       48   0.001697   0.002305    0.01165   0.7364       0.4652 
   3    rs938392  122877129       48  0.0002426    0.00294   0.000148  0.08251       0.9346 
   3   rs3936679  122878897       48  -0.007991   0.004766     0.0576   -1.677       0.1004 
   3   rs3856615  122879032       48  -0.002381   0.002951    0.01395  -0.8068        0.424 
   3   rs9851325  122879140       48 -4.796e-05   0.002455    8.3e-06 -0.01954       0.9845 
   3   rs7631565  122891229       48 -1.877e-05   0.002778  9.923e-07 -0.006756       0.9946 
   3   rs6438778  122894688       48  -0.003819    0.00305    0.03295   -1.252       0.2169 
   3   rs6805611  122903683       48  0.0007406   0.002938   0.001379    0.252       0.8021 
   3   rs6799944  122905754       48   0.003757   0.003577    0.02342     1.05        0.299 
   3   rs9844807  122918197       48  -0.005882    0.00281    0.08698   -2.093      0.04186 
   3   rs9846935  122922662       48  -0.004609   0.003751    0.03178   -1.229       0.2254 
   3   rs1515371  122922808       48  -0.004609   0.003751    0.03178   -1.229       0.2254 
   3   rs9855287  122929077       48  -0.004609   0.003751    0.03178   -1.229       0.2254 
   3   rs9855356  122929314       48  -0.004609   0.003751    0.03178   -1.229       0.2254 
   3  rs13434309  122933556       48  -0.001139   0.002839   0.003484   -0.401       0.6903 
   3   rs6799645  122935423       48  -0.004609   0.003751    0.03178   -1.229       0.2254 
   3   rs7624430  122936419       48  -0.004609   0.003751    0.03178   -1.229       0.2254 
   3   rs9868971  122936869       48  -0.004107   0.003689    0.02624   -1.113       0.2714 
   3   rs6784995  122938098       48   0.000705   0.002415    0.00185    0.292       0.7716 
   3   rs9883794  122944937       47  -0.004435   0.004444    0.02166  -0.9981       0.3236 
   3   rs9839589  122956591       48  0.0005057   0.002416  0.0009518   0.2093       0.8351 
   3    rs953895  122959617       48  0.0008453   0.002423   0.002638   0.3488       0.7288 
   3   rs9289215  122962809       48  0.0002612   0.002486    0.00024   0.1051       0.9168 
   3   rs1969261  122964047       48   0.001055   0.002364   0.004309   0.4462       0.6576 
   3   rs1533393  122964079       48  -0.004609   0.003751    0.03178   -1.229       0.2254 
   3  rs12493729  122964900       48  -0.004609   0.003751    0.03178   -1.229       0.2254 
   3   rs6808569  122973506       48  -0.004609   0.003751    0.03178   -1.229       0.2254 
   3   rs6802621  122987311       48  -0.004609   0.003751    0.03178   -1.229       0.2254 
   3   rs4592971  122991038       48  -0.001598      0.003   0.006128  -0.5326       0.5969 
   3   rs4568056  122991263       48  -0.003499   0.003865    0.01751  -0.9053         0.37 
   3   rs4077111  122993710       48 -0.0009487   0.002486   0.003157  -0.3817       0.7045 
   3   rs7611988  122999581       48  0.0007936   0.003268   0.001281   0.2429       0.8092 
   3  rs13322080  123001379       48  -0.002892   0.004245   0.009986  -0.6812       0.4992 
   3   rs6801416  123006036       48    0.00441   0.003564    0.03221    1.237       0.2223 
   3   rs3934729  123019763       48 -0.0003061   0.002792  0.0002611  -0.1096       0.9132 
   3   rs6770805  123028873       48  -0.001098   0.002484   0.004229   -0.442       0.6605 
   3   rs9826728  123045055       48 -0.0001648   0.003102  6.136e-05 -0.05313       0.9579 
   3  rs12634663  123052990       48   0.002601   0.002161    0.03053    1.204       0.2349 
   3   rs6807089  123064089       48   0.005819   0.003155    0.06886    1.844      0.07157 
   3   rs9289218  123064831       48   -0.00343   0.002514    0.03889   -1.364       0.1791 
   3  rs11708067  123065778       48    0.00745   0.004518    0.05581    1.649        0.106 
   3   rs4470442  123068024       48   0.006613   0.002576     0.1253    2.567      0.01356 
   3   rs4596093  123068286       48  -0.000698   0.002734   0.001415  -0.2553       0.7996 
   3   rs9865576  123079159       48  -0.004674   0.004385     0.0241   -1.066        0.292 
   3  rs11717195  123082398       48    0.00825   0.004756     0.0614    1.735       0.0895 
   3   rs2055168  123083598       48   0.000141   0.002477  7.038e-05   0.0569       0.9549 
   3   rs2055166  123083711       48 -0.0004811   0.003737  0.0003601  -0.1287       0.8981 
   3   rs1456116  123084379       48   0.004727   0.002742    0.06068    1.724      0.09144 
   3   rs2877716  123094451       48   0.003828   0.002815    0.03863     1.36       0.1806 
   3   rs9857714  123095661       48  -0.002265   0.003405   0.009527  -0.6652       0.5093 
   3   rs4677887  123100223       48   0.001949   0.002616    0.01193   0.7452       0.4599 
   3   rs2877709  123100304       48   0.001949   0.002616    0.01193   0.7452       0.4599 
   3    rs903572  123101144       48   0.001949   0.002616    0.01193   0.7452       0.4599 
   3   rs6783913  123101630       48  -0.008145   0.004077    0.07986   -1.998      0.05163 
   3  rs17295246  123105721       48   0.006424   0.005592    0.02789    1.149       0.2566 
   3   rs9856983  123105839       48   0.005982   0.003514    0.05928    1.703      0.09541 
   3   rs6800468  123106129       48   0.001699   0.002567   0.009431   0.6618       0.5114 
   3   rs6764842  123106287       48   0.001699   0.002567   0.009431   0.6618       0.5114 
   3   rs9821530  123109158       46  -0.003312   0.002899     0.0288   -1.142       0.2595 
   3   rs7636160  123119182       48   0.001979    0.00443   0.004318   0.4467       0.6572 
   3  rs12496583  123121286       48   0.004705   0.003195    0.04502    1.473       0.1477 
   3   rs6794936  123122314       48  -0.003518   0.002988    0.02925   -1.177       0.2452 
   3   rs9840967  123127106       48  -0.004841   0.002923    0.05627   -1.656       0.1045 
   3  rs17361324  123131254       48   0.001581   0.004643   0.002514   0.3405        0.735 
   3   rs7616545  123134810       48  0.0008961   0.002561   0.002655   0.3499        0.728 
   3   rs7641344  123135244       48  -0.004069   0.002941    0.03996   -1.384       0.1731 
   3   rs6774571  123138884       48   0.000864   0.004121  0.0009549   0.2097       0.8348 
   3   rs6762009  123139034       48  -0.002943   0.002429    0.03092   -1.211       0.2319 
   3   rs9289220  123152897       48   0.004333   0.004073    0.02401    1.064       0.2929 
   3   rs9841477  123157477       48  -0.006369   0.002734     0.1056    -2.33      0.02425 
   3   rs9289221  123159414       48  -0.007449   0.005565    0.03749   -1.339       0.1873 
   3  rs41435846  123159995       48   0.001945   0.005665   0.002555   0.3433        0.733 
   3  rs10934648  123179391       48  -0.001094   0.004436   0.001321  -0.2467       0.8062 
   3  rs12491172  123182621       48   -0.00488   0.002461    0.07875   -1.983      0.05336 
   3  rs16834295  123186957       48  -0.007499   0.004319     0.0615   -1.736      0.08922 
   3   rs9851024  123188936       48   -0.00488   0.002461    0.07875   -1.983      0.05336 
   3   rs9851728  123189192       48   -0.00488   0.002461    0.07875   -1.983      0.05336 
   3   rs7631602  123192128       48  -0.004317   0.003236    0.03725   -1.334       0.1887 
   3   rs9877281  123199522       48   0.004383   0.002982    0.04485     1.47       0.1485 
   3   rs4678037  123205181       48    0.00254   0.002514    0.02172    1.011       0.3175 
   3   rs7610888  123205993       48 -0.0001644   0.005239   2.14e-05 -0.03138       0.9751 
   3     rs12665  123210978       48  3.738e-05   0.002844  3.754e-06  0.01314       0.9896 
   3   rs9816876  123212832       48     0.0054   0.003999    0.03813     1.35       0.1835 
   3    rs903576  123212933       48  3.738e-05   0.002844  3.754e-06  0.01314       0.9896 
   3  rs16834364  123215447       48  0.0003645   0.004266  0.0001587  0.08545       0.9323 
   3    rs753624  123216108       48   0.002701   0.003597    0.01211   0.7509       0.4565 
   3  rs16834365  123217769       48   -0.00316   0.003512    0.01729  -0.8996        0.373 
   3   rs1112274  123218229       48   -0.00316   0.003512    0.01729  -0.8996        0.373 
   3   rs9820088  123218454       48     0.0054   0.003999    0.03813     1.35       0.1835 
   3  rs13063194  123220264       48   0.002542   0.003457    0.01161   0.7352        0.466 
   3   rs2720315  123241280       48 -0.0007636   0.003072   0.001341  -0.2486       0.8048 
   3   rs1378804  123241428       48  -0.005271   0.003205    0.05554   -1.645       0.1069 
   3   rs1456114  123245152       48 -0.0007636   0.003072   0.001341  -0.2486       0.8048 
   3   rs1006669  123247454       48   0.002509   0.003277    0.01258   0.7655       0.4479 
   3  rs16834407  123254198       47   0.002509   0.003283    0.01281   0.7642       0.4487 
   3   rs2720318  123257105       48   0.002426   0.003883   0.008413   0.6247       0.5352 
   3   rs1471818  123266080       48  0.0001656   0.002282  0.0001145  0.07257       0.9425 
   3   rs7613918  123267097       48   0.001994   0.002292    0.01618   0.8698       0.3889 
   3   rs2720322  123282784       48  -0.002888    0.00245    0.02932   -1.179       0.2445 
   3   rs2697523  123282804       48  -0.004876   0.003638    0.03759    -1.34       0.1867 
   3  rs16834426  123283309       48  -0.001364   0.002571   0.006077  -0.5303       0.5984 
   3  rs16834431  123285856       48    0.00112   0.003294   0.002505   0.3399       0.7355 
   3   rs2697519  123291619       48   0.003858    0.00328     0.0292    1.176       0.2456 
   3  rs12637817  123293104       48  -0.004795   0.002223    0.09183   -2.157      0.03629 
   3   rs2332646  123296777       48  -0.002501   0.002325    0.02453   -1.076       0.2878 
   3   rs2332645  123297740       48  -0.001286    0.00235   0.006462   -0.547        0.587 
   3   rs2626009  123305991       48  -0.001389   0.005235   0.001529  -0.2654       0.7919 
   3   rs6765680  123315936       48   0.002541   0.002866    0.01681   0.8867       0.3798 
   3   rs4530474  123327675       48   0.001897   0.002842   0.009591   0.6674       0.5078 
   3   rs2626028  123329932       48    0.00154    0.00426   0.002832   0.3614       0.7194 
   3      rs9422  123332340       48   0.004131   0.003851     0.0244    1.073        0.289 
   3   rs6804436  123343457       48   0.001609   0.003289   0.005177   0.4893        0.627 
   3  rs16834480  123343997       48   0.002239   0.002734    0.01437   0.8189       0.4171 
   3    rs820451  123345389       48  -0.001389   0.005235   0.001529  -0.2654       0.7919 
   3    rs820450  123346501       48   0.001897   0.002842   0.009591   0.6674       0.5078 
   3    rs820448  123347790       48  0.0008911   0.002868   0.002094   0.3107       0.7574 
   3    rs820464  123357062       48 -2.779e-05   0.002686  2.328e-06 -0.01035       0.9918 
   3  rs13084135  123359717       48 -0.0006388   0.002734   0.001185  -0.2336       0.8163 
   3   rs7651580  123365764       48  -0.001859   0.005665   0.002335  -0.3281       0.7443 
   3   rs1254389  123369728       48    0.01178   0.004943       0.11    2.384      0.02131 
   3    rs702032  123371973       48  -0.004759   0.004596    0.02278   -1.035       0.3059 
   3   rs6769386  123377565       48  0.0006299   0.003217  0.0008329   0.1958       0.8456 
   3     rs39639  123378534       48  -0.006605   0.002945    0.09859   -2.243      0.02975 
   3    rs820324  123382831       48  -0.003576   0.005213    0.01013  -0.6861       0.4961 
   3  rs17299206  123389855       48   0.001226   0.004119   0.001924   0.2978       0.7672 
   3    rs820369  123404099       48   0.006732   0.002754     0.1149    2.444      0.01841 
   3    rs820372  123404803       48  -0.002205   0.002872    0.01265  -0.7678       0.4465 
   3     rs33261  123413742       48  -0.002533   0.003984   0.008714  -0.6359        0.528 
   3   rs2605419  123414429       48 -0.0005881   0.002559   0.001147  -0.2298       0.8193 
   3    rs820335  123415514       48 -0.0005881   0.002559   0.001147  -0.2298       0.8193 
   3    rs865358  123418913       48  -0.002421   0.003721   0.009118  -0.6506       0.5185 
   3    rs168845  123424640       48  -0.002681   0.002458    0.02522   -1.091        0.281 
   3   rs7641248  123426984       48   0.001583   0.003535   0.004342   0.4479       0.6564 
   3   rs1965247  123432270       48  -0.005275   0.002907    0.06682   -1.815      0.07606 
   3   rs6786864  123433247       48  -0.007926   0.003084     0.1256    -2.57      0.01347 
   3   rs2332595  123433733       48  -0.001073   0.002681   0.003469  -0.4001       0.6909 
   3    rs843943  123433866       48  -0.001962   0.005665   0.002602  -0.3464       0.7306 
   3    rs820358  123441688       48   0.005756   0.002674    0.09152    2.153      0.03663 
   3    rs820330  123445070       48  -0.001374   0.004905   0.001704  -0.2802       0.7806 
   3    rs866580  123447785       48 -0.0005146   0.002425   0.000978  -0.2122       0.8329 
   3   rs4678049  123455554       48  0.0007638   0.002695   0.001744   0.2835       0.7781 
   3   rs2168439  123456432       48  0.0008547   0.002694   0.002183   0.3173       0.7525 
   3   rs9840993  123457893       48   0.002809   0.002391    0.02913    1.175       0.2461 
   3    rs755889  123472724       48   0.002765   0.002558    0.02476    1.081       0.2854 
   3   rs7642892  123478913       48 -0.0003306   0.003543  0.0001893 -0.09333        0.926 
   3   rs7621317  123479342       48  -0.005513   0.004578    0.03056   -1.204       0.2347 
   3   rs7633133  123479448       48   0.005053    0.00227    0.09727    2.226      0.03093 
   3   rs6778111  123480074       48   0.001554   0.002835    0.00649   0.5482       0.5862 
   3   rs1463391  123480521       48   0.009689   0.003454      0.146    2.805     0.007355 
   3   rs6770984  123483687       48   0.001111   0.003243   0.002546   0.3426       0.7334 
   3   rs1869863  123497656       48   0.003555   0.003429    0.02284    1.037       0.3052 
   3   rs7625205  123498128       48   0.007125   0.002495     0.1506    2.856      0.00642 
   3   rs9829209  123506483       48   0.007037   0.002722     0.1268    2.585      0.01297 
   3   rs1563428  123509184       48   0.002542   0.003656     0.0104   0.6953       0.4904 
   3   rs6785924  123510606       48   0.005825   0.002884    0.08146     2.02      0.04925 
   3   rs7639329  123510935       48   0.001582   0.003615   0.004145   0.4375       0.6638 
   3  rs13318881  123511137       48   0.002067   0.002715    0.01245   0.7614       0.4503 
   3     rs17125  123511983       48  -0.001012   0.003244   0.002113  -0.3121       0.7564 
   3   rs1947510  123514927       48 -0.0003966   0.003001  0.0003797  -0.1322       0.8954 
   3   rs4678060  123516240       48  -0.001012   0.003244   0.002113  -0.3121       0.7564 
   3    rs876168  123522446       48   -0.00252   0.004233   0.007642  -0.5952       0.5546 
   3  rs10511418  123532046       48    0.00337   0.004623    0.01142    0.729       0.4697 
   3   rs3911406  123538843       48   0.001524   0.002827   0.006274   0.5389       0.5925 
   3   rs2682213  123550202       48  -0.008826   0.005521    0.05264   -1.599       0.1167 
   3   rs2682206  123555676       48  -0.008826   0.005521    0.05264   -1.599       0.1167 
   3   rs2682204  123556464       48  -0.008826   0.005521    0.05264   -1.599       0.1167 
   3   rs2682233  123562478       48  -0.002423   0.004703   0.005737  -0.5152       0.6089 
   3  rs13094803  123565063       48  -0.008826   0.005521    0.05264   -1.599       0.1167 
   3   rs2700396  123566341       48  -0.008826   0.005521    0.05264   -1.599       0.1167 
   3   rs7643862  123567628       48  0.0005132   0.003737  0.0004097   0.1373       0.8914 
   3   rs9682818  123582450       48  -0.002699   0.004058   0.009523   -0.665       0.5094 
   3   rs4118366  123584231       48  -0.003436   0.004219    0.01421  -0.8142       0.4197 
   3  rs16834826  123584488       48  -0.001128   0.002681   0.003837  -0.4209       0.6758 
   3   rs3863980  123587569       48  0.0004086   0.003051  0.0003899    0.134        0.894 
   3   rs2682222  123587707       48  -0.002423   0.004703   0.005737  -0.5152       0.6089 
   3  rs11928578  123595340       48  0.0006606   0.003031   0.001031   0.2179       0.8285 
   3   rs2700408  123595432       48   0.001264   0.003003   0.003834   0.4208       0.6759 
   3   rs2700380  123608411       48 -6.735e-05   0.002477  1.607e-05 -0.02719       0.9784 
   3   rs6438816  123617544       48  0.0001297    0.00249  5.903e-05  0.05211       0.9587 
   3  rs12496579  123624252       48   0.004728   0.003195    0.04545     1.48       0.1457 
   3   rs7636648  123624772       48   0.005629   0.003614    0.05009    1.557       0.1262 
   3   rs2700371  123629829       48   0.004741   0.002359    0.08075     2.01       0.0503 
   3  rs13319634  123633665       48   0.003565   0.003504      0.022    1.017       0.3143 
   3   rs2700392  123638272       48   0.003047   0.002492    0.03149    1.223       0.2276 
   3   rs2332682  123654633       48   0.001207    0.00285   0.003884   0.4235       0.6739 
   3   rs2141606  123655831       48  -0.005424   0.002568    0.08839   -2.112      0.04016 
   3  rs12638706  123656656       48  -0.002007   0.003991    0.00547   -0.503       0.6174 
   3  rs17310144  123665902       48   0.001961   0.003923     0.0054   0.4998       0.6196 
   3   rs2700361  123671866       48   0.001868   0.002401    0.01299   0.7781       0.4405 
   3   rs2682198  123672008       48   0.001626   0.002423   0.009693    0.671       0.5056 
   3   rs2700400  123677077       48   0.002984   0.003593    0.01477   0.8305       0.4105 
   3   rs1920225  123681785       48   0.001626   0.002423   0.009693    0.671       0.5056 
   3   rs2332715  123691011       48   0.001853   0.002649    0.01052   0.6992       0.4879 
   3  rs16835033  123691294       48   0.001039   0.004907  0.0009738   0.2117       0.8332 
   3  rs16834939  123694931       48 -0.0008611   0.003295   0.001482  -0.2613        0.795 
   3   rs6810298  123694975       48   0.001643   0.002861   0.007118   0.5743       0.5686 
   3   rs7644284  123699502       48   0.001853   0.002649    0.01052   0.6992       0.4879 
   3   rs4499545  123705842       48  -0.002748   0.003024    0.01763  -0.9087       0.3682 
   3   rs6438822  123714982       48  1.126e-05   0.005672  8.564e-08 0.001985       0.9984 
   3   rs7429448  123715852       48  1.092e-05   0.003329   2.34e-07 0.003281       0.9974 
   3   rs6788166  123718686       48  0.0009348   0.002752   0.002502   0.3397       0.7357 
   3   rs9289229  123719219       48  0.0009348   0.002752   0.002502   0.3397       0.7357 
   3  rs13315848  123721267       48  0.0009348   0.002752   0.002502   0.3397       0.7357 
   3  rs17376838  123732334       48   0.001546   0.003536   0.004138   0.4372        0.664 
   3  rs11916076  123733050       48 -0.0007059   0.003618  0.0008268  -0.1951       0.8462 
   3   rs9823891  123734690       48   0.004532   0.004389    0.02266    1.033       0.3072 
   3   rs7613868  123742029       48   0.003946   0.005207    0.01233   0.7578       0.4524 
   3  rs12634530  123744470       48  -0.001855   0.002823   0.009305  -0.6573       0.5143 
   3  rs12637456  123744663       48   0.004532   0.004389    0.02266    1.033       0.3072 
   3   rs2332739  123764388       48  0.0001954   0.002653   0.000118  0.07368       0.9416 
   3   rs6438825  123766715       48   0.001145   0.002731   0.003806   0.4192        0.677 
   3   rs9289231  123774078       48 -0.0002398   0.002619  0.0001822 -0.09156       0.9274 
