# Supplementary material for: Cell-to-cell expression dispersion of B-cell surface proteins is linked to genetic variants in humans
Source: Commun Biol. 2020 Jul 3;3:346. doi: 10.1038/s42003-020-1075-1 (PMC7335051; doi:10.1038/s42003-020-1075-1)
Supplement: Supplementary file 5 — Supplementary Data 3 [file 42003_2020_1075_MOESM5_ESM.zip]

Archive with 29 entries (18 files):
- Supplementary_Data_3/
- Supplementary_Data_3/.DS_Store
- __MACOSX/
- __MACOSX/Supplementary_Data_3/
- __MACOSX/Supplementary_Data_3/._.DS_Store
- Supplementary_Data_3/fig3C/
- Supplementary_Data_3/fig3C/sourcedata-CD23-dispersion.txt
- __MACOSX/Supplementary_Data_3/fig3C/
- __MACOSX/Supplementary_Data_3/fig3C/._sourcedata-CD23-dispersion.txt
- Supplementary_Data_3/fig3C/sourcedata-CD55-dispersion.txt
- __MACOSX/Supplementary_Data_3/fig3C/._sourcedata-CD55-dispersion.txt
- Supplementary_Data_3/fig3C/sourcedata-CD63-dispersion.txt
- __MACOSX/Supplementary_Data_3/fig3C/._sourcedata-CD63-dispersion.txt
- Supplementary_Data_3/fig3C/sourcedata-CD86-dispersion.txt
- __MACOSX/Supplementary_Data_3/fig3C/._sourcedata-CD86-dispersion.txt
- Supplementary_Data_3/fig4/
- Supplementary_Data_3/fig4/sourcedata-dispersion-50LCLs.txt
- __MACOSX/Supplementary_Data_3/fig4/
- __MACOSX/Supplementary_Data_3/fig4/._sourcedata-dispersion-50LCLs.txt
- Supplementary_Data_3/fig6B/
- Supplementary_Data_3/fig6B/sourcedata-de-novo-infection-mean-cv-dispersion.txt
- __MACOSX/Supplementary_Data_3/fig6B/
- __MACOSX/Supplementary_Data_3/fig6B/._sourcedata-de-novo-infection-mean-cv-dispersion.txt
- Supplementary_Data_3/fig6C/
- Supplementary_Data_3/fig6C/sourcedata-GMM-de-novo-cell_lines.txt
- __MACOSX/Supplementary_Data_3/fig6C/
- __MACOSX/Supplementary_Data_3/fig6C/._sourcedata-GMM-de-novo-cell_lines.txt
- Supplementary_Data_3/README.txt
- __MACOSX/Supplementary_Data_3/._README.txt
