# Supplementary material for: Cell-to-cell expression dispersion of B-cell surface proteins is linked to genetic variants in humans
Source: Commun Biol. 2020 Jul 3;3:346. doi: 10.1038/s42003-020-1075-1 (PMC7335051; doi:10.1038/s42003-020-1075-1)
Supplement: Supplementary file 5 — Supplementary Data 3 [file 42003_2020_1075_MOESM5_ESM.zip › Supplementary_Data_3/fig3C/sourcedata-CD23-dispersion.txt]

Protein = CD23
ID	dispersion	sd.of.dispersion	n.obs
GM18519B	-0.0307057393512779	0.00513852392508427	6
GM18867B	-0.0172403619666318	0.0120186767976628	14
GM19203C	-0.015149252377952	0.00573300538185851	6
GM18504B	-0.0136805795436083	0.0136586637564676	8
GM18502B	-0.0120858175244317	0.00463854541479881	8
GM18498B	-0.0105583131028699	0.0105355494678283	6
GM18508E	-0.00777230569037858	0.00502633316339888	8
GM18505D	-0.007761980507338	0.00104894550532968	6
GM19193C	-0.00706994062027977	0.00472363532563247	14
GM18873B	-0.00618977174320242	0.0117346136792294	6
GM19239C	-0.00557368716936234	0.00693696747307628	7
GM18517D	-0.00493794253723469	0.0108395736913643	8
GM18499B	-0.00443449656583664	0.0105339370767325	8
GM18488B	-0.00423679914829551	0.00406072249754875	8
GM18501C	-0.00341077185018758	0.00638766183647792	8
GM19099B	-0.00330670976573782	0.00980314583303416	8
GM19192B	-0.00269529149688107	0.00220957602722149	6
GM19107B	-0.00252004678101052	0.00496897731652331	6
GM18523C	-0.00244427866897592	0.00866584550018013	8
GM19140B	-0.00228754641354602	0.0142579455890203	8
GM18489A	-0.00201891336593831	0.00784243594913979	8
GM18507E	-0.00197994937682528	0.0081027501684891	8
GM18486A	-0.000435565437745084	0.010318124393276	8
GM18916C	0.000612689880037376	0.0110835175162572	8
GM18861C	0.0009299262869197	0.00490543101162531	8
GM18868B	0.00191753737922856	0.00637781211843381	8
GM18520B	0.00213934652447929	0.00569253211245578	8
GM18522C	0.00291686013474588	0.00361101225272846	8
GM18871B	0.00315993355742366	0.00674870604873916	8
GM18870B	0.00416608360860408	0.00859525721881024	6
GM18912C	0.00482104026702698	0.00341981626227136	6
GM18862C	0.00528331391848558	0.0147709668897991	8
GM18516B	0.00562272538401716	0.0118944012837168	8
GM19108B	0.00620872440361379	0.00720877121087267	8
GM18853B	0.00886917707437067	0.00915246729173029	8
GM18858C	0.00895991640483503	0.00503623830242869	8
GM18933B	0.00906117858022781	0.00497714828179302	6
GM18934B	0.00918706130431265	0.00412576308190525	6
GM19098B	0.00941639213599371	0.0131718990486597	14
GM18913B	0.00985164752711211	0.006824652243726	8
GM18874B	0.00991205552382631	0.00548740334479598	6
GM19204B	0.012318385379261	0.00850428226011379	6
GM18487	0.0132041821407499	0.00556455577751566	8
GM18852C	0.0139660210357494	0.00790041225251617	8
GM18917B	0.0145927243683338	0.00499589075788984	8
GM18856D	0.0155255521572654	0.0152526213746039	8
GM19141C	0.0156706649995835	0.0101040261536769	6
GM18855C	0.0170712630168219	0.00905350602113865	8
GM19238E	0.0182279950768074	0.00681677188685343	6
GM18859C	0.0244094446674649	0.0132171842126312	8
