# Supplementary material for: Cell-to-cell expression dispersion of B-cell surface proteins is linked to genetic variants in humans
Source: Commun Biol. 2020 Jul 3;3:346. doi: 10.1038/s42003-020-1075-1 (PMC7335051; doi:10.1038/s42003-020-1075-1)
Supplement: Supplementary file 5 — Supplementary Data 3 [file 42003_2020_1075_MOESM5_ESM.zip › Supplementary_Data_3/fig3C/sourcedata-CD55-dispersion.txt]

Protein = CD55
ID	dispersion	sd.of.dispersion	n.obs
GM18508E	-0.0132161848028109	0.0100535958911801	8
GM18516B	-0.0131720019027232	0.00210714293770737	6
GM18870B	-0.0119569103732857	0.00713846061715483	6
GM18519B	-0.0113852285288388	0.00654383920993613	11
GM18868B	-0.011184440530791	0.00391905485778975	8
GM18501C	-0.00993726298101314	0.0055937905195791	8
GM18873B	-0.00840462195390425	0.00848519600731384	8
GM18861C	-0.00595161626292854	0.00873137309541469	8
GM18507E	-0.00526876141426687	0.00914978167645714	8
GM18858C	-0.00429002700394436	0.00782528131226356	8
GM18853B	-0.00415179266372861	0.0059474051070517	6
GM18498B	-0.00408392316085463	0.0071731862190437	8
GM18517D	-0.00402857844700142	0.00986313234522346	8
GM18912C	-0.00381556994733611	0.0121769151777185	6
GM18488B	-0.00333337173151573	0.00825706405333016	8
GM19203C	-0.00281237400890471	0.00408445642535402	6
GM19141C	-0.0026318884418494	0.00189330018539082	6
GM18874B	-0.00251453387511722	0.00881052568143035	8
GM18916C	-0.00181387634821091	0.00690830930005654	8
GM18856D	-0.00102833779730216	0.00853740468504092	8
GM18855C	-0.00087538143644649	0.0132940277305237	8
GM18499B	-0.000191759420981356	0.00835061673658656	8
GM18522C	-0.000167031738147828	0.0142315156705546	8
GM19098B	0.000278263002400948	0.0060189494792937	14
GM19193C	0.000730990938920312	0.00610039523704751	14
GM18852C	0.000901519640336608	0.00700695278535485	8
GM18502B	0.00119177632719108	0.00919078850358466	8
GM18505D	0.00186854569553659	0.00556070334757298	10
GM19108B	0.00203239762557343	0.00653702880269482	9
GM18486A	0.00325252837620085	0.00833834412727086	9
GM18489A	0.00385564431668403	0.0111799538451581	10
GM18520B	0.00446693251317266	0.0110716344089697	8
GM18867B	0.00494681426147877	0.0170877167115012	14
GM18917B	0.00616497082322049	0.00713192149031082	8
GM18487	0.00624862001264911	0.0097804173414665	8
GM18523C	0.0063075947517131	0.0108714546228781	8
GM18871B	0.00636295738068229	0.0117009658024259	8
GM19192B	0.00646747623937727	0.00241128023003998	6
GM18859C	0.00671844309968656	0.00746578378331119	8
GM18862C	0.00714284478892342	0.00563860112362953	8
GM19099B	0.00773225381148889	0.00679916237663033	8
GM18913B	0.00848124516721349	0.0116726894334485	8
GM19107B	0.00858161167611996	0.00388357590127438	6
GM19140B	0.00890265565426705	0.0109650116887571	8
GM18934B	0.0101635798031882	0.00886583435459162	8
GM19239C	0.010271758804809	0.00253780235852047	6
GM18504B	0.0123126326832851	0.00608589956271715	6
GM19204B	0.0144648731478443	0.00252868779493984	6
GM19238E	0.0237540774384951	0.0192321208548092	8
GM18933B	0.0243038812068214	0.00240434843032825	6
