# Supplementary material for: Cell-to-cell expression dispersion of B-cell surface proteins is linked to genetic variants in humans
Source: Commun Biol. 2020 Jul 3;3:346. doi: 10.1038/s42003-020-1075-1 (PMC7335051; doi:10.1038/s42003-020-1075-1)
Supplement: Supplementary file 5 — Supplementary Data 3 [file 42003_2020_1075_MOESM5_ESM.zip › Supplementary_Data_3/fig3C/sourcedata-CD63-dispersion.txt]

Protein = CD63
ID	dispersion	sd.of.dispersion	n.obs
GM18519B	-0.0104220258053603	0.0038609429092962	10
GM18502B	-0.00728769809488797	0.00706592999057448	8
GM18520B	-0.00691406679334797	0.00380160606786475	8
GM18488B	-0.006695236123302	0.00853843646064109	8
GM18862C	-0.00652641098244358	0.00574228571706496	8
GM19099B	-0.00607352181656278	0.00127891371247836	8
GM18489A	-0.00601754755914539	0.00432576635649751	10
GM18508E	-0.00599620306869274	0.00634704388048341	8
GM18517D	-0.00597509736766744	0.00638340934998537	8
GM18852C	-0.00592577555407722	0.0103503387969096	8
GM19203C	-0.00535567034617772	0.00148775715252429	6
GM18505D	-0.00491582881781509	0.000788307045497852	8
GM18516B	-0.00466524325167952	0.0116250572359856	8
GM19193C	-0.00407256030817348	0.00426896451461129	14
GM19140B	-0.00335222798875611	0.00217477114042331	8
GM18867B	-0.00304520581688865	0.0091424434429734	14
GM18487	-0.00267849424153977	0.00967214762192087	8
GM18522C	-0.00230048620209415	0.0106229122734281	8
GM19192B	-0.00193754285773682	0.00465590646685187	6
GM19141C	-0.00182963409299087	0.00261600680849457	6
GM18504B	-0.00167985956290239	0.00992192347995752	8
GM18916C	-0.000983856681645219	0.0026847375252816	8
GM18486A	-0.000971051474041583	0.00465601511765009	10
GM18507E	-0.000912948094365663	0.00753350034235531	8
GM18912C	-0.000784079191034069	0.00806016305234415	8
GM18499B	-0.00036332459921168	0.00476842816018786	8
GM19238E	0.00013229524503287	0.0027821174164526	10
GM19107B	0.000245702623063905	0.00316624782083072	6
GM18501C	0.000641655642301193	0.00800407996434302	8
GM18856D	0.000761904418238375	0.00732206514943661	8
GM19108B	0.000791898907000299	0.00372591768070735	8
GM18855C	0.000793294690756792	0.0102948850685699	6
GM18861C	0.000949884022593391	0.016225444608678	8
GM19204B	0.00182973706226438	0.00478312353665956	6
GM18498B	0.00186261040943598	0.00848350039354169	8
GM18873B	0.0026052389464194	0.00833095585172634	8
GM18933B	0.00278569264330191	0.00354289232506408	6
GM18917B	0.00314075637091224	0.00639776920165992	8
GM18871B	0.00334256340885053	0.00435461094225389	8
GM18859C	0.00406506196369013	0.00897318497842828	8
GM18913B	0.00541141640810059	0.00623985025972977	8
GM18853B	0.00589285541629945	0.013368346873225	8
GM19098B	0.00638457527725739	0.00642747724699549	14
GM18523C	0.00641360023545358	0.0125748333680781	8
GM19239C	0.00719354756530011	0.00719119297564948	6
GM18858C	0.00731526317510211	0.0161179054244928	8
GM18934B	0.00867657764300773	0.00801408728334528	6
GM18870B	0.0109480378236066	0.0119440091048227	8
GM18874B	0.0131513265871089	0.00309274651870908	8
GM18868B	0.0263123683211045	0.00648774883187498	8
