# Supplementary material for: Cell-to-cell expression dispersion of B-cell surface proteins is linked to genetic variants in humans
Source: Commun Biol. 2020 Jul 3;3:346. doi: 10.1038/s42003-020-1075-1 (PMC7335051; doi:10.1038/s42003-020-1075-1)
Supplement: Supplementary file 5 — Supplementary Data 3 [file 42003_2020_1075_MOESM5_ESM.zip › Supplementary_Data_3/fig3C/sourcedata-CD86-dispersion.txt]

Protein = CD86
ID	dispersion	sd.of.dispersion	n.obs
GM18517D	-0.0240510655238609	0.0123356538006296	8
GM18861C	-0.0199049676648797	0.00771637543455379	8
GM18508E	-0.0171895651370109	0.00830136070278034	8
GM18502B	-0.0159431714368502	0.0123783886452711	8
GM18507E	-0.0155502444865668	0.00679321285260721	6
GM18505D	-0.0155159147833637	0.0115089046037443	10
GM18519B	-0.0154956552902444	0.0079347868751297	10
GM19203C	-0.015448188129213	0.00371648020129465	6
GM19193C	-0.0144574478403467	0.0059062492143861	14
GM18499B	-0.0139282921399245	0.00789164057666444	6
GM18504B	-0.0114910773487089	0.0168124720899913	8
GM18501C	-0.00943202582256637	0.0117706147406303	8
GM19239C	-0.00873150105795891	0.00672656351652117	6
GM19098B	-0.00795231899633796	0.00868075732433078	12
GM18856D	-0.00731813230886675	0.00906021180787895	8
GM19141C	-0.00547870964891216	0.00355804593994137	6
GM18853B	-0.0053430441061241	0.0108621031592283	6
GM18855C	-0.00492670234628394	0.00907134854981461	6
GM18873B	-0.00443343780805312	0.00637806034254067	8
GM18523C	-0.00442777816231306	0.00565186255459027	6
GM18522C	-0.00301273123848969	0.0154151851098749	8
GM18852C	-0.00277519083419319	0.0104604937319653	8
GM18498B	-0.00244363900625209	0.0114502076114613	8
GM18859C	-0.00221789471346445	0.00808631330081712	8
GM18862C	-0.00200102907686619	0.0100865977218536	8
GM19108B	-0.00190627402189199	0.0116146182091285	8
GM18489A	-0.00141576361365578	0.00945272158328484	10
GM18934B	-0.000218860717127358	0.00366784555509436	6
GM18488B	-5.74091562880269e-05	0.0066098630672089	6
GM18871B	-3.81511534925093e-05	0.00905056393427842	6
GM19140B	0.00135719720234566	0.0109825792394234	6
GM19238E	0.00142925025409498	0.00803818645818553	10
GM18858C	0.00144972155174116	0.0053348472108452	6
GM18870B	0.00265950355438437	0.0117907868083953	8
GM19204B	0.00270197537994397	0.00415058467690154	6
GM18868B	0.00274924698345621	0.00719314907870734	8
GM18516B	0.00373255724582929	0.0159773515550892	6
GM19099B	0.00409793333451456	0.0114433770685409	8
GM18912C	0.00411827057850707	0.0126588647074989	8
GM18917B	0.00420738317376737	0.00509865925021785	8
GM19107B	0.00479371797623328	0.0066078084957579	4
GM18520B	0.00479738696231593	0.0164792753656304	6
GM18486A	0.00591459070490362	0.00743807966800977	8
GM18916C	0.00824202839389894	0.00882192658457557	8
GM18487	0.0123310577732569	0.00698822229150032	6
GM18874B	0.0211176630707229	0.0179106187466999	8
GM18933B	0.0216580330897027	0.0117758136015779	6
GM18867B	0.0222389189226993	0.0138362951449612	12
GM19192B	0.0225595766756102	0.0142527976213842	6
GM18913B	0.0297686655813258	0.0171168640931984	8
