# Supplementary material for: Cell-to-cell expression dispersion of B-cell surface proteins is linked to genetic variants in humans
Source: Commun Biol. 2020 Jul 3;3:346. doi: 10.1038/s42003-020-1075-1 (PMC7335051; doi:10.1038/s42003-020-1075-1)
Supplement: Supplementary file 5 — Supplementary Data 3 [file 42003_2020_1075_MOESM5_ESM.zip › Supplementary_Data_3/fig4/sourcedata-dispersion-50LCLs.txt]

ID	CD23.dispersion	CD55.dispersion	CD63.dispersion	CD86.dispersion
GM19098B	0.00941639213599371	0.000278263002400948	0.00638457527725739	-0.00795231899633796
GM18486A	-0.000435565437745084	0.00325252837620085	-0.000971051474041583	0.00591459070490362
GM18487	0.0132041821407499	0.00624862001264911	-0.00267849424153977	0.0123310577732569
GM18488B	-0.00423679914829551	-0.00333337173151573	-0.006695236123302	-5.74091562880269e-05
GM18489A	-0.00201891336593831	0.00385564431668403	-0.00601754755914539	-0.00141576361365578
GM18498B	-0.0105583131028699	-0.00408392316085463	0.00186261040943598	-0.00244363900625209
GM18499B	-0.00443449656583664	-0.000191759420981356	-0.00036332459921168	-0.0139282921399245
GM18501C	-0.00341077185018758	-0.00993726298101314	0.000641655642301193	-0.00943202582256637
GM19099B	-0.00330670976573782	0.00773225381148889	-0.00607352181656278	0.00409793333451456
GM18502B	-0.0120858175244317	0.00119177632719108	-0.00728769809488797	-0.0159431714368502
GM18504B	-0.0136805795436083	0.0123126326832851	-0.00167985956290239	-0.0114910773487089
GM18505D	-0.007761980507338	0.00186854569553659	-0.00491582881781509	-0.0155159147833637
GM18507E	-0.00197994937682528	-0.00526876141426687	-0.000912948094365663	-0.0155502444865668
GM18508E	-0.00777230569037858	-0.0132161848028109	-0.00599620306869274	-0.0171895651370109
GM18516B	0.00562272538401716	-0.0131720019027232	-0.00466524325167952	0.00373255724582929
GM18517D	-0.00493794253723469	-0.00402857844700142	-0.00597509736766744	-0.0240510655238609
GM18519B	-0.0307057393512779	-0.0113852285288388	-0.0104220258053603	-0.0154956552902444
GM18520B	0.00213934652447929	0.00446693251317266	-0.00691406679334797	0.00479738696231593
GM18522C	0.00291686013474588	-0.000167031738147828	-0.00230048620209415	-0.00301273123848969
GM19107B	-0.00252004678101052	0.00858161167611996	0.000245702623063905	0.00479371797623328
GM18523C	-0.00244427866897592	0.0063075947517131	0.00641360023545358	-0.00442777816231306
GM18852C	0.0139660210357494	0.000901519640336608	-0.00592577555407722	-0.00277519083419319
GM18853B	0.00886917707437067	-0.00415179266372861	0.00589285541629945	-0.0053430441061241
GM18855C	0.0170712630168219	-0.00087538143644649	0.000793294690756792	-0.00492670234628394
GM18856D	0.0155255521572654	-0.00102833779730216	0.000761904418238375	-0.00731813230886675
GM18858C	0.00895991640483503	-0.00429002700394436	0.00731526317510211	0.00144972155174116
GM18859C	0.0244094446674649	0.00671844309968656	0.00406506196369013	-0.00221789471346445
GM18861C	0.0009299262869197	-0.00595161626292854	0.000949884022593391	-0.0199049676648797
GM18862C	0.00528331391848558	0.00714284478892342	-0.00652641098244358	-0.00200102907686619
GM18867B	-0.0172403619666318	0.00494681426147877	-0.00304520581688865	0.0222389189226993
GM19108B	0.00620872440361379	0.00203239762557343	0.000791898907000299	-0.00190627402189199
GM18868B	0.00191753737922856	-0.011184440530791	0.0263123683211045	0.00274924698345621
GM18870B	0.00416608360860408	-0.0119569103732857	0.0109480378236066	0.00265950355438437
GM18871B	0.00315993355742366	0.00636295738068229	0.00334256340885053	-3.81511534925093e-05
GM18873B	-0.00618977174320242	-0.00840462195390425	0.0026052389464194	-0.00443343780805312
GM18874B	0.00991205552382631	-0.00251453387511722	0.0131513265871089	0.0211176630707229
GM18912C	0.00482104026702698	-0.00381556994733611	-0.000784079191034069	0.00411827057850707
GM18913B	0.00985164752711211	0.00848124516721349	0.00541141640810059	0.0297686655813258
GM18916C	0.000612689880037376	-0.00181387634821091	-0.000983856681645219	0.00824202839389894
GM18917B	0.0145927243683338	0.00616497082322049	0.00314075637091224	0.00420738317376737
GM18933B	0.00906117858022781	0.0243038812068214	0.00278569264330191	0.0216580330897027
GM19140B	-0.00228754641354602	0.00890265565426705	-0.00335222798875611	0.00135719720234566
GM18934B	0.00918706130431265	0.0101635798031882	0.00867657764300773	-0.000218860717127358
GM19141C	0.0156706649995835	-0.0026318884418494	-0.00182963409299087	-0.00547870964891216
GM19192B	-0.00269529149688107	0.00646747623937727	-0.00193754285773682	0.0225595766756102
GM19193C	-0.00706994062027977	0.000730990938920312	-0.00407256030817348	-0.0144574478403467
GM19203C	-0.015149252377952	-0.00281237400890471	-0.00535567034617772	-0.015448188129213
GM19204B	0.012318385379261	0.0144648731478443	0.00182973706226438	0.00270197537994397
GM19238E	0.0182279950768074	0.0237540774384951	0.00013229524503287	0.00142925025409498
GM19239C	-0.00557368716936234	0.010271758804809	0.00719354756530011	-0.00873150105795891
