# Supplementary material for: Cell-to-cell expression dispersion of B-cell surface proteins is linked to genetic variants in humans
Source: Commun Biol. 2020 Jul 3;3:346. doi: 10.1038/s42003-020-1075-1 (PMC7335051; doi:10.1038/s42003-020-1075-1)
Supplement: Supplementary file 5 — Supplementary Data 3 [file 42003_2020_1075_MOESM5_ESM.zip › Supplementary_Data_3/fig6B/sourcedata-de-novo-infection-mean-cv-dispersion.txt]

number	day	marker	replicate	cell.line.ref	cv	mean	dispersion	donor
1718	20170330	CD23	1	ENSHG1	0.122373869189312	8.6670707335034	-0.00812624276894325	ENS1
1719	20170330	CD23	2	ENSHG1	0.123652094643084	8.60759099236716	-0.00969086979030721	ENS1
1720	20170330	CD23	1	ENSHG2	0.137342406180866	8.61749268400097	0.00445702116431376	ENS1
1721	20170330	CD23	2	ENSHG2	0.13836032097515	8.72495051978023	0.0107504798707778	ENS1
1722	20170330	CD23	1	ENSHG3	0.123041031904538	8.78665962292589	-0.00152110682171711	ENS1
1723	20170330	CD23	2	ENSHG3	0.121338505427384	8.89149653184586	0.00221937709137282	ENS1
1724	20170330	CD23	1	ENSHG4	0.132369970367357	8.66700204933286	0.00186647107424573	ENS1
1725	20170330	CD23	2	ENSHG4	0.125547569060676	8.61426050142512	-0.00748801576537841	ENS1
1726	20170330	CD23	1	ENSHG5	0.140063319202259	8.37171514585088	-0.00164481417894985	ENS1
1727	20170330	CD23	2	ENSHG5	0.123924045551418	8.68278359540585	-0.0057971688165511	ENS1
1728	20170330	CD23	1	ENSHG16	0.136797656759247	8.52190092903412	-9.78185840105616e-05	ENS1
1729	20170330	CD23	2	ENSHG16	0.125066158866217	8.69827948059181	-0.00388108334193485	ENS1
1730	20170330	CD23	1	ENSHG17	0.131508533324721	8.68876619536951	0.00208560275269704	ENS1
1731	20170330	CD23	2	ENSHG17	0.131778264467392	8.68572076583511	0.00220339575158124	ENS1
1732	20170330	CD23	1	ENSHG18	0.145867178789814	8.52295719710206	0.00901046515335033	ENS1
1733	20170330	CD23	2	ENSHG18	0.150562687911854	8.13424519311346	0.000986033983326917	ENS1
1734	20170330	CD23	1	ENSHG19	0.13769250386394	8.27134022354428	-0.0072900299360433	ENS1
1735	20170330	CD23	2	ENSHG19	0.13051809308034	8.44942672286107	-0.00881592992002558	ENS1
1736	20170330	CD23	1	ENSHG20	0.129327235739451	8.64511430963282	-0.00224569752403855	ENS1
1737	20170330	CD23	2	ENSHG20	0.123025914665504	8.79761721536594	-0.000999577199525911	ENS1
1738	20170330	CD23	1	ENSHG21	0.136398121385887	8.6990515204116	0.00748954044438224	ENS1
1739	20170330	CD23	2	ENSHG21	0.126604595831636	8.94743875063085	0.0102217153780696	ENS1
1740	20170330	CD23	1	ENSHG22	0.130713858184808	8.7383373399856	0.00377400418470683	ENS1
1741	20170330	CD23	2	ENSHG22	0.128723198156694	8.67631632733504	-0.00131949142270013	ENS1
1742	20170330	CD55	1	ENSHG1	0.0904323671545427	8.39839667587482	0.00186668297638475	ENS1
1743	20170330	CD55	2	ENSHG1	0.0903532855480921	8.36269078425898	0.0013773873428044	ENS1
1744	20170330	CD55	1	ENSHG2	0.0844594759111613	8.55095769975976	-0.00220148170063811	ENS1
1745	20170330	CD55	2	ENSHG2	0.0862413349448597	8.39406031823862	-0.00237203113462169	ENS1
1746	20170330	CD55	1	ENSHG3	0.0868803449142127	8.33577644918298	-0.00244435625627565	ENS1
1747	20170330	CD55	2	ENSHG3	0.0848579215104232	8.47614708669365	-0.00280453865054682	ENS1
1748	20170330	CD55	1	ENSHG4	0.0880979294247367	8.34877845626789	-0.00105509819730418	ENS1
1749	20170330	CD55	2	ENSHG4	0.0859455207260374	8.47596738013987	-0.00171930920676207	ENS1
1750	20170330	CD55	1	ENSHG5	0.0889796484551211	8.80090457635522	0.00609400748697307	ENS1
1751	20170330	CD55	2	ENSHG5	0.0889923996083639	8.66159122525389	0.00390244863467415	ENS1
1752	20170330	CD55	1	ENSHG16	0.0933388900020212	8.41094788370254	0.00490999722723476	ENS1
1753	20170330	CD55	2	ENSHG16	0.0924261812884313	8.44035502227151	0.00432247275169667	ENS1
1754	20170330	CD55	1	ENSHG17	0.0889752721815443	8.40165507536277	0.00044522699758405	ENS1
1755	20170330	CD55	2	ENSHG17	0.0865911557338612	8.43113366081114	-0.0016164868227929	ENS1
1756	20170330	CD55	1	ENSHG18	0.0936221736574998	8.41054286068515	0.00518887825092716	ENS1
1757	20170330	CD55	2	ENSHG18	0.0918712395800533	8.42965944397485	0.00364720837246789	ENS1
1758	20170330	CD55	1	ENSHG19	0.0878099522944778	8.38283760432478	-0.000928834521834523	ENS1
1759	20170330	CD55	2	ENSHG19	0.08591778172343	8.56645373067344	-0.000530821989574368	ENS1
1760	20170330	CD55	1	ENSHG20	0.0911452308821973	8.46011400721806	0.00327607723950987	ENS1
1761	20170330	CD55	2	ENSHG20	0.092258899414423	8.3670711980925	0.0033362464177451	ENS1
1762	20170330	CD55	1	ENSHG21	0.0998686487645246	8.10037590053191	0.00715268602343311	ENS1
1763	20170330	CD55	2	ENSHG21	0.100883854652177	8.13296421206981	0.00878595709295429	ENS1
1764	20170330	CD55	1	ENSHG22	0.0849880814976575	8.15796340596992	-0.00666207095688361	ENS1
1765	20170330	CD55	2	ENSHG22	0.0849629184967822	8.15114149427541	-0.00680639057294573	ENS1
1766	20170330	CD63	1	ENSHG1	0.0863506380752974	7.28937426323004	-0.00493422121652411	ENS1
1767	20170330	CD63	2	ENSHG1	0.0858836330628471	7.29933131097435	-0.00527951854172416	ENS1
1768	20170330	CD63	1	ENSHG2	0.0804668843004987	7.42588604529439	-0.00919561905755152	ENS1
1769	20170330	CD63	2	ENSHG2	0.0801930306431951	7.46875736577108	-0.00898209942491483	ENS1
1770	20170330	CD63	1	ENSHG3	0.0804054697175499	7.41488215159033	-0.00938418596939943	ENS1
1771	20170330	CD63	2	ENSHG3	0.0792111585270819	7.4244059106567	-0.0104684120441041	ENS1
1772	20170330	CD63	1	ENSHG4	0.0816491935443913	7.43993188232141	-0.00785190454114786	ENS1
1773	20170330	CD63	2	ENSHG4	0.082800585412079	7.41296453721568	-0.00701129223235626	ENS1
1774	20170330	CD63	1	ENSHG5	0.0860152188699932	7.62836630811491	-0.00115535877777197	ENS1
1775	20170330	CD63	2	ENSHG5	0.0885628462033343	7.50639458380722	-0.000207639044111904	ENS1
1776	20170330	CD63	1	ENSHG16	0.0870494829696933	7.37779189177433	-0.00317336118858651	ENS1
1777	20170330	CD63	2	ENSHG16	0.0848751262486488	7.49198167918864	-0.00404898087092745	ENS1
1778	20170330	CD63	1	ENSHG17	0.0837801342359347	7.42015026639452	-0.00594856991322848	ENS1
1779	20170330	CD63	2	ENSHG17	0.0839827068435933	7.49899736877674	-0.00486660802553045	ENS1
1780	20170330	CD63	1	ENSHG18	0.0816577779419741	7.2967726879943	-0.00953659653961678	ENS1
1781	20170330	CD63	2	ENSHG18	0.0838303775182942	7.31612359666853	-0.00712874393762346	ENS1
1782	20170330	CD63	1	ENSHG19	0.0882948855648815	7.53306720275707	-0.000187040572281638	ENS1
1783	20170330	CD63	2	ENSHG19	0.0874254713455777	7.52598852157343	-0.00113415350273338	ENS1
1784	20170330	CD63	1	ENSHG20	0.086402529938551	7.48350481519214	-0.00261235172463045	ENS1
1785	20170330	CD63	2	ENSHG20	0.0880412534012052	7.51966154330656	-0.000586997844704049	ENS1
1786	20170330	CD63	1	ENSHG21	0.0881979008298466	7.35517255671481	-0.00229265201523522	ENS1
1787	20170330	CD63	2	ENSHG21	0.0890103875644525	7.44045629563785	-0.00048470371130005	ENS1
1788	20170330	CD63	1	ENSHG22	0.0867134433239424	7.51708900513286	-0.00194253441574553	ENS1
1789	20170330	CD63	2	ENSHG22	0.0841434272764732	7.61728955115403	-0.00322885260635798	ENS1
1790	20170330	CD86	1	ENSHG1	0.1316905117678	7.48072199443954	0.0243070047453465	ENS1
1791	20170330	CD86	2	ENSHG1	0.131118807294998	7.54170003968936	0.0234614521373581	ENS1
1792	20170330	CD86	1	ENSHG2	0.13246743766392	7.54565127633897	0.0247961691051862	ENS1
1793	20170330	CD86	2	ENSHG2	0.137231534629085	7.35569151190514	0.0315236531461657	ENS1
1794	20170330	CD86	1	ENSHG3	0.127708052850117	7.84541978369987	0.0183767584704702	ENS1
1795	20170330	CD86	2	ENSHG3	0.142578476192661	7.04236446414732	0.0392933377390093	ENS1
1796	20170330	CD86	1	ENSHG4	0.133584393831905	7.71146400329967	0.0250179431437625	ENS1
1797	20170330	CD86	2	ENSHG4	0.144464558249599	7.34719743727243	0.0389008114696239	ENS1
1798	20170330	CD86	1	ENSHG5	0.144984914485905	7.88425488570945	0.0353776945376308	ENS1
1799	20170330	CD86	2	ENSHG5	0.15241957215766	7.45801152194195	0.0451960366991288	ENS1
1800	20170330	CD86	1	ENSHG16	0.138054293638923	7.65215287053543	0.0298467081287703	ENS1
1801	20170330	CD86	2	ENSHG16	0.141774116436964	7.38746777930497	0.0355054933122329	ENS1
1802	20170330	CD86	1	ENSHG17	0.142158058155459	7.33281455614863	0.0368234680823441	ENS1
1803	20170330	CD86	2	ENSHG17	0.133664361515795	7.91629681325421	0.0237933001677858	ENS1
1804	20170330	CD86	1	ENSHG18	0.136562848468873	7.56855473562805	0.028810516766596	ENS1
1805	20170330	CD86	2	ENSHG18	0.141323268256625	7.26976492478393	0.0369410591537885	ENS1
1806	20170330	CD86	1	ENSHG19	0.138385266906192	7.42541408135662	0.0315102890522295	ENS1
1807	20170330	CD86	2	ENSHG19	0.132970654938943	7.78660189922947	0.0239925856244014	ENS1
1808	20170330	CD86	1	ENSHG20	0.129500208998841	7.726159452475	0.020852259327124	ENS1
1809	20170330	CD86	2	ENSHG20	0.132570985364825	7.66103806428085	0.0243053471852869	ENS1
1810	20170330	CD86	1	ENSHG21	0.129978446137999	7.69774773251219	0.0214899683755498	ENS1
1811	20170330	CD86	2	ENSHG21	0.128810361668878	7.76975385633333	0.0199253040145191	ENS1
1812	20170330	CD86	1	ENSHG22	0.126774422872532	7.63722475860053	0.0186688966977301	ENS1
1813	20170330	CD86	2	ENSHG22	0.124548309339793	7.78743654040213	0.0155655740081742	ENS1
1814	20170517	CD55	1	ENSHG10-2	0.0839809190090105	7.92992935161169	-0.0117383093277107	ENS2
1815	20170517	CD55	2	ENSHG10-2	0.0817810328732831	8.06483124064891	-0.0116264485977163	ENS2
1816	20170517	CD55	1	ENSHG1-2	0.0821669291221133	7.38353847052764	-0.0144184261934596	ENS2
1817	20170517	CD55	2	ENSHG1-2	0.0818213247494178	7.25354790033692	-0.013228534328753	ENS2
1818	20170517	CD55	1	ENSHG11-2	0.0748255665934645	7.34717682903398	-0.021387102363691	ENS2
1819	20170517	CD55	2	ENSHG11-2	0.0759415903482529	7.40543857004415	-0.02084670729641	ENS2
1820	20170517	CD55	1	ENSHG12-2	0.0786631541105705	7.65400951124564	-0.0193526681552725	ENS2
1821	20170517	CD55	2	ENSHG12-2	0.0772964225696352	7.57788504012648	-0.0205460933580815	ENS2
1822	20170517	CD55	1	ENSHG13-2	0.0804525294099612	7.59962023269003	-0.0174585322413595	ENS2
1823	20170517	CD55	2	ENSHG13-2	0.0741356966797345	7.67796328403337	-0.0238949080965662	ENS2
1824	20170517	CD55	1	ENSHG15-2	0.0803981863358959	7.41441045560234	-0.0164685581431826	ENS2
1825	20170517	CD55	2	ENSHG15-2	0.078063911532006	7.5652356792252	-0.0197319236789383	ENS2
1826	20170517	CD55	1	ENSHG17-2	0.0757230358215909	7.51617810429347	-0.0218459811518744	ENS2
1827	20170517	CD55	2	ENSHG17-2	0.0757564186821558	7.62879690174606	-0.022222921366517	ENS2
1828	20170517	CD55	1	ENSHG20-2	0.0803149612112547	7.53967867262856	-0.0173716597206409	ENS2
1829	20170517	CD55	2	ENSHG20-2	0.0799661246835471	7.52048984810727	-0.0176256807548375	ENS2
1830	20170517	CD55	1	ENSHG2-2	0.0818939059278725	7.57825965633152	-0.0159499169230997	ENS2
1831	20170517	CD55	2	ENSHG2-2	0.0816427098625588	7.52074554407155	-0.0159504300145473	ENS2
1832	20170517	CD55	1	ENSHG3-2	0.0773112899475769	7.4553082745402	-0.0198783230663227	ENS2
1833	20170517	CD55	2	ENSHG3-2	0.0762780566839714	7.61081164972519	-0.0216624495996609	ENS2
1834	20170517	CD55	1	ENSHG6-2	0.0752723502567416	7.48305653358877	-0.022103871086056	ENS2
1835	20170517	CD55	2	ENSHG6-2	0.0775360740854034	7.34855607644699	-0.0186915420588372	ENS2
1836	20170517	CD55	1	ENSHG8-2	0.0760813592088322	7.30448752904211	-0.0196372391767068	ENS2
1837	20170517	CD55	2	ENSHG8-2	0.0769049638194971	7.33987056225173	-0.0192274625843563	ENS2
1838	20170517	CD23	1	ENSHG10-2	0.123921227038862	8.10867625829068	-0.0264618901514517	ENS2
1839	20170517	CD23	2	ENSHG10-2	0.116714456897382	8.33533731825356	-0.0261262229842804	ENS2
1840	20170517	CD23	1	ENSHG1-2	0.136178272652295	7.9194283577358	-0.0191598186874709	ENS2
1841	20170517	CD23	2	ENSHG1-2	0.124341706949094	8.30377307757035	-0.0195356831932932	ENS2
1843	20170517	CD23	2	ENSHG11-2	0.124865695002165	7.93842608540195	-0.030041359973053	ENS2
1844	20170517	CD23	1	ENSHG12-2	0.12131405012954	8.41609403702548	-0.0190472150866347	ENS2
1845	20170517	CD23	2	ENSHG12-2	0.118841390966499	8.31501848610114	-0.0246591073020482	ENS2
1847	20170517	CD23	2	ENSHG13-2	0.120935192710225	7.98219219663863	-0.0329541667337758	ENS2
1849	20170517	CD23	2	ENSHG15-2	0.127662308504027	8.05752568343213	-0.0242488544763605	ENS2
1851	20170517	CD23	2	ENSHG17-2	0.127375452349187	8.23354969686044	-0.0188978129336578	ENS2
1852	20170517	CD23	1	ENSHG20-2	0.129746774697723	8.27724993228964	-0.0150338998340292	ENS2
1853	20170517	CD23	2	ENSHG20-2	0.1231902020567	8.36177399874705	-0.0188229092009895	ENS2
1854	20170517	CD23	1	ENSHG2-2	0.118366547408799	8.60641523355287	-0.0150302349408975	ENS2
1855	20170517	CD23	2	ENSHG2-2	0.115677140855968	8.54919158785343	-0.0201773090634629	ENS2
1856	20170517	CD23	1	ENSHG3-2	0.115204637425678	8.5394717046748	-0.0210304076723627	ENS2
1857	20170517	CD23	2	ENSHG3-2	0.123972966607227	7.97779390009535	-0.0300199468109862	ENS2
1858	20170517	CD23	1	ENSHG6-2	0.121498183872557	8.28669749020943	-0.0229601275658458	ENS2
1859	20170517	CD23	2	ENSHG6-2	0.121502508951837	8.20936266769509	-0.025592201766029	ENS2
1860	20170517	CD23	1	ENSHG8-2	0.115982488045243	8.43585434635334	-0.0237737957905613	ENS2
1861	20170517	CD23	2	ENSHG8-2	0.1161156306833	8.37574712465441	-0.0254694630159704	ENS2
1862	20170517	CD63	1	ENSHG10-2	0.0909455980920832	7.32586215412346	0.000104101384995628	ENS2
1863	20170517	CD63	2	ENSHG10-2	0.0906691561923371	7.33767068637409	-3.0399719122956e-05	ENS2
1864	20170517	CD63	1	ENSHG1-2	0.0960666295192809	7.16601410379066	0.00322781671005413	ENS2
1865	20170517	CD63	2	ENSHG1-2	0.0937918520783037	7.24435607239971	0.00194988045134772	ENS2
1866	20170517	CD63	1	ENSHG11-2	0.0959959057549255	7.10946058270858	0.00241525520676554	ENS2
1867	20170517	CD63	2	ENSHG11-2	0.0957170796836233	7.11181010327245	0.0021676281623173	ENS2
1868	20170517	CD63	1	ENSHG12-2	0.0858339392679503	7.08003573794297	-0.00814026383104099	ENS2
1869	20170517	CD63	2	ENSHG12-2	0.0873604756829722	7.07204054534776	-0.00672157095161706	ENS2
1870	20170517	CD63	1	ENSHG13-2	0.0930779834076591	7.14160502756818	-7.86883750595602e-05	ENS2
1872	20170517	CD63	1	ENSHG15-2	0.0990436157119365	6.78611036943657	0.000836386499294281	ENS2
1873	20170517	CD63	2	ENSHG15-2	0.097627550147024	6.96982345313874	0.00213175682437998	ENS2
1875	20170517	CD63	2	ENSHG17-2	0.0988725011871849	6.94863258987405	0.00307533454829639	ENS2
1876	20170517	CD63	1	ENSHG20-2	0.0941836175191584	6.89821496415554	-0.00234232137731742	ENS2
1877	20170517	CD63	2	ENSHG20-2	0.0985040432869499	6.88542658707613	0.00179059092120711	ENS2
1878	20170517	CD63	1	ENSHG2-2	0.0898483870685694	7.21196245898272	-0.00240150268472684	ENS2
1879	20170517	CD63	2	ENSHG2-2	0.0897240500904349	7.21558943154859	-0.0024798703035309	ENS2
1880	20170517	CD63	1	ENSHG3-2	0.0928724379888498	7.11082284367305	-0.000690119203482165	ENS2
1881	20170517	CD63	2	ENSHG3-2	0.0943822312965331	7.05610634919335	8.40871030780566e-05	ENS2
1882	20170517	CD63	1	ENSHG6-2	0.0919376040030793	7.21131824097181	-0.000320458630110362	ENS2
1883	20170517	CD63	2	ENSHG6-2	0.0919817329793124	7.14145023303687	-0.00117696577569953	ENS2
1884	20170517	CD63	1	ENSHG8-2	0.0896419462735092	7.22134465177703	-0.00248918475899639	ENS2
1885	20170517	CD63	2	ENSHG8-2	0.088045804164202	7.40099280759252	-0.00190523410881935	ENS2
1886	20170517	CD86	1	ENSHG10-2	0.104356649450222	6.95397716126895	-0.000458394828032227	ENS2
1887	20170517	CD86	2	ENSHG10-2	0.104685608131203	6.93866018982277	-0.000498989928116728	ENS2
1888	20170517	CD86	1	ENSHG1-2	0.102131824265485	7.02881791597201	-0.00132576532033987	ENS2
1889	20170517	CD86	2	ENSHG1-2	0.0998286363445028	7.16150030284056	-0.00273896435934913	ENS2
1890	20170517	CD86	1	ENSHG11-2	0.0966454983394662	6.97063399409883	-0.00780312091999782	ENS2
1891	20170517	CD86	2	ENSHG11-2	0.09742752599009	6.92547803040321	-0.00809798478396799	ENS2
1892	20170517	CD86	1	ENSHG12-2	0.107002731871761	7.08213578765104	0.00411374404335577	ENS2
1893	20170517	CD86	2	ENSHG12-2	0.10640642878409	7.07943951207869	0.00349541198769369	ENS2
1894	20170517	CD86	1	ENSHG13-2	0.0987819787773509	7.06372428745703	-0.00427096217363555	ENS2
1895	20170517	CD86	2	ENSHG13-2	0.0981447180508092	7.06701820996318	-0.00487651789552562	ENS2
1896	20170517	CD86	1	ENSHG15-2	0.0961875047566516	6.90174332997456	-0.0100050210617139	ENS2
1897	20170517	CD86	2	ENSHG15-2	0.0979924246908027	6.90207844166892	-0.00819020827723174	ENS2
1898	20170517	CD86	1	ENSHG17-2	0.0975445811116693	7.06414010309438	-0.00550429890788734	ENS2
1899	20170517	CD86	2	ENSHG17-2	0.097474361762314	7.04226662065923	-0.00581195013180565	ENS2
1900	20170517	CD86	1	ENSHG20-2	0.108952232820342	7.1879050914861	0.00613688524162684	ENS2
1901	20170517	CD86	2	ENSHG20-2	0.109355462762882	7.11613684608534	0.00669064224943089	ENS2
1902	20170517	CD86	1	ENSHG2-2	0.106628284760841	7.03325928726361	0.00322947805807823	ENS2
1903	20170517	CD86	2	ENSHG2-2	0.106385774692608	7.14423781614343	0.00383886425812734	ENS2
1904	20170517	CD86	1	ENSHG3-2	0.103112421773616	6.99013771292201	-0.000955906690475822	ENS2
1905	20170517	CD86	2	ENSHG3-2	0.102913004288978	6.94422626587163	-0.00213399423103795	ENS2
1906	20170517	CD86	1	ENSHG6-2	0.101478112307479	7.0308967143837	-0.00195168728196868	ENS2
1907	20170517	CD86	2	ENSHG6-2	0.10111190941055	6.89428610189269	-0.00530427795965761	ENS2
1908	20170517	CD86	1	ENSHG8-2	0.105804110992994	7.18368156960848	0.00304308534788529	ENS2
1909	20170517	CD86	2	ENSHG8-2	0.107455901545418	7.09222785941995	0.00464359818120456	ENS2
