# Supplementary material for: Cell-to-cell expression dispersion of B-cell surface proteins is linked to genetic variants in humans
Source: Commun Biol. 2020 Jul 3;3:346. doi: 10.1038/s42003-020-1075-1 (PMC7335051; doi:10.1038/s42003-020-1075-1)
Supplement: Supplementary file 5 — Supplementary Data 3 [file 42003_2020_1075_MOESM5_ESM.zip › Supplementary_Data_3/fig6C/sourcedata-GMM-de-novo-cell_lines.txt]

number	day	marker	replicate	cell.line.ref	var1.wp	var2.wp	mean1.wp	mean2.wp	pro1.wp
1718	20170330	CD23	1	ENSHG1	0.713257161966484	0.446789537332667	7.85370045316681	9.35099083824942	0.456771853716475
1719	20170330	CD23	2	ENSHG1	0.69652377763099	0.443006086863872	7.67424313906075	9.23714744827747	0.402811901021522
1720	20170330	CD23	1	ENSHG2	0.441985835925816	0.63603995239506	7.2393988151575	9.21488012021731	0.302400956509313
1721	20170330	CD23	2	ENSHG2	0.376498589518253	0.653177463492295	7.17614250317587	9.29190181375265	0.267965874538834
1722	20170330	CD23	1	ENSHG3	0.88989715614119	0.413681267115151	8.01360329414893	9.4734779402507	0.470463898498963
1723	20170330	CD23	2	ENSHG3	0.76082772214367	0.460095868113115	7.99236532574584	9.53471774499507	0.417039066507434
1724	20170330	CD23	1	ENSHG4	0.734433095443993	0.491817303955028	7.62576370971376	9.36507050975126	0.401348663963906
1725	20170330	CD23	2	ENSHG4	0.40539863662158	0.553519538599907	7.46492460863947	9.19339282454361	0.335055234333931
1726	20170330	CD23	1	ENSHG5	0.608123662828211	0.573465308447644	7.20994124460704	9.05042465934031	0.368766981574648
1727	20170330	CD23	2	ENSHG5	0.292945845917291	0.671597747807967	7.44620053414234	9.1612765171453	0.27899225834978
1728	20170330	CD23	1	ENSHG16	0.631148546139591	0.55568895942866	7.36611342129602	9.19285218108523	0.367294583560779
1729	20170330	CD23	2	ENSHG16	0.61035642736036	0.475499977912319	7.84850059096478	9.45637470781607	0.471489166520595
1730	20170330	CD23	1	ENSHG17	0.617359989645912	0.554693918166627	7.67526022191136	9.40395760840185	0.413716951631593
1731	20170330	CD23	2	ENSHG17	0.410200783199252	0.628677160850195	7.38738977094243	9.26216589262266	0.307474113906966
1732	20170330	CD23	1	ENSHG18	0.38193383531703	0.714115594554377	7.19522443345886	9.2365265539591	0.349565774556756
1733	20170330	CD23	2	ENSHG18	0.245029021231456	0.749244233230926	6.70903041636	8.76996928606421	0.308463342749209
1734	20170330	CD23	1	ENSHG19	0.486564978096717	0.571417737910892	7.19870935381115	8.97920445350122	0.397565952346746
1735	20170330	CD23	2	ENSHG19	0.489226338118475	0.541448745038164	7.54714230254755	9.22380311852202	0.461856320779408
1736	20170330	CD23	1	ENSHG20	0.768942126368888	0.497896269631967	7.81539048613433	9.39619376614584	0.475125188573475
1737	20170330	CD23	2	ENSHG20	0.40903879216161	0.610991882029263	7.6108552286334	9.32191010203984	0.306415004464541
1738	20170330	CD23	1	ENSHG21	0.669879776329718	0.519454950982055	7.51989438836547	9.40456619498299	0.374343518109728
1739	20170330	CD23	2	ENSHG21	0.442049429370244	0.537844773302237	7.69578450721922	9.56820212733358	0.331530407551267
1740	20170330	CD23	1	ENSHG22	0.465262746435001	0.574500143326421	7.34867388831674	9.28588041358955	0.282645689275094
1741	20170330	CD23	2	ENSHG22	0.492306177996894	0.527232867400838	7.40190574985263	9.24976648949988	0.310331915095676
1838	20170517	CD23	1	ENSHG10-2	0.496408578179252	0.413617741236034	7.17141488080814	8.71005971089394	0.390852678177653
1839	20170517	CD23	2	ENSHG10-2	0.448501232000892	0.421624225913966	7.47960810850002	8.9356093071465	0.41227437824292
1840	20170517	CD23	1	ENSHG1-2	0.517908367032822	0.501118277698556	7.10912514337489	8.72591159033919	0.498818649870366
1841	20170517	CD23	2	ENSHG1-2	0.536212894335233	0.534080241289432	7.57899560641077	9.03618624484494	0.502620005891339
1843	20170517	CD23	2	ENSHG11-2	0.516637434929249	0.685961732003644	7.32745451149531	8.56359389459404	0.505742166085606
1844	20170517	CD23	1	ENSHG12-2	0.388322675814751	0.455394094679939	7.31596838177275	8.97004312931656	0.334899673133724
1845	20170517	CD23	2	ENSHG12-2	0.532494162952983	0.377131877001854	7.57834152810632	9.02498197787885	0.490767067856658
1847	20170517	CD23	2	ENSHG13-2	0.453921442416545	0.600048782379704	7.33685823754195	8.60637864607633	0.491671063530441
1849	20170517	CD23	2	ENSHG15-2	0.63766561054836	0.600709646790766	7.39231838130942	8.71715522483338	0.497894925420935
1851	20170517	CD23	2	ENSHG17-2	0.531192505519213	0.515087640845115	7.5137835750419	9.03380307854122	0.526475732606361
1852	20170517	CD23	1	ENSHG20-2	0.639862045473898	0.518475662430914	7.48925961619051	9.00859675484348	0.481359142712887
1853	20170517	CD23	2	ENSHG20-2	0.579289648127204	0.51976272641164	7.63083785923749	9.06230102096206	0.489378309513053
1854	20170517	CD23	1	ENSHG2-2	0.630800918480518	0.402865396349327	7.66713378046152	9.18935214350555	0.382952225584119
1855	20170517	CD23	2	ENSHG2-2	0.315630085550235	0.496705437692832	7.10638719623001	8.90771868773256	0.199034492857329
1856	20170517	CD23	1	ENSHG3-2	0.478795688730175	0.470941881481749	7.82573061007771	9.23005055874255	0.491753218149711
1857	20170517	CD23	2	ENSHG3-2	0.461377513348024	0.470708229720435	7.24205691449138	8.67354249782842	0.486032556549507
1858	20170517	CD23	1	ENSHG6-2	0.579140176977983	0.530006081816697	7.62481672191522	8.97913752807395	0.511282138408912
1859	20170517	CD23	2	ENSHG6-2	0.580248694629389	0.540709290957321	7.54954103504003	8.86750266444856	0.499362031540208
1860	20170517	CD23	1	ENSHG8-2	0.556296036251728	0.378798322433415	7.70756264997234	9.11266244524039	0.481679736319327
1861	20170517	CD23	2	ENSHG8-2	0.580362417226767	0.397402866711132	7.6760857796651	9.03287524797005	0.484325784262318
