# Supplementary material for: Cell-to-cell expression dispersion of B-cell surface proteins is linked to genetic variants in humans
Source: Commun Biol. 2020 Jul 3;3:346. doi: 10.1038/s42003-020-1075-1 (PMC7335051; doi:10.1038/s42003-020-1075-1)
Supplement: Supplementary file 5 — Supplementary Data 3 [file 42003_2020_1075_MOESM5_ESM.zip › Supplementary_Data_3/README.txt]

#######################################################
#
#  Source data of main figures
#  (except single-cell data)
#
#  To access single-cell data, please see
#  the Data Availability section of the article
#
#######################################################

## Fig 1 and 2A
The source data for these figures is provided in table Set1_summary_data.txt of Supplementary Data 1.

## Fig 3A-B
The source data for these figures is provided in table Set2_summary_data.txt of Supplementary Data 1.

## Fig 3C
The source data for this figure (dispersion values) is provided in folder fig3C/

## Fig 4
The source data for this figure (dispersion values) is provided in folder fig4/

## Fig 5
The source data of GMM parameters used to build the figure is provided in table GMM_parameters.txt of Supplementary Data 1.

## Fig 6A
The source data for this figure is provided in table Set2_summary_data.txt of Supplementary Data 1.

## Fig 6B
The source data of this figure is provided in folder fig6B/

## Fig 6C
The source data of GMM parameters used to build the figure is provided in folder fig6C/ and in table GMM_parameters.txt of Supplementary Data 1.

## Fig 7D
The source data for this figure is provided in table Set2_summary_data.txt of Supplementary Data 1.

## Fig 8
The source data for this figure is provided in folders plink-results-48LCLs/CD63_chr12_cv, plink-results-48LCLs/CD63_chr12_mean and plink-results-48LCLs/CD63_chr12_cv.loess of Supplementary Data 2.
